# Supplementary material for: Assessment of the predictive accuracy of five in silico prediction tools, alone or in combination, and two metaservers to classify long QT syndrome gene mutations
Source: BMC Med Genet. 2015 May 13;16:34. doi: 10.1186/s12881-015-0176-z (PMC4630850; doi:10.1186/s12881-015-0176-z)
Supplement: Additional file 1: — Data tables for all the mutations for KCNQ1, KCNH2 and SCN5A genes that were analysed and their respective results. [file 12881_2015_176_MOESM1_ESM.xlsx]

## Sheet: Combinations of results
Polyphen	SIFT	PROVEAN	SNPs&GO	SNAP
Benign	Tolerated	Neutral	Neutral	Neutral
Probably damaging	Damaging	Deleterious	Disease	Non-neutral
Possibly damaging
Polyphen	SIFT		SIFT	Provean		SIFT	SNPs&GO		Polyphen	Provean		Polyphen	SNPs&GO		Provean	SNPs&GO
Benign	TOL		TOL	Neu		TOL	Neu		Benign	Neu		Benign	Neu		Neu	Neu
Benign	DAM		TOL	Del		TOL	Dis		Benign	Del		Benign	Dis		Neu	Dis
ProD	TOL		DAM	Neu		DAM	Neu		ProD	Neu		ProD	Neu		Del	Neu
ProD	DAM		DAM	Del		DAM	Dis		ProD	Del		ProD	Dis		Del	Dis
PosD	TOL								PosD	Neu		PosD	Neu
PosD	DAM								PosD	Del		PosD	Dis
POLYPHEN	SNAP		SIFT	SNAP		SNAP	PROVEAN		SNAP	SNPs&GO
Benign	Neu		TOL	Neu		Neu	Neu		Neu	Neu
Benign	N-Neu		TOL	N-Neu		N-Neu	Neu		Neu	N-Neu
ProD	Neu		DAM	Neu		Neu	Del		Dis	Neu
ProD	N-Neu		DAM	N-Neu		N-Neu	Del		Dis	N-Neu
PosD	Neu
PosD	N-Neu
Polyphen	SIFT	Provean		Polyphen	SIFT	SNPs&GO		Provean	SNPs&GO	SIFT		Polyphen	Provean	SNPs&GO
Benign	TOL	Neu		Benign	TOL	Neu		Neu	Neu	TOL		Benign	Neu	Neu
Benign	TOL	Del		Benign	TOL	Dis		Neu	Neu	DAM		Benign	Neu	Dis
Benign	DAM	Neu		Benign	DAM	Neu		Neu	Dis	TOL		Benign	Del	Neu
Benign	DAM	Del		Benign	DAM	Dis		Neu	Dis	DAM		Benign	Del	Dis
ProD	TOL	Neu		ProD	TOL	Neu		Del	Neu	TOL		ProD	Neu	Neu
ProD	TOL	Del		ProD	TOL	Dis		Del	Neu	DAM		ProD	Neu	Dis
ProD	DAM	Neu		ProD	DAM	Neu		Del	Dis	TOL		ProD	Del	Neu
ProD	DAM	Del		ProD	DAM	Dis		Del	Dis	DAM		ProD	Del	Dis
PosD	TOL	Neu		PosD	TOL	Neu						PosD	Neu	Neu
PosD	TOL	Del		PosD	TOL	Dis						PosD	Neu	Dis
PosD	DAM	Neu		PosD	DAM	Neu						PosD	Del	Neu
PosD	DAM	Del		PosD	DAM	Dis						PosD	Del	Dis
PolyPhen	SNAP	SIFT		POLYPHEN	SNAP	PROVEAN		POLYPHEN	SNAP	SNPs&GO		SIFT	PROVEAN	SNAP		SIFT	SNPs&GO	SNAP		PROVEAN	SNPs&GO	SNAP
Benign	Neu	TOL		Benign	Neu	Neu		Benign	Neu	Neu		TOL	Neu	Neu		TOL	Neu	Neu		Neu	Neu	Neu
Benign	Neu	DAM		Benign	Neu	Del		Benign	Neu	Dis		TOL	Neu	N-Neu		TOL	Neu	N-Neu		Neu	Neu	N-Neu
Benign	N-Neu	TOL		Benign	N-Neu	Neu		Benign	N-Neu	Neu		TOL	Del	Neu		TOL	Dis	Neu		Neu	Dis	Neu
Benign	N-Neu	DAM		Benign	N-Neu	Del		Benign	N-Neu	Dis		TOL	Del	N-Neu		TOL	Dis	N-Neu		Neu	Dis	N-Neu
ProD	Neu	TOL		ProD	Neu	Neu		ProD	Neu	Neu		DAM	Neu	Neu		DAM	Neu	Neu		Del	Neu	Neu
ProD	Neu	DAM		ProD	Neu	Del		ProD	Neu	Dis		DAM	Neu	N-Neu		DAM	Neu	N-Neu		Del	Neu	N-Neu
ProD	N-Neu	TOL		ProD	N-Neu	Neu		ProD	N-Neu	Neu		DAM	Del	Neu		DAM	Dis	Neu		Del	Dis	Neu
ProD	N-Neu	DAM		ProD	N-Neu	Del		ProD	N-Neu	Dis		DAM	Del	N-Neu		DAM	Dis	N-Neu		Del	Dis	N-Neu
PosD	Neu	TOL		PosD	Neu	Neu		PosD	Neu	Neu
PosD	Neu	DAM		PosD	Neu	Del		PosD	Neu	Dis
PosD	N-Neu	TOL		PosD	N-Neu	Neu		PosD	N-Neu	Neu
PosD	N-Neu	DAM		PosD	N-Neu	Del		PosD	N-Neu	Dis
POLYPHEN	SIFT	PROVEAN	SNAP		POLYPHEN	SIFT	SNPs&GO	SNAP		Polyphen	SIFT	PROVEAN	SNPs&Go
Benign	TOL	Neu	Neu		Benign	TOL	Neu	Neu		Benign	TOL	Neu	Neu
Benign	TOL	Neu	N-Neu		Benign	TOL	Neu	N-Neu		Benign	TOL	Neu	Dis
Benign	TOL	Del	Neu		Benign	TOL	Dis	Neu		Benign	TOL	Del	Neu
Benign	TOL	Del	N-Neu		Benign	TOL	Dis	N-Neu		Benign	TOL	Del	Dis
Benign	DAM	Neu	Neu		Benign	DAM	Neu	Neu		Benign	DAM	Neu	Neu
Benign	DAM	Neu	N-Neu		Benign	DAM	Neu	N-Neu		Benign	DAM	Neu	Dis
Benign	DAM	Del	Neu		Benign	DAM	Dis	Neu		Benign	DAM	Del	Neu
Benign	DAM	Del	N-Neu		Benign	DAM	Dis	N-Neu		Benign	DAM	Del	Dis
ProD	TOL	Neu	Neu		ProD	TOL	Neu	Neu		ProD	TOL	Neu	Neu
ProD	TOL	Neu	N-Neu		ProD	TOL	Neu	N-Neu		ProD	TOL	Neu	Dis
ProD	TOL	Del	Neu		ProD	TOL	Dis	Neu		ProD	TOL	Del	Neu
ProD	TOL	Del	N-Neu		ProD	TOL	Dis	N-Neu		ProD	TOL	Del	Dis
ProD	DAM	Neu	Neu		ProD	DAM	Neu	Neu		ProD	DAM	Neu	Neu
ProD	DAM	Neu	N-Neu		ProD	DAM	Neu	N-Neu		ProD	DAM	Neu	Dis
ProD	DAM	Del	Neu		ProD	DAM	Dis	Neu		ProD	DAM	Del	Neu
ProD	DAM	Del	N-Neu		ProD	DAM	Dis	N-Neu		ProD	DAM	Del	Dis
PosD	TOL	Neu	Neu		PosD	TOL	Neu	Neu		PosD	TOL	Neu	Neu
PosD	TOL	Neu	N-Neu		PosD	TOL	Neu	N-Neu		PosD	TOL	Neu	Dis
PosD	TOL	Del	Neu		PosD	TOL	Dis	Neu		PosD	TOL	Del	Neu
PosD	TOL	Del	N-Neu		PosD	TOL	Dis	N-Neu		PosD	TOL	Del	Dis
PosD	DAM	Neu	Neu		PosD	DAM	Neu	Neu		PosD	DAM	Neu	Neu
PosD	DAM	Neu	N-Neu		PosD	DAM	Neu	N-Neu		PosD	DAM	Neu	Dis
PosD	DAM	Del	Neu		PosD	DAM	Dis	Neu		PosD	DAM	Del	Neu
PosD	DAM	Del	N-Neu		PosD	DAM	Dis	N-Neu		PosD	DAM	Del	Dis
POLYPHEN	PROVEAN	SNPs&GO	SNAP		SIFT	PROVEAN	SNPs&GO	SNAP
Benign	Neu	Neu	Neu		TOL	Neu	Neu	Neu
Benign	Neu	Neu	N-Neu		TOL	Neu	Neu	N-Neu
Benign	Neu	Dis	Neu		TOL	Neu	Dis	Neu
Benign	Neu	Dis	N-Neu		TOL	Neu	Dis	N-Neu
Benign	Del	Neu	Neu		TOL	Del	Neu	Neu
Benign	Del	Neu	N-Neu		TOL	Del	Neu	N-Neu
Benign	Del	Dis	Neu		TOL	Del	Dis	Neu
Benign	Del	Dis	N-Neu		TOL	Del	Dis	N-Neu
ProD	Neu	Neu	Neu		DAM	Neu	Neu	Neu
ProD	Neu	Neu	N-Neu		DAM	Neu	Neu	N-Neu
ProD	Neu	Dis	Neu		DAM	Neu	Dis	Neu
ProD	Neu	Dis	N-Neu		DAM	Neu	Dis	N-Neu
ProD	Del	Neu	Neu		DAM	Del	Neu	Neu
ProD	Del	Neu	N-Neu		DAM	Del	Neu	N-Neu
ProD	Del	Dis	Neu		DAM	Del	Dis	Neu
ProD	Del	Dis	N-Neu		DAM	Del	Dis	N-Neu
PosD	Neu	Neu	Neu
PosD	Neu	Neu	N-Neu
PosD	Neu	Dis	Neu
PosD	Neu	Dis	N-Neu
PosD	Del	Neu	Neu
PosD	Del	Neu	N-Neu
PosD	Del	Dis	Neu
PosD	Del	Dis	N-Neu
Polyphen	SIFT	PROVEAN	SNPs&Go	SNAP
Benign	TOL	Neu	Neu	Neu
Benign	TOL	Neu	Neu	N-Neu
Benign	TOL	Neu	Dis	Neu
Benign	TOL	Neu	Dis	N-Neu
Benign	TOL	Del	Neu	Neu
Benign	TOL	Del	Neu	N-Neu
Benign	TOL	Del	Dis	Neu
Benign	TOL	Del	Dis	N-Neu
Benign	DAM	Neu	Neu	Neu
Benign	DAM	Neu	Neu	N-Neu
Benign	DAM	Neu	Dis	Neu
Benign	DAM	Neu	Dis	N-Neu
Benign	DAM	Del	Neu	Neu
Benign	DAM	Del	Neu	N-Neu
Benign	DAM	Del	Dis	Neu
Benign	DAM	Del	Dis	N-Neu
ProD	TOL	Neu	Neu	Neu
ProD	TOL	Neu	Neu	N-Neu
ProD	TOL	Neu	Dis	Neu
ProD	TOL	Neu	Dis	N-Neu
ProD	TOL	Del	Neu	Neu
ProD	TOL	Del	Neu	N-Neu
ProD	TOL	Del	Dis	Neu
ProD	TOL	Del	Dis	N-Neu
ProD	DAM	Neu	Neu	Neu
ProD	DAM	Neu	Neu	N-Neu
ProD	DAM	Neu	Dis	Neu
ProD	DAM	Neu	Dis	N-Neu
ProD	DAM	Del	Neu	Neu
ProD	DAM	Del	Neu	N-Neu
ProD	DAM	Del	Dis	Neu
ProD	DAM	Del	Dis	N-Neu
PosD	TOL	Neu	Neu	Neu
PosD	TOL	Neu	Neu	N-Neu
PosD	TOL	Neu	Dis	Neu
PosD	TOL	Neu	Dis	N-Neu
PosD	TOL	Del	Neu	Neu
PosD	TOL	Del	Neu	N-Neu
PosD	TOL	Del	Dis	Neu
PosD	TOL	Del	Dis	N-Neu
PosD	DAM	Neu	Neu	Neu
PosD	DAM	Neu	Neu	N-Neu
PosD	DAM	Neu	Dis	Neu
PosD	DAM	Neu	Dis	N-Neu
PosD	DAM	Del	Neu	Neu
PosD	DAM	Del	Neu	N-Neu
PosD	DAM	Del	Dis	Neu
PosD	DAM	Del	Dis	N-Neu

## Sheet: KCNQ1 All
ID	Mutation type	Position	Substitution	Location	PROVEAN	PolyPhen-2	SIFT	SNPs&GO	SNAP	SIFT/Polyphen	SIFT/PROVEAN	SIFT/SNPs&GO	Polyphen/PROVEAN	Polyphen/SNPs&GO	PROVEAN/SNPs&GO	POLYPHEN/SNAP	SIFT/SNAP	SNAP/PROVEAN	SNAP/SNPs&GO	POLYPHEN/SIFT/PROVEAN	POLYPHEN/SIFT/SNPs&GO	PROVEAN/SNPs&GO/SIFT	POLYPHEN/PROVEAN/SNPs&GO	POLYPHEN/SNAP/SIFT	POLYPHEN/SNAP/PROVEAN	POLYPHEN/SNAP/SNPs&GO	SIFT/PROVEAN/SNAP	SIFT/SNAP/SNPs&GO	PROVEAN/SNPs&GO/SNAP	POLYPHEN/PROVEAN/SNPs&GO/SIFT	POLYPHEN/SIFT/PROVEAN/SNAP	POLYPHEN/SIFT/SNPs&GO/SNAP	POLYPHEN/PROVEAN/SNPs&GO/SNAP	SIFT/PROVEAN/SNPs&GO/SNAP	COMBINE ALL	Meta-SNP	PredictSNP		PROVEAN	PolyPhen-2	SIFT	SNPs&GO	SNAP	SIFT/Polyphen	SIFT/PROVEAN	SIFT/SNPs&GO	Polyphen/PROVEAN	Polyphen/SNPs&GO	PROVEAN/SNPs&GO
NP_000209	Cases	73	P73T	N-terminal	Neutral	benign	TOLERATED	Neutral	Non-neutral	ALL TOLERATED	ALL TOLERATED	ALL TOLERATED	ALL TOLERATED	ALL TOLERATED	ALL TOLERATED	SNAP DAMAGING	SNAP DAMAGING	SNAP DAMAGING	SNPs&GO DAMAGING	ALL TOLERATED	ALL TOLERATED	ALL TOLERATED	ALL TOLERATED	SNAP DAMAGING	SNAP DAMAGING	SNAP DAMAGING	SNAP DAMAGING	SNAP DAMAGING	SNAP DAMAGING	ALL TOLERATED	SNAP DAMAGING	SNAP DAMAGING	SNAP DAMAGING	SNAP DAMAGING	SNAP DAMAGING	Neutral	NEUTRAL		0	0	0	0	1	0	0	0	0	0	0
NP_000209	Polymorphism (Damaging)	110	V110I	N-terminus	Neutral	benign	TOLERATED	Disease	Neutral	ALL TOLERATED	ALL TOLERATED	SNPs&GO DAMAGING	ALL TOLERATED	SNPs&GO DAMAGING	SNPs&GO DAMAGING	ALL TOLERATED	ALL TOLERATED	ALL TOLERATED	SNAP DAMAGING	ALL TOLERATED	SNPs&GO DAMAGING	SNPs&GO DAMAGING	SNPs&GO DAMAGING	ALL TOLERATED	ALL TOLERATED	SNPS&GO DAMAGING	ALL TOLERATED	SNPs&GO DAMAGING	SNPs&GO DAMAGING	SNPs&GO DAMAGING	ALL TOLERATED	SNPS&GO DAMAGING	SNPS&GO DAMAGING	SNPS&GO DAMAGING	SNPS&GO DAMAGING	Neutral	NEUTRAL		0	0	0	1	0	0	0	1	0	1	1
NP_000209	Cases	111	Y111C	N-terminal	Deleterious	probably damaging	DAMAGING	Disease	Non-neutral	ALL DAMAGING	ALL DAMAGING	ALL DAMAGING	ALL DAMAGING	ALL DAMAGING	ALL DAMAGING	ALL DAMAGING	ALL DAMAGING	ALL DAMAGING	ALL DAMAGING	ALL DAMAGING	ALL DAMAGING	ALL DAMAGING	ALL DAMAGING	ALL DAMAGING	ALL DAMAGING	ALL DAMAGING	ALL DAMAGING	ALL DAMAGING	ALL DAMAGING	ALL DAMAGING	ALL DAMAGING	ALL DAMAGING	ALL DAMAGING	ALL DAMAGING	ALL DAMAGING	Disease	DELETERIOUS		1	1	1	1	1	1	1	1	1	1	1
NP_000209	Cases	114	L114P	N-terminal	Deleterious	probably damaging	DAMAGING	Disease	Non-neutral	ALL DAMAGING	ALL DAMAGING	ALL DAMAGING	ALL DAMAGING	ALL DAMAGING	ALL DAMAGING	ALL DAMAGING	ALL DAMAGING	ALL DAMAGING	ALL DAMAGING	ALL DAMAGING	ALL DAMAGING	ALL DAMAGING	ALL DAMAGING	ALL DAMAGING	ALL DAMAGING	ALL DAMAGING	ALL DAMAGING	ALL DAMAGING	ALL DAMAGING	ALL DAMAGING	ALL DAMAGING	ALL DAMAGING	ALL DAMAGING	ALL DAMAGING	ALL DAMAGING	Disease	DELETERIOUS		1	1	1	1	1	1	1	1	1	1	1
NP_000209	Cases	117	P117L	N-terminal	Deleterious	probably damaging	DAMAGING	Disease	Non-neutral	ALL DAMAGING	ALL DAMAGING	ALL DAMAGING	ALL DAMAGING	ALL DAMAGING	ALL DAMAGING	ALL DAMAGING	ALL DAMAGING	ALL DAMAGING	ALL DAMAGING	ALL DAMAGING	ALL DAMAGING	ALL DAMAGING	ALL DAMAGING	ALL DAMAGING	ALL DAMAGING	ALL DAMAGING	ALL DAMAGING	ALL DAMAGING	ALL DAMAGING	ALL DAMAGING	ALL DAMAGING	ALL DAMAGING	ALL DAMAGING	ALL DAMAGING	ALL DAMAGING	Disease	DELETERIOUS		1	1	1	1	1	1	1	1	1	1	1
NP_000209	Cases	140	S140G	S1	Deleterious	possibly damaging	DAMAGING	Disease	Non-neutral	ALL DAMAGING	ALL DAMAGING	ALL DAMAGING	ALL DAMAGING	ALL DAMAGING	ALL DAMAGING	ALL DAMAGING	ALL DAMAGING	ALL DAMAGING	ALL DAMAGING	ALL DAMAGING	ALL DAMAGING	ALL DAMAGING	ALL DAMAGING	ALL DAMAGING	ALL DAMAGING	ALL DAMAGING	ALL DAMAGING	ALL DAMAGING	ALL DAMAGING	ALL DAMAGING	ALL DAMAGING	ALL DAMAGING	ALL DAMAGING	ALL DAMAGING	ALL DAMAGING	Disease	NEUTRAL		1	1	1	1	1	1	1	1	1	1	1
NP_000209	Cases	160	E160K	S2	Deleterious	probably damaging	DAMAGING	Disease	Non-neutral	ALL DAMAGING	ALL DAMAGING	ALL DAMAGING	ALL DAMAGING	ALL DAMAGING	ALL DAMAGING	ALL DAMAGING	ALL DAMAGING	ALL DAMAGING	ALL DAMAGING	ALL DAMAGING	ALL DAMAGING	ALL DAMAGING	ALL DAMAGING	ALL DAMAGING	ALL DAMAGING	ALL DAMAGING	ALL DAMAGING	ALL DAMAGING	ALL DAMAGING	ALL DAMAGING	ALL DAMAGING	ALL DAMAGING	ALL DAMAGING	ALL DAMAGING	ALL DAMAGING	Disease	DELETERIOUS		1	1	1	1	1	1	1	1	1	1	1
NP_000209	Cases	168	G168R	S2	Deleterious	probably damaging	DAMAGING	Disease	Non-neutral	ALL DAMAGING	ALL DAMAGING	ALL DAMAGING	ALL DAMAGING	ALL DAMAGING	ALL DAMAGING	ALL DAMAGING	ALL DAMAGING	ALL DAMAGING	ALL DAMAGING	ALL DAMAGING	ALL DAMAGING	ALL DAMAGING	ALL DAMAGING	ALL DAMAGING	ALL DAMAGING	ALL DAMAGING	ALL DAMAGING	ALL DAMAGING	ALL DAMAGING	ALL DAMAGING	ALL DAMAGING	ALL DAMAGING	ALL DAMAGING	ALL DAMAGING	ALL DAMAGING	Disease	DELETERIOUS		1	1	1	1	1	1	1	1	1	1	1
NP_000209	Cases	174	R174C	S2	Deleterious	probably damaging	DAMAGING	Disease	Non-neutral	ALL DAMAGING	ALL DAMAGING	ALL DAMAGING	ALL DAMAGING	ALL DAMAGING	ALL DAMAGING	ALL DAMAGING	ALL DAMAGING	ALL DAMAGING	ALL DAMAGING	ALL DAMAGING	ALL DAMAGING	ALL DAMAGING	ALL DAMAGING	ALL DAMAGING	ALL DAMAGING	ALL DAMAGING	ALL DAMAGING	ALL DAMAGING	ALL DAMAGING	ALL DAMAGING	ALL DAMAGING	ALL DAMAGING	ALL DAMAGING	ALL DAMAGING	ALL DAMAGING	Disease	DELETERIOUS		1	1	1	1	1	1	1	1	1	1	1
NP_000209	Cases	174	R174H	S2	Deleterious	probably damaging	DAMAGING	Disease	Non-neutral	ALL DAMAGING	ALL DAMAGING	ALL DAMAGING	ALL DAMAGING	ALL DAMAGING	ALL DAMAGING	ALL DAMAGING	ALL DAMAGING	ALL DAMAGING	ALL DAMAGING	ALL DAMAGING	ALL DAMAGING	ALL DAMAGING	ALL DAMAGING	ALL DAMAGING	ALL DAMAGING	ALL DAMAGING	ALL DAMAGING	ALL DAMAGING	ALL DAMAGING	ALL DAMAGING	ALL DAMAGING	ALL DAMAGING	ALL DAMAGING	ALL DAMAGING	ALL DAMAGING	Disease	DELETERIOUS		1	1	1	1	1	1	1	1	1	1	1
NP_000209	Cases	178	A178P	S2/S3	Deleterious	probably damaging	DAMAGING	Disease	Non-neutral	ALL DAMAGING	ALL DAMAGING	ALL DAMAGING	ALL DAMAGING	ALL DAMAGING	ALL DAMAGING	ALL DAMAGING	ALL DAMAGING	ALL DAMAGING	ALL DAMAGING	ALL DAMAGING	ALL DAMAGING	ALL DAMAGING	ALL DAMAGING	ALL DAMAGING	ALL DAMAGING	ALL DAMAGING	ALL DAMAGING	ALL DAMAGING	ALL DAMAGING	ALL DAMAGING	ALL DAMAGING	ALL DAMAGING	ALL DAMAGING	ALL DAMAGING	ALL DAMAGING	Disease	DELETERIOUS		1	1	1	1	1	1	1	1	1	1	1
NP_000209	Cases	179	G179S	S2/S3	Deleterious	probably damaging	DAMAGING	Disease	Non-neutral	ALL DAMAGING	ALL DAMAGING	ALL DAMAGING	ALL DAMAGING	ALL DAMAGING	ALL DAMAGING	ALL DAMAGING	ALL DAMAGING	ALL DAMAGING	ALL DAMAGING	ALL DAMAGING	ALL DAMAGING	ALL DAMAGING	ALL DAMAGING	ALL DAMAGING	ALL DAMAGING	ALL DAMAGING	ALL DAMAGING	ALL DAMAGING	ALL DAMAGING	ALL DAMAGING	ALL DAMAGING	ALL DAMAGING	ALL DAMAGING	ALL DAMAGING	ALL DAMAGING	Disease	DELETERIOUS		1	1	1	1	1	1	1	1	1	1	1
NP_000209	Cases	184	Y184S	S2/S3	Deleterious	probably damaging	DAMAGING	Disease	Non-neutral	ALL DAMAGING	ALL DAMAGING	ALL DAMAGING	ALL DAMAGING	ALL DAMAGING	ALL DAMAGING	ALL DAMAGING	ALL DAMAGING	ALL DAMAGING	ALL DAMAGING	ALL DAMAGING	ALL DAMAGING	ALL DAMAGING	ALL DAMAGING	ALL DAMAGING	ALL DAMAGING	ALL DAMAGING	ALL DAMAGING	ALL DAMAGING	ALL DAMAGING	ALL DAMAGING	ALL DAMAGING	ALL DAMAGING	ALL DAMAGING	ALL DAMAGING	ALL DAMAGING	Disease	DELETERIOUS		1	1	1	1	1	1	1	1	1	1	1
NP_000209	Cases	186	G186R	S2/S3	Deleterious	probably damaging	DAMAGING	Disease	Non-neutral	ALL DAMAGING	ALL DAMAGING	ALL DAMAGING	ALL DAMAGING	ALL DAMAGING	ALL DAMAGING	ALL DAMAGING	ALL DAMAGING	ALL DAMAGING	ALL DAMAGING	ALL DAMAGING	ALL DAMAGING	ALL DAMAGING	ALL DAMAGING	ALL DAMAGING	ALL DAMAGING	ALL DAMAGING	ALL DAMAGING	ALL DAMAGING	ALL DAMAGING	ALL DAMAGING	ALL DAMAGING	ALL DAMAGING	ALL DAMAGING	ALL DAMAGING	ALL DAMAGING	Disease	DELETERIOUS		1	1	1	1	1	1	1	1	1	1	1
NP_000209	Cases	189	G189R	S2/S3	Deleterious	probably damaging	DAMAGING	Disease	Non-neutral	ALL DAMAGING	ALL DAMAGING	ALL DAMAGING	ALL DAMAGING	ALL DAMAGING	ALL DAMAGING	ALL DAMAGING	ALL DAMAGING	ALL DAMAGING	ALL DAMAGING	ALL DAMAGING	ALL DAMAGING	ALL DAMAGING	ALL DAMAGING	ALL DAMAGING	ALL DAMAGING	ALL DAMAGING	ALL DAMAGING	ALL DAMAGING	ALL DAMAGING	ALL DAMAGING	ALL DAMAGING	ALL DAMAGING	ALL DAMAGING	ALL DAMAGING	ALL DAMAGING	Disease	DELETERIOUS		1	1	1	1	1	1	1	1	1	1	1
NP_000209	Cases	190	R190Q	S2/S3	Deleterious	probably damaging	DAMAGING	Disease	Non-neutral	ALL DAMAGING	ALL DAMAGING	ALL DAMAGING	ALL DAMAGING	ALL DAMAGING	ALL DAMAGING	ALL DAMAGING	ALL DAMAGING	ALL DAMAGING	ALL DAMAGING	ALL DAMAGING	ALL DAMAGING	ALL DAMAGING	ALL DAMAGING	ALL DAMAGING	ALL DAMAGING	ALL DAMAGING	ALL DAMAGING	ALL DAMAGING	ALL DAMAGING	ALL DAMAGING	ALL DAMAGING	ALL DAMAGING	ALL DAMAGING	ALL DAMAGING	ALL DAMAGING	Disease	DELETERIOUS		1	1	1	1	1	1	1	1	1	1	1
NP_000209	Cases	191	L191P	S2/S3	Deleterious	probably damaging	DAMAGING	Disease	Non-neutral	ALL DAMAGING	ALL DAMAGING	ALL DAMAGING	ALL DAMAGING	ALL DAMAGING	ALL DAMAGING	ALL DAMAGING	ALL DAMAGING	ALL DAMAGING	ALL DAMAGING	ALL DAMAGING	ALL DAMAGING	ALL DAMAGING	ALL DAMAGING	ALL DAMAGING	ALL DAMAGING	ALL DAMAGING	ALL DAMAGING	ALL DAMAGING	ALL DAMAGING	ALL DAMAGING	ALL DAMAGING	ALL DAMAGING	ALL DAMAGING	ALL DAMAGING	ALL DAMAGING	Disease	DELETERIOUS		1	1	1	1	1	1	1	1	1	1	1
NP_000209	Cases	193	F193L	S2/S3	Deleterious	probably damaging	DAMAGING	Disease	Non-neutral	ALL DAMAGING	ALL DAMAGING	ALL DAMAGING	ALL DAMAGING	ALL DAMAGING	ALL DAMAGING	ALL DAMAGING	ALL DAMAGING	ALL DAMAGING	ALL DAMAGING	ALL DAMAGING	ALL DAMAGING	ALL DAMAGING	ALL DAMAGING	ALL DAMAGING	ALL DAMAGING	ALL DAMAGING	ALL DAMAGING	ALL DAMAGING	ALL DAMAGING	ALL DAMAGING	ALL DAMAGING	ALL DAMAGING	ALL DAMAGING	ALL DAMAGING	ALL DAMAGING	Disease	DELETERIOUS		1	1	1	1	1	1	1	1	1	1	1
NP_000209	Cases	202	D202H	S3	Deleterious	probably damaging	DAMAGING	Disease	Non-neutral	ALL DAMAGING	ALL DAMAGING	ALL DAMAGING	ALL DAMAGING	ALL DAMAGING	ALL DAMAGING	ALL DAMAGING	ALL DAMAGING	ALL DAMAGING	ALL DAMAGING	ALL DAMAGING	ALL DAMAGING	ALL DAMAGING	ALL DAMAGING	ALL DAMAGING	ALL DAMAGING	ALL DAMAGING	ALL DAMAGING	ALL DAMAGING	ALL DAMAGING	ALL DAMAGING	ALL DAMAGING	ALL DAMAGING	ALL DAMAGING	ALL DAMAGING	ALL DAMAGING	Disease	DELETERIOUS		1	1	1	1	1	1	1	1	1	1	1
NP_000209	Cases	202	D202N	S3	Deleterious	probably damaging	DAMAGING	Disease	Non-neutral	ALL DAMAGING	ALL DAMAGING	ALL DAMAGING	ALL DAMAGING	ALL DAMAGING	ALL DAMAGING	ALL DAMAGING	ALL DAMAGING	ALL DAMAGING	ALL DAMAGING	ALL DAMAGING	ALL DAMAGING	ALL DAMAGING	ALL DAMAGING	ALL DAMAGING	ALL DAMAGING	ALL DAMAGING	ALL DAMAGING	ALL DAMAGING	ALL DAMAGING	ALL DAMAGING	ALL DAMAGING	ALL DAMAGING	ALL DAMAGING	ALL DAMAGING	ALL DAMAGING	Disease	DELETERIOUS		1	1	1	1	1	1	1	1	1	1	1
NP_000209	Cases	204	I204F	S3	Deleterious	possibly damaging	DAMAGING	Disease	Neutral	ALL DAMAGING	ALL DAMAGING	ALL DAMAGING	ALL DAMAGING	ALL DAMAGING	ALL DAMAGING	POLYPHEN DAMAGING	SIFT DAMAGING	PROVEAN DAMAGING	SNAP DAMAGING	ALL DAMAGING	ALL DAMAGING	ALL DAMAGING	ALL DAMAGING	SNAP TOLERATED	SNAP TOLERATED	SNAP TOLERATED	SNAP TOLERATED	SNAP TOLERATED	SNAP TOLERATED	ALL DAMAGING	SNAP TOLERATED	SNAP TOLERATED	SNAP TOLERATED	SNAP TOLERATED	SNAP TOLERATED	Neutral	NEUTRAL		1	1	1	1	0	1	1	1	1	1	1
NP_000209	Cases	204	I204M	S3	Neutral	probably damaging	DAMAGING	Disease	Neutral	ALL DAMAGING	SIFT DAMAGING	ALL DAMAGING	POLYPHEN DAMAGING	ALL DAMAGING	SNPs&GO DAMAGING	POLYPHEN DAMAGING	SIFT DAMAGING	ALL TOLERATED	SNAP DAMAGING	PROVEAN TOLERATED	ALL DAMAGING	PROVEAN TOLERATED	PROVEAN TOLERATED	SNAP TOLERATED	POLYPHEN DAMAGING	SNAP TOLERATED	SIFT DAMAGING	SNAP TOLERATED	SNPs&GO DAMAGING	PROVEAN TOLERATED	POLYPHEN/SIFT DAMAGING	SNAP TOLERATED	POLYPHEN/SNPS&GO DAMAGING	SIFT/SNPS&GO DAMAGING	PROVEAN/SNAP TOLERATED	Neutral	NEUTRAL		0	1	1	1	0	1	1	1	1	1	1
NP_000209	Polymorphism (Damaging)	207	V207M	S2	Neutral	possibly damaging	DAMAGING	Disease	Neutral	ALL DAMAGING	SIFT DAMAGING	ALL DAMAGING	POLYPHEN DAMAGING	ALL DAMAGING	SNPs&GO DAMAGING	POLYPHEN DAMAGING	SIFT DAMAGING	ALL TOLERATED	SNAP DAMAGING	PROVEAN TOLERATED	ALL DAMAGING	PROVEAN TOLERATED	PROVEAN TOLERATED	SNAP TOLERATED	POLYPHEN DAMAGING	SNAP TOLERATED	SIFT DAMAGING	SNAP TOLERATED	SNPs&GO DAMAGING	PROVEAN TOLERATED	POLYPHEN/SIFT DAMAGING	SNAP TOLERATED	POLYPHEN/SNPS&GO DAMAGING	SIFT/SNPS&GO DAMAGING	PROVEAN/SNAP TOLERATED	Neutral	NEUTRAL		0	1	1	1	0	1	1	1	1	1	1
NP_000209	Cases	209	S209F	S3	Deleterious	probably damaging	DAMAGING	Disease	Neutral	ALL DAMAGING	ALL DAMAGING	ALL DAMAGING	ALL DAMAGING	ALL DAMAGING	ALL DAMAGING	POLYPHEN DAMAGING	SIFT DAMAGING	PROVEAN DAMAGING	SNAP DAMAGING	ALL DAMAGING	ALL DAMAGING	ALL DAMAGING	ALL DAMAGING	SNAP TOLERATED	SNAP TOLERATED	SNAP TOLERATED	SNAP TOLERATED	SNAP TOLERATED	SNAP TOLERATED	ALL DAMAGING	SNAP TOLERATED	SNAP TOLERATED	SNAP TOLERATED	SNAP TOLERATED	SNAP TOLERATED	Disease	DELETERIOUS		1	1	1	1	0	1	1	1	1	1	1
NP_000209	Cases	215	V215M	S3	Neutral	probably damaging	TOLERATED	Disease	Neutral	POLYPHEN DAMAGING	ALL TOLERATED	SNPs&GO DAMAGING	POLYPHEN DAMAGING	ALL DAMAGING	SNPs&GO DAMAGING	POLYPHEN DAMAGING	ALL TOLERATED	ALL TOLERATED	SNAP DAMAGING	POLYPHEN DAMAGING	SIFT TOLERATED	SNPs&GO DAMAGING	PROVEAN TOLERATED	POLYPHEN DAMAGING	POLYPHEN DAMAGING	SNAP TOLERATED	ALL TOLERATED	SNPs&GO DAMAGING	SNPs&GO DAMAGING	POLYPHEN/SNPs&GO DAMAGING	POLYPHEN DAMAGING	POLYPHEN/SNPS&GO DAMAGING	POLYPHEN/SNPS&GO DAMAGING	SNPS&GO DAMAGING	POLYPHEN/SNPs&GO DAMAGING	Neutral	NEUTRAL		0	1	0	1	0	1	0	1	1	1	1
NP_000209	Cases	225	S225L	S4	Deleterious	probably damaging	DAMAGING	Disease	Non-neutral	ALL DAMAGING	ALL DAMAGING	ALL DAMAGING	ALL DAMAGING	ALL DAMAGING	ALL DAMAGING	ALL DAMAGING	ALL DAMAGING	ALL DAMAGING	ALL DAMAGING	ALL DAMAGING	ALL DAMAGING	ALL DAMAGING	ALL DAMAGING	ALL DAMAGING	ALL DAMAGING	ALL DAMAGING	ALL DAMAGING	ALL DAMAGING	ALL DAMAGING	ALL DAMAGING	ALL DAMAGING	ALL DAMAGING	ALL DAMAGING	ALL DAMAGING	ALL DAMAGING	Disease	DELETERIOUS		1	1	1	1	1	1	1	1	1	1	1
NP_000209	Cases	231	R231C	S4	Deleterious	probably damaging	DAMAGING	Disease	Non-neutral	ALL DAMAGING	ALL DAMAGING	ALL DAMAGING	ALL DAMAGING	ALL DAMAGING	ALL DAMAGING	ALL DAMAGING	ALL DAMAGING	ALL DAMAGING	ALL DAMAGING	ALL DAMAGING	ALL DAMAGING	ALL DAMAGING	ALL DAMAGING	ALL DAMAGING	ALL DAMAGING	ALL DAMAGING	ALL DAMAGING	ALL DAMAGING	ALL DAMAGING	ALL DAMAGING	ALL DAMAGING	ALL DAMAGING	ALL DAMAGING	ALL DAMAGING	ALL DAMAGING	Disease	DELETERIOUS		1	1	1	1	1	1	1	1	1	1	1
NP_000209	Cases	231	R231H	S4	Deleterious	probably damaging	DAMAGING	Disease	Non-neutral	ALL DAMAGING	ALL DAMAGING	ALL DAMAGING	ALL DAMAGING	ALL DAMAGING	ALL DAMAGING	ALL DAMAGING	ALL DAMAGING	ALL DAMAGING	ALL DAMAGING	ALL DAMAGING	ALL DAMAGING	ALL DAMAGING	ALL DAMAGING	ALL DAMAGING	ALL DAMAGING	ALL DAMAGING	ALL DAMAGING	ALL DAMAGING	ALL DAMAGING	ALL DAMAGING	ALL DAMAGING	ALL DAMAGING	ALL DAMAGING	ALL DAMAGING	ALL DAMAGING	Disease	DELETERIOUS		1	1	1	1	1	1	1	1	1	1	1
NP_000209	Cases	235	I235N	S4	Deleterious	probably damaging	DAMAGING	Disease	Non-neutral	ALL DAMAGING	ALL DAMAGING	ALL DAMAGING	ALL DAMAGING	ALL DAMAGING	ALL DAMAGING	ALL DAMAGING	ALL DAMAGING	ALL DAMAGING	ALL DAMAGING	ALL DAMAGING	ALL DAMAGING	ALL DAMAGING	ALL DAMAGING	ALL DAMAGING	ALL DAMAGING	ALL DAMAGING	ALL DAMAGING	ALL DAMAGING	ALL DAMAGING	ALL DAMAGING	ALL DAMAGING	ALL DAMAGING	ALL DAMAGING	ALL DAMAGING	ALL DAMAGING	Disease	DELETERIOUS		1	1	1	1	1	1	1	1	1	1	1
NP_000209	Cases	239	L239P	S4	Deleterious	probably damaging	DAMAGING	Disease	Non-neutral	ALL DAMAGING	ALL DAMAGING	ALL DAMAGING	ALL DAMAGING	ALL DAMAGING	ALL DAMAGING	ALL DAMAGING	ALL DAMAGING	ALL DAMAGING	ALL DAMAGING	ALL DAMAGING	ALL DAMAGING	ALL DAMAGING	ALL DAMAGING	ALL DAMAGING	ALL DAMAGING	ALL DAMAGING	ALL DAMAGING	ALL DAMAGING	ALL DAMAGING	ALL DAMAGING	ALL DAMAGING	ALL DAMAGING	ALL DAMAGING	ALL DAMAGING	ALL DAMAGING	Disease	DELETERIOUS		1	1	1	1	1	1	1	1	1	1	1
NP_000209	Cases	242	D242N	S4/S5	Deleterious	probably damaging	DAMAGING	Disease	Non-neutral	ALL DAMAGING	ALL DAMAGING	ALL DAMAGING	ALL DAMAGING	ALL DAMAGING	ALL DAMAGING	ALL DAMAGING	ALL DAMAGING	ALL DAMAGING	ALL DAMAGING	ALL DAMAGING	ALL DAMAGING	ALL DAMAGING	ALL DAMAGING	ALL DAMAGING	ALL DAMAGING	ALL DAMAGING	ALL DAMAGING	ALL DAMAGING	ALL DAMAGING	ALL DAMAGING	ALL DAMAGING	ALL DAMAGING	ALL DAMAGING	ALL DAMAGING	ALL DAMAGING	Disease	DELETERIOUS		1	1	1	1	1	1	1	1	1	1	1
NP_000209	Cases	243	R243C	S4/S5	Deleterious	probably damaging	DAMAGING	Disease	Non-neutral	ALL DAMAGING	ALL DAMAGING	ALL DAMAGING	ALL DAMAGING	ALL DAMAGING	ALL DAMAGING	ALL DAMAGING	ALL DAMAGING	ALL DAMAGING	ALL DAMAGING	ALL DAMAGING	ALL DAMAGING	ALL DAMAGING	ALL DAMAGING	ALL DAMAGING	ALL DAMAGING	ALL DAMAGING	ALL DAMAGING	ALL DAMAGING	ALL DAMAGING	ALL DAMAGING	ALL DAMAGING	ALL DAMAGING	ALL DAMAGING	ALL DAMAGING	ALL DAMAGING	Disease	DELETERIOUS		1	1	1	1	1	1	1	1	1	1	1
NP_000209	Cases	243	R243H	S4/S5	Deleterious	probably damaging	DAMAGING	Disease	Non-neutral	ALL DAMAGING	ALL DAMAGING	ALL DAMAGING	ALL DAMAGING	ALL DAMAGING	ALL DAMAGING	ALL DAMAGING	ALL DAMAGING	ALL DAMAGING	ALL DAMAGING	ALL DAMAGING	ALL DAMAGING	ALL DAMAGING	ALL DAMAGING	ALL DAMAGING	ALL DAMAGING	ALL DAMAGING	ALL DAMAGING	ALL DAMAGING	ALL DAMAGING	ALL DAMAGING	ALL DAMAGING	ALL DAMAGING	ALL DAMAGING	ALL DAMAGING	ALL DAMAGING	Disease	DELETERIOUS		1	1	1	1	1	1	1	1	1	1	1
NP_000209	Cases	248	W248R	S4/S5	Deleterious	probably damaging	DAMAGING	Disease	Non-neutral	ALL DAMAGING	ALL DAMAGING	ALL DAMAGING	ALL DAMAGING	ALL DAMAGING	ALL DAMAGING	ALL DAMAGING	ALL DAMAGING	ALL DAMAGING	ALL DAMAGING	ALL DAMAGING	ALL DAMAGING	ALL DAMAGING	ALL DAMAGING	ALL DAMAGING	ALL DAMAGING	ALL DAMAGING	ALL DAMAGING	ALL DAMAGING	ALL DAMAGING	ALL DAMAGING	ALL DAMAGING	ALL DAMAGING	ALL DAMAGING	ALL DAMAGING	ALL DAMAGING	Disease	DELETERIOUS		1	1	1	1	1	1	1	1	1	1	1
NP_000209	Cases	251	L251P	S4/S5	Deleterious	probably damaging	DAMAGING	Disease	Non-neutral	ALL DAMAGING	ALL DAMAGING	ALL DAMAGING	ALL DAMAGING	ALL DAMAGING	ALL DAMAGING	ALL DAMAGING	ALL DAMAGING	ALL DAMAGING	ALL DAMAGING	ALL DAMAGING	ALL DAMAGING	ALL DAMAGING	ALL DAMAGING	ALL DAMAGING	ALL DAMAGING	ALL DAMAGING	ALL DAMAGING	ALL DAMAGING	ALL DAMAGING	ALL DAMAGING	ALL DAMAGING	ALL DAMAGING	ALL DAMAGING	ALL DAMAGING	ALL DAMAGING	Disease	DELETERIOUS		1	1	1	1	1	1	1	1	1	1	1
NP_000209	Cases	254	V254M	S4/S5	Deleterious	probably damaging	DAMAGING	Disease	Non-neutral	ALL DAMAGING	ALL DAMAGING	ALL DAMAGING	ALL DAMAGING	ALL DAMAGING	ALL DAMAGING	ALL DAMAGING	ALL DAMAGING	ALL DAMAGING	ALL DAMAGING	ALL DAMAGING	ALL DAMAGING	ALL DAMAGING	ALL DAMAGING	ALL DAMAGING	ALL DAMAGING	ALL DAMAGING	ALL DAMAGING	ALL DAMAGING	ALL DAMAGING	ALL DAMAGING	ALL DAMAGING	ALL DAMAGING	ALL DAMAGING	ALL DAMAGING	ALL DAMAGING	Neutral	DELETERIOUS		1	1	1	1	1	1	1	1	1	1	1
NP_000209	Cases	254	V254L	S4/S5	Deleterious	probably damaging	DAMAGING	Disease	Non-neutral	ALL DAMAGING	ALL DAMAGING	ALL DAMAGING	ALL DAMAGING	ALL DAMAGING	ALL DAMAGING	ALL DAMAGING	ALL DAMAGING	ALL DAMAGING	ALL DAMAGING	ALL DAMAGING	ALL DAMAGING	ALL DAMAGING	ALL DAMAGING	ALL DAMAGING	ALL DAMAGING	ALL DAMAGING	ALL DAMAGING	ALL DAMAGING	ALL DAMAGING	ALL DAMAGING	ALL DAMAGING	ALL DAMAGING	ALL DAMAGING	ALL DAMAGING	ALL DAMAGING	Disease	DELETERIOUS		1	1	1	1	1	1	1	1	1	1	1
NP_000209	Cases	258	H258R	S4/S5	Deleterious	probably damaging	DAMAGING	Disease	Non-neutral	ALL DAMAGING	ALL DAMAGING	ALL DAMAGING	ALL DAMAGING	ALL DAMAGING	ALL DAMAGING	ALL DAMAGING	ALL DAMAGING	ALL DAMAGING	ALL DAMAGING	ALL DAMAGING	ALL DAMAGING	ALL DAMAGING	ALL DAMAGING	ALL DAMAGING	ALL DAMAGING	ALL DAMAGING	ALL DAMAGING	ALL DAMAGING	ALL DAMAGING	ALL DAMAGING	ALL DAMAGING	ALL DAMAGING	ALL DAMAGING	ALL DAMAGING	ALL DAMAGING	Disease	DELETERIOUS		1	1	1	1	1	1	1	1	1	1	1
NP_000209	Cases	259	R259C	S4/S5	Deleterious	probably damaging	DAMAGING	Disease	Non-neutral	ALL DAMAGING	ALL DAMAGING	ALL DAMAGING	ALL DAMAGING	ALL DAMAGING	ALL DAMAGING	ALL DAMAGING	ALL DAMAGING	ALL DAMAGING	ALL DAMAGING	ALL DAMAGING	ALL DAMAGING	ALL DAMAGING	ALL DAMAGING	ALL DAMAGING	ALL DAMAGING	ALL DAMAGING	ALL DAMAGING	ALL DAMAGING	ALL DAMAGING	ALL DAMAGING	ALL DAMAGING	ALL DAMAGING	ALL DAMAGING	ALL DAMAGING	ALL DAMAGING	Disease	DELETERIOUS		1	1	1	1	1	1	1	1	1	1	1
NP_000209	Cases	259	R259L	S4/S5	Deleterious	probably damaging	DAMAGING	Disease	Non-neutral	ALL DAMAGING	ALL DAMAGING	ALL DAMAGING	ALL DAMAGING	ALL DAMAGING	ALL DAMAGING	ALL DAMAGING	ALL DAMAGING	ALL DAMAGING	ALL DAMAGING	ALL DAMAGING	ALL DAMAGING	ALL DAMAGING	ALL DAMAGING	ALL DAMAGING	ALL DAMAGING	ALL DAMAGING	ALL DAMAGING	ALL DAMAGING	ALL DAMAGING	ALL DAMAGING	ALL DAMAGING	ALL DAMAGING	ALL DAMAGING	ALL DAMAGING	ALL DAMAGING	Disease	DELETERIOUS		1	1	1	1	1	1	1	1	1	1	1
NP_000209	Cases	261	E261K	S5	Deleterious	probably damaging	DAMAGING	Disease	Non-neutral	ALL DAMAGING	ALL DAMAGING	ALL DAMAGING	ALL DAMAGING	ALL DAMAGING	ALL DAMAGING	ALL DAMAGING	ALL DAMAGING	ALL DAMAGING	ALL DAMAGING	ALL DAMAGING	ALL DAMAGING	ALL DAMAGING	ALL DAMAGING	ALL DAMAGING	ALL DAMAGING	ALL DAMAGING	ALL DAMAGING	ALL DAMAGING	ALL DAMAGING	ALL DAMAGING	ALL DAMAGING	ALL DAMAGING	ALL DAMAGING	ALL DAMAGING	ALL DAMAGING	Disease	DELETERIOUS		1	1	1	1	1	1	1	1	1	1	1
NP_000209	Cases	261	E261D	S5	Deleterious	probably damaging	DAMAGING	Disease	Non-neutral	ALL DAMAGING	ALL DAMAGING	ALL DAMAGING	ALL DAMAGING	ALL DAMAGING	ALL DAMAGING	ALL DAMAGING	ALL DAMAGING	ALL DAMAGING	ALL DAMAGING	ALL DAMAGING	ALL DAMAGING	ALL DAMAGING	ALL DAMAGING	ALL DAMAGING	ALL DAMAGING	ALL DAMAGING	ALL DAMAGING	ALL DAMAGING	ALL DAMAGING	ALL DAMAGING	ALL DAMAGING	ALL DAMAGING	ALL DAMAGING	ALL DAMAGING	ALL DAMAGING	Disease	DELETERIOUS		1	1	1	1	1	1	1	1	1	1	1
NP_000209	Cases	266	L266P	S5	Deleterious	probably damaging	DAMAGING	Disease	Non-neutral	ALL DAMAGING	ALL DAMAGING	ALL DAMAGING	ALL DAMAGING	ALL DAMAGING	ALL DAMAGING	ALL DAMAGING	ALL DAMAGING	ALL DAMAGING	ALL DAMAGING	ALL DAMAGING	ALL DAMAGING	ALL DAMAGING	ALL DAMAGING	ALL DAMAGING	ALL DAMAGING	ALL DAMAGING	ALL DAMAGING	ALL DAMAGING	ALL DAMAGING	ALL DAMAGING	ALL DAMAGING	ALL DAMAGING	ALL DAMAGING	ALL DAMAGING	ALL DAMAGING	Disease	DELETERIOUS		1	1	1	1	1	1	1	1	1	1	1
NP_000209	Cases	269	G269S	S5	Deleterious	probably damaging	DAMAGING	Disease	Non-neutral	ALL DAMAGING	ALL DAMAGING	ALL DAMAGING	ALL DAMAGING	ALL DAMAGING	ALL DAMAGING	ALL DAMAGING	ALL DAMAGING	ALL DAMAGING	ALL DAMAGING	ALL DAMAGING	ALL DAMAGING	ALL DAMAGING	ALL DAMAGING	ALL DAMAGING	ALL DAMAGING	ALL DAMAGING	ALL DAMAGING	ALL DAMAGING	ALL DAMAGING	ALL DAMAGING	ALL DAMAGING	ALL DAMAGING	ALL DAMAGING	ALL DAMAGING	ALL DAMAGING	Disease	DELETERIOUS		1	1	1	1	1	1	1	1	1	1	1
NP_000209	Cases	269	G269D	S5	Deleterious	probably damaging	DAMAGING	Disease	Non-neutral	ALL DAMAGING	ALL DAMAGING	ALL DAMAGING	ALL DAMAGING	ALL DAMAGING	ALL DAMAGING	ALL DAMAGING	ALL DAMAGING	ALL DAMAGING	ALL DAMAGING	ALL DAMAGING	ALL DAMAGING	ALL DAMAGING	ALL DAMAGING	ALL DAMAGING	ALL DAMAGING	ALL DAMAGING	ALL DAMAGING	ALL DAMAGING	ALL DAMAGING	ALL DAMAGING	ALL DAMAGING	ALL DAMAGING	ALL DAMAGING	ALL DAMAGING	ALL DAMAGING	Disease	DELETERIOUS		1	1	1	1	1	1	1	1	1	1	1
NP_000209	Cases	273	L273F	S5	Deleterious	probably damaging	DAMAGING	Disease	Neutral	ALL DAMAGING	ALL DAMAGING	ALL DAMAGING	ALL DAMAGING	ALL DAMAGING	ALL DAMAGING	POLYPHEN DAMAGING	SIFT DAMAGING	PROVEAN DAMAGING	SNAP DAMAGING	ALL DAMAGING	ALL DAMAGING	ALL DAMAGING	ALL DAMAGING	SNAP TOLERATED	SNAP TOLERATED	SNAP TOLERATED	SNAP TOLERATED	SNAP TOLERATED	SNAP TOLERATED	ALL DAMAGING	SNAP TOLERATED	SNAP TOLERATED	SNAP TOLERATED	SNAP TOLERATED	SNAP TOLERATED	Disease	DELETERIOUS		1	1	1	1	0	1	1	1	1	1	1
NP_000209	Cases	274	I274V	S5	Neutral	possibly damaging	DAMAGING	Disease	Neutral	ALL DAMAGING	SIFT DAMAGING	ALL DAMAGING	POLYPHEN DAMAGING	ALL DAMAGING	SNPs&GO DAMAGING	POLYPHEN DAMAGING	SIFT DAMAGING	ALL TOLERATED	SNAP DAMAGING	PROVEAN TOLERATED	ALL DAMAGING	PROVEAN TOLERATED	PROVEAN TOLERATED	SNAP TOLERATED	POLYPHEN DAMAGING	SNAP TOLERATED	SIFT DAMAGING	SNAP TOLERATED	SNPs&GO DAMAGING	PROVEAN TOLERATED	POLYPHEN/SIFT DAMAGING	SNAP TOLERATED	POLYPHEN/SNPS&GO DAMAGING	SIFT/SNPS&GO DAMAGING	PROVEAN/SNAP TOLERATED	Neutral	NEUTRAL		0	1	1	1	0	1	1	1	1	1	1
NP_000209	Cases	275	F275S	S5	Deleterious	possibly damaging	DAMAGING	Disease	Non-neutral	ALL DAMAGING	ALL DAMAGING	ALL DAMAGING	ALL DAMAGING	ALL DAMAGING	ALL DAMAGING	ALL DAMAGING	ALL DAMAGING	ALL DAMAGING	ALL DAMAGING	ALL DAMAGING	ALL DAMAGING	ALL DAMAGING	ALL DAMAGING	ALL DAMAGING	ALL DAMAGING	ALL DAMAGING	ALL DAMAGING	ALL DAMAGING	ALL DAMAGING	ALL DAMAGING	ALL DAMAGING	ALL DAMAGING	ALL DAMAGING	ALL DAMAGING	ALL DAMAGING	Disease	DELETERIOUS		1	1	1	1	1	1	1	1	1	1	1
NP_000209	Cases	277	S277L	S5	Deleterious	probably damaging	DAMAGING	Disease	Non-neutral	ALL DAMAGING	ALL DAMAGING	ALL DAMAGING	ALL DAMAGING	ALL DAMAGING	ALL DAMAGING	ALL DAMAGING	ALL DAMAGING	ALL DAMAGING	ALL DAMAGING	ALL DAMAGING	ALL DAMAGING	ALL DAMAGING	ALL DAMAGING	ALL DAMAGING	ALL DAMAGING	ALL DAMAGING	ALL DAMAGING	ALL DAMAGING	ALL DAMAGING	ALL DAMAGING	ALL DAMAGING	ALL DAMAGING	ALL DAMAGING	ALL DAMAGING	ALL DAMAGING	Disease	DELETERIOUS		1	1	1	1	1	1	1	1	1	1	1
NP_000209	Cases	293	R293C	S5/Pore	Deleterious	probably damaging	DAMAGING	Disease	Non-neutral	ALL DAMAGING	ALL DAMAGING	ALL DAMAGING	ALL DAMAGING	ALL DAMAGING	ALL DAMAGING	ALL DAMAGING	ALL DAMAGING	ALL DAMAGING	ALL DAMAGING	ALL DAMAGING	ALL DAMAGING	ALL DAMAGING	ALL DAMAGING	ALL DAMAGING	ALL DAMAGING	ALL DAMAGING	ALL DAMAGING	ALL DAMAGING	ALL DAMAGING	ALL DAMAGING	ALL DAMAGING	ALL DAMAGING	ALL DAMAGING	ALL DAMAGING	ALL DAMAGING	Disease	DELETERIOUS		1	1	1	1	1	1	1	1	1	1	1
NP_000209	Cases	302	A302V	Pore	Deleterious	probably damaging	DAMAGING	Disease	Non-neutral	ALL DAMAGING	ALL DAMAGING	ALL DAMAGING	ALL DAMAGING	ALL DAMAGING	ALL DAMAGING	ALL DAMAGING	ALL DAMAGING	ALL DAMAGING	ALL DAMAGING	ALL DAMAGING	ALL DAMAGING	ALL DAMAGING	ALL DAMAGING	ALL DAMAGING	ALL DAMAGING	ALL DAMAGING	ALL DAMAGING	ALL DAMAGING	ALL DAMAGING	ALL DAMAGING	ALL DAMAGING	ALL DAMAGING	ALL DAMAGING	ALL DAMAGING	ALL DAMAGING	Disease	DELETERIOUS		1	1	1	1	1	1	1	1	1	1	1
NP_000209	Cases	305	W305S	Pore	Deleterious	probably damaging	DAMAGING	Disease	Non-neutral	ALL DAMAGING	ALL DAMAGING	ALL DAMAGING	ALL DAMAGING	ALL DAMAGING	ALL DAMAGING	ALL DAMAGING	ALL DAMAGING	ALL DAMAGING	ALL DAMAGING	ALL DAMAGING	ALL DAMAGING	ALL DAMAGING	ALL DAMAGING	ALL DAMAGING	ALL DAMAGING	ALL DAMAGING	ALL DAMAGING	ALL DAMAGING	ALL DAMAGING	ALL DAMAGING	ALL DAMAGING	ALL DAMAGING	ALL DAMAGING	ALL DAMAGING	ALL DAMAGING	Disease	DELETERIOUS		1	1	1	1	1	1	1	1	1	1	1
NP_000209	Cases	306	G306V	Pore	Deleterious	probably damaging	DAMAGING	Disease	Non-neutral	ALL DAMAGING	ALL DAMAGING	ALL DAMAGING	ALL DAMAGING	ALL DAMAGING	ALL DAMAGING	ALL DAMAGING	ALL DAMAGING	ALL DAMAGING	ALL DAMAGING	ALL DAMAGING	ALL DAMAGING	ALL DAMAGING	ALL DAMAGING	ALL DAMAGING	ALL DAMAGING	ALL DAMAGING	ALL DAMAGING	ALL DAMAGING	ALL DAMAGING	ALL DAMAGING	ALL DAMAGING	ALL DAMAGING	ALL DAMAGING	ALL DAMAGING	ALL DAMAGING	Disease	DELETERIOUS		1	1	1	1	1	1	1	1	1	1	1
NP_000209	Cases	306	G306R	Pore	Deleterious	probably damaging	DAMAGING	Disease	Non-neutral	ALL DAMAGING	ALL DAMAGING	ALL DAMAGING	ALL DAMAGING	ALL DAMAGING	ALL DAMAGING	ALL DAMAGING	ALL DAMAGING	ALL DAMAGING	ALL DAMAGING	ALL DAMAGING	ALL DAMAGING	ALL DAMAGING	ALL DAMAGING	ALL DAMAGING	ALL DAMAGING	ALL DAMAGING	ALL DAMAGING	ALL DAMAGING	ALL DAMAGING	ALL DAMAGING	ALL DAMAGING	ALL DAMAGING	ALL DAMAGING	ALL DAMAGING	ALL DAMAGING	Disease	DELETERIOUS		1	1	1	1	1	1	1	1	1	1	1
NP_000209	Cases	310	V310I	Pore	Neutral	possibly damaging	DAMAGING	Disease	Non-neutral	ALL DAMAGING	SIFT DAMAGING	ALL DAMAGING	POLYPHEN DAMAGING	ALL DAMAGING	SNPs&GO DAMAGING	ALL DAMAGING	ALL DAMAGING	SNAP DAMAGING	ALL DAMAGING	PROVEAN TOLERATED	ALL DAMAGING	PROVEAN TOLERATED	PROVEAN TOLERATED	ALL DAMAGING	PROVEAN TOLERATED	ALL DAMAGING	PROVEAN TOLERATED	ALL DAMAGING	PROVEAN TOLERATED	PROVEAN TOLERATED	PROVEAN TOLERATED	ALL DAMAGING	PROVEAN TOLERATED	PROVEAN TOLERATED	PROVEAN TOLERATED	Neutral	NEUTRAL		0	1	1	1	1	1	1	1	1	1	1
NP_000209	Cases	311	T311I	Pore	Deleterious	probably damaging	DAMAGING	Disease	Non-neutral	ALL DAMAGING	ALL DAMAGING	ALL DAMAGING	ALL DAMAGING	ALL DAMAGING	ALL DAMAGING	ALL DAMAGING	ALL DAMAGING	ALL DAMAGING	ALL DAMAGING	ALL DAMAGING	ALL DAMAGING	ALL DAMAGING	ALL DAMAGING	ALL DAMAGING	ALL DAMAGING	ALL DAMAGING	ALL DAMAGING	ALL DAMAGING	ALL DAMAGING	ALL DAMAGING	ALL DAMAGING	ALL DAMAGING	ALL DAMAGING	ALL DAMAGING	ALL DAMAGING	Disease	DELETERIOUS		1	1	1	1	1	1	1	1	1	1	1
NP_000209	Cases	312	T312I	Selective filter	Deleterious	probably damaging	DAMAGING	Disease	Non-neutral	ALL DAMAGING	ALL DAMAGING	ALL DAMAGING	ALL DAMAGING	ALL DAMAGING	ALL DAMAGING	ALL DAMAGING	ALL DAMAGING	ALL DAMAGING	ALL DAMAGING	ALL DAMAGING	ALL DAMAGING	ALL DAMAGING	ALL DAMAGING	ALL DAMAGING	ALL DAMAGING	ALL DAMAGING	ALL DAMAGING	ALL DAMAGING	ALL DAMAGING	ALL DAMAGING	ALL DAMAGING	ALL DAMAGING	ALL DAMAGING	ALL DAMAGING	ALL DAMAGING	Disease	DELETERIOUS		1	1	1	1	1	1	1	1	1	1	1
NP_000209	Cases	314	G314S	Selective filter	Deleterious	probably damaging	DAMAGING	Disease	Non-neutral	ALL DAMAGING	ALL DAMAGING	ALL DAMAGING	ALL DAMAGING	ALL DAMAGING	ALL DAMAGING	ALL DAMAGING	ALL DAMAGING	ALL DAMAGING	ALL DAMAGING	ALL DAMAGING	ALL DAMAGING	ALL DAMAGING	ALL DAMAGING	ALL DAMAGING	ALL DAMAGING	ALL DAMAGING	ALL DAMAGING	ALL DAMAGING	ALL DAMAGING	ALL DAMAGING	ALL DAMAGING	ALL DAMAGING	ALL DAMAGING	ALL DAMAGING	ALL DAMAGING	Disease	DELETERIOUS		1	1	1	1	1	1	1	1	1	1	1
NP_000209	Cases	315	Y315S	Selective filter	Deleterious	probably damaging	DAMAGING	Disease	Non-neutral	ALL DAMAGING	ALL DAMAGING	ALL DAMAGING	ALL DAMAGING	ALL DAMAGING	ALL DAMAGING	ALL DAMAGING	ALL DAMAGING	ALL DAMAGING	ALL DAMAGING	ALL DAMAGING	ALL DAMAGING	ALL DAMAGING	ALL DAMAGING	ALL DAMAGING	ALL DAMAGING	ALL DAMAGING	ALL DAMAGING	ALL DAMAGING	ALL DAMAGING	ALL DAMAGING	ALL DAMAGING	ALL DAMAGING	ALL DAMAGING	ALL DAMAGING	ALL DAMAGING	Disease	DELETERIOUS		1	1	1	1	1	1	1	1	1	1	1
NP_000209	Cases	315	Y315C	Selective filter	Deleterious	probably damaging	DAMAGING	Disease	Non-neutral	ALL DAMAGING	ALL DAMAGING	ALL DAMAGING	ALL DAMAGING	ALL DAMAGING	ALL DAMAGING	ALL DAMAGING	ALL DAMAGING	ALL DAMAGING	ALL DAMAGING	ALL DAMAGING	ALL DAMAGING	ALL DAMAGING	ALL DAMAGING	ALL DAMAGING	ALL DAMAGING	ALL DAMAGING	ALL DAMAGING	ALL DAMAGING	ALL DAMAGING	ALL DAMAGING	ALL DAMAGING	ALL DAMAGING	ALL DAMAGING	ALL DAMAGING	ALL DAMAGING	Disease	DELETERIOUS		1	1	1	1	1	1	1	1	1	1	1
NP_000209	Cases	316	G316E	Selective filter	Deleterious	probably damaging	DAMAGING	Disease	Non-neutral	ALL DAMAGING	ALL DAMAGING	ALL DAMAGING	ALL DAMAGING	ALL DAMAGING	ALL DAMAGING	ALL DAMAGING	ALL DAMAGING	ALL DAMAGING	ALL DAMAGING	ALL DAMAGING	ALL DAMAGING	ALL DAMAGING	ALL DAMAGING	ALL DAMAGING	ALL DAMAGING	ALL DAMAGING	ALL DAMAGING	ALL DAMAGING	ALL DAMAGING	ALL DAMAGING	ALL DAMAGING	ALL DAMAGING	ALL DAMAGING	ALL DAMAGING	ALL DAMAGING	Disease	DELETERIOUS		1	1	1	1	1	1	1	1	1	1	1
NP_000209	Cases	320	P320A	Pore	Deleterious	probably damaging	DAMAGING	Disease	Non-neutral	ALL DAMAGING	ALL DAMAGING	ALL DAMAGING	ALL DAMAGING	ALL DAMAGING	ALL DAMAGING	ALL DAMAGING	ALL DAMAGING	ALL DAMAGING	ALL DAMAGING	ALL DAMAGING	ALL DAMAGING	ALL DAMAGING	ALL DAMAGING	ALL DAMAGING	ALL DAMAGING	ALL DAMAGING	ALL DAMAGING	ALL DAMAGING	ALL DAMAGING	ALL DAMAGING	ALL DAMAGING	ALL DAMAGING	ALL DAMAGING	ALL DAMAGING	ALL DAMAGING	Disease	DELETERIOUS		1	1	1	1	1	1	1	1	1	1	1
NP_000209	Cases	320	P320H	Pore	Deleterious	probably damaging	DAMAGING	Disease	Non-neutral	ALL DAMAGING	ALL DAMAGING	ALL DAMAGING	ALL DAMAGING	ALL DAMAGING	ALL DAMAGING	ALL DAMAGING	ALL DAMAGING	ALL DAMAGING	ALL DAMAGING	ALL DAMAGING	ALL DAMAGING	ALL DAMAGING	ALL DAMAGING	ALL DAMAGING	ALL DAMAGING	ALL DAMAGING	ALL DAMAGING	ALL DAMAGING	ALL DAMAGING	ALL DAMAGING	ALL DAMAGING	ALL DAMAGING	ALL DAMAGING	ALL DAMAGING	ALL DAMAGING	Disease	DELETERIOUS		1	1	1	1	1	1	1	1	1	1	1
NP_000209	Cases	322	T322A	Pore/S6	Deleterious	probably damaging	DAMAGING	Disease	Non-neutral	ALL DAMAGING	ALL DAMAGING	ALL DAMAGING	ALL DAMAGING	ALL DAMAGING	ALL DAMAGING	ALL DAMAGING	ALL DAMAGING	ALL DAMAGING	ALL DAMAGING	ALL DAMAGING	ALL DAMAGING	ALL DAMAGING	ALL DAMAGING	ALL DAMAGING	ALL DAMAGING	ALL DAMAGING	ALL DAMAGING	ALL DAMAGING	ALL DAMAGING	ALL DAMAGING	ALL DAMAGING	ALL DAMAGING	ALL DAMAGING	ALL DAMAGING	ALL DAMAGING	Disease	DELETERIOUS		1	1	1	1	1	1	1	1	1	1	1
NP_000209	Cases	322	T322M	Pore/S6	Deleterious	probably damaging	DAMAGING	Disease	Non-neutral	ALL DAMAGING	ALL DAMAGING	ALL DAMAGING	ALL DAMAGING	ALL DAMAGING	ALL DAMAGING	ALL DAMAGING	ALL DAMAGING	ALL DAMAGING	ALL DAMAGING	ALL DAMAGING	ALL DAMAGING	ALL DAMAGING	ALL DAMAGING	ALL DAMAGING	ALL DAMAGING	ALL DAMAGING	ALL DAMAGING	ALL DAMAGING	ALL DAMAGING	ALL DAMAGING	ALL DAMAGING	ALL DAMAGING	ALL DAMAGING	ALL DAMAGING	ALL DAMAGING	Disease	DELETERIOUS		1	1	1	1	1	1	1	1	1	1	1
NP_000209	Cases	325	G325R	S6	Deleterious	probably damaging	DAMAGING	Disease	Non-neutral	ALL DAMAGING	ALL DAMAGING	ALL DAMAGING	ALL DAMAGING	ALL DAMAGING	ALL DAMAGING	ALL DAMAGING	ALL DAMAGING	ALL DAMAGING	ALL DAMAGING	ALL DAMAGING	ALL DAMAGING	ALL DAMAGING	ALL DAMAGING	ALL DAMAGING	ALL DAMAGING	ALL DAMAGING	ALL DAMAGING	ALL DAMAGING	ALL DAMAGING	ALL DAMAGING	ALL DAMAGING	ALL DAMAGING	ALL DAMAGING	ALL DAMAGING	ALL DAMAGING	Disease	DELETERIOUS		1	1	1	1	1	1	1	1	1	1	1
NP_000209	Cases	341	A341E	S6	Deleterious	probably damaging	DAMAGING	Disease	Non-neutral	ALL DAMAGING	ALL DAMAGING	ALL DAMAGING	ALL DAMAGING	ALL DAMAGING	ALL DAMAGING	ALL DAMAGING	ALL DAMAGING	ALL DAMAGING	ALL DAMAGING	ALL DAMAGING	ALL DAMAGING	ALL DAMAGING	ALL DAMAGING	ALL DAMAGING	ALL DAMAGING	ALL DAMAGING	ALL DAMAGING	ALL DAMAGING	ALL DAMAGING	ALL DAMAGING	ALL DAMAGING	ALL DAMAGING	ALL DAMAGING	ALL DAMAGING	ALL DAMAGING	Disease	DELETERIOUS		1	1	1	1	1	1	1	1	1	1	1
NP_000209	Cases	341	A341V	S6	Deleterious	probably damaging	DAMAGING	Disease	Non-neutral	ALL DAMAGING	ALL DAMAGING	ALL DAMAGING	ALL DAMAGING	ALL DAMAGING	ALL DAMAGING	ALL DAMAGING	ALL DAMAGING	ALL DAMAGING	ALL DAMAGING	ALL DAMAGING	ALL DAMAGING	ALL DAMAGING	ALL DAMAGING	ALL DAMAGING	ALL DAMAGING	ALL DAMAGING	ALL DAMAGING	ALL DAMAGING	ALL DAMAGING	ALL DAMAGING	ALL DAMAGING	ALL DAMAGING	ALL DAMAGING	ALL DAMAGING	ALL DAMAGING	Disease	DELETERIOUS		1	1	1	1	1	1	1	1	1	1	1
NP_000209	Cases	343	P343S	S6	Deleterious	probably damaging	DAMAGING	Disease	Non-neutral	ALL DAMAGING	ALL DAMAGING	ALL DAMAGING	ALL DAMAGING	ALL DAMAGING	ALL DAMAGING	ALL DAMAGING	ALL DAMAGING	ALL DAMAGING	ALL DAMAGING	ALL DAMAGING	ALL DAMAGING	ALL DAMAGING	ALL DAMAGING	ALL DAMAGING	ALL DAMAGING	ALL DAMAGING	ALL DAMAGING	ALL DAMAGING	ALL DAMAGING	ALL DAMAGING	ALL DAMAGING	ALL DAMAGING	ALL DAMAGING	ALL DAMAGING	ALL DAMAGING	Disease	DELETERIOUS		1	1	1	1	1	1	1	1	1	1	1
NP_000209	Cases	344	A344V	S6	Deleterious	probably damaging	DAMAGING	Disease	Non-neutral	ALL DAMAGING	ALL DAMAGING	ALL DAMAGING	ALL DAMAGING	ALL DAMAGING	ALL DAMAGING	ALL DAMAGING	ALL DAMAGING	ALL DAMAGING	ALL DAMAGING	ALL DAMAGING	ALL DAMAGING	ALL DAMAGING	ALL DAMAGING	ALL DAMAGING	ALL DAMAGING	ALL DAMAGING	ALL DAMAGING	ALL DAMAGING	ALL DAMAGING	ALL DAMAGING	ALL DAMAGING	ALL DAMAGING	ALL DAMAGING	ALL DAMAGING	ALL DAMAGING	Disease	DELETERIOUS		1	1	1	1	1	1	1	1	1	1	1
NP_000209	Cases	345	G345R	S6	Deleterious	probably damaging	DAMAGING	Disease	Non-neutral	ALL DAMAGING	ALL DAMAGING	ALL DAMAGING	ALL DAMAGING	ALL DAMAGING	ALL DAMAGING	ALL DAMAGING	ALL DAMAGING	ALL DAMAGING	ALL DAMAGING	ALL DAMAGING	ALL DAMAGING	ALL DAMAGING	ALL DAMAGING	ALL DAMAGING	ALL DAMAGING	ALL DAMAGING	ALL DAMAGING	ALL DAMAGING	ALL DAMAGING	ALL DAMAGING	ALL DAMAGING	ALL DAMAGING	ALL DAMAGING	ALL DAMAGING	ALL DAMAGING	Disease	DELETERIOUS		1	1	1	1	1	1	1	1	1	1	1
NP_000209	Cases	345	G345E	S6	Deleterious	probably damaging	DAMAGING	Disease	Non-neutral	ALL DAMAGING	ALL DAMAGING	ALL DAMAGING	ALL DAMAGING	ALL DAMAGING	ALL DAMAGING	ALL DAMAGING	ALL DAMAGING	ALL DAMAGING	ALL DAMAGING	ALL DAMAGING	ALL DAMAGING	ALL DAMAGING	ALL DAMAGING	ALL DAMAGING	ALL DAMAGING	ALL DAMAGING	ALL DAMAGING	ALL DAMAGING	ALL DAMAGING	ALL DAMAGING	ALL DAMAGING	ALL DAMAGING	ALL DAMAGING	ALL DAMAGING	ALL DAMAGING	Disease	DELETERIOUS		1	1	1	1	1	1	1	1	1	1	1
NP_000209	Cases	349	S349W	S6	Deleterious	probably damaging	DAMAGING	Disease	Non-neutral	ALL DAMAGING	ALL DAMAGING	ALL DAMAGING	ALL DAMAGING	ALL DAMAGING	ALL DAMAGING	ALL DAMAGING	ALL DAMAGING	ALL DAMAGING	ALL DAMAGING	ALL DAMAGING	ALL DAMAGING	ALL DAMAGING	ALL DAMAGING	ALL DAMAGING	ALL DAMAGING	ALL DAMAGING	ALL DAMAGING	ALL DAMAGING	ALL DAMAGING	ALL DAMAGING	ALL DAMAGING	ALL DAMAGING	ALL DAMAGING	ALL DAMAGING	ALL DAMAGING	Disease	DELETERIOUS		1	1	1	1	1	1	1	1	1	1	1
NP_000209	Cases	357	Q357R	S6	Deleterious	benign	DAMAGING	Disease	Neutral	SIFT DAMAGING	ALL DAMAGING	ALL DAMAGING	PROVEAN DAMAGING	SNPs&GO DAMAGING	ALL DAMAGING	ALL TOLERATED	SIFT DAMAGING	PROVEAN DAMAGING	SNAP DAMAGING	POLYPHEN TOLERATED	POLYPHEN TOLERATED	ALL DAMAGING	POLYPHEN TOLERATED	SIFT DAMAGING	PROVEAN DAMAGING	SNPS&GO DAMAGING	SNAP TOLERATED	SNAP TOLERATED	SNAP TOLERATED	POLYPHEN TOLERATED	POLYPHEN/SIFT DAMAGING	POLYPHEN/SIFT DAMAGING	POLYPHEN/PROVEAN DAMAGING	SNAP TOLERATED	POLYPHEN/SNAP TOLERATED	Neutral	DELETERIOUS		1	0	1	1	0	1	1	1	1	1	1
NP_000209	Cases	362	K362R	C-terminus	Deleterious	probably damaging	DAMAGING	Disease	Non-neutral	ALL DAMAGING	ALL DAMAGING	ALL DAMAGING	ALL DAMAGING	ALL DAMAGING	ALL DAMAGING	ALL DAMAGING	ALL DAMAGING	ALL DAMAGING	ALL DAMAGING	ALL DAMAGING	ALL DAMAGING	ALL DAMAGING	ALL DAMAGING	ALL DAMAGING	ALL DAMAGING	ALL DAMAGING	ALL DAMAGING	ALL DAMAGING	ALL DAMAGING	ALL DAMAGING	ALL DAMAGING	ALL DAMAGING	ALL DAMAGING	ALL DAMAGING	ALL DAMAGING	Disease	NEUTRAL		1	1	1	1	1	1	1	1	1	1	1
NP_000209	Cases	366	R366W	C-terminus	Deleterious	probably damaging	DAMAGING	Disease	Non-neutral	ALL DAMAGING	ALL DAMAGING	ALL DAMAGING	ALL DAMAGING	ALL DAMAGING	ALL DAMAGING	ALL DAMAGING	ALL DAMAGING	ALL DAMAGING	ALL DAMAGING	ALL DAMAGING	ALL DAMAGING	ALL DAMAGING	ALL DAMAGING	ALL DAMAGING	ALL DAMAGING	ALL DAMAGING	ALL DAMAGING	ALL DAMAGING	ALL DAMAGING	ALL DAMAGING	ALL DAMAGING	ALL DAMAGING	ALL DAMAGING	ALL DAMAGING	ALL DAMAGING	Disease	DELETERIOUS		1	1	1	1	1	1	1	1	1	1	1
NP_000209	Cases	366	R366Q	C-terminus	Deleterious	probably damaging	DAMAGING	Disease	Non-neutral	ALL DAMAGING	ALL DAMAGING	ALL DAMAGING	ALL DAMAGING	ALL DAMAGING	ALL DAMAGING	ALL DAMAGING	ALL DAMAGING	ALL DAMAGING	ALL DAMAGING	ALL DAMAGING	ALL DAMAGING	ALL DAMAGING	ALL DAMAGING	ALL DAMAGING	ALL DAMAGING	ALL DAMAGING	ALL DAMAGING	ALL DAMAGING	ALL DAMAGING	ALL DAMAGING	ALL DAMAGING	ALL DAMAGING	ALL DAMAGING	ALL DAMAGING	ALL DAMAGING	Disease	DELETERIOUS		1	1	1	1	1	1	1	1	1	1	1
NP_000209	Cases	373	S373P	Helix A	Deleterious	probably damaging	TOLERATED	Disease	Non-neutral	POLYPHEN DAMAGING	PROVEAN DAMAGING	SNPs&GO DAMAGING	ALL DAMAGING	ALL DAMAGING	ALL DAMAGING	ALL DAMAGING	SNAP DAMAGING	ALL DAMAGING	ALL DAMAGING	SIFT TOLERATED	SIFT TOLERATED	SIFT TOLERATED	ALL DAMAGING	SIFT TOLERATED	ALL DAMAGING	ALL DAMAGING	SIFT TOLERATED	SIFT TOLERATED	ALL DAMAGING	SIFT TOLERATED	SIFT TOLERATED	SIFT TOLERATED	ALL DAMAGING	SIFT TOLERATED	SIFT TOLERATED	Disease	NEUTRAL		1	1	0	1	1	1	1	1	1	1	1
NP_000209	Cases	391	T391I	C-terminus	Deleterious	probably damaging	DAMAGING	Disease	Non-neutral	ALL DAMAGING	ALL DAMAGING	ALL DAMAGING	ALL DAMAGING	ALL DAMAGING	ALL DAMAGING	ALL DAMAGING	ALL DAMAGING	ALL DAMAGING	ALL DAMAGING	ALL DAMAGING	ALL DAMAGING	ALL DAMAGING	ALL DAMAGING	ALL DAMAGING	ALL DAMAGING	ALL DAMAGING	ALL DAMAGING	ALL DAMAGING	ALL DAMAGING	ALL DAMAGING	ALL DAMAGING	ALL DAMAGING	ALL DAMAGING	ALL DAMAGING	ALL DAMAGING	Disease	DELETERIOUS		1	1	1	1	1	1	1	1	1	1	1
NP_000209	Cases	392	W392R	C-terminus	Deleterious	probably damaging	DAMAGING	Disease	Non-neutral	ALL DAMAGING	ALL DAMAGING	ALL DAMAGING	ALL DAMAGING	ALL DAMAGING	ALL DAMAGING	ALL DAMAGING	ALL DAMAGING	ALL DAMAGING	ALL DAMAGING	ALL DAMAGING	ALL DAMAGING	ALL DAMAGING	ALL DAMAGING	ALL DAMAGING	ALL DAMAGING	ALL DAMAGING	ALL DAMAGING	ALL DAMAGING	ALL DAMAGING	ALL DAMAGING	ALL DAMAGING	ALL DAMAGING	ALL DAMAGING	ALL DAMAGING	ALL DAMAGING	Disease	DELETERIOUS		1	1	1	1	1	1	1	1	1	1	1
NP_000209	Cases	397	R397W	C-terminus	Deleterious	probably damaging	DAMAGING	Disease	Neutral	ALL DAMAGING	ALL DAMAGING	ALL DAMAGING	ALL DAMAGING	ALL DAMAGING	ALL DAMAGING	POLYPHEN DAMAGING	SIFT DAMAGING	PROVEAN DAMAGING	SNAP DAMAGING	ALL DAMAGING	ALL DAMAGING	ALL DAMAGING	ALL DAMAGING	SNAP TOLERATED	SNAP TOLERATED	SNAP TOLERATED	SNAP TOLERATED	SNAP TOLERATED	SNAP TOLERATED	ALL DAMAGING	SNAP TOLERATED	SNAP TOLERATED	SNAP TOLERATED	SNAP TOLERATED	SNAP TOLERATED	Disease	DELETERIOUS		1	1	1	1	0	1	1	1	1	1	1
NP_000209	Cases	520	M520R	Helix B	Deleterious	possibly damaging	DAMAGING	Disease	Non-neutral	ALL DAMAGING	ALL DAMAGING	ALL DAMAGING	ALL DAMAGING	ALL DAMAGING	ALL DAMAGING	ALL DAMAGING	ALL DAMAGING	ALL DAMAGING	ALL DAMAGING	ALL DAMAGING	ALL DAMAGING	ALL DAMAGING	ALL DAMAGING	ALL DAMAGING	ALL DAMAGING	ALL DAMAGING	ALL DAMAGING	ALL DAMAGING	ALL DAMAGING	ALL DAMAGING	ALL DAMAGING	ALL DAMAGING	ALL DAMAGING	ALL DAMAGING	ALL DAMAGING	Disease	DELETERIOUS		1	1	1	1	1	1	1	1	1	1	1
NP_000209	Cases	524	V524G	Helix B	Deleterious	probably damaging	DAMAGING	Disease	Non-neutral	ALL DAMAGING	ALL DAMAGING	ALL DAMAGING	ALL DAMAGING	ALL DAMAGING	ALL DAMAGING	ALL DAMAGING	ALL DAMAGING	ALL DAMAGING	ALL DAMAGING	ALL DAMAGING	ALL DAMAGING	ALL DAMAGING	ALL DAMAGING	ALL DAMAGING	ALL DAMAGING	ALL DAMAGING	ALL DAMAGING	ALL DAMAGING	ALL DAMAGING	ALL DAMAGING	ALL DAMAGING	ALL DAMAGING	ALL DAMAGING	ALL DAMAGING	ALL DAMAGING	Disease	DELETERIOUS		1	1	1	1	1	1	1	1	1	1	1
NP_000209	Cases	533	R533W	Helix B	Deleterious	probably damaging	DAMAGING	Disease	Non-neutral	ALL DAMAGING	ALL DAMAGING	ALL DAMAGING	ALL DAMAGING	ALL DAMAGING	ALL DAMAGING	ALL DAMAGING	ALL DAMAGING	ALL DAMAGING	ALL DAMAGING	ALL DAMAGING	ALL DAMAGING	ALL DAMAGING	ALL DAMAGING	ALL DAMAGING	ALL DAMAGING	ALL DAMAGING	ALL DAMAGING	ALL DAMAGING	ALL DAMAGING	ALL DAMAGING	ALL DAMAGING	ALL DAMAGING	ALL DAMAGING	ALL DAMAGING	ALL DAMAGING	Disease	DELETERIOUS		1	1	1	1	1	1	1	1	1	1	1
NP_000209	Cases	539	R539W	C-terminus	Deleterious	probably damaging	DAMAGING	Disease	Non-neutral	ALL DAMAGING	ALL DAMAGING	ALL DAMAGING	ALL DAMAGING	ALL DAMAGING	ALL DAMAGING	ALL DAMAGING	ALL DAMAGING	ALL DAMAGING	ALL DAMAGING	ALL DAMAGING	ALL DAMAGING	ALL DAMAGING	ALL DAMAGING	ALL DAMAGING	ALL DAMAGING	ALL DAMAGING	ALL DAMAGING	ALL DAMAGING	ALL DAMAGING	ALL DAMAGING	ALL DAMAGING	ALL DAMAGING	ALL DAMAGING	ALL DAMAGING	ALL DAMAGING	Disease	DELETERIOUS		1	1	1	1	1	1	1	1	1	1	1
NP_000209	Cases	555	R555C	Helix C	Deleterious	probably damaging	DAMAGING	Disease	Non-neutral	ALL DAMAGING	ALL DAMAGING	ALL DAMAGING	ALL DAMAGING	ALL DAMAGING	ALL DAMAGING	ALL DAMAGING	ALL DAMAGING	ALL DAMAGING	ALL DAMAGING	ALL DAMAGING	ALL DAMAGING	ALL DAMAGING	ALL DAMAGING	ALL DAMAGING	ALL DAMAGING	ALL DAMAGING	ALL DAMAGING	ALL DAMAGING	ALL DAMAGING	ALL DAMAGING	ALL DAMAGING	ALL DAMAGING	ALL DAMAGING	ALL DAMAGING	ALL DAMAGING	Disease	DELETERIOUS		1	1	1	1	1	1	1	1	1	1	1
NP_000209	Cases	566	S566F	C-terminus	Deleterious	probably damaging	DAMAGING	Disease	Non-neutral	ALL DAMAGING	ALL DAMAGING	ALL DAMAGING	ALL DAMAGING	ALL DAMAGING	ALL DAMAGING	ALL DAMAGING	ALL DAMAGING	ALL DAMAGING	ALL DAMAGING	ALL DAMAGING	ALL DAMAGING	ALL DAMAGING	ALL DAMAGING	ALL DAMAGING	ALL DAMAGING	ALL DAMAGING	ALL DAMAGING	ALL DAMAGING	ALL DAMAGING	ALL DAMAGING	ALL DAMAGING	ALL DAMAGING	ALL DAMAGING	ALL DAMAGING	ALL DAMAGING	Disease	DELETERIOUS		1	1	1	1	1	1	1	1	1	1	1
NP_000209	Cases	568	G568R	C-terminus	Deleterious	probably damaging	DAMAGING	Disease	Non-neutral	ALL DAMAGING	ALL DAMAGING	ALL DAMAGING	ALL DAMAGING	ALL DAMAGING	ALL DAMAGING	ALL DAMAGING	ALL DAMAGING	ALL DAMAGING	ALL DAMAGING	ALL DAMAGING	ALL DAMAGING	ALL DAMAGING	ALL DAMAGING	ALL DAMAGING	ALL DAMAGING	ALL DAMAGING	ALL DAMAGING	ALL DAMAGING	ALL DAMAGING	ALL DAMAGING	ALL DAMAGING	ALL DAMAGING	ALL DAMAGING	ALL DAMAGING	ALL DAMAGING	Disease	DELETERIOUS		1	1	1	1	1	1	1	1	1	1	1
NP_000209	Cases	587	T587M	Helix D	Deleterious	probably damaging	DAMAGING	Disease	Non-neutral	ALL DAMAGING	ALL DAMAGING	ALL DAMAGING	ALL DAMAGING	ALL DAMAGING	ALL DAMAGING	ALL DAMAGING	ALL DAMAGING	ALL DAMAGING	ALL DAMAGING	ALL DAMAGING	ALL DAMAGING	ALL DAMAGING	ALL DAMAGING	ALL DAMAGING	ALL DAMAGING	ALL DAMAGING	ALL DAMAGING	ALL DAMAGING	ALL DAMAGING	ALL DAMAGING	ALL DAMAGING	ALL DAMAGING	ALL DAMAGING	ALL DAMAGING	ALL DAMAGING	Neutral	NEUTRAL		1	1	1	1	1	1	1	1	1	1	1
NP_000209	Cases	589	G589D	Helix D	Deleterious	probably damaging	TOLERATED	Disease	Non-neutral	POLYPHEN DAMAGING	PROVEAN DAMAGING	SNPs&GO DAMAGING	ALL DAMAGING	ALL DAMAGING	ALL DAMAGING	ALL DAMAGING	SNAP DAMAGING	ALL DAMAGING	ALL DAMAGING	SIFT TOLERATED	SIFT TOLERATED	SIFT TOLERATED	ALL DAMAGING	SIFT TOLERATED	ALL DAMAGING	ALL DAMAGING	SIFT TOLERATED	SIFT TOLERATED	ALL DAMAGING	SIFT TOLERATED	SIFT TOLERATED	SIFT TOLERATED	ALL DAMAGING	SIFT TOLERATED	SIFT TOLERATED	Disease	DELETERIOUS		1	1	0	1	1	1	1	1	1	1	1
NP_000209	Cases	590	A590T	Helix D	Neutral	possibly damaging	TOLERATED	Disease	Non-neutral	POLYPHEN DAMAGING	ALL TOLERATED	SNPs&GO DAMAGING	POLYPHEN DAMAGING	ALL DAMAGING	SNPs&GO DAMAGING	ALL DAMAGING	SNAP DAMAGING	SNAP DAMAGING	ALL DAMAGING	POLYPHEN DAMAGING	SIFT TOLERATED	SNPs&GO DAMAGING	PROVEAN TOLERATED	SIFT TOLERATED	PROVEAN TOLERATED	ALL DAMAGING	SNAP DAMAGING	SIFT TOLERATED	PROVEAN TOLERATED	POLYPHEN,SNPs&GO DAMAGING	POLYPHEN/SNAP DAMAGING	SIFT TOLERATED	PROVEAN TOLERATED	SNPS&GO/SNAP DAMAGING	SIFT/PROVEAN TOLERATED	Neutral	NEUTRAL		0	1	0	1	1	1	0	1	1	1	1
NP_000209	Cases	591	R591H	Helix D	Deleterious	probably damaging	DAMAGING	Disease	Non-neutral	ALL DAMAGING	ALL DAMAGING	ALL DAMAGING	ALL DAMAGING	ALL DAMAGING	ALL DAMAGING	ALL DAMAGING	ALL DAMAGING	ALL DAMAGING	ALL DAMAGING	ALL DAMAGING	ALL DAMAGING	ALL DAMAGING	ALL DAMAGING	ALL DAMAGING	ALL DAMAGING	ALL DAMAGING	ALL DAMAGING	ALL DAMAGING	ALL DAMAGING	ALL DAMAGING	ALL DAMAGING	ALL DAMAGING	ALL DAMAGING	ALL DAMAGING	ALL DAMAGING	Disease	DELETERIOUS		1	1	1	1	1	1	1	1	1	1	1
NP_000209	Cases	594	R594Q	Helix D	Neutral	probably damaging	DAMAGING	Disease	Non-neutral	ALL DAMAGING	SIFT DAMAGING	ALL DAMAGING	POLYPHEN DAMAGING	ALL DAMAGING	SNPs&GO DAMAGING	ALL DAMAGING	ALL DAMAGING	SNAP DAMAGING	ALL DAMAGING	PROVEAN TOLERATED	ALL DAMAGING	PROVEAN TOLERATED	PROVEAN TOLERATED	ALL DAMAGING	PROVEAN TOLERATED	ALL DAMAGING	PROVEAN TOLERATED	ALL DAMAGING	PROVEAN TOLERATED	PROVEAN TOLERATED	PROVEAN TOLERATED	ALL DAMAGING	PROVEAN TOLERATED	PROVEAN TOLERATED	PROVEAN TOLERATED	Neutral	NEUTRAL		0	1	1	1	1	1	1	1	1	1	1
NP_000209	Cases	600	T600M	Helix D	Neutral	possibly damaging	TOLERATED	Disease	Non-neutral	POLYPHEN DAMAGING	ALL TOLERATED	SNPs&GO DAMAGING	POLYPHEN DAMAGING	ALL DAMAGING	SNPs&GO DAMAGING	ALL DAMAGING	SNAP DAMAGING	SNAP DAMAGING	ALL DAMAGING	POLYPHEN DAMAGING	SIFT TOLERATED	SNPs&GO DAMAGING	PROVEAN TOLERATED	SIFT TOLERATED	PROVEAN TOLERATED	ALL DAMAGING	SNAP DAMAGING	SIFT TOLERATED	PROVEAN TOLERATED	POLYPHEN,SNPs&GO DAMAGING	POLYPHEN/SNAP DAMAGING	SIFT TOLERATED	PROVEAN TOLERATED	SNPS&GO/SNAP DAMAGING	SIFT/PROVEAN TOLERATED	Neutral	NEUTRAL		0	1	0	1	1	1	0	1	1	1	1
NP_000209	Cases	611	D611Y	Helix D	Neutral	benign	TOLERATED	Disease	Neutral	ALL TOLERATED	ALL TOLERATED	SNPs&GO DAMAGING	ALL TOLERATED	SNPs&GO DAMAGING	SNPs&GO DAMAGING	ALL TOLERATED	ALL TOLERATED	ALL TOLERATED	SNAP DAMAGING	ALL TOLERATED	SNPs&GO DAMAGING	SNPs&GO DAMAGING	SNPs&GO DAMAGING	ALL TOLERATED	ALL TOLERATED	SNPS&GO DAMAGING	ALL TOLERATED	SNPs&GO DAMAGING	SNPs&GO DAMAGING	SNPs&GO DAMAGING	ALL TOLERATED	SNPS&GO DAMAGING	SNPS&GO DAMAGING	SNPS&GO DAMAGING	SNPS&GO DAMAGING	Disease	NEUTRAL		0	0	0	1	0	0	0	1	0	1	1
NP_000209	Cases	296	F296S	TM 5/pore	Deleterious	probably damaging	DAMAGING	Disease	Non-neutral	ALL DAMAGING	ALL DAMAGING	ALL DAMAGING	ALL DAMAGING	ALL DAMAGING	ALL DAMAGING	ALL DAMAGING	ALL DAMAGING	ALL DAMAGING	ALL DAMAGING	ALL DAMAGING	ALL DAMAGING	ALL DAMAGING	ALL DAMAGING	ALL DAMAGING	ALL DAMAGING	ALL DAMAGING	ALL DAMAGING	ALL DAMAGING	ALL DAMAGING	ALL DAMAGING	ALL DAMAGING	ALL DAMAGING	ALL DAMAGING	ALL DAMAGING	ALL DAMAGING	Disease	DELETERIOUS		1	1	1	1	1	1	1	1	1	1	1
NP_000209	Cases	339	F339S	TM 6	Deleterious	probably damaging	DAMAGING	Disease	Non-neutral	ALL DAMAGING	ALL DAMAGING	ALL DAMAGING	ALL DAMAGING	ALL DAMAGING	ALL DAMAGING	ALL DAMAGING	ALL DAMAGING	ALL DAMAGING	ALL DAMAGING	ALL DAMAGING	ALL DAMAGING	ALL DAMAGING	ALL DAMAGING	ALL DAMAGING	ALL DAMAGING	ALL DAMAGING	ALL DAMAGING	ALL DAMAGING	ALL DAMAGING	ALL DAMAGING	ALL DAMAGING	ALL DAMAGING	ALL DAMAGING	ALL DAMAGING	ALL DAMAGING	Disease	DELETERIOUS		1	1	1	1	1	1	1	1	1	1	1
NP_000209	Cases	360	R360G	TM 6	Deleterious	probably damaging	DAMAGING	Disease	Non-neutral	ALL DAMAGING	ALL DAMAGING	ALL DAMAGING	ALL DAMAGING	ALL DAMAGING	ALL DAMAGING	ALL DAMAGING	ALL DAMAGING	ALL DAMAGING	ALL DAMAGING	ALL DAMAGING	ALL DAMAGING	ALL DAMAGING	ALL DAMAGING	ALL DAMAGING	ALL DAMAGING	ALL DAMAGING	ALL DAMAGING	ALL DAMAGING	ALL DAMAGING	ALL DAMAGING	ALL DAMAGING	ALL DAMAGING	ALL DAMAGING	ALL DAMAGING	ALL DAMAGING	Disease	DELETERIOUS		1	1	1	1	1	1	1	1	1	1	1
NP_000209	Cases	455	H455Y	C-terminus	Neutral	benign	TOLERATED	Disease	Neutral	ALL TOLERATED	ALL TOLERATED	SNPs&GO DAMAGING	ALL TOLERATED	SNPs&GO DAMAGING	SNPs&GO DAMAGING	ALL TOLERATED	ALL TOLERATED	ALL TOLERATED	SNAP DAMAGING	ALL TOLERATED	SNPs&GO DAMAGING	SNPs&GO DAMAGING	SNPs&GO DAMAGING	ALL TOLERATED	ALL TOLERATED	SNPS&GO DAMAGING	ALL TOLERATED	SNPs&GO DAMAGING	SNPs&GO DAMAGING	SNPs&GO DAMAGING	ALL TOLERATED	SNPS&GO DAMAGING	SNPS&GO DAMAGING	SNPS&GO DAMAGING	SNPS&GO DAMAGING	Neutral	NEUTRAL		0	0	0	1	0	0	0	1	0	1	1
NP_000209	Cases	546	S546L	C-terminus	Deleterious	probably damaging	DAMAGING	Disease	Non-neutral	ALL DAMAGING	ALL DAMAGING	ALL DAMAGING	ALL DAMAGING	ALL DAMAGING	ALL DAMAGING	ALL DAMAGING	ALL DAMAGING	ALL DAMAGING	ALL DAMAGING	ALL DAMAGING	ALL DAMAGING	ALL DAMAGING	ALL DAMAGING	ALL DAMAGING	ALL DAMAGING	ALL DAMAGING	ALL DAMAGING	ALL DAMAGING	ALL DAMAGING	ALL DAMAGING	ALL DAMAGING	ALL DAMAGING	ALL DAMAGING	ALL DAMAGING	ALL DAMAGING	Disease	DELETERIOUS		1	1	1	1	1	1	1	1	1	1	1
NP_000209	Cases	300	A300T	Pore	Deleterious	probably damaging	DAMAGING	Disease	Non-neutral	ALL DAMAGING	ALL DAMAGING	ALL DAMAGING	ALL DAMAGING	ALL DAMAGING	ALL DAMAGING	ALL DAMAGING	ALL DAMAGING	ALL DAMAGING	ALL DAMAGING	ALL DAMAGING	ALL DAMAGING	ALL DAMAGING	ALL DAMAGING	ALL DAMAGING	ALL DAMAGING	ALL DAMAGING	ALL DAMAGING	ALL DAMAGING	ALL DAMAGING	ALL DAMAGING	ALL DAMAGING	ALL DAMAGING	ALL DAMAGING	ALL DAMAGING	ALL DAMAGING	Disease	DELETERIOUS		1	1	1	1	1	1	1	1	1	1	1
NP_000209	Cases (but similar to WT)	46	A46T	N-terminal	Neutral	benign	TOLERATED	Disease	Non-neutral	ALL TOLERATED	ALL TOLERATED	SNPs&GO DAMAGING	ALL TOLERATED	SNPs&GO DAMAGING	SNPs&GO DAMAGING	SNAP DAMAGING	SNAP DAMAGING	SNAP DAMAGING	ALL DAMAGING	ALL TOLERATED	SNPs&GO DAMAGING	SNPs&GO DAMAGING	SNPs&GO DAMAGING	SNAP DAMAGING	SNAP DAMAGING	POLYPHEN TOLERATED	SNAP DAMAGING	SIFT TOLERATED	PROVEAN TOLERATED	SNPs&GO DAMAGING	SNAP DAMAGING	SNPS&GO/SNAP DAMAGING	SNPS&GO/SNAP DAMAGING	SNPS&GO/SNAP DAMAGING	SNPS&GO/SNAP DAMAGING	Neutral	NEUTRAL		1	1	1	0	0	1	1	0	1	0	0
NP_000209	Polymorphism	393	K393N	C-terminus	Neutral	possibly damaging	TOLERATED	Disease	Non-neutral	POLYPHEN DAMAGING	ALL TOLERATED	SNPs&GO DAMAGING	POLYPHEN DAMAGING	ALL DAMAGING	SNPs&GO DAMAGING	ALL DAMAGING	SNAP DAMAGING	SNAP DAMAGING	ALL DAMAGING	POLYPHEN DAMAGING	SIFT TOLERATED	SNPs&GO DAMAGING	PROVEAN TOLERATED	SIFT TOLERATED	PROVEAN TOLERATED	ALL DAMAGING	SNAP DAMAGING	SIFT TOLERATED	PROVEAN TOLERATED	POLYPHEN,SNPs&GO DAMAGING	POLYPHEN/SNAP DAMAGING	SIFT TOLERATED	PROVEAN TOLERATED	SNPS&GO/SNAP DAMAGING	SIFT/PROVEAN TOLERATED	Neutral	NEUTRAL		1	0	1	0	0	0	1	0	0	0	0
NP_000209	Polymorphism	408	P408A	C-terminus	Neutral	benign	TOLERATED	Disease	Neutral	ALL TOLERATED	ALL TOLERATED	SNPs&GO DAMAGING	ALL TOLERATED	SNPs&GO DAMAGING	SNPs&GO DAMAGING	ALL TOLERATED	ALL TOLERATED	ALL TOLERATED	SNAP DAMAGING	ALL TOLERATED	SNPs&GO DAMAGING	SNPs&GO DAMAGING	SNPs&GO DAMAGING	ALL TOLERATED	ALL TOLERATED	SNPS&GO DAMAGING	ALL TOLERATED	SNPs&GO DAMAGING	SNPs&GO DAMAGING	SNPs&GO DAMAGING	ALL TOLERATED	SNPS&GO DAMAGING	SNPS&GO DAMAGING	SNPS&GO DAMAGING	SNPS&GO DAMAGING	Neutral	NEUTRAL		1	1	1	0	0	1	1	0	1	0	0
NP_000209	Polymorphism	441	P441S	C-terminus	Deleterious	probably damaging	TOLERATED	Neutral	Neutral	POLYPHEN DAMAGING	PROVEAN DAMAGING	ALL TOLERATED	ALL DAMAGING	POLYPHEN DAMAGING	PROVEAN DAMAGING	POLYPHEN DAMAGING	ALL TOLERATED	PROVEAN DAMAGING	ALL TOLERATED	SIFT TOLERATED	POLYPHEN DAMAGING	PROVEAN Damaging	SNPs&GO TOLERATED	POLYPHEN DAMAGING	SNAP TOLERATED	POLYPHEN DAMAGING	PROVEAN DAMAGING	ALL TOLERATED	PROVEAN DAMAGING	POLYPHEN/PROVEAN DAMAGING	POLYPHEN/PROVEAN DAMAGING	POLYPHEN DAMAGING	POLYPHEN/PROVEAN DAMAGING	PROVEAN DAMAGING	POLYPHEN/PROVEAN DAMAGING	Neutral	NEUTRAL		0	0	1	1	0	0	0	1	0	0	0
NP_000209	Polymorphism	448	P448R	C-terminus	Neutral	benign	TOLERATED	Disease	Non-neutral	ALL TOLERATED	ALL TOLERATED	SNPs&GO DAMAGING	ALL TOLERATED	SNPs&GO DAMAGING	SNPs&GO DAMAGING	SNAP DAMAGING	SNAP DAMAGING	SNAP DAMAGING	ALL DAMAGING	ALL TOLERATED	SNPs&GO DAMAGING	SNPs&GO DAMAGING	SNPs&GO DAMAGING	SNAP DAMAGING	SNAP DAMAGING	POLYPHEN TOLERATED	SNAP DAMAGING	SIFT TOLERATED	PROVEAN TOLERATED	SNPs&GO DAMAGING	SNAP DAMAGING	SNPS&GO/SNAP DAMAGING	SNPS&GO/SNAP DAMAGING	SNPS&GO/SNAP DAMAGING	SNPS&GO/SNAP DAMAGING	Neutral	NEUTRAL		1	1	1	0	0	1	1	0	1	0	0
NP_000209	Polymorphism	484	S484T	C-terminus	Neutral	probably damaging	TOLERATED	Disease	Neutral	POLYPHEN DAMAGING	ALL TOLERATED	SNPs&GO DAMAGING	POLYPHEN DAMAGING	ALL DAMAGING	SNPs&GO DAMAGING	POLYPHEN DAMAGING	ALL TOLERATED	ALL TOLERATED	SNAP DAMAGING	POLYPHEN DAMAGING	SIFT TOLERATED	SNPs&GO DAMAGING	PROVEAN TOLERATED	POLYPHEN DAMAGING	POLYPHEN DAMAGING	SNAP TOLERATED	ALL TOLERATED	SNPs&GO DAMAGING	SNPs&GO DAMAGING	POLYPHEN/SNPs&GO DAMAGING	POLYPHEN DAMAGING	POLYPHEN/SNPS&GO DAMAGING	POLYPHEN/SNPS&GO DAMAGING	SNPS&GO DAMAGING	POLYPHEN/SNPs&GO DAMAGING	Neutral	NEUTRAL		1	0	1	0	0	0	1	0	0	0	0
NP_000209	Polymorphism	643	G643S	C-terminus	Neutral	benign	TOLERATED	Neutral	Neutral	ALL TOLERATED	ALL TOLERATED	ALL TOLERATED	ALL TOLERATED	ALL TOLERATED	ALL TOLERATED	ALL TOLERATED	ALL TOLERATED	ALL TOLERATED	ALL TOLERATED	ALL TOLERATED	ALL TOLERATED	ALL TOLERATED	ALL TOLERATED	ALL TOLERATED	ALL TOLERATED	ALL TOLERATED	ALL TOLERATED	ALL TOLERATED	ALL TOLERATED	ALL TOLERATED	ALL TOLERATED	ALL TOLERATED	ALL TOLERATED	ALL TOLERATED	ALL TOLERATED	Neutral	NEUTRAL		1	1	1	1	0	1	1	1	1	1	1
NP_000209	Polymorphism	648	V648I	C-terminus	Neutral	benign	TOLERATED	Neutral	Neutral	ALL TOLERATED	ALL TOLERATED	ALL TOLERATED	ALL TOLERATED	ALL TOLERATED	ALL TOLERATED	ALL TOLERATED	ALL TOLERATED	ALL TOLERATED	ALL TOLERATED	ALL TOLERATED	ALL TOLERATED	ALL TOLERATED	ALL TOLERATED	ALL TOLERATED	ALL TOLERATED	ALL TOLERATED	ALL TOLERATED	ALL TOLERATED	ALL TOLERATED	ALL TOLERATED	ALL TOLERATED	ALL TOLERATED	ALL TOLERATED	ALL TOLERATED	ALL TOLERATED	Neutral	NEUTRAL		1	1	1	1	0	1	1	1	1	1	1
																																							96	101	100	103	89	102	101	103	102	102	102
																																							87.2727	91.8182	90.9091	93.6364	80.9091	92.7273	91.8182	93.6364	92.7273	92.7273	92.7273
[truncated: 187 more columns]

## Sheet: KCNQ1 path
ID	Mutation type	Position	Substitution	Location	PROVEAN	PolyPhen-2	SIFT	SNPs&GO	SNAP	PROVEAN	PolyPhen-2	SIFT	SNPs&GO	SNAP		SIFT/Polyphen							Score		SIFT/PROVEAN					Score		SIFT/SNPs&GO					Score		Polyphen/PROVEAN							Score		Polyphen/SNPs&GO
NP_000209	Cases	73	P73T	N-terminal	Neutral	benign	TOLERATED	Neutral	Non-neutral	0	0	0	0	1		ALL TOLERATED	TRUE	FALSE	FALSE	FALSE	FALSE	FALSE	0		ALL TOLERATED	TRUE	FALSE	FALSE	FALSE	0		ALL TOLERATED	TRUE	FALSE	FALSE	FALSE	0		ALL TOLERATED	TRUE	FALSE	FALSE	FALSE	FALSE	FALSE	0		ALL TOLERATED	TRUE
NP_000209	Polymorphism	110	V110I	N-terminus	Neutral	benign	TOLERATED	Disease	Neutral	0	0	0	1	0		ALL TOLERATED	TRUE	FALSE	FALSE	FALSE	FALSE	FALSE	0		ALL TOLERATED	TRUE	FALSE	FALSE	FALSE	0		SNPs&GO DAMAGING	FALSE	TRUE	FALSE	FALSE	1		ALL TOLERATED	TRUE	FALSE	FALSE	FALSE	FALSE	FALSE	0		SNPs&GO DAMAGING	FALSE
NP_000209	Cases	111	Y111C	N-terminal	Deleterious	probably damaging	DAMAGING	Disease	Non-neutral	1	1	1	1	1		ALL DAMAGING	FALSE	FALSE	FALSE	TRUE	FALSE	FALSE	1		ALL DAMAGING	FALSE	FALSE	FALSE	TRUE	1		ALL DAMAGING	FALSE	FALSE	FALSE	TRUE	1		ALL DAMAGING	FALSE	FALSE	FALSE	TRUE	FALSE	FALSE	1		ALL DAMAGING	FALSE
NP_000209	Cases	114	L114P	N-terminal	Deleterious	probably damaging	DAMAGING	Disease	Non-neutral	1	1	1	1	1		ALL DAMAGING	FALSE	FALSE	FALSE	TRUE	FALSE	FALSE	1		ALL DAMAGING	FALSE	FALSE	FALSE	TRUE	1		ALL DAMAGING	FALSE	FALSE	FALSE	TRUE	1		ALL DAMAGING	FALSE	FALSE	FALSE	TRUE	FALSE	FALSE	1		ALL DAMAGING	FALSE
NP_000209	Cases	117	P117L	N-terminal	Deleterious	probably damaging	DAMAGING	Disease	Non-neutral	1	1	1	1	1		ALL DAMAGING	FALSE	FALSE	FALSE	TRUE	FALSE	FALSE	1		ALL DAMAGING	FALSE	FALSE	FALSE	TRUE	1		ALL DAMAGING	FALSE	FALSE	FALSE	TRUE	1		ALL DAMAGING	FALSE	FALSE	FALSE	TRUE	FALSE	FALSE	1		ALL DAMAGING	FALSE
NP_000209	Cases	140	S140G	S1	Deleterious	possibly damaging	DAMAGING	Disease	Non-neutral	1	1	1	1	1		ALL DAMAGING	FALSE	FALSE	FALSE	FALSE	FALSE	TRUE	1		ALL DAMAGING	FALSE	FALSE	FALSE	TRUE	1		ALL DAMAGING	FALSE	FALSE	FALSE	TRUE	1		ALL DAMAGING	FALSE	FALSE	FALSE	FALSE	FALSE	TRUE	1		ALL DAMAGING	FALSE
NP_000209	Cases	160	E160K	S2	Deleterious	probably damaging	DAMAGING	Disease	Non-neutral	1	1	1	1	1		ALL DAMAGING	FALSE	FALSE	FALSE	TRUE	FALSE	FALSE	1		ALL DAMAGING	FALSE	FALSE	FALSE	TRUE	1		ALL DAMAGING	FALSE	FALSE	FALSE	TRUE	1		ALL DAMAGING	FALSE	FALSE	FALSE	TRUE	FALSE	FALSE	1		ALL DAMAGING	FALSE
NP_000209	Cases	168	G168R	S2	Deleterious	probably damaging	DAMAGING	Disease	Non-neutral	1	1	1	1	1		ALL DAMAGING	FALSE	FALSE	FALSE	TRUE	FALSE	FALSE	1		ALL DAMAGING	FALSE	FALSE	FALSE	TRUE	1		ALL DAMAGING	FALSE	FALSE	FALSE	TRUE	1		ALL DAMAGING	FALSE	FALSE	FALSE	TRUE	FALSE	FALSE	1		ALL DAMAGING	FALSE
NP_000209	Cases	174	R174C	S2	Deleterious	probably damaging	DAMAGING	Disease	Non-neutral	1	1	1	1	1		ALL DAMAGING	FALSE	FALSE	FALSE	TRUE	FALSE	FALSE	1		ALL DAMAGING	FALSE	FALSE	FALSE	TRUE	1		ALL DAMAGING	FALSE	FALSE	FALSE	TRUE	1		ALL DAMAGING	FALSE	FALSE	FALSE	TRUE	FALSE	FALSE	1		ALL DAMAGING	FALSE
NP_000209	Cases	174	R174H	S2	Deleterious	probably damaging	DAMAGING	Disease	Non-neutral	1	1	1	1	1		ALL DAMAGING	FALSE	FALSE	FALSE	TRUE	FALSE	FALSE	1		ALL DAMAGING	FALSE	FALSE	FALSE	TRUE	1		ALL DAMAGING	FALSE	FALSE	FALSE	TRUE	1		ALL DAMAGING	FALSE	FALSE	FALSE	TRUE	FALSE	FALSE	1		ALL DAMAGING	FALSE
NP_000209	Cases	178	A178P	S2/S3	Deleterious	probably damaging	DAMAGING	Disease	Non-neutral	1	1	1	1	1		ALL DAMAGING	FALSE	FALSE	FALSE	TRUE	FALSE	FALSE	1		ALL DAMAGING	FALSE	FALSE	FALSE	TRUE	1		ALL DAMAGING	FALSE	FALSE	FALSE	TRUE	1		ALL DAMAGING	FALSE	FALSE	FALSE	TRUE	FALSE	FALSE	1		ALL DAMAGING	FALSE
NP_000209	Cases	179	G179S	S2/S3	Deleterious	probably damaging	DAMAGING	Disease	Non-neutral	1	1	1	1	1		ALL DAMAGING	FALSE	FALSE	FALSE	TRUE	FALSE	FALSE	1		ALL DAMAGING	FALSE	FALSE	FALSE	TRUE	1		ALL DAMAGING	FALSE	FALSE	FALSE	TRUE	1		ALL DAMAGING	FALSE	FALSE	FALSE	TRUE	FALSE	FALSE	1		ALL DAMAGING	FALSE
NP_000209	Cases	184	Y184S	S2/S3	Deleterious	probably damaging	DAMAGING	Disease	Non-neutral	1	1	1	1	1		ALL DAMAGING	FALSE	FALSE	FALSE	TRUE	FALSE	FALSE	1		ALL DAMAGING	FALSE	FALSE	FALSE	TRUE	1		ALL DAMAGING	FALSE	FALSE	FALSE	TRUE	1		ALL DAMAGING	FALSE	FALSE	FALSE	TRUE	FALSE	FALSE	1		ALL DAMAGING	FALSE
NP_000209	Cases	186	G186R	S2/S3	Deleterious	probably damaging	DAMAGING	Disease	Non-neutral	1	1	1	1	1		ALL DAMAGING	FALSE	FALSE	FALSE	TRUE	FALSE	FALSE	1		ALL DAMAGING	FALSE	FALSE	FALSE	TRUE	1		ALL DAMAGING	FALSE	FALSE	FALSE	TRUE	1		ALL DAMAGING	FALSE	FALSE	FALSE	TRUE	FALSE	FALSE	1		ALL DAMAGING	FALSE
NP_000209	Cases	189	G189R	S2/S3	Deleterious	probably damaging	DAMAGING	Disease	Non-neutral	1	1	1	1	1		ALL DAMAGING	FALSE	FALSE	FALSE	TRUE	FALSE	FALSE	1		ALL DAMAGING	FALSE	FALSE	FALSE	TRUE	1		ALL DAMAGING	FALSE	FALSE	FALSE	TRUE	1		ALL DAMAGING	FALSE	FALSE	FALSE	TRUE	FALSE	FALSE	1		ALL DAMAGING	FALSE
NP_000209	Cases	190	R190Q	S2/S3	Deleterious	probably damaging	DAMAGING	Disease	Non-neutral	1	1	1	1	1		ALL DAMAGING	FALSE	FALSE	FALSE	TRUE	FALSE	FALSE	1		ALL DAMAGING	FALSE	FALSE	FALSE	TRUE	1		ALL DAMAGING	FALSE	FALSE	FALSE	TRUE	1		ALL DAMAGING	FALSE	FALSE	FALSE	TRUE	FALSE	FALSE	1		ALL DAMAGING	FALSE
NP_000209	Cases	191	L191P	S2/S3	Deleterious	probably damaging	DAMAGING	Disease	Non-neutral	1	1	1	1	1		ALL DAMAGING	FALSE	FALSE	FALSE	TRUE	FALSE	FALSE	1		ALL DAMAGING	FALSE	FALSE	FALSE	TRUE	1		ALL DAMAGING	FALSE	FALSE	FALSE	TRUE	1		ALL DAMAGING	FALSE	FALSE	FALSE	TRUE	FALSE	FALSE	1		ALL DAMAGING	FALSE
NP_000209	Cases	193	F193L	S2/S3	Deleterious	probably damaging	DAMAGING	Disease	Non-neutral	1	1	1	1	1		ALL DAMAGING	FALSE	FALSE	FALSE	TRUE	FALSE	FALSE	1		ALL DAMAGING	FALSE	FALSE	FALSE	TRUE	1		ALL DAMAGING	FALSE	FALSE	FALSE	TRUE	1		ALL DAMAGING	FALSE	FALSE	FALSE	TRUE	FALSE	FALSE	1		ALL DAMAGING	FALSE
NP_000209	Cases	202	D202H	S3	Deleterious	probably damaging	DAMAGING	Disease	Non-neutral	1	1	1	1	1		ALL DAMAGING	FALSE	FALSE	FALSE	TRUE	FALSE	FALSE	1		ALL DAMAGING	FALSE	FALSE	FALSE	TRUE	1		ALL DAMAGING	FALSE	FALSE	FALSE	TRUE	1		ALL DAMAGING	FALSE	FALSE	FALSE	TRUE	FALSE	FALSE	1		ALL DAMAGING	FALSE
NP_000209	Cases	202	D202N	S3	Deleterious	probably damaging	DAMAGING	Disease	Non-neutral	1	1	1	1	1		ALL DAMAGING	FALSE	FALSE	FALSE	TRUE	FALSE	FALSE	1		ALL DAMAGING	FALSE	FALSE	FALSE	TRUE	1		ALL DAMAGING	FALSE	FALSE	FALSE	TRUE	1		ALL DAMAGING	FALSE	FALSE	FALSE	TRUE	FALSE	FALSE	1		ALL DAMAGING	FALSE
NP_000209	Cases	204	I204F	S3	Deleterious	possibly damaging	DAMAGING	Disease	Neutral	1	1	1	1	0		ALL DAMAGING	FALSE	FALSE	FALSE	FALSE	FALSE	TRUE	1		ALL DAMAGING	FALSE	FALSE	FALSE	TRUE	1		ALL DAMAGING	FALSE	FALSE	FALSE	TRUE	1		ALL DAMAGING	FALSE	FALSE	FALSE	FALSE	FALSE	TRUE	1		ALL DAMAGING	FALSE
NP_000209	Cases	204	I204M	S3	Neutral	probably damaging	DAMAGING	Disease	Neutral	0	1	1	1	0		ALL DAMAGING	FALSE	FALSE	FALSE	TRUE	FALSE	FALSE	1		SIFT DAMAGING	FALSE	FALSE	TRUE	FALSE	1		ALL DAMAGING	FALSE	FALSE	FALSE	TRUE	1		POLYPHEN DAMAGING	FALSE	FALSE	TRUE	FALSE	FALSE	FALSE	1		ALL DAMAGING	FALSE
NP_000209	Polymorphism	207	V207M	S2	Neutral	probably damaging	DAMAGING	Disease	Neutral	0	1	1	1	0		ALL DAMAGING	FALSE	FALSE	FALSE	TRUE	FALSE	FALSE	1		SIFT DAMAGING	FALSE	FALSE	TRUE	FALSE	1		ALL DAMAGING	FALSE	FALSE	FALSE	TRUE	1		POLYPHEN DAMAGING	FALSE	FALSE	TRUE	FALSE	FALSE	FALSE	1		ALL DAMAGING	FALSE
NP_000209	Cases	209	S209F	S3	Deleterious	probably damaging	DAMAGING	Disease	Neutral	1	1	1	1	0		ALL DAMAGING	FALSE	FALSE	FALSE	TRUE	FALSE	FALSE	1		ALL DAMAGING	FALSE	FALSE	FALSE	TRUE	1		ALL DAMAGING	FALSE	FALSE	FALSE	TRUE	1		ALL DAMAGING	FALSE	FALSE	FALSE	TRUE	FALSE	FALSE	1		ALL DAMAGING	FALSE
NP_000209	Cases	215	V215M	S3	Neutral	probably damaging	TOLERATED	Disease	Neutral	0	1	0	1	0		POLYPHEN DAMAGING	FALSE	FALSE	TRUE	FALSE	FALSE	FALSE	1		ALL TOLERATED	TRUE	FALSE	FALSE	FALSE	0		SNPs&GO DAMAGING	FALSE	TRUE	FALSE	FALSE	1		POLYPHEN DAMAGING	FALSE	FALSE	TRUE	FALSE	FALSE	FALSE	1		ALL DAMAGING	FALSE
NP_000209	Cases	225	S225L	S4	Deleterious	probably damaging	DAMAGING	Disease	Non-neutral	1	1	1	1	1		ALL DAMAGING	FALSE	FALSE	FALSE	TRUE	FALSE	FALSE	1		ALL DAMAGING	FALSE	FALSE	FALSE	TRUE	1		ALL DAMAGING	FALSE	FALSE	FALSE	TRUE	1		ALL DAMAGING	FALSE	FALSE	FALSE	TRUE	FALSE	FALSE	1		ALL DAMAGING	FALSE
NP_000209	Cases	231	R231C	S4	Deleterious	probably damaging	DAMAGING	Disease	Non-neutral	1	1	1	1	1		ALL DAMAGING	FALSE	FALSE	FALSE	TRUE	FALSE	FALSE	1		ALL DAMAGING	FALSE	FALSE	FALSE	TRUE	1		ALL DAMAGING	FALSE	FALSE	FALSE	TRUE	1		ALL DAMAGING	FALSE	FALSE	FALSE	TRUE	FALSE	FALSE	1		ALL DAMAGING	FALSE
NP_000209	Cases	231	R231H	S4	Deleterious	probably damaging	DAMAGING	Disease	Non-neutral	1	1	1	1	1		ALL DAMAGING	FALSE	FALSE	FALSE	TRUE	FALSE	FALSE	1		ALL DAMAGING	FALSE	FALSE	FALSE	TRUE	1		ALL DAMAGING	FALSE	FALSE	FALSE	TRUE	1		ALL DAMAGING	FALSE	FALSE	FALSE	TRUE	FALSE	FALSE	1		ALL DAMAGING	FALSE
NP_000209	Cases	235	I235N	S4	Deleterious	probably damaging	DAMAGING	Disease	Non-neutral	1	1	1	1	1		ALL DAMAGING	FALSE	FALSE	FALSE	TRUE	FALSE	FALSE	1		ALL DAMAGING	FALSE	FALSE	FALSE	TRUE	1		ALL DAMAGING	FALSE	FALSE	FALSE	TRUE	1		ALL DAMAGING	FALSE	FALSE	FALSE	TRUE	FALSE	FALSE	1		ALL DAMAGING	FALSE
NP_000209	Cases	239	L239P	S4	Deleterious	probably damaging	DAMAGING	Disease	Non-neutral	1	1	1	1	1		ALL DAMAGING	FALSE	FALSE	FALSE	TRUE	FALSE	FALSE	1		ALL DAMAGING	FALSE	FALSE	FALSE	TRUE	1		ALL DAMAGING	FALSE	FALSE	FALSE	TRUE	1		ALL DAMAGING	FALSE	FALSE	FALSE	TRUE	FALSE	FALSE	1		ALL DAMAGING	FALSE
NP_000209	Cases	242	D242N	S4/S5	Deleterious	probably damaging	DAMAGING	Disease	Non-neutral	1	1	1	1	1		ALL DAMAGING	FALSE	FALSE	FALSE	TRUE	FALSE	FALSE	1		ALL DAMAGING	FALSE	FALSE	FALSE	TRUE	1		ALL DAMAGING	FALSE	FALSE	FALSE	TRUE	1		ALL DAMAGING	FALSE	FALSE	FALSE	TRUE	FALSE	FALSE	1		ALL DAMAGING	FALSE
NP_000209	Cases	243	R243C	S4/S5	Deleterious	probably damaging	DAMAGING	Disease	Non-neutral	1	1	1	1	1		ALL DAMAGING	FALSE	FALSE	FALSE	TRUE	FALSE	FALSE	1		ALL DAMAGING	FALSE	FALSE	FALSE	TRUE	1		ALL DAMAGING	FALSE	FALSE	FALSE	TRUE	1		ALL DAMAGING	FALSE	FALSE	FALSE	TRUE	FALSE	FALSE	1		ALL DAMAGING	FALSE
NP_000209	Cases	243	R243H	S4/S5	Deleterious	probably damaging	DAMAGING	Disease	Non-neutral	1	1	1	1	1		ALL DAMAGING	FALSE	FALSE	FALSE	TRUE	FALSE	FALSE	1		ALL DAMAGING	FALSE	FALSE	FALSE	TRUE	1		ALL DAMAGING	FALSE	FALSE	FALSE	TRUE	1		ALL DAMAGING	FALSE	FALSE	FALSE	TRUE	FALSE	FALSE	1		ALL DAMAGING	FALSE
NP_000209	Cases	248	W248R	S4/S5	Deleterious	probably damaging	DAMAGING	Disease	Non-neutral	1	1	1	1	1		ALL DAMAGING	FALSE	FALSE	FALSE	TRUE	FALSE	FALSE	1		ALL DAMAGING	FALSE	FALSE	FALSE	TRUE	1		ALL DAMAGING	FALSE	FALSE	FALSE	TRUE	1		ALL DAMAGING	FALSE	FALSE	FALSE	TRUE	FALSE	FALSE	1		ALL DAMAGING	FALSE
NP_000209	Cases	251	L251P	S4/S5	Deleterious	probably damaging	DAMAGING	Disease	Non-neutral	1	1	1	1	1		ALL DAMAGING	FALSE	FALSE	FALSE	TRUE	FALSE	FALSE	1		ALL DAMAGING	FALSE	FALSE	FALSE	TRUE	1		ALL DAMAGING	FALSE	FALSE	FALSE	TRUE	1		ALL DAMAGING	FALSE	FALSE	FALSE	TRUE	FALSE	FALSE	1		ALL DAMAGING	FALSE
NP_000209	Cases	254	V254M	S4/S5	Deleterious	probably damaging	DAMAGING	Disease	Non-neutral	1	1	1	1	1		ALL DAMAGING	FALSE	FALSE	FALSE	TRUE	FALSE	FALSE	1		ALL DAMAGING	FALSE	FALSE	FALSE	TRUE	1		ALL DAMAGING	FALSE	FALSE	FALSE	TRUE	1		ALL DAMAGING	FALSE	FALSE	FALSE	TRUE	FALSE	FALSE	1		ALL DAMAGING	FALSE
NP_000209	Cases	254	V254L	S4/S5	Deleterious	probably damaging	DAMAGING	Disease	Non-neutral	1	1	1	1	1		ALL DAMAGING	FALSE	FALSE	FALSE	TRUE	FALSE	FALSE	1		ALL DAMAGING	FALSE	FALSE	FALSE	TRUE	1		ALL DAMAGING	FALSE	FALSE	FALSE	TRUE	1		ALL DAMAGING	FALSE	FALSE	FALSE	TRUE	FALSE	FALSE	1		ALL DAMAGING	FALSE
NP_000209	Cases	258	H258R	S4/S5	Deleterious	probably damaging	DAMAGING	Disease	Non-neutral	1	1	1	1	1		ALL DAMAGING	FALSE	FALSE	FALSE	TRUE	FALSE	FALSE	1		ALL DAMAGING	FALSE	FALSE	FALSE	TRUE	1		ALL DAMAGING	FALSE	FALSE	FALSE	TRUE	1		ALL DAMAGING	FALSE	FALSE	FALSE	TRUE	FALSE	FALSE	1		ALL DAMAGING	FALSE
NP_000209	Cases	259	R259C	S4/S5	Deleterious	probably damaging	DAMAGING	Disease	Non-neutral	1	1	1	1	1		ALL DAMAGING	FALSE	FALSE	FALSE	TRUE	FALSE	FALSE	1		ALL DAMAGING	FALSE	FALSE	FALSE	TRUE	1		ALL DAMAGING	FALSE	FALSE	FALSE	TRUE	1		ALL DAMAGING	FALSE	FALSE	FALSE	TRUE	FALSE	FALSE	1		ALL DAMAGING	FALSE
NP_000209	Cases	259	R259L	S4/S5	Deleterious	probably damaging	DAMAGING	Disease	Non-neutral	1	1	1	1	1		ALL DAMAGING	FALSE	FALSE	FALSE	TRUE	FALSE	FALSE	1		ALL DAMAGING	FALSE	FALSE	FALSE	TRUE	1		ALL DAMAGING	FALSE	FALSE	FALSE	TRUE	1		ALL DAMAGING	FALSE	FALSE	FALSE	TRUE	FALSE	FALSE	1		ALL DAMAGING	FALSE
NP_000209	Cases	261	E261K	S5	Deleterious	probably damaging	DAMAGING	Disease	Non-neutral	1	1	1	1	1		ALL DAMAGING	FALSE	FALSE	FALSE	TRUE	FALSE	FALSE	1		ALL DAMAGING	FALSE	FALSE	FALSE	TRUE	1		ALL DAMAGING	FALSE	FALSE	FALSE	TRUE	1		ALL DAMAGING	FALSE	FALSE	FALSE	TRUE	FALSE	FALSE	1		ALL DAMAGING	FALSE
NP_000209	Cases	261	E261D	S5	Deleterious	probably damaging	DAMAGING	Disease	Non-neutral	1	1	1	1	1		ALL DAMAGING	FALSE	FALSE	FALSE	TRUE	FALSE	FALSE	1		ALL DAMAGING	FALSE	FALSE	FALSE	TRUE	1		ALL DAMAGING	FALSE	FALSE	FALSE	TRUE	1		ALL DAMAGING	FALSE	FALSE	FALSE	TRUE	FALSE	FALSE	1		ALL DAMAGING	FALSE
NP_000209	Cases	266	L266P	S5	Deleterious	probably damaging	DAMAGING	Disease	Non-neutral	1	1	1	1	1		ALL DAMAGING	FALSE	FALSE	FALSE	TRUE	FALSE	FALSE	1		ALL DAMAGING	FALSE	FALSE	FALSE	TRUE	1		ALL DAMAGING	FALSE	FALSE	FALSE	TRUE	1		ALL DAMAGING	FALSE	FALSE	FALSE	TRUE	FALSE	FALSE	1		ALL DAMAGING	FALSE
NP_000209	Cases	269	G269S	S5	Deleterious	probably damaging	DAMAGING	Disease	Non-neutral	1	1	1	1	1		ALL DAMAGING	FALSE	FALSE	FALSE	TRUE	FALSE	FALSE	1		ALL DAMAGING	FALSE	FALSE	FALSE	TRUE	1		ALL DAMAGING	FALSE	FALSE	FALSE	TRUE	1		ALL DAMAGING	FALSE	FALSE	FALSE	TRUE	FALSE	FALSE	1		ALL DAMAGING	FALSE
NP_000209	Cases	269	G269D	S5	Deleterious	probably damaging	DAMAGING	Disease	Non-neutral	1	1	1	1	1		ALL DAMAGING	FALSE	FALSE	FALSE	TRUE	FALSE	FALSE	1		ALL DAMAGING	FALSE	FALSE	FALSE	TRUE	1		ALL DAMAGING	FALSE	FALSE	FALSE	TRUE	1		ALL DAMAGING	FALSE	FALSE	FALSE	TRUE	FALSE	FALSE	1		ALL DAMAGING	FALSE
NP_000209	Cases	273	L273F	S5	Deleterious	probably damaging	DAMAGING	Disease	Neutral	1	1	1	1	0		ALL DAMAGING	FALSE	FALSE	FALSE	TRUE	FALSE	FALSE	1		ALL DAMAGING	FALSE	FALSE	FALSE	TRUE	1		ALL DAMAGING	FALSE	FALSE	FALSE	TRUE	1		ALL DAMAGING	FALSE	FALSE	FALSE	TRUE	FALSE	FALSE	1		ALL DAMAGING	FALSE
NP_000209	Cases	274	I274V	S5	Neutral	possibly damaging	DAMAGING	Disease	Neutral	0	1	1	1	0		ALL DAMAGING	FALSE	FALSE	FALSE	FALSE	FALSE	TRUE	1		SIFT DAMAGING	FALSE	FALSE	TRUE	FALSE	1		ALL DAMAGING	FALSE	FALSE	FALSE	TRUE	1		POLYPHEN DAMAGING	FALSE	FALSE	FALSE	FALSE	TRUE	FALSE	1		ALL DAMAGING	FALSE
NP_000209	Cases	275	F275S	S5	Deleterious	possibly damaging	DAMAGING	Disease	Non-neutral	1	1	1	1	1		ALL DAMAGING	FALSE	FALSE	FALSE	FALSE	FALSE	TRUE	1		ALL DAMAGING	FALSE	FALSE	FALSE	TRUE	1		ALL DAMAGING	FALSE	FALSE	FALSE	TRUE	1		ALL DAMAGING	FALSE	FALSE	FALSE	FALSE	FALSE	TRUE	1		ALL DAMAGING	FALSE
NP_000209	Cases	277	S277L	S5	Deleterious	probably damaging	DAMAGING	Disease	Non-neutral	1	1	1	1	1		ALL DAMAGING	FALSE	FALSE	FALSE	TRUE	FALSE	FALSE	1		ALL DAMAGING	FALSE	FALSE	FALSE	TRUE	1		ALL DAMAGING	FALSE	FALSE	FALSE	TRUE	1		ALL DAMAGING	FALSE	FALSE	FALSE	TRUE	FALSE	FALSE	1		ALL DAMAGING	FALSE
NP_000209	Cases	293	R293C	S5/Pore	Deleterious	probably damaging	DAMAGING	Disease	Non-neutral	1	1	1	1	1		ALL DAMAGING	FALSE	FALSE	FALSE	TRUE	FALSE	FALSE	1		ALL DAMAGING	FALSE	FALSE	FALSE	TRUE	1		ALL DAMAGING	FALSE	FALSE	FALSE	TRUE	1		ALL DAMAGING	FALSE	FALSE	FALSE	TRUE	FALSE	FALSE	1		ALL DAMAGING	FALSE
NP_000209	Cases	302	A302V	Pore	Deleterious	probably damaging	DAMAGING	Disease	Non-neutral	1	1	1	1	1		ALL DAMAGING	FALSE	FALSE	FALSE	TRUE	FALSE	FALSE	1		ALL DAMAGING	FALSE	FALSE	FALSE	TRUE	1		ALL DAMAGING	FALSE	FALSE	FALSE	TRUE	1		ALL DAMAGING	FALSE	FALSE	FALSE	TRUE	FALSE	FALSE	1		ALL DAMAGING	FALSE
NP_000209	Cases	305	W305S	Pore	Deleterious	probably damaging	DAMAGING	Disease	Non-neutral	1	1	1	1	1		ALL DAMAGING	FALSE	FALSE	FALSE	TRUE	FALSE	FALSE	1		ALL DAMAGING	FALSE	FALSE	FALSE	TRUE	1		ALL DAMAGING	FALSE	FALSE	FALSE	TRUE	1		ALL DAMAGING	FALSE	FALSE	FALSE	TRUE	FALSE	FALSE	1		ALL DAMAGING	FALSE
NP_000209	Cases	306	G306V	Pore	Deleterious	probably damaging	DAMAGING	Disease	Non-neutral	1	1	1	1	1		ALL DAMAGING	FALSE	FALSE	FALSE	TRUE	FALSE	FALSE	1		ALL DAMAGING	FALSE	FALSE	FALSE	TRUE	1		ALL DAMAGING	FALSE	FALSE	FALSE	TRUE	1		ALL DAMAGING	FALSE	FALSE	FALSE	TRUE	FALSE	FALSE	1		ALL DAMAGING	FALSE
NP_000209	Cases	306	G306R	Pore	Deleterious	probably damaging	DAMAGING	Disease	Non-neutral	1	1	1	1	1		ALL DAMAGING	FALSE	FALSE	FALSE	TRUE	FALSE	FALSE	1		ALL DAMAGING	FALSE	FALSE	FALSE	TRUE	1		ALL DAMAGING	FALSE	FALSE	FALSE	TRUE	1		ALL DAMAGING	FALSE	FALSE	FALSE	TRUE	FALSE	FALSE	1		ALL DAMAGING	FALSE
NP_000209	Cases	310	V310I	Pore	Neutral	possibly damaging	DAMAGING	Disease	Non-neutral	0	1	1	1	1		ALL DAMAGING	FALSE	FALSE	FALSE	FALSE	FALSE	TRUE	1		SIFT DAMAGING	FALSE	FALSE	TRUE	FALSE	1		ALL DAMAGING	FALSE	FALSE	FALSE	TRUE	1		POLYPHEN DAMAGING	FALSE	FALSE	FALSE	FALSE	TRUE	FALSE	1		ALL DAMAGING	FALSE
NP_000209	Cases	311	T311I	Pore	Deleterious	probably damaging	DAMAGING	Disease	Non-neutral	1	1	1	1	1		ALL DAMAGING	FALSE	FALSE	FALSE	TRUE	FALSE	FALSE	1		ALL DAMAGING	FALSE	FALSE	FALSE	TRUE	1		ALL DAMAGING	FALSE	FALSE	FALSE	TRUE	1		ALL DAMAGING	FALSE	FALSE	FALSE	TRUE	FALSE	FALSE	1		ALL DAMAGING	FALSE
NP_000209	Cases	312	T312I	Selective filter	Deleterious	probably damaging	DAMAGING	Disease	Non-neutral	1	1	1	1	1		ALL DAMAGING	FALSE	FALSE	FALSE	TRUE	FALSE	FALSE	1		ALL DAMAGING	FALSE	FALSE	FALSE	TRUE	1		ALL DAMAGING	FALSE	FALSE	FALSE	TRUE	1		ALL DAMAGING	FALSE	FALSE	FALSE	TRUE	FALSE	FALSE	1		ALL DAMAGING	FALSE
NP_000209	Cases	314	G314S	Selective filter	Deleterious	probably damaging	DAMAGING	Disease	Non-neutral	1	1	1	1	1		ALL DAMAGING	FALSE	FALSE	FALSE	TRUE	FALSE	FALSE	1		ALL DAMAGING	FALSE	FALSE	FALSE	TRUE	1		ALL DAMAGING	FALSE	FALSE	FALSE	TRUE	1		ALL DAMAGING	FALSE	FALSE	FALSE	TRUE	FALSE	FALSE	1		ALL DAMAGING	FALSE
NP_000209	Cases	315	Y315S	Selective filter	Deleterious	probably damaging	DAMAGING	Disease	Non-neutral	1	1	1	1	1		ALL DAMAGING	FALSE	FALSE	FALSE	TRUE	FALSE	FALSE	1		ALL DAMAGING	FALSE	FALSE	FALSE	TRUE	1		ALL DAMAGING	FALSE	FALSE	FALSE	TRUE	1		ALL DAMAGING	FALSE	FALSE	FALSE	TRUE	FALSE	FALSE	1		ALL DAMAGING	FALSE
NP_000209	Cases	315	Y315C	Selective filter	Deleterious	probably damaging	DAMAGING	Disease	Non-neutral	1	1	1	1	1		ALL DAMAGING	FALSE	FALSE	FALSE	TRUE	FALSE	FALSE	1		ALL DAMAGING	FALSE	FALSE	FALSE	TRUE	1		ALL DAMAGING	FALSE	FALSE	FALSE	TRUE	1		ALL DAMAGING	FALSE	FALSE	FALSE	TRUE	FALSE	FALSE	1		ALL DAMAGING	FALSE
NP_000209	Cases	316	G316E	Selective filter	Deleterious	probably damaging	DAMAGING	Disease	Non-neutral	1	1	1	1	1		ALL DAMAGING	FALSE	FALSE	FALSE	TRUE	FALSE	FALSE	1		ALL DAMAGING	FALSE	FALSE	FALSE	TRUE	1		ALL DAMAGING	FALSE	FALSE	FALSE	TRUE	1		ALL DAMAGING	FALSE	FALSE	FALSE	TRUE	FALSE	FALSE	1		ALL DAMAGING	FALSE
NP_000209	Cases	320	P320A	Pore	Deleterious	probably damaging	DAMAGING	Disease	Non-neutral	1	1	1	1	1		ALL DAMAGING	FALSE	FALSE	FALSE	TRUE	FALSE	FALSE	1		ALL DAMAGING	FALSE	FALSE	FALSE	TRUE	1		ALL DAMAGING	FALSE	FALSE	FALSE	TRUE	1		ALL DAMAGING	FALSE	FALSE	FALSE	TRUE	FALSE	FALSE	1		ALL DAMAGING	FALSE
NP_000209	Cases	320	P320H	Pore	Deleterious	probably damaging	DAMAGING	Disease	Non-neutral	1	1	1	1	1		ALL DAMAGING	FALSE	FALSE	FALSE	TRUE	FALSE	FALSE	1		ALL DAMAGING	FALSE	FALSE	FALSE	TRUE	1		ALL DAMAGING	FALSE	FALSE	FALSE	TRUE	1		ALL DAMAGING	FALSE	FALSE	FALSE	TRUE	FALSE	FALSE	1		ALL DAMAGING	FALSE
NP_000209	Cases	322	T322A	Pore/S6	Deleterious	probably damaging	DAMAGING	Disease	Non-neutral	1	1	1	1	1		ALL DAMAGING	FALSE	FALSE	FALSE	TRUE	FALSE	FALSE	1		ALL DAMAGING	FALSE	FALSE	FALSE	TRUE	1		ALL DAMAGING	FALSE	FALSE	FALSE	TRUE	1		ALL DAMAGING	FALSE	FALSE	FALSE	TRUE	FALSE	FALSE	1		ALL DAMAGING	FALSE
NP_000209	Cases	322	T322M	Pore/S6	Deleterious	probably damaging	DAMAGING	Disease	Non-neutral	1	1	1	1	1		ALL DAMAGING	FALSE	FALSE	FALSE	TRUE	FALSE	FALSE	1		ALL DAMAGING	FALSE	FALSE	FALSE	TRUE	1		ALL DAMAGING	FALSE	FALSE	FALSE	TRUE	1		ALL DAMAGING	FALSE	FALSE	FALSE	TRUE	FALSE	FALSE	1		ALL DAMAGING	FALSE
NP_000209	Cases	325	G325R	S6	Deleterious	probably damaging	DAMAGING	Disease	Non-neutral	1	1	1	1	1		ALL DAMAGING	FALSE	FALSE	FALSE	TRUE	FALSE	FALSE	1		ALL DAMAGING	FALSE	FALSE	FALSE	TRUE	1		ALL DAMAGING	FALSE	FALSE	FALSE	TRUE	1		ALL DAMAGING	FALSE	FALSE	FALSE	TRUE	FALSE	FALSE	1		ALL DAMAGING	FALSE
NP_000209	Cases	341	A341E	S6	Deleterious	probably damaging	DAMAGING	Disease	Non-neutral	1	1	1	1	1		ALL DAMAGING	FALSE	FALSE	FALSE	TRUE	FALSE	FALSE	1		ALL DAMAGING	FALSE	FALSE	FALSE	TRUE	1		ALL DAMAGING	FALSE	FALSE	FALSE	TRUE	1		ALL DAMAGING	FALSE	FALSE	FALSE	TRUE	FALSE	FALSE	1		ALL DAMAGING	FALSE
NP_000209	Cases	341	A341V	S6	Deleterious	probably damaging	DAMAGING	Disease	Non-neutral	1	1	1	1	1		ALL DAMAGING	FALSE	FALSE	FALSE	TRUE	FALSE	FALSE	1		ALL DAMAGING	FALSE	FALSE	FALSE	TRUE	1		ALL DAMAGING	FALSE	FALSE	FALSE	TRUE	1		ALL DAMAGING	FALSE	FALSE	FALSE	TRUE	FALSE	FALSE	1		ALL DAMAGING	FALSE
NP_000209	Cases	343	P343S	S6	Deleterious	probably damaging	DAMAGING	Disease	Non-neutral	1	1	1	1	1		ALL DAMAGING	FALSE	FALSE	FALSE	TRUE	FALSE	FALSE	1		ALL DAMAGING	FALSE	FALSE	FALSE	TRUE	1		ALL DAMAGING	FALSE	FALSE	FALSE	TRUE	1		ALL DAMAGING	FALSE	FALSE	FALSE	TRUE	FALSE	FALSE	1		ALL DAMAGING	FALSE
NP_000209	Cases	344	A344V	S6	Deleterious	probably damaging	DAMAGING	Disease	Non-neutral	1	1	1	1	1		ALL DAMAGING	FALSE	FALSE	FALSE	TRUE	FALSE	FALSE	1		ALL DAMAGING	FALSE	FALSE	FALSE	TRUE	1		ALL DAMAGING	FALSE	FALSE	FALSE	TRUE	1		ALL DAMAGING	FALSE	FALSE	FALSE	TRUE	FALSE	FALSE	1		ALL DAMAGING	FALSE
NP_000209	Cases	345	G345R	S6	Deleterious	probably damaging	DAMAGING	Disease	Non-neutral	1	1	1	1	1		ALL DAMAGING	FALSE	FALSE	FALSE	TRUE	FALSE	FALSE	1		ALL DAMAGING	FALSE	FALSE	FALSE	TRUE	1		ALL DAMAGING	FALSE	FALSE	FALSE	TRUE	1		ALL DAMAGING	FALSE	FALSE	FALSE	TRUE	FALSE	FALSE	1		ALL DAMAGING	FALSE
NP_000209	Cases	345	G345E	S6	Deleterious	probably damaging	DAMAGING	Disease	Non-neutral	1	1	1	1	1		ALL DAMAGING	FALSE	FALSE	FALSE	TRUE	FALSE	FALSE	1		ALL DAMAGING	FALSE	FALSE	FALSE	TRUE	1		ALL DAMAGING	FALSE	FALSE	FALSE	TRUE	1		ALL DAMAGING	FALSE	FALSE	FALSE	TRUE	FALSE	FALSE	1		ALL DAMAGING	FALSE
NP_000209	Cases	349	S349W	S6	Deleterious	probably damaging	DAMAGING	Disease	Non-neutral	1	1	1	1	1		ALL DAMAGING	FALSE	FALSE	FALSE	TRUE	FALSE	FALSE	1		ALL DAMAGING	FALSE	FALSE	FALSE	TRUE	1		ALL DAMAGING	FALSE	FALSE	FALSE	TRUE	1		ALL DAMAGING	FALSE	FALSE	FALSE	TRUE	FALSE	FALSE	1		ALL DAMAGING	FALSE
NP_000209	Cases	357	Q357R	S6	Deleterious	benign	DAMAGING	Disease	Neutral	1	0	1	1	0		SIFT DAMAGING	FALSE	TRUE	FALSE	FALSE	FALSE	FALSE	1		ALL DAMAGING	FALSE	FALSE	FALSE	TRUE	1		ALL DAMAGING	FALSE	FALSE	FALSE	TRUE	1		PROVEAN DAMAGING	FALSE	TRUE	FALSE	FALSE	FALSE	FALSE	1		SNPs&GO DAMAGING	FALSE
NP_000209	Cases	362	K362R	C-terminus	Deleterious	probably damaging	DAMAGING	Disease	Non-neutral	1	1	1	1	1		ALL DAMAGING	FALSE	FALSE	FALSE	TRUE	FALSE	FALSE	1		ALL DAMAGING	FALSE	FALSE	FALSE	TRUE	1		ALL DAMAGING	FALSE	FALSE	FALSE	TRUE	1		ALL DAMAGING	FALSE	FALSE	FALSE	TRUE	FALSE	FALSE	1		ALL DAMAGING	FALSE
NP_000209	Cases	366	R366W	C-terminus	Deleterious	probably damaging	DAMAGING	Disease	Non-neutral	1	1	1	1	1		ALL DAMAGING	FALSE	FALSE	FALSE	TRUE	FALSE	FALSE	1		ALL DAMAGING	FALSE	FALSE	FALSE	TRUE	1		ALL DAMAGING	FALSE	FALSE	FALSE	TRUE	1		ALL DAMAGING	FALSE	FALSE	FALSE	TRUE	FALSE	FALSE	1		ALL DAMAGING	FALSE
NP_000209	Cases	366	R366Q	C-terminus	Deleterious	probably damaging	DAMAGING	Disease	Non-neutral	1	1	1	1	1		ALL DAMAGING	FALSE	FALSE	FALSE	TRUE	FALSE	FALSE	1		ALL DAMAGING	FALSE	FALSE	FALSE	TRUE	1		ALL DAMAGING	FALSE	FALSE	FALSE	TRUE	1		ALL DAMAGING	FALSE	FALSE	FALSE	TRUE	FALSE	FALSE	1		ALL DAMAGING	FALSE
NP_000209	Cases	373	S373P	Helix A	Deleterious	probably damaging	TOLERATED	Disease	Non-neutral	1	1	0	1	1		POLYPHEN DAMAGING	FALSE	FALSE	TRUE	FALSE	FALSE	FALSE	1		PROVEAN DAMAGING	FALSE	TRUE	FALSE	FALSE	1		SNPs&GO DAMAGING	FALSE	TRUE	FALSE	FALSE	1		ALL DAMAGING	FALSE	FALSE	FALSE	TRUE	FALSE	FALSE	1		ALL DAMAGING	FALSE
NP_000209	Cases	391	T391I	C-terminus	Deleterious	probably damaging	DAMAGING	Disease	Non-neutral	1	1	1	1	1		ALL DAMAGING	FALSE	FALSE	FALSE	TRUE	FALSE	FALSE	1		ALL DAMAGING	FALSE	FALSE	FALSE	TRUE	1		ALL DAMAGING	FALSE	FALSE	FALSE	TRUE	1		ALL DAMAGING	FALSE	FALSE	FALSE	TRUE	FALSE	FALSE	1		ALL DAMAGING	FALSE
NP_000209	Cases	392	W392R	C-terminus	Deleterious	probably damaging	DAMAGING	Disease	Non-neutral	1	1	1	1	1		ALL DAMAGING	FALSE	FALSE	FALSE	TRUE	FALSE	FALSE	1		ALL DAMAGING	FALSE	FALSE	FALSE	TRUE	1		ALL DAMAGING	FALSE	FALSE	FALSE	TRUE	1		ALL DAMAGING	FALSE	FALSE	FALSE	TRUE	FALSE	FALSE	1		ALL DAMAGING	FALSE
NP_000209	Cases	397	R397W	C-terminus	Deleterious	probably damaging	DAMAGING	Disease	Neutral	1	1	1	1	0		ALL DAMAGING	FALSE	FALSE	FALSE	TRUE	FALSE	FALSE	1		ALL DAMAGING	FALSE	FALSE	FALSE	TRUE	1		ALL DAMAGING	FALSE	FALSE	FALSE	TRUE	1		ALL DAMAGING	FALSE	FALSE	FALSE	TRUE	FALSE	FALSE	1		ALL DAMAGING	FALSE
NP_000209	Cases	520	M520R	Helix B	Deleterious	possibly damaging	DAMAGING	Disease	Non-neutral	1	1	1	1	1		ALL DAMAGING	FALSE	FALSE	FALSE	FALSE	FALSE	TRUE	1		ALL DAMAGING	FALSE	FALSE	FALSE	TRUE	1		ALL DAMAGING	FALSE	FALSE	FALSE	TRUE	1		ALL DAMAGING	FALSE	FALSE	FALSE	FALSE	FALSE	TRUE	1		ALL DAMAGING	FALSE
NP_000209	Cases	524	V524G	Helix B	Deleterious	probably damaging	DAMAGING	Disease	Non-neutral	1	1	1	1	1		ALL DAMAGING	FALSE	FALSE	FALSE	TRUE	FALSE	FALSE	1		ALL DAMAGING	FALSE	FALSE	FALSE	TRUE	1		ALL DAMAGING	FALSE	FALSE	FALSE	TRUE	1		ALL DAMAGING	FALSE	FALSE	FALSE	TRUE	FALSE	FALSE	1		ALL DAMAGING	FALSE
NP_000209	Cases	533	R533W	Helix B	Deleterious	probably damaging	DAMAGING	Disease	Non-neutral	1	1	1	1	1		ALL DAMAGING	FALSE	FALSE	FALSE	TRUE	FALSE	FALSE	1		ALL DAMAGING	FALSE	FALSE	FALSE	TRUE	1		ALL DAMAGING	FALSE	FALSE	FALSE	TRUE	1		ALL DAMAGING	FALSE	FALSE	FALSE	TRUE	FALSE	FALSE	1		ALL DAMAGING	FALSE
NP_000209	Cases	539	R539W	C-terminus	Deleterious	probably damaging	DAMAGING	Disease	Non-neutral	1	1	1	1	1		ALL DAMAGING	FALSE	FALSE	FALSE	TRUE	FALSE	FALSE	1		ALL DAMAGING	FALSE	FALSE	FALSE	TRUE	1		ALL DAMAGING	FALSE	FALSE	FALSE	TRUE	1		ALL DAMAGING	FALSE	FALSE	FALSE	TRUE	FALSE	FALSE	1		ALL DAMAGING	FALSE
NP_000209	Cases	555	R555C	Helix C	Deleterious	probably damaging	DAMAGING	Disease	Non-neutral	1	1	1	1	1		ALL DAMAGING	FALSE	FALSE	FALSE	TRUE	FALSE	FALSE	1		ALL DAMAGING	FALSE	FALSE	FALSE	TRUE	1		ALL DAMAGING	FALSE	FALSE	FALSE	TRUE	1		ALL DAMAGING	FALSE	FALSE	FALSE	TRUE	FALSE	FALSE	1		ALL DAMAGING	FALSE
NP_000209	Cases	566	S566F	C-terminus	Deleterious	probably damaging	DAMAGING	Disease	Non-neutral	1	1	1	1	1		ALL DAMAGING	FALSE	FALSE	FALSE	TRUE	FALSE	FALSE	1		ALL DAMAGING	FALSE	FALSE	FALSE	TRUE	1		ALL DAMAGING	FALSE	FALSE	FALSE	TRUE	1		ALL DAMAGING	FALSE	FALSE	FALSE	TRUE	FALSE	FALSE	1		ALL DAMAGING	FALSE
NP_000209	Cases	568	G568R	C-terminus	Deleterious	probably damaging	DAMAGING	Disease	Non-neutral	1	1	1	1	1		ALL DAMAGING	FALSE	FALSE	FALSE	TRUE	FALSE	FALSE	1		ALL DAMAGING	FALSE	FALSE	FALSE	TRUE	1		ALL DAMAGING	FALSE	FALSE	FALSE	TRUE	1		ALL DAMAGING	FALSE	FALSE	FALSE	TRUE	FALSE	FALSE	1		ALL DAMAGING	FALSE
NP_000209	Cases	587	T587M	Helix D	Deleterious	probably damaging	DAMAGING	Disease	Non-neutral	1	1	1	1	1		ALL DAMAGING	FALSE	FALSE	FALSE	TRUE	FALSE	FALSE	1		ALL DAMAGING	FALSE	FALSE	FALSE	TRUE	1		ALL DAMAGING	FALSE	FALSE	FALSE	TRUE	1		ALL DAMAGING	FALSE	FALSE	FALSE	TRUE	FALSE	FALSE	1		ALL DAMAGING	FALSE
NP_000209	Cases	589	G589D	Helix D	Deleterious	probably damaging	TOLERATED	Disease	Non-neutral	1	1	0	1	1		POLYPHEN DAMAGING	FALSE	FALSE	TRUE	FALSE	FALSE	FALSE	1		PROVEAN DAMAGING	FALSE	TRUE	FALSE	FALSE	1		SNPs&GO DAMAGING	FALSE	TRUE	FALSE	FALSE	1		ALL DAMAGING	FALSE	FALSE	FALSE	TRUE	FALSE	FALSE	1		ALL DAMAGING	FALSE
NP_000209	Cases	590	A590T	Helix D	Neutral	possibly damaging	TOLERATED	Disease	Non-neutral	0	1	0	1	1		POLYPHEN DAMAGING	FALSE	FALSE	FALSE	FALSE	TRUE	FALSE	1		ALL TOLERATED	TRUE	FALSE	FALSE	FALSE	0		SNPs&GO DAMAGING	FALSE	TRUE	FALSE	FALSE	1		POLYPHEN DAMAGING	FALSE	FALSE	FALSE	FALSE	TRUE	FALSE	1		ALL DAMAGING	FALSE
NP_000209	Cases	591	R591H	Helix D	Deleterious	probably damaging	DAMAGING	Disease	Non-neutral	1	1	1	1	1		ALL DAMAGING	FALSE	FALSE	FALSE	TRUE	FALSE	FALSE	1		ALL DAMAGING	FALSE	FALSE	FALSE	TRUE	1		ALL DAMAGING	FALSE	FALSE	FALSE	TRUE	1		ALL DAMAGING	FALSE	FALSE	FALSE	TRUE	FALSE	FALSE	1		ALL DAMAGING	FALSE
NP_000209	Cases	594	R594Q	Helix D	Neutral	probably damaging	DAMAGING	Disease	Non-neutral	0	1	1	1	1		ALL DAMAGING	FALSE	FALSE	FALSE	TRUE	FALSE	FALSE	1		SIFT DAMAGING	FALSE	FALSE	TRUE	FALSE	1		ALL DAMAGING	FALSE	FALSE	FALSE	TRUE	1		POLYPHEN DAMAGING	FALSE	FALSE	TRUE	FALSE	FALSE	FALSE	1		ALL DAMAGING	FALSE
NP_000209	Cases	600	T600M	Helix D	Neutral	possibly damaging	TOLERATED	Disease	Non-neutral	0	1	0	1	1		POLYPHEN DAMAGING	FALSE	FALSE	FALSE	FALSE	TRUE	FALSE	1		ALL TOLERATED	TRUE	FALSE	FALSE	FALSE	0		SNPs&GO DAMAGING	FALSE	TRUE	FALSE	FALSE	1		POLYPHEN DAMAGING	FALSE	FALSE	FALSE	FALSE	TRUE	FALSE	1		ALL DAMAGING	FALSE
NP_000209	Cases	611	D611Y	Helix D	Neutral	benign	TOLERATED	Disease	Neutral	0	0	0	1	0		ALL TOLERATED	TRUE	FALSE	FALSE	FALSE	FALSE	FALSE	0		ALL TOLERATED	TRUE	FALSE	FALSE	FALSE	0		SNPs&GO DAMAGING	FALSE	TRUE	FALSE	FALSE	1		ALL TOLERATED	TRUE	FALSE	FALSE	FALSE	FALSE	FALSE	0		SNPs&GO DAMAGING	FALSE
NP_000209	Cases	296	F296S	TM 5/pore	Deleterious	probably damaging	DAMAGING	Disease	Non-neutral	1	1	1	1	1		ALL DAMAGING	FALSE	FALSE	FALSE	TRUE	FALSE	FALSE	1		ALL DAMAGING	FALSE	FALSE	FALSE	TRUE	1		ALL DAMAGING	FALSE	FALSE	FALSE	TRUE	1		ALL DAMAGING	FALSE	FALSE	FALSE	TRUE	FALSE	FALSE	1		ALL DAMAGING	FALSE
NP_000209	Cases	339	F339S	TM 6	Deleterious	probably damaging	DAMAGING	Disease	Non-neutral	1	1	1	1	1		ALL DAMAGING	FALSE	FALSE	FALSE	TRUE	FALSE	FALSE	1		ALL DAMAGING	FALSE	FALSE	FALSE	TRUE	1		ALL DAMAGING	FALSE	FALSE	FALSE	TRUE	1		ALL DAMAGING	FALSE	FALSE	FALSE	TRUE	FALSE	FALSE	1		ALL DAMAGING	FALSE
NP_000209	Cases	360	R360G	TM 6	Deleterious	probably damaging	DAMAGING	Disease	Non-neutral	1	1	1	1	1		ALL DAMAGING	FALSE	FALSE	FALSE	TRUE	FALSE	FALSE	1		ALL DAMAGING	FALSE	FALSE	FALSE	TRUE	1		ALL DAMAGING	FALSE	FALSE	FALSE	TRUE	1		ALL DAMAGING	FALSE	FALSE	FALSE	TRUE	FALSE	FALSE	1		ALL DAMAGING	FALSE
NP_000209	Cases	455	H455Y	C-terminus	Neutral	benign	TOLERATED	Disease	Neutral	0	0	0	1	0		ALL TOLERATED	TRUE	FALSE	FALSE	FALSE	FALSE	FALSE	0		ALL TOLERATED	TRUE	FALSE	FALSE	FALSE	0		SNPs&GO DAMAGING	FALSE	TRUE	FALSE	FALSE	1		ALL TOLERATED	TRUE	FALSE	FALSE	FALSE	FALSE	FALSE	0		SNPs&GO DAMAGING	FALSE
NP_000209	Cases	546	S546L	C-terminus	Deleterious	probably damaging	DAMAGING	Disease	Non-neutral	1	1	1	1	1		ALL DAMAGING	FALSE	FALSE	FALSE	TRUE	FALSE	FALSE	1		ALL DAMAGING	FALSE	FALSE	FALSE	TRUE	1		ALL DAMAGING	FALSE	FALSE	FALSE	TRUE	1		ALL DAMAGING	FALSE	FALSE	FALSE	TRUE	FALSE	FALSE	1		ALL DAMAGING	FALSE
NP_000209	Cases	300	A300T	Pore	Deleterious	probably damaging	DAMAGING	Disease	Non-neutral	1	1	1	1	1		ALL DAMAGING	FALSE	FALSE	FALSE	TRUE	FALSE	FALSE	1		ALL DAMAGING	FALSE	FALSE	FALSE	TRUE	1		ALL DAMAGING	FALSE	FALSE	FALSE	TRUE	1		ALL DAMAGING	FALSE	FALSE	FALSE	TRUE	FALSE	FALSE	1		ALL DAMAGING	FALSE
								Sum		89	96	92	100	89								Sum	97							94							100									97
								%		88.1188	95.0495	91.0891	99.0099	88.1188								%	96.0396							93.0693							99.0099									96.0396
[truncated: 340 more columns]

## Sheet: KCNQ1 benign
ID	Mutation type	Position	Substitution	Location	PROVEAN	PolyPhen-2	SIFT	SNPs&GO	SNAP	PROVEAN	PolyPhen-2	SIFT	SNPs&GO	SNAP		SIFT/Polyphen							Score		SIFT/PROVEAN					Score		SIFT/SNPs&GO					Score		Polyphen/PROVEAN							Score		Polyphen/SNPs&GO
NP_000209	Cases	46	A46T	N-terminal	Neutral	benign	TOLERATED	Disease	Non-neutral	1	1	1	0	0		ALL TOLERATED	TRUE	FALSE	FALSE	FALSE	FALSE	FALSE	1		ALL TOLERATED	TRUE	FALSE	FALSE	FALSE	1		SNPs&GO DAMAGING	FALSE	TRUE	FALSE	FALSE	0		ALL TOLERATED	TRUE	FALSE	FALSE	FALSE	FALSE	FALSE	1		SNPs&GO DAMAGING	FALSE
NP_000209	Polymorphism	393	K393N	C-terminus	Neutral	possibly damaging	TOLERATED	Disease	Non-neutral	1	0	1	0	0		POLYPHEN DAMAGING	FALSE	FALSE	FALSE	FALSE	TRUE	FALSE	0		ALL TOLERATED	TRUE	FALSE	FALSE	FALSE	1		SNPs&GO DAMAGING	FALSE	TRUE	FALSE	FALSE	0		POLYPHEN DAMAGING	FALSE	FALSE	FALSE	FALSE	TRUE	FALSE	0		ALL DAMAGING	FALSE
NP_000209	Polymorphism	408	P408A	C-terminus	Neutral	benign	TOLERATED	Disease	Neutral	1	1	1	0	1		ALL TOLERATED	TRUE	FALSE	FALSE	FALSE	FALSE	FALSE	1		ALL TOLERATED	TRUE	FALSE	FALSE	FALSE	1		SNPs&GO DAMAGING	FALSE	TRUE	FALSE	FALSE	0		ALL TOLERATED	TRUE	FALSE	FALSE	FALSE	FALSE	FALSE	1		SNPs&GO DAMAGING	FALSE
NP_000209	Polymorphism	441	P441S	C-terminus	Deleterious	probably damaging	TOLERATED	Neutral	Neutral	0	0	1	1	1		POLYPHEN DAMAGING	FALSE	FALSE	TRUE	FALSE	FALSE	FALSE	0		PROVEAN DAMAGING	FALSE	TRUE	FALSE	FALSE	0		ALL TOLERATED	TRUE	FALSE	FALSE	FALSE	1		ALL DAMAGING	FALSE	FALSE	FALSE	TRUE	FALSE	FALSE	0		POLYPHEN DAMAGING	FALSE
NP_000209	Polymorphism	448	P448R	C-terminus	Neutral	benign	TOLERATED	Disease	Non-neutral	1	1	1	0	0		ALL TOLERATED	TRUE	FALSE	FALSE	FALSE	FALSE	FALSE	1		ALL TOLERATED	TRUE	FALSE	FALSE	FALSE	1		SNPs&GO DAMAGING	FALSE	TRUE	FALSE	FALSE	0		ALL TOLERATED	TRUE	FALSE	FALSE	FALSE	FALSE	FALSE	1		SNPs&GO DAMAGING	FALSE
NP_000209	Polymorphism	484	S484T	C-terminus	Neutral	probably damaging	TOLERATED	Disease	Neutral	1	0	1	0	1		POLYPHEN DAMAGING	FALSE	FALSE	TRUE	FALSE	FALSE	FALSE	0		ALL TOLERATED	TRUE	FALSE	FALSE	FALSE	1		SNPs&GO DAMAGING	FALSE	TRUE	FALSE	FALSE	0		POLYPHEN DAMAGING	FALSE	FALSE	TRUE	FALSE	FALSE	FALSE	0		ALL DAMAGING	FALSE
NP_000209	Polymorphism	643	G643S	C-terminus	Neutral	benign	TOLERATED	Neutral	Neutral	1	1	1	1	1		ALL TOLERATED	TRUE	FALSE	FALSE	FALSE	FALSE	FALSE	1		ALL TOLERATED	TRUE	FALSE	FALSE	FALSE	1		ALL TOLERATED	TRUE	FALSE	FALSE	FALSE	1		ALL TOLERATED	TRUE	FALSE	FALSE	FALSE	FALSE	FALSE	1		ALL TOLERATED	TRUE
NP_000209	Polymorphism	648	V648I	C-terminus	Neutral	benign	TOLERATED	Neutral	Neutral	1	1	1	1	1		ALL TOLERATED	TRUE	FALSE	FALSE	FALSE	FALSE	FALSE	1		ALL TOLERATED	TRUE	FALSE	FALSE	FALSE	1		ALL TOLERATED	TRUE	FALSE	FALSE	FALSE	1		ALL TOLERATED	TRUE	FALSE	FALSE	FALSE	FALSE	FALSE	1		ALL TOLERATED	TRUE
										7	5	8	3	5									5							7							3									5
										87.5	62.5	100	37.5	62.5									62.5							87.5							37.5									62.5
[truncated: 340 more columns]

## Sheet: KCNH2 All
ID	Mutation type	Position	Substitution	Location	PROVEAN	PolyPhen-2	SIFT	SNPs&GO	SNAP	SIFT/Polyphen	SIFT/PROVEAN	SIFT/SNPs&GO	Polyphen/PROVEAN	Polyphen/SNPs&GO	PROVEAN/SNPs&GO	POLYPHEN/SNAP	SIFT/SNAP	SNAP/PROVEAN	SNAP/SNPs&GO	POLYPHEN/SIFT/PROVEAN	POLYPHEN/SIFT/SNPs&GO	PROVEAN/SNPs&GO/SIFT	POLYPHEN/PROVEAN/SNPs&GO	POLYPHEN/SNAP/SIFT	POLYPHEN/SNAP/PROVEAN	POLYPHEN/SNAP/SNPs&GO	SIFT/PROVEAN/SNAP	SIFT/SNAP/SNPs&GO	PROVEAN/SNPs&GO/SNAP	POLYPHEN/PROVEAN/SNPs&GO/SIFT	POLYPHEN/SIFT/PROVEAN/SNAP	POLYPHEN/SIFT/SNPs&GO/SNAP	POLYPHEN/PROVEAN/SNPs&GO/SNAP	SIFT/PROVEAN/SNPs&GO/SNAP	COMBINE ALL	Meta-SNP	PredictSNP		PROVEAN	PolyPhen-2	SIFT	SNPs&GO	SNAP	SIFT/Polyphen	SIFT/PROVEAN	SIFT/SNPs&GO	Polyphen/PROVEAN	Polyphen/SNPs&GO	PROVEAN/SNPs&GO
NP_000229	Cases	28	K28E	PAS	Neutral	benign	DAMAGING	Disease	Non-neutral	SIFT DAMAGING	SIFT DAMAGING	ALL DAMAGING	ALL TOLERATED	SNPs&GO DAMAGING	SNPs&GO DAMAGING	SNAP DAMAGING	ALL DAMAGING	SNAP DAMAGING	ALL DAMAGING	SIFT DAMAGING	POLYPHEN TOLERATED	PROVEAN TOLERATED	SNPs&GO DAMAGING	POLYPHEN TOLERATED	SNAP DAMAGING	POLYPHEN TOLERATED	PROVEAN TOLERATED	ALL DAMAGING	PROVEAN TOLERATED	SIFT/SNPs&GO DAMAGING	SIFT/SNAP DAMAGING	POLYPHEN TOLERATED	SNPS&GO/SNAP DAMAGING	PROVEAN TOLERATED	POLYPHEN/PROVEAN TOLERATED	Disease	DELETERIOUS		0	0	1	1	1	1	1	1	0	1	1
NP_000229	Cases	29	F29L	PAS	Deleterious	benign	DAMAGING	Disease	Neutral	SIFT DAMAGING	ALL DAMAGING	ALL DAMAGING	PROVEAN DAMAGING	SNPs&GO DAMAGING	ALL DAMAGING	ALL TOLERATED	SIFT DAMAGING	PROVEAN DAMAGING	SNAP DAMAGING	POLYPHEN TOLERATED	POLYPHEN TOLERATED	ALL DAMAGING	POLYPHEN TOLERATED	SIFT DAMAGING	PROVEAN DAMAGING	SNPS&GO DAMAGING	SNAP TOLERATED	SNAP TOLERATED	SNAP TOLERATED	POLYPHEN TOLERATED	POLYPHEN/SIFT DAMAGING	POLYPHEN/SIFT DAMAGING	POLYPHEN/PROVEAN DAMAGING	SNAP TOLERATED	POLYPHEN/SNAP TOLERATED	Disease	NEUTRAL		1	0	1	1	0	1	1	1	1	1	1
NP_000229	Cases	31	I31S	PAS	Deleterious	possibly damaging	DAMAGING	Disease	Non-neutral	ALL DAMAGING	ALL DAMAGING	ALL DAMAGING	ALL DAMAGING	ALL DAMAGING	ALL DAMAGING	ALL DAMAGING	ALL DAMAGING	ALL DAMAGING	ALL DAMAGING	ALL DAMAGING	ALL DAMAGING	ALL DAMAGING	ALL DAMAGING	ALL DAMAGING	ALL DAMAGING	ALL DAMAGING	ALL DAMAGING	ALL DAMAGING	ALL DAMAGING	ALL DAMAGING	ALL DAMAGING	ALL DAMAGING	ALL DAMAGING	ALL DAMAGING	ALL DAMAGING	Disease	DELETERIOUS		1	1	1	1	1	1	1	1	1	1	1
NP_000229	Cases	33	N33T	PAS	Deleterious	benign	DAMAGING	Disease	Non-neutral	SIFT DAMAGING	ALL DAMAGING	ALL DAMAGING	PROVEAN DAMAGING	SNPs&GO DAMAGING	ALL DAMAGING	SNAP DAMAGING	ALL DAMAGING	ALL DAMAGING	ALL DAMAGING	POLYPHEN TOLERATED	POLYPHEN TOLERATED	ALL DAMAGING	POLYPHEN TOLERATED	POLYPHEN TOLERATED	POLYPHEN TOLERATED	POLYPHEN TOLERATED	ALL DAMAGING	ALL DAMAGING	ALL DAMAGING	POLYPHEN TOLERATED	POLYPHEN TOLERATED	POLYPHEN TOLERATED	POLYPHEN TOLERATED	ALL DAMAGING	POLYPHEN TOLERATED	Disease	DELETERIOUS		1	0	1	1	1	1	1	1	1	1	1
NP_000229	Cases	43	Y43C	PAS	Deleterious	benign	DAMAGING	Disease	Non-neutral	SIFT DAMAGING	ALL DAMAGING	ALL DAMAGING	PROVEAN DAMAGING	SNPs&GO DAMAGING	ALL DAMAGING	SNAP DAMAGING	ALL DAMAGING	ALL DAMAGING	ALL DAMAGING	POLYPHEN TOLERATED	POLYPHEN TOLERATED	ALL DAMAGING	POLYPHEN TOLERATED	POLYPHEN TOLERATED	POLYPHEN TOLERATED	POLYPHEN TOLERATED	ALL DAMAGING	ALL DAMAGING	ALL DAMAGING	POLYPHEN TOLERATED	POLYPHEN TOLERATED	POLYPHEN TOLERATED	POLYPHEN TOLERATED	ALL DAMAGING	POLYPHEN TOLERATED	Disease	DELETERIOUS		1	0	1	1	1	1	1	1	1	1	1
NP_000229	Cases	53	G53R	PAS	Deleterious	probably damaging	DAMAGING	Disease	Non-neutral	ALL DAMAGING	ALL DAMAGING	ALL DAMAGING	ALL DAMAGING	ALL DAMAGING	ALL DAMAGING	ALL DAMAGING	ALL DAMAGING	ALL DAMAGING	ALL DAMAGING	ALL DAMAGING	ALL DAMAGING	ALL DAMAGING	ALL DAMAGING	ALL DAMAGING	ALL DAMAGING	ALL DAMAGING	ALL DAMAGING	ALL DAMAGING	ALL DAMAGING	ALL DAMAGING	ALL DAMAGING	ALL DAMAGING	ALL DAMAGING	ALL DAMAGING	ALL DAMAGING	Disease	DELETERIOUS		1	1	1	1	1	1	1	1	1	1	1
NP_000229	Cases	56	R56Q	PAS	Deleterious	possibly damaging	DAMAGING	Disease	Non-neutral	ALL DAMAGING	ALL DAMAGING	ALL DAMAGING	ALL DAMAGING	ALL DAMAGING	ALL DAMAGING	ALL DAMAGING	ALL DAMAGING	ALL DAMAGING	ALL DAMAGING	ALL DAMAGING	ALL DAMAGING	ALL DAMAGING	ALL DAMAGING	ALL DAMAGING	ALL DAMAGING	ALL DAMAGING	ALL DAMAGING	ALL DAMAGING	ALL DAMAGING	ALL DAMAGING	ALL DAMAGING	ALL DAMAGING	ALL DAMAGING	ALL DAMAGING	ALL DAMAGING	Disease	DELETERIOUS		1	1	1	1	1	1	1	1	1	1	1
NP_000229	Cases	65	T65P	PAS	Deleterious	probably damaging	DAMAGING	Disease	Neutral	ALL DAMAGING	ALL DAMAGING	ALL DAMAGING	ALL DAMAGING	ALL DAMAGING	ALL DAMAGING	POLYPHEN DAMAGING	SIFT DAMAGING	PROVEAN DAMAGING	SNAP DAMAGING	ALL DAMAGING	ALL DAMAGING	ALL DAMAGING	ALL DAMAGING	SNAP TOLERATED	SNAP TOLERATED	SNAP TOLERATED	SNAP TOLERATED	SNAP TOLERATED	SNAP TOLERATED	ALL DAMAGING	SNAP TOLERATED	SNAP TOLERATED	SNAP TOLERATED	SNAP TOLERATED	SNAP TOLERATED	Disease	DELETERIOUS		1	1	1	1	0	1	1	1	1	1	1
NP_000229	Cases	66	C66G	PAS	Deleterious	probably damaging	DAMAGING	Disease	Non-neutral	ALL DAMAGING	ALL DAMAGING	ALL DAMAGING	ALL DAMAGING	ALL DAMAGING	ALL DAMAGING	ALL DAMAGING	ALL DAMAGING	ALL DAMAGING	ALL DAMAGING	ALL DAMAGING	ALL DAMAGING	ALL DAMAGING	ALL DAMAGING	ALL DAMAGING	ALL DAMAGING	ALL DAMAGING	ALL DAMAGING	ALL DAMAGING	ALL DAMAGING	ALL DAMAGING	ALL DAMAGING	ALL DAMAGING	ALL DAMAGING	ALL DAMAGING	ALL DAMAGING	Disease	DELETERIOUS		1	1	1	1	1	1	1	1	1	1	1
NP_000229	Cases	70	H70R	PAS	Deleterious	probably damaging	TOLERATED	Disease	Non-neutral	POLYPHEN DAMAGING	PROVEAN DAMAGING	SNPs&GO DAMAGING	ALL DAMAGING	ALL DAMAGING	ALL DAMAGING	ALL DAMAGING	SNAP DAMAGING	ALL DAMAGING	ALL DAMAGING	SIFT TOLERATED	SIFT TOLERATED	SIFT TOLERATED	ALL DAMAGING	SIFT TOLERATED	ALL DAMAGING	ALL DAMAGING	SIFT TOLERATED	SIFT TOLERATED	ALL DAMAGING	SIFT TOLERATED	SIFT TOLERATED	SIFT TOLERATED	ALL DAMAGING	SIFT TOLERATED	SIFT TOLERATED	Neutral	DELETERIOUS		1	1	0	1	1	1	1	1	1	1	1
NP_000229	Cases	72	P72Q	PAS	Deleterious	possibly damaging	TOLERATED	Disease	Non-neutral	POLYPHEN DAMAGING	PROVEAN DAMAGING	SNPs&GO DAMAGING	ALL DAMAGING	ALL DAMAGING	ALL DAMAGING	ALL DAMAGING	SNAP DAMAGING	ALL DAMAGING	ALL DAMAGING	SIFT TOLERATED	SIFT TOLERATED	SIFT TOLERATED	ALL DAMAGING	SIFT TOLERATED	ALL DAMAGING	ALL DAMAGING	SIFT TOLERATED	SIFT TOLERATED	ALL DAMAGING	SIFT TOLERATED	SIFT TOLERATED	SIFT TOLERATED	ALL DAMAGING	SIFT TOLERATED	SIFT TOLERATED	Neutral	NEUTRAL		1	1	0	1	1	1	1	1	1	1	1
NP_000229	Cases	78	A78P	PAS	Deleterious	benign	DAMAGING	Disease	Non-neutral	SIFT DAMAGING	ALL DAMAGING	ALL DAMAGING	PROVEAN DAMAGING	SNPs&GO DAMAGING	ALL DAMAGING	SNAP DAMAGING	ALL DAMAGING	ALL DAMAGING	ALL DAMAGING	POLYPHEN TOLERATED	POLYPHEN TOLERATED	ALL DAMAGING	POLYPHEN TOLERATED	POLYPHEN TOLERATED	POLYPHEN TOLERATED	POLYPHEN TOLERATED	ALL DAMAGING	ALL DAMAGING	ALL DAMAGING	POLYPHEN TOLERATED	POLYPHEN TOLERATED	POLYPHEN TOLERATED	POLYPHEN TOLERATED	ALL DAMAGING	POLYPHEN TOLERATED	Disease	NEUTRAL		1	0	1	1	1	1	1	1	1	1	1
NP_000229	Cases	86	L86R	PAS	Deleterious	benign	DAMAGING	Disease	Non-neutral	SIFT DAMAGING	ALL DAMAGING	ALL DAMAGING	PROVEAN DAMAGING	SNPs&GO DAMAGING	ALL DAMAGING	SNAP DAMAGING	ALL DAMAGING	ALL DAMAGING	ALL DAMAGING	POLYPHEN TOLERATED	POLYPHEN TOLERATED	ALL DAMAGING	POLYPHEN TOLERATED	POLYPHEN TOLERATED	POLYPHEN TOLERATED	POLYPHEN TOLERATED	ALL DAMAGING	ALL DAMAGING	ALL DAMAGING	POLYPHEN TOLERATED	POLYPHEN TOLERATED	POLYPHEN TOLERATED	POLYPHEN TOLERATED	ALL DAMAGING	POLYPHEN TOLERATED	Disease	NEUTRAL		1	0	1	1	1	1	1	1	1	1	1
NP_000229	Cases	124	M124R	PAS	Deleterious	benign	DAMAGING	Disease	Non-neutral	SIFT DAMAGING	ALL DAMAGING	ALL DAMAGING	PROVEAN DAMAGING	SNPs&GO DAMAGING	ALL DAMAGING	SNAP DAMAGING	ALL DAMAGING	ALL DAMAGING	ALL DAMAGING	POLYPHEN TOLERATED	POLYPHEN TOLERATED	ALL DAMAGING	POLYPHEN TOLERATED	POLYPHEN TOLERATED	POLYPHEN TOLERATED	POLYPHEN TOLERATED	ALL DAMAGING	ALL DAMAGING	ALL DAMAGING	POLYPHEN TOLERATED	POLYPHEN TOLERATED	POLYPHEN TOLERATED	POLYPHEN TOLERATED	ALL DAMAGING	POLYPHEN TOLERATED	Disease	DELETERIOUS		1	0	1	1	1	1	1	1	1	1	1
NP_000229	Cases	124	M124T	PAS	Deleterious	possibly damaging	DAMAGING	Disease	Non-neutral	ALL DAMAGING	ALL DAMAGING	ALL DAMAGING	ALL DAMAGING	ALL DAMAGING	ALL DAMAGING	ALL DAMAGING	ALL DAMAGING	ALL DAMAGING	ALL DAMAGING	ALL DAMAGING	ALL DAMAGING	ALL DAMAGING	ALL DAMAGING	ALL DAMAGING	ALL DAMAGING	ALL DAMAGING	ALL DAMAGING	ALL DAMAGING	ALL DAMAGING	ALL DAMAGING	ALL DAMAGING	ALL DAMAGING	ALL DAMAGING	ALL DAMAGING	ALL DAMAGING	Disease	DELETERIOUS		1	1	1	1	1	1	1	1	1	1	1
NP_000229	Polymorphism (damaging)	176	R176W	N-terminus	Deleterious	probably damaging	DAMAGING	Neutral	Non-neutral	ALL DAMAGING	ALL DAMAGING	SIFT DAMAGING	ALL DAMAGING	POLYPHEN DAMAGING	PROVEAN DAMAGING	ALL DAMAGING	ALL DAMAGING	ALL DAMAGING	SNPs&GO DAMAGING	ALL DAMAGING	SNPs&GO TOLERATED	SNPs&GO TOLERATED	SNPs&GO TOLERATED	ALL DAMAGING	ALL DAMAGING	SNPS&GO TOLERATED	ALL DAMAGING	SNPs&GO TOLERATED	SNPs&GO TOLERATED	SNPs&GO TOLERATED	ALL DAMAGING	SNPS&GO TOLERATED	SNPS&GO TOLERATED	SNPS&GO TOLERATED	SNPs&GO TOLERATED	Disease	DELETERIOUS		1	1	1	0	1	1	1	1	1	1	1
NP_000229	Cases	421	T421M	S1	Deleterious	probably damaging	DAMAGING	Disease	Non-neutral	ALL DAMAGING	ALL DAMAGING	ALL DAMAGING	ALL DAMAGING	ALL DAMAGING	ALL DAMAGING	ALL DAMAGING	ALL DAMAGING	ALL DAMAGING	ALL DAMAGING	ALL DAMAGING	ALL DAMAGING	ALL DAMAGING	ALL DAMAGING	ALL DAMAGING	ALL DAMAGING	ALL DAMAGING	ALL DAMAGING	ALL DAMAGING	ALL DAMAGING	ALL DAMAGING	ALL DAMAGING	ALL DAMAGING	ALL DAMAGING	ALL DAMAGING	ALL DAMAGING	Disease	DELETERIOUS		1	1	1	1	1	1	1	1	1	1	1
NP_000229	Cases	422	A422T	S1	Deleterious	probably damaging	DAMAGING	Disease	Non-neutral	ALL DAMAGING	ALL DAMAGING	ALL DAMAGING	ALL DAMAGING	ALL DAMAGING	ALL DAMAGING	ALL DAMAGING	ALL DAMAGING	ALL DAMAGING	ALL DAMAGING	ALL DAMAGING	ALL DAMAGING	ALL DAMAGING	ALL DAMAGING	ALL DAMAGING	ALL DAMAGING	ALL DAMAGING	ALL DAMAGING	ALL DAMAGING	ALL DAMAGING	ALL DAMAGING	ALL DAMAGING	ALL DAMAGING	ALL DAMAGING	ALL DAMAGING	ALL DAMAGING	Disease	DELETERIOUS		1	1	1	1	1	1	1	1	1	1	1
NP_000229	Cases	436	T436M	S1/S2	Neutral	benign	TOLERATED	Disease	Neutral	ALL TOLERATED	ALL TOLERATED	SNPs&GO DAMAGING	ALL TOLERATED	SNPs&GO DAMAGING	SNPs&GO DAMAGING	ALL TOLERATED	ALL TOLERATED	ALL TOLERATED	SNAP DAMAGING	ALL TOLERATED	SNPs&GO DAMAGING	SNPs&GO DAMAGING	SNPs&GO DAMAGING	ALL TOLERATED	ALL TOLERATED	SNPS&GO DAMAGING	ALL TOLERATED	SNPs&GO DAMAGING	SNPs&GO DAMAGING	SNPs&GO DAMAGING	ALL TOLERATED	SNPS&GO DAMAGING	SNPS&GO DAMAGING	SNPS&GO DAMAGING	SNPS&GO DAMAGING	Neutral	NEUTRAL		0	0	0	1	0	0	0	1	0	1	1
NP_000229	Cases	456	D456Y	S2	Deleterious	probably damaging	DAMAGING	Disease	Non-neutral	ALL DAMAGING	ALL DAMAGING	ALL DAMAGING	ALL DAMAGING	ALL DAMAGING	ALL DAMAGING	ALL DAMAGING	ALL DAMAGING	ALL DAMAGING	ALL DAMAGING	ALL DAMAGING	ALL DAMAGING	ALL DAMAGING	ALL DAMAGING	ALL DAMAGING	ALL DAMAGING	ALL DAMAGING	ALL DAMAGING	ALL DAMAGING	ALL DAMAGING	ALL DAMAGING	ALL DAMAGING	ALL DAMAGING	ALL DAMAGING	ALL DAMAGING	ALL DAMAGING	Disease	DELETERIOUS		1	1	1	1	1	1	1	1	1	1	1
NP_000229	Cases	470	N470D	S2	Deleterious	probably damaging	DAMAGING	Disease	Non-neutral	ALL DAMAGING	ALL DAMAGING	ALL DAMAGING	ALL DAMAGING	ALL DAMAGING	ALL DAMAGING	ALL DAMAGING	ALL DAMAGING	ALL DAMAGING	ALL DAMAGING	ALL DAMAGING	ALL DAMAGING	ALL DAMAGING	ALL DAMAGING	ALL DAMAGING	ALL DAMAGING	ALL DAMAGING	ALL DAMAGING	ALL DAMAGING	ALL DAMAGING	ALL DAMAGING	ALL DAMAGING	ALL DAMAGING	ALL DAMAGING	ALL DAMAGING	ALL DAMAGING	Disease	DELETERIOUS		1	1	1	1	1	1	1	1	1	1	1
NP_000229	Cases	474	T474I	S2/S3	Deleterious	probably damaging	DAMAGING	Disease	Non-neutral	ALL DAMAGING	ALL DAMAGING	ALL DAMAGING	ALL DAMAGING	ALL DAMAGING	ALL DAMAGING	ALL DAMAGING	ALL DAMAGING	ALL DAMAGING	ALL DAMAGING	ALL DAMAGING	ALL DAMAGING	ALL DAMAGING	ALL DAMAGING	ALL DAMAGING	ALL DAMAGING	ALL DAMAGING	ALL DAMAGING	ALL DAMAGING	ALL DAMAGING	ALL DAMAGING	ALL DAMAGING	ALL DAMAGING	ALL DAMAGING	ALL DAMAGING	ALL DAMAGING	Disease	DELETERIOUS		1	1	1	1	1	1	1	1	1	1	1
NP_000229	Cases	490	A490T	S2/S3	Deleterious	probably damaging	DAMAGING	Disease	Non-neutral	ALL DAMAGING	ALL DAMAGING	ALL DAMAGING	ALL DAMAGING	ALL DAMAGING	ALL DAMAGING	ALL DAMAGING	ALL DAMAGING	ALL DAMAGING	ALL DAMAGING	ALL DAMAGING	ALL DAMAGING	ALL DAMAGING	ALL DAMAGING	ALL DAMAGING	ALL DAMAGING	ALL DAMAGING	ALL DAMAGING	ALL DAMAGING	ALL DAMAGING	ALL DAMAGING	ALL DAMAGING	ALL DAMAGING	ALL DAMAGING	ALL DAMAGING	ALL DAMAGING	Disease	DELETERIOUS		1	1	1	1	1	1	1	1	1	1	1
NP_000229	Cases	501	D501N	S3	Deleterious	probably damaging	DAMAGING	Disease	Non-neutral	ALL DAMAGING	ALL DAMAGING	ALL DAMAGING	ALL DAMAGING	ALL DAMAGING	ALL DAMAGING	ALL DAMAGING	ALL DAMAGING	ALL DAMAGING	ALL DAMAGING	ALL DAMAGING	ALL DAMAGING	ALL DAMAGING	ALL DAMAGING	ALL DAMAGING	ALL DAMAGING	ALL DAMAGING	ALL DAMAGING	ALL DAMAGING	ALL DAMAGING	ALL DAMAGING	ALL DAMAGING	ALL DAMAGING	ALL DAMAGING	ALL DAMAGING	ALL DAMAGING	Disease	DELETERIOUS		1	1	1	1	1	1	1	1	1	1	1
NP_000229	Cases	531	R531Q	S4	Deleterious	probably damaging	DAMAGING	Disease	Non-neutral	ALL DAMAGING	ALL DAMAGING	ALL DAMAGING	ALL DAMAGING	ALL DAMAGING	ALL DAMAGING	ALL DAMAGING	ALL DAMAGING	ALL DAMAGING	ALL DAMAGING	ALL DAMAGING	ALL DAMAGING	ALL DAMAGING	ALL DAMAGING	ALL DAMAGING	ALL DAMAGING	ALL DAMAGING	ALL DAMAGING	ALL DAMAGING	ALL DAMAGING	ALL DAMAGING	ALL DAMAGING	ALL DAMAGING	ALL DAMAGING	ALL DAMAGING	ALL DAMAGING	Disease	DELETERIOUS		1	1	1	1	1	1	1	1	1	1	1
NP_000229	Cases	531	R531W	S4	Deleterious	probably damaging	DAMAGING	Disease	Non-neutral	ALL DAMAGING	ALL DAMAGING	ALL DAMAGING	ALL DAMAGING	ALL DAMAGING	ALL DAMAGING	ALL DAMAGING	ALL DAMAGING	ALL DAMAGING	ALL DAMAGING	ALL DAMAGING	ALL DAMAGING	ALL DAMAGING	ALL DAMAGING	ALL DAMAGING	ALL DAMAGING	ALL DAMAGING	ALL DAMAGING	ALL DAMAGING	ALL DAMAGING	ALL DAMAGING	ALL DAMAGING	ALL DAMAGING	ALL DAMAGING	ALL DAMAGING	ALL DAMAGING	Disease	DELETERIOUS		1	1	1	1	1	1	1	1	1	1	1
NP_000229	Cases	534	R534C	S4	Deleterious	probably damaging	DAMAGING	Disease	Non-neutral	ALL DAMAGING	ALL DAMAGING	ALL DAMAGING	ALL DAMAGING	ALL DAMAGING	ALL DAMAGING	ALL DAMAGING	ALL DAMAGING	ALL DAMAGING	ALL DAMAGING	ALL DAMAGING	ALL DAMAGING	ALL DAMAGING	ALL DAMAGING	ALL DAMAGING	ALL DAMAGING	ALL DAMAGING	ALL DAMAGING	ALL DAMAGING	ALL DAMAGING	ALL DAMAGING	ALL DAMAGING	ALL DAMAGING	ALL DAMAGING	ALL DAMAGING	ALL DAMAGING	Disease	DELETERIOUS		1	1	1	1	1	1	1	1	1	1	1
NP_000229	Cases	534	R534L	S4	Deleterious	probably damaging	DAMAGING	Disease	Non-neutral	ALL DAMAGING	ALL DAMAGING	ALL DAMAGING	ALL DAMAGING	ALL DAMAGING	ALL DAMAGING	ALL DAMAGING	ALL DAMAGING	ALL DAMAGING	ALL DAMAGING	ALL DAMAGING	ALL DAMAGING	ALL DAMAGING	ALL DAMAGING	ALL DAMAGING	ALL DAMAGING	ALL DAMAGING	ALL DAMAGING	ALL DAMAGING	ALL DAMAGING	ALL DAMAGING	ALL DAMAGING	ALL DAMAGING	ALL DAMAGING	ALL DAMAGING	ALL DAMAGING	Disease	DELETERIOUS		1	1	1	1	1	1	1	1	1	1	1
NP_000229	Cases	552	L552S	S5	Deleterious	probably damaging	DAMAGING	Disease	Non-neutral	ALL DAMAGING	ALL DAMAGING	ALL DAMAGING	ALL DAMAGING	ALL DAMAGING	ALL DAMAGING	ALL DAMAGING	ALL DAMAGING	ALL DAMAGING	ALL DAMAGING	ALL DAMAGING	ALL DAMAGING	ALL DAMAGING	ALL DAMAGING	ALL DAMAGING	ALL DAMAGING	ALL DAMAGING	ALL DAMAGING	ALL DAMAGING	ALL DAMAGING	ALL DAMAGING	ALL DAMAGING	ALL DAMAGING	ALL DAMAGING	ALL DAMAGING	ALL DAMAGING	Disease	DELETERIOUS		1	1	1	1	1	1	1	1	1	1	1
NP_000229	Cases	561	A561P	S5	Deleterious	probably damaging	DAMAGING	Disease	Non-neutral	ALL DAMAGING	ALL DAMAGING	ALL DAMAGING	ALL DAMAGING	ALL DAMAGING	ALL DAMAGING	ALL DAMAGING	ALL DAMAGING	ALL DAMAGING	ALL DAMAGING	ALL DAMAGING	ALL DAMAGING	ALL DAMAGING	ALL DAMAGING	ALL DAMAGING	ALL DAMAGING	ALL DAMAGING	ALL DAMAGING	ALL DAMAGING	ALL DAMAGING	ALL DAMAGING	ALL DAMAGING	ALL DAMAGING	ALL DAMAGING	ALL DAMAGING	ALL DAMAGING	Disease	DELETERIOUS		1	1	1	1	1	1	1	1	1	1	1
NP_000229	Cases	561	A561T	S5	Deleterious	probably damaging	DAMAGING	Disease	Non-neutral	ALL DAMAGING	ALL DAMAGING	ALL DAMAGING	ALL DAMAGING	ALL DAMAGING	ALL DAMAGING	ALL DAMAGING	ALL DAMAGING	ALL DAMAGING	ALL DAMAGING	ALL DAMAGING	ALL DAMAGING	ALL DAMAGING	ALL DAMAGING	ALL DAMAGING	ALL DAMAGING	ALL DAMAGING	ALL DAMAGING	ALL DAMAGING	ALL DAMAGING	ALL DAMAGING	ALL DAMAGING	ALL DAMAGING	ALL DAMAGING	ALL DAMAGING	ALL DAMAGING	Disease	DELETERIOUS		1	1	1	1	1	1	1	1	1	1	1
NP_000229	Cases	561	A561V	S5	Deleterious	probably damaging	DAMAGING	Disease	Non-neutral	ALL DAMAGING	ALL DAMAGING	ALL DAMAGING	ALL DAMAGING	ALL DAMAGING	ALL DAMAGING	ALL DAMAGING	ALL DAMAGING	ALL DAMAGING	ALL DAMAGING	ALL DAMAGING	ALL DAMAGING	ALL DAMAGING	ALL DAMAGING	ALL DAMAGING	ALL DAMAGING	ALL DAMAGING	ALL DAMAGING	ALL DAMAGING	ALL DAMAGING	ALL DAMAGING	ALL DAMAGING	ALL DAMAGING	ALL DAMAGING	ALL DAMAGING	ALL DAMAGING	Disease	DELETERIOUS		1	1	1	1	1	1	1	1	1	1	1
NP_000229	Cases	562	H562P	S5	Deleterious	possibly damaging	DAMAGING	Disease	Non-neutral	ALL DAMAGING	ALL DAMAGING	ALL DAMAGING	ALL DAMAGING	ALL DAMAGING	ALL DAMAGING	ALL DAMAGING	ALL DAMAGING	ALL DAMAGING	ALL DAMAGING	ALL DAMAGING	ALL DAMAGING	ALL DAMAGING	ALL DAMAGING	ALL DAMAGING	ALL DAMAGING	ALL DAMAGING	ALL DAMAGING	ALL DAMAGING	ALL DAMAGING	ALL DAMAGING	ALL DAMAGING	ALL DAMAGING	ALL DAMAGING	ALL DAMAGING	ALL DAMAGING	Disease	DELETERIOUS		1	1	1	1	1	1	1	1	1	1	1
NP_000229	Cases	564	L564P	S5	Deleterious	possibly damaging	DAMAGING	Disease	Non-neutral	ALL DAMAGING	ALL DAMAGING	ALL DAMAGING	ALL DAMAGING	ALL DAMAGING	ALL DAMAGING	ALL DAMAGING	ALL DAMAGING	ALL DAMAGING	ALL DAMAGING	ALL DAMAGING	ALL DAMAGING	ALL DAMAGING	ALL DAMAGING	ALL DAMAGING	ALL DAMAGING	ALL DAMAGING	ALL DAMAGING	ALL DAMAGING	ALL DAMAGING	ALL DAMAGING	ALL DAMAGING	ALL DAMAGING	ALL DAMAGING	ALL DAMAGING	ALL DAMAGING	Disease	DELETERIOUS		1	1	1	1	1	1	1	1	1	1	1
NP_000229	Cases	568	W568C	S5	Deleterious	probably damaging	DAMAGING	Disease	Non-neutral	ALL DAMAGING	ALL DAMAGING	ALL DAMAGING	ALL DAMAGING	ALL DAMAGING	ALL DAMAGING	ALL DAMAGING	ALL DAMAGING	ALL DAMAGING	ALL DAMAGING	ALL DAMAGING	ALL DAMAGING	ALL DAMAGING	ALL DAMAGING	ALL DAMAGING	ALL DAMAGING	ALL DAMAGING	ALL DAMAGING	ALL DAMAGING	ALL DAMAGING	ALL DAMAGING	ALL DAMAGING	ALL DAMAGING	ALL DAMAGING	ALL DAMAGING	ALL DAMAGING	Disease	DELETERIOUS		1	1	1	1	1	1	1	1	1	1	1
NP_000229	Cases	571	I571L	S5	Neutral	probably damaging	DAMAGING	Disease	Non-neutral	ALL DAMAGING	SIFT DAMAGING	ALL DAMAGING	POLYPHEN DAMAGING	ALL DAMAGING	SNPs&GO DAMAGING	ALL DAMAGING	ALL DAMAGING	SNAP DAMAGING	ALL DAMAGING	PROVEAN TOLERATED	ALL DAMAGING	PROVEAN TOLERATED	PROVEAN TOLERATED	ALL DAMAGING	PROVEAN TOLERATED	ALL DAMAGING	PROVEAN TOLERATED	ALL DAMAGING	PROVEAN TOLERATED	PROVEAN TOLERATED	PROVEAN TOLERATED	ALL DAMAGING	PROVEAN TOLERATED	PROVEAN TOLERATED	PROVEAN TOLERATED	Disease	DELETERIOUS		0	1	1	1	1	1	1	1	1	1	1
NP_000229	Cases	572	G572S	S5	Deleterious	probably damaging	DAMAGING	Disease	Non-neutral	ALL DAMAGING	ALL DAMAGING	ALL DAMAGING	ALL DAMAGING	ALL DAMAGING	ALL DAMAGING	ALL DAMAGING	ALL DAMAGING	ALL DAMAGING	ALL DAMAGING	ALL DAMAGING	ALL DAMAGING	ALL DAMAGING	ALL DAMAGING	ALL DAMAGING	ALL DAMAGING	ALL DAMAGING	ALL DAMAGING	ALL DAMAGING	ALL DAMAGING	ALL DAMAGING	ALL DAMAGING	ALL DAMAGING	ALL DAMAGING	ALL DAMAGING	ALL DAMAGING	Disease	DELETERIOUS		1	1	1	1	1	1	1	1	1	1	1
NP_000229	Cases	572	G572R	S5	Deleterious	probably damaging	DAMAGING	Disease	Non-neutral	ALL DAMAGING	ALL DAMAGING	ALL DAMAGING	ALL DAMAGING	ALL DAMAGING	ALL DAMAGING	ALL DAMAGING	ALL DAMAGING	ALL DAMAGING	ALL DAMAGING	ALL DAMAGING	ALL DAMAGING	ALL DAMAGING	ALL DAMAGING	ALL DAMAGING	ALL DAMAGING	ALL DAMAGING	ALL DAMAGING	ALL DAMAGING	ALL DAMAGING	ALL DAMAGING	ALL DAMAGING	ALL DAMAGING	ALL DAMAGING	ALL DAMAGING	ALL DAMAGING	Disease	DELETERIOUS		1	1	1	1	1	1	1	1	1	1	1
NP_000229	Cases	582	R582C	S5/Pore	Deleterious	probably damaging	DAMAGING	Disease	Non-neutral	ALL DAMAGING	ALL DAMAGING	ALL DAMAGING	ALL DAMAGING	ALL DAMAGING	ALL DAMAGING	ALL DAMAGING	ALL DAMAGING	ALL DAMAGING	ALL DAMAGING	ALL DAMAGING	ALL DAMAGING	ALL DAMAGING	ALL DAMAGING	ALL DAMAGING	ALL DAMAGING	ALL DAMAGING	ALL DAMAGING	ALL DAMAGING	ALL DAMAGING	ALL DAMAGING	ALL DAMAGING	ALL DAMAGING	ALL DAMAGING	ALL DAMAGING	ALL DAMAGING	Disease	DELETERIOUS		1	1	1	1	1	1	1	1	1	1	1
NP_000229	Cases	584	G584S	S5/Pore	Deleterious	probably damaging	TOLERATED	Disease	Non-neutral	POLYPHEN DAMAGING	PROVEAN DAMAGING	SNPs&GO DAMAGING	ALL DAMAGING	ALL DAMAGING	ALL DAMAGING	ALL DAMAGING	SNAP DAMAGING	ALL DAMAGING	ALL DAMAGING	SIFT TOLERATED	SIFT TOLERATED	SIFT TOLERATED	ALL DAMAGING	SIFT TOLERATED	ALL DAMAGING	ALL DAMAGING	SIFT TOLERATED	SIFT TOLERATED	ALL DAMAGING	SIFT TOLERATED	SIFT TOLERATED	SIFT TOLERATED	ALL DAMAGING	SIFT TOLERATED	SIFT TOLERATED	Disease	DELETERIOUS		1	1	0	1	1	1	1	1	1	1	1
NP_000229	Cases	593	I593R	S5/Pore	Deleterious	probably damaging	DAMAGING	Disease	Non-neutral	ALL DAMAGING	ALL DAMAGING	ALL DAMAGING	ALL DAMAGING	ALL DAMAGING	ALL DAMAGING	ALL DAMAGING	ALL DAMAGING	ALL DAMAGING	ALL DAMAGING	ALL DAMAGING	ALL DAMAGING	ALL DAMAGING	ALL DAMAGING	ALL DAMAGING	ALL DAMAGING	ALL DAMAGING	ALL DAMAGING	ALL DAMAGING	ALL DAMAGING	ALL DAMAGING	ALL DAMAGING	ALL DAMAGING	ALL DAMAGING	ALL DAMAGING	ALL DAMAGING	Disease	DELETERIOUS		1	1	1	1	1	1	1	1	1	1	1
NP_000229	Cases	596	P596R	S5/Pore	Neutral	benign	TOLERATED	Disease	Neutral	ALL TOLERATED	ALL TOLERATED	SNPs&GO DAMAGING	ALL TOLERATED	SNPs&GO DAMAGING	SNPs&GO DAMAGING	ALL TOLERATED	ALL TOLERATED	ALL TOLERATED	SNAP DAMAGING	ALL TOLERATED	SNPs&GO DAMAGING	SNPs&GO DAMAGING	SNPs&GO DAMAGING	ALL TOLERATED	ALL TOLERATED	SNPS&GO DAMAGING	ALL TOLERATED	SNPs&GO DAMAGING	SNPs&GO DAMAGING	SNPs&GO DAMAGING	ALL TOLERATED	SNPS&GO DAMAGING	SNPS&GO DAMAGING	SNPS&GO DAMAGING	SNPS&GO DAMAGING	Neutral	NEUTRAL		0	0	0	1	0	0	0	1	0	1	1
NP_000229	Cases	601	G601S	S5/Pore	Neutral	benign	TOLERATED	Disease	Neutral	ALL TOLERATED	ALL TOLERATED	SNPs&GO DAMAGING	ALL TOLERATED	SNPs&GO DAMAGING	SNPs&GO DAMAGING	ALL TOLERATED	ALL TOLERATED	ALL TOLERATED	SNAP DAMAGING	ALL TOLERATED	SNPs&GO DAMAGING	SNPs&GO DAMAGING	SNPs&GO DAMAGING	ALL TOLERATED	ALL TOLERATED	SNPS&GO DAMAGING	ALL TOLERATED	SNPs&GO DAMAGING	SNPs&GO DAMAGING	SNPs&GO DAMAGING	ALL TOLERATED	SNPS&GO DAMAGING	SNPS&GO DAMAGING	SNPS&GO DAMAGING	SNPS&GO DAMAGING	Neutral	NEUTRAL		0	0	0	1	0	0	0	1	0	1	1
NP_000229	Cases	604	G604S	S5/Pore	Deleterious	probably damaging	DAMAGING	Neutral	Non-neutral	ALL DAMAGING	ALL DAMAGING	SIFT DAMAGING	ALL DAMAGING	POLYPHEN DAMAGING	PROVEAN DAMAGING	ALL DAMAGING	ALL DAMAGING	ALL DAMAGING	SNPs&GO DAMAGING	ALL DAMAGING	SNPs&GO TOLERATED	SNPs&GO TOLERATED	SNPs&GO TOLERATED	ALL DAMAGING	ALL DAMAGING	SNPS&GO TOLERATED	ALL DAMAGING	SNPs&GO TOLERATED	SNPs&GO TOLERATED	SNPs&GO TOLERATED	ALL DAMAGING	SNPS&GO TOLERATED	SNPS&GO TOLERATED	SNPS&GO TOLERATED	ALL DAMAGING	Disease	DELETERIOUS		1	1	1	0	1	1	1	1	1	1	1
NP_000229	Cases	609	D609N	S5/Pore	Deleterious	possibly damaging	DAMAGING	Disease	Non-neutral	ALL DAMAGING	ALL DAMAGING	ALL DAMAGING	ALL DAMAGING	ALL DAMAGING	ALL DAMAGING	ALL DAMAGING	ALL DAMAGING	ALL DAMAGING	ALL DAMAGING	ALL DAMAGING	ALL DAMAGING	ALL DAMAGING	ALL DAMAGING	ALL DAMAGING	ALL DAMAGING	ALL DAMAGING	ALL DAMAGING	ALL DAMAGING	ALL DAMAGING	ALL DAMAGING	ALL DAMAGING	ALL DAMAGING	ALL DAMAGING	ALL DAMAGING	ALL DAMAGING	Disease	DELETERIOUS		1	1	1	1	1	1	1	1	1	1	1
NP_000229	Cases	609	D609G	S5/Pore	Deleterious	probably damaging	DAMAGING	Disease	Non-neutral	ALL DAMAGING	ALL DAMAGING	ALL DAMAGING	ALL DAMAGING	ALL DAMAGING	ALL DAMAGING	ALL DAMAGING	ALL DAMAGING	ALL DAMAGING	ALL DAMAGING	ALL DAMAGING	ALL DAMAGING	ALL DAMAGING	ALL DAMAGING	ALL DAMAGING	ALL DAMAGING	ALL DAMAGING	ALL DAMAGING	ALL DAMAGING	ALL DAMAGING	ALL DAMAGING	ALL DAMAGING	ALL DAMAGING	ALL DAMAGING	ALL DAMAGING	ALL DAMAGING	Disease	DELETERIOUS		1	1	1	1	1	1	1	1	1	1	1
NP_000229	Cases	611	Y611H	S5/Pore	Deleterious	probably damaging	DAMAGING	Disease	Non-neutral	ALL DAMAGING	ALL DAMAGING	ALL DAMAGING	ALL DAMAGING	ALL DAMAGING	ALL DAMAGING	ALL DAMAGING	ALL DAMAGING	ALL DAMAGING	ALL DAMAGING	ALL DAMAGING	ALL DAMAGING	ALL DAMAGING	ALL DAMAGING	ALL DAMAGING	ALL DAMAGING	ALL DAMAGING	ALL DAMAGING	ALL DAMAGING	ALL DAMAGING	ALL DAMAGING	ALL DAMAGING	ALL DAMAGING	ALL DAMAGING	ALL DAMAGING	ALL DAMAGING	Disease	DELETERIOUS		1	1	1	1	1	1	1	1	1	1	1
NP_000229	Cases	612	V612L	Pore helix	Deleterious	benign	DAMAGING	Disease	Non-neutral	SIFT DAMAGING	ALL DAMAGING	ALL DAMAGING	PROVEAN DAMAGING	SNPs&GO DAMAGING	ALL DAMAGING	SNAP DAMAGING	ALL DAMAGING	ALL DAMAGING	ALL DAMAGING	POLYPHEN TOLERATED	POLYPHEN TOLERATED	ALL DAMAGING	POLYPHEN TOLERATED	POLYPHEN TOLERATED	POLYPHEN TOLERATED	POLYPHEN TOLERATED	ALL DAMAGING	ALL DAMAGING	ALL DAMAGING	POLYPHEN TOLERATED	POLYPHEN TOLERATED	POLYPHEN TOLERATED	POLYPHEN TOLERATED	ALL DAMAGING	POLYPHEN TOLERATED	Neutral	NEUTRAL		1	0	1	1	1	1	1	1	1	1	1
NP_000229	Cases	613	T613M	Pore helix	Deleterious	probably damaging	DAMAGING	Disease	Non-neutral	ALL DAMAGING	ALL DAMAGING	ALL DAMAGING	ALL DAMAGING	ALL DAMAGING	ALL DAMAGING	ALL DAMAGING	ALL DAMAGING	ALL DAMAGING	ALL DAMAGING	ALL DAMAGING	ALL DAMAGING	ALL DAMAGING	ALL DAMAGING	ALL DAMAGING	ALL DAMAGING	ALL DAMAGING	ALL DAMAGING	ALL DAMAGING	ALL DAMAGING	ALL DAMAGING	ALL DAMAGING	ALL DAMAGING	ALL DAMAGING	ALL DAMAGING	ALL DAMAGING	Disease	DELETERIOUS		1	1	1	1	1	1	1	1	1	1	1
NP_000229	Cases	614	A614V	Pore helix	Deleterious	probably damaging	DAMAGING	Disease	Non-neutral	ALL DAMAGING	ALL DAMAGING	ALL DAMAGING	ALL DAMAGING	ALL DAMAGING	ALL DAMAGING	ALL DAMAGING	ALL DAMAGING	ALL DAMAGING	ALL DAMAGING	ALL DAMAGING	ALL DAMAGING	ALL DAMAGING	ALL DAMAGING	ALL DAMAGING	ALL DAMAGING	ALL DAMAGING	ALL DAMAGING	ALL DAMAGING	ALL DAMAGING	ALL DAMAGING	ALL DAMAGING	ALL DAMAGING	ALL DAMAGING	ALL DAMAGING	ALL DAMAGING	Disease	DELETERIOUS		1	1	1	1	1	1	1	1	1	1	1
NP_000229	Cases	621	S621N	Pore helix	Deleterious	possibly damaging	DAMAGING	Disease	Non-neutral	ALL DAMAGING	ALL DAMAGING	ALL DAMAGING	ALL DAMAGING	ALL DAMAGING	ALL DAMAGING	ALL DAMAGING	ALL DAMAGING	ALL DAMAGING	ALL DAMAGING	ALL DAMAGING	ALL DAMAGING	ALL DAMAGING	ALL DAMAGING	ALL DAMAGING	ALL DAMAGING	ALL DAMAGING	ALL DAMAGING	ALL DAMAGING	ALL DAMAGING	ALL DAMAGING	ALL DAMAGING	ALL DAMAGING	ALL DAMAGING	ALL DAMAGING	ALL DAMAGING	Disease	DELETERIOUS		1	1	1	1	1	1	1	1	1	1	1
NP_000229	Cases	623	T623I	Pore helix	Deleterious	probably damaging	DAMAGING	Disease	Non-neutral	ALL DAMAGING	ALL DAMAGING	ALL DAMAGING	ALL DAMAGING	ALL DAMAGING	ALL DAMAGING	ALL DAMAGING	ALL DAMAGING	ALL DAMAGING	ALL DAMAGING	ALL DAMAGING	ALL DAMAGING	ALL DAMAGING	ALL DAMAGING	ALL DAMAGING	ALL DAMAGING	ALL DAMAGING	ALL DAMAGING	ALL DAMAGING	ALL DAMAGING	ALL DAMAGING	ALL DAMAGING	ALL DAMAGING	ALL DAMAGING	ALL DAMAGING	ALL DAMAGING	Disease	DELETERIOUS		1	1	1	1	1	1	1	1	1	1	1
NP_000229	Cases	627	F627L	Pore helix	Deleterious	probably damaging	DAMAGING	Disease	Non-neutral	ALL DAMAGING	ALL DAMAGING	ALL DAMAGING	ALL DAMAGING	ALL DAMAGING	ALL DAMAGING	ALL DAMAGING	ALL DAMAGING	ALL DAMAGING	ALL DAMAGING	ALL DAMAGING	ALL DAMAGING	ALL DAMAGING	ALL DAMAGING	ALL DAMAGING	ALL DAMAGING	ALL DAMAGING	ALL DAMAGING	ALL DAMAGING	ALL DAMAGING	ALL DAMAGING	ALL DAMAGING	ALL DAMAGING	ALL DAMAGING	ALL DAMAGING	ALL DAMAGING	Disease	DELETERIOUS		1	1	1	1	1	1	1	1	1	1	1
NP_000229	Cases	628	G628S	Pore helix	Deleterious	probably damaging	DAMAGING	Disease	Non-neutral	ALL DAMAGING	ALL DAMAGING	ALL DAMAGING	ALL DAMAGING	ALL DAMAGING	ALL DAMAGING	ALL DAMAGING	ALL DAMAGING	ALL DAMAGING	ALL DAMAGING	ALL DAMAGING	ALL DAMAGING	ALL DAMAGING	ALL DAMAGING	ALL DAMAGING	ALL DAMAGING	ALL DAMAGING	ALL DAMAGING	ALL DAMAGING	ALL DAMAGING	ALL DAMAGING	ALL DAMAGING	ALL DAMAGING	ALL DAMAGING	ALL DAMAGING	ALL DAMAGING	Disease	DELETERIOUS		1	1	1	1	1	1	1	1	1	1	1
NP_000229	Cases	629	N629D	Pore helix	Deleterious	probably damaging	DAMAGING	Disease	Non-neutral	ALL DAMAGING	ALL DAMAGING	ALL DAMAGING	ALL DAMAGING	ALL DAMAGING	ALL DAMAGING	ALL DAMAGING	ALL DAMAGING	ALL DAMAGING	ALL DAMAGING	ALL DAMAGING	ALL DAMAGING	ALL DAMAGING	ALL DAMAGING	ALL DAMAGING	ALL DAMAGING	ALL DAMAGING	ALL DAMAGING	ALL DAMAGING	ALL DAMAGING	ALL DAMAGING	ALL DAMAGING	ALL DAMAGING	ALL DAMAGING	ALL DAMAGING	ALL DAMAGING	Disease	DELETERIOUS		1	1	1	1	1	1	1	1	1	1	1
NP_000229	Cases	629	N629S	Pore helix	Deleterious	probably damaging	DAMAGING	Disease	Non-neutral	ALL DAMAGING	ALL DAMAGING	ALL DAMAGING	ALL DAMAGING	ALL DAMAGING	ALL DAMAGING	ALL DAMAGING	ALL DAMAGING	ALL DAMAGING	ALL DAMAGING	ALL DAMAGING	ALL DAMAGING	ALL DAMAGING	ALL DAMAGING	ALL DAMAGING	ALL DAMAGING	ALL DAMAGING	ALL DAMAGING	ALL DAMAGING	ALL DAMAGING	ALL DAMAGING	ALL DAMAGING	ALL DAMAGING	ALL DAMAGING	ALL DAMAGING	ALL DAMAGING	Disease	DELETERIOUS		1	1	1	1	1	1	1	1	1	1	1
NP_000229	Cases	629	N629K	Pore helix	Deleterious	probably damaging	DAMAGING	Disease	Non-neutral	ALL DAMAGING	ALL DAMAGING	ALL DAMAGING	ALL DAMAGING	ALL DAMAGING	ALL DAMAGING	ALL DAMAGING	ALL DAMAGING	ALL DAMAGING	ALL DAMAGING	ALL DAMAGING	ALL DAMAGING	ALL DAMAGING	ALL DAMAGING	ALL DAMAGING	ALL DAMAGING	ALL DAMAGING	ALL DAMAGING	ALL DAMAGING	ALL DAMAGING	ALL DAMAGING	ALL DAMAGING	ALL DAMAGING	ALL DAMAGING	ALL DAMAGING	ALL DAMAGING	Disease	DELETERIOUS		1	1	1	1	1	1	1	1	1	1	1
NP_000229	Cases	630	V630L	Pore helix	Deleterious	possibly damaging	TOLERATED	Disease	Non-neutral	POLYPHEN DAMAGING	PROVEAN DAMAGING	SNPs&GO DAMAGING	ALL DAMAGING	ALL DAMAGING	ALL DAMAGING	ALL DAMAGING	SNAP DAMAGING	ALL DAMAGING	ALL DAMAGING	SIFT TOLERATED	SIFT TOLERATED	SIFT TOLERATED	ALL DAMAGING	SIFT TOLERATED	ALL DAMAGING	ALL DAMAGING	SIFT TOLERATED	SIFT TOLERATED	ALL DAMAGING	SIFT TOLERATED	SIFT TOLERATED	SIFT TOLERATED	ALL DAMAGING	SIFT TOLERATED	SIFT TOLERATED	Disease	DELETERIOUS		1	1	0	1	1	1	1	1	1	1	1
NP_000229	Cases	630	V630A	Pore helix	Deleterious	probably damaging	DAMAGING	Disease	Non-neutral	ALL DAMAGING	ALL DAMAGING	ALL DAMAGING	ALL DAMAGING	ALL DAMAGING	ALL DAMAGING	ALL DAMAGING	ALL DAMAGING	ALL DAMAGING	ALL DAMAGING	ALL DAMAGING	ALL DAMAGING	ALL DAMAGING	ALL DAMAGING	ALL DAMAGING	ALL DAMAGING	ALL DAMAGING	ALL DAMAGING	ALL DAMAGING	ALL DAMAGING	ALL DAMAGING	ALL DAMAGING	ALL DAMAGING	ALL DAMAGING	ALL DAMAGING	ALL DAMAGING	Disease	DELETERIOUS		1	1	1	1	1	1	1	1	1	1	1
NP_000229	Cases	633	N633D	Pore helix	Deleterious	possibly damaging	DAMAGING	Disease	Non-neutral	ALL DAMAGING	ALL DAMAGING	ALL DAMAGING	ALL DAMAGING	ALL DAMAGING	ALL DAMAGING	ALL DAMAGING	ALL DAMAGING	ALL DAMAGING	ALL DAMAGING	ALL DAMAGING	ALL DAMAGING	ALL DAMAGING	ALL DAMAGING	ALL DAMAGING	ALL DAMAGING	ALL DAMAGING	ALL DAMAGING	ALL DAMAGING	ALL DAMAGING	ALL DAMAGING	ALL DAMAGING	ALL DAMAGING	ALL DAMAGING	ALL DAMAGING	ALL DAMAGING	Neutral	NEUTRAL		1	1	1	1	1	1	1	1	1	1	1
NP_000229	Cases	633	N633S	Pore/S6	Deleterious	possibly damaging	DAMAGING	Disease	Non-neutral	ALL DAMAGING	ALL DAMAGING	ALL DAMAGING	ALL DAMAGING	ALL DAMAGING	ALL DAMAGING	ALL DAMAGING	ALL DAMAGING	ALL DAMAGING	ALL DAMAGING	ALL DAMAGING	ALL DAMAGING	ALL DAMAGING	ALL DAMAGING	ALL DAMAGING	ALL DAMAGING	ALL DAMAGING	ALL DAMAGING	ALL DAMAGING	ALL DAMAGING	ALL DAMAGING	ALL DAMAGING	ALL DAMAGING	ALL DAMAGING	ALL DAMAGING	ALL DAMAGING	Neutral	DELETERIOUS		1	1	1	1	1	1	1	1	1	1	1
NP_000229	Cases	637	E637K	Pore/S6	Deleterious	probably damaging	DAMAGING	Disease	Non-neutral	ALL DAMAGING	ALL DAMAGING	ALL DAMAGING	ALL DAMAGING	ALL DAMAGING	ALL DAMAGING	ALL DAMAGING	ALL DAMAGING	ALL DAMAGING	ALL DAMAGING	ALL DAMAGING	ALL DAMAGING	ALL DAMAGING	ALL DAMAGING	ALL DAMAGING	ALL DAMAGING	ALL DAMAGING	ALL DAMAGING	ALL DAMAGING	ALL DAMAGING	ALL DAMAGING	ALL DAMAGING	ALL DAMAGING	ALL DAMAGING	ALL DAMAGING	ALL DAMAGING	Disease	DELETERIOUS		1	1	1	1	1	1	1	1	1	1	1
NP_000229	Cases	640	F640V	S6	Deleterious	probably damaging	DAMAGING	Disease	Non-neutral	ALL DAMAGING	ALL DAMAGING	ALL DAMAGING	ALL DAMAGING	ALL DAMAGING	ALL DAMAGING	ALL DAMAGING	ALL DAMAGING	ALL DAMAGING	ALL DAMAGING	ALL DAMAGING	ALL DAMAGING	ALL DAMAGING	ALL DAMAGING	ALL DAMAGING	ALL DAMAGING	ALL DAMAGING	ALL DAMAGING	ALL DAMAGING	ALL DAMAGING	ALL DAMAGING	ALL DAMAGING	ALL DAMAGING	ALL DAMAGING	ALL DAMAGING	ALL DAMAGING	Disease	DELETERIOUS		1	1	1	1	1	1	1	1	1	1	1
NP_000229	Cases	645	M645L	S6	Deleterious	possibly damaging	TOLERATED	Disease	Non-neutral	POLYPHEN DAMAGING	PROVEAN DAMAGING	SNPs&GO DAMAGING	ALL DAMAGING	ALL DAMAGING	ALL DAMAGING	ALL DAMAGING	SNAP DAMAGING	ALL DAMAGING	ALL DAMAGING	SIFT TOLERATED	SIFT TOLERATED	SIFT TOLERATED	ALL DAMAGING	SIFT TOLERATED	ALL DAMAGING	ALL DAMAGING	SIFT TOLERATED	SIFT TOLERATED	ALL DAMAGING	SIFT TOLERATED	SIFT TOLERATED	SIFT TOLERATED	ALL DAMAGING	SIFT TOLERATED	SIFT TOLERATED	Disease	DELETERIOUS		1	1	0	1	1	1	1	1	1	1	1
NP_000229	Cases	706	S706C	C-linker/cNBD	Deleterious	probably damaging	DAMAGING	Disease	Non-neutral	ALL DAMAGING	ALL DAMAGING	ALL DAMAGING	ALL DAMAGING	ALL DAMAGING	ALL DAMAGING	ALL DAMAGING	ALL DAMAGING	ALL DAMAGING	ALL DAMAGING	ALL DAMAGING	ALL DAMAGING	ALL DAMAGING	ALL DAMAGING	ALL DAMAGING	ALL DAMAGING	ALL DAMAGING	ALL DAMAGING	ALL DAMAGING	ALL DAMAGING	ALL DAMAGING	ALL DAMAGING	ALL DAMAGING	ALL DAMAGING	ALL DAMAGING	ALL DAMAGING	Disease	DELETERIOUS		1	1	1	1	1	1	1	1	1	1	1
NP_000229	Cases	752	R752W	C-linker/cNBD	Deleterious	probably damaging	DAMAGING	Disease	Non-neutral	ALL DAMAGING	ALL DAMAGING	ALL DAMAGING	ALL DAMAGING	ALL DAMAGING	ALL DAMAGING	ALL DAMAGING	ALL DAMAGING	ALL DAMAGING	ALL DAMAGING	ALL DAMAGING	ALL DAMAGING	ALL DAMAGING	ALL DAMAGING	ALL DAMAGING	ALL DAMAGING	ALL DAMAGING	ALL DAMAGING	ALL DAMAGING	ALL DAMAGING	ALL DAMAGING	ALL DAMAGING	ALL DAMAGING	ALL DAMAGING	ALL DAMAGING	ALL DAMAGING	Disease	DELETERIOUS		1	1	1	1	1	1	1	1	1	1	1
NP_000229	Cases	752	R752Q	C-linker/cNBD	Deleterious	probably damaging	DAMAGING	Disease	Non-neutral	ALL DAMAGING	ALL DAMAGING	ALL DAMAGING	ALL DAMAGING	ALL DAMAGING	ALL DAMAGING	ALL DAMAGING	ALL DAMAGING	ALL DAMAGING	ALL DAMAGING	ALL DAMAGING	ALL DAMAGING	ALL DAMAGING	ALL DAMAGING	ALL DAMAGING	ALL DAMAGING	ALL DAMAGING	ALL DAMAGING	ALL DAMAGING	ALL DAMAGING	ALL DAMAGING	ALL DAMAGING	ALL DAMAGING	ALL DAMAGING	ALL DAMAGING	ALL DAMAGING	Disease	DELETERIOUS		1	1	1	1	1	1	1	1	1	1	1
NP_000229	Cases	774	D774Y	C-linker/cNBD	Deleterious	probably damaging	DAMAGING	Disease	Non-neutral	ALL DAMAGING	ALL DAMAGING	ALL DAMAGING	ALL DAMAGING	ALL DAMAGING	ALL DAMAGING	ALL DAMAGING	ALL DAMAGING	ALL DAMAGING	ALL DAMAGING	ALL DAMAGING	ALL DAMAGING	ALL DAMAGING	ALL DAMAGING	ALL DAMAGING	ALL DAMAGING	ALL DAMAGING	ALL DAMAGING	ALL DAMAGING	ALL DAMAGING	ALL DAMAGING	ALL DAMAGING	ALL DAMAGING	ALL DAMAGING	ALL DAMAGING	ALL DAMAGING	Disease	DELETERIOUS		1	1	1	1	1	1	1	1	1	1	1
NP_000229	Cases	784	R784W	C-linker/cNBD	Deleterious	probably damaging	DAMAGING	Disease	Non-neutral	ALL DAMAGING	ALL DAMAGING	ALL DAMAGING	ALL DAMAGING	ALL DAMAGING	ALL DAMAGING	ALL DAMAGING	ALL DAMAGING	ALL DAMAGING	ALL DAMAGING	ALL DAMAGING	ALL DAMAGING	ALL DAMAGING	ALL DAMAGING	ALL DAMAGING	ALL DAMAGING	ALL DAMAGING	ALL DAMAGING	ALL DAMAGING	ALL DAMAGING	ALL DAMAGING	ALL DAMAGING	ALL DAMAGING	ALL DAMAGING	ALL DAMAGING	ALL DAMAGING	Disease	DELETERIOUS		1	1	1	1	1	1	1	1	1	1	1
NP_000229	Cases	805	F805C	C-linker/cNBD	Deleterious	probably damaging	DAMAGING	Disease	Non-neutral	ALL DAMAGING	ALL DAMAGING	ALL DAMAGING	ALL DAMAGING	ALL DAMAGING	ALL DAMAGING	ALL DAMAGING	ALL DAMAGING	ALL DAMAGING	ALL DAMAGING	ALL DAMAGING	ALL DAMAGING	ALL DAMAGING	ALL DAMAGING	ALL DAMAGING	ALL DAMAGING	ALL DAMAGING	ALL DAMAGING	ALL DAMAGING	ALL DAMAGING	ALL DAMAGING	ALL DAMAGING	ALL DAMAGING	ALL DAMAGING	ALL DAMAGING	ALL DAMAGING	Disease	DELETERIOUS		1	1	1	1	1	1	1	1	1	1	1
NP_000229	Cases	818	S818L	C-linker/cNBD	Deleterious	probably damaging	DAMAGING	Disease	Non-neutral	ALL DAMAGING	ALL DAMAGING	ALL DAMAGING	ALL DAMAGING	ALL DAMAGING	ALL DAMAGING	ALL DAMAGING	ALL DAMAGING	ALL DAMAGING	ALL DAMAGING	ALL DAMAGING	ALL DAMAGING	ALL DAMAGING	ALL DAMAGING	ALL DAMAGING	ALL DAMAGING	ALL DAMAGING	ALL DAMAGING	ALL DAMAGING	ALL DAMAGING	ALL DAMAGING	ALL DAMAGING	ALL DAMAGING	ALL DAMAGING	ALL DAMAGING	ALL DAMAGING	Disease	DELETERIOUS		1	1	1	1	1	1	1	1	1	1	1
NP_000229	Cases	822	V822M	C-linker/cNBD	Deleterious	probably damaging	DAMAGING	Disease	Non-neutral	ALL DAMAGING	ALL DAMAGING	ALL DAMAGING	ALL DAMAGING	ALL DAMAGING	ALL DAMAGING	ALL DAMAGING	ALL DAMAGING	ALL DAMAGING	ALL DAMAGING	ALL DAMAGING	ALL DAMAGING	ALL DAMAGING	ALL DAMAGING	ALL DAMAGING	ALL DAMAGING	ALL DAMAGING	ALL DAMAGING	ALL DAMAGING	ALL DAMAGING	ALL DAMAGING	ALL DAMAGING	ALL DAMAGING	ALL DAMAGING	ALL DAMAGING	ALL DAMAGING	Disease	DELETERIOUS		1	1	1	1	1	1	1	1	1	1	1
NP_000229	Cases	823	R823W	C-linker/cNBD	Deleterious	probably damaging	DAMAGING	Disease	Non-neutral	ALL DAMAGING	ALL DAMAGING	ALL DAMAGING	ALL DAMAGING	ALL DAMAGING	ALL DAMAGING	ALL DAMAGING	ALL DAMAGING	ALL DAMAGING	ALL DAMAGING	ALL DAMAGING	ALL DAMAGING	ALL DAMAGING	ALL DAMAGING	ALL DAMAGING	ALL DAMAGING	ALL DAMAGING	ALL DAMAGING	ALL DAMAGING	ALL DAMAGING	ALL DAMAGING	ALL DAMAGING	ALL DAMAGING	ALL DAMAGING	ALL DAMAGING	ALL DAMAGING	Disease	DELETERIOUS		1	1	1	1	1	1	1	1	1	1	1
NP_000229	Polymorphism (damaging)	873	G873S	C-terminus	Neutral	possibly damaging	TOLERATED	Neutral	Neutral	POLYPHEN DAMAGING	ALL TOLERATED	ALL TOLERATED	POLYPHEN DAMAGING	POLYPHEN DAMAGING	ALL TOLERATED	POLYPHEN DAMAGING	ALL TOLERATED	ALL TOLERATED	ALL TOLERATED	POLYPHEN DAMAGING	POLYPHEN DAMAGING	ALL TOLERATED	POLYPHEN DAMAGING	POLYPHEN DAMAGING	POLYPHEN DAMAGING	POLYPHEN DAMAGING	ALL TOLERATED	ALL TOLERATED	ALL TOLERATED	POLYPHEN DAMAGING	POLYPHEN DAMAGING	POLYPHEN DAMAGING	POLYPHEN DAMAGING	ALL TOLERATED	POLYPHEN DAMAGING	Neutral	NEUTRAL		0	1	0	0	0	1	0	0	1	1	0
NP_000229	Cases	885	R885C	C-terminus	Deleterious	probably damaging	TOLERATED	Disease	Neutral	POLYPHEN DAMAGING	PROVEAN DAMAGING	SNPs&GO DAMAGING	ALL DAMAGING	ALL DAMAGING	ALL DAMAGING	POLYPHEN DAMAGING	ALL TOLERATED	PROVEAN DAMAGING	SNAP DAMAGING	SIFT TOLERATED	SIFT TOLERATED	SIFT TOLERATED	ALL DAMAGING	POLYPHEN DAMAGING	SNAP TOLERATED	SNAP TOLERATED	PROVEAN DAMAGING	SNPs&GO DAMAGING	SNAP TOLERATED	SIFT TOLERATED	POLYPHEN/PROVEAN DAMAGING	POLYPHEN/SNPS&GO DAMAGING	SNAP TOLERATED	SNPS&GO/PROVEAN DAMAGING	SIFT/SNAP TOLERATED	Disease	DELETERIOUS		1	1	0	1	0	1	1	1	1	1	1
NP_000229	Polymorphism (damaging)	897	K897T	C-terminus	Neutral	benign	TOLERATED	Neutral	Neutral	ALL TOLERATED	ALL TOLERATED	ALL TOLERATED	ALL TOLERATED	ALL TOLERATED	ALL TOLERATED	ALL TOLERATED	ALL TOLERATED	ALL TOLERATED	ALL TOLERATED	ALL TOLERATED	ALL TOLERATED	ALL TOLERATED	ALL TOLERATED	ALL TOLERATED	ALL TOLERATED	ALL TOLERATED	ALL TOLERATED	ALL TOLERATED	ALL TOLERATED	ALL TOLERATED	ALL TOLERATED	ALL TOLERATED	ALL TOLERATED	ALL TOLERATED	ALL TOLERATED	Neutral	NEUTRAL		0	0	0	0	0	0	0	0	0	0	0
NP_000229	Cases	913	A913V	C-terminus	Neutral	benign	TOLERATED	Neutral	Neutral	ALL TOLERATED	ALL TOLERATED	ALL TOLERATED	ALL TOLERATED	ALL TOLERATED	ALL TOLERATED	ALL TOLERATED	ALL TOLERATED	ALL TOLERATED	ALL TOLERATED	ALL TOLERATED	ALL TOLERATED	ALL TOLERATED	ALL TOLERATED	ALL TOLERATED	ALL TOLERATED	ALL TOLERATED	ALL TOLERATED	ALL TOLERATED	ALL TOLERATED	ALL TOLERATED	ALL TOLERATED	ALL TOLERATED	ALL TOLERATED	ALL TOLERATED	ALL TOLERATED	Neutral	NEUTRAL		0	0	0	0	0	0	0	0	0	0	0
NP_000229	Cases	996	N996I	C-terminus	Deleterious	possibly damaging	TOLERATED	Disease	Neutral	POLYPHEN DAMAGING	PROVEAN DAMAGING	SNPs&GO DAMAGING	ALL DAMAGING	ALL DAMAGING	ALL DAMAGING	POLYPHEN DAMAGING	ALL TOLERATED	PROVEAN DAMAGING	SNAP DAMAGING	SIFT TOLERATED	SIFT TOLERATED	SIFT TOLERATED	ALL DAMAGING	POLYPHEN DAMAGING	SNAP TOLERATED	SNAP TOLERATED	PROVEAN DAMAGING	SNPs&GO DAMAGING	SNAP TOLERATED	SIFT TOLERATED	POLYPHEN/PROVEAN DAMAGING	POLYPHEN/SNPS&GO DAMAGING	SNAP TOLERATED	SNPS&GO/PROVEAN DAMAGING	SIFT/SNAP TOLERATED	Disease	DELETERIOUS		1	1	0	1	0	1	1	1	1	1	1
NP_000229	Cases	1036	G1036D	C-terminus	Deleterious	benign	TOLERATED	Disease	Non-neutral	ALL TOLERATED	PROVEAN DAMAGING	SNPs&GO DAMAGING	PROVEAN DAMAGING	SNPs&GO DAMAGING	ALL DAMAGING	SNAP DAMAGING	SNAP DAMAGING	ALL DAMAGING	ALL DAMAGING	PROVEAN DAMAGING	SNPs&GO DAMAGING	SIFT TOLERATED	POLYPHEN TOLERATED	SNAP DAMAGING	POLYPHEN TOLERATED	POLYPHEN TOLERATED	SIFT TOLERATED	SIFT TOLERATED	ALL DAMAGING	PROVEAN/SNPs&GO DAMAGING	PROVEAN/SNAP DAMAGING	SNPS&GO/SNAP DAMAGING	POLYPHEN TOLERATED	SIFT TOLERATED	POLYPHEN/SIFT TOLERATED	Disease	NEUTRAL		1	0	0	1	1	0	1	1	1	1	1
NP_000229	Cases	148	R148W	N-terminus	Deleterious	probably damaging	DAMAGING	Disease	Neutral	ALL DAMAGING	ALL DAMAGING	ALL DAMAGING	ALL DAMAGING	ALL DAMAGING	ALL DAMAGING	POLYPHEN DAMAGING	SIFT DAMAGING	PROVEAN DAMAGING	SNAP DAMAGING	ALL DAMAGING	ALL DAMAGING	ALL DAMAGING	ALL DAMAGING	SNAP TOLERATED	SNAP TOLERATED	SNAP TOLERATED	SNAP TOLERATED	SNAP TOLERATED	SNAP TOLERATED	ALL DAMAGING	SNAP TOLERATED	SNAP TOLERATED	SNAP TOLERATED	SNAP TOLERATED	SNAP TOLERATED	Neutral	NEUTRAL		1	1	1	1	0	1	1	1	1	1	1
NP_000229	Cases	328	R328C	N-terminus	Deleterious	probably damaging	DAMAGING	Disease	Non-neutral	ALL DAMAGING	ALL DAMAGING	ALL DAMAGING	ALL DAMAGING	ALL DAMAGING	ALL DAMAGING	ALL DAMAGING	ALL DAMAGING	ALL DAMAGING	ALL DAMAGING	ALL DAMAGING	ALL DAMAGING	ALL DAMAGING	ALL DAMAGING	ALL DAMAGING	ALL DAMAGING	ALL DAMAGING	ALL DAMAGING	ALL DAMAGING	ALL DAMAGING	ALL DAMAGING	ALL DAMAGING	ALL DAMAGING	ALL DAMAGING	ALL DAMAGING	ALL DAMAGING	Disease	DELETERIOUS		1	1	1	1	1	1	1	1	1	1	1
NP_000229	Cases	887	R887H	C-terminus	Neutral	probably damaging	TOLERATED	Disease	Neutral	POLYPHEN DAMAGING	ALL TOLERATED	SNPs&GO DAMAGING	POLYPHEN DAMAGING	ALL DAMAGING	SNPs&GO DAMAGING	POLYPHEN DAMAGING	ALL TOLERATED	ALL TOLERATED	SNAP DAMAGING	POLYPHEN DAMAGING	SIFT TOLERATED	SNPs&GO DAMAGING	PROVEAN TOLERATED	POLYPHEN DAMAGING	POLYPHEN DAMAGING	SNAP TOLERATED	ALL TOLERATED	SNPs&GO DAMAGING	SNPs&GO DAMAGING	POLYPHEN/SNPs&GO DAMAGING	POLYPHEN DAMAGING	POLYPHEN/SNPS&GO DAMAGING	POLYPHEN/SNPS&GO DAMAGING	SNPS&GO DAMAGING	POLYPHEN/SNPs&GO DAMAGING	Neutral	DELETERIOUS		0	1	0	1	0	1	0	1	1	1	1
NP_000229	Polymorphism	181	R181Q	N-terminus	Neutral	probably damaging	TOLERATED	Disease	Non-neutral	POLYPHEN DAMAGING	ALL TOLERATED	SNPs&GO DAMAGING	POLYPHEN DAMAGING	ALL DAMAGING	SNPs&GO DAMAGING	ALL DAMAGING	SNAP DAMAGING	SNAP DAMAGING	ALL DAMAGING	POLYPHEN DAMAGING	SIFT TOLERATED	SNPs&GO DAMAGING	PROVEAN TOLERATED	SIFT TOLERATED	PROVEAN TOLERATED	ALL DAMAGING	SNAP DAMAGING	SIFT TOLERATED	PROVEAN TOLERATED	POLYPHEN/SNPs&GO DAMAGING	POLYPHEN/SNAP DAMAGING	SIFT TOLERATED	PROVEAN TOLERATED	SNPS&GO/SNAP DAMAGING	SIFT/PROVEAN TOLERATED	Neutral	NEUTRAL		1	0	1	0	0	0	1	0	0	0	0
NP_000229	Polymorphism	347	P347S	N-terminus	Neutral	possibly damaging	TOLERATED	Disease	Neutral	POLYPHEN DAMAGING	ALL TOLERATED	SNPs&GO DAMAGING	POLYPHEN DAMAGING	ALL DAMAGING	SNPs&GO DAMAGING	POLYPHEN DAMAGING	ALL TOLERATED	ALL TOLERATED	SNAP DAMAGING	POLYPHEN DAMAGING	SIFT TOLERATED	SNPs&GO DAMAGING	PROVEAN TOLERATED	POLYPHEN DAMAGING	POLYPHEN DAMAGING	SNAP TOLERATED	ALL TOLERATED	SNPs&GO DAMAGING	SNPs&GO DAMAGING	POLYPHEN,SNPs&GO DAMAGING	POLYPHEN DAMAGING	POLYPHEN/SNPS&GO DAMAGING	POLYPHEN/SNPS&GO DAMAGING	SNPS&GO DAMAGING	POLYPHEN/SNPs&GO DAMAGING	Neutral	NEUTRAL		1	0	1	0	1	0	1	0	0	0	0
NP_000229	Polymorphism	915	A915V	C-terminus	Neutral	benign	TOLERATED	Neutral	Neutral	ALL TOLERATED	ALL TOLERATED	ALL TOLERATED	ALL TOLERATED	ALL TOLERATED	ALL TOLERATED	ALL TOLERATED	ALL TOLERATED	ALL TOLERATED	ALL TOLERATED	ALL TOLERATED	ALL TOLERATED	ALL TOLERATED	ALL TOLERATED	ALL TOLERATED	ALL TOLERATED	ALL TOLERATED	ALL TOLERATED	ALL TOLERATED	ALL TOLERATED	ALL TOLERATED	ALL TOLERATED	ALL TOLERATED	ALL TOLERATED	ALL TOLERATED	ALL TOLERATED	Neutral	NEUTRAL		1	1	1	1	1	1	1	1	1	1	1
NP_000229	Polymorphism	917	P917L	C-terminus	Neutral	benign	TOLERATED	Neutral	Neutral	ALL TOLERATED	ALL TOLERATED	ALL TOLERATED	ALL TOLERATED	ALL TOLERATED	ALL TOLERATED	ALL TOLERATED	ALL TOLERATED	ALL TOLERATED	ALL TOLERATED	ALL TOLERATED	ALL TOLERATED	ALL TOLERATED	ALL TOLERATED	ALL TOLERATED	ALL TOLERATED	ALL TOLERATED	ALL TOLERATED	ALL TOLERATED	ALL TOLERATED	ALL TOLERATED	ALL TOLERATED	ALL TOLERATED	ALL TOLERATED	ALL TOLERATED	ALL TOLERATED	Neutral	NEUTRAL		1	1	1	1	1	1	1	1	1	1	1
NP_000229	Cases (similar to WT)	922	R922W	C-terminus	Neutral	probably damaging	TOLERATED	Disease	Non-neutral	POLYPHEN DAMAGING	ALL TOLERATED	SNPs&GO DAMAGING	POLYPHEN DAMAGING	ALL DAMAGING	SNPs&GO DAMAGING	ALL DAMAGING	SNAP DAMAGING	SNAP DAMAGING	ALL DAMAGING	POLYPHEN DAMAGING	SIFT TOLERATED	SNPs&GO DAMAGING	PROVEAN TOLERATED	SIFT TOLERATED	PROVEAN TOLERATED	ALL DAMAGING	SNAP DAMAGING	SIFT TOLERATED	PROVEAN TOLERATED	POLYPHEN/SNPs&GO DAMAGING	POLYPHEN/SNAP DAMAGING	SIFT TOLERATED	PROVEAN TOLERATED	SNPS&GO/SNAP DAMAGING	SIFT/PROVEAN TOLERATED	Neutral	DELETERIOUS		1	0	1	0	0	0	1	0	0	0	0
NP_000229	Polymorphism	1047	R1047L	C-terminus	Neutral	benign	TOLERATED	Disease	Neutral	ALL TOLERATED	ALL TOLERATED	SNPs&GO DAMAGING	ALL TOLERATED	SNPs&GO DAMAGING	SNPs&GO DAMAGING	ALL TOLERATED	ALL TOLERATED	ALL TOLERATED	SNAP DAMAGING	ALL TOLERATED	SNPs&GO DAMAGING	SNPs&GO DAMAGING	SNPs&GO DAMAGING	ALL TOLERATED	ALL TOLERATED	SNPS&GO DAMAGING	ALL TOLERATED	SNPs&GO DAMAGING	SNPs&GO DAMAGING	SNPs&GO DAMAGING	ALL TOLERATED	SNPS&GO DAMAGING	SNPS&GO DAMAGING	SNPS&GO DAMAGING	SNPS&GO DAMAGING	Neutral	NEUTRAL		1	1	1	0	1	1	1	0	1	0	0
NP_000229	Polymorphism	1058	A1058E	C-terminus	Neutral	benign	TOLERATED	Disease	Non-neutral	ALL TOLERATED	ALL TOLERATED	SNPs&GO DAMAGING	ALL TOLERATED	SNPs&GO DAMAGING	SNPs&GO DAMAGING	SNAP DAMAGING	SNAP DAMAGING	SNAP DAMAGING	ALL DAMAGING	ALL TOLERATED	SNPs&GO DAMAGING	SNPs&GO DAMAGING	SNPs&GO DAMAGING	SNAP DAMAGING	SNAP DAMAGING	POLYPHEN TOLERATED	SNAP DAMAGING	SIFT TOLERATED	PROVEAN TOLERATED	SNPs&GO DAMAGING	SNAP DAMAGING	SNPS&GO/SNAP DAMAGING	SNPS&GO/SNAP DAMAGING	SNPS&GO/SNAP DAMAGING	SNPS&GO/SNAP DAMAGING	Disease	NEUTRAL		1	1	1	0	0	1	1	0	1	0	0
NP_000229	Polymorphism	1068	Q1068R	C-terminus	Deleterious	possibly damaging	DAMAGING	Disease	Non-neutral	ALL DAMAGING	ALL DAMAGING	ALL DAMAGING	ALL DAMAGING	ALL DAMAGING	ALL DAMAGING	ALL DAMAGING	ALL DAMAGING	ALL DAMAGING	ALL DAMAGING	ALL DAMAGING	ALL DAMAGING	ALL DAMAGING	ALL DAMAGING	ALL DAMAGING	ALL DAMAGING	ALL DAMAGING	ALL DAMAGING	ALL DAMAGING	ALL DAMAGING	ALL DAMAGING	ALL DAMAGING	ALL DAMAGING	ALL DAMAGING	ALL DAMAGING	ALL DAMAGING	Neutral	DELETERIOUS		0	0	0	0	0	0	0	0	0	0	0
																																							80	72	74	79	74	80	82	81	80	82	81
																																							88.8889	80	82.2222	87.7778	82.2222	88.8889	91.1111	90	88.8889	91.1111	90
[truncated: 187 more columns]

## Sheet: KCNH2 path
ID	Mutation type	Position	Substitution	Location	PROVEAN	PolyPhen-2	SIFT	SNPs&GO	SNAP	PROVEAN	PolyPhen-2	SIFT	SNPs&GO	SNAP		SIFT/Polyphen							Score		SIFT/PROVEAN					Score		SIFT/SNPs&GO					Score		Polyphen/PROVEAN							Score		Polyphen/SNPs&GO
NP_000229	Cases	28	K28E	PAS	Neutral	benign	DAMAGING	Disease	Non-neutral	0	0	1	1	1		SIFT DAMAGING	FALSE	TRUE	FALSE	FALSE	FALSE	FALSE	1		SIFT DAMAGING	FALSE	FALSE	TRUE	FALSE	1		ALL DAMAGING	FALSE	FALSE	FALSE	TRUE	1		ALL TOLERATED	TRUE	FALSE	FALSE	FALSE	FALSE	FALSE	0		SNPs&GO DAMAGING	FALSE
NP_000229	Cases	29	F29L	PAS	Deleterious	benign	DAMAGING	Disease	Neutral	1	0	1	1	0		SIFT DAMAGING	FALSE	TRUE	FALSE	FALSE	FALSE	FALSE	1		ALL DAMAGING	FALSE	FALSE	FALSE	TRUE	1		ALL DAMAGING	FALSE	FALSE	FALSE	TRUE	1		PROVEAN DAMAGING	FALSE	TRUE	FALSE	FALSE	FALSE	FALSE	1		SNPs&GO DAMAGING	FALSE
NP_000229	Cases	31	I31S	PAS	Deleterious	possibly damaging	DAMAGING	Disease	Non-neutral	1	1	1	1	1		ALL DAMAGING	FALSE	FALSE	FALSE	FALSE	FALSE	TRUE	1		ALL DAMAGING	FALSE	FALSE	FALSE	TRUE	1		ALL DAMAGING	FALSE	FALSE	FALSE	TRUE	1		ALL DAMAGING	FALSE	FALSE	FALSE	FALSE	FALSE	TRUE	1		ALL DAMAGING	FALSE
NP_000229	Cases	33	N33T	PAS	Deleterious	benign	DAMAGING	Disease	Non-neutral	1	0	1	1	1		SIFT DAMAGING	FALSE	TRUE	FALSE	FALSE	FALSE	FALSE	1		ALL DAMAGING	FALSE	FALSE	FALSE	TRUE	1		ALL DAMAGING	FALSE	FALSE	FALSE	TRUE	1		PROVEAN DAMAGING	FALSE	TRUE	FALSE	FALSE	FALSE	FALSE	1		SNPs&GO DAMAGING	FALSE
NP_000229	Cases	43	Y43C	PAS	Deleterious	benign	DAMAGING	Disease	Non-neutral	1	0	1	1	1		SIFT DAMAGING	FALSE	TRUE	FALSE	FALSE	FALSE	FALSE	1		ALL DAMAGING	FALSE	FALSE	FALSE	TRUE	1		ALL DAMAGING	FALSE	FALSE	FALSE	TRUE	1		PROVEAN DAMAGING	FALSE	TRUE	FALSE	FALSE	FALSE	FALSE	1		SNPs&GO DAMAGING	FALSE
NP_000229	Cases	53	G53R	PAS	Deleterious	probably damaging	DAMAGING	Disease	Non-neutral	1	1	1	1	1		ALL DAMAGING	FALSE	FALSE	FALSE	TRUE	FALSE	FALSE	1		ALL DAMAGING	FALSE	FALSE	FALSE	TRUE	1		ALL DAMAGING	FALSE	FALSE	FALSE	TRUE	1		ALL DAMAGING	FALSE	FALSE	FALSE	TRUE	FALSE	FALSE	1		ALL DAMAGING	FALSE
NP_000229	Cases	56	R56Q	PAS	Deleterious	possibly damaging	DAMAGING	Disease	Non-neutral	1	1	1	1	1		ALL DAMAGING	FALSE	FALSE	FALSE	FALSE	FALSE	TRUE	1		ALL DAMAGING	FALSE	FALSE	FALSE	TRUE	1		ALL DAMAGING	FALSE	FALSE	FALSE	TRUE	1		ALL DAMAGING	FALSE	FALSE	FALSE	FALSE	FALSE	TRUE	1		ALL DAMAGING	FALSE
NP_000229	Cases	65	T65P	PAS	Deleterious	probably damaging	DAMAGING	Disease	Neutral	1	1	1	1	0		ALL DAMAGING	FALSE	FALSE	FALSE	TRUE	FALSE	FALSE	1		ALL DAMAGING	FALSE	FALSE	FALSE	TRUE	1		ALL DAMAGING	FALSE	FALSE	FALSE	TRUE	1		ALL DAMAGING	FALSE	FALSE	FALSE	TRUE	FALSE	FALSE	1		ALL DAMAGING	FALSE
NP_000229	Cases	66	C66G	PAS	Deleterious	probably damaging	DAMAGING	Disease	Non-neutral	1	1	1	1	1		ALL DAMAGING	FALSE	FALSE	FALSE	TRUE	FALSE	FALSE	1		ALL DAMAGING	FALSE	FALSE	FALSE	TRUE	1		ALL DAMAGING	FALSE	FALSE	FALSE	TRUE	1		ALL DAMAGING	FALSE	FALSE	FALSE	TRUE	FALSE	FALSE	1		ALL DAMAGING	FALSE
NP_000229	Cases	70	H70R	PAS	Deleterious	probably damaging	TOLERATED	Disease	Non-neutral	1	1	0	1	1		POLYPHEN DAMAGING	FALSE	FALSE	TRUE	FALSE	FALSE	FALSE	1		PROVEAN DAMAGING	FALSE	TRUE	FALSE	FALSE	1		SNPs&GO DAMAGING	FALSE	TRUE	FALSE	FALSE	1		ALL DAMAGING	FALSE	FALSE	FALSE	TRUE	FALSE	FALSE	1		ALL DAMAGING	FALSE
NP_000229	Cases	72	P72Q	PAS	Deleterious	possibly damaging	TOLERATED	Disease	Non-neutral	1	1	0	1	1		POLYPHEN DAMAGING	FALSE	FALSE	FALSE	FALSE	TRUE	FALSE	1		PROVEAN DAMAGING	FALSE	TRUE	FALSE	FALSE	1		SNPs&GO DAMAGING	FALSE	TRUE	FALSE	FALSE	1		ALL DAMAGING	FALSE	FALSE	FALSE	FALSE	FALSE	TRUE	1		ALL DAMAGING	FALSE
NP_000229	Cases	78	A78P	PAS	Deleterious	benign	DAMAGING	Disease	Non-neutral	1	0	1	1	1		SIFT DAMAGING	FALSE	TRUE	FALSE	FALSE	FALSE	FALSE	1		ALL DAMAGING	FALSE	FALSE	FALSE	TRUE	1		ALL DAMAGING	FALSE	FALSE	FALSE	TRUE	1		PROVEAN DAMAGING	FALSE	TRUE	FALSE	FALSE	FALSE	FALSE	1		SNPs&GO DAMAGING	FALSE
NP_000229	Cases	86	L86R	PAS	Deleterious	benign	DAMAGING	Disease	Non-neutral	1	0	1	1	1		SIFT DAMAGING	FALSE	TRUE	FALSE	FALSE	FALSE	FALSE	1		ALL DAMAGING	FALSE	FALSE	FALSE	TRUE	1		ALL DAMAGING	FALSE	FALSE	FALSE	TRUE	1		PROVEAN DAMAGING	FALSE	TRUE	FALSE	FALSE	FALSE	FALSE	1		SNPs&GO DAMAGING	FALSE
NP_000229	Cases	124	M124R	PAS	Deleterious	benign	DAMAGING	Disease	Non-neutral	1	0	1	1	1		SIFT DAMAGING	FALSE	TRUE	FALSE	FALSE	FALSE	FALSE	1		ALL DAMAGING	FALSE	FALSE	FALSE	TRUE	1		ALL DAMAGING	FALSE	FALSE	FALSE	TRUE	1		PROVEAN DAMAGING	FALSE	TRUE	FALSE	FALSE	FALSE	FALSE	1		SNPs&GO DAMAGING	FALSE
NP_000229	Cases	124	M124T	PAS	Deleterious	possibly damaging	DAMAGING	Disease	Non-neutral	1	1	1	1	1		ALL DAMAGING	FALSE	FALSE	FALSE	FALSE	FALSE	TRUE	1		ALL DAMAGING	FALSE	FALSE	FALSE	TRUE	1		ALL DAMAGING	FALSE	FALSE	FALSE	TRUE	1		ALL DAMAGING	FALSE	FALSE	FALSE	FALSE	FALSE	TRUE	1		ALL DAMAGING	FALSE
NP_000229	Polymorphism (damaging)	176	R176W	N-terminus	Deleterious	probably damaging	DAMAGING	Neutral	Non-neutral	1	1	1	0	1		ALL DAMAGING	FALSE	FALSE	FALSE	TRUE	FALSE	FALSE	1		ALL DAMAGING	FALSE	FALSE	FALSE	TRUE	1		SIFT DAMAGING	FALSE	FALSE	TRUE	FALSE	1		ALL DAMAGING	FALSE	FALSE	FALSE	TRUE	FALSE	FALSE	1		POLYPHEN DAMAGING	FALSE
NP_000229	Cases	421	T421M	S1	Deleterious	probably damaging	DAMAGING	Disease	Non-neutral	1	1	1	1	1		ALL DAMAGING	FALSE	FALSE	FALSE	TRUE	FALSE	FALSE	1		ALL DAMAGING	FALSE	FALSE	FALSE	TRUE	1		ALL DAMAGING	FALSE	FALSE	FALSE	TRUE	1		ALL DAMAGING	FALSE	FALSE	FALSE	TRUE	FALSE	FALSE	1		ALL DAMAGING	FALSE
NP_000229	Cases	422	A422T	S1	Deleterious	probably damaging	DAMAGING	Disease	Non-neutral	1	1	1	1	1		ALL DAMAGING	FALSE	FALSE	FALSE	TRUE	FALSE	FALSE	1		ALL DAMAGING	FALSE	FALSE	FALSE	TRUE	1		ALL DAMAGING	FALSE	FALSE	FALSE	TRUE	1		ALL DAMAGING	FALSE	FALSE	FALSE	TRUE	FALSE	FALSE	1		ALL DAMAGING	FALSE
NP_000229	Cases	436	T436M	S1/S2	Neutral	benign	TOLERATED	Disease	Neutral	0	0	0	1	0		ALL TOLERATED	TRUE	FALSE	FALSE	FALSE	FALSE	FALSE	0		ALL TOLERATED	TRUE	FALSE	FALSE	FALSE	0		SNPs&GO DAMAGING	FALSE	TRUE	FALSE	FALSE	1		ALL TOLERATED	TRUE	FALSE	FALSE	FALSE	FALSE	FALSE	0		SNPs&GO DAMAGING	FALSE
NP_000229	Cases	456	D456Y	S2	Deleterious	probably damaging	DAMAGING	Disease	Non-neutral	1	1	1	1	1		ALL DAMAGING	FALSE	FALSE	FALSE	TRUE	FALSE	FALSE	1		ALL DAMAGING	FALSE	FALSE	FALSE	TRUE	1		ALL DAMAGING	FALSE	FALSE	FALSE	TRUE	1		ALL DAMAGING	FALSE	FALSE	FALSE	TRUE	FALSE	FALSE	1		ALL DAMAGING	FALSE
NP_000229	Cases	470	N470D	S2	Deleterious	probably damaging	DAMAGING	Disease	Non-neutral	1	1	1	1	1		ALL DAMAGING	FALSE	FALSE	FALSE	TRUE	FALSE	FALSE	1		ALL DAMAGING	FALSE	FALSE	FALSE	TRUE	1		ALL DAMAGING	FALSE	FALSE	FALSE	TRUE	1		ALL DAMAGING	FALSE	FALSE	FALSE	TRUE	FALSE	FALSE	1		ALL DAMAGING	FALSE
NP_000229	Cases	474	T474I	S2/S3	Deleterious	probably damaging	DAMAGING	Disease	Non-neutral	1	1	1	1	1		ALL DAMAGING	FALSE	FALSE	FALSE	TRUE	FALSE	FALSE	1		ALL DAMAGING	FALSE	FALSE	FALSE	TRUE	1		ALL DAMAGING	FALSE	FALSE	FALSE	TRUE	1		ALL DAMAGING	FALSE	FALSE	FALSE	TRUE	FALSE	FALSE	1		ALL DAMAGING	FALSE
NP_000229	Cases	490	A490T	S2/S3	Deleterious	probably damaging	DAMAGING	Disease	Non-neutral	1	1	1	1	1		ALL DAMAGING	FALSE	FALSE	FALSE	TRUE	FALSE	FALSE	1		ALL DAMAGING	FALSE	FALSE	FALSE	TRUE	1		ALL DAMAGING	FALSE	FALSE	FALSE	TRUE	1		ALL DAMAGING	FALSE	FALSE	FALSE	TRUE	FALSE	FALSE	1		ALL DAMAGING	FALSE
NP_000229	Cases	501	D501N	S3	Deleterious	probably damaging	DAMAGING	Disease	Non-neutral	1	1	1	1	1		ALL DAMAGING	FALSE	FALSE	FALSE	TRUE	FALSE	FALSE	1		ALL DAMAGING	FALSE	FALSE	FALSE	TRUE	1		ALL DAMAGING	FALSE	FALSE	FALSE	TRUE	1		ALL DAMAGING	FALSE	FALSE	FALSE	TRUE	FALSE	FALSE	1		ALL DAMAGING	FALSE
NP_000229	Cases	531	R531Q	S4	Deleterious	probably damaging	DAMAGING	Disease	Non-neutral	1	1	1	1	1		ALL DAMAGING	FALSE	FALSE	FALSE	TRUE	FALSE	FALSE	1		ALL DAMAGING	FALSE	FALSE	FALSE	TRUE	1		ALL DAMAGING	FALSE	FALSE	FALSE	TRUE	1		ALL DAMAGING	FALSE	FALSE	FALSE	TRUE	FALSE	FALSE	1		ALL DAMAGING	FALSE
NP_000229	Cases	531	R531W	S4	Deleterious	probably damaging	DAMAGING	Disease	Non-neutral	1	1	1	1	1		ALL DAMAGING	FALSE	FALSE	FALSE	TRUE	FALSE	FALSE	1		ALL DAMAGING	FALSE	FALSE	FALSE	TRUE	1		ALL DAMAGING	FALSE	FALSE	FALSE	TRUE	1		ALL DAMAGING	FALSE	FALSE	FALSE	TRUE	FALSE	FALSE	1		ALL DAMAGING	FALSE
NP_000229	Cases	534	R534C	S4	Deleterious	probably damaging	DAMAGING	Disease	Non-neutral	1	1	1	1	1		ALL DAMAGING	FALSE	FALSE	FALSE	TRUE	FALSE	FALSE	1		ALL DAMAGING	FALSE	FALSE	FALSE	TRUE	1		ALL DAMAGING	FALSE	FALSE	FALSE	TRUE	1		ALL DAMAGING	FALSE	FALSE	FALSE	TRUE	FALSE	FALSE	1		ALL DAMAGING	FALSE
NP_000229	Cases	534	R534L	S4	Deleterious	probably damaging	DAMAGING	Disease	Non-neutral	1	1	1	1	1		ALL DAMAGING	FALSE	FALSE	FALSE	TRUE	FALSE	FALSE	1		ALL DAMAGING	FALSE	FALSE	FALSE	TRUE	1		ALL DAMAGING	FALSE	FALSE	FALSE	TRUE	1		ALL DAMAGING	FALSE	FALSE	FALSE	TRUE	FALSE	FALSE	1		ALL DAMAGING	FALSE
NP_000229	Cases	552	L552S	S5	Deleterious	probably damaging	DAMAGING	Disease	Non-neutral	1	1	1	1	1		ALL DAMAGING	FALSE	FALSE	FALSE	TRUE	FALSE	FALSE	1		ALL DAMAGING	FALSE	FALSE	FALSE	TRUE	1		ALL DAMAGING	FALSE	FALSE	FALSE	TRUE	1		ALL DAMAGING	FALSE	FALSE	FALSE	TRUE	FALSE	FALSE	1		ALL DAMAGING	FALSE
NP_000229	Cases	561	A561P	S5	Deleterious	probably damaging	DAMAGING	Disease	Non-neutral	1	1	1	1	1		ALL DAMAGING	FALSE	FALSE	FALSE	TRUE	FALSE	FALSE	1		ALL DAMAGING	FALSE	FALSE	FALSE	TRUE	1		ALL DAMAGING	FALSE	FALSE	FALSE	TRUE	1		ALL DAMAGING	FALSE	FALSE	FALSE	TRUE	FALSE	FALSE	1		ALL DAMAGING	FALSE
NP_000229	Cases	561	A561T	S5	Deleterious	probably damaging	DAMAGING	Disease	Non-neutral	1	1	1	1	1		ALL DAMAGING	FALSE	FALSE	FALSE	TRUE	FALSE	FALSE	1		ALL DAMAGING	FALSE	FALSE	FALSE	TRUE	1		ALL DAMAGING	FALSE	FALSE	FALSE	TRUE	1		ALL DAMAGING	FALSE	FALSE	FALSE	TRUE	FALSE	FALSE	1		ALL DAMAGING	FALSE
NP_000229	Cases	561	A561V	S5	Deleterious	probably damaging	DAMAGING	Disease	Non-neutral	1	1	1	1	1		ALL DAMAGING	FALSE	FALSE	FALSE	TRUE	FALSE	FALSE	1		ALL DAMAGING	FALSE	FALSE	FALSE	TRUE	1		ALL DAMAGING	FALSE	FALSE	FALSE	TRUE	1		ALL DAMAGING	FALSE	FALSE	FALSE	TRUE	FALSE	FALSE	1		ALL DAMAGING	FALSE
NP_000229	Cases	562	H562P	S5	Deleterious	possibly damaging	DAMAGING	Disease	Non-neutral	1	1	1	1	1		ALL DAMAGING	FALSE	FALSE	FALSE	FALSE	FALSE	TRUE	1		ALL DAMAGING	FALSE	FALSE	FALSE	TRUE	1		ALL DAMAGING	FALSE	FALSE	FALSE	TRUE	1		ALL DAMAGING	FALSE	FALSE	FALSE	FALSE	FALSE	TRUE	1		ALL DAMAGING	FALSE
NP_000229	Cases	564	L564P	S5	Deleterious	possibly damaging	DAMAGING	Disease	Non-neutral	1	1	1	1	1		ALL DAMAGING	FALSE	FALSE	FALSE	FALSE	FALSE	TRUE	1		ALL DAMAGING	FALSE	FALSE	FALSE	TRUE	1		ALL DAMAGING	FALSE	FALSE	FALSE	TRUE	1		ALL DAMAGING	FALSE	FALSE	FALSE	FALSE	FALSE	TRUE	1		ALL DAMAGING	FALSE
NP_000229	Cases	568	W568C	S5	Deleterious	probably damaging	DAMAGING	Disease	Non-neutral	1	1	1	1	1		ALL DAMAGING	FALSE	FALSE	FALSE	TRUE	FALSE	FALSE	1		ALL DAMAGING	FALSE	FALSE	FALSE	TRUE	1		ALL DAMAGING	FALSE	FALSE	FALSE	TRUE	1		ALL DAMAGING	FALSE	FALSE	FALSE	TRUE	FALSE	FALSE	1		ALL DAMAGING	FALSE
NP_000229	Cases	571	I571L	S5	Neutral	probably damaging	DAMAGING	Disease	Non-neutral	0	1	1	1	1		ALL DAMAGING	FALSE	FALSE	FALSE	TRUE	FALSE	FALSE	1		SIFT DAMAGING	FALSE	FALSE	TRUE	FALSE	1		ALL DAMAGING	FALSE	FALSE	FALSE	TRUE	1		POLYPHEN DAMAGING	FALSE	FALSE	TRUE	FALSE	FALSE	FALSE	1		ALL DAMAGING	FALSE
NP_000229	Cases	572	G572S	S5	Deleterious	probably damaging	DAMAGING	Disease	Non-neutral	1	1	1	1	1		ALL DAMAGING	FALSE	FALSE	FALSE	TRUE	FALSE	FALSE	1		ALL DAMAGING	FALSE	FALSE	FALSE	TRUE	1		ALL DAMAGING	FALSE	FALSE	FALSE	TRUE	1		ALL DAMAGING	FALSE	FALSE	FALSE	TRUE	FALSE	FALSE	1		ALL DAMAGING	FALSE
NP_000229	Cases	572	G572R	S5	Deleterious	probably damaging	DAMAGING	Disease	Non-neutral	1	1	1	1	1		ALL DAMAGING	FALSE	FALSE	FALSE	TRUE	FALSE	FALSE	1		ALL DAMAGING	FALSE	FALSE	FALSE	TRUE	1		ALL DAMAGING	FALSE	FALSE	FALSE	TRUE	1		ALL DAMAGING	FALSE	FALSE	FALSE	TRUE	FALSE	FALSE	1		ALL DAMAGING	FALSE
NP_000229	Cases	582	R582C	S5/Pore	Deleterious	probably damaging	DAMAGING	Disease	Non-neutral	1	1	1	1	1		ALL DAMAGING	FALSE	FALSE	FALSE	TRUE	FALSE	FALSE	1		ALL DAMAGING	FALSE	FALSE	FALSE	TRUE	1		ALL DAMAGING	FALSE	FALSE	FALSE	TRUE	1		ALL DAMAGING	FALSE	FALSE	FALSE	TRUE	FALSE	FALSE	1		ALL DAMAGING	FALSE
NP_000229	Cases	584	G584S	S5/Pore	Deleterious	probably damaging	TOLERATED	Disease	Non-neutral	1	1	0	1	1		POLYPHEN DAMAGING	FALSE	FALSE	TRUE	FALSE	FALSE	FALSE	1		PROVEAN DAMAGING	FALSE	TRUE	FALSE	FALSE	1		SNPs&GO DAMAGING	FALSE	TRUE	FALSE	FALSE	1		ALL DAMAGING	FALSE	FALSE	FALSE	TRUE	FALSE	FALSE	1		ALL DAMAGING	FALSE
NP_000229	Cases	593	I593R	S5/Pore	Deleterious	probably damaging	DAMAGING	Disease	Non-neutral	1	1	1	1	1		ALL DAMAGING	FALSE	FALSE	FALSE	TRUE	FALSE	FALSE	1		ALL DAMAGING	FALSE	FALSE	FALSE	TRUE	1		ALL DAMAGING	FALSE	FALSE	FALSE	TRUE	1		ALL DAMAGING	FALSE	FALSE	FALSE	TRUE	FALSE	FALSE	1		ALL DAMAGING	FALSE
NP_000229	Cases	596	P596R	S5/Pore	Neutral	benign	TOLERATED	Disease	Neutral	0	0	0	1	0		ALL TOLERATED	TRUE	FALSE	FALSE	FALSE	FALSE	FALSE	0		ALL TOLERATED	TRUE	FALSE	FALSE	FALSE	0		SNPs&GO DAMAGING	FALSE	TRUE	FALSE	FALSE	1		ALL TOLERATED	TRUE	FALSE	FALSE	FALSE	FALSE	FALSE	0		SNPs&GO DAMAGING	FALSE
NP_000229	Cases	601	G601S	S5/Pore	Neutral	benign	TOLERATED	Disease	Neutral	0	0	0	1	0		ALL TOLERATED	TRUE	FALSE	FALSE	FALSE	FALSE	FALSE	0		ALL TOLERATED	TRUE	FALSE	FALSE	FALSE	0		SNPs&GO DAMAGING	FALSE	TRUE	FALSE	FALSE	1		ALL TOLERATED	TRUE	FALSE	FALSE	FALSE	FALSE	FALSE	0		SNPs&GO DAMAGING	FALSE
NP_000229	Cases	604	G604S	S5/Pore	Deleterious	probably damaging	DAMAGING	Neutral	Non-neutral	1	1	1	0	1		ALL DAMAGING	FALSE	FALSE	FALSE	TRUE	FALSE	FALSE	1		ALL DAMAGING	FALSE	FALSE	FALSE	TRUE	1		SIFT DAMAGING	FALSE	FALSE	TRUE	FALSE	1		ALL DAMAGING	FALSE	FALSE	FALSE	TRUE	FALSE	FALSE	1		POLYPHEN DAMAGING	FALSE
NP_000229	Cases	609	D609N	S5/Pore	Deleterious	possibly damaging	DAMAGING	Disease	Non-neutral	1	1	1	1	1		ALL DAMAGING	FALSE	FALSE	FALSE	FALSE	FALSE	TRUE	1		ALL DAMAGING	FALSE	FALSE	FALSE	TRUE	1		ALL DAMAGING	FALSE	FALSE	FALSE	TRUE	1		ALL DAMAGING	FALSE	FALSE	FALSE	FALSE	FALSE	TRUE	1		ALL DAMAGING	FALSE
NP_000229	Cases	609	D609G	S5/Pore	Deleterious	probably damaging	DAMAGING	Disease	Non-neutral	1	1	1	1	1		ALL DAMAGING	FALSE	FALSE	FALSE	TRUE	FALSE	FALSE	1		ALL DAMAGING	FALSE	FALSE	FALSE	TRUE	1		ALL DAMAGING	FALSE	FALSE	FALSE	TRUE	1		ALL DAMAGING	FALSE	FALSE	FALSE	TRUE	FALSE	FALSE	1		ALL DAMAGING	FALSE
NP_000229	Cases	611	Y611H	S5/Pore	Deleterious	probably damaging	DAMAGING	Disease	Non-neutral	1	1	1	1	1		ALL DAMAGING	FALSE	FALSE	FALSE	TRUE	FALSE	FALSE	1		ALL DAMAGING	FALSE	FALSE	FALSE	TRUE	1		ALL DAMAGING	FALSE	FALSE	FALSE	TRUE	1		ALL DAMAGING	FALSE	FALSE	FALSE	TRUE	FALSE	FALSE	1		ALL DAMAGING	FALSE
NP_000229	Cases	612	V612L	Pore helix	Deleterious	benign	DAMAGING	Disease	Non-neutral	1	0	1	1	1		SIFT DAMAGING	FALSE	TRUE	FALSE	FALSE	FALSE	FALSE	1		ALL DAMAGING	FALSE	FALSE	FALSE	TRUE	1		ALL DAMAGING	FALSE	FALSE	FALSE	TRUE	1		PROVEAN DAMAGING	FALSE	TRUE	FALSE	FALSE	FALSE	FALSE	1		SNPs&GO DAMAGING	FALSE
NP_000229	Cases	613	T613M	Pore helix	Deleterious	probably damaging	DAMAGING	Disease	Non-neutral	1	1	1	1	1		ALL DAMAGING	FALSE	FALSE	FALSE	TRUE	FALSE	FALSE	1		ALL DAMAGING	FALSE	FALSE	FALSE	TRUE	1		ALL DAMAGING	FALSE	FALSE	FALSE	TRUE	1		ALL DAMAGING	FALSE	FALSE	FALSE	TRUE	FALSE	FALSE	1		ALL DAMAGING	FALSE
NP_000229	Cases	614	A614V	Pore helix	Deleterious	probably damaging	DAMAGING	Disease	Non-neutral	1	1	1	1	1		ALL DAMAGING	FALSE	FALSE	FALSE	TRUE	FALSE	FALSE	1		ALL DAMAGING	FALSE	FALSE	FALSE	TRUE	1		ALL DAMAGING	FALSE	FALSE	FALSE	TRUE	1		ALL DAMAGING	FALSE	FALSE	FALSE	TRUE	FALSE	FALSE	1		ALL DAMAGING	FALSE
NP_000229	Cases	621	S621N	Pore helix	Deleterious	possibly damaging	DAMAGING	Disease	Non-neutral	1	1	1	1	1		ALL DAMAGING	FALSE	FALSE	FALSE	FALSE	FALSE	TRUE	1		ALL DAMAGING	FALSE	FALSE	FALSE	TRUE	1		ALL DAMAGING	FALSE	FALSE	FALSE	TRUE	1		ALL DAMAGING	FALSE	FALSE	FALSE	FALSE	FALSE	TRUE	1		ALL DAMAGING	FALSE
NP_000229	Cases	623	T623I	Pore helix	Deleterious	probably damaging	DAMAGING	Disease	Non-neutral	1	1	1	1	1		ALL DAMAGING	FALSE	FALSE	FALSE	TRUE	FALSE	FALSE	1		ALL DAMAGING	FALSE	FALSE	FALSE	TRUE	1		ALL DAMAGING	FALSE	FALSE	FALSE	TRUE	1		ALL DAMAGING	FALSE	FALSE	FALSE	TRUE	FALSE	FALSE	1		ALL DAMAGING	FALSE
NP_000229	Cases	627	F627L	Pore helix	Deleterious	probably damaging	DAMAGING	Disease	Non-neutral	1	1	1	1	1		ALL DAMAGING	FALSE	FALSE	FALSE	TRUE	FALSE	FALSE	1		ALL DAMAGING	FALSE	FALSE	FALSE	TRUE	1		ALL DAMAGING	FALSE	FALSE	FALSE	TRUE	1		ALL DAMAGING	FALSE	FALSE	FALSE	TRUE	FALSE	FALSE	1		ALL DAMAGING	FALSE
NP_000229	Cases	628	G628S	Pore helix	Deleterious	probably damaging	DAMAGING	Disease	Non-neutral	1	1	1	1	1		ALL DAMAGING	FALSE	FALSE	FALSE	TRUE	FALSE	FALSE	1		ALL DAMAGING	FALSE	FALSE	FALSE	TRUE	1		ALL DAMAGING	FALSE	FALSE	FALSE	TRUE	1		ALL DAMAGING	FALSE	FALSE	FALSE	TRUE	FALSE	FALSE	1		ALL DAMAGING	FALSE
NP_000229	Cases	629	N629D	Pore helix	Deleterious	probably damaging	DAMAGING	Disease	Non-neutral	1	1	1	1	1		ALL DAMAGING	FALSE	FALSE	FALSE	TRUE	FALSE	FALSE	1		ALL DAMAGING	FALSE	FALSE	FALSE	TRUE	1		ALL DAMAGING	FALSE	FALSE	FALSE	TRUE	1		ALL DAMAGING	FALSE	FALSE	FALSE	TRUE	FALSE	FALSE	1		ALL DAMAGING	FALSE
NP_000229	Cases	629	N629S	Pore helix	Deleterious	probably damaging	DAMAGING	Disease	Non-neutral	1	1	1	1	1		ALL DAMAGING	FALSE	FALSE	FALSE	TRUE	FALSE	FALSE	1		ALL DAMAGING	FALSE	FALSE	FALSE	TRUE	1		ALL DAMAGING	FALSE	FALSE	FALSE	TRUE	1		ALL DAMAGING	FALSE	FALSE	FALSE	TRUE	FALSE	FALSE	1		ALL DAMAGING	FALSE
NP_000229	Cases	629	N629K	Pore helix	Deleterious	probably damaging	DAMAGING	Disease	Non-neutral	1	1	1	1	1		ALL DAMAGING	FALSE	FALSE	FALSE	TRUE	FALSE	FALSE	1		ALL DAMAGING	FALSE	FALSE	FALSE	TRUE	1		ALL DAMAGING	FALSE	FALSE	FALSE	TRUE	1		ALL DAMAGING	FALSE	FALSE	FALSE	TRUE	FALSE	FALSE	1		ALL DAMAGING	FALSE
NP_000229	Cases	630	V630L	Pore helix	Deleterious	possibly damaging	TOLERATED	Disease	Non-neutral	1	1	0	1	1		POLYPHEN DAMAGING	FALSE	FALSE	FALSE	FALSE	TRUE	FALSE	1		PROVEAN DAMAGING	FALSE	TRUE	FALSE	FALSE	1		SNPs&GO DAMAGING	FALSE	TRUE	FALSE	FALSE	1		ALL DAMAGING	FALSE	FALSE	FALSE	FALSE	FALSE	TRUE	1		ALL DAMAGING	FALSE
NP_000229	Cases	630	V630A	Pore helix	Deleterious	probably damaging	DAMAGING	Disease	Non-neutral	1	1	1	1	1		ALL DAMAGING	FALSE	FALSE	FALSE	TRUE	FALSE	FALSE	1		ALL DAMAGING	FALSE	FALSE	FALSE	TRUE	1		ALL DAMAGING	FALSE	FALSE	FALSE	TRUE	1		ALL DAMAGING	FALSE	FALSE	FALSE	TRUE	FALSE	FALSE	1		ALL DAMAGING	FALSE
NP_000229	Cases	633	N633D	Pore helix	Deleterious	possibly damaging	DAMAGING	Disease	Non-neutral	1	1	1	1	1		ALL DAMAGING	FALSE	FALSE	FALSE	FALSE	FALSE	TRUE	1		ALL DAMAGING	FALSE	FALSE	FALSE	TRUE	1		ALL DAMAGING	FALSE	FALSE	FALSE	TRUE	1		ALL DAMAGING	FALSE	FALSE	FALSE	FALSE	FALSE	TRUE	1		ALL DAMAGING	FALSE
NP_000229	Cases	633	N633S	Pore/S6	Deleterious	possibly damaging	DAMAGING	Disease	Non-neutral	1	1	1	1	1		ALL DAMAGING	FALSE	FALSE	FALSE	FALSE	FALSE	TRUE	1		ALL DAMAGING	FALSE	FALSE	FALSE	TRUE	1		ALL DAMAGING	FALSE	FALSE	FALSE	TRUE	1		ALL DAMAGING	FALSE	FALSE	FALSE	FALSE	FALSE	TRUE	1		ALL DAMAGING	FALSE
NP_000229	Cases	637	E637K	Pore/S6	Deleterious	probably damaging	DAMAGING	Disease	Non-neutral	1	1	1	1	1		ALL DAMAGING	FALSE	FALSE	FALSE	TRUE	FALSE	FALSE	1		ALL DAMAGING	FALSE	FALSE	FALSE	TRUE	1		ALL DAMAGING	FALSE	FALSE	FALSE	TRUE	1		ALL DAMAGING	FALSE	FALSE	FALSE	TRUE	FALSE	FALSE	1		ALL DAMAGING	FALSE
NP_000229	Cases	640	F640V	S6	Deleterious	probably damaging	DAMAGING	Disease	Non-neutral	1	1	1	1	1		ALL DAMAGING	FALSE	FALSE	FALSE	TRUE	FALSE	FALSE	1		ALL DAMAGING	FALSE	FALSE	FALSE	TRUE	1		ALL DAMAGING	FALSE	FALSE	FALSE	TRUE	1		ALL DAMAGING	FALSE	FALSE	FALSE	TRUE	FALSE	FALSE	1		ALL DAMAGING	FALSE
NP_000229	Cases	645	M645L	S6	Deleterious	possibly damaging	TOLERATED	Disease	Non-neutral	1	1	0	1	1		POLYPHEN DAMAGING	FALSE	FALSE	FALSE	FALSE	TRUE	FALSE	1		PROVEAN DAMAGING	FALSE	TRUE	FALSE	FALSE	1		SNPs&GO DAMAGING	FALSE	TRUE	FALSE	FALSE	1		ALL DAMAGING	FALSE	FALSE	FALSE	FALSE	FALSE	TRUE	1		ALL DAMAGING	FALSE
NP_000229	Cases	706	S706C	C-linker/cNBD	Deleterious	probably damaging	DAMAGING	Disease	Non-neutral	1	1	1	1	1		ALL DAMAGING	FALSE	FALSE	FALSE	TRUE	FALSE	FALSE	1		ALL DAMAGING	FALSE	FALSE	FALSE	TRUE	1		ALL DAMAGING	FALSE	FALSE	FALSE	TRUE	1		ALL DAMAGING	FALSE	FALSE	FALSE	TRUE	FALSE	FALSE	1		ALL DAMAGING	FALSE
NP_000229	Cases	752	R752W	C-linker/cNBD	Deleterious	probably damaging	DAMAGING	Disease	Non-neutral	1	1	1	1	1		ALL DAMAGING	FALSE	FALSE	FALSE	TRUE	FALSE	FALSE	1		ALL DAMAGING	FALSE	FALSE	FALSE	TRUE	1		ALL DAMAGING	FALSE	FALSE	FALSE	TRUE	1		ALL DAMAGING	FALSE	FALSE	FALSE	TRUE	FALSE	FALSE	1		ALL DAMAGING	FALSE
NP_000229	Cases	752	R752Q	C-linker/cNBD	Deleterious	probably damaging	DAMAGING	Disease	Non-neutral	1	1	1	1	1		ALL DAMAGING	FALSE	FALSE	FALSE	TRUE	FALSE	FALSE	1		ALL DAMAGING	FALSE	FALSE	FALSE	TRUE	1		ALL DAMAGING	FALSE	FALSE	FALSE	TRUE	1		ALL DAMAGING	FALSE	FALSE	FALSE	TRUE	FALSE	FALSE	1		ALL DAMAGING	FALSE
NP_000229	Cases	774	D774Y	C-linker/cNBD	Deleterious	probably damaging	DAMAGING	Disease	Non-neutral	1	1	1	1	1		ALL DAMAGING	FALSE	FALSE	FALSE	TRUE	FALSE	FALSE	1		ALL DAMAGING	FALSE	FALSE	FALSE	TRUE	1		ALL DAMAGING	FALSE	FALSE	FALSE	TRUE	1		ALL DAMAGING	FALSE	FALSE	FALSE	TRUE	FALSE	FALSE	1		ALL DAMAGING	FALSE
NP_000229	Cases	784	R784W	C-linker/cNBD	Deleterious	probably damaging	DAMAGING	Disease	Non-neutral	1	1	1	1	1		ALL DAMAGING	FALSE	FALSE	FALSE	TRUE	FALSE	FALSE	1		ALL DAMAGING	FALSE	FALSE	FALSE	TRUE	1		ALL DAMAGING	FALSE	FALSE	FALSE	TRUE	1		ALL DAMAGING	FALSE	FALSE	FALSE	TRUE	FALSE	FALSE	1		ALL DAMAGING	FALSE
NP_000229	Cases	805	F805C	C-linker/cNBD	Deleterious	probably damaging	DAMAGING	Disease	Non-neutral	1	1	1	1	1		ALL DAMAGING	FALSE	FALSE	FALSE	TRUE	FALSE	FALSE	1		ALL DAMAGING	FALSE	FALSE	FALSE	TRUE	1		ALL DAMAGING	FALSE	FALSE	FALSE	TRUE	1		ALL DAMAGING	FALSE	FALSE	FALSE	TRUE	FALSE	FALSE	1		ALL DAMAGING	FALSE
NP_000229	Cases	818	S818L	C-linker/cNBD	Deleterious	probably damaging	DAMAGING	Disease	Non-neutral	1	1	1	1	1		ALL DAMAGING	FALSE	FALSE	FALSE	TRUE	FALSE	FALSE	1		ALL DAMAGING	FALSE	FALSE	FALSE	TRUE	1		ALL DAMAGING	FALSE	FALSE	FALSE	TRUE	1		ALL DAMAGING	FALSE	FALSE	FALSE	TRUE	FALSE	FALSE	1		ALL DAMAGING	FALSE
NP_000229	Cases	822	V822M	C-linker/cNBD	Deleterious	probably damaging	DAMAGING	Disease	Non-neutral	1	1	1	1	1		ALL DAMAGING	FALSE	FALSE	FALSE	TRUE	FALSE	FALSE	1		ALL DAMAGING	FALSE	FALSE	FALSE	TRUE	1		ALL DAMAGING	FALSE	FALSE	FALSE	TRUE	1		ALL DAMAGING	FALSE	FALSE	FALSE	TRUE	FALSE	FALSE	1		ALL DAMAGING	FALSE
NP_000229	Cases	823	R823W	C-linker/cNBD	Deleterious	probably damaging	DAMAGING	Disease	Non-neutral	1	1	1	1	1		ALL DAMAGING	FALSE	FALSE	FALSE	TRUE	FALSE	FALSE	1		ALL DAMAGING	FALSE	FALSE	FALSE	TRUE	1		ALL DAMAGING	FALSE	FALSE	FALSE	TRUE	1		ALL DAMAGING	FALSE	FALSE	FALSE	TRUE	FALSE	FALSE	1		ALL DAMAGING	FALSE
NP_000229	Polymorphism (damaging)	873	G873S	C-terminus	Neutral	possibly damaging	TOLERATED	Neutral	Neutral	0	1	0	0	0		POLYPHEN DAMAGING	FALSE	FALSE	FALSE	FALSE	TRUE	FALSE	1		ALL TOLERATED	TRUE	FALSE	FALSE	FALSE	0		ALL TOLERATED	TRUE	FALSE	FALSE	FALSE	0		POLYPHEN DAMAGING	FALSE	FALSE	FALSE	FALSE	TRUE	FALSE	1		POLYPHEN DAMAGING	FALSE
NP_000229	Cases	885	R885C	C-terminus	Deleterious	probably damaging	TOLERATED	Disease	Neutral	1	1	0	1	0		POLYPHEN DAMAGING	FALSE	FALSE	TRUE	FALSE	FALSE	FALSE	1		PROVEAN DAMAGING	FALSE	TRUE	FALSE	FALSE	1		SNPs&GO DAMAGING	FALSE	TRUE	FALSE	FALSE	1		ALL DAMAGING	FALSE	FALSE	FALSE	TRUE	FALSE	FALSE	1		ALL DAMAGING	FALSE
NP_000229	Polymorphism (damaging)	897	K897T	C-terminus	Neutral	benign	TOLERATED	Neutral	Neutral	0	0	0	0	0		ALL TOLERATED	TRUE	FALSE	FALSE	FALSE	FALSE	FALSE	0		ALL TOLERATED	TRUE	FALSE	FALSE	FALSE	0		ALL TOLERATED	TRUE	FALSE	FALSE	FALSE	0		ALL TOLERATED	TRUE	FALSE	FALSE	FALSE	FALSE	FALSE	0		ALL TOLERATED	TRUE
NP_000229	Cases	913	A913V	C-terminus	Neutral	benign	TOLERATED	Neutral	Neutral	0	0	0	0	0		ALL TOLERATED	TRUE	FALSE	FALSE	FALSE	FALSE	FALSE	0		ALL TOLERATED	TRUE	FALSE	FALSE	FALSE	0		ALL TOLERATED	TRUE	FALSE	FALSE	FALSE	0		ALL TOLERATED	TRUE	FALSE	FALSE	FALSE	FALSE	FALSE	0		ALL TOLERATED	TRUE
NP_000229	Cases	996	N996I	C-terminus	Deleterious	possibly damaging	TOLERATED	Disease	Neutral	1	1	0	1	0		POLYPHEN DAMAGING	FALSE	FALSE	FALSE	FALSE	TRUE	FALSE	1		PROVEAN DAMAGING	FALSE	TRUE	FALSE	FALSE	1		SNPs&GO DAMAGING	FALSE	TRUE	FALSE	FALSE	1		ALL DAMAGING	FALSE	FALSE	FALSE	FALSE	FALSE	TRUE	1		ALL DAMAGING	FALSE
NP_000229	Cases	1036	G1036D	C-terminus	Deleterious	benign	TOLERATED	Disease	Non-neutral	1	0	0	1	1		ALL TOLERATED	TRUE	FALSE	FALSE	FALSE	FALSE	FALSE	0		PROVEAN DAMAGING	FALSE	TRUE	FALSE	FALSE	1		SNPs&GO DAMAGING	FALSE	TRUE	FALSE	FALSE	1		PROVEAN DAMAGING	FALSE	TRUE	FALSE	FALSE	FALSE	FALSE	1		SNPs&GO DAMAGING	FALSE
NP_000229	Cases	148	R148W	N-terminus	Deleterious	probably damaging	DAMAGING	Disease	Neutral	1	1	1	1	0		ALL DAMAGING	FALSE	FALSE	FALSE	TRUE	FALSE	FALSE	1		ALL DAMAGING	FALSE	FALSE	FALSE	TRUE	1		ALL DAMAGING	FALSE	FALSE	FALSE	TRUE	1		ALL DAMAGING	FALSE	FALSE	FALSE	TRUE	FALSE	FALSE	1		ALL DAMAGING	FALSE
NP_000229	Cases	328	R328C	N-terminus	Deleterious	probably damaging	DAMAGING	Disease	Non-neutral	1	1	1	1	1		ALL DAMAGING	FALSE	FALSE	FALSE	TRUE	FALSE	FALSE	1		ALL DAMAGING	FALSE	FALSE	FALSE	TRUE	1		ALL DAMAGING	FALSE	FALSE	FALSE	TRUE	1		ALL DAMAGING	FALSE	FALSE	FALSE	TRUE	FALSE	FALSE	1		ALL DAMAGING	FALSE
NP_000229	Cases	887	R887H	C-terminus	Neutral	probably damaging	TOLERATED	Disease	Neutral	0	1	0	1	0		POLYPHEN DAMAGING	FALSE	FALSE	TRUE	FALSE	FALSE	FALSE	1		ALL TOLERATED	TRUE	FALSE	FALSE	FALSE	0		SNPs&GO DAMAGING	FALSE	TRUE	FALSE	FALSE	1		POLYPHEN DAMAGING	FALSE	FALSE	TRUE	FALSE	FALSE	FALSE	1		ALL DAMAGING	FALSE
								Sum		73	68	67	77	70									76							75							79									76
								%		89.0244	82.9268	81.7073	93.9024	85.3659									92.6829							91.4634							96.3415									92.6829
[truncated: 340 more columns]

## Sheet: KCNH2 benign
ID	Mutation type	Position	Substitution	Location	PROVEAN	PolyPhen-2	SIFT	SNPs&GO	SNAP	PROVEAN	PolyPhen-2	SIFT	SNPs&GO	SNAP		SIFT/Polyphen							Score		SIFT/PROVEAN					Score		SIFT/SNPs&GO					Score		Polyphen/PROVEAN							Score		Polyphen/SNPs&GO
NP_000229	Polymorphism	181	R181Q	N-terminus	Neutral	probably damaging	TOLERATED	Disease	Non-neutral	1	0	1	0	0		POLYPHEN DAMAGING	FALSE	FALSE	TRUE	FALSE	FALSE	FALSE	0		ALL TOLERATED	TRUE	FALSE	FALSE	FALSE	1		SNPs&GO DAMAGING	FALSE	TRUE	FALSE	FALSE	0		POLYPHEN DAMAGING	FALSE	FALSE	TRUE	FALSE	FALSE	FALSE	0		ALL DAMAGING	FALSE
NP_000229	Polymorphism	347	P347S	N-terminus	Neutral	possibly damaging	TOLERATED	Disease	Neutral	1	0	1	0	1		POLYPHEN DAMAGING	FALSE	FALSE	FALSE	FALSE	TRUE	FALSE	0		ALL TOLERATED	TRUE	FALSE	FALSE	FALSE	1		SNPs&GO DAMAGING	FALSE	TRUE	FALSE	FALSE	0		POLYPHEN DAMAGING	FALSE	FALSE	FALSE	FALSE	TRUE	FALSE	0		ALL DAMAGING	FALSE
NP_000229	Polymorphism	915	A915V	C-terminus	Neutral	benign	TOLERATED	Neutral	Neutral	1	1	1	1	1		ALL TOLERATED	TRUE	FALSE	FALSE	FALSE	FALSE	FALSE	1		ALL TOLERATED	TRUE	FALSE	FALSE	FALSE	1		ALL TOLERATED	TRUE	FALSE	FALSE	FALSE	1		ALL TOLERATED	TRUE	FALSE	FALSE	FALSE	FALSE	FALSE	1		ALL TOLERATED	TRUE
NP_000229	Polymorphism	917	P917L	C-terminus	Neutral	benign	TOLERATED	Neutral	Neutral	1	1	1	1	1		ALL TOLERATED	TRUE	FALSE	FALSE	FALSE	FALSE	FALSE	1		ALL TOLERATED	TRUE	FALSE	FALSE	FALSE	1		ALL TOLERATED	TRUE	FALSE	FALSE	FALSE	1		ALL TOLERATED	TRUE	FALSE	FALSE	FALSE	FALSE	FALSE	1		ALL TOLERATED	TRUE
NP_000229	Cases (similar to WT)	922	R922W	C-terminus	Neutral	probably damaging	TOLERATED	Disease	Non-neutral	1	0	1	0	0		POLYPHEN DAMAGING	FALSE	FALSE	TRUE	FALSE	FALSE	FALSE	0		ALL TOLERATED	TRUE	FALSE	FALSE	FALSE	1		SNPs&GO DAMAGING	FALSE	TRUE	FALSE	FALSE	0		POLYPHEN DAMAGING	FALSE	FALSE	TRUE	FALSE	FALSE	FALSE	0		ALL DAMAGING	FALSE
NP_000229	Polymorphism	1047	R1047L	C-terminus	Neutral	benign	TOLERATED	Disease	Neutral	1	1	1	0	1		ALL TOLERATED	TRUE	FALSE	FALSE	FALSE	FALSE	FALSE	1		ALL TOLERATED	TRUE	FALSE	FALSE	FALSE	1		SNPs&GO DAMAGING	FALSE	TRUE	FALSE	FALSE	0		ALL TOLERATED	TRUE	FALSE	FALSE	FALSE	FALSE	FALSE	1		SNPs&GO DAMAGING	FALSE
NP_000229	Polymorphism	1058	A1058E	C-terminus	Neutral	benign	TOLERATED	Disease	Non-neutral	1	1	1	0	0		ALL TOLERATED	TRUE	FALSE	FALSE	FALSE	FALSE	FALSE	1		ALL TOLERATED	TRUE	FALSE	FALSE	FALSE	1		SNPs&GO DAMAGING	FALSE	TRUE	FALSE	FALSE	0		ALL TOLERATED	TRUE	FALSE	FALSE	FALSE	FALSE	FALSE	1		SNPs&GO DAMAGING	FALSE
NP_000229	Polymorphism	1068	Q1068R	C-terminus	Deleterious	possibly damaging	DAMAGING	Disease	Non-neutral	0	0	0	0	0		ALL DAMAGING	FALSE	FALSE	FALSE	FALSE	FALSE	TRUE	0		ALL DAMAGING	FALSE	FALSE	FALSE	TRUE	0		ALL DAMAGING	FALSE	FALSE	FALSE	TRUE	0		ALL DAMAGING	FALSE	FALSE	FALSE	FALSE	FALSE	TRUE	0		ALL DAMAGING	FALSE
									sum	7	4	7	2	4									4							7							2									4
									%	87.5	50	87.5	25	50									50							87.5							25									50
[truncated: 340 more columns]

## Sheet: SCN5A BrS
ID	Mutation type	Position	Substitution	Location	PROVEAN	PolyPhen-2	SIFT	SNPs&GO	SNAP	SIFT/Polyphen	SIFT/PROVEAN	SIFT/SNPs&GO	Polyphen/PROVEAN	Polyphen/SNPs&GO	PROVEAN/SNPs&GO	POLYPHEN/SNAP	SIFT/SNAP	SNAP/PROVEAN	SNAP/SNPs&GO	POLYPHEN/SIFT/PROVEAN	POLYPHEN/SIFT/SNPs&GO	PROVEAN/SNPs&GO/SIFT	POLYPHEN/PROVEAN/SNPs&GO	POLYPHEN/SNAP/SIFT	POLYPHEN/SNAP/PROVEAN	POLYPHEN/SNAP/SNPs&GO	SIFT/PROVEAN/SNAP	SIFT/SNAP/SNPs&GO	PROVEAN/SNPs&GO/SNAP	POLYPHEN/PROVEAN/SNPs&GO/SIFT	POLYPHEN/SIFT/PROVEAN/SNAP	POLYPHEN/SIFT/SNPs&GO/SNAP	POLYPHEN/PROVEAN/SNPs&GO/SNAP	SIFT/PROVEAN/SNPs&GO/SNAP	COMBINE ALL	Meta-SNP	PredictSNP		PROVEAN	PolyPhen-2	SIFT	SNPs&GO	SNAP	SIFT/Polyphen	SIFT/PROVEAN	SIFT/SNPs&GO	Polyphen/PROVEAN	Polyphen/SNPs&GO	PROVEAN/SNPs&GO
NP_000326	BrS	70	N70K	N-terminus	Neutral	probably damaging	DAMAGING	Neutral	Neutral	ALL DAMAGING	SIFT DAMAGING	SIFT DAMAGING	POLYPHEN DAMAGING	POLYPHEN DAMAGING	ALL TOLERATED	POLYPHEN DAMAGING	SIFT DAMAGING	ALL TOLERATED	ALL TOLERATED	PROVEAN TOLERATED	SNPs&GO TOLERATED	SIFT DAMAGING	POLYPHEN DAMAGING	SNAP TOLERATED	POLYPHEN DAMAGING	POLYPHEN DAMAGING	SIFT DAMAGING	SIFT DAMAGING	ALL TOLERATED	POLYPHEN/SIFT DAMAGING	POLYPHEN/SIFT DAMAGING	POLYPHEN/SIFT DAMAGING	POLYPHEN DAMAGING	SIFT DAMAGING	POLYPHEN/SIFT DAMAGING	Neutral	NEUTRAL		0	1	1	0	0	1	1	1	1	1	0
NP_000326	BrS	104	R104Q	N-terminus	Deleterious	probably damaging	DAMAGING	Disease	Non-neutral	ALL DAMAGING	ALL DAMAGING	ALL DAMAGING	ALL DAMAGING	ALL DAMAGING	ALL DAMAGING	ALL DAMAGING	ALL DAMAGING	ALL DAMAGING	ALL DAMAGING	ALL DAMAGING	ALL DAMAGING	ALL DAMAGING	ALL DAMAGING	ALL DAMAGING	ALL DAMAGING	ALL DAMAGING	ALL DAMAGING	ALL DAMAGING	ALL DAMAGING	ALL DAMAGING	ALL DAMAGING	ALL DAMAGING	ALL DAMAGING	ALL DAMAGING	ALL DAMAGING	Disease	DELETERIOUS		1	1	1	1	1	1	1	1	1	1	1
NP_000326	BrS	104	R104W	N-terminus	Deleterious	probably damaging	DAMAGING	Disease	Non-neutral	ALL DAMAGING	ALL DAMAGING	ALL DAMAGING	ALL DAMAGING	ALL DAMAGING	ALL DAMAGING	ALL DAMAGING	ALL DAMAGING	ALL DAMAGING	ALL DAMAGING	ALL DAMAGING	ALL DAMAGING	ALL DAMAGING	ALL DAMAGING	ALL DAMAGING	ALL DAMAGING	ALL DAMAGING	ALL DAMAGING	ALL DAMAGING	ALL DAMAGING	ALL DAMAGING	ALL DAMAGING	ALL DAMAGING	ALL DAMAGING	ALL DAMAGING	ALL DAMAGING	Disease	DELETERIOUS		1	1	1	1	1	1	1	1	1	1	1
NP_000326	BrS	121	R121W	N-terminus	Deleterious	probably damaging	DAMAGING	Disease	Non-neutral	ALL DAMAGING	ALL DAMAGING	ALL DAMAGING	ALL DAMAGING	ALL DAMAGING	ALL DAMAGING	ALL DAMAGING	ALL DAMAGING	ALL DAMAGING	ALL DAMAGING	ALL DAMAGING	ALL DAMAGING	ALL DAMAGING	ALL DAMAGING	ALL DAMAGING	ALL DAMAGING	ALL DAMAGING	ALL DAMAGING	ALL DAMAGING	ALL DAMAGING	ALL DAMAGING	ALL DAMAGING	ALL DAMAGING	ALL DAMAGING	ALL DAMAGING	ALL DAMAGING	Disease	DELETERIOUS		1	1	1	1	1	1	1	1	1	1	1
NP_000326	BrS	126	K126E	N-terminus	Deleterious	possibly damaging	DAMAGING	Disease	Non-neutral	ALL DAMAGING	ALL DAMAGING	ALL DAMAGING	ALL DAMAGING	ALL DAMAGING	ALL DAMAGING	ALL DAMAGING	ALL DAMAGING	ALL DAMAGING	ALL DAMAGING	ALL DAMAGING	ALL DAMAGING	ALL DAMAGING	ALL DAMAGING	ALL DAMAGING	ALL DAMAGING	ALL DAMAGING	ALL DAMAGING	ALL DAMAGING	ALL DAMAGING	ALL DAMAGING	ALL DAMAGING	ALL DAMAGING	ALL DAMAGING	ALL DAMAGING	ALL DAMAGING	Disease	DELETERIOUS		1	1	1	1	1	1	1	1	1	1	1
NP_000326	BrS	161	E161K	I S2	Deleterious	probably damaging	DAMAGING	Disease	Non-neutral	ALL DAMAGING	ALL DAMAGING	ALL DAMAGING	ALL DAMAGING	ALL DAMAGING	ALL DAMAGING	ALL DAMAGING	ALL DAMAGING	ALL DAMAGING	ALL DAMAGING	ALL DAMAGING	ALL DAMAGING	ALL DAMAGING	ALL DAMAGING	ALL DAMAGING	ALL DAMAGING	ALL DAMAGING	ALL DAMAGING	ALL DAMAGING	ALL DAMAGING	ALL DAMAGING	ALL DAMAGING	ALL DAMAGING	ALL DAMAGING	ALL DAMAGING	ALL DAMAGING	Disease	DELETERIOUS		1	1	1	1	1	1	1	1	1	1	1
NP_000326.2	BrS w multiple SCN5A mutations	220	T220I	I S4	Deleterious	probably damaging	DAMAGING	Disease	Non-neutral	ALL DAMAGING	ALL DAMAGING	ALL DAMAGING	ALL DAMAGING	ALL DAMAGING	ALL DAMAGING	ALL DAMAGING	ALL DAMAGING	ALL DAMAGING	ALL DAMAGING	ALL DAMAGING	ALL DAMAGING	ALL DAMAGING	ALL DAMAGING	ALL DAMAGING	ALL DAMAGING	ALL DAMAGING	ALL DAMAGING	ALL DAMAGING	ALL DAMAGING	ALL DAMAGING	ALL DAMAGING	ALL DAMAGING	ALL DAMAGING	ALL DAMAGING	ALL DAMAGING	Neutral	DELETERIOUS		1	1	1	1	1	1	1	1	1	1	1
NP_000326	BrS	225	R225W	I S4	Deleterious	probably damaging	DAMAGING	Disease	Non-neutral	ALL DAMAGING	ALL DAMAGING	ALL DAMAGING	ALL DAMAGING	ALL DAMAGING	ALL DAMAGING	ALL DAMAGING	ALL DAMAGING	ALL DAMAGING	ALL DAMAGING	ALL DAMAGING	ALL DAMAGING	ALL DAMAGING	ALL DAMAGING	ALL DAMAGING	ALL DAMAGING	ALL DAMAGING	ALL DAMAGING	ALL DAMAGING	ALL DAMAGING	ALL DAMAGING	ALL DAMAGING	ALL DAMAGING	ALL DAMAGING	ALL DAMAGING	ALL DAMAGING	Disease	DELETERIOUS		1	1	1	1	1	1	1	1	1	1	1
NP_000326	BrS	232	V232I	I S4	Neutral	possibly damaging	TOLERATED	Disease	Neutral	POLYPHEN DAMAGING	ALL TOLERATED	SNPs&GO DAMAGING	POLYPHEN DAMAGING	ALL DAMAGING	SNPs&GO DAMAGING	POLYPHEN DAMAGING	ALL TOLERATED	ALL TOLERATED	SNAP DAMAGING	POLYPHEN DAMAGING	SIFT TOLERATED	SNPs&GO DAMAGING	PROVEAN TOLERATED	POLYPHEN DAMAGING	POLYPHEN DAMAGING	SNAP TOLERATED	ALL TOLERATED	SNPs&GO DAMAGING	SNPs&GO DAMAGING	POLYPHEN,SNPs&GO DAMAGING	POLYPHEN DAMAGING	POLYPHEN/SNPS&GO DAMAGING	POLYPHEN/SNPS&GO DAMAGING	SNPS&GO DAMAGING	POLYPHEN/SNPs&GO DAMAGING	Neutral	NEUTRAL		0	1	0	1	0	1	0	1	1	1	1
NP_000326	BrS	270	Q270K	I S5/S6	Deleterious	probably damaging	DAMAGING	Disease	Non-neutral	ALL DAMAGING	ALL DAMAGING	ALL DAMAGING	ALL DAMAGING	ALL DAMAGING	ALL DAMAGING	ALL DAMAGING	ALL DAMAGING	ALL DAMAGING	ALL DAMAGING	ALL DAMAGING	ALL DAMAGING	ALL DAMAGING	ALL DAMAGING	ALL DAMAGING	ALL DAMAGING	ALL DAMAGING	ALL DAMAGING	ALL DAMAGING	ALL DAMAGING	ALL DAMAGING	ALL DAMAGING	ALL DAMAGING	ALL DAMAGING	ALL DAMAGING	ALL DAMAGING	Disease	DELETERIOUS		1	1	1	1	1	1	1	1	1	1	1
NP_000327	BrS	282	R282H	I S5/S6	Deleterious	probably damaging	TOLERATED	Disease	Non-neutral	POLYPHEN DAMAGING	PROVEAN DAMAGING	SNPs&GO DAMAGING	ALL DAMAGING	ALL DAMAGING	ALL DAMAGING	ALL DAMAGING	SNAP DAMAGING	ALL DAMAGING	ALL DAMAGING	SIFT TOLERATED	SIFT TOLERATED	SIFT TOLERATED	ALL DAMAGING	SIFT TOLERATED	ALL DAMAGING	ALL DAMAGING	SIFT TOLERATED	SIFT TOLERATED	ALL DAMAGING	SIFT TOLERATED	SIFT TOLERATED	SIFT TOLERATED	ALL DAMAGING	SIFT TOLERATED	SIFT TOLERATED	Disease	NEUTRAL		1	1	0	1	1	1	1	1	1	1	1
NP_000326	BrS	325	L325R	I S5/S6	Deleterious	benign	DAMAGING	Disease	Non-neutral	SIFT DAMAGING	ALL DAMAGING	ALL DAMAGING	PROVEAN DAMAGING	SNPs&GO DAMAGING	ALL DAMAGING	SNAP DAMAGING	ALL DAMAGING	ALL DAMAGING	ALL DAMAGING	POLYPHEN TOLERATED	POLYPHEN TOLERATED	ALL DAMAGING	POLYPHEN TOLERATED	POLYPHEN TOLERATED	POLYPHEN TOLERATED	POLYPHEN TOLERATED	ALL DAMAGING	ALL DAMAGING	ALL DAMAGING	POLYPHEN TOLERATED	POLYPHEN TOLERATED	POLYPHEN TOLERATED	POLYPHEN TOLERATED	ALL DAMAGING	POLYPHEN TOLERATED	Disease	DELETERIOUS		1	0	1	1	1	1	1	1	1	1	1
NP_000326.2	BrS w multiple SCN5A mutations	336	P336L	I S5/S6	Deleterious	probably damaging	DAMAGING	Disease	Non-neutral	ALL DAMAGING	ALL DAMAGING	ALL DAMAGING	ALL DAMAGING	ALL DAMAGING	ALL DAMAGING	ALL DAMAGING	ALL DAMAGING	ALL DAMAGING	ALL DAMAGING	ALL DAMAGING	ALL DAMAGING	ALL DAMAGING	ALL DAMAGING	ALL DAMAGING	ALL DAMAGING	ALL DAMAGING	ALL DAMAGING	ALL DAMAGING	ALL DAMAGING	ALL DAMAGING	ALL DAMAGING	ALL DAMAGING	ALL DAMAGING	ALL DAMAGING	ALL DAMAGING	Neutral	DELETERIOUS		1	1	1	1	1	1	1	1	1	1	1
NP_000326	BrS	351	G351V	I S5/S6	Deleterious	probably damaging	DAMAGING	Disease	Non-neutral	ALL DAMAGING	ALL DAMAGING	ALL DAMAGING	ALL DAMAGING	ALL DAMAGING	ALL DAMAGING	ALL DAMAGING	ALL DAMAGING	ALL DAMAGING	ALL DAMAGING	ALL DAMAGING	ALL DAMAGING	ALL DAMAGING	ALL DAMAGING	ALL DAMAGING	ALL DAMAGING	ALL DAMAGING	ALL DAMAGING	ALL DAMAGING	ALL DAMAGING	ALL DAMAGING	ALL DAMAGING	ALL DAMAGING	ALL DAMAGING	ALL DAMAGING	ALL DAMAGING	Disease	DELETERIOUS		1	1	1	1	1	1	1	1	1	1	1
NP_000326	BrS	356	D356N	I S5/S6	Deleterious	probably damaging	DAMAGING	Disease	Non-neutral	ALL DAMAGING	ALL DAMAGING	ALL DAMAGING	ALL DAMAGING	ALL DAMAGING	ALL DAMAGING	ALL DAMAGING	ALL DAMAGING	ALL DAMAGING	ALL DAMAGING	ALL DAMAGING	ALL DAMAGING	ALL DAMAGING	ALL DAMAGING	ALL DAMAGING	ALL DAMAGING	ALL DAMAGING	ALL DAMAGING	ALL DAMAGING	ALL DAMAGING	ALL DAMAGING	ALL DAMAGING	ALL DAMAGING	ALL DAMAGING	ALL DAMAGING	ALL DAMAGING	Disease	DELETERIOUS		1	1	1	1	1	1	1	1	1	1	1
NP_000326	BrS	367	R367C	I S5/S6	Deleterious	probably damaging	DAMAGING	Disease	Non-neutral	ALL DAMAGING	ALL DAMAGING	ALL DAMAGING	ALL DAMAGING	ALL DAMAGING	ALL DAMAGING	ALL DAMAGING	ALL DAMAGING	ALL DAMAGING	ALL DAMAGING	ALL DAMAGING	ALL DAMAGING	ALL DAMAGING	ALL DAMAGING	ALL DAMAGING	ALL DAMAGING	ALL DAMAGING	ALL DAMAGING	ALL DAMAGING	ALL DAMAGING	ALL DAMAGING	ALL DAMAGING	ALL DAMAGING	ALL DAMAGING	ALL DAMAGING	ALL DAMAGING	Disease	DELETERIOUS		1	1	1	1	1	1	1	1	1	1	1
NP_000326	BrS	367	R367H	I S5/S6	Deleterious	probably damaging	DAMAGING	Disease	Non-neutral	ALL DAMAGING	ALL DAMAGING	ALL DAMAGING	ALL DAMAGING	ALL DAMAGING	ALL DAMAGING	ALL DAMAGING	ALL DAMAGING	ALL DAMAGING	ALL DAMAGING	ALL DAMAGING	ALL DAMAGING	ALL DAMAGING	ALL DAMAGING	ALL DAMAGING	ALL DAMAGING	ALL DAMAGING	ALL DAMAGING	ALL DAMAGING	ALL DAMAGING	ALL DAMAGING	ALL DAMAGING	ALL DAMAGING	ALL DAMAGING	ALL DAMAGING	ALL DAMAGING	Disease	DELETERIOUS		1	1	1	1	1	1	1	1	1	1	1
NP_000326	BrS	376	R376H	I pore	Neutral	probably damaging	DAMAGING	Disease	Non-neutral	ALL DAMAGING	SIFT DAMAGING	ALL DAMAGING	POLYPHEN DAMAGING	ALL DAMAGING	SNPs&GO DAMAGING	ALL DAMAGING	ALL DAMAGING	SNAP DAMAGING	ALL DAMAGING	PROVEAN TOLERATED	ALL DAMAGING	PROVEAN TOLERATED	PROVEAN TOLERATED	ALL DAMAGING	PROVEAN TOLERATED	ALL DAMAGING	PROVEAN TOLERATED	ALL DAMAGING	PROVEAN TOLERATED	PROVEAN TOLERATED	PROVEAN TOLERATED	ALL DAMAGING	PROVEAN TOLERATED	PROVEAN TOLERATED	PROVEAN TOLERATED	Neutral	DELETERIOUS		0	1	1	1	1	1	1	1	1	1	1
NP_000327	BrS	406	N406S	I S6	Deleterious	probably damaging	DAMAGING	Disease	Non-neutral	ALL DAMAGING	ALL DAMAGING	ALL DAMAGING	ALL DAMAGING	ALL DAMAGING	ALL DAMAGING	ALL DAMAGING	ALL DAMAGING	ALL DAMAGING	ALL DAMAGING	ALL DAMAGING	ALL DAMAGING	ALL DAMAGING	ALL DAMAGING	ALL DAMAGING	ALL DAMAGING	ALL DAMAGING	ALL DAMAGING	ALL DAMAGING	ALL DAMAGING	ALL DAMAGING	ALL DAMAGING	ALL DAMAGING	ALL DAMAGING	ALL DAMAGING	ALL DAMAGING	Neutral	DELETERIOUS		1	1	1	1	1	1	1	1	1	1	1
NP_000326.2	BrS w multiple SCN5A mutations	439	E439K	I S6/II S1	Deleterious	probably damaging	TOLERATED	Disease	Neutral	POLYPHEN DAMAGING	PROVEAN DAMAGING	SNPs&GO DAMAGING	ALL DAMAGING	ALL DAMAGING	ALL DAMAGING	POLYPHEN DAMAGING	ALL TOLERATED	PROVEAN DAMAGING	SNAP DAMAGING	SIFT TOLERATED	SIFT TOLERATED	SIFT TOLERATED	ALL DAMAGING	POLYPHEN DAMAGING	SNAP TOLERATED	SNAP TOLERATED	PROVEAN DAMAGING	SNPs&GO DAMAGING	SNAP TOLERATED	SIFT TOLERATED	POLYPHEN/PROVEAN DAMAGING	POLYPHEN/SNPS&GO DAMAGING	SNAP TOLERATED	SNPS&GO/PROVEAN DAMAGING	SIFT/SNAP TOLERATED	Neutral	NEUTRAL		1	1	0	1	0	1	1	1	1	1	1
NP_000326.2	Polymorphism (damaging)	481	R481W	I S6/II S1	Deleterious	benign	DAMAGING	Disease	Non-neutral	SIFT DAMAGING	ALL DAMAGING	ALL DAMAGING	PROVEAN DAMAGING	SNPs&GO DAMAGING	ALL DAMAGING	SNAP DAMAGING	ALL DAMAGING	ALL DAMAGING	ALL DAMAGING	POLYPHEN TOLERATED	POLYPHEN TOLERATED	ALL DAMAGING	POLYPHEN TOLERATED	POLYPHEN TOLERATED	POLYPHEN TOLERATED	POLYPHEN TOLERATED	ALL DAMAGING	ALL DAMAGING	ALL DAMAGING	POLYPHEN TOLERATED	POLYPHEN TOLERATED	POLYPHEN TOLERATED	POLYPHEN TOLERATED	ALL DAMAGING	POLYPHEN TOLERATED	Disease	NEUTRAL		1	0	1	1	1	1	1	1	1	1	1
NP_000326.2	Polymorphism (damaging)	524	S524Y	I S6/II S1	Deleterious	probably damaging	DAMAGING	Disease	Non-neutral	ALL DAMAGING	ALL DAMAGING	ALL DAMAGING	ALL DAMAGING	ALL DAMAGING	ALL DAMAGING	ALL DAMAGING	ALL DAMAGING	ALL DAMAGING	ALL DAMAGING	ALL DAMAGING	ALL DAMAGING	ALL DAMAGING	ALL DAMAGING	ALL DAMAGING	ALL DAMAGING	ALL DAMAGING	ALL DAMAGING	ALL DAMAGING	ALL DAMAGING	ALL DAMAGING	ALL DAMAGING	ALL DAMAGING	ALL DAMAGING	ALL DAMAGING	ALL DAMAGING	Disease	NEUTRAL		1	1	1	1	1	1	1	1	1	1	1
NP_000326	BrS	552	G552R	I S6/II S1	Deleterious	probably damaging	TOLERATED	Neutral	Non-neutral	POLYPHEN DAMAGING	PROVEAN DAMAGING	ALL TOLERATED	ALL DAMAGING	POLYPHEN DAMAGING	PROVEAN DAMAGING	ALL DAMAGING	SNAP DAMAGING	ALL DAMAGING	SNPs&GO DAMAGING	SIFT TOLERATED	POLYPHEN DAMAGING	PROVEAN DAMAGING	SNPs&GO TOLERATED	SIFT TOLERATED	ALL DAMAGING	SNPS&GO TOLERATED	SIFT TOLERATED	SNAP DAMAGING	SNPs&GO TOLERATED	POLYPHEN/PROVEAN DAMAGING	SIFT TOLERATED	POLYPHEN/SNAP DAMAGING	SNPS&GO TOLERATED	PROVEAN/SNAP DAMAGING	SIFT/SNPS&GO TOLERATED	Neutral	NEUTRAL		1	1	0	0	1	1	1	0	1	1	1
NP_000326.2	Polymorphism (damaging)	558	H558R	I S6/II S1	Neutral	benign	TOLERATED	Disease	Neutral	ALL TOLERATED	ALL TOLERATED	SNPs&GO DAMAGING	ALL TOLERATED	SNPs&GO DAMAGING	SNPs&GO DAMAGING	ALL TOLERATED	ALL TOLERATED	ALL TOLERATED	SNAP DAMAGING	ALL TOLERATED	SNPs&GO DAMAGING	SNPs&GO DAMAGING	SNPs&GO DAMAGING	ALL TOLERATED	ALL TOLERATED	SNPS&GO DAMAGING	ALL TOLERATED	SNPs&GO DAMAGING	SNPs&GO DAMAGING	SNPs&GO DAMAGING	ALL TOLERATED	SNPS&GO DAMAGING	SNPS&GO DAMAGING	SNPS&GO DAMAGING	SNPS&GO DAMAGING	Neutral	NEUTRAL		0	0	0	1	0	0	0	1	0	1	1
NP_000326.3	BrS	567	L567Q	I S6/II S1	Neutral	probably damaging	TOLERATED	Disease	Non-neutral	POLYPHEN DAMAGING	ALL TOLERATED	SNPs&GO DAMAGING	POLYPHEN DAMAGING	ALL DAMAGING	SNPs&GO DAMAGING	ALL DAMAGING	SNAP DAMAGING	SNAP DAMAGING	ALL DAMAGING	POLYPHEN DAMAGING	SIFT TOLERATED	SNPs&GO DAMAGING	PROVEAN TOLERATED	SIFT TOLERATED	PROVEAN TOLERATED	ALL DAMAGING	SNAP DAMAGING	SIFT TOLERATED	PROVEAN TOLERATED	POLYPHEN/SNPs&GO DAMAGING	POLYPHEN/SNAP DAMAGING	SIFT TOLERATED	PROVEAN TOLERATED	SNPS&GO/SNAP DAMAGING	SIFT/PROVEAN TOLERATED	Neutral	NEUTRAL		0	1	0	1	1	1	0	1	1	1	1
NP_000326.2	Cases	592	N592K	I S6/II S1	Deleterious	possibly damaging	TOLERATED	Disease	Neutral	POLYPHEN DAMAGING	PROVEAN DAMAGING	SNPs&GO DAMAGING	ALL DAMAGING	ALL DAMAGING	ALL DAMAGING	POLYPHEN DAMAGING	ALL TOLERATED	PROVEAN DAMAGING	SNAP DAMAGING	SIFT TOLERATED	SIFT TOLERATED	SIFT TOLERATED	ALL DAMAGING	POLYPHEN DAMAGING	SNAP TOLERATED	SNAP TOLERATED	PROVEAN DAMAGING	SNPs&GO DAMAGING	SNAP TOLERATED	SIFT TOLERATED	POLYPHEN/PROVEAN DAMAGING	POLYPHEN/SNPS&GO DAMAGING	SNAP TOLERATED	SNPS&GO/PROVEAN DAMAGING	SIFT/SNAP TOLERATED	Neutral	NEUTRAL		1	1	0	1	0	1	1	1	1	1	1
NP_000326	BrS	615	G615E	I S6/II S1	Neutral	probably damaging	TOLERATED	Disease	Non-neutral	POLYPHEN DAMAGING	ALL TOLERATED	SNPs&GO DAMAGING	POLYPHEN DAMAGING	ALL DAMAGING	SNPs&GO DAMAGING	ALL DAMAGING	SNAP DAMAGING	SNAP DAMAGING	ALL DAMAGING	POLYPHEN DAMAGING	SIFT TOLERATED	SNPs&GO DAMAGING	PROVEAN TOLERATED	SIFT TOLERATED	PROVEAN TOLERATED	ALL DAMAGING	SNAP DAMAGING	SIFT TOLERATED	PROVEAN TOLERATED	POLYPHEN/SNPs&GO DAMAGING	POLYPHEN/SNAP DAMAGING	SIFT TOLERATED	PROVEAN TOLERATED	SNPS&GO/SNAP DAMAGING	SIFT/PROVEAN TOLERATED	Neutral	NEUTRAL		0	1	0	1	1	1	0	1	1	1	1
NP_000326.2	Polymorphism (damaging)	618	L618F	I S6/II S1	Neutral	possibly damaging	TOLERATED	Neutral	Non-neutral	POLYPHEN DAMAGING	ALL TOLERATED	ALL TOLERATED	POLYPHEN DAMAGING	POLYPHEN DAMAGING	ALL TOLERATED	ALL DAMAGING	SNAP DAMAGING	SNAP DAMAGING	SNPs&GO DAMAGING	POLYPHEN DAMAGING	POLYPHEN DAMAGING	ALL TOLERATED	POLYPHEN DAMAGING	SIFT TOLERATED	PROVEAN TOLERATED	SNPS&GO TOLERATED	SNAP DAMAGING	SNAP DAMAGING	SNAP DAMAGING	POLYPHEN DAMAGING	POLYPHEN/SNAP DAMAGING	POLYPHEN/SNAP DAMAGING	POLYPHEN/SNAP DAMAGING	SNAP DAMAGING	POLYPHEN/SNAP DAMAGING	Neutral	NEUTRAL		0	1	0	0	1	1	0	0	1	1	0
NP_000326.2	BrS w multiple SCN5A mutations	619	L619F	I S6/II S1	Neutral	possibly damaging	TOLERATED	Neutral	Non-neutral	POLYPHEN DAMAGING	ALL TOLERATED	ALL TOLERATED	POLYPHEN DAMAGING	POLYPHEN DAMAGING	ALL TOLERATED	ALL DAMAGING	SNAP DAMAGING	SNAP DAMAGING	SNPs&GO DAMAGING	POLYPHEN DAMAGING	POLYPHEN DAMAGING	ALL TOLERATED	POLYPHEN DAMAGING	SIFT TOLERATED	PROVEAN TOLERATED	SNPS&GO TOLERATED	SNAP DAMAGING	SNAP DAMAGING	SNAP DAMAGING	POLYPHEN DAMAGING	POLYPHEN/SNAP DAMAGING	POLYPHEN/SNAP DAMAGING	POLYPHEN/SNAP DAMAGING	SNAP DAMAGING	POLYPHEN/SNAP DAMAGING	Neutral	NEUTRAL		0	1	0	0	1	1	0	0	1	1	0
NP_000326.2	BrS w multiple SCN5A mutations	647	A647D	I S6/II S1	Neutral	benign	TOLERATED	Disease	Neutral	ALL TOLERATED	ALL TOLERATED	SNPs&GO DAMAGING	ALL TOLERATED	SNPs&GO DAMAGING	SNPs&GO DAMAGING	ALL TOLERATED	ALL TOLERATED	ALL TOLERATED	SNAP DAMAGING	ALL TOLERATED	SNPs&GO DAMAGING	SNPs&GO DAMAGING	SNPs&GO DAMAGING	ALL TOLERATED	ALL TOLERATED	SNPS&GO DAMAGING	ALL TOLERATED	SNPs&GO DAMAGING	SNPs&GO DAMAGING	SNPs&GO DAMAGING	ALL TOLERATED	SNPS&GO DAMAGING	SNPS&GO DAMAGING	SNPS&GO DAMAGING	SNPS&GO DAMAGING	Neutral	NEUTRAL		0	0	0	1	0	0	0	1	0	1	1
NP_000326	BrS	735	A735V	II S1	Deleterious	benign	DAMAGING	Disease	Non-neutral	SIFT DAMAGING	ALL DAMAGING	ALL DAMAGING	PROVEAN DAMAGING	SNPs&GO DAMAGING	ALL DAMAGING	SNAP DAMAGING	ALL DAMAGING	ALL DAMAGING	ALL DAMAGING	POLYPHEN TOLERATED	POLYPHEN TOLERATED	ALL DAMAGING	POLYPHEN TOLERATED	POLYPHEN TOLERATED	POLYPHEN TOLERATED	POLYPHEN TOLERATED	ALL DAMAGING	ALL DAMAGING	ALL DAMAGING	POLYPHEN TOLERATED	POLYPHEN TOLERATED	POLYPHEN TOLERATED	POLYPHEN TOLERATED	ALL DAMAGING	POLYPHEN TOLERATED	Neutral	DELETERIOUS		1	0	1	1	1	1	1	1	1	1	1
NP_000326.2	BrS w multiple SCN5A mutations	752	G752R	II S2	Deleterious	probably damaging	DAMAGING	Disease	Non-neutral	ALL DAMAGING	ALL DAMAGING	ALL DAMAGING	ALL DAMAGING	ALL DAMAGING	ALL DAMAGING	ALL DAMAGING	ALL DAMAGING	ALL DAMAGING	ALL DAMAGING	ALL DAMAGING	ALL DAMAGING	ALL DAMAGING	ALL DAMAGING	ALL DAMAGING	ALL DAMAGING	ALL DAMAGING	ALL DAMAGING	ALL DAMAGING	ALL DAMAGING	ALL DAMAGING	ALL DAMAGING	ALL DAMAGING	ALL DAMAGING	ALL DAMAGING	ALL DAMAGING	Disease	DELETERIOUS		1	1	1	1	1	1	1	1	1	1	1
NP_000326	BrS	878	R878C	II S5/II pore	Deleterious	probably damaging	DAMAGING	Disease	Non-neutral	ALL DAMAGING	ALL DAMAGING	ALL DAMAGING	ALL DAMAGING	ALL DAMAGING	ALL DAMAGING	ALL DAMAGING	ALL DAMAGING	ALL DAMAGING	ALL DAMAGING	ALL DAMAGING	ALL DAMAGING	ALL DAMAGING	ALL DAMAGING	ALL DAMAGING	ALL DAMAGING	ALL DAMAGING	ALL DAMAGING	ALL DAMAGING	ALL DAMAGING	ALL DAMAGING	ALL DAMAGING	ALL DAMAGING	ALL DAMAGING	ALL DAMAGING	ALL DAMAGING	Disease	DELETERIOUS		1	1	1	1	1	1	1	1	1	1	1
NP_000326	BrS	965	R965C	II S6/III S1	Deleterious	probably damaging	DAMAGING	Disease	Non-neutral	ALL DAMAGING	ALL DAMAGING	ALL DAMAGING	ALL DAMAGING	ALL DAMAGING	ALL DAMAGING	ALL DAMAGING	ALL DAMAGING	ALL DAMAGING	ALL DAMAGING	ALL DAMAGING	ALL DAMAGING	ALL DAMAGING	ALL DAMAGING	ALL DAMAGING	ALL DAMAGING	ALL DAMAGING	ALL DAMAGING	ALL DAMAGING	ALL DAMAGING	ALL DAMAGING	ALL DAMAGING	ALL DAMAGING	ALL DAMAGING	ALL DAMAGING	ALL DAMAGING	Disease	DELETERIOUS		1	1	1	1	1	1	1	1	1	1	1
NP_000326.2	BrS w multiple SCN5A mutations	1053	E1053K	II S6/III S1	Deleterious	probably damaging	TOLERATED	Neutral	Non-neutral	POLYPHEN DAMAGING	PROVEAN DAMAGING	ALL TOLERATED	ALL DAMAGING	POLYPHEN DAMAGING	PROVEAN DAMAGING	ALL DAMAGING	SNAP DAMAGING	ALL DAMAGING	SNPs&GO DAMAGING	SIFT TOLERATED	POLYPHEN DAMAGING	PROVEAN DAMAGING	SNPs&GO TOLERATED	SIFT TOLERATED	ALL DAMAGING	SNPS&GO TOLERATED	SIFT TOLERATED	SNAP DAMAGING	SNPs&GO TOLERATED	POLYPHEN/PROVEAN DAMAGING	SIFT TOLERATED	POLYPHEN/SNAP DAMAGING	SNPS&GO TOLERATED	PROVEAN/SNAP DAMAGING	SIFT/SNPS&GO TOLERATED	Neutral	DELETERIOUS		1	1	0	0	1	1	1	0	1	1	1
NP_000326.2	Polymorphism (damaging)	1090	P1090L	II S6/III S1	Neutral	benign	TOLERATED	Neutral	Neutral	ALL TOLERATED	ALL TOLERATED	ALL TOLERATED	ALL TOLERATED	ALL TOLERATED	ALL TOLERATED	ALL TOLERATED	ALL TOLERATED	ALL TOLERATED	ALL TOLERATED	ALL TOLERATED	ALL TOLERATED	ALL TOLERATED	ALL TOLERATED	ALL TOLERATED	ALL TOLERATED	ALL TOLERATED	ALL TOLERATED	ALL TOLERATED	ALL TOLERATED	ALL TOLERATED	ALL TOLERATED	ALL TOLERATED	ALL TOLERATED	ALL TOLERATED	ALL TOLERATED	Neutral	NEUTRAL		0	0	0	0	0	0	0	0	0	0	0
NP_000326.2	Polymorphism (damaging)	1103	S1103Y	II S6/III S1	Neutral	benign	TOLERATED	Neutral	Non-neutral	ALL TOLERATED	ALL TOLERATED	ALL TOLERATED	ALL TOLERATED	ALL TOLERATED	ALL TOLERATED	SNAP DAMAGING	SNAP DAMAGING	SNAP DAMAGING	SNPs&GO DAMAGING	ALL TOLERATED	ALL TOLERATED	ALL TOLERATED	ALL TOLERATED	SNAP DAMAGING	SNAP DAMAGING	SNAP DAMAGING	SNAP DAMAGING	SNAP DAMAGING	SNAP DAMAGING	ALL TOLERATED	SNAP DAMAGING	SNAP DAMAGING	SNAP DAMAGING	SNAP DAMAGING	SNAP DAMAGING	Neutral	NEUTRAL		0	0	0	0	1	0	0	0	0	0	0
NP_000326.2	Polymorphism (damaging)	1193	R1193Q	II S6/III S1	Neutral	benign	TOLERATED	Neutral	Non-neutral	ALL TOLERATED	ALL TOLERATED	ALL TOLERATED	ALL TOLERATED	ALL TOLERATED	ALL TOLERATED	SNAP DAMAGING	SNAP DAMAGING	SNAP DAMAGING	SNPs&GO DAMAGING	ALL TOLERATED	ALL TOLERATED	ALL TOLERATED	ALL TOLERATED	SNAP DAMAGING	SNAP DAMAGING	SNAP DAMAGING	SNAP DAMAGING	SNAP DAMAGING	SNAP DAMAGING	ALL TOLERATED	SNAP DAMAGING	SNAP DAMAGING	SNAP DAMAGING	SNAP DAMAGING	SNAP DAMAGING	Neutral	NEUTRAL		0	0	0	0	1	0	0	0	0	0	0
NP_000326.2	BrS w multiple SCN5A mutations	1232	R1232W	III S1/S2	Deleterious	probably damaging	DAMAGING	Disease	Non-neutral	ALL DAMAGING	ALL DAMAGING	ALL DAMAGING	ALL DAMAGING	ALL DAMAGING	ALL DAMAGING	ALL DAMAGING	ALL DAMAGING	ALL DAMAGING	ALL DAMAGING	ALL DAMAGING	ALL DAMAGING	ALL DAMAGING	ALL DAMAGING	ALL DAMAGING	ALL DAMAGING	ALL DAMAGING	ALL DAMAGING	ALL DAMAGING	ALL DAMAGING	ALL DAMAGING	ALL DAMAGING	ALL DAMAGING	ALL DAMAGING	ALL DAMAGING	ALL DAMAGING	Disease	DELETERIOUS		1	1	1	1	1	1	1	1	1	1	1
NP_000326	BrS	1275	D1275N	III S3	Deleterious	probably damaging	DAMAGING	Disease	Non-neutral	ALL DAMAGING	ALL DAMAGING	ALL DAMAGING	ALL DAMAGING	ALL DAMAGING	ALL DAMAGING	ALL DAMAGING	ALL DAMAGING	ALL DAMAGING	ALL DAMAGING	ALL DAMAGING	ALL DAMAGING	ALL DAMAGING	ALL DAMAGING	ALL DAMAGING	ALL DAMAGING	ALL DAMAGING	ALL DAMAGING	ALL DAMAGING	ALL DAMAGING	ALL DAMAGING	ALL DAMAGING	ALL DAMAGING	ALL DAMAGING	ALL DAMAGING	ALL DAMAGING	Disease	DELETERIOUS		1	1	1	1	1	1	1	1	1	1	1
NP_000326.2	Polymorphism (damaging)	1308	L1308F	III S4	Deleterious	probably damaging	DAMAGING	Disease	Non-neutral	ALL DAMAGING	ALL DAMAGING	ALL DAMAGING	ALL DAMAGING	ALL DAMAGING	ALL DAMAGING	ALL DAMAGING	ALL DAMAGING	ALL DAMAGING	ALL DAMAGING	ALL DAMAGING	ALL DAMAGING	ALL DAMAGING	ALL DAMAGING	ALL DAMAGING	ALL DAMAGING	ALL DAMAGING	ALL DAMAGING	ALL DAMAGING	ALL DAMAGING	ALL DAMAGING	ALL DAMAGING	ALL DAMAGING	ALL DAMAGING	ALL DAMAGING	ALL DAMAGING	Neutral	NEUTRAL		1	1	1	1	1	1	1	1	1	1	1
NP_000326.2	BrS w multiple SCN5A mutations	1332	P1332L	III S4/S5	Deleterious	probably damaging	DAMAGING	Disease	Non-neutral	ALL DAMAGING	ALL DAMAGING	ALL DAMAGING	ALL DAMAGING	ALL DAMAGING	ALL DAMAGING	ALL DAMAGING	ALL DAMAGING	ALL DAMAGING	ALL DAMAGING	ALL DAMAGING	ALL DAMAGING	ALL DAMAGING	ALL DAMAGING	ALL DAMAGING	ALL DAMAGING	ALL DAMAGING	ALL DAMAGING	ALL DAMAGING	ALL DAMAGING	ALL DAMAGING	ALL DAMAGING	ALL DAMAGING	ALL DAMAGING	ALL DAMAGING	ALL DAMAGING	Disease	DELETERIOUS		1	1	1	1	1	1	1	1	1	1	1
NP_000326	BrS	1340	V1340I	III S5	Neutral	probably damaging	DAMAGING	Disease	Neutral	ALL DAMAGING	SIFT DAMAGING	ALL DAMAGING	POLYPHEN DAMAGING	ALL DAMAGING	SNPs&GO DAMAGING	POLYPHEN DAMAGING	SIFT DAMAGING	ALL TOLERATED	SNAP DAMAGING	PROVEAN TOLERATED	ALL DAMAGING	PROVEAN TOLERATED	PROVEAN TOLERATED	SNAP TOLERATED	POLYPHEN DAMAGING	SNAP TOLERATED	SIFT DAMAGING	SNAP TOLERATED	SNPs&GO DAMAGING	PROVEAN TOLERATED	POLYPHEN/SIFT DAMAGING	SNAP TOLERATED	POLYPHEN/SNPS&GO DAMAGING	SIFT/SNPS&GO DAMAGING	PROVEAN/SNAP TOLERATED	Neutral	NEUTRAL		0	1	1	1	0	1	1	1	1	1	1
NP_000326	BrS	1406	G1406R	III S5/III pore	Deleterious	probably damaging	DAMAGING	Disease	Non-neutral	ALL DAMAGING	ALL DAMAGING	ALL DAMAGING	ALL DAMAGING	ALL DAMAGING	ALL DAMAGING	ALL DAMAGING	ALL DAMAGING	ALL DAMAGING	ALL DAMAGING	ALL DAMAGING	ALL DAMAGING	ALL DAMAGING	ALL DAMAGING	ALL DAMAGING	ALL DAMAGING	ALL DAMAGING	ALL DAMAGING	ALL DAMAGING	ALL DAMAGING	ALL DAMAGING	ALL DAMAGING	ALL DAMAGING	ALL DAMAGING	ALL DAMAGING	ALL DAMAGING	Disease	DELETERIOUS		1	1	1	1	1	1	1	1	1	1	1
NP_000326	BrS	1408	G1408R	III S5/III pore	Deleterious	probably damaging	DAMAGING	Disease	Non-neutral	ALL DAMAGING	ALL DAMAGING	ALL DAMAGING	ALL DAMAGING	ALL DAMAGING	ALL DAMAGING	ALL DAMAGING	ALL DAMAGING	ALL DAMAGING	ALL DAMAGING	ALL DAMAGING	ALL DAMAGING	ALL DAMAGING	ALL DAMAGING	ALL DAMAGING	ALL DAMAGING	ALL DAMAGING	ALL DAMAGING	ALL DAMAGING	ALL DAMAGING	ALL DAMAGING	ALL DAMAGING	ALL DAMAGING	ALL DAMAGING	ALL DAMAGING	ALL DAMAGING	Disease	DELETERIOUS		1	1	1	1	1	1	1	1	1	1	1
NP_000326	BrS	1427	A1427S	III pore	Deleterious	possibly damaging	TOLERATED	Neutral	Neutral	POLYPHEN DAMAGING	PROVEAN DAMAGING	ALL TOLERATED	ALL DAMAGING	POLYPHEN DAMAGING	PROVEAN DAMAGING	POLYPHEN DAMAGING	ALL TOLERATED	PROVEAN DAMAGING	ALL TOLERATED	SIFT TOLERATED	POLYPHEN DAMAGING	PROVEAN DAMAGING	SNPs&GO TOLERATED	POLYPHEN DAMAGING	SNAP TOLERATED	POLYPHEN DAMAGING	PROVEAN DAMAGING	ALL TOLERATED	PROVEAN DAMAGING	POLYPHEN/PROVEAN DAMAGING	POLYPHEN/PROVEAN DAMAGING	POLYPHEN DAMAGING	POLYPHEN/PROVEAN DAMAGING	PROVEAN DAMAGING	POLYPHEN/PROVEAN DAMAGING	Neutral	NEUTRAL		1	1	0	0	0	1	1	0	1	1	1
NP_000326	BrS	1432	R1432G	III pore/III S6	Deleterious	possibly damaging	DAMAGING	Disease	Non-neutral	ALL DAMAGING	ALL DAMAGING	ALL DAMAGING	ALL DAMAGING	ALL DAMAGING	ALL DAMAGING	ALL DAMAGING	ALL DAMAGING	ALL DAMAGING	ALL DAMAGING	ALL DAMAGING	ALL DAMAGING	ALL DAMAGING	ALL DAMAGING	ALL DAMAGING	ALL DAMAGING	ALL DAMAGING	ALL DAMAGING	ALL DAMAGING	ALL DAMAGING	ALL DAMAGING	ALL DAMAGING	ALL DAMAGING	ALL DAMAGING	ALL DAMAGING	ALL DAMAGING	Neutral	NEUTRAL		1	1	1	1	1	1	1	1	1	1	1
NP_000326	BrS	1438	P1438L	III pore/III S6	Deleterious	probably damaging	DAMAGING	Disease	Non-neutral	ALL DAMAGING	ALL DAMAGING	ALL DAMAGING	ALL DAMAGING	ALL DAMAGING	ALL DAMAGING	ALL DAMAGING	ALL DAMAGING	ALL DAMAGING	ALL DAMAGING	ALL DAMAGING	ALL DAMAGING	ALL DAMAGING	ALL DAMAGING	ALL DAMAGING	ALL DAMAGING	ALL DAMAGING	ALL DAMAGING	ALL DAMAGING	ALL DAMAGING	ALL DAMAGING	ALL DAMAGING	ALL DAMAGING	ALL DAMAGING	ALL DAMAGING	ALL DAMAGING	Disease	DELETERIOUS		1	1	1	1	1	1	1	1	1	1	1
NP_000326	LQT3	1486	F1486L	III S6/IV S1	Deleterious	benign	DAMAGING	Disease	Non-neutral	SIFT DAMAGING	ALL DAMAGING	ALL DAMAGING	PROVEAN DAMAGING	SNPs&GO DAMAGING	ALL DAMAGING	SNAP DAMAGING	ALL DAMAGING	ALL DAMAGING	ALL DAMAGING	POLYPHEN TOLERATED	POLYPHEN TOLERATED	ALL DAMAGING	POLYPHEN TOLERATED	POLYPHEN TOLERATED	POLYPHEN TOLERATED	POLYPHEN TOLERATED	ALL DAMAGING	ALL DAMAGING	ALL DAMAGING	POLYPHEN TOLERATED	POLYPHEN TOLERATED	POLYPHEN TOLERATED	POLYPHEN TOLERATED	ALL DAMAGING	POLYPHEN TOLERATED	Neutral	NEUTRAL		1	0	1	1	1	1	1	1	1	1	1
NP_000326.2	Polymorphism (damaging)	1512	R1512W	III S6/IV S1	Deleterious	probably damaging	DAMAGING	Disease	Non-neutral	ALL DAMAGING	ALL DAMAGING	ALL DAMAGING	ALL DAMAGING	ALL DAMAGING	ALL DAMAGING	ALL DAMAGING	ALL DAMAGING	ALL DAMAGING	ALL DAMAGING	ALL DAMAGING	ALL DAMAGING	ALL DAMAGING	ALL DAMAGING	ALL DAMAGING	ALL DAMAGING	ALL DAMAGING	ALL DAMAGING	ALL DAMAGING	ALL DAMAGING	ALL DAMAGING	ALL DAMAGING	ALL DAMAGING	ALL DAMAGING	ALL DAMAGING	ALL DAMAGING	Disease	DELETERIOUS		1	1	1	1	1	1	1	1	1	1	1
NP_000326.2	BrS w multiple SCN5A mutations	1620	T1620M	IV S3/S4	Deleterious	probably damaging	DAMAGING	Disease	Non-neutral	ALL DAMAGING	ALL DAMAGING	ALL DAMAGING	ALL DAMAGING	ALL DAMAGING	ALL DAMAGING	ALL DAMAGING	ALL DAMAGING	ALL DAMAGING	ALL DAMAGING	ALL DAMAGING	ALL DAMAGING	ALL DAMAGING	ALL DAMAGING	ALL DAMAGING	ALL DAMAGING	ALL DAMAGING	ALL DAMAGING	ALL DAMAGING	ALL DAMAGING	ALL DAMAGING	ALL DAMAGING	ALL DAMAGING	ALL DAMAGING	ALL DAMAGING	ALL DAMAGING	Disease	DELETERIOUS		1	1	1	1	1	1	1	1	1	1	1
NP_000326	BrS	1623	R1623Q	IV S4	Deleterious	possibly damaging	DAMAGING	Disease	Non-neutral	ALL DAMAGING	ALL DAMAGING	ALL DAMAGING	ALL DAMAGING	ALL DAMAGING	ALL DAMAGING	ALL DAMAGING	ALL DAMAGING	ALL DAMAGING	ALL DAMAGING	ALL DAMAGING	ALL DAMAGING	ALL DAMAGING	ALL DAMAGING	ALL DAMAGING	ALL DAMAGING	ALL DAMAGING	ALL DAMAGING	ALL DAMAGING	ALL DAMAGING	ALL DAMAGING	ALL DAMAGING	ALL DAMAGING	ALL DAMAGING	ALL DAMAGING	ALL DAMAGING	Neutral	DELETERIOUS		1	1	1	1	1	1	1	1	1	1	1
NP_000326	BrS	1629	R1629Q	IV S4	Deleterious	probably damaging	DAMAGING	Disease	Non-neutral	ALL DAMAGING	ALL DAMAGING	ALL DAMAGING	ALL DAMAGING	ALL DAMAGING	ALL DAMAGING	ALL DAMAGING	ALL DAMAGING	ALL DAMAGING	ALL DAMAGING	ALL DAMAGING	ALL DAMAGING	ALL DAMAGING	ALL DAMAGING	ALL DAMAGING	ALL DAMAGING	ALL DAMAGING	ALL DAMAGING	ALL DAMAGING	ALL DAMAGING	ALL DAMAGING	ALL DAMAGING	ALL DAMAGING	ALL DAMAGING	ALL DAMAGING	ALL DAMAGING	Neutral	DELETERIOUS		1	1	1	1	1	1	1	1	1	1	1
NP_000326.2	BrS w multiple SCN5A mutations	1660	I1660V	IV S5	Neutral	probably damaging	DAMAGING	Neutral	Non-neutral	ALL DAMAGING	SIFT DAMAGING	SIFT DAMAGING	POLYPHEN DAMAGING	POLYPHEN DAMAGING	ALL TOLERATED	ALL DAMAGING	ALL DAMAGING	SNAP DAMAGING	SNPs&GO DAMAGING	PROVEAN TOLERATED	SNPs&GO TOLERATED	SIFT DAMAGING	POLYPHEN DAMAGING	ALL DAMAGING	PROVEAN TOLERATED	SNPS&GO TOLERATED	PROVEAN TOLERATED	SNPs&GO TOLERATED	SNAP DAMAGING	POLYPHEN/SIFT DAMAGING	PROVEAN TOLERATED	SNPS&GO TOLERATED	POLYPHEN/SNAP DAMAGING	SIFT/SNAP DAMAGING	PROVEAN/SNPS&GO TOLERATED	Neutral	NEUTRAL		0	1	1	0	1	1	1	1	1	1	0
NP_000326.3	BrS	1710	S1710L	IV pore	Deleterious	probably damaging	DAMAGING	Disease	Non-neutral	ALL DAMAGING	ALL DAMAGING	ALL DAMAGING	ALL DAMAGING	ALL DAMAGING	ALL DAMAGING	ALL DAMAGING	ALL DAMAGING	ALL DAMAGING	ALL DAMAGING	ALL DAMAGING	ALL DAMAGING	ALL DAMAGING	ALL DAMAGING	ALL DAMAGING	ALL DAMAGING	ALL DAMAGING	ALL DAMAGING	ALL DAMAGING	ALL DAMAGING	ALL DAMAGING	ALL DAMAGING	ALL DAMAGING	ALL DAMAGING	ALL DAMAGING	ALL DAMAGING	Disease	DELETERIOUS		1	1	1	1	1	1	1	1	1	1	1
NP_000326	BrS	1714	D1714G	IV pore	Deleterious	probably damaging	DAMAGING	Disease	Non-neutral	ALL DAMAGING	ALL DAMAGING	ALL DAMAGING	ALL DAMAGING	ALL DAMAGING	ALL DAMAGING	ALL DAMAGING	ALL DAMAGING	ALL DAMAGING	ALL DAMAGING	ALL DAMAGING	ALL DAMAGING	ALL DAMAGING	ALL DAMAGING	ALL DAMAGING	ALL DAMAGING	ALL DAMAGING	ALL DAMAGING	ALL DAMAGING	ALL DAMAGING	ALL DAMAGING	ALL DAMAGING	ALL DAMAGING	ALL DAMAGING	ALL DAMAGING	ALL DAMAGING	Disease	DELETERIOUS		1	1	1	1	1	1	1	1	1	1	1
NP_000326	BrS	1740	G1740R	IV pore/IV S6	Deleterious	probably damaging	DAMAGING	Disease	Non-neutral	ALL DAMAGING	ALL DAMAGING	ALL DAMAGING	ALL DAMAGING	ALL DAMAGING	ALL DAMAGING	ALL DAMAGING	ALL DAMAGING	ALL DAMAGING	ALL DAMAGING	ALL DAMAGING	ALL DAMAGING	ALL DAMAGING	ALL DAMAGING	ALL DAMAGING	ALL DAMAGING	ALL DAMAGING	ALL DAMAGING	ALL DAMAGING	ALL DAMAGING	ALL DAMAGING	ALL DAMAGING	ALL DAMAGING	ALL DAMAGING	ALL DAMAGING	ALL DAMAGING	Disease	DELETERIOUS		1	1	1	1	1	1	1	1	1	1	1
NP_000326	BrS	1743	G1743E	IV pore/IV S6	Deleterious	probably damaging	DAMAGING	Disease	Non-neutral	ALL DAMAGING	ALL DAMAGING	ALL DAMAGING	ALL DAMAGING	ALL DAMAGING	ALL DAMAGING	ALL DAMAGING	ALL DAMAGING	ALL DAMAGING	ALL DAMAGING	ALL DAMAGING	ALL DAMAGING	ALL DAMAGING	ALL DAMAGING	ALL DAMAGING	ALL DAMAGING	ALL DAMAGING	ALL DAMAGING	ALL DAMAGING	ALL DAMAGING	ALL DAMAGING	ALL DAMAGING	ALL DAMAGING	ALL DAMAGING	ALL DAMAGING	ALL DAMAGING	Disease	DELETERIOUS		1	1	1	1	1	1	1	1	1	1	1
NP_000326	BrS	1743	G1743R	IV pore/IV S6	Deleterious	probably damaging	DAMAGING	Disease	Non-neutral	ALL DAMAGING	ALL DAMAGING	ALL DAMAGING	ALL DAMAGING	ALL DAMAGING	ALL DAMAGING	ALL DAMAGING	ALL DAMAGING	ALL DAMAGING	ALL DAMAGING	ALL DAMAGING	ALL DAMAGING	ALL DAMAGING	ALL DAMAGING	ALL DAMAGING	ALL DAMAGING	ALL DAMAGING	ALL DAMAGING	ALL DAMAGING	ALL DAMAGING	ALL DAMAGING	ALL DAMAGING	ALL DAMAGING	ALL DAMAGING	ALL DAMAGING	ALL DAMAGING	Disease	DELETERIOUS		1	1	1	1	1	1	1	1	1	1	1
NP_000326	BrS	1784	E1784K	C-terminus	Deleterious	possibly damaging	DAMAGING	Neutral	Non-neutral	ALL DAMAGING	ALL DAMAGING	SIFT DAMAGING	ALL DAMAGING	POLYPHEN DAMAGING	PROVEAN DAMAGING	ALL DAMAGING	ALL DAMAGING	ALL DAMAGING	SNPs&GO DAMAGING	ALL DAMAGING	SNPs&GO TOLERATED	SNPs&GO TOLERATED	SNPs&GO TOLERATED	ALL DAMAGING	ALL DAMAGING	SNPS&GO TOLERATED	ALL DAMAGING	SNPs&GO TOLERATED	SNPs&GO TOLERATED	SNPs&GO TOLERATED	ALL DAMAGING	SNPS&GO TOLERATED	SNPS&GO TOLERATED	SNPS&GO TOLERATED	SNPs&GO TOLERATED	Neutral	NEUTRAL		1	1	1	0	1	1	1	1	1	1	1
NP_000327	BrS	1795	Y1795H		Deleterious	probably damaging	DAMAGING	Disease	Non-neutral	ALL DAMAGING	ALL DAMAGING	ALL DAMAGING	ALL DAMAGING	ALL DAMAGING	ALL DAMAGING	ALL DAMAGING	ALL DAMAGING	ALL DAMAGING	ALL DAMAGING	ALL DAMAGING	ALL DAMAGING	ALL DAMAGING	ALL DAMAGING	ALL DAMAGING	ALL DAMAGING	ALL DAMAGING	ALL DAMAGING	ALL DAMAGING	ALL DAMAGING	ALL DAMAGING	ALL DAMAGING	ALL DAMAGING	ALL DAMAGING	ALL DAMAGING	ALL DAMAGING	Disease	DELETERIOUS		1	1	1	1	1	1	1	1	1	1	1
NP_000326	BrS	1904	S1904L	C-terminus	Deleterious	probably damaging	DAMAGING	Disease	Non-neutral	ALL DAMAGING	ALL DAMAGING	ALL DAMAGING	ALL DAMAGING	ALL DAMAGING	ALL DAMAGING	ALL DAMAGING	ALL DAMAGING	ALL DAMAGING	ALL DAMAGING	ALL DAMAGING	ALL DAMAGING	ALL DAMAGING	ALL DAMAGING	ALL DAMAGING	ALL DAMAGING	ALL DAMAGING	ALL DAMAGING	ALL DAMAGING	ALL DAMAGING	ALL DAMAGING	ALL DAMAGING	ALL DAMAGING	ALL DAMAGING	ALL DAMAGING	ALL DAMAGING	Disease	DELETERIOUS		1	1	1	1	1	1	1	1	1	1	1
NP_000326	BrS	1924	A1924T	C-terminus	Neutral	possibly damaging	DAMAGING	Neutral	Non-neutral	ALL DAMAGING	SIFT DAMAGING	SIFT DAMAGING	POLYPHEN DAMAGING	POLYPHEN DAMAGING	ALL TOLERATED	ALL DAMAGING	ALL DAMAGING	SNAP DAMAGING	SNPs&GO DAMAGING	PROVEAN TOLERATED	SNPs&GO TOLERATED	SIFT DAMAGING	POLYPHEN DAMAGING	ALL DAMAGING	PROVEAN TOLERATED	SNPS&GO TOLERATED	PROVEAN TOLERATED	SNPs&GO TOLERATED	SNAP DAMAGING	POLYPHEN/SIFT DAMAGING	PROVEAN TOLERATED	SNPS&GO TOLERATED	POLYPHEN/SNAP DAMAGING	SIFT/SNAP DAMAGING	PROVEAN/SNPS&GO TOLERATED	Neutral	NEUTRAL		0	1	1	0	1	1	1	1	1	1	0
NP_000326	BrS	1935	G1935S	C-terminus	Neutral	benign	TOLERATED	Neutral	Neutral	ALL TOLERATED	ALL TOLERATED	ALL TOLERATED	ALL TOLERATED	ALL TOLERATED	ALL TOLERATED	ALL TOLERATED	ALL TOLERATED	ALL TOLERATED	ALL TOLERATED	ALL TOLERATED	ALL TOLERATED	ALL TOLERATED	ALL TOLERATED	ALL TOLERATED	ALL TOLERATED	ALL TOLERATED	ALL TOLERATED	ALL TOLERATED	ALL TOLERATED	ALL TOLERATED	ALL TOLERATED	ALL TOLERATED	ALL TOLERATED	ALL TOLERATED	ALL TOLERATED	Neutral	NEUTRAL		0	0	0	0	0	0	0	0	0	0	0
NP_000326	BrS	1938	E1938K	C-terminus	Neutral	benign	TOLERATED	Neutral	Neutral	ALL TOLERATED	ALL TOLERATED	ALL TOLERATED	ALL TOLERATED	ALL TOLERATED	ALL TOLERATED	ALL TOLERATED	ALL TOLERATED	ALL TOLERATED	ALL TOLERATED	ALL TOLERATED	ALL TOLERATED	ALL TOLERATED	ALL TOLERATED	ALL TOLERATED	ALL TOLERATED	ALL TOLERATED	ALL TOLERATED	ALL TOLERATED	ALL TOLERATED	ALL TOLERATED	ALL TOLERATED	ALL TOLERATED	ALL TOLERATED	ALL TOLERATED	ALL TOLERATED	Neutral	NEUTRAL		0	0	0	0	0	0	0	0	0	0	0
NP_000326.2	Polymorphism (damaging)	2004	F2004L	C-terminus	Neutral	benign	TOLERATED	Neutral	Neutral	ALL TOLERATED	ALL TOLERATED	ALL TOLERATED	ALL TOLERATED	ALL TOLERATED	ALL TOLERATED	ALL TOLERATED	ALL TOLERATED	ALL TOLERATED	ALL TOLERATED	ALL TOLERATED	ALL TOLERATED	ALL TOLERATED	ALL TOLERATED	ALL TOLERATED	ALL TOLERATED	ALL TOLERATED	ALL TOLERATED	ALL TOLERATED	ALL TOLERATED	ALL TOLERATED	ALL TOLERATED	ALL TOLERATED	ALL TOLERATED	ALL TOLERATED	ALL TOLERATED	Neutral	NEUTRAL		0	0	0	0	0	0	0	0	0	0	0
NP_000326	BrS	2004	F2004V	C-terminus	Neutral	benign	TOLERATED	Neutral	Non-neutral	ALL TOLERATED	ALL TOLERATED	ALL TOLERATED	ALL TOLERATED	ALL TOLERATED	ALL TOLERATED	SNAP DAMAGING	SNAP DAMAGING	SNAP DAMAGING	SNPs&GO DAMAGING	ALL TOLERATED	ALL TOLERATED	ALL TOLERATED	ALL TOLERATED	SNAP DAMAGING	SNAP DAMAGING	SNAP DAMAGING	SNAP DAMAGING	SNAP DAMAGING	SNAP DAMAGING	ALL TOLERATED	SNAP DAMAGING	SNAP DAMAGING	SNAP DAMAGING	SNAP DAMAGING	SNAP DAMAGING	Neutral	NEUTRAL		0	0	0	0	1	0	0	0	0	0	0
NP_000326.2	Polymorphism (damaging)	2006	P2006L	C-terminus	Neutral	benign	TOLERATED	Disease	Neutral	ALL TOLERATED	ALL TOLERATED	SNPs&GO DAMAGING	ALL TOLERATED	SNPs&GO DAMAGING	SNPs&GO DAMAGING	ALL TOLERATED	ALL TOLERATED	ALL TOLERATED	SNAP DAMAGING	ALL TOLERATED	SNPs&GO DAMAGING	SNPs&GO DAMAGING	SNPs&GO DAMAGING	ALL TOLERATED	ALL TOLERATED	SNPS&GO DAMAGING	ALL TOLERATED	SNPs&GO DAMAGING	SNPs&GO DAMAGING	SNPs&GO DAMAGING	ALL TOLERATED	SNPS&GO DAMAGING	SNPS&GO DAMAGING	SNPS&GO DAMAGING	SNPS&GO DAMAGING	Neutral	NEUTRAL		0	0	0	1	0	0	0	1	0	1	1
NP_000326	LQT3 (similar to WT)	9	G9V	N-terminus	Deleterious	probably damaging	DAMAGING	Disease	Neutral	ALL DAMAGING	ALL DAMAGING	ALL DAMAGING	ALL DAMAGING	ALL DAMAGING	ALL DAMAGING	POLYPHEN DAMAGING	SIFT DAMAGING	PROVEAN DAMAGING	SNAP DAMAGING	ALL DAMAGING	ALL DAMAGING	ALL DAMAGING	ALL DAMAGING	SNAP TOLERATED	SNAP TOLERATED	SNAP TOLERATED	SNAP TOLERATED	SNAP TOLERATED	SNAP TOLERATED	ALL DAMAGING	SNAP TOLERATED	SNAP TOLERATED	SNAP TOLERATED	SNAP TOLERATED	SNAP TOLERATED	Disease	DELETERIOUS		0	0	0	0	1	0	0	0	0	0	0
NP_000326	BrS	18	R18Q	N-terminus	Neutral	probably damaging	TOLERATED	Disease	Neutral	POLYPHEN DAMAGING	ALL TOLERATED	SNPs&GO DAMAGING	POLYPHEN DAMAGING	ALL DAMAGING	SNPs&GO DAMAGING	POLYPHEN DAMAGING	ALL TOLERATED	ALL TOLERATED	SNAP DAMAGING	POLYPHEN DAMAGING	SIFT TOLERATED	SNPs&GO DAMAGING	PROVEAN TOLERATED	POLYPHEN DAMAGING	POLYPHEN DAMAGING	SNAP TOLERATED	ALL TOLERATED	SNPs&GO DAMAGING	SNPs&GO DAMAGING	POLYPHEN/SNPs&GO DAMAGING	POLYPHEN DAMAGING	POLYPHEN/SNPS&GO DAMAGING	POLYPHEN/SNPS&GO DAMAGING	SNPS&GO DAMAGING	POLYPHEN/SNPs&GO DAMAGING	Neutral	NEUTRAL		1	0	1	0	1	0	1	0	0	0	0
NP_000326.2	Cases (similar to WT)	27	R27H	N-terminus	Deleterious	probably damaging	DAMAGING	Disease	Non-neutral	ALL DAMAGING	ALL DAMAGING	ALL DAMAGING	ALL DAMAGING	ALL DAMAGING	ALL DAMAGING	ALL DAMAGING	ALL DAMAGING	ALL DAMAGING	ALL DAMAGING	ALL DAMAGING	ALL DAMAGING	ALL DAMAGING	ALL DAMAGING	ALL DAMAGING	ALL DAMAGING	ALL DAMAGING	ALL DAMAGING	ALL DAMAGING	ALL DAMAGING	ALL DAMAGING	ALL DAMAGING	ALL DAMAGING	ALL DAMAGING	ALL DAMAGING	ALL DAMAGING	Neutral	DELETERIOUS		0	0	0	0	0	0	0	0	0	0	0
NP_000326.2	Polymorphism	34	R34C	N-terminus	Neutral	Probably Damaging	Damaging	Disease	Non-neutral	ALL DAMAGING	SIFT DAMAGING	ALL DAMAGING	POLYPHEN DAMAGING	ALL DAMAGING	SNPs&GO DAMAGING	ALL DAMAGING	ALL DAMAGING	SNAP DAMAGING	ALL DAMAGING	PROVEAN TOLERATED	ALL DAMAGING	PROVEAN TOLERATED	PROVEAN TOLERATED	ALL DAMAGING	PROVEAN TOLERATED	ALL DAMAGING	PROVEAN TOLERATED	ALL DAMAGING	PROVEAN TOLERATED	PROVEAN TOLERATED	PROVEAN TOLERATED	ALL DAMAGING	PROVEAN TOLERATED	PROVEAN TOLERATED	PROVEAN TOLERATED	Disease	DELETERIOUS		1	0	0	0	0	0	0	0	0	0	0
NP_000326.2	Cases (similar to WT)	35	G35S	N-terminus	Neutral	benign	TOLERATED	Neutral	Neutral	ALL TOLERATED	ALL TOLERATED	ALL TOLERATED	ALL TOLERATED	ALL TOLERATED	ALL TOLERATED	ALL TOLERATED	ALL TOLERATED	ALL TOLERATED	ALL TOLERATED	ALL TOLERATED	ALL TOLERATED	ALL TOLERATED	ALL TOLERATED	ALL TOLERATED	ALL TOLERATED	ALL TOLERATED	ALL TOLERATED	ALL TOLERATED	ALL TOLERATED	ALL TOLERATED	ALL TOLERATED	ALL TOLERATED	ALL TOLERATED	ALL TOLERATED	ALL TOLERATED	Neutral	NEUTRAL		1	1	1	1	1	1	1	1	1	1	1
NP_000326.2	Polymorphism	291	N291H	I S5/S6	Neutral	possibly damaging	TOLERATED	Disease	Non-neutral	POLYPHEN DAMAGING	ALL TOLERATED	SNPs&GO DAMAGING	POLYPHEN DAMAGING	ALL DAMAGING	SNPs&GO DAMAGING	ALL DAMAGING	SNAP DAMAGING	SNAP DAMAGING	ALL DAMAGING	POLYPHEN DAMAGING	SIFT TOLERATED	SNPs&GO DAMAGING	PROVEAN TOLERATED	SIFT TOLERATED	PROVEAN TOLERATED	ALL DAMAGING	SNAP DAMAGING	SIFT TOLERATED	PROVEAN TOLERATED	POLYPHEN,SNPs&GO DAMAGING	POLYPHEN/SNAP DAMAGING	SIFT TOLERATED	PROVEAN TOLERATED	SNPS&GO/SNAP DAMAGING	SIFT/PROVEAN TOLERATED	Disease	NEUTRAL		1	0	1	0	0	0	1	0	0	0	0
NP_000326	BrS (similar to WT)	620	R620C	I S6/II S1	Neutral	possibly damaging	TOLERATED	Disease	Non-neutral	POLYPHEN DAMAGING	ALL TOLERATED	SNPs&GO DAMAGING	POLYPHEN DAMAGING	ALL DAMAGING	SNPs&GO DAMAGING	ALL DAMAGING	SNAP DAMAGING	SNAP DAMAGING	ALL DAMAGING	POLYPHEN DAMAGING	SIFT TOLERATED	SNPs&GO DAMAGING	PROVEAN TOLERATED	SIFT TOLERATED	PROVEAN TOLERATED	ALL DAMAGING	SNAP DAMAGING	SIFT TOLERATED	PROVEAN TOLERATED	POLYPHEN,SNPs&GO DAMAGING	POLYPHEN/SNAP DAMAGING	SIFT TOLERATED	PROVEAN TOLERATED	SNPS&GO/SNAP DAMAGING	SIFT/PROVEAN TOLERATED	Neutral	NEUTRAL		1	0	1	0	0	0	1	0	0	0	0
NP_000326.2	BrS w multiple SCN5A mutations (similar to WT)	632	T632M	I S6/II S1	Deleterious	probably damaging	TOLERATED	Disease	Neutral	POLYPHEN DAMAGING	PROVEAN DAMAGING	SNPs&GO DAMAGING	ALL DAMAGING	ALL DAMAGING	ALL DAMAGING	POLYPHEN DAMAGING	ALL TOLERATED	PROVEAN DAMAGING	SNAP DAMAGING	SIFT TOLERATED	SIFT TOLERATED	SIFT TOLERATED	ALL DAMAGING	POLYPHEN DAMAGING	SNAP TOLERATED	SNAP TOLERATED	PROVEAN DAMAGING	SNPs&GO DAMAGING	SNAP TOLERATED	SIFT TOLERATED	POLYPHEN/PROVEAN DAMAGING	POLYPHEN/SNPS&GO DAMAGING	SNAP TOLERATED	SNPS&GO/PROVEAN DAMAGING	SIFT/SNAP TOLERATED	Neutral	NEUTRAL		0	0	1	0	1	0	0	0	0	0	0
NP_000326	BrS (similar to WT)	701	P701L	I S6/II S1	Deleterious	possibly damaging	TOLERATED	Disease	Neutral	POLYPHEN DAMAGING	PROVEAN DAMAGING	SNPs&GO DAMAGING	ALL DAMAGING	ALL DAMAGING	ALL DAMAGING	POLYPHEN DAMAGING	ALL TOLERATED	PROVEAN DAMAGING	SNAP DAMAGING	SIFT TOLERATED	SIFT TOLERATED	SIFT TOLERATED	ALL DAMAGING	POLYPHEN DAMAGING	SNAP TOLERATED	SNAP TOLERATED	PROVEAN DAMAGING	SNPs&GO DAMAGING	SNAP TOLERATED	SIFT TOLERATED	POLYPHEN/PROVEAN DAMAGING	POLYPHEN/SNPS&GO DAMAGING	SNAP TOLERATED	SNPS&GO/PROVEAN DAMAGING	SIFT/SNAP TOLERATED	Disease	DELETERIOUS		0	0	1	0	1	0	0	0	0	0	0
NP_000326	BrS (similar to WT)	772	D772N	II S2/S3	Deleterious	possibly damaging	DAMAGING	Disease	Non-neutral	ALL DAMAGING	ALL DAMAGING	ALL DAMAGING	ALL DAMAGING	ALL DAMAGING	ALL DAMAGING	ALL DAMAGING	ALL DAMAGING	ALL DAMAGING	ALL DAMAGING	ALL DAMAGING	ALL DAMAGING	ALL DAMAGING	ALL DAMAGING	ALL DAMAGING	ALL DAMAGING	ALL DAMAGING	ALL DAMAGING	ALL DAMAGING	ALL DAMAGING	ALL DAMAGING	ALL DAMAGING	ALL DAMAGING	ALL DAMAGING	ALL DAMAGING	ALL DAMAGING	Neutral	DELETERIOUS		0	0	0	0	0	0	0	0	0	0	0
NP_000326.2	Polymorphism	1116	R1116W	II S6/III S1	Neutral	benign	DAMAGING	Neutral	Neutral	SIFT DAMAGING	SIFT DAMAGING	SIFT DAMAGING	ALL TOLERATED	ALL TOLERATED	ALL TOLERATED	ALL TOLERATED	SIFT DAMAGING	ALL TOLERATED	ALL TOLERATED	SIFT DAMAGING	SIFT DAMAGING	SIFT DAMAGING	ALL TOLERATED	SIFT DAMAGING	ALL TOLERATED	ALL TOLERATED	SIFT DAMAGING	SIFT DAMAGING	ALL TOLERATED	SIFT DAMAGING	SIFT DAMAGING	SIFT DAMAGING	ALL TOLERATED	SIFT DAMAGING	SIFT DAMAGING	Neutral	NEUTRAL		1	1	0	1	1	0	0	0	1	1	1
NP_000326	BrS (similar to WT)	1319	G1319V	III S4/S5	Deleterious	probably damaging	DAMAGING	Disease	Non-neutral	ALL DAMAGING	ALL DAMAGING	ALL DAMAGING	ALL DAMAGING	ALL DAMAGING	ALL DAMAGING	ALL DAMAGING	ALL DAMAGING	ALL DAMAGING	ALL DAMAGING	ALL DAMAGING	ALL DAMAGING	ALL DAMAGING	ALL DAMAGING	ALL DAMAGING	ALL DAMAGING	ALL DAMAGING	ALL DAMAGING	ALL DAMAGING	ALL DAMAGING	ALL DAMAGING	ALL DAMAGING	ALL DAMAGING	ALL DAMAGING	ALL DAMAGING	ALL DAMAGING	Disease	DELETERIOUS		0	0	0	0	0	0	0	0	0	0	0
NP_000326.2	Polymorphism	1951	V1951L	C-terminus	Neutral	benign	TOLERATED	Neutral	Neutral	ALL TOLERATED	ALL TOLERATED	ALL TOLERATED	ALL TOLERATED	ALL TOLERATED	ALL TOLERATED	ALL TOLERATED	ALL TOLERATED	ALL TOLERATED	ALL TOLERATED	ALL TOLERATED	ALL TOLERATED	ALL TOLERATED	ALL TOLERATED	ALL TOLERATED	ALL TOLERATED	ALL TOLERATED	ALL TOLERATED	ALL TOLERATED	ALL TOLERATED	ALL TOLERATED	ALL TOLERATED	ALL TOLERATED	ALL TOLERATED	ALL TOLERATED	ALL TOLERATED	Neutral	NEUTRAL		1	1	1	1	1	1	1	1	1	1	1
																																							55	57	54	55	62	60	58	58	61	64	59
																																							67.9012	70.3704	66.6667	67.9012	76.5432	74.0741	71.6049	71.6049	75.3086	79.0123	72.8395
[truncated: 187 more columns]

## Sheet: SCN5A all
ID	Mutation type	Position	Substitution	Location	PROVEAN	PolyPhen-2	SIFT	SNPs&GO	SNAP	SIFT/Polyphen	SIFT/PROVEAN	SIFT/SNPs&GO	Polyphen/PROVEAN	Polyphen/SNPs&GO	PROVEAN/SNPs&GO	POLYPHEN/SNAP	SIFT/SNAP	SNAP/PROVEAN	SNAP/SNPs&GO	POLYPHEN/SIFT/PROVEAN	POLYPHEN/SIFT/SNPs&GO	PROVEAN/SNPs&GO/SIFT	POLYPHEN/PROVEAN/SNPs&GO	POLYPHEN/SNAP/SIFT	POLYPHEN/SNAP/PROVEAN	POLYPHEN/SNAP/SNPs&GO	SIFT/PROVEAN/SNAP	SIFT/SNAP/SNPs&GO	PROVEAN/SNPs&GO/SNAP	POLYPHEN/PROVEAN/SNPs&GO/SIFT	POLYPHEN/SIFT/PROVEAN/SNAP	POLYPHEN/SIFT/SNPs&GO/SNAP	POLYPHEN/PROVEAN/SNPs&GO/SNAP	SIFT/PROVEAN/SNPs&GO/SNAP	COMBINE ALL	Meta-SNP	PredictSNP		PROVEAN	PolyPhen-2	SIFT	SNPs&GO	SNAP	SIFT/Polyphen	SIFT/PROVEAN	SIFT/SNPs&GO	Polyphen/PROVEAN	Polyphen/SNPs&GO	PROVEAN/SNPs&GO
NP_932173	Cases (similar to WT)	18	R18W	N-terminus	Deleterious	probably damaging	DAMAGING	Disease	Non-neutral	ALL DAMAGING	ALL DAMAGING	ALL DAMAGING	ALL DAMAGING	ALL DAMAGING	ALL DAMAGING	ALL DAMAGING	ALL DAMAGING	ALL DAMAGING	ALL DAMAGING	ALL DAMAGING	ALL DAMAGING	ALL DAMAGING	ALL DAMAGING	ALL DAMAGING	ALL DAMAGING	ALL DAMAGING	ALL DAMAGING	ALL DAMAGING	ALL DAMAGING	ALL DAMAGING	ALL DAMAGING	ALL DAMAGING	ALL DAMAGING	ALL DAMAGING	ALL DAMAGING	Disease	DELETERIOUS		1	1	1	1	1	1	1	1	1	1	1
NP_932173	BrS	70	N70K	N-terminus	Neutral	probably damaging	DAMAGING	Neutral	Neutral	ALL DAMAGING	SIFT DAMAGING	SIFT DAMAGING	POLYPHEN DAMAGING	POLYPHEN DAMAGING	ALL TOLERATED	POLYPHEN DAMAGING	SIFT DAMAGING	ALL TOLERATED	ALL TOLERATED	PROVEAN TOLERATED	SNPs&GO TOLERATED	SIFT DAMAGING	POLYPHEN DAMAGING	SNAP TOLERATED	POLYPHEN DAMAGING	POLYPHEN DAMAGING	SIFT DAMAGING	SIFT DAMAGING	ALL TOLERATED	POLYPHEN/SIFT DAMAGING	POLYPHEN/SIFT DAMAGING	POLYPHEN/SIFT DAMAGING	POLYPHEN DAMAGING	SIFT DAMAGING	POLYPHEN/SIFT DAMAGING	Neutral	NEUTRAL		0	1	1	0	0	1	1	1	1	1	0
NP_932173	BrS	104	R104Q	N-terminus	Deleterious	probably damaging	DAMAGING	Disease	Non-neutral	ALL DAMAGING	ALL DAMAGING	ALL DAMAGING	ALL DAMAGING	ALL DAMAGING	ALL DAMAGING	ALL DAMAGING	ALL DAMAGING	ALL DAMAGING	ALL DAMAGING	ALL DAMAGING	ALL DAMAGING	ALL DAMAGING	ALL DAMAGING	ALL DAMAGING	ALL DAMAGING	ALL DAMAGING	ALL DAMAGING	ALL DAMAGING	ALL DAMAGING	ALL DAMAGING	ALL DAMAGING	ALL DAMAGING	ALL DAMAGING	ALL DAMAGING	ALL DAMAGING	Disease	DELETERIOUS		1	1	1	1	1	1	1	1	1	1	1
NP_932173	BrS	104	R104W	N-terminus	Deleterious	probably damaging	DAMAGING	Disease	Non-neutral	ALL DAMAGING	ALL DAMAGING	ALL DAMAGING	ALL DAMAGING	ALL DAMAGING	ALL DAMAGING	ALL DAMAGING	ALL DAMAGING	ALL DAMAGING	ALL DAMAGING	ALL DAMAGING	ALL DAMAGING	ALL DAMAGING	ALL DAMAGING	ALL DAMAGING	ALL DAMAGING	ALL DAMAGING	ALL DAMAGING	ALL DAMAGING	ALL DAMAGING	ALL DAMAGING	ALL DAMAGING	ALL DAMAGING	ALL DAMAGING	ALL DAMAGING	ALL DAMAGING	Disease	DELETERIOUS		1	1	1	1	1	1	1	1	1	1	1
NP_932173	BrS	121	R121W	N-terminus	Deleterious	probably damaging	DAMAGING	Disease	Non-neutral	ALL DAMAGING	ALL DAMAGING	ALL DAMAGING	ALL DAMAGING	ALL DAMAGING	ALL DAMAGING	ALL DAMAGING	ALL DAMAGING	ALL DAMAGING	ALL DAMAGING	ALL DAMAGING	ALL DAMAGING	ALL DAMAGING	ALL DAMAGING	ALL DAMAGING	ALL DAMAGING	ALL DAMAGING	ALL DAMAGING	ALL DAMAGING	ALL DAMAGING	ALL DAMAGING	ALL DAMAGING	ALL DAMAGING	ALL DAMAGING	ALL DAMAGING	ALL DAMAGING	Disease	DELETERIOUS		1	1	1	1	1	1	1	1	1	1	1
NP_932173	LQT3	125	V125L	N-terminus	Neutral	benign	DAMAGING	Neutral	Neutral	SIFT DAMAGING	SIFT DAMAGING	SIFT DAMAGING	ALL TOLERATED	ALL TOLERATED	ALL TOLERATED	ALL TOLERATED	SIFT DAMAGING	ALL TOLERATED	ALL TOLERATED	SIFT DAMAGING	SIFT DAMAGING	SIFT DAMAGING	ALL TOLERATED	SIFT DAMAGING	ALL TOLERATED	ALL TOLERATED	SIFT DAMAGING	SIFT DAMAGING	ALL TOLERATED	SIFT DAMAGING	SIFT DAMAGING	SIFT DAMAGING	ALL TOLERATED	SIFT DAMAGING	SIFT DAMAGING	Neutral	NEUTRAL		0	0	1	0	0	1	1	1	0	0	0
NP_932173	BrS	126	K126E	N-terminus	Deleterious	possibly damaging	DAMAGING	Disease	Non-neutral	ALL DAMAGING	ALL DAMAGING	ALL DAMAGING	ALL DAMAGING	ALL DAMAGING	ALL DAMAGING	ALL DAMAGING	ALL DAMAGING	ALL DAMAGING	ALL DAMAGING	ALL DAMAGING	ALL DAMAGING	ALL DAMAGING	ALL DAMAGING	ALL DAMAGING	ALL DAMAGING	ALL DAMAGING	ALL DAMAGING	ALL DAMAGING	ALL DAMAGING	ALL DAMAGING	ALL DAMAGING	ALL DAMAGING	ALL DAMAGING	ALL DAMAGING	ALL DAMAGING	Disease	DELETERIOUS		1	1	1	1	1	1	1	1	1	1	1
NP_932173	BrS	161	E161K	I S2	Deleterious	probably damaging	DAMAGING	Disease	Non-neutral	ALL DAMAGING	ALL DAMAGING	ALL DAMAGING	ALL DAMAGING	ALL DAMAGING	ALL DAMAGING	ALL DAMAGING	ALL DAMAGING	ALL DAMAGING	ALL DAMAGING	ALL DAMAGING	ALL DAMAGING	ALL DAMAGING	ALL DAMAGING	ALL DAMAGING	ALL DAMAGING	ALL DAMAGING	ALL DAMAGING	ALL DAMAGING	ALL DAMAGING	ALL DAMAGING	ALL DAMAGING	ALL DAMAGING	ALL DAMAGING	ALL DAMAGING	ALL DAMAGING	Disease	DELETERIOUS		1	1	1	1	1	1	1	1	1	1	1
NP_932173	Polymorphism (damaging)	216	S216L	I S4	Deleterious	probably damaging	DAMAGING	Disease	Non-neutral	ALL DAMAGING	ALL DAMAGING	ALL DAMAGING	ALL DAMAGING	ALL DAMAGING	ALL DAMAGING	ALL DAMAGING	ALL DAMAGING	ALL DAMAGING	ALL DAMAGING	ALL DAMAGING	ALL DAMAGING	ALL DAMAGING	ALL DAMAGING	ALL DAMAGING	ALL DAMAGING	ALL DAMAGING	ALL DAMAGING	ALL DAMAGING	ALL DAMAGING	ALL DAMAGING	ALL DAMAGING	ALL DAMAGING	ALL DAMAGING	ALL DAMAGING	ALL DAMAGING	Disease	DELETERIOUS		1	1	1	1	1	1	1	1	1	1	1
NP_932173	BrS w multiple SCN5A mutations	220	T220I	I S4	Deleterious	probably damaging	DAMAGING	Disease	Non-neutral	ALL DAMAGING	ALL DAMAGING	ALL DAMAGING	ALL DAMAGING	ALL DAMAGING	ALL DAMAGING	ALL DAMAGING	ALL DAMAGING	ALL DAMAGING	ALL DAMAGING	ALL DAMAGING	ALL DAMAGING	ALL DAMAGING	ALL DAMAGING	ALL DAMAGING	ALL DAMAGING	ALL DAMAGING	ALL DAMAGING	ALL DAMAGING	ALL DAMAGING	ALL DAMAGING	ALL DAMAGING	ALL DAMAGING	ALL DAMAGING	ALL DAMAGING	ALL DAMAGING	Neutral	DELETERIOUS		1	1	1	1	1	1	1	1	1	1	1
NP_932173	BrS	225	R225W	I S4	Deleterious	probably damaging	DAMAGING	Disease	Non-neutral	ALL DAMAGING	ALL DAMAGING	ALL DAMAGING	ALL DAMAGING	ALL DAMAGING	ALL DAMAGING	ALL DAMAGING	ALL DAMAGING	ALL DAMAGING	ALL DAMAGING	ALL DAMAGING	ALL DAMAGING	ALL DAMAGING	ALL DAMAGING	ALL DAMAGING	ALL DAMAGING	ALL DAMAGING	ALL DAMAGING	ALL DAMAGING	ALL DAMAGING	ALL DAMAGING	ALL DAMAGING	ALL DAMAGING	ALL DAMAGING	ALL DAMAGING	ALL DAMAGING	Disease	DELETERIOUS		1	1	1	1	1	1	1	1	1	1	1
NP_932173	BrS	232	V232I	I S4	Neutral	possibly damaging	TOLERATED	Disease	Neutral	POLYPHEN DAMAGING	ALL TOLERATED	SNPs&GO DAMAGING	POLYPHEN DAMAGING	ALL DAMAGING	SNPs&GO DAMAGING	POLYPHEN DAMAGING	ALL TOLERATED	ALL TOLERATED	SNAP DAMAGING	POLYPHEN DAMAGING	SIFT TOLERATED	SNPs&GO DAMAGING	PROVEAN TOLERATED	POLYPHEN DAMAGING	POLYPHEN DAMAGING	SNAP TOLERATED	ALL TOLERATED	SNPs&GO DAMAGING	SNPs&GO DAMAGING	POLYPHEN,SNPs&GO DAMAGING	POLYPHEN DAMAGING	POLYPHEN/SNPS&GO DAMAGING	POLYPHEN/SNPS&GO DAMAGING	SNPS&GO DAMAGING	POLYPHEN/SNPs&GO DAMAGING	Neutral	NEUTRAL		0	1	0	1	0	1	0	1	1	1	1
NP_932173	BrS	270	Q270K	I S5/S6	Deleterious	probably damaging	DAMAGING	Disease	Non-neutral	ALL DAMAGING	ALL DAMAGING	ALL DAMAGING	ALL DAMAGING	ALL DAMAGING	ALL DAMAGING	ALL DAMAGING	ALL DAMAGING	ALL DAMAGING	ALL DAMAGING	ALL DAMAGING	ALL DAMAGING	ALL DAMAGING	ALL DAMAGING	ALL DAMAGING	ALL DAMAGING	ALL DAMAGING	ALL DAMAGING	ALL DAMAGING	ALL DAMAGING	ALL DAMAGING	ALL DAMAGING	ALL DAMAGING	ALL DAMAGING	ALL DAMAGING	ALL DAMAGING	Disease	DELETERIOUS		1	1	1	1	1	1	1	1	1	1	1
NP_932173	BrS	282	R282H	I S5/S6	Deleterious	probably damaging	TOLERATED	Disease	Non-neutral	POLYPHEN DAMAGING	PROVEAN DAMAGING	SNPs&GO DAMAGING	ALL DAMAGING	ALL DAMAGING	ALL DAMAGING	ALL DAMAGING	SNAP DAMAGING	ALL DAMAGING	ALL DAMAGING	SIFT TOLERATED	SIFT TOLERATED	SIFT TOLERATED	ALL DAMAGING	SIFT TOLERATED	ALL DAMAGING	ALL DAMAGING	SIFT TOLERATED	SIFT TOLERATED	ALL DAMAGING	SIFT TOLERATED	SIFT TOLERATED	SIFT TOLERATED	ALL DAMAGING	SIFT TOLERATED	SIFT TOLERATED	Disease	NEUTRAL		1	1	0	1	1	1	1	1	1	1	1
NP_932173	BrS	325	L325R	I S5/S6	Deleterious	benign	DAMAGING	Disease	Non-neutral	SIFT DAMAGING	ALL DAMAGING	ALL DAMAGING	PROVEAN DAMAGING	SNPs&GO DAMAGING	ALL DAMAGING	SNAP DAMAGING	ALL DAMAGING	ALL DAMAGING	ALL DAMAGING	POLYPHEN TOLERATED	POLYPHEN TOLERATED	ALL DAMAGING	POLYPHEN TOLERATED	POLYPHEN TOLERATED	POLYPHEN TOLERATED	POLYPHEN TOLERATED	ALL DAMAGING	ALL DAMAGING	ALL DAMAGING	POLYPHEN TOLERATED	POLYPHEN TOLERATED	POLYPHEN TOLERATED	POLYPHEN TOLERATED	ALL DAMAGING	POLYPHEN TOLERATED	Disease	DELETERIOUS		1	0	1	1	1	1	1	1	1	1	1
NP_932173	BrS w multiple SCN5A mutations	336	P336L	I S5/S6	Deleterious	probably damaging	DAMAGING	Disease	Non-neutral	ALL DAMAGING	ALL DAMAGING	ALL DAMAGING	ALL DAMAGING	ALL DAMAGING	ALL DAMAGING	ALL DAMAGING	ALL DAMAGING	ALL DAMAGING	ALL DAMAGING	ALL DAMAGING	ALL DAMAGING	ALL DAMAGING	ALL DAMAGING	ALL DAMAGING	ALL DAMAGING	ALL DAMAGING	ALL DAMAGING	ALL DAMAGING	ALL DAMAGING	ALL DAMAGING	ALL DAMAGING	ALL DAMAGING	ALL DAMAGING	ALL DAMAGING	ALL DAMAGING	Neutral	DELETERIOUS		1	1	1	1	1	1	1	1	1	1	1
NP_932173	BrS	351	G351V	I S5/S6	Deleterious	probably damaging	DAMAGING	Disease	Non-neutral	ALL DAMAGING	ALL DAMAGING	ALL DAMAGING	ALL DAMAGING	ALL DAMAGING	ALL DAMAGING	ALL DAMAGING	ALL DAMAGING	ALL DAMAGING	ALL DAMAGING	ALL DAMAGING	ALL DAMAGING	ALL DAMAGING	ALL DAMAGING	ALL DAMAGING	ALL DAMAGING	ALL DAMAGING	ALL DAMAGING	ALL DAMAGING	ALL DAMAGING	ALL DAMAGING	ALL DAMAGING	ALL DAMAGING	ALL DAMAGING	ALL DAMAGING	ALL DAMAGING	Disease	DELETERIOUS		1	1	1	1	1	1	1	1	1	1	1
NP_932173	BrS	356	D356N	I S5/S6	Deleterious	probably damaging	DAMAGING	Disease	Non-neutral	ALL DAMAGING	ALL DAMAGING	ALL DAMAGING	ALL DAMAGING	ALL DAMAGING	ALL DAMAGING	ALL DAMAGING	ALL DAMAGING	ALL DAMAGING	ALL DAMAGING	ALL DAMAGING	ALL DAMAGING	ALL DAMAGING	ALL DAMAGING	ALL DAMAGING	ALL DAMAGING	ALL DAMAGING	ALL DAMAGING	ALL DAMAGING	ALL DAMAGING	ALL DAMAGING	ALL DAMAGING	ALL DAMAGING	ALL DAMAGING	ALL DAMAGING	ALL DAMAGING	Disease	DELETERIOUS		1	1	1	1	1	1	1	1	1	1	1
NP_932173	BrS	367	R367C	I S5/S6	Deleterious	probably damaging	DAMAGING	Disease	Non-neutral	ALL DAMAGING	ALL DAMAGING	ALL DAMAGING	ALL DAMAGING	ALL DAMAGING	ALL DAMAGING	ALL DAMAGING	ALL DAMAGING	ALL DAMAGING	ALL DAMAGING	ALL DAMAGING	ALL DAMAGING	ALL DAMAGING	ALL DAMAGING	ALL DAMAGING	ALL DAMAGING	ALL DAMAGING	ALL DAMAGING	ALL DAMAGING	ALL DAMAGING	ALL DAMAGING	ALL DAMAGING	ALL DAMAGING	ALL DAMAGING	ALL DAMAGING	ALL DAMAGING	Disease	DELETERIOUS		1	1	1	1	1	1	1	1	1	1	1
NP_932173	BrS	367	R367H	I S5/S6	Deleterious	probably damaging	DAMAGING	Disease	Non-neutral	ALL DAMAGING	ALL DAMAGING	ALL DAMAGING	ALL DAMAGING	ALL DAMAGING	ALL DAMAGING	ALL DAMAGING	ALL DAMAGING	ALL DAMAGING	ALL DAMAGING	ALL DAMAGING	ALL DAMAGING	ALL DAMAGING	ALL DAMAGING	ALL DAMAGING	ALL DAMAGING	ALL DAMAGING	ALL DAMAGING	ALL DAMAGING	ALL DAMAGING	ALL DAMAGING	ALL DAMAGING	ALL DAMAGING	ALL DAMAGING	ALL DAMAGING	ALL DAMAGING	Disease	DELETERIOUS		1	1	1	1	1	1	1	1	1	1	1
NP_932173	BrS	376	R376H	I pore	Neutral	probably damaging	DAMAGING	Disease	Non-neutral	ALL DAMAGING	SIFT DAMAGING	ALL DAMAGING	POLYPHEN DAMAGING	ALL DAMAGING	SNPs&GO DAMAGING	ALL DAMAGING	ALL DAMAGING	SNAP DAMAGING	ALL DAMAGING	PROVEAN TOLERATED	ALL DAMAGING	PROVEAN TOLERATED	PROVEAN TOLERATED	ALL DAMAGING	PROVEAN TOLERATED	ALL DAMAGING	PROVEAN TOLERATED	ALL DAMAGING	PROVEAN TOLERATED	PROVEAN TOLERATED	PROVEAN TOLERATED	ALL DAMAGING	PROVEAN TOLERATED	PROVEAN TOLERATED	PROVEAN TOLERATED	Neutral	DELETERIOUS		0	1	1	1	1	1	1	1	1	1	1
NP_932173	Cases	376	R376C	I pore	Deleterious	probably damaging	DAMAGING	Disease	Non-neutral	ALL DAMAGING	ALL DAMAGING	ALL DAMAGING	ALL DAMAGING	ALL DAMAGING	ALL DAMAGING	ALL DAMAGING	ALL DAMAGING	ALL DAMAGING	ALL DAMAGING	ALL DAMAGING	ALL DAMAGING	ALL DAMAGING	ALL DAMAGING	ALL DAMAGING	ALL DAMAGING	ALL DAMAGING	ALL DAMAGING	ALL DAMAGING	ALL DAMAGING	ALL DAMAGING	ALL DAMAGING	ALL DAMAGING	ALL DAMAGING	ALL DAMAGING	ALL DAMAGING	Disease	DELETERIOUS		1	1	1	1	1	1	1	1	1	1	1
NP_932173	BrS	406	N406S	I S6	Deleterious	probably damaging	DAMAGING	Disease	Non-neutral	ALL DAMAGING	ALL DAMAGING	ALL DAMAGING	ALL DAMAGING	ALL DAMAGING	ALL DAMAGING	ALL DAMAGING	ALL DAMAGING	ALL DAMAGING	ALL DAMAGING	ALL DAMAGING	ALL DAMAGING	ALL DAMAGING	ALL DAMAGING	ALL DAMAGING	ALL DAMAGING	ALL DAMAGING	ALL DAMAGING	ALL DAMAGING	ALL DAMAGING	ALL DAMAGING	ALL DAMAGING	ALL DAMAGING	ALL DAMAGING	ALL DAMAGING	ALL DAMAGING	Neutral	DELETERIOUS		1	1	1	1	1	1	1	1	1	1	1
NP_932173	LQT3	411	V411M	I S6	Deleterious	probably damaging	DAMAGING	Disease	Non-neutral	ALL DAMAGING	ALL DAMAGING	ALL DAMAGING	ALL DAMAGING	ALL DAMAGING	ALL DAMAGING	ALL DAMAGING	ALL DAMAGING	ALL DAMAGING	ALL DAMAGING	ALL DAMAGING	ALL DAMAGING	ALL DAMAGING	ALL DAMAGING	ALL DAMAGING	ALL DAMAGING	ALL DAMAGING	ALL DAMAGING	ALL DAMAGING	ALL DAMAGING	ALL DAMAGING	ALL DAMAGING	ALL DAMAGING	ALL DAMAGING	ALL DAMAGING	ALL DAMAGING	Disease	DELETERIOUS		1	1	1	1	1	1	1	1	1	1	1
NP_932173	BrS w multiple SCN5A mutations	439	E439K	I S6/II S1	Deleterious	probably damaging	TOLERATED	Disease	Neutral	POLYPHEN DAMAGING	PROVEAN DAMAGING	SNPs&GO DAMAGING	ALL DAMAGING	ALL DAMAGING	ALL DAMAGING	POLYPHEN DAMAGING	ALL TOLERATED	PROVEAN DAMAGING	SNAP DAMAGING	SIFT TOLERATED	SIFT TOLERATED	SIFT TOLERATED	ALL DAMAGING	POLYPHEN DAMAGING	SNAP TOLERATED	SNAP TOLERATED	PROVEAN DAMAGING	SNPs&GO DAMAGING	SNAP TOLERATED	SIFT TOLERATED	POLYPHEN/PROVEAN DAMAGING	POLYPHEN/SNPS&GO DAMAGING	SNAP TOLERATED	SNPS&GO/PROVEAN DAMAGING	SIFT/SNAP TOLERATED	Neutral	NEUTRAL		1	1	0	1	0	1	1	1	1	1	1
NP_932173	Polymorphism (damaging)	481	R481W	I S6/II S1	Deleterious	benign	DAMAGING	Disease	Non-neutral	SIFT DAMAGING	ALL DAMAGING	ALL DAMAGING	PROVEAN DAMAGING	SNPs&GO DAMAGING	ALL DAMAGING	SNAP DAMAGING	ALL DAMAGING	ALL DAMAGING	ALL DAMAGING	POLYPHEN TOLERATED	POLYPHEN TOLERATED	ALL DAMAGING	POLYPHEN TOLERATED	POLYPHEN TOLERATED	POLYPHEN TOLERATED	POLYPHEN TOLERATED	ALL DAMAGING	ALL DAMAGING	ALL DAMAGING	POLYPHEN TOLERATED	POLYPHEN TOLERATED	POLYPHEN TOLERATED	POLYPHEN TOLERATED	ALL DAMAGING	POLYPHEN TOLERATED	Disease	NEUTRAL		1	0	1	1	1	1	1	1	1	1	1
NP_932173	Polymorphism (damaging)	524	S524Y	I S6/II S1	Deleterious	probably damaging	DAMAGING	Disease	Non-neutral	ALL DAMAGING	ALL DAMAGING	ALL DAMAGING	ALL DAMAGING	ALL DAMAGING	ALL DAMAGING	ALL DAMAGING	ALL DAMAGING	ALL DAMAGING	ALL DAMAGING	ALL DAMAGING	ALL DAMAGING	ALL DAMAGING	ALL DAMAGING	ALL DAMAGING	ALL DAMAGING	ALL DAMAGING	ALL DAMAGING	ALL DAMAGING	ALL DAMAGING	ALL DAMAGING	ALL DAMAGING	ALL DAMAGING	ALL DAMAGING	ALL DAMAGING	ALL DAMAGING	Disease	NEUTRAL		1	1	1	1	1	1	1	1	1	1	1
NP_932173	BrS	552	G552R	I S6/II S1	Deleterious	probably damaging	TOLERATED	Neutral	Non-neutral	POLYPHEN DAMAGING	PROVEAN DAMAGING	ALL TOLERATED	ALL DAMAGING	POLYPHEN DAMAGING	PROVEAN DAMAGING	ALL DAMAGING	SNAP DAMAGING	ALL DAMAGING	SNPs&GO DAMAGING	SIFT TOLERATED	POLYPHEN DAMAGING	PROVEAN DAMAGING	SNPs&GO TOLERATED	SIFT TOLERATED	ALL DAMAGING	SNPS&GO TOLERATED	SIFT TOLERATED	SNAP DAMAGING	SNPs&GO TOLERATED	POLYPHEN/PROVEAN DAMAGING	SIFT TOLERATED	POLYPHEN/SNAP DAMAGING	SNPS&GO TOLERATED	PROVEAN/SNAP DAMAGING	SIFT/SNPS&GO TOLERATED	Neutral	NEUTRAL		1	1	0	0	1	1	1	0	1	1	1
NP_932173	Polymorphism (damaging)	558	H558R	I S6/II S1	Neutral	benign	TOLERATED	Disease	Neutral	ALL TOLERATED	ALL TOLERATED	SNPs&GO DAMAGING	ALL TOLERATED	SNPs&GO DAMAGING	SNPs&GO DAMAGING	ALL TOLERATED	ALL TOLERATED	ALL TOLERATED	SNAP DAMAGING	ALL TOLERATED	SNPs&GO DAMAGING	SNPs&GO DAMAGING	SNPs&GO DAMAGING	ALL TOLERATED	ALL TOLERATED	SNPS&GO DAMAGING	ALL TOLERATED	SNPs&GO DAMAGING	SNPs&GO DAMAGING	SNPs&GO DAMAGING	ALL TOLERATED	SNPS&GO DAMAGING	SNPS&GO DAMAGING	SNPS&GO DAMAGING	SNPS&GO DAMAGING	Neutral	NEUTRAL		0	0	0	1	0	0	0	1	0	1	1
NP_932173	Cases	567	L567Q	I S6/II S1	Neutral	probably damaging	TOLERATED	Disease	Non-neutral	POLYPHEN DAMAGING	ALL TOLERATED	SNPs&GO DAMAGING	POLYPHEN DAMAGING	ALL DAMAGING	SNPs&GO DAMAGING	ALL DAMAGING	SNAP DAMAGING	SNAP DAMAGING	ALL DAMAGING	POLYPHEN DAMAGING	SIFT TOLERATED	SNPs&GO DAMAGING	PROVEAN TOLERATED	SIFT TOLERATED	PROVEAN TOLERATED	ALL DAMAGING	SNAP DAMAGING	SIFT TOLERATED	PROVEAN TOLERATED	POLYPHEN/SNPs&GO DAMAGING	POLYPHEN/SNAP DAMAGING	SIFT TOLERATED	PROVEAN TOLERATED	SNPS&GO/SNAP DAMAGING	SIFT/PROVEAN TOLERATED	Neutral	NEUTRAL		0	1	0	1	1	1	0	1	1	1	1
NP_932173	Polymorphism (damaging)	572	A572D	I S6/II S1	Neutral	benign	TOLERATED	Disease	Non-neutral	ALL TOLERATED	ALL TOLERATED	SNPs&GO DAMAGING	ALL TOLERATED	SNPs&GO DAMAGING	SNPs&GO DAMAGING	SNAP DAMAGING	SNAP DAMAGING	SNAP DAMAGING	ALL DAMAGING	ALL TOLERATED	SNPs&GO DAMAGING	SNPs&GO DAMAGING	SNPs&GO DAMAGING	SNAP DAMAGING	SNAP DAMAGING	POLYPHEN TOLERATED	SNAP DAMAGING	SIFT TOLERATED	PROVEAN TOLERATED	SNPs&GO DAMAGING	SNAP DAMAGING	SNPS&GO/SNAP DAMAGING	SNPS&GO/SNAP DAMAGING	SNPS&GO/SNAP DAMAGING	SNPS&GO/SNAP DAMAGING	Neutral	NEUTRAL		0	0	0	1	1	0	0	1	0	1	1
NP_932173	LQT3	573	Q573E	I S6/II S1	Neutral	benign	TOLERATED	Neutral	Non-neutral	ALL TOLERATED	ALL TOLERATED	ALL TOLERATED	ALL TOLERATED	ALL TOLERATED	ALL TOLERATED	SNAP DAMAGING	SNAP DAMAGING	SNAP DAMAGING	SNPs&GO DAMAGING	ALL TOLERATED	ALL TOLERATED	ALL TOLERATED	ALL TOLERATED	SNAP DAMAGING	SNAP DAMAGING	SNAP DAMAGING	SNAP DAMAGING	SNAP DAMAGING	SNAP DAMAGING	ALL TOLERATED	SNAP DAMAGING	SNAP DAMAGING	SNAP DAMAGING	SNAP DAMAGING	SNAP DAMAGING	Neutral	NEUTRAL		0	0	0	0	1	0	0	0	0	0	0
NP_932173	Cases	592	N592K	I S6/II S1	Deleterious	possibly damaging	TOLERATED	Disease	Neutral	POLYPHEN DAMAGING	PROVEAN DAMAGING	SNPs&GO DAMAGING	ALL DAMAGING	ALL DAMAGING	ALL DAMAGING	POLYPHEN DAMAGING	ALL TOLERATED	PROVEAN DAMAGING	SNAP DAMAGING	SIFT TOLERATED	SIFT TOLERATED	SIFT TOLERATED	ALL DAMAGING	POLYPHEN DAMAGING	SNAP TOLERATED	SNAP TOLERATED	PROVEAN DAMAGING	SNPs&GO DAMAGING	SNAP TOLERATED	SIFT TOLERATED	POLYPHEN/PROVEAN DAMAGING	POLYPHEN/SNPS&GO DAMAGING	SNAP TOLERATED	SNPS&GO/PROVEAN DAMAGING	SIFT/SNAP TOLERATED	Neutral	NEUTRAL		1	1	0	1	0	1	1	1	1	1	1
NP_932173	BrS	615	G615E	I S6/II S1	Neutral	probably damaging	TOLERATED	Disease	Non-neutral	POLYPHEN DAMAGING	ALL TOLERATED	SNPs&GO DAMAGING	POLYPHEN DAMAGING	ALL DAMAGING	SNPs&GO DAMAGING	ALL DAMAGING	SNAP DAMAGING	SNAP DAMAGING	ALL DAMAGING	POLYPHEN DAMAGING	SIFT TOLERATED	SNPs&GO DAMAGING	PROVEAN TOLERATED	SIFT TOLERATED	PROVEAN TOLERATED	ALL DAMAGING	SNAP DAMAGING	SIFT TOLERATED	PROVEAN TOLERATED	POLYPHEN/SNPs&GO DAMAGING	POLYPHEN/SNAP DAMAGING	SIFT TOLERATED	PROVEAN TOLERATED	SNPS&GO/SNAP DAMAGING	SIFT/PROVEAN TOLERATED	Neutral	NEUTRAL		0	1	0	1	1	1	0	1	1	1	1
NP_932173	Polymorphism (damaging)	618	L618F	I S6/II S1	Neutral	possibly damaging	TOLERATED	Neutral	Non-neutral	POLYPHEN DAMAGING	ALL TOLERATED	ALL TOLERATED	POLYPHEN DAMAGING	POLYPHEN DAMAGING	ALL TOLERATED	ALL DAMAGING	SNAP DAMAGING	SNAP DAMAGING	SNPs&GO DAMAGING	POLYPHEN DAMAGING	POLYPHEN DAMAGING	ALL TOLERATED	POLYPHEN DAMAGING	SIFT TOLERATED	PROVEAN TOLERATED	SNPS&GO TOLERATED	SNAP DAMAGING	SNAP DAMAGING	SNAP DAMAGING	POLYPHEN DAMAGING	POLYPHEN/SNAP DAMAGING	POLYPHEN/SNAP DAMAGING	POLYPHEN/SNAP DAMAGING	SNAP DAMAGING	POLYPHEN/SNAP DAMAGING	Neutral	NEUTRAL		0	1	0	0	1	1	0	0	1	1	0
NP_932173	BrS w multiple SCN5A mutations	619	L619F	I S6/II S1	Neutral	possibly damaging	TOLERATED	Neutral	Non-neutral	POLYPHEN DAMAGING	ALL TOLERATED	ALL TOLERATED	POLYPHEN DAMAGING	POLYPHEN DAMAGING	ALL TOLERATED	ALL DAMAGING	SNAP DAMAGING	SNAP DAMAGING	SNPs&GO DAMAGING	POLYPHEN DAMAGING	POLYPHEN DAMAGING	ALL TOLERATED	POLYPHEN DAMAGING	SIFT TOLERATED	PROVEAN TOLERATED	SNPS&GO TOLERATED	SNAP DAMAGING	SNAP DAMAGING	SNAP DAMAGING	POLYPHEN DAMAGING	POLYPHEN/SNAP DAMAGING	POLYPHEN/SNAP DAMAGING	POLYPHEN/SNAP DAMAGING	SNAP DAMAGING	POLYPHEN/SNAP DAMAGING	Neutral	NEUTRAL		0	1	0	0	1	1	0	0	1	1	0
NP_932173	BrS w multiple SCN5A mutations	647	A647D	I S6/II S1	Neutral	benign	TOLERATED	Disease	Neutral	ALL TOLERATED	ALL TOLERATED	SNPs&GO DAMAGING	ALL TOLERATED	SNPs&GO DAMAGING	SNPs&GO DAMAGING	ALL TOLERATED	ALL TOLERATED	ALL TOLERATED	SNAP DAMAGING	ALL TOLERATED	SNPs&GO DAMAGING	SNPs&GO DAMAGING	SNPs&GO DAMAGING	ALL TOLERATED	ALL TOLERATED	SNPS&GO DAMAGING	ALL TOLERATED	SNPs&GO DAMAGING	SNPs&GO DAMAGING	SNPs&GO DAMAGING	ALL TOLERATED	SNPS&GO DAMAGING	SNPS&GO DAMAGING	SNPS&GO DAMAGING	SNPS&GO DAMAGING	Neutral	NEUTRAL		0	0	0	1	0	0	0	1	0	1	1
NP_932173	LQT3	680	R680H	I S6/II S1	Neutral	benign	TOLERATED	Neutral	Neutral	ALL TOLERATED	ALL TOLERATED	ALL TOLERATED	ALL TOLERATED	ALL TOLERATED	ALL TOLERATED	ALL TOLERATED	ALL TOLERATED	ALL TOLERATED	ALL TOLERATED	ALL TOLERATED	ALL TOLERATED	ALL TOLERATED	ALL TOLERATED	ALL TOLERATED	ALL TOLERATED	ALL TOLERATED	ALL TOLERATED	ALL TOLERATED	ALL TOLERATED	ALL TOLERATED	ALL TOLERATED	ALL TOLERATED	ALL TOLERATED	ALL TOLERATED	ALL TOLERATED	Neutral	NEUTRAL		0	0	0	0	0	0	0	0	0	0	0
NP_932173	BrS	735	A735V	II S1	Deleterious	benign	DAMAGING	Disease	Non-neutral	SIFT DAMAGING	ALL DAMAGING	ALL DAMAGING	PROVEAN DAMAGING	SNPs&GO DAMAGING	ALL DAMAGING	SNAP DAMAGING	ALL DAMAGING	ALL DAMAGING	ALL DAMAGING	POLYPHEN TOLERATED	POLYPHEN TOLERATED	ALL DAMAGING	POLYPHEN TOLERATED	POLYPHEN TOLERATED	POLYPHEN TOLERATED	POLYPHEN TOLERATED	ALL DAMAGING	ALL DAMAGING	ALL DAMAGING	POLYPHEN TOLERATED	POLYPHEN TOLERATED	POLYPHEN TOLERATED	POLYPHEN TOLERATED	ALL DAMAGING	POLYPHEN TOLERATED	Neutral	DELETERIOUS		1	0	1	1	1	1	1	1	1	1	1
NP_932173	BrS w multiple SCN5A mutations	752	G752R	II S2	Deleterious	probably damaging	DAMAGING	Disease	Non-neutral	ALL DAMAGING	ALL DAMAGING	ALL DAMAGING	ALL DAMAGING	ALL DAMAGING	ALL DAMAGING	ALL DAMAGING	ALL DAMAGING	ALL DAMAGING	ALL DAMAGING	ALL DAMAGING	ALL DAMAGING	ALL DAMAGING	ALL DAMAGING	ALL DAMAGING	ALL DAMAGING	ALL DAMAGING	ALL DAMAGING	ALL DAMAGING	ALL DAMAGING	ALL DAMAGING	ALL DAMAGING	ALL DAMAGING	ALL DAMAGING	ALL DAMAGING	ALL DAMAGING	Disease	DELETERIOUS		1	1	1	1	1	1	1	1	1	1	1
NP_932173	BrS	878	R878C	II S5/II pore	Deleterious	probably damaging	DAMAGING	Disease	Non-neutral	ALL DAMAGING	ALL DAMAGING	ALL DAMAGING	ALL DAMAGING	ALL DAMAGING	ALL DAMAGING	ALL DAMAGING	ALL DAMAGING	ALL DAMAGING	ALL DAMAGING	ALL DAMAGING	ALL DAMAGING	ALL DAMAGING	ALL DAMAGING	ALL DAMAGING	ALL DAMAGING	ALL DAMAGING	ALL DAMAGING	ALL DAMAGING	ALL DAMAGING	ALL DAMAGING	ALL DAMAGING	ALL DAMAGING	ALL DAMAGING	ALL DAMAGING	ALL DAMAGING	Disease	DELETERIOUS		1	1	1	1	1	1	1	1	1	1	1
NP_932173	LQT3	941	S941N	II S6/III S1	Deleterious	probably damaging	TOLERATED	Disease	Neutral	POLYPHEN DAMAGING	PROVEAN DAMAGING	SNPs&GO DAMAGING	ALL DAMAGING	ALL DAMAGING	ALL DAMAGING	POLYPHEN DAMAGING	ALL TOLERATED	PROVEAN DAMAGING	SNAP DAMAGING	SIFT TOLERATED	SIFT TOLERATED	SIFT TOLERATED	ALL DAMAGING	POLYPHEN DAMAGING	SNAP TOLERATED	SNAP TOLERATED	PROVEAN DAMAGING	SNPs&GO DAMAGING	SNAP TOLERATED	SIFT TOLERATED	POLYPHEN/PROVEAN DAMAGING	POLYPHEN/SNPS&GO DAMAGING	SNAP TOLERATED	SNPS&GO/PROVEAN DAMAGING	SIFT/SNAP TOLERATED	Neutral	NEUTRAL		1	1	0	1	0	1	1	1	1	1	1
NP_932173	BrS	965	R965C	II S6/III S1	Deleterious	probably damaging	DAMAGING	Disease	Non-neutral	ALL DAMAGING	ALL DAMAGING	ALL DAMAGING	ALL DAMAGING	ALL DAMAGING	ALL DAMAGING	ALL DAMAGING	ALL DAMAGING	ALL DAMAGING	ALL DAMAGING	ALL DAMAGING	ALL DAMAGING	ALL DAMAGING	ALL DAMAGING	ALL DAMAGING	ALL DAMAGING	ALL DAMAGING	ALL DAMAGING	ALL DAMAGING	ALL DAMAGING	ALL DAMAGING	ALL DAMAGING	ALL DAMAGING	ALL DAMAGING	ALL DAMAGING	ALL DAMAGING	Disease	DELETERIOUS		1	1	1	1	1	1	1	1	1	1	1
NP_932173	LQT3	997	A997S	II S6/III S1	Neutral	benign	TOLERATED	Neutral	Non-neutral	ALL TOLERATED	ALL TOLERATED	ALL TOLERATED	ALL TOLERATED	ALL TOLERATED	ALL TOLERATED	SNAP DAMAGING	SNAP DAMAGING	SNAP DAMAGING	SNPs&GO DAMAGING	ALL TOLERATED	ALL TOLERATED	ALL TOLERATED	ALL TOLERATED	SNAP DAMAGING	SNAP DAMAGING	SNAP DAMAGING	SNAP DAMAGING	SNAP DAMAGING	SNAP DAMAGING	ALL TOLERATED	SNAP DAMAGING	SNAP DAMAGING	SNAP DAMAGING	SNAP DAMAGING	SNAP DAMAGING	Neutral	NEUTRAL		0	0	0	0	1	0	0	0	0	0	0
NP_932173	BrS w multiple SCN5A mutations	1053	E1053K	II S6/III S1	Deleterious	probably damaging	TOLERATED	Neutral	Non-neutral	POLYPHEN DAMAGING	PROVEAN DAMAGING	ALL TOLERATED	ALL DAMAGING	POLYPHEN DAMAGING	PROVEAN DAMAGING	ALL DAMAGING	SNAP DAMAGING	ALL DAMAGING	SNPs&GO DAMAGING	SIFT TOLERATED	POLYPHEN DAMAGING	PROVEAN DAMAGING	SNPs&GO TOLERATED	SIFT TOLERATED	ALL DAMAGING	SNPS&GO TOLERATED	SIFT TOLERATED	SNAP DAMAGING	SNPs&GO TOLERATED	POLYPHEN/PROVEAN DAMAGING	SIFT TOLERATED	POLYPHEN/SNAP DAMAGING	SNPS&GO TOLERATED	PROVEAN/SNAP DAMAGING	SIFT/SNPS&GO TOLERATED	Neutral	DELETERIOUS		1	1	0	0	1	1	1	0	1	1	1
NP_932173	Polymorphism (damaging)	1090	P1090L	II S6/III S1	Neutral	benign	TOLERATED	Neutral	Neutral	ALL TOLERATED	ALL TOLERATED	ALL TOLERATED	ALL TOLERATED	ALL TOLERATED	ALL TOLERATED	ALL TOLERATED	ALL TOLERATED	ALL TOLERATED	ALL TOLERATED	ALL TOLERATED	ALL TOLERATED	ALL TOLERATED	ALL TOLERATED	ALL TOLERATED	ALL TOLERATED	ALL TOLERATED	ALL TOLERATED	ALL TOLERATED	ALL TOLERATED	ALL TOLERATED	ALL TOLERATED	ALL TOLERATED	ALL TOLERATED	ALL TOLERATED	ALL TOLERATED	Neutral	NEUTRAL		0	0	0	0	0	0	0	0	0	0	0
NP_932173	Polymorphism (damaging)	1103	S1103Y	II S6/III S1	Neutral	benign	TOLERATED	Neutral	Non-neutral	ALL TOLERATED	ALL TOLERATED	ALL TOLERATED	ALL TOLERATED	ALL TOLERATED	ALL TOLERATED	SNAP DAMAGING	SNAP DAMAGING	SNAP DAMAGING	SNPs&GO DAMAGING	ALL TOLERATED	ALL TOLERATED	ALL TOLERATED	ALL TOLERATED	SNAP DAMAGING	SNAP DAMAGING	SNAP DAMAGING	SNAP DAMAGING	SNAP DAMAGING	SNAP DAMAGING	ALL TOLERATED	SNAP DAMAGING	SNAP DAMAGING	SNAP DAMAGING	SNAP DAMAGING	SNAP DAMAGING	Neutral	NEUTRAL		0	0	0	0	1	0	0	0	0	0	0
NP_932173	Polymorphism (damaging)	1193	R1193Q	II S6/III S1	Neutral	benign	TOLERATED	Neutral	Non-neutral	ALL TOLERATED	ALL TOLERATED	ALL TOLERATED	ALL TOLERATED	ALL TOLERATED	ALL TOLERATED	SNAP DAMAGING	SNAP DAMAGING	SNAP DAMAGING	SNPs&GO DAMAGING	ALL TOLERATED	ALL TOLERATED	ALL TOLERATED	ALL TOLERATED	SNAP DAMAGING	SNAP DAMAGING	SNAP DAMAGING	SNAP DAMAGING	SNAP DAMAGING	SNAP DAMAGING	ALL TOLERATED	SNAP DAMAGING	SNAP DAMAGING	SNAP DAMAGING	SNAP DAMAGING	SNAP DAMAGING	Neutral	NEUTRAL		0	0	0	0	1	0	0	0	0	0	0
NP_932173	BrS w multiple SCN5A mutations	1232	R1232W	III S1/S2	Deleterious	probably damaging	DAMAGING	Disease	Non-neutral	ALL DAMAGING	ALL DAMAGING	ALL DAMAGING	ALL DAMAGING	ALL DAMAGING	ALL DAMAGING	ALL DAMAGING	ALL DAMAGING	ALL DAMAGING	ALL DAMAGING	ALL DAMAGING	ALL DAMAGING	ALL DAMAGING	ALL DAMAGING	ALL DAMAGING	ALL DAMAGING	ALL DAMAGING	ALL DAMAGING	ALL DAMAGING	ALL DAMAGING	ALL DAMAGING	ALL DAMAGING	ALL DAMAGING	ALL DAMAGING	ALL DAMAGING	ALL DAMAGING	Disease	DELETERIOUS		1	1	1	1	1	1	1	1	1	1	1
NP_932173	BrS	1275	D1275N	III S3	Deleterious	probably damaging	DAMAGING	Disease	Non-neutral	ALL DAMAGING	ALL DAMAGING	ALL DAMAGING	ALL DAMAGING	ALL DAMAGING	ALL DAMAGING	ALL DAMAGING	ALL DAMAGING	ALL DAMAGING	ALL DAMAGING	ALL DAMAGING	ALL DAMAGING	ALL DAMAGING	ALL DAMAGING	ALL DAMAGING	ALL DAMAGING	ALL DAMAGING	ALL DAMAGING	ALL DAMAGING	ALL DAMAGING	ALL DAMAGING	ALL DAMAGING	ALL DAMAGING	ALL DAMAGING	ALL DAMAGING	ALL DAMAGING	Disease	DELETERIOUS		1	1	1	1	1	1	1	1	1	1	1
NP_932173	LQT3	1295	E1295K	III S3/S4	Deleterious	probably damaging	TOLERATED	Disease	Non-neutral	POLYPHEN DAMAGING	PROVEAN DAMAGING	SNPs&GO DAMAGING	ALL DAMAGING	ALL DAMAGING	ALL DAMAGING	ALL DAMAGING	SNAP DAMAGING	ALL DAMAGING	ALL DAMAGING	SIFT TOLERATED	SIFT TOLERATED	SIFT TOLERATED	ALL DAMAGING	SIFT TOLERATED	ALL DAMAGING	ALL DAMAGING	SIFT TOLERATED	SIFT TOLERATED	ALL DAMAGING	SIFT TOLERATED	SIFT TOLERATED	SIFT TOLERATED	ALL DAMAGING	SIFT TOLERATED	SIFT TOLERATED	Neutral	DELETERIOUS		1	1	0	1	1	1	1	1	1	1	1
NP_932173	LQT3	1304	T1304M	III S4	Deleterious	probably damaging	DAMAGING	Disease	Non-neutral	ALL DAMAGING	ALL DAMAGING	ALL DAMAGING	ALL DAMAGING	ALL DAMAGING	ALL DAMAGING	ALL DAMAGING	ALL DAMAGING	ALL DAMAGING	ALL DAMAGING	ALL DAMAGING	ALL DAMAGING	ALL DAMAGING	ALL DAMAGING	ALL DAMAGING	ALL DAMAGING	ALL DAMAGING	ALL DAMAGING	ALL DAMAGING	ALL DAMAGING	ALL DAMAGING	ALL DAMAGING	ALL DAMAGING	ALL DAMAGING	ALL DAMAGING	ALL DAMAGING	Neutral	DELETERIOUS		1	1	1	1	1	1	1	1	1	1	1
NP_932173	Polymorphism (damaging)	1308	L1308F	III S4	Deleterious	probably damaging	DAMAGING	Disease	Non-neutral	ALL DAMAGING	ALL DAMAGING	ALL DAMAGING	ALL DAMAGING	ALL DAMAGING	ALL DAMAGING	ALL DAMAGING	ALL DAMAGING	ALL DAMAGING	ALL DAMAGING	ALL DAMAGING	ALL DAMAGING	ALL DAMAGING	ALL DAMAGING	ALL DAMAGING	ALL DAMAGING	ALL DAMAGING	ALL DAMAGING	ALL DAMAGING	ALL DAMAGING	ALL DAMAGING	ALL DAMAGING	ALL DAMAGING	ALL DAMAGING	ALL DAMAGING	ALL DAMAGING	Neutral	NEUTRAL		1	1	1	1	1	1	1	1	1	1	1
NP_932173	LQT3	1325	N1325S	III S4/S5	Deleterious	possibly damaging	DAMAGING	Disease	Non-neutral	ALL DAMAGING	ALL DAMAGING	ALL DAMAGING	ALL DAMAGING	ALL DAMAGING	ALL DAMAGING	ALL DAMAGING	ALL DAMAGING	ALL DAMAGING	ALL DAMAGING	ALL DAMAGING	ALL DAMAGING	ALL DAMAGING	ALL DAMAGING	ALL DAMAGING	ALL DAMAGING	ALL DAMAGING	ALL DAMAGING	ALL DAMAGING	ALL DAMAGING	ALL DAMAGING	ALL DAMAGING	ALL DAMAGING	ALL DAMAGING	ALL DAMAGING	ALL DAMAGING	Neutral	DELETERIOUS		1	1	1	1	1	1	1	1	1	1	1
NP_932173	LQT3	1330	A1330P	III S4/S5	Deleterious	probably damaging	DAMAGING	Disease	Non-neutral	ALL DAMAGING	ALL DAMAGING	ALL DAMAGING	ALL DAMAGING	ALL DAMAGING	ALL DAMAGING	ALL DAMAGING	ALL DAMAGING	ALL DAMAGING	ALL DAMAGING	ALL DAMAGING	ALL DAMAGING	ALL DAMAGING	ALL DAMAGING	ALL DAMAGING	ALL DAMAGING	ALL DAMAGING	ALL DAMAGING	ALL DAMAGING	ALL DAMAGING	ALL DAMAGING	ALL DAMAGING	ALL DAMAGING	ALL DAMAGING	ALL DAMAGING	ALL DAMAGING	Disease	DELETERIOUS		1	1	1	1	1	1	1	1	1	1	1
NP_932173	BrS w multiple SCN5A mutations	1332	P1332L	III S4/S5	Deleterious	probably damaging	DAMAGING	Disease	Non-neutral	ALL DAMAGING	ALL DAMAGING	ALL DAMAGING	ALL DAMAGING	ALL DAMAGING	ALL DAMAGING	ALL DAMAGING	ALL DAMAGING	ALL DAMAGING	ALL DAMAGING	ALL DAMAGING	ALL DAMAGING	ALL DAMAGING	ALL DAMAGING	ALL DAMAGING	ALL DAMAGING	ALL DAMAGING	ALL DAMAGING	ALL DAMAGING	ALL DAMAGING	ALL DAMAGING	ALL DAMAGING	ALL DAMAGING	ALL DAMAGING	ALL DAMAGING	ALL DAMAGING	Disease	DELETERIOUS		1	1	1	1	1	1	1	1	1	1	1
NP_932173	LQT3	1333	S1333Y	III S4/S5	Deleterious	probably damaging	DAMAGING	Disease	Non-neutral	ALL DAMAGING	ALL DAMAGING	ALL DAMAGING	ALL DAMAGING	ALL DAMAGING	ALL DAMAGING	ALL DAMAGING	ALL DAMAGING	ALL DAMAGING	ALL DAMAGING	ALL DAMAGING	ALL DAMAGING	ALL DAMAGING	ALL DAMAGING	ALL DAMAGING	ALL DAMAGING	ALL DAMAGING	ALL DAMAGING	ALL DAMAGING	ALL DAMAGING	ALL DAMAGING	ALL DAMAGING	ALL DAMAGING	ALL DAMAGING	ALL DAMAGING	ALL DAMAGING	Disease	DELETERIOUS		1	1	1	1	1	1	1	1	1	1	1
NP_932173	BrS	1340	V1340I	III S5	Neutral	probably damaging	DAMAGING	Disease	Neutral	ALL DAMAGING	SIFT DAMAGING	ALL DAMAGING	POLYPHEN DAMAGING	ALL DAMAGING	SNPs&GO DAMAGING	POLYPHEN DAMAGING	SIFT DAMAGING	ALL TOLERATED	SNAP DAMAGING	PROVEAN TOLERATED	ALL DAMAGING	PROVEAN TOLERATED	PROVEAN TOLERATED	SNAP TOLERATED	POLYPHEN DAMAGING	SNAP TOLERATED	SIFT DAMAGING	SNAP TOLERATED	SNPs&GO DAMAGING	PROVEAN TOLERATED	POLYPHEN/SIFT DAMAGING	SNAP TOLERATED	POLYPHEN/SNPS&GO DAMAGING	SIFT/SNPS&GO DAMAGING	PROVEAN/SNAP TOLERATED	Neutral	NEUTRAL		0	1	1	1	0	1	1	1	1	1	1
NP_932173	BrS	1406	G1406R	III S5/III pore	Deleterious	probably damaging	DAMAGING	Disease	Non-neutral	ALL DAMAGING	ALL DAMAGING	ALL DAMAGING	ALL DAMAGING	ALL DAMAGING	ALL DAMAGING	ALL DAMAGING	ALL DAMAGING	ALL DAMAGING	ALL DAMAGING	ALL DAMAGING	ALL DAMAGING	ALL DAMAGING	ALL DAMAGING	ALL DAMAGING	ALL DAMAGING	ALL DAMAGING	ALL DAMAGING	ALL DAMAGING	ALL DAMAGING	ALL DAMAGING	ALL DAMAGING	ALL DAMAGING	ALL DAMAGING	ALL DAMAGING	ALL DAMAGING	Disease	DELETERIOUS		1	1	1	1	1	1	1	1	1	1	1
NP_932173	BrS	1408	G1408R	III S5/III pore	Deleterious	probably damaging	DAMAGING	Disease	Non-neutral	ALL DAMAGING	ALL DAMAGING	ALL DAMAGING	ALL DAMAGING	ALL DAMAGING	ALL DAMAGING	ALL DAMAGING	ALL DAMAGING	ALL DAMAGING	ALL DAMAGING	ALL DAMAGING	ALL DAMAGING	ALL DAMAGING	ALL DAMAGING	ALL DAMAGING	ALL DAMAGING	ALL DAMAGING	ALL DAMAGING	ALL DAMAGING	ALL DAMAGING	ALL DAMAGING	ALL DAMAGING	ALL DAMAGING	ALL DAMAGING	ALL DAMAGING	ALL DAMAGING	Disease	DELETERIOUS		1	1	1	1	1	1	1	1	1	1	1
NP_932173	BrS	1427	A1427S	III pore	Deleterious	possibly damaging	TOLERATED	Neutral	Neutral	POLYPHEN DAMAGING	PROVEAN DAMAGING	ALL TOLERATED	ALL DAMAGING	POLYPHEN DAMAGING	PROVEAN DAMAGING	POLYPHEN DAMAGING	ALL TOLERATED	PROVEAN DAMAGING	ALL TOLERATED	SIFT TOLERATED	POLYPHEN DAMAGING	PROVEAN DAMAGING	SNPs&GO TOLERATED	POLYPHEN DAMAGING	SNAP TOLERATED	POLYPHEN DAMAGING	PROVEAN DAMAGING	ALL TOLERATED	PROVEAN DAMAGING	POLYPHEN/PROVEAN DAMAGING	POLYPHEN/PROVEAN DAMAGING	POLYPHEN DAMAGING	POLYPHEN/PROVEAN DAMAGING	PROVEAN DAMAGING	POLYPHEN/PROVEAN DAMAGING	Neutral	NEUTRAL		1	1	0	0	0	1	1	0	1	1	1
NP_932173	BrS	1432	R1432G	III pore/III S6	Deleterious	possibly damaging	DAMAGING	Disease	Non-neutral	ALL DAMAGING	ALL DAMAGING	ALL DAMAGING	ALL DAMAGING	ALL DAMAGING	ALL DAMAGING	ALL DAMAGING	ALL DAMAGING	ALL DAMAGING	ALL DAMAGING	ALL DAMAGING	ALL DAMAGING	ALL DAMAGING	ALL DAMAGING	ALL DAMAGING	ALL DAMAGING	ALL DAMAGING	ALL DAMAGING	ALL DAMAGING	ALL DAMAGING	ALL DAMAGING	ALL DAMAGING	ALL DAMAGING	ALL DAMAGING	ALL DAMAGING	ALL DAMAGING	Neutral	NEUTRAL		1	1	1	1	1	1	1	1	1	1	1
NP_932173	BrS	1438	P1438L	III pore/III S6	Deleterious	probably damaging	DAMAGING	Disease	Non-neutral	ALL DAMAGING	ALL DAMAGING	ALL DAMAGING	ALL DAMAGING	ALL DAMAGING	ALL DAMAGING	ALL DAMAGING	ALL DAMAGING	ALL DAMAGING	ALL DAMAGING	ALL DAMAGING	ALL DAMAGING	ALL DAMAGING	ALL DAMAGING	ALL DAMAGING	ALL DAMAGING	ALL DAMAGING	ALL DAMAGING	ALL DAMAGING	ALL DAMAGING	ALL DAMAGING	ALL DAMAGING	ALL DAMAGING	ALL DAMAGING	ALL DAMAGING	ALL DAMAGING	Disease	DELETERIOUS		1	1	1	1	1	1	1	1	1	1	1
NP_932173	Cases	1473	F1473C	III S6/IV S1	Deleterious	probably damaging	DAMAGING	Disease	Non-neutral	ALL DAMAGING	ALL DAMAGING	ALL DAMAGING	ALL DAMAGING	ALL DAMAGING	ALL DAMAGING	ALL DAMAGING	ALL DAMAGING	ALL DAMAGING	ALL DAMAGING	ALL DAMAGING	ALL DAMAGING	ALL DAMAGING	ALL DAMAGING	ALL DAMAGING	ALL DAMAGING	ALL DAMAGING	ALL DAMAGING	ALL DAMAGING	ALL DAMAGING	ALL DAMAGING	ALL DAMAGING	ALL DAMAGING	ALL DAMAGING	ALL DAMAGING	ALL DAMAGING	Disease	DELETERIOUS		1	1	1	1	1	1	1	1	1	1	1
NP_932173	Cases	1473	F1473S	III S6/IV S1	Deleterious	probably damaging	DAMAGING	Disease	Non-neutral	ALL DAMAGING	ALL DAMAGING	ALL DAMAGING	ALL DAMAGING	ALL DAMAGING	ALL DAMAGING	ALL DAMAGING	ALL DAMAGING	ALL DAMAGING	ALL DAMAGING	ALL DAMAGING	ALL DAMAGING	ALL DAMAGING	ALL DAMAGING	ALL DAMAGING	ALL DAMAGING	ALL DAMAGING	ALL DAMAGING	ALL DAMAGING	ALL DAMAGING	ALL DAMAGING	ALL DAMAGING	ALL DAMAGING	ALL DAMAGING	ALL DAMAGING	ALL DAMAGING	Disease	DELETERIOUS		1	1	1	1	1	1	1	1	1	1	1
NP_932173	LQT3	1486	F1486L	III S6/IV S1	Deleterious	benign	DAMAGING	Disease	Non-neutral	SIFT DAMAGING	ALL DAMAGING	ALL DAMAGING	PROVEAN DAMAGING	SNPs&GO DAMAGING	ALL DAMAGING	SNAP DAMAGING	ALL DAMAGING	ALL DAMAGING	ALL DAMAGING	POLYPHEN TOLERATED	POLYPHEN TOLERATED	ALL DAMAGING	POLYPHEN TOLERATED	POLYPHEN TOLERATED	POLYPHEN TOLERATED	POLYPHEN TOLERATED	ALL DAMAGING	ALL DAMAGING	ALL DAMAGING	POLYPHEN TOLERATED	POLYPHEN TOLERATED	POLYPHEN TOLERATED	POLYPHEN TOLERATED	ALL DAMAGING	POLYPHEN TOLERATED	Neutral	NEUTRAL		1	0	1	1	1	1	1	1	1	1	1
NP_932173	Polymorphism (damaging)	1512	R1512W	III S6/IV S1	Deleterious	probably damaging	DAMAGING	Disease	Non-neutral	ALL DAMAGING	ALL DAMAGING	ALL DAMAGING	ALL DAMAGING	ALL DAMAGING	ALL DAMAGING	ALL DAMAGING	ALL DAMAGING	ALL DAMAGING	ALL DAMAGING	ALL DAMAGING	ALL DAMAGING	ALL DAMAGING	ALL DAMAGING	ALL DAMAGING	ALL DAMAGING	ALL DAMAGING	ALL DAMAGING	ALL DAMAGING	ALL DAMAGING	ALL DAMAGING	ALL DAMAGING	ALL DAMAGING	ALL DAMAGING	ALL DAMAGING	ALL DAMAGING	Disease	DELETERIOUS		1	1	1	1	1	1	1	1	1	1	1
NP_932173	BrS w multiple SCN5A mutations	1620	T1620M	IV S3/S4	Deleterious	probably damaging	DAMAGING	Disease	Non-neutral	ALL DAMAGING	ALL DAMAGING	ALL DAMAGING	ALL DAMAGING	ALL DAMAGING	ALL DAMAGING	ALL DAMAGING	ALL DAMAGING	ALL DAMAGING	ALL DAMAGING	ALL DAMAGING	ALL DAMAGING	ALL DAMAGING	ALL DAMAGING	ALL DAMAGING	ALL DAMAGING	ALL DAMAGING	ALL DAMAGING	ALL DAMAGING	ALL DAMAGING	ALL DAMAGING	ALL DAMAGING	ALL DAMAGING	ALL DAMAGING	ALL DAMAGING	ALL DAMAGING	Disease	DELETERIOUS		1	1	1	1	1	1	1	1	1	1	1
NP_932173	BrS	1623	R1623Q	IV S4	Deleterious	possibly damaging	DAMAGING	Disease	Non-neutral	ALL DAMAGING	ALL DAMAGING	ALL DAMAGING	ALL DAMAGING	ALL DAMAGING	ALL DAMAGING	ALL DAMAGING	ALL DAMAGING	ALL DAMAGING	ALL DAMAGING	ALL DAMAGING	ALL DAMAGING	ALL DAMAGING	ALL DAMAGING	ALL DAMAGING	ALL DAMAGING	ALL DAMAGING	ALL DAMAGING	ALL DAMAGING	ALL DAMAGING	ALL DAMAGING	ALL DAMAGING	ALL DAMAGING	ALL DAMAGING	ALL DAMAGING	ALL DAMAGING	Neutral	DELETERIOUS		1	1	1	1	1	1	1	1	1	1	1
NP_932173	LQT3	1623	R1623L	IV S4	Deleterious	benign	DAMAGING	Disease	Non-neutral	SIFT DAMAGING	ALL DAMAGING	ALL DAMAGING	PROVEAN DAMAGING	SNPs&GO DAMAGING	ALL DAMAGING	SNAP DAMAGING	ALL DAMAGING	ALL DAMAGING	ALL DAMAGING	POLYPHEN TOLERATED	POLYPHEN TOLERATED	ALL DAMAGING	POLYPHEN TOLERATED	POLYPHEN TOLERATED	POLYPHEN TOLERATED	POLYPHEN TOLERATED	ALL DAMAGING	ALL DAMAGING	ALL DAMAGING	POLYPHEN TOLERATED	POLYPHEN TOLERATED	POLYPHEN TOLERATED	POLYPHEN TOLERATED	ALL DAMAGING	POLYPHEN TOLERATED	Disease	DELETERIOUS		1	0	1	1	1	1	1	1	1	1	1
NP_932173	LQT3	1626	R1626P	IV S4	Deleterious	probably damaging	DAMAGING	Disease	Non-neutral	ALL DAMAGING	ALL DAMAGING	ALL DAMAGING	ALL DAMAGING	ALL DAMAGING	ALL DAMAGING	ALL DAMAGING	ALL DAMAGING	ALL DAMAGING	ALL DAMAGING	ALL DAMAGING	ALL DAMAGING	ALL DAMAGING	ALL DAMAGING	ALL DAMAGING	ALL DAMAGING	ALL DAMAGING	ALL DAMAGING	ALL DAMAGING	ALL DAMAGING	ALL DAMAGING	ALL DAMAGING	ALL DAMAGING	ALL DAMAGING	ALL DAMAGING	ALL DAMAGING	Disease	DELETERIOUS		1	1	1	1	1	1	1	1	1	1	1
NP_932173	BrS	1629	R1629Q	IV S4	Deleterious	probably damaging	DAMAGING	Disease	Non-neutral	ALL DAMAGING	ALL DAMAGING	ALL DAMAGING	ALL DAMAGING	ALL DAMAGING	ALL DAMAGING	ALL DAMAGING	ALL DAMAGING	ALL DAMAGING	ALL DAMAGING	ALL DAMAGING	ALL DAMAGING	ALL DAMAGING	ALL DAMAGING	ALL DAMAGING	ALL DAMAGING	ALL DAMAGING	ALL DAMAGING	ALL DAMAGING	ALL DAMAGING	ALL DAMAGING	ALL DAMAGING	ALL DAMAGING	ALL DAMAGING	ALL DAMAGING	ALL DAMAGING	Neutral	DELETERIOUS		1	1	1	1	1	1	1	1	1	1	1
NP_932173	LQT3	1644	R1644H	IV S4	Deleterious	probably damaging	DAMAGING	Disease	Non-neutral	ALL DAMAGING	ALL DAMAGING	ALL DAMAGING	ALL DAMAGING	ALL DAMAGING	ALL DAMAGING	ALL DAMAGING	ALL DAMAGING	ALL DAMAGING	ALL DAMAGING	ALL DAMAGING	ALL DAMAGING	ALL DAMAGING	ALL DAMAGING	ALL DAMAGING	ALL DAMAGING	ALL DAMAGING	ALL DAMAGING	ALL DAMAGING	ALL DAMAGING	ALL DAMAGING	ALL DAMAGING	ALL DAMAGING	ALL DAMAGING	ALL DAMAGING	ALL DAMAGING	Disease	DELETERIOUS		1	1	1	1	1	1	1	1	1	1	1
NP_932173	LQT3	1645	T1645M	IV S4	Deleterious	probably damaging	DAMAGING	Disease	Non-neutral	ALL DAMAGING	ALL DAMAGING	ALL DAMAGING	ALL DAMAGING	ALL DAMAGING	ALL DAMAGING	ALL DAMAGING	ALL DAMAGING	ALL DAMAGING	ALL DAMAGING	ALL DAMAGING	ALL DAMAGING	ALL DAMAGING	ALL DAMAGING	ALL DAMAGING	ALL DAMAGING	ALL DAMAGING	ALL DAMAGING	ALL DAMAGING	ALL DAMAGING	ALL DAMAGING	ALL DAMAGING	ALL DAMAGING	ALL DAMAGING	ALL DAMAGING	ALL DAMAGING	Disease	DELETERIOUS		1	1	1	1	1	1	1	1	1	1	1
NP_932173	BrS w multiple SCN5A mutations	1660	I1660V	IV S5	Neutral	probably damaging	DAMAGING	Neutral	Non-neutral	ALL DAMAGING	SIFT DAMAGING	SIFT DAMAGING	POLYPHEN DAMAGING	POLYPHEN DAMAGING	ALL TOLERATED	ALL DAMAGING	ALL DAMAGING	SNAP DAMAGING	SNPs&GO DAMAGING	PROVEAN TOLERATED	SNPs&GO TOLERATED	SIFT DAMAGING	POLYPHEN DAMAGING	ALL DAMAGING	PROVEAN TOLERATED	SNPS&GO TOLERATED	PROVEAN TOLERATED	SNPs&GO TOLERATED	SNAP DAMAGING	POLYPHEN/SIFT DAMAGING	PROVEAN TOLERATED	SNPS&GO TOLERATED	POLYPHEN/SNAP DAMAGING	SIFT/SNAP DAMAGING	PROVEAN/SNPS&GO TOLERATED	Neutral	NEUTRAL		0	1	1	0	1	1	1	1	1	1	0
NP_932173	BrS	1710	S1710L	IV pore	Deleterious	probably damaging	DAMAGING	Disease	Non-neutral	ALL DAMAGING	ALL DAMAGING	ALL DAMAGING	ALL DAMAGING	ALL DAMAGING	ALL DAMAGING	ALL DAMAGING	ALL DAMAGING	ALL DAMAGING	ALL DAMAGING	ALL DAMAGING	ALL DAMAGING	ALL DAMAGING	ALL DAMAGING	ALL DAMAGING	ALL DAMAGING	ALL DAMAGING	ALL DAMAGING	ALL DAMAGING	ALL DAMAGING	ALL DAMAGING	ALL DAMAGING	ALL DAMAGING	ALL DAMAGING	ALL DAMAGING	ALL DAMAGING	Disease	DELETERIOUS		1	1	1	1	1	1	1	1	1	1	1
NP_932173	BrS	1714	D1714G	IV pore	Deleterious	probably damaging	DAMAGING	Disease	Non-neutral	ALL DAMAGING	ALL DAMAGING	ALL DAMAGING	ALL DAMAGING	ALL DAMAGING	ALL DAMAGING	ALL DAMAGING	ALL DAMAGING	ALL DAMAGING	ALL DAMAGING	ALL DAMAGING	ALL DAMAGING	ALL DAMAGING	ALL DAMAGING	ALL DAMAGING	ALL DAMAGING	ALL DAMAGING	ALL DAMAGING	ALL DAMAGING	ALL DAMAGING	ALL DAMAGING	ALL DAMAGING	ALL DAMAGING	ALL DAMAGING	ALL DAMAGING	ALL DAMAGING	Disease	DELETERIOUS		1	1	1	1	1	1	1	1	1	1	1
NP_932173	BrS	1740	G1740R	IV pore/IV S6	Deleterious	probably damaging	DAMAGING	Disease	Non-neutral	ALL DAMAGING	ALL DAMAGING	ALL DAMAGING	ALL DAMAGING	ALL DAMAGING	ALL DAMAGING	ALL DAMAGING	ALL DAMAGING	ALL DAMAGING	ALL DAMAGING	ALL DAMAGING	ALL DAMAGING	ALL DAMAGING	ALL DAMAGING	ALL DAMAGING	ALL DAMAGING	ALL DAMAGING	ALL DAMAGING	ALL DAMAGING	ALL DAMAGING	ALL DAMAGING	ALL DAMAGING	ALL DAMAGING	ALL DAMAGING	ALL DAMAGING	ALL DAMAGING	Disease	DELETERIOUS		1	1	1	1	1	1	1	1	1	1	1
NP_932173	BrS	1743	G1743E	IV pore/IV S6	Deleterious	probably damaging	DAMAGING	Disease	Non-neutral	ALL DAMAGING	ALL DAMAGING	ALL DAMAGING	ALL DAMAGING	ALL DAMAGING	ALL DAMAGING	ALL DAMAGING	ALL DAMAGING	ALL DAMAGING	ALL DAMAGING	ALL DAMAGING	ALL DAMAGING	ALL DAMAGING	ALL DAMAGING	ALL DAMAGING	ALL DAMAGING	ALL DAMAGING	ALL DAMAGING	ALL DAMAGING	ALL DAMAGING	ALL DAMAGING	ALL DAMAGING	ALL DAMAGING	ALL DAMAGING	ALL DAMAGING	ALL DAMAGING	Disease	DELETERIOUS		1	1	1	1	1	1	1	1	1	1	1
NP_932173	BrS	1743	G1743R	IV pore/IV S6	Deleterious	probably damaging	DAMAGING	Disease	Non-neutral	ALL DAMAGING	ALL DAMAGING	ALL DAMAGING	ALL DAMAGING	ALL DAMAGING	ALL DAMAGING	ALL DAMAGING	ALL DAMAGING	ALL DAMAGING	ALL DAMAGING	ALL DAMAGING	ALL DAMAGING	ALL DAMAGING	ALL DAMAGING	ALL DAMAGING	ALL DAMAGING	ALL DAMAGING	ALL DAMAGING	ALL DAMAGING	ALL DAMAGING	ALL DAMAGING	ALL DAMAGING	ALL DAMAGING	ALL DAMAGING	ALL DAMAGING	ALL DAMAGING	Disease	DELETERIOUS		1	1	1	1	1	1	1	1	1	1	1
NP_932173	LQT3	1763	V1763M	IV S6	Deleterious	probably damaging	DAMAGING	Disease	Neutral	ALL DAMAGING	ALL DAMAGING	ALL DAMAGING	ALL DAMAGING	ALL DAMAGING	ALL DAMAGING	POLYPHEN DAMAGING	SIFT DAMAGING	PROVEAN DAMAGING	SNAP DAMAGING	ALL DAMAGING	ALL DAMAGING	ALL DAMAGING	ALL DAMAGING	SNAP TOLERATED	SNAP TOLERATED	SNAP TOLERATED	SNAP TOLERATED	SNAP TOLERATED	SNAP TOLERATED	ALL DAMAGING	SNAP TOLERATED	SNAP TOLERATED	SNAP TOLERATED	SNAP TOLERATED	SIFT/SNAP TOLERATED	Disease	DELETERIOUS		1	1	1	1	0	1	1	1	1	1	1
NP_932173	LQT3	1766	M1766L	IV S6	Deleterious	possibly damaging	DAMAGING	Disease	Non-neutral	ALL DAMAGING	ALL DAMAGING	ALL DAMAGING	ALL DAMAGING	ALL DAMAGING	ALL DAMAGING	ALL DAMAGING	ALL DAMAGING	ALL DAMAGING	ALL DAMAGING	ALL DAMAGING	ALL DAMAGING	ALL DAMAGING	ALL DAMAGING	ALL DAMAGING	ALL DAMAGING	ALL DAMAGING	ALL DAMAGING	ALL DAMAGING	ALL DAMAGING	ALL DAMAGING	ALL DAMAGING	ALL DAMAGING	ALL DAMAGING	ALL DAMAGING	ALL DAMAGING	Disease	DELETERIOUS		1	1	1	1	1	1	1	1	1	1	1
NP_932173	LQT3	1767	Y1767C	IV S6	Deleterious	probably damaging	DAMAGING	Disease	Non-neutral	ALL DAMAGING	ALL DAMAGING	ALL DAMAGING	ALL DAMAGING	ALL DAMAGING	ALL DAMAGING	ALL DAMAGING	ALL DAMAGING	ALL DAMAGING	ALL DAMAGING	ALL DAMAGING	ALL DAMAGING	ALL DAMAGING	ALL DAMAGING	ALL DAMAGING	ALL DAMAGING	ALL DAMAGING	ALL DAMAGING	ALL DAMAGING	ALL DAMAGING	ALL DAMAGING	ALL DAMAGING	ALL DAMAGING	ALL DAMAGING	ALL DAMAGING	ALL DAMAGING	Disease	DELETERIOUS		1	1	1	1	1	1	1	1	1	1	1
NP_932173	LQT3	1768	I1768V	IV S6	Neutral	probably damaging	DAMAGING	Neutral	Neutral	ALL DAMAGING	SIFT DAMAGING	SIFT DAMAGING	POLYPHEN DAMAGING	POLYPHEN DAMAGING	ALL TOLERATED	POLYPHEN DAMAGING	SIFT DAMAGING	ALL TOLERATED	ALL TOLERATED	PROVEAN TOLERATED	SNPs&GO TOLERATED	SIFT DAMAGING	POLYPHEN DAMAGING	SNAP TOLERATED	POLYPHEN DAMAGING	POLYPHEN DAMAGING	SIFT DAMAGING	SIFT DAMAGING	ALL TOLERATED	POLYPHEN/SIFT DAMAGING	POLYPHEN/SIFT DAMAGING	POLYPHEN/SIFT DAMAGING	POLYPHEN DAMAGING	SIFT DAMAGING	POLYPHEN/SIFT DAMAGING	Neutral	NEUTRAL		0	1	1	0	0	1	1	1	1	1	0
NP_932173	LQT3	1777	V1777M	C-terminus	Deleterious	probably damaging	DAMAGING	Disease	Neutral	ALL DAMAGING	ALL DAMAGING	ALL DAMAGING	ALL DAMAGING	ALL DAMAGING	ALL DAMAGING	POLYPHEN DAMAGING	SIFT DAMAGING	PROVEAN DAMAGING	SNAP DAMAGING	ALL DAMAGING	ALL DAMAGING	ALL DAMAGING	ALL DAMAGING	SNAP TOLERATED	SNAP TOLERATED	SNAP TOLERATED	SNAP TOLERATED	SNAP TOLERATED	SNAP TOLERATED	ALL DAMAGING	SNAP TOLERATED	SNAP TOLERATED	SNAP TOLERATED	SNAP TOLERATED	SNAP TOLERATED	Disease	DELETERIOUS		1	1	1	1	0	1	1	1	1	1	1
NP_932173	BrS	1784	E1784K	C-terminus	Deleterious	possibly damaging	DAMAGING	Neutral	Non-neutral	ALL DAMAGING	ALL DAMAGING	SIFT DAMAGING	ALL DAMAGING	POLYPHEN DAMAGING	PROVEAN DAMAGING	ALL DAMAGING	ALL DAMAGING	ALL DAMAGING	SNPs&GO DAMAGING	ALL DAMAGING	SNPs&GO TOLERATED	SNPs&GO TOLERATED	SNPs&GO TOLERATED	ALL DAMAGING	ALL DAMAGING	SNPS&GO TOLERATED	ALL DAMAGING	SNPs&GO TOLERATED	SNPs&GO TOLERATED	SNPs&GO TOLERATED	ALL DAMAGING	SNPS&GO TOLERATED	SNPS&GO TOLERATED	SNPS&GO TOLERATED	SNPs&GO TOLERATED	Neutral	NEUTRAL		1	1	1	0	1	1	1	1	1	1	1
NP_932173	LQT3	1790	D1790G	C-terminus	Deleterious	probably damaging	DAMAGING	Disease	Non-neutral	ALL DAMAGING	ALL DAMAGING	ALL DAMAGING	ALL DAMAGING	ALL DAMAGING	ALL DAMAGING	ALL DAMAGING	ALL DAMAGING	ALL DAMAGING	ALL DAMAGING	ALL DAMAGING	ALL DAMAGING	ALL DAMAGING	ALL DAMAGING	ALL DAMAGING	ALL DAMAGING	ALL DAMAGING	ALL DAMAGING	ALL DAMAGING	ALL DAMAGING	ALL DAMAGING	ALL DAMAGING	ALL DAMAGING	ALL DAMAGING	ALL DAMAGING	ALL DAMAGING	Disease	DELETERIOUS		1	1	1	1	1	1	1	1	1	1	1
NP_932173	Cases	1795	Y1795H		Deleterious	probably damaging	DAMAGING	Disease	Non-neutral	ALL DAMAGING	ALL DAMAGING	ALL DAMAGING	ALL DAMAGING	ALL DAMAGING	ALL DAMAGING	ALL DAMAGING	ALL DAMAGING	ALL DAMAGING	ALL DAMAGING	ALL DAMAGING	ALL DAMAGING	ALL DAMAGING	ALL DAMAGING	ALL DAMAGING	ALL DAMAGING	ALL DAMAGING	ALL DAMAGING	ALL DAMAGING	ALL DAMAGING	ALL DAMAGING	ALL DAMAGING	ALL DAMAGING	ALL DAMAGING	ALL DAMAGING	ALL DAMAGING	Disease	DELETERIOUS		1	1	1	1	1	1	1	1	1	1	1
NP_932173	LQT3	1795	Y1795C	C-terminus	Deleterious	probably damaging	DAMAGING	Disease	Non-neutral	ALL DAMAGING	ALL DAMAGING	ALL DAMAGING	ALL DAMAGING	ALL DAMAGING	ALL DAMAGING	ALL DAMAGING	ALL DAMAGING	ALL DAMAGING	ALL DAMAGING	ALL DAMAGING	ALL DAMAGING	ALL DAMAGING	ALL DAMAGING	ALL DAMAGING	ALL DAMAGING	ALL DAMAGING	ALL DAMAGING	ALL DAMAGING	ALL DAMAGING	ALL DAMAGING	ALL DAMAGING	ALL DAMAGING	ALL DAMAGING	ALL DAMAGING	ALL DAMAGING	Disease	DELETERIOUS		1	1	1	1	1	1	1	1	1	1	1
NP_932173	LQT3	1825	L1825P	C-terminus	Deleterious	probably damaging	DAMAGING	Disease	Non-neutral	ALL DAMAGING	ALL DAMAGING	ALL DAMAGING	ALL DAMAGING	ALL DAMAGING	ALL DAMAGING	ALL DAMAGING	ALL DAMAGING	ALL DAMAGING	ALL DAMAGING	ALL DAMAGING	ALL DAMAGING	ALL DAMAGING	ALL DAMAGING	ALL DAMAGING	ALL DAMAGING	ALL DAMAGING	ALL DAMAGING	ALL DAMAGING	ALL DAMAGING	ALL DAMAGING	ALL DAMAGING	ALL DAMAGING	ALL DAMAGING	ALL DAMAGING	ALL DAMAGING	Disease	DELETERIOUS		1	1	1	1	1	1	1	1	1	1	1
NP_932173	LQT3	1826	R1826H	C-terminus	Deleterious	probably damaging	DAMAGING	Disease	Non-neutral	ALL DAMAGING	ALL DAMAGING	ALL DAMAGING	ALL DAMAGING	ALL DAMAGING	ALL DAMAGING	ALL DAMAGING	ALL DAMAGING	ALL DAMAGING	ALL DAMAGING	ALL DAMAGING	ALL DAMAGING	ALL DAMAGING	ALL DAMAGING	ALL DAMAGING	ALL DAMAGING	ALL DAMAGING	ALL DAMAGING	ALL DAMAGING	ALL DAMAGING	ALL DAMAGING	ALL DAMAGING	ALL DAMAGING	ALL DAMAGING	ALL DAMAGING	ALL DAMAGING	Disease	NEUTRAL		1	1	1	1	1	1	1	1	1	1	1
NP_932173	BrS	1904	S1904L	C-terminus	Deleterious	probably damaging	DAMAGING	Disease	Non-neutral	ALL DAMAGING	ALL DAMAGING	ALL DAMAGING	ALL DAMAGING	ALL DAMAGING	ALL DAMAGING	ALL DAMAGING	ALL DAMAGING	ALL DAMAGING	ALL DAMAGING	ALL DAMAGING	ALL DAMAGING	ALL DAMAGING	ALL DAMAGING	ALL DAMAGING	ALL DAMAGING	ALL DAMAGING	ALL DAMAGING	ALL DAMAGING	ALL DAMAGING	ALL DAMAGING	ALL DAMAGING	ALL DAMAGING	ALL DAMAGING	ALL DAMAGING	ALL DAMAGING	Disease	DELETERIOUS		1	1	1	1	1	1	1	1	1	1	1
NP_932173	BrS	1924	A1924T	C-terminus	Neutral	possibly damaging	DAMAGING	Neutral	Non-neutral	ALL DAMAGING	SIFT DAMAGING	SIFT DAMAGING	POLYPHEN DAMAGING	POLYPHEN DAMAGING	ALL TOLERATED	ALL DAMAGING	ALL DAMAGING	SNAP DAMAGING	SNPs&GO DAMAGING	PROVEAN TOLERATED	SNPs&GO TOLERATED	SIFT DAMAGING	POLYPHEN DAMAGING	ALL DAMAGING	PROVEAN TOLERATED	SNPS&GO TOLERATED	PROVEAN TOLERATED	SNPs&GO TOLERATED	SNAP DAMAGING	POLYPHEN/SIFT DAMAGING	PROVEAN TOLERATED	SNPS&GO TOLERATED	POLYPHEN/SNAP DAMAGING	SIFT/SNAP DAMAGING	PROVEAN/SNPS&GO TOLERATED	Neutral	NEUTRAL		0	1	1	0	1	1	1	1	1	1	0
NP_932173	BrS	1935	G1935S	C-terminus	Neutral	benign	TOLERATED	Neutral	Neutral	ALL TOLERATED	ALL TOLERATED	ALL TOLERATED	ALL TOLERATED	ALL TOLERATED	ALL TOLERATED	ALL TOLERATED	ALL TOLERATED	ALL TOLERATED	ALL TOLERATED	ALL TOLERATED	ALL TOLERATED	ALL TOLERATED	ALL TOLERATED	ALL TOLERATED	ALL TOLERATED	ALL TOLERATED	ALL TOLERATED	ALL TOLERATED	ALL TOLERATED	ALL TOLERATED	ALL TOLERATED	ALL TOLERATED	ALL TOLERATED	ALL TOLERATED	ALL TOLERATED	Neutral	NEUTRAL		0	0	0	0	0	0	0	0	0	0	0
NP_932173	BrS	1938	E1938K	C-terminus	Neutral	benign	TOLERATED	Neutral	Neutral	ALL TOLERATED	ALL TOLERATED	ALL TOLERATED	ALL TOLERATED	ALL TOLERATED	ALL TOLERATED	ALL TOLERATED	ALL TOLERATED	ALL TOLERATED	ALL TOLERATED	ALL TOLERATED	ALL TOLERATED	ALL TOLERATED	ALL TOLERATED	ALL TOLERATED	ALL TOLERATED	ALL TOLERATED	ALL TOLERATED	ALL TOLERATED	ALL TOLERATED	ALL TOLERATED	ALL TOLERATED	ALL TOLERATED	ALL TOLERATED	ALL TOLERATED	ALL TOLERATED	Neutral	NEUTRAL		0	0	0	0	0	0	0	0	0	0	0
NP_932173	Polymorphism (damaging)	2004	F2004L	C-terminus	Neutral	benign	TOLERATED	Neutral	Neutral	ALL TOLERATED	ALL TOLERATED	ALL TOLERATED	ALL TOLERATED	ALL TOLERATED	ALL TOLERATED	ALL TOLERATED	ALL TOLERATED	ALL TOLERATED	ALL TOLERATED	ALL TOLERATED	ALL TOLERATED	ALL TOLERATED	ALL TOLERATED	ALL TOLERATED	ALL TOLERATED	ALL TOLERATED	ALL TOLERATED	ALL TOLERATED	ALL TOLERATED	ALL TOLERATED	ALL TOLERATED	ALL TOLERATED	ALL TOLERATED	ALL TOLERATED	ALL TOLERATED	Neutral	NEUTRAL		0	0	0	0	0	0	0	0	0	0	0
NP_932173	BrS	2004	F2004V	C-terminus	Neutral	benign	TOLERATED	Neutral	Non-neutral	ALL TOLERATED	ALL TOLERATED	ALL TOLERATED	ALL TOLERATED	ALL TOLERATED	ALL TOLERATED	SNAP DAMAGING	SNAP DAMAGING	SNAP DAMAGING	SNPs&GO DAMAGING	ALL TOLERATED	ALL TOLERATED	ALL TOLERATED	ALL TOLERATED	SNAP DAMAGING	SNAP DAMAGING	SNAP DAMAGING	SNAP DAMAGING	SNAP DAMAGING	SNAP DAMAGING	ALL TOLERATED	SNAP DAMAGING	SNAP DAMAGING	SNAP DAMAGING	SNAP DAMAGING	SNAP DAMAGING	Neutral	NEUTRAL		0	0	0	0	1	0	0	0	0	0	0
NP_932173	Polymorphism (damaging)	2006	P2006L	C-terminus	Neutral	benign	TOLERATED	Disease	Neutral	ALL TOLERATED	ALL TOLERATED	SNPs&GO DAMAGING	ALL TOLERATED	SNPs&GO DAMAGING	SNPs&GO DAMAGING	ALL TOLERATED	ALL TOLERATED	ALL TOLERATED	SNAP DAMAGING	ALL TOLERATED	SNPs&GO DAMAGING	SNPs&GO DAMAGING	SNPs&GO DAMAGING	ALL TOLERATED	ALL TOLERATED	SNPS&GO DAMAGING	ALL TOLERATED	SNPs&GO DAMAGING	SNPs&GO DAMAGING	SNPs&GO DAMAGING	ALL TOLERATED	SNPS&GO DAMAGING	SNPS&GO DAMAGING	SNPS&GO DAMAGING	SNPS&GO DAMAGING	Neutral	NEUTRAL		0	0	0	1	0	0	0	1	0	1	1
NP_932173	Polymorphism (damaging)	2006	P2006A	C-terminus	Neutral	benign	TOLERATED	Disease	Non-neutral	ALL TOLERATED	ALL TOLERATED	SNPs&GO DAMAGING	ALL TOLERATED	SNPs&GO DAMAGING	SNPs&GO DAMAGING	SNAP DAMAGING	SNAP DAMAGING	SNAP DAMAGING	ALL DAMAGING	ALL TOLERATED	SNPs&GO DAMAGING	SNPs&GO DAMAGING	SNPs&GO DAMAGING	SNAP DAMAGING	SNAP DAMAGING	POLYPHEN TOLERATED	SNAP DAMAGING	SIFT TOLERATED	PROVEAN TOLERATED	SNPs&GO DAMAGING	SNAP DAMAGING	SNPS&GO/SNAP DAMAGING	SNPS&GO/SNAP DAMAGING	SNPS&GO/SNAP DAMAGING	SNPS&GO/SNAP DAMAGING	Neutral	NEUTRAL		0	0	0	1	1	0	0	1	0	1	1
NP_932173	LQT3 (similar to WT)	9	G9V	N-terminus	Deleterious	probably damaging	DAMAGING	Disease	Neutral	ALL DAMAGING	ALL DAMAGING	ALL DAMAGING	ALL DAMAGING	ALL DAMAGING	ALL DAMAGING	POLYPHEN DAMAGING	SIFT DAMAGING	PROVEAN DAMAGING	SNAP DAMAGING	ALL DAMAGING	ALL DAMAGING	ALL DAMAGING	ALL DAMAGING	SNAP TOLERATED	SNAP TOLERATED	SNAP TOLERATED	SNAP TOLERATED	SNAP TOLERATED	SNAP TOLERATED	ALL DAMAGING	SNAP TOLERATED	SNAP TOLERATED	SNAP TOLERATED	SNAP TOLERATED	SNAP TOLERATED	Disease	DELETERIOUS		0	0	0	0	1	0	0	0	0	0	0
NP_932173	BrS	18	R18Q	N-terminus	Neutral	probably damaging	TOLERATED	Disease	Neutral	POLYPHEN DAMAGING	ALL TOLERATED	SNPs&GO DAMAGING	POLYPHEN DAMAGING	ALL DAMAGING	SNPs&GO DAMAGING	POLYPHEN DAMAGING	ALL TOLERATED	ALL TOLERATED	SNAP DAMAGING	POLYPHEN DAMAGING	SIFT TOLERATED	SNPs&GO DAMAGING	PROVEAN TOLERATED	POLYPHEN DAMAGING	POLYPHEN DAMAGING	SNAP TOLERATED	ALL TOLERATED	SNPs&GO DAMAGING	SNPs&GO DAMAGING	POLYPHEN/SNPs&GO DAMAGING	POLYPHEN DAMAGING	POLYPHEN/SNPS&GO DAMAGING	POLYPHEN/SNPS&GO DAMAGING	SNPS&GO DAMAGING	POLYPHEN/SNPs&GO DAMAGING	Neutral	NEUTRAL		1	0	1	0	1	0	1	0	0	0	0
NP_932173	Cases (similar to WT)	27	R27H	N-terminus	Deleterious	probably damaging	DAMAGING	Disease	Non-neutral	ALL DAMAGING	ALL DAMAGING	ALL DAMAGING	ALL DAMAGING	ALL DAMAGING	ALL DAMAGING	ALL DAMAGING	ALL DAMAGING	ALL DAMAGING	ALL DAMAGING	ALL DAMAGING	ALL DAMAGING	ALL DAMAGING	ALL DAMAGING	ALL DAMAGING	ALL DAMAGING	ALL DAMAGING	ALL DAMAGING	ALL DAMAGING	ALL DAMAGING	ALL DAMAGING	ALL DAMAGING	ALL DAMAGING	ALL DAMAGING	ALL DAMAGING	ALL DAMAGING	Neutral	DELETERIOUS		0	0	0	0	0	0	0	0	0	0	0
NP_932173	Polymorphism	34	R34C	N-terminus	Neutral	Probably Damaging	Damaging	Disease	Non-neutral	ALL DAMAGING	SIFT DAMAGING	ALL DAMAGING	POLYPHEN DAMAGING	ALL DAMAGING	SNPs&GO DAMAGING	ALL DAMAGING	ALL DAMAGING	SNAP DAMAGING	ALL DAMAGING	PROVEAN TOLERATED	ALL DAMAGING	PROVEAN TOLERATED	PROVEAN TOLERATED	ALL DAMAGING	PROVEAN TOLERATED	ALL DAMAGING	PROVEAN TOLERATED	ALL DAMAGING	PROVEAN TOLERATED	PROVEAN TOLERATED	PROVEAN TOLERATED	ALL DAMAGING	PROVEAN TOLERATED	PROVEAN TOLERATED	PROVEAN TOLERATED	Disease	DELETERIOUS		1	0	0	0	0	0	0	0	0	0	0
NP_932173	Cases (similar to WT)	35	G35S	N-terminus	Neutral	benign	TOLERATED	Neutral	Neutral	ALL TOLERATED	ALL TOLERATED	ALL TOLERATED	ALL TOLERATED	ALL TOLERATED	ALL TOLERATED	ALL TOLERATED	ALL TOLERATED	ALL TOLERATED	ALL TOLERATED	ALL TOLERATED	ALL TOLERATED	ALL TOLERATED	ALL TOLERATED	ALL TOLERATED	ALL TOLERATED	ALL TOLERATED	ALL TOLERATED	ALL TOLERATED	ALL TOLERATED	ALL TOLERATED	ALL TOLERATED	ALL TOLERATED	ALL TOLERATED	ALL TOLERATED	ALL TOLERATED	Neutral	NEUTRAL		1	1	1	1	1	1	1	1	1	1	1
NP_932173	Cases (similar to WT)	95	V95I	N-terminus	Neutral	probably damaging	DAMAGING	Disease	Non-neutral	ALL DAMAGING	SIFT DAMAGING	ALL DAMAGING	POLYPHEN DAMAGING	ALL DAMAGING	SNPs&GO DAMAGING	ALL DAMAGING	ALL DAMAGING	SNAP DAMAGING	ALL DAMAGING	PROVEAN TOLERATED	ALL DAMAGING	PROVEAN TOLERATED	PROVEAN TOLERATED	ALL DAMAGING	PROVEAN TOLERATED	ALL DAMAGING	PROVEAN TOLERATED	ALL DAMAGING	PROVEAN TOLERATED	PROVEAN TOLERATED	PROVEAN TOLERATED	ALL DAMAGING	PROVEAN TOLERATED	PROVEAN TOLERATED	SIFT/PROVEAN TOLERATED	Neutral	NEUTRAL		1	0	0	0	0	0	0	0	0	0	0
NP_932173	Polymorphism	291	N291H	I S5/S6	Neutral	possibly damaging	TOLERATED	Disease	Non-neutral	POLYPHEN DAMAGING	ALL TOLERATED	SNPs&GO DAMAGING	POLYPHEN DAMAGING	ALL DAMAGING	SNPs&GO DAMAGING	ALL DAMAGING	SNAP DAMAGING	SNAP DAMAGING	ALL DAMAGING	POLYPHEN DAMAGING	SIFT TOLERATED	SNPs&GO DAMAGING	PROVEAN TOLERATED	SIFT TOLERATED	PROVEAN TOLERATED	ALL DAMAGING	SNAP DAMAGING	SIFT TOLERATED	PROVEAN TOLERATED	POLYPHEN,SNPs&GO DAMAGING	POLYPHEN/SNAP DAMAGING	SIFT TOLERATED	PROVEAN TOLERATED	SNPS&GO/SNAP DAMAGING	SIFT/PROVEAN TOLERATED	Disease	NEUTRAL		1	0	1	0	0	0	1	0	0	0	0
NP_932173	BrS (similar to WT)	620	R620C	I S6/II S1	Neutral	possibly damaging	TOLERATED	Disease	Non-neutral	POLYPHEN DAMAGING	ALL TOLERATED	SNPs&GO DAMAGING	POLYPHEN DAMAGING	ALL DAMAGING	SNPs&GO DAMAGING	ALL DAMAGING	SNAP DAMAGING	SNAP DAMAGING	ALL DAMAGING	POLYPHEN DAMAGING	SIFT TOLERATED	SNPs&GO DAMAGING	PROVEAN TOLERATED	SIFT TOLERATED	PROVEAN TOLERATED	ALL DAMAGING	SNAP DAMAGING	SIFT TOLERATED	PROVEAN TOLERATED	POLYPHEN,SNPs&GO DAMAGING	POLYPHEN/SNAP DAMAGING	SIFT TOLERATED	PROVEAN TOLERATED	SNPS&GO/SNAP DAMAGING	SIFT/PROVEAN TOLERATED	Neutral	NEUTRAL		1	0	1	0	0	0	1	0	0	0	0
NP_932173	BrS w multiple SCN5A mutations (similar to WT)	632	T632M	I S6/II S1	Deleterious	probably damaging	TOLERATED	Disease	Neutral	POLYPHEN DAMAGING	PROVEAN DAMAGING	SNPs&GO DAMAGING	ALL DAMAGING	ALL DAMAGING	ALL DAMAGING	POLYPHEN DAMAGING	ALL TOLERATED	PROVEAN DAMAGING	SNAP DAMAGING	SIFT TOLERATED	SIFT TOLERATED	SIFT TOLERATED	ALL DAMAGING	POLYPHEN DAMAGING	SNAP TOLERATED	SNAP TOLERATED	PROVEAN DAMAGING	SNPs&GO DAMAGING	SNAP TOLERATED	SIFT TOLERATED	POLYPHEN/PROVEAN DAMAGING	POLYPHEN/SNPS&GO DAMAGING	SNAP TOLERATED	SNPS&GO/PROVEAN DAMAGING	SIFT/SNAP TOLERATED	Neutral	NEUTRAL		0	0	1	0	1	0	0	0	0	0	0
NP_932173	BrS (similar to WT)	701	P701L	I S6/II S1	Deleterious	possibly damaging	TOLERATED	Disease	Neutral	POLYPHEN DAMAGING	PROVEAN DAMAGING	SNPs&GO DAMAGING	ALL DAMAGING	ALL DAMAGING	ALL DAMAGING	POLYPHEN DAMAGING	ALL TOLERATED	PROVEAN DAMAGING	SNAP DAMAGING	SIFT TOLERATED	SIFT TOLERATED	SIFT TOLERATED	ALL DAMAGING	POLYPHEN DAMAGING	SNAP TOLERATED	SNAP TOLERATED	PROVEAN DAMAGING	SNPs&GO DAMAGING	SNAP TOLERATED	SIFT TOLERATED	POLYPHEN/PROVEAN DAMAGING	POLYPHEN/SNPS&GO DAMAGING	SNAP TOLERATED	SNPS&GO/PROVEAN DAMAGING	SIFT/SNAP TOLERATED	Disease	DELETERIOUS		0	0	1	0	1	0	0	0	0	0	0
NP_932173	BrS (similar to WT)	772	D772N	II S2/S3	Deleterious	possibly damaging	DAMAGING	Disease	Non-neutral	ALL DAMAGING	ALL DAMAGING	ALL DAMAGING	ALL DAMAGING	ALL DAMAGING	ALL DAMAGING	ALL DAMAGING	ALL DAMAGING	ALL DAMAGING	ALL DAMAGING	ALL DAMAGING	ALL DAMAGING	ALL DAMAGING	ALL DAMAGING	ALL DAMAGING	ALL DAMAGING	ALL DAMAGING	ALL DAMAGING	ALL DAMAGING	ALL DAMAGING	ALL DAMAGING	ALL DAMAGING	ALL DAMAGING	ALL DAMAGING	ALL DAMAGING	ALL DAMAGING	Neutral	DELETERIOUS		0	0	0	0	0	0	0	0	0	0	0
NP_932173	Polymorphism	1116	R1116W	II S6/III S1	Neutral	benign	DAMAGING	Neutral	Neutral	SIFT DAMAGING	SIFT DAMAGING	SIFT DAMAGING	ALL TOLERATED	ALL TOLERATED	ALL TOLERATED	ALL TOLERATED	SIFT DAMAGING	ALL TOLERATED	ALL TOLERATED	SIFT DAMAGING	SIFT DAMAGING	SIFT DAMAGING	ALL TOLERATED	SIFT DAMAGING	ALL TOLERATED	ALL TOLERATED	SIFT DAMAGING	SIFT DAMAGING	ALL TOLERATED	SIFT DAMAGING	SIFT DAMAGING	SIFT DAMAGING	ALL TOLERATED	SIFT DAMAGING	SIFT DAMAGING	Neutral	NEUTRAL		1	1	0	1	1	0	0	0	1	1	1
NP_932173	BrS (similar to WT)	1319	G1319V	III S4/S5	Deleterious	probably damaging	DAMAGING	Disease	Non-neutral	ALL DAMAGING	ALL DAMAGING	ALL DAMAGING	ALL DAMAGING	ALL DAMAGING	ALL DAMAGING	ALL DAMAGING	ALL DAMAGING	ALL DAMAGING	ALL DAMAGING	ALL DAMAGING	ALL DAMAGING	ALL DAMAGING	ALL DAMAGING	ALL DAMAGING	ALL DAMAGING	ALL DAMAGING	ALL DAMAGING	ALL DAMAGING	ALL DAMAGING	ALL DAMAGING	ALL DAMAGING	ALL DAMAGING	ALL DAMAGING	ALL DAMAGING	ALL DAMAGING	Disease	DELETERIOUS		0	0	0	0	0	0	0	0	0	0	0
NP_932173	Polymorphism	1951	V1951L	C-terminus	Neutral	benign	TOLERATED	Neutral	Neutral	ALL TOLERATED	ALL TOLERATED	ALL TOLERATED	ALL TOLERATED	ALL TOLERATED	ALL TOLERATED	ALL TOLERATED	ALL TOLERATED	ALL TOLERATED	ALL TOLERATED	ALL TOLERATED	ALL TOLERATED	ALL TOLERATED	ALL TOLERATED	ALL TOLERATED	ALL TOLERATED	ALL TOLERATED	ALL TOLERATED	ALL TOLERATED	ALL TOLERATED	ALL TOLERATED	ALL TOLERATED	ALL TOLERATED	ALL TOLERATED	ALL TOLERATED	ALL TOLERATED	Neutral	NEUTRAL		1	1	1	1	1	1	1	1	1	1	1
																																							79	80	77	80	86	85	83	85	85	90	84
																																							69.9115	70.7965	68.1416	70.7965	76.1062	75.2212	73.4513	75.2212	75.2212	79.646	74.3363
										All tolerated	All tolerated	All tolerated	All tolerated	All tolerated	All tolerated	All tolerated	All tolerated	All tolerated	All tolerated	All tolerated	All tolerated	All tolerated	All tolerated	All tolerated	All tolerated	All tolerated	All tolerated	All tolerated	All tolerated	All tolerated	All tolerated	All tolerated	All tolerated	All tolerated	All tolerated
										17	25	17	19	14	20	12	18	13	12	17	12	14	14	10	12	9	12	8	11	12	10	7	9	7	5
										All damaging	All damaging	All damaging	All damaging	All damaging	All damaging	All damaging	All damaging	All damaging	All damaging	All damaging	All damaging	All damaging	All damaging	All damaging	All damaging	All damaging	All damaging	All damaging	All damaging	All damaging	All damaging	All damaging	All damaging	All damaging	All damaging
										71	68	71	73	79	74	75	70	66	75	63	66	67	69	65	64	68	65	67	66	62	60	62	61	64	56
																																			61				POLYPHEN/SIFT DAMAGING
										All agree	All agree	All agree	All agree	All agree	All agree	All agree	All agree	All agree	All agree	All agree	All agree	All agree	All agree	All agree	All agree	All agree	All agree	All agree	All agree	All agree	All agree	All agree	All agree	All agree	Disagree				SIFT DAMAGING
										88	93	88	92	93	94	87	88	79	87	80	78	81	83	75	76	77	77	75	77	74	70	69	70	71	38				POLYPHEN/SNPs&GO DAMAGING
																																							SIFT TOLERATED
										Disagree	Disagree	Disagree	Disagree	Disagree	Disagree	Disagree	Disagree	Disagree	Disagree	Disagree	Disagree	Disagree	Disagree	Disagree	Disagree	Disagree	Disagree	Disagree	Disagree	Disagree	Disagree	Disagree	Disagree	Disagree	SNAP				POLYPHEN TOLERATED
										25	20	25	21	20	19	26	25	20	26	33	35	32	30	38	37	36	36	38	36	39	43	44	43	42	6				PROVEAN TOLERATED
																																			SNPS&GO				SIFT/SNAP TOLERATED
										22.1239	17.6991	22.1239	18.5841	17.6991	16.8142	23.0088	22.1239	17.6991	23.0088											Total # with half disagree	Total # with half disagree	Total # with half disagree	Total # with half disagree	Total # with half disagree	4				POLYPHEN TOLERATED
																														13	15	15	10	16	PROVEAN				SIFT/SNPS&GO TOLERATED
																														11.5044	13.2743	13.2743	8.84956	14.1593	1				SNPS&GO DAMAGING
																																			SIFT				SIFT/PROVEAN TOLERATED
																																			3				SNPS&GO/SNAP DAMAGING
																																			POLYPHEN				SNAP DAMAGING
																																			5				SIFT/SNAP TOLERATED
																																			PROVEAN/SNAP				SIFT/PROVEAN TOLERATED
																																			1				POLYPHEN/SNAP DAMAGING
																																			POLYPHEN/SNPS&GO				POLYPHEN/SNAP DAMAGING
																																			1				SNPS&GO DAMAGING
																																			POLYPHEN/SNAP				POLYPHEN TOLERATED
																																			2				SIFT/SNAP TOLERATED
																																			SIFT/SNAP				SNAP DAMAGING
																																			4				SIFT/SNPS&GO TOLERATED
																																			POLYPHNE/PROVEAN				SNAP DAMAGING
																																			1				SNAP DAMAGING
																																			POLYPHEN/SIFT				SIFT TOLERATED
																																			2				PROVEAN/SNAP TOLERATED
																																			SIFT/SNPS&GO TOLERATED				POLYPHEN/PROVEAN DAMAGING
																																			2				POLYPHEN TOLERATED
																																			SIFT/PROVEAN TOLERATED				POLYPHEN TOLERATED
																																			2				PROVEAN/SNPS&GO TOLERATED
																																			SNPS&GO/SNAP DAMAGING				SIFT/SNAP TOLERATED
																																			2				POLYPHEN/SIFT DAMAGING
																																							SNAP TOLERATED
																																							SNPs&GO TOLERATED
																																			PROVEAN/SNPS&GO TOLERATED				PROVEAN/SNPS&GO TOLERATED
																																			2				SNAP DAMAGING
																																			38				SNPS&GO DAMAGING
																																							SNPS&GO/SNAP DAMAGING
																																			All tolerated
																																			2
																																			All damaging
																																			3				SNAP TOLERATED
																																			5				POLYPHEN/SNPs&GO DAMAGING
																																			Disagree				PROVEAN TOLERATED
																																			t				SIFT/PROVEAN TOLERATED
																																			SNAP				SIFT/PROVEAN TOLERATED
																																			1				SIFT/PROVEAN TOLERATED
																																			PROVEAN				SIFT/SNAP TOLERATED
																																			1				SIFT/SNAP TOLERATED
																																			SIFT				SIFT DAMAGING
																																			1
																																			SIFT/SNAP
																																			2
																																			POLYPHEN/SNPS&GO
																																			1
																																			SIFT/PROVEAN
																																			3
																																			9
[truncated: 187 more columns]

## Sheet: SCN5A path
ID	Mutation type	Position	Substitution	Location	PROVEAN	PolyPhen-2	SIFT	SNPs&GO	SNAP	PROVEAN	PolyPhen-2	SIFT	SNPs&GO	SNAP		SIFT/Polyphen							Score		SIFT/PROVEAN					Score		SIFT/SNPs&GO					Score		Polyphen/PROVEAN							Score		Polyphen/SNPs&GO
NP_000326.2	Cases	18	R18W	N-terminus	Deleterious	probably damaging	DAMAGING	Disease	Non-neutral	1	1	1	1	1		ALL DAMAGING	FALSE	FALSE	FALSE	TRUE	FALSE	FALSE	1		ALL DAMAGING	FALSE	FALSE	FALSE	TRUE	1		ALL DAMAGING	FALSE	FALSE	FALSE	TRUE	1		ALL DAMAGING	FALSE	FALSE	FALSE	TRUE	FALSE	FALSE	1		ALL DAMAGING	FALSE
NP_000326	BrS	70	N70K	N-terminus	Neutral	probably damaging	DAMAGING	Neutral	Neutral	0	1	1	0	0		ALL DAMAGING	FALSE	FALSE	FALSE	TRUE	FALSE	FALSE	1		SIFT DAMAGING	FALSE	FALSE	TRUE	FALSE	1		SIFT DAMAGING	FALSE	FALSE	TRUE	FALSE	1		POLYPHEN DAMAGING	FALSE	FALSE	TRUE	FALSE	FALSE	FALSE	1		POLYPHEN DAMAGING	FALSE
NP_000326	BrS	104	R104Q	N-terminus	Deleterious	probably damaging	DAMAGING	Disease	Non-neutral	1	1	1	1	1		ALL DAMAGING	FALSE	FALSE	FALSE	TRUE	FALSE	FALSE	1		ALL DAMAGING	FALSE	FALSE	FALSE	TRUE	1		ALL DAMAGING	FALSE	FALSE	FALSE	TRUE	1		ALL DAMAGING	FALSE	FALSE	FALSE	TRUE	FALSE	FALSE	1		ALL DAMAGING	FALSE
NP_000326	BrS	104	R104W	N-terminus	Deleterious	probably damaging	DAMAGING	Disease	Non-neutral	1	1	1	1	1		ALL DAMAGING	FALSE	FALSE	FALSE	TRUE	FALSE	FALSE	1		ALL DAMAGING	FALSE	FALSE	FALSE	TRUE	1		ALL DAMAGING	FALSE	FALSE	FALSE	TRUE	1		ALL DAMAGING	FALSE	FALSE	FALSE	TRUE	FALSE	FALSE	1		ALL DAMAGING	FALSE
NP_000326	BrS	121	R121W	N-terminus	Deleterious	probably damaging	DAMAGING	Disease	Non-neutral	1	1	1	1	1		ALL DAMAGING	FALSE	FALSE	FALSE	TRUE	FALSE	FALSE	1		ALL DAMAGING	FALSE	FALSE	FALSE	TRUE	1		ALL DAMAGING	FALSE	FALSE	FALSE	TRUE	1		ALL DAMAGING	FALSE	FALSE	FALSE	TRUE	FALSE	FALSE	1		ALL DAMAGING	FALSE
NP_000326	LQT3	125	V125L	N-terminus	Neutral	benign	DAMAGING	Neutral	Neutral	0	0	1	0	0		SIFT DAMAGING	FALSE	TRUE	FALSE	FALSE	FALSE	FALSE	1		SIFT DAMAGING	FALSE	FALSE	TRUE	FALSE	1		SIFT DAMAGING	FALSE	FALSE	TRUE	FALSE	1		ALL TOLERATED	TRUE	FALSE	FALSE	FALSE	FALSE	FALSE	0		ALL TOLERATED	TRUE
NP_000326	BrS	126	K126E	N-terminus	Deleterious	possibly damaging	DAMAGING	Disease	Non-neutral	1	1	1	1	1		ALL DAMAGING	FALSE	FALSE	FALSE	FALSE	FALSE	TRUE	1		ALL DAMAGING	FALSE	FALSE	FALSE	TRUE	1		ALL DAMAGING	FALSE	FALSE	FALSE	TRUE	1		ALL DAMAGING	FALSE	FALSE	FALSE	FALSE	FALSE	TRUE	1		ALL DAMAGING	FALSE
NP_000326	BrS	161	E161K	I S2	Deleterious	probably damaging	DAMAGING	Disease	Non-neutral	1	1	1	1	1		ALL DAMAGING	FALSE	FALSE	FALSE	TRUE	FALSE	FALSE	1		ALL DAMAGING	FALSE	FALSE	FALSE	TRUE	1		ALL DAMAGING	FALSE	FALSE	FALSE	TRUE	1		ALL DAMAGING	FALSE	FALSE	FALSE	TRUE	FALSE	FALSE	1		ALL DAMAGING	FALSE
NP_000326.2	Polymorphism (damaging)	216	S216L	I S4	Deleterious	probably damaging	DAMAGING	Disease	Non-neutral	1	1	1	1	1		ALL DAMAGING	FALSE	FALSE	FALSE	TRUE	FALSE	FALSE	1		ALL DAMAGING	FALSE	FALSE	FALSE	TRUE	1		ALL DAMAGING	FALSE	FALSE	FALSE	TRUE	1		ALL DAMAGING	FALSE	FALSE	FALSE	TRUE	FALSE	FALSE	1		ALL DAMAGING	FALSE
NP_000326.2	BrS w multiple SCN5A mutations	220	T220I	I S4	Deleterious	probably damaging	DAMAGING	Disease	Non-neutral	1	1	1	1	1		ALL DAMAGING	FALSE	FALSE	FALSE	TRUE	FALSE	FALSE	1		ALL DAMAGING	FALSE	FALSE	FALSE	TRUE	1		ALL DAMAGING	FALSE	FALSE	FALSE	TRUE	1		ALL DAMAGING	FALSE	FALSE	FALSE	TRUE	FALSE	FALSE	1		ALL DAMAGING	FALSE
NP_000326	BrS	225	R225W	I S4	Deleterious	probably damaging	DAMAGING	Disease	Non-neutral	1	1	1	1	1		ALL DAMAGING	FALSE	FALSE	FALSE	TRUE	FALSE	FALSE	1		ALL DAMAGING	FALSE	FALSE	FALSE	TRUE	1		ALL DAMAGING	FALSE	FALSE	FALSE	TRUE	1		ALL DAMAGING	FALSE	FALSE	FALSE	TRUE	FALSE	FALSE	1		ALL DAMAGING	FALSE
NP_000326	BrS	232	V232I	I S4	Neutral	possibly damaging	TOLERATED	Disease	Neutral	0	1	0	1	0		POLYPHEN DAMAGING	FALSE	FALSE	FALSE	FALSE	TRUE	FALSE	1		ALL TOLERATED	TRUE	FALSE	FALSE	FALSE	0		SNPs&GO DAMAGING	FALSE	TRUE	FALSE	FALSE	1		POLYPHEN DAMAGING	FALSE	FALSE	FALSE	FALSE	TRUE	FALSE	1		ALL DAMAGING	FALSE
NP_000326	BrS	270	Q270K	I S5/S6	Deleterious	probably damaging	DAMAGING	Disease	Non-neutral	1	1	1	1	1		ALL DAMAGING	FALSE	FALSE	FALSE	TRUE	FALSE	FALSE	1		ALL DAMAGING	FALSE	FALSE	FALSE	TRUE	1		ALL DAMAGING	FALSE	FALSE	FALSE	TRUE	1		ALL DAMAGING	FALSE	FALSE	FALSE	TRUE	FALSE	FALSE	1		ALL DAMAGING	FALSE
NP_000327	BrS	282	R282H	I S5/S6	Deleterious	probably damaging	TOLERATED	Disease	Non-neutral	1	1	0	1	1		POLYPHEN DAMAGING	FALSE	FALSE	TRUE	FALSE	FALSE	FALSE	1		PROVEAN DAMAGING	FALSE	TRUE	FALSE	FALSE	1		SNPs&GO DAMAGING	FALSE	TRUE	FALSE	FALSE	1		ALL DAMAGING	FALSE	FALSE	FALSE	TRUE	FALSE	FALSE	1		ALL DAMAGING	FALSE
NP_000326	BrS	325	L325R	I S5/S6	Deleterious	benign	DAMAGING	Disease	Non-neutral	1	0	1	1	1		SIFT DAMAGING	FALSE	TRUE	FALSE	FALSE	FALSE	FALSE	1		ALL DAMAGING	FALSE	FALSE	FALSE	TRUE	1		ALL DAMAGING	FALSE	FALSE	FALSE	TRUE	1		PROVEAN DAMAGING	FALSE	TRUE	FALSE	FALSE	FALSE	FALSE	1		SNPs&GO DAMAGING	FALSE
NP_000326.2	BrS w multiple SCN5A mutations	336	P336L	I S5/S6	Deleterious	probably damaging	DAMAGING	Disease	Non-neutral	1	1	1	1	1		ALL DAMAGING	FALSE	FALSE	FALSE	TRUE	FALSE	FALSE	1		ALL DAMAGING	FALSE	FALSE	FALSE	TRUE	1		ALL DAMAGING	FALSE	FALSE	FALSE	TRUE	1		ALL DAMAGING	FALSE	FALSE	FALSE	TRUE	FALSE	FALSE	1		ALL DAMAGING	FALSE
NP_000326	BrS	351	G351V	I S5/S6	Deleterious	probably damaging	DAMAGING	Disease	Non-neutral	1	1	1	1	1		ALL DAMAGING	FALSE	FALSE	FALSE	TRUE	FALSE	FALSE	1		ALL DAMAGING	FALSE	FALSE	FALSE	TRUE	1		ALL DAMAGING	FALSE	FALSE	FALSE	TRUE	1		ALL DAMAGING	FALSE	FALSE	FALSE	TRUE	FALSE	FALSE	1		ALL DAMAGING	FALSE
NP_000326	BrS	356	D356N	I S5/S6	Deleterious	probably damaging	DAMAGING	Disease	Non-neutral	1	1	1	1	1		ALL DAMAGING	FALSE	FALSE	FALSE	TRUE	FALSE	FALSE	1		ALL DAMAGING	FALSE	FALSE	FALSE	TRUE	1		ALL DAMAGING	FALSE	FALSE	FALSE	TRUE	1		ALL DAMAGING	FALSE	FALSE	FALSE	TRUE	FALSE	FALSE	1		ALL DAMAGING	FALSE
NP_000326	BrS	367	R367C	I S5/S6	Deleterious	probably damaging	DAMAGING	Disease	Non-neutral	1	1	1	1	1		ALL DAMAGING	FALSE	FALSE	FALSE	TRUE	FALSE	FALSE	1		ALL DAMAGING	FALSE	FALSE	FALSE	TRUE	1		ALL DAMAGING	FALSE	FALSE	FALSE	TRUE	1		ALL DAMAGING	FALSE	FALSE	FALSE	TRUE	FALSE	FALSE	1		ALL DAMAGING	FALSE
NP_000326	BrS	367	R367H	I S5/S6	Deleterious	probably damaging	DAMAGING	Disease	Non-neutral	1	1	1	1	1		ALL DAMAGING	FALSE	FALSE	FALSE	TRUE	FALSE	FALSE	1		ALL DAMAGING	FALSE	FALSE	FALSE	TRUE	1		ALL DAMAGING	FALSE	FALSE	FALSE	TRUE	1		ALL DAMAGING	FALSE	FALSE	FALSE	TRUE	FALSE	FALSE	1		ALL DAMAGING	FALSE
NP_000326	BrS	376	R376H	I pore	Neutral	probably damaging	DAMAGING	Disease	Non-neutral	0	1	1	1	1		ALL DAMAGING	FALSE	FALSE	FALSE	TRUE	FALSE	FALSE	1		SIFT DAMAGING	FALSE	FALSE	TRUE	FALSE	1		ALL DAMAGING	FALSE	FALSE	FALSE	TRUE	1		POLYPHEN DAMAGING	FALSE	FALSE	TRUE	FALSE	FALSE	FALSE	1		ALL DAMAGING	FALSE
NP_000326.2	Cases	376	R376C	I pore	Deleterious	probably damaging	DAMAGING	Disease	Non-neutral	1	1	1	1	1		ALL DAMAGING	FALSE	FALSE	FALSE	TRUE	FALSE	FALSE	1		ALL DAMAGING	FALSE	FALSE	FALSE	TRUE	1		ALL DAMAGING	FALSE	FALSE	FALSE	TRUE	1		ALL DAMAGING	FALSE	FALSE	FALSE	TRUE	FALSE	FALSE	1		ALL DAMAGING	FALSE
NP_000327	BrS	406	N406S	I S6	Deleterious	probably damaging	DAMAGING	Disease	Non-neutral	1	1	1	1	1		ALL DAMAGING	FALSE	FALSE	FALSE	TRUE	FALSE	FALSE	1		ALL DAMAGING	FALSE	FALSE	FALSE	TRUE	1		ALL DAMAGING	FALSE	FALSE	FALSE	TRUE	1		ALL DAMAGING	FALSE	FALSE	FALSE	TRUE	FALSE	FALSE	1		ALL DAMAGING	FALSE
NP_000326	LQT3	411	V411M	I S6	Deleterious	probably damaging	DAMAGING	Disease	Non-neutral	1	1	1	1	1		ALL DAMAGING	FALSE	FALSE	FALSE	TRUE	FALSE	FALSE	1		ALL DAMAGING	FALSE	FALSE	FALSE	TRUE	1		ALL DAMAGING	FALSE	FALSE	FALSE	TRUE	1		ALL DAMAGING	FALSE	FALSE	FALSE	TRUE	FALSE	FALSE	1		ALL DAMAGING	FALSE
NP_000326.2	BrS w multiple SCN5A mutations	439	E439K	I S6/II S1	Deleterious	probably damaging	TOLERATED	Disease	Neutral	1	1	0	1	0		POLYPHEN DAMAGING	FALSE	FALSE	TRUE	FALSE	FALSE	FALSE	1		PROVEAN DAMAGING	FALSE	TRUE	FALSE	FALSE	1		SNPs&GO DAMAGING	FALSE	TRUE	FALSE	FALSE	1		ALL DAMAGING	FALSE	FALSE	FALSE	TRUE	FALSE	FALSE	1		ALL DAMAGING	FALSE
NP_000326.2	Polymorphism (damaging)	481	R481W	I S6/II S1	Deleterious	benign	DAMAGING	Disease	Non-neutral	1	0	1	1	1		SIFT DAMAGING	FALSE	TRUE	FALSE	FALSE	FALSE	FALSE	1		ALL DAMAGING	FALSE	FALSE	FALSE	TRUE	1		ALL DAMAGING	FALSE	FALSE	FALSE	TRUE	1		PROVEAN DAMAGING	FALSE	TRUE	FALSE	FALSE	FALSE	FALSE	1		SNPs&GO DAMAGING	FALSE
NP_000326.2	Polymorphism (damaging)	524	S524Y	I S6/II S1	Deleterious	probably damaging	DAMAGING	Disease	Non-neutral	1	1	1	1	1		ALL DAMAGING	FALSE	FALSE	FALSE	TRUE	FALSE	FALSE	1		ALL DAMAGING	FALSE	FALSE	FALSE	TRUE	1		ALL DAMAGING	FALSE	FALSE	FALSE	TRUE	1		ALL DAMAGING	FALSE	FALSE	FALSE	TRUE	FALSE	FALSE	1		ALL DAMAGING	FALSE
NP_000326	BrS	552	G552R	I S6/II S1	Deleterious	probably damaging	TOLERATED	Neutral	Non-neutral	1	1	0	0	1		POLYPHEN DAMAGING	FALSE	FALSE	TRUE	FALSE	FALSE	FALSE	1		PROVEAN DAMAGING	FALSE	TRUE	FALSE	FALSE	1		ALL TOLERATED	TRUE	FALSE	FALSE	FALSE	0		ALL DAMAGING	FALSE	FALSE	FALSE	TRUE	FALSE	FALSE	1		POLYPHEN DAMAGING	FALSE
NP_000326.2	Polymorphism (damaging)	558	H558R	I S6/II S1	Neutral	benign	TOLERATED	Disease	Neutral	0	0	0	1	0		ALL TOLERATED	TRUE	FALSE	FALSE	FALSE	FALSE	FALSE	0		ALL TOLERATED	TRUE	FALSE	FALSE	FALSE	0		SNPs&GO DAMAGING	FALSE	TRUE	FALSE	FALSE	1		ALL TOLERATED	TRUE	FALSE	FALSE	FALSE	FALSE	FALSE	0		SNPs&GO DAMAGING	FALSE
NP_000326.3	Cases	567	L567Q	I S6/II S1	Neutral	probably damaging	TOLERATED	Disease	Non-neutral	0	1	0	1	1		POLYPHEN DAMAGING	FALSE	FALSE	TRUE	FALSE	FALSE	FALSE	1		ALL TOLERATED	TRUE	FALSE	FALSE	FALSE	0		SNPs&GO DAMAGING	FALSE	TRUE	FALSE	FALSE	1		POLYPHEN DAMAGING	FALSE	FALSE	TRUE	FALSE	FALSE	FALSE	1		ALL DAMAGING	FALSE
NP_000326.2	Polymorphism (damaging)	572	A572D	I S6/II S1	Neutral	benign	TOLERATED	Disease	Non-neutral	0	0	0	1	1		ALL TOLERATED	TRUE	FALSE	FALSE	FALSE	FALSE	FALSE	0		ALL TOLERATED	TRUE	FALSE	FALSE	FALSE	0		SNPs&GO DAMAGING	FALSE	TRUE	FALSE	FALSE	1		ALL TOLERATED	TRUE	FALSE	FALSE	FALSE	FALSE	FALSE	0		SNPs&GO DAMAGING	FALSE
NP_000326	LQT3	573	Q573E	I S6/II S1	Neutral	benign	TOLERATED	Neutral	Non-neutral	0	0	0	0	1		ALL TOLERATED	TRUE	FALSE	FALSE	FALSE	FALSE	FALSE	0		ALL TOLERATED	TRUE	FALSE	FALSE	FALSE	0		ALL TOLERATED	TRUE	FALSE	FALSE	FALSE	0		ALL TOLERATED	TRUE	FALSE	FALSE	FALSE	FALSE	FALSE	0		ALL TOLERATED	TRUE
NP_000326.2	Cases	592	N592K	I S6/II S1	Deleterious	possibly damaging	TOLERATED	Disease	Neutral	1	1	0	1	0		POLYPHEN DAMAGING	FALSE	FALSE	FALSE	FALSE	TRUE	FALSE	1		PROVEAN DAMAGING	FALSE	TRUE	FALSE	FALSE	1		SNPs&GO DAMAGING	FALSE	TRUE	FALSE	FALSE	1		ALL DAMAGING	FALSE	FALSE	FALSE	FALSE	FALSE	TRUE	1		ALL DAMAGING	FALSE
NP_000326	BrS	615	G615E	I S6/II S1	Neutral	probably damaging	TOLERATED	Disease	Non-neutral	0	1	0	1	1		POLYPHEN DAMAGING	FALSE	FALSE	TRUE	FALSE	FALSE	FALSE	1		ALL TOLERATED	TRUE	FALSE	FALSE	FALSE	0		SNPs&GO DAMAGING	FALSE	TRUE	FALSE	FALSE	1		POLYPHEN DAMAGING	FALSE	FALSE	TRUE	FALSE	FALSE	FALSE	1		ALL DAMAGING	FALSE
NP_000326.2	Polymorphism (damaging)	618	L618F	I S6/II S1	Neutral	possibly damaging	TOLERATED	Neutral	Non-neutral	0	1	0	0	1		POLYPHEN DAMAGING	FALSE	FALSE	FALSE	FALSE	TRUE	FALSE	1		ALL TOLERATED	TRUE	FALSE	FALSE	FALSE	0		ALL TOLERATED	TRUE	FALSE	FALSE	FALSE	0		POLYPHEN DAMAGING	FALSE	FALSE	FALSE	FALSE	TRUE	FALSE	1		POLYPHEN DAMAGING	FALSE
NP_000326.2	BrS w multiple SCN5A mutations	619	L619F	I S6/II S1	Neutral	possibly damaging	TOLERATED	Neutral	Non-neutral	0	1	0	0	1		POLYPHEN DAMAGING	FALSE	FALSE	FALSE	FALSE	TRUE	FALSE	1		ALL TOLERATED	TRUE	FALSE	FALSE	FALSE	0		ALL TOLERATED	TRUE	FALSE	FALSE	FALSE	0		POLYPHEN DAMAGING	FALSE	FALSE	FALSE	FALSE	TRUE	FALSE	1		POLYPHEN DAMAGING	FALSE
NP_000326.2	BrS w multiple SCN5A mutations	647	A647D	I S6/II S1	Neutral	benign	TOLERATED	Disease	Neutral	0	0	0	1	0		ALL TOLERATED	TRUE	FALSE	FALSE	FALSE	FALSE	FALSE	0		ALL TOLERATED	TRUE	FALSE	FALSE	FALSE	0		SNPs&GO DAMAGING	FALSE	TRUE	FALSE	FALSE	1		ALL TOLERATED	TRUE	FALSE	FALSE	FALSE	FALSE	FALSE	0		SNPs&GO DAMAGING	FALSE
NP_000326	LQT3	680	R680H	I S6/II S1	Neutral	benign	TOLERATED	Neutral	Neutral	0	0	0	0	0		ALL TOLERATED	TRUE	FALSE	FALSE	FALSE	FALSE	FALSE	0		ALL TOLERATED	TRUE	FALSE	FALSE	FALSE	0		ALL TOLERATED	TRUE	FALSE	FALSE	FALSE	0		ALL TOLERATED	TRUE	FALSE	FALSE	FALSE	FALSE	FALSE	0		ALL TOLERATED	TRUE
NP_000326	BrS	735	A735V	II S1	Deleterious	benign	DAMAGING	Disease	Non-neutral	1	0	1	1	1		SIFT DAMAGING	FALSE	TRUE	FALSE	FALSE	FALSE	FALSE	1		ALL DAMAGING	FALSE	FALSE	FALSE	TRUE	1		ALL DAMAGING	FALSE	FALSE	FALSE	TRUE	1		PROVEAN DAMAGING	FALSE	TRUE	FALSE	FALSE	FALSE	FALSE	1		SNPs&GO DAMAGING	FALSE
NP_000326.2	BrS w multiple SCN5A mutations	752	G752R	II S2	Deleterious	probably damaging	DAMAGING	Disease	Non-neutral	1	1	1	1	1		ALL DAMAGING	FALSE	FALSE	FALSE	TRUE	FALSE	FALSE	1		ALL DAMAGING	FALSE	FALSE	FALSE	TRUE	1		ALL DAMAGING	FALSE	FALSE	FALSE	TRUE	1		ALL DAMAGING	FALSE	FALSE	FALSE	TRUE	FALSE	FALSE	1		ALL DAMAGING	FALSE
NP_000326	BrS	878	R878C	II S5/II pore	Deleterious	probably damaging	DAMAGING	Disease	Non-neutral	1	1	1	1	1		ALL DAMAGING	FALSE	FALSE	FALSE	TRUE	FALSE	FALSE	1		ALL DAMAGING	FALSE	FALSE	FALSE	TRUE	1		ALL DAMAGING	FALSE	FALSE	FALSE	TRUE	1		ALL DAMAGING	FALSE	FALSE	FALSE	TRUE	FALSE	FALSE	1		ALL DAMAGING	FALSE
NP_000326	LQT3	941	S941N	II S6/III S1	Deleterious	probably damaging	TOLERATED	Disease	Neutral	1	1	0	1	0		POLYPHEN DAMAGING	FALSE	FALSE	TRUE	FALSE	FALSE	FALSE	1		PROVEAN DAMAGING	FALSE	TRUE	FALSE	FALSE	1		SNPs&GO DAMAGING	FALSE	TRUE	FALSE	FALSE	1		ALL DAMAGING	FALSE	FALSE	FALSE	TRUE	FALSE	FALSE	1		ALL DAMAGING	FALSE
NP_000326	BrS	965	R965C	II S6/III S1	Deleterious	probably damaging	DAMAGING	Disease	Non-neutral	1	1	1	1	1		ALL DAMAGING	FALSE	FALSE	FALSE	TRUE	FALSE	FALSE	1		ALL DAMAGING	FALSE	FALSE	FALSE	TRUE	1		ALL DAMAGING	FALSE	FALSE	FALSE	TRUE	1		ALL DAMAGING	FALSE	FALSE	FALSE	TRUE	FALSE	FALSE	1		ALL DAMAGING	FALSE
NP_000326	LQT3	997	A997S	II S6/III S1	Neutral	benign	TOLERATED	Neutral	Non-neutral	0	0	0	0	1		ALL TOLERATED	TRUE	FALSE	FALSE	FALSE	FALSE	FALSE	0		ALL TOLERATED	TRUE	FALSE	FALSE	FALSE	0		ALL TOLERATED	TRUE	FALSE	FALSE	FALSE	0		ALL TOLERATED	TRUE	FALSE	FALSE	FALSE	FALSE	FALSE	0		ALL TOLERATED	TRUE
NP_000326.2	BrS w multiple SCN5A mutations	1053	E1053K	II S6/III S1	Deleterious	probably damaging	TOLERATED	Neutral	Non-neutral	1	1	0	0	1		POLYPHEN DAMAGING	FALSE	FALSE	TRUE	FALSE	FALSE	FALSE	1		PROVEAN DAMAGING	FALSE	TRUE	FALSE	FALSE	1		ALL TOLERATED	TRUE	FALSE	FALSE	FALSE	0		ALL DAMAGING	FALSE	FALSE	FALSE	TRUE	FALSE	FALSE	1		POLYPHEN DAMAGING	FALSE
NP_000326.2	Polymorphism (damaging)	1090	P1090L	II S6/III S1	Neutral	benign	TOLERATED	Neutral	Neutral	0	0	0	0	0		ALL TOLERATED	TRUE	FALSE	FALSE	FALSE	FALSE	FALSE	0		ALL TOLERATED	TRUE	FALSE	FALSE	FALSE	0		ALL TOLERATED	TRUE	FALSE	FALSE	FALSE	0		ALL TOLERATED	TRUE	FALSE	FALSE	FALSE	FALSE	FALSE	0		ALL TOLERATED	TRUE
NP_000326.2	Polymorphism (damaging)	1103	S1103Y	II S6/III S1	Neutral	benign	TOLERATED	Neutral	Non-neutral	0	0	0	0	1		ALL TOLERATED	TRUE	FALSE	FALSE	FALSE	FALSE	FALSE	0		ALL TOLERATED	TRUE	FALSE	FALSE	FALSE	0		ALL TOLERATED	TRUE	FALSE	FALSE	FALSE	0		ALL TOLERATED	TRUE	FALSE	FALSE	FALSE	FALSE	FALSE	0		ALL TOLERATED	TRUE
NP_000326.2	Polymorphism (damaging)	1193	R1193Q	II S6/III S1	Neutral	benign	TOLERATED	Neutral	Non-neutral	0	0	0	0	1		ALL TOLERATED	TRUE	FALSE	FALSE	FALSE	FALSE	FALSE	0		ALL TOLERATED	TRUE	FALSE	FALSE	FALSE	0		ALL TOLERATED	TRUE	FALSE	FALSE	FALSE	0		ALL TOLERATED	TRUE	FALSE	FALSE	FALSE	FALSE	FALSE	0		ALL TOLERATED	TRUE
NP_000326.2	BrS w multiple SCN5A mutations	1232	R1232W	III S1/S2	Deleterious	probably damaging	DAMAGING	Disease	Non-neutral	1	1	1	1	1		ALL DAMAGING	FALSE	FALSE	FALSE	TRUE	FALSE	FALSE	1		ALL DAMAGING	FALSE	FALSE	FALSE	TRUE	1		ALL DAMAGING	FALSE	FALSE	FALSE	TRUE	1		ALL DAMAGING	FALSE	FALSE	FALSE	TRUE	FALSE	FALSE	1		ALL DAMAGING	FALSE
NP_000326	BrS	1275	D1275N	III S3	Deleterious	probably damaging	DAMAGING	Disease	Non-neutral	1	1	1	1	1		ALL DAMAGING	FALSE	FALSE	FALSE	TRUE	FALSE	FALSE	1		ALL DAMAGING	FALSE	FALSE	FALSE	TRUE	1		ALL DAMAGING	FALSE	FALSE	FALSE	TRUE	1		ALL DAMAGING	FALSE	FALSE	FALSE	TRUE	FALSE	FALSE	1		ALL DAMAGING	FALSE
NP_000326	LQT3	1295	E1295K	III S3/S4	Deleterious	probably damaging	TOLERATED	Disease	Non-neutral	1	1	0	1	1		POLYPHEN DAMAGING	FALSE	FALSE	TRUE	FALSE	FALSE	FALSE	1		PROVEAN DAMAGING	FALSE	TRUE	FALSE	FALSE	1		SNPs&GO DAMAGING	FALSE	TRUE	FALSE	FALSE	1		ALL DAMAGING	FALSE	FALSE	FALSE	TRUE	FALSE	FALSE	1		ALL DAMAGING	FALSE
NP_000326	LQT3	1304	T1304M	III S4	Deleterious	probably damaging	DAMAGING	Disease	Non-neutral	1	1	1	1	1		ALL DAMAGING	FALSE	FALSE	FALSE	TRUE	FALSE	FALSE	1		ALL DAMAGING	FALSE	FALSE	FALSE	TRUE	1		ALL DAMAGING	FALSE	FALSE	FALSE	TRUE	1		ALL DAMAGING	FALSE	FALSE	FALSE	TRUE	FALSE	FALSE	1		ALL DAMAGING	FALSE
NP_000326.2	Polymorphism (damaging)	1308	L1308F	III S4	Deleterious	probably damaging	DAMAGING	Disease	Non-neutral	1	1	1	1	1		ALL DAMAGING	FALSE	FALSE	FALSE	TRUE	FALSE	FALSE	1		ALL DAMAGING	FALSE	FALSE	FALSE	TRUE	1		ALL DAMAGING	FALSE	FALSE	FALSE	TRUE	1		ALL DAMAGING	FALSE	FALSE	FALSE	TRUE	FALSE	FALSE	1		ALL DAMAGING	FALSE
NP_000326	LQT3	1325	N1325S	III S4/S5	Deleterious	possibly damaging	DAMAGING	Disease	Non-neutral	1	1	1	1	1		ALL DAMAGING	FALSE	FALSE	FALSE	FALSE	FALSE	TRUE	1		ALL DAMAGING	FALSE	FALSE	FALSE	TRUE	1		ALL DAMAGING	FALSE	FALSE	FALSE	TRUE	1		ALL DAMAGING	FALSE	FALSE	FALSE	FALSE	FALSE	TRUE	1		ALL DAMAGING	FALSE
NP_000326	LQT3	1330	A1330P	III S4/S5	Deleterious	probably damaging	DAMAGING	Disease	Non-neutral	1	1	1	1	1		ALL DAMAGING	FALSE	FALSE	FALSE	TRUE	FALSE	FALSE	1		ALL DAMAGING	FALSE	FALSE	FALSE	TRUE	1		ALL DAMAGING	FALSE	FALSE	FALSE	TRUE	1		ALL DAMAGING	FALSE	FALSE	FALSE	TRUE	FALSE	FALSE	1		ALL DAMAGING	FALSE
NP_000326.2	BrS w multiple SCN5A mutations	1332	P1332L	III S4/S5	Deleterious	probably damaging	DAMAGING	Disease	Non-neutral	1	1	1	1	1		ALL DAMAGING	FALSE	FALSE	FALSE	TRUE	FALSE	FALSE	1		ALL DAMAGING	FALSE	FALSE	FALSE	TRUE	1		ALL DAMAGING	FALSE	FALSE	FALSE	TRUE	1		ALL DAMAGING	FALSE	FALSE	FALSE	TRUE	FALSE	FALSE	1		ALL DAMAGING	FALSE
NP_000326	LQT3	1333	S1333Y	III S4/S5	Deleterious	probably damaging	DAMAGING	Disease	Non-neutral	1	1	1	1	1		ALL DAMAGING	FALSE	FALSE	FALSE	TRUE	FALSE	FALSE	1		ALL DAMAGING	FALSE	FALSE	FALSE	TRUE	1		ALL DAMAGING	FALSE	FALSE	FALSE	TRUE	1		ALL DAMAGING	FALSE	FALSE	FALSE	TRUE	FALSE	FALSE	1		ALL DAMAGING	FALSE
NP_000326	BrS	1340	V1340I	III S5	Neutral	probably damaging	DAMAGING	Disease	Neutral	0	1	1	1	0		ALL DAMAGING	FALSE	FALSE	FALSE	TRUE	FALSE	FALSE	1		SIFT DAMAGING	FALSE	FALSE	TRUE	FALSE	1		ALL DAMAGING	FALSE	FALSE	FALSE	TRUE	1		POLYPHEN DAMAGING	FALSE	FALSE	TRUE	FALSE	FALSE	FALSE	1		ALL DAMAGING	FALSE
NP_000326	BrS	1406	G1406R	III S5/III pore	Deleterious	probably damaging	DAMAGING	Disease	Non-neutral	1	1	1	1	1		ALL DAMAGING	FALSE	FALSE	FALSE	TRUE	FALSE	FALSE	1		ALL DAMAGING	FALSE	FALSE	FALSE	TRUE	1		ALL DAMAGING	FALSE	FALSE	FALSE	TRUE	1		ALL DAMAGING	FALSE	FALSE	FALSE	TRUE	FALSE	FALSE	1		ALL DAMAGING	FALSE
NP_000326	BrS	1408	G1408R	III S5/III pore	Deleterious	probably damaging	DAMAGING	Disease	Non-neutral	1	1	1	1	1		ALL DAMAGING	FALSE	FALSE	FALSE	TRUE	FALSE	FALSE	1		ALL DAMAGING	FALSE	FALSE	FALSE	TRUE	1		ALL DAMAGING	FALSE	FALSE	FALSE	TRUE	1		ALL DAMAGING	FALSE	FALSE	FALSE	TRUE	FALSE	FALSE	1		ALL DAMAGING	FALSE
NP_000326	BrS	1427	A1427S	III pore	Deleterious	possibly damaging	TOLERATED	Neutral	Neutral	1	1	0	0	0		POLYPHEN DAMAGING	FALSE	FALSE	FALSE	FALSE	TRUE	FALSE	1		PROVEAN DAMAGING	FALSE	TRUE	FALSE	FALSE	1		ALL TOLERATED	TRUE	FALSE	FALSE	FALSE	0		ALL DAMAGING	FALSE	FALSE	FALSE	FALSE	FALSE	TRUE	1		POLYPHEN DAMAGING	FALSE
NP_000326	BrS	1432	R1432G	III pore/III S6	Deleterious	possibly damaging	DAMAGING	Disease	Non-neutral	1	1	1	1	1		ALL DAMAGING	FALSE	FALSE	FALSE	FALSE	FALSE	TRUE	1		ALL DAMAGING	FALSE	FALSE	FALSE	TRUE	1		ALL DAMAGING	FALSE	FALSE	FALSE	TRUE	1		ALL DAMAGING	FALSE	FALSE	FALSE	FALSE	FALSE	TRUE	1		ALL DAMAGING	FALSE
NP_000326	BrS	1438	P1438L	III pore/III S6	Deleterious	probably damaging	DAMAGING	Disease	Non-neutral	1	1	1	1	1		ALL DAMAGING	FALSE	FALSE	FALSE	TRUE	FALSE	FALSE	1		ALL DAMAGING	FALSE	FALSE	FALSE	TRUE	1		ALL DAMAGING	FALSE	FALSE	FALSE	TRUE	1		ALL DAMAGING	FALSE	FALSE	FALSE	TRUE	FALSE	FALSE	1		ALL DAMAGING	FALSE
NP_932173	Cases	1473	F1473C	III S6/IV S1	Deleterious	probably damaging	DAMAGING	Disease	Non-neutral	1	1	1	1	1		ALL DAMAGING	FALSE	FALSE	FALSE	TRUE	FALSE	FALSE	1		ALL DAMAGING	FALSE	FALSE	FALSE	TRUE	1		ALL DAMAGING	FALSE	FALSE	FALSE	TRUE	1		ALL DAMAGING	FALSE	FALSE	FALSE	TRUE	FALSE	FALSE	1		ALL DAMAGING	FALSE
NP_932173	Cases	1473	F1473S	III S6/IV S1	Deleterious	probably damaging	DAMAGING	Disease	Non-neutral	1	1	1	1	1		ALL DAMAGING	FALSE	FALSE	FALSE	TRUE	FALSE	FALSE	1		ALL DAMAGING	FALSE	FALSE	FALSE	TRUE	1		ALL DAMAGING	FALSE	FALSE	FALSE	TRUE	1		ALL DAMAGING	FALSE	FALSE	FALSE	TRUE	FALSE	FALSE	1		ALL DAMAGING	FALSE
NP_000326	LQT3	1486	F1486L	III S6/IV S1	Deleterious	benign	DAMAGING	Disease	Non-neutral	1	0	1	1	1		SIFT DAMAGING	FALSE	TRUE	FALSE	FALSE	FALSE	FALSE	1		ALL DAMAGING	FALSE	FALSE	FALSE	TRUE	1		ALL DAMAGING	FALSE	FALSE	FALSE	TRUE	1		PROVEAN DAMAGING	FALSE	TRUE	FALSE	FALSE	FALSE	FALSE	1		SNPs&GO DAMAGING	FALSE
NP_000326.2	Polymorphism (damaging)	1512	R1512W	III S6/IV S1	Deleterious	probably damaging	DAMAGING	Disease	Non-neutral	1	1	1	1	1		ALL DAMAGING	FALSE	FALSE	FALSE	TRUE	FALSE	FALSE	1		ALL DAMAGING	FALSE	FALSE	FALSE	TRUE	1		ALL DAMAGING	FALSE	FALSE	FALSE	TRUE	1		ALL DAMAGING	FALSE	FALSE	FALSE	TRUE	FALSE	FALSE	1		ALL DAMAGING	FALSE
NP_000326.2	BrS w multiple SCN5A mutations	1620	T1620M	IV S3/S4	Deleterious	probably damaging	DAMAGING	Disease	Non-neutral	1	1	1	1	1		ALL DAMAGING	FALSE	FALSE	FALSE	TRUE	FALSE	FALSE	1		ALL DAMAGING	FALSE	FALSE	FALSE	TRUE	1		ALL DAMAGING	FALSE	FALSE	FALSE	TRUE	1		ALL DAMAGING	FALSE	FALSE	FALSE	TRUE	FALSE	FALSE	1		ALL DAMAGING	FALSE
NP_000326	BrS	1623	R1623Q	IV S4	Deleterious	possibly damaging	DAMAGING	Disease	Non-neutral	1	1	1	1	1		ALL DAMAGING	FALSE	FALSE	FALSE	FALSE	FALSE	TRUE	1		ALL DAMAGING	FALSE	FALSE	FALSE	TRUE	1		ALL DAMAGING	FALSE	FALSE	FALSE	TRUE	1		ALL DAMAGING	FALSE	FALSE	FALSE	FALSE	FALSE	TRUE	1		ALL DAMAGING	FALSE
NP_000326	LQT3	1623	R1623L	IV S4	Deleterious	benign	DAMAGING	Disease	Non-neutral	1	0	1	1	1		SIFT DAMAGING	FALSE	TRUE	FALSE	FALSE	FALSE	FALSE	1		ALL DAMAGING	FALSE	FALSE	FALSE	TRUE	1		ALL DAMAGING	FALSE	FALSE	FALSE	TRUE	1		PROVEAN DAMAGING	FALSE	TRUE	FALSE	FALSE	FALSE	FALSE	1		SNPs&GO DAMAGING	FALSE
NP_000326	LQT3	1626	R1626P	IV S4	Deleterious	probably damaging	DAMAGING	Disease	Non-neutral	1	1	1	1	1		ALL DAMAGING	FALSE	FALSE	FALSE	TRUE	FALSE	FALSE	1		ALL DAMAGING	FALSE	FALSE	FALSE	TRUE	1		ALL DAMAGING	FALSE	FALSE	FALSE	TRUE	1		ALL DAMAGING	FALSE	FALSE	FALSE	TRUE	FALSE	FALSE	1		ALL DAMAGING	FALSE
NP_000326	BrS	1629	R1629Q	IV S4	Deleterious	probably damaging	DAMAGING	Disease	Non-neutral	1	1	1	1	1		ALL DAMAGING	FALSE	FALSE	FALSE	TRUE	FALSE	FALSE	1		ALL DAMAGING	FALSE	FALSE	FALSE	TRUE	1		ALL DAMAGING	FALSE	FALSE	FALSE	TRUE	1		ALL DAMAGING	FALSE	FALSE	FALSE	TRUE	FALSE	FALSE	1		ALL DAMAGING	FALSE
NP_000326	LQT3	1644	R1644H	IV S4	Deleterious	probably damaging	DAMAGING	Disease	Non-neutral	1	1	1	1	1		ALL DAMAGING	FALSE	FALSE	FALSE	TRUE	FALSE	FALSE	1		ALL DAMAGING	FALSE	FALSE	FALSE	TRUE	1		ALL DAMAGING	FALSE	FALSE	FALSE	TRUE	1		ALL DAMAGING	FALSE	FALSE	FALSE	TRUE	FALSE	FALSE	1		ALL DAMAGING	FALSE
NP_000326	LQT3	1645	T1645M	IV S4	Deleterious	probably damaging	DAMAGING	Disease	Non-neutral	1	1	1	1	1		ALL DAMAGING	FALSE	FALSE	FALSE	TRUE	FALSE	FALSE	1		ALL DAMAGING	FALSE	FALSE	FALSE	TRUE	1		ALL DAMAGING	FALSE	FALSE	FALSE	TRUE	1		ALL DAMAGING	FALSE	FALSE	FALSE	TRUE	FALSE	FALSE	1		ALL DAMAGING	FALSE
NP_000326.2	BrS w multiple SCN5A mutations	1660	I1660V	IV S5	Neutral	probably damaging	DAMAGING	Neutral	Non-neutral	0	1	1	0	1		ALL DAMAGING	FALSE	FALSE	FALSE	TRUE	FALSE	FALSE	1		SIFT DAMAGING	FALSE	FALSE	TRUE	FALSE	1		SIFT DAMAGING	FALSE	FALSE	TRUE	FALSE	1		POLYPHEN DAMAGING	FALSE	FALSE	TRUE	FALSE	FALSE	FALSE	1		POLYPHEN DAMAGING	FALSE
NP_000326.3	BrS	1710	S1710L	IV pore	Deleterious	probably damaging	DAMAGING	Disease	Non-neutral	1	1	1	1	1		ALL DAMAGING	FALSE	FALSE	FALSE	TRUE	FALSE	FALSE	1		ALL DAMAGING	FALSE	FALSE	FALSE	TRUE	1		ALL DAMAGING	FALSE	FALSE	FALSE	TRUE	1		ALL DAMAGING	FALSE	FALSE	FALSE	TRUE	FALSE	FALSE	1		ALL DAMAGING	FALSE
NP_000326	BrS	1714	D1714G	IV pore	Deleterious	probably damaging	DAMAGING	Disease	Non-neutral	1	1	1	1	1		ALL DAMAGING	FALSE	FALSE	FALSE	TRUE	FALSE	FALSE	1		ALL DAMAGING	FALSE	FALSE	FALSE	TRUE	1		ALL DAMAGING	FALSE	FALSE	FALSE	TRUE	1		ALL DAMAGING	FALSE	FALSE	FALSE	TRUE	FALSE	FALSE	1		ALL DAMAGING	FALSE
NP_000326	BrS	1740	G1740R	IV pore/IV S6	Deleterious	probably damaging	DAMAGING	Disease	Non-neutral	1	1	1	1	1		ALL DAMAGING	FALSE	FALSE	FALSE	TRUE	FALSE	FALSE	1		ALL DAMAGING	FALSE	FALSE	FALSE	TRUE	1		ALL DAMAGING	FALSE	FALSE	FALSE	TRUE	1		ALL DAMAGING	FALSE	FALSE	FALSE	TRUE	FALSE	FALSE	1		ALL DAMAGING	FALSE
NP_000326	BrS	1743	G1743E	IV pore/IV S6	Deleterious	probably damaging	DAMAGING	Disease	Non-neutral	1	1	1	1	1		ALL DAMAGING	FALSE	FALSE	FALSE	TRUE	FALSE	FALSE	1		ALL DAMAGING	FALSE	FALSE	FALSE	TRUE	1		ALL DAMAGING	FALSE	FALSE	FALSE	TRUE	1		ALL DAMAGING	FALSE	FALSE	FALSE	TRUE	FALSE	FALSE	1		ALL DAMAGING	FALSE
NP_000326	BrS	1743	G1743R	IV pore/IV S6	Deleterious	probably damaging	DAMAGING	Disease	Non-neutral	1	1	1	1	1		ALL DAMAGING	FALSE	FALSE	FALSE	TRUE	FALSE	FALSE	1		ALL DAMAGING	FALSE	FALSE	FALSE	TRUE	1		ALL DAMAGING	FALSE	FALSE	FALSE	TRUE	1		ALL DAMAGING	FALSE	FALSE	FALSE	TRUE	FALSE	FALSE	1		ALL DAMAGING	FALSE
NP_000326	LQT3	1763	V1763M	IV S6	Deleterious	probably damaging	DAMAGING	Disease	Neutral	1	1	1	1	0		ALL DAMAGING	FALSE	FALSE	FALSE	TRUE	FALSE	FALSE	1		ALL DAMAGING	FALSE	FALSE	FALSE	TRUE	1		ALL DAMAGING	FALSE	FALSE	FALSE	TRUE	1		ALL DAMAGING	FALSE	FALSE	FALSE	TRUE	FALSE	FALSE	1		ALL DAMAGING	FALSE
NP_000326	LQT3	1766	M1766L	IV S6	Deleterious	possibly damaging	DAMAGING	Disease	Non-neutral	1	1	1	1	1		ALL DAMAGING	FALSE	FALSE	FALSE	FALSE	FALSE	TRUE	1		ALL DAMAGING	FALSE	FALSE	FALSE	TRUE	1		ALL DAMAGING	FALSE	FALSE	FALSE	TRUE	1		ALL DAMAGING	FALSE	FALSE	FALSE	FALSE	FALSE	TRUE	1		ALL DAMAGING	FALSE
NP_000326	LQT3	1767	Y1767C	IV S6	Deleterious	probably damaging	DAMAGING	Disease	Non-neutral	1	1	1	1	1		ALL DAMAGING	FALSE	FALSE	FALSE	TRUE	FALSE	FALSE	1		ALL DAMAGING	FALSE	FALSE	FALSE	TRUE	1		ALL DAMAGING	FALSE	FALSE	FALSE	TRUE	1		ALL DAMAGING	FALSE	FALSE	FALSE	TRUE	FALSE	FALSE	1		ALL DAMAGING	FALSE
NP_000326	LQT3	1768	I1768V	IV S6	Neutral	probably damaging	DAMAGING	Neutral	Neutral	0	1	1	0	0		ALL DAMAGING	FALSE	FALSE	FALSE	TRUE	FALSE	FALSE	1		SIFT DAMAGING	FALSE	FALSE	TRUE	FALSE	1		SIFT DAMAGING	FALSE	FALSE	TRUE	FALSE	1		POLYPHEN DAMAGING	FALSE	FALSE	TRUE	FALSE	FALSE	FALSE	1		POLYPHEN DAMAGING	FALSE
NP_000326	LQT3	1777	V1777M	C-terminus	Deleterious	probably damaging	DAMAGING	Disease	Neutral	1	1	1	1	0		ALL DAMAGING	FALSE	FALSE	FALSE	TRUE	FALSE	FALSE	1		ALL DAMAGING	FALSE	FALSE	FALSE	TRUE	1		ALL DAMAGING	FALSE	FALSE	FALSE	TRUE	1		ALL DAMAGING	FALSE	FALSE	FALSE	TRUE	FALSE	FALSE	1		ALL DAMAGING	FALSE
NP_000326	BrS	1784	E1784K	C-terminus	Deleterious	possibly damaging	DAMAGING	Neutral	Non-neutral	1	1	1	0	1		ALL DAMAGING	FALSE	FALSE	FALSE	FALSE	FALSE	TRUE	1		ALL DAMAGING	FALSE	FALSE	FALSE	TRUE	1		SIFT DAMAGING	FALSE	FALSE	TRUE	FALSE	1		ALL DAMAGING	FALSE	FALSE	FALSE	FALSE	FALSE	TRUE	1		POLYPHEN DAMAGING	FALSE
NP_000326	LQT3	1790	D1790G	C-terminus	Deleterious	probably damaging	DAMAGING	Disease	Non-neutral	1	1	1	1	1		ALL DAMAGING	FALSE	FALSE	FALSE	TRUE	FALSE	FALSE	1		ALL DAMAGING	FALSE	FALSE	FALSE	TRUE	1		ALL DAMAGING	FALSE	FALSE	FALSE	TRUE	1		ALL DAMAGING	FALSE	FALSE	FALSE	TRUE	FALSE	FALSE	1		ALL DAMAGING	FALSE
NP_000327	Cases	1795	Y1795H		Deleterious	probably damaging	DAMAGING	Disease	Non-neutral	1	1	1	1	1		ALL DAMAGING	FALSE	FALSE	FALSE	TRUE	FALSE	FALSE	1		ALL DAMAGING	FALSE	FALSE	FALSE	TRUE	1		ALL DAMAGING	FALSE	FALSE	FALSE	TRUE	1		ALL DAMAGING	FALSE	FALSE	FALSE	TRUE	FALSE	FALSE	1		ALL DAMAGING	FALSE
NP_000326	LQT3	1795	Y1795C	C-terminus	Deleterious	probably damaging	DAMAGING	Disease	Non-neutral	1	1	1	1	1		ALL DAMAGING	FALSE	FALSE	FALSE	TRUE	FALSE	FALSE	1		ALL DAMAGING	FALSE	FALSE	FALSE	TRUE	1		ALL DAMAGING	FALSE	FALSE	FALSE	TRUE	1		ALL DAMAGING	FALSE	FALSE	FALSE	TRUE	FALSE	FALSE	1		ALL DAMAGING	FALSE
NP_000326	LQT3	1825	L1825P	C-terminus	Deleterious	probably damaging	DAMAGING	Disease	Non-neutral	1	1	1	1	1		ALL DAMAGING	FALSE	FALSE	FALSE	TRUE	FALSE	FALSE	1		ALL DAMAGING	FALSE	FALSE	FALSE	TRUE	1		ALL DAMAGING	FALSE	FALSE	FALSE	TRUE	1		ALL DAMAGING	FALSE	FALSE	FALSE	TRUE	FALSE	FALSE	1		ALL DAMAGING	FALSE
NP_000326	LQT3	1826	R1826H	C-terminus	Deleterious	probably damaging	DAMAGING	Disease	Non-neutral	1	1	1	1	1		ALL DAMAGING	FALSE	FALSE	FALSE	TRUE	FALSE	FALSE	1		ALL DAMAGING	FALSE	FALSE	FALSE	TRUE	1		ALL DAMAGING	FALSE	FALSE	FALSE	TRUE	1		ALL DAMAGING	FALSE	FALSE	FALSE	TRUE	FALSE	FALSE	1		ALL DAMAGING	FALSE
NP_000326	BrS	1904	S1904L	C-terminus	Deleterious	probably damaging	DAMAGING	Disease	Non-neutral	1	1	1	1	1		ALL DAMAGING	FALSE	FALSE	FALSE	TRUE	FALSE	FALSE	1		ALL DAMAGING	FALSE	FALSE	FALSE	TRUE	1		ALL DAMAGING	FALSE	FALSE	FALSE	TRUE	1		ALL DAMAGING	FALSE	FALSE	FALSE	TRUE	FALSE	FALSE	1		ALL DAMAGING	FALSE
NP_000326	BrS	1924	A1924T	C-terminus	Neutral	possibly damaging	DAMAGING	Neutral	Non-neutral	0	1	1	0	1		ALL DAMAGING	FALSE	FALSE	FALSE	FALSE	FALSE	TRUE	1		SIFT DAMAGING	FALSE	FALSE	TRUE	FALSE	1		SIFT DAMAGING	FALSE	FALSE	TRUE	FALSE	1		POLYPHEN DAMAGING	FALSE	FALSE	FALSE	FALSE	TRUE	FALSE	1		POLYPHEN DAMAGING	FALSE
NP_000326	BrS	1935	G1935S	C-terminus	Neutral	benign	TOLERATED	Neutral	Neutral	0	0	0	0	0		ALL TOLERATED	TRUE	FALSE	FALSE	FALSE	FALSE	FALSE	0		ALL TOLERATED	TRUE	FALSE	FALSE	FALSE	0		ALL TOLERATED	TRUE	FALSE	FALSE	FALSE	0		ALL TOLERATED	TRUE	FALSE	FALSE	FALSE	FALSE	FALSE	0		ALL TOLERATED	TRUE
NP_000326	BrS	1938	E1938K	C-terminus	Neutral	benign	TOLERATED	Neutral	Neutral	0	0	0	0	0		ALL TOLERATED	TRUE	FALSE	FALSE	FALSE	FALSE	FALSE	0		ALL TOLERATED	TRUE	FALSE	FALSE	FALSE	0		ALL TOLERATED	TRUE	FALSE	FALSE	FALSE	0		ALL TOLERATED	TRUE	FALSE	FALSE	FALSE	FALSE	FALSE	0		ALL TOLERATED	TRUE
NP_000326.2	Polymorphism (damaging)	2004	F2004L	C-terminus	Neutral	benign	TOLERATED	Neutral	Neutral	0	0	0	0	0		ALL TOLERATED	TRUE	FALSE	FALSE	FALSE	FALSE	FALSE	0		ALL TOLERATED	TRUE	FALSE	FALSE	FALSE	0		ALL TOLERATED	TRUE	FALSE	FALSE	FALSE	0		ALL TOLERATED	TRUE	FALSE	FALSE	FALSE	FALSE	FALSE	0		ALL TOLERATED	TRUE
NP_000326	BrS	2004	F2004V	C-terminus	Neutral	benign	TOLERATED	Neutral	Non-neutral	0	0	0	0	1		ALL TOLERATED	TRUE	FALSE	FALSE	FALSE	FALSE	FALSE	0		ALL TOLERATED	TRUE	FALSE	FALSE	FALSE	0		ALL TOLERATED	TRUE	FALSE	FALSE	FALSE	0		ALL TOLERATED	TRUE	FALSE	FALSE	FALSE	FALSE	FALSE	0		ALL TOLERATED	TRUE
NP_000326.2	Polymorphism (damaging)	2006	P2006L	C-terminus	Neutral	benign	TOLERATED	Disease	Neutral	0	0	0	1	0		ALL TOLERATED	TRUE	FALSE	FALSE	FALSE	FALSE	FALSE	0		ALL TOLERATED	TRUE	FALSE	FALSE	FALSE	0		SNPs&GO DAMAGING	FALSE	TRUE	FALSE	FALSE	1		ALL TOLERATED	TRUE	FALSE	FALSE	FALSE	FALSE	FALSE	0		SNPs&GO DAMAGING	FALSE
NP_000326.2	Polymorphism (damaging)	2006	P2006A	C-terminus	Neutral	benign	TOLERATED	Disease	Non-neutral	0	0	0	1	1		ALL TOLERATED	TRUE	FALSE	FALSE	FALSE	FALSE	FALSE	0		ALL TOLERATED	TRUE	FALSE	FALSE	FALSE	0		SNPs&GO DAMAGING	FALSE	TRUE	FALSE	FALSE	1		ALL TOLERATED	TRUE	FALSE	FALSE	FALSE	FALSE	FALSE	0		SNPs&GO DAMAGING	FALSE
									sum	71	77	70	77	79									83							78							83									82
									%	71.7172	77.7778	70.7071	77.7778	79.798									83.8384							78.7879							83.8384									82.8283
[truncated: 340 more columns]

[truncated: 7 more sheets: SCN5A benign, SCN5A N-TM-C, SCN5A loops, SCN5A LQT, SCN5A LQT N-TM-C, SCN5A LQT loops, EVERYTHING]
