# Supplementary material for: Assessment of the predictive accuracy of five in silico prediction tools, alone or in combination, and two metaservers to classify long QT syndrome gene mutations
Source: BMC Med Genet. 2015 May 13;16:34. doi: 10.1186/s12881-015-0176-z (PMC4630850; doi:10.1186/s12881-015-0176-z)
Supplement: Additional file 3: — Raw data. The zipped file contains all raw data results in txt format from the five different in silico prediction tools and two metaservers. [file 12881_2015_176_MOESM3_ESM.zip]

Archive with 109 entries (96 files):
- Supplementary Materials 2/Meta-SNP results/
- Supplementary Materials 2/Meta-SNP results/KCNH2 output.txt
- Supplementary Materials 2/Meta-SNP results/KCNQ1 output.txt
- Supplementary Materials 2/Meta-SNP results/SCN5A output.txt
- Supplementary Materials 2/PolyPhen-2 results/
- Supplementary Materials 2/PolyPhen-2 results/KCNH2 polyphen2.txt
- Supplementary Materials 2/PolyPhen-2 results/KCNQ1 polyphen2.txt
- Supplementary Materials 2/PolyPhen-2 results/SCN5A polyphen2.txt
- Supplementary Materials 2/Predict SNP results/
- Supplementary Materials 2/Predict SNP results/KCNH2/
- Supplementary Materials 2/Predict SNP results/KCNH2/job.conf
- Supplementary Materials 2/Predict SNP results/KCNH2/KCNH2 output.txt
- Supplementary Materials 2/Predict SNP results/KCNH2/pathogenicity.csv
- Supplementary Materials 2/Predict SNP results/KCNH2/pathogenicity/
- Supplementary Materials 2/Predict SNP results/KCNH2/pathogenicity/cdhit_out.bak.clstr
- Supplementary Materials 2/Predict SNP results/KCNH2/pathogenicity/mapp.msa
- Supplementary Materials 2/Predict SNP results/KCNH2/pathogenicity/mapp.out
- Supplementary Materials 2/Predict SNP results/KCNH2/pathogenicity/mapp.tree
- Supplementary Materials 2/Predict SNP results/KCNH2/pathogenicity/phdsnp.out
- Supplementary Materials 2/Predict SNP results/KCNH2/pathogenicity/polyphen.out
- Supplementary Materials 2/Predict SNP results/KCNH2/pathogenicity/polyphen2.out
- Supplementary Materials 2/Predict SNP results/KCNH2/pathogenicity/sift_1.alignedfasta
- Supplementary Materials 2/Predict SNP results/KCNH2/pathogenicity/sift_1.mut
- Supplementary Materials 2/Predict SNP results/KCNH2/pathogenicity/sift_1.out
- Supplementary Materials 2/Predict SNP results/KCNH2/pathogenicity/sift_1.seq
- Supplementary Materials 2/Predict SNP results/KCNH2/pathogenicity/sift_1.seq.query.out
- Supplementary Materials 2/Predict SNP results/KCNH2/pathogenicity/sift_2.alignedfasta
- Supplementary Materials 2/Predict SNP results/KCNH2/pathogenicity/sift_2.mut
- Supplementary Materials 2/Predict SNP results/KCNH2/pathogenicity/sift_2.out
- Supplementary Materials 2/Predict SNP results/KCNH2/pathogenicity/sift_2.seq
- Supplementary Materials 2/Predict SNP results/KCNH2/pathogenicity/sift_2.seq.query.out
- Supplementary Materials 2/Predict SNP results/KCNH2/pathogenicity/sift_3.alignedfasta
- Supplementary Materials 2/Predict SNP results/KCNH2/pathogenicity/sift_3.mut
- Supplementary Materials 2/Predict SNP results/KCNH2/pathogenicity/sift_3.out
- Supplementary Materials 2/Predict SNP results/KCNH2/pathogenicity/sift_3.seq
- Supplementary Materials 2/Predict SNP results/KCNH2/pathogenicity/sift_3.seq.query.out
- Supplementary Materials 2/Predict SNP results/KCNH2/pathogenicity/snap.out
- Supplementary Materials 2/Predict SNP results/KCNQ1/
- Supplementary Materials 2/Predict SNP results/KCNQ1/job.conf
- Supplementary Materials 2/Predict SNP results/KCNQ1/KCNQ1 output.txt
- Supplementary Materials 2/Predict SNP results/KCNQ1/pathogenicity.csv
- Supplementary Materials 2/Predict SNP results/KCNQ1/pathogenicity/
- Supplementary Materials 2/Predict SNP results/KCNQ1/pathogenicity/cdhit_out.bak.clstr
- Supplementary Materials 2/Predict SNP results/KCNQ1/pathogenicity/mapp.msa
- Supplementary Materials 2/Predict SNP results/KCNQ1/pathogenicity/mapp.out
- Supplementary Materials 2/Predict SNP results/KCNQ1/pathogenicity/mapp.tree
- Supplementary Materials 2/Predict SNP results/KCNQ1/pathogenicity/phdsnp.out
- Supplementary Materials 2/Predict SNP results/KCNQ1/pathogenicity/polyphen.out
- Supplementary Materials 2/Predict SNP results/KCNQ1/pathogenicity/polyphen2.out
- Supplementary Materials 2/Predict SNP results/KCNQ1/pathogenicity/sift_1.alignedfasta
- Supplementary Materials 2/Predict SNP results/KCNQ1/pathogenicity/sift_1.mut
- Supplementary Materials 2/Predict SNP results/KCNQ1/pathogenicity/sift_1.out
- Supplementary Materials 2/Predict SNP results/KCNQ1/pathogenicity/sift_1.seq
- Supplementary Materials 2/Predict SNP results/KCNQ1/pathogenicity/sift_1.seq.query.out
- Supplementary Materials 2/Predict SNP results/KCNQ1/pathogenicity/snap.out
- Supplementary Materials 2/Predict SNP results/SCN5A/
- Supplementary Materials 2/Predict SNP results/SCN5A/job.conf
- Supplementary Materials 2/Predict SNP results/SCN5A/pathogenicity.csv
- Supplementary Materials 2/Predict SNP results/SCN5A/pathogenicity/
- Supplementary Materials 2/Predict SNP results/SCN5A/pathogenicity/cdhit_out.bak.clstr
- Supplementary Materials 2/Predict SNP results/SCN5A/pathogenicity/mapp.msa
- Supplementary Materials 2/Predict SNP results/SCN5A/pathogenicity/mapp.out
- Supplementary Materials 2/Predict SNP results/SCN5A/pathogenicity/mapp.tree
- Supplementary Materials 2/Predict SNP results/SCN5A/pathogenicity/phdsnp.out
- Supplementary Materials 2/Predict SNP results/SCN5A/pathogenicity/polyphen.out
- Supplementary Materials 2/Predict SNP results/SCN5A/pathogenicity/polyphen2.out
- Supplementary Materials 2/Predict SNP results/SCN5A/pathogenicity/sift_1.alignedfasta
- Supplementary Materials 2/Predict SNP results/SCN5A/pathogenicity/sift_1.mut
- Supplementary Materials 2/Predict SNP results/SCN5A/pathogenicity/sift_1.out
- Supplementary Materials 2/Predict SNP results/SCN5A/pathogenicity/sift_1.seq
- Supplementary Materials 2/Predict SNP results/SCN5A/pathogenicity/sift_1.seq.query.out
- Supplementary Materials 2/Predict SNP results/SCN5A/pathogenicity/sift_2.alignedfasta
- Supplementary Materials 2/Predict SNP results/SCN5A/pathogenicity/sift_2.mut
- Supplementary Materials 2/Predict SNP results/SCN5A/pathogenicity/sift_2.out
- Supplementary Materials 2/Predict SNP results/SCN5A/pathogenicity/sift_2.seq
- Supplementary Materials 2/Predict SNP results/SCN5A/pathogenicity/sift_2.seq.query.out
- Supplementary Materials 2/Predict SNP results/SCN5A/pathogenicity/sift_3.alignedfasta
- Supplementary Materials 2/Predict SNP results/SCN5A/pathogenicity/sift_3.mut
- Supplementary Materials 2/Predict SNP results/SCN5A/pathogenicity/sift_3.out
- Supplementary Materials 2/Predict SNP results/SCN5A/pathogenicity/sift_3.seq
- Supplementary Materials 2/Predict SNP results/SCN5A/pathogenicity/sift_3.seq.query.out
- Supplementary Materials 2/Predict SNP results/SCN5A/pathogenicity/sift_4.alignedfasta
- Supplementary Materials 2/Predict SNP results/SCN5A/pathogenicity/sift_4.mut
- Supplementary Materials 2/Predict SNP results/SCN5A/pathogenicity/sift_4.out
- Supplementary Materials 2/Predict SNP results/SCN5A/pathogenicity/sift_4.seq
- Supplementary Materials 2/Predict SNP results/SCN5A/pathogenicity/sift_4.seq.query.out
- Supplementary Materials 2/Predict SNP results/SCN5A/pathogenicity/sift_5.alignedfasta
- Supplementary Materials 2/Predict SNP results/SCN5A/pathogenicity/sift_5.mut
- Supplementary Materials 2/Predict SNP results/SCN5A/pathogenicity/sift_5.out
- Supplementary Materials 2/Predict SNP results/SCN5A/pathogenicity/sift_5.seq
- Supplementary Materials 2/Predict SNP results/SCN5A/pathogenicity/sift_5.seq.query.out
- Supplementary Materials 2/Predict SNP results/SCN5A/pathogenicity/snap.out
- Supplementary Materials 2/Predict SNP results/SCN5A/SCN5A output.txt
- Supplementary Materials 2/PROVEAN results/
- Supplementary Materials 2/PROVEAN results/KCNH2 PROVEAN.tsv
- Supplementary Materials 2/PROVEAN results/KCNQ1 PROVEAN.tsv
- Supplementary Materials 2/PROVEAN results/SCN5A PROVEAN.tsv
- Supplementary Materials 2/SIFT results/
- Supplementary Materials 2/SIFT results/KCNH2 SIFT.tsv
- Supplementary Materials 2/SIFT results/KCNQ1 SIFT.tsv
- Supplementary Materials 2/SIFT results/SCN5A SIFT.tsv
- Supplementary Materials 2/SNAP results/
- Supplementary Materials 2/SNAP results/KCNH2 SNAP.txt
- Supplementary Materials 2/SNAP results/KCNQ1 SNAP.txt
- Supplementary Materials 2/SNAP results/SCN5A SNAP.txt
- Supplementary Materials 2/SNPs&GO results/
- Supplementary Materials 2/SNPs&GO results/KCNH2 SNPsGO.txt
- Supplementary Materials 2/SNPs&GO results/KCNQ1 SNPsGO.txt
- Supplementary Materials 2/SNPs&GO results/SCN5A SNPsGO.txt
