# Supplementary material for: Assessment of the predictive accuracy of five in silico prediction tools, alone or in combination, and two metaservers to classify long QT syndrome gene mutations
Source: BMC Med Genet. 2015 May 13;16:34. doi: 10.1186/s12881-015-0176-z (PMC4630850; doi:10.1186/s12881-015-0176-z)
Supplement: Additional file 3: — Raw data. The zipped file contains all raw data results in txt format from the five different in silico prediction tools and two metaservers. [file 12881_2015_176_MOESM3_ESM.zip › Supplementary Materials 2/Meta-SNP results/KCNH2 output.txt]

  Meta-SNP: Meta-predictor of disease causing variants
  Cite: Capriotti et al. BMC Genomics 2013. Suppl 3:S2.
  WEB: http://snps.biofold.org/meta-snp


  Sequence File: fileseq.seq

  Mutation   PANTHER   PhD-SNP      SIFT      SNAP  Meta-SNP   RI   Profile
      K28E        NA   Disease   Disease   Disease   Disease    5   F[K]=27%  F[E]=0%   Nali=156
                   -     0.770     0.020     0.715     0.773
      F29L        NA   Disease   Neutral   Disease   Disease    2   F[F]=99%  F[L]=1%   Nali=177
                   -     0.792     0.210     0.510     0.613
      I31S        NA   Disease   Disease   Disease   Disease    6   F[I]=33%  F[S]=0%   Nali=177
                   -     0.850     0.000     0.645     0.779
      N33T        NA   Disease   Disease   Disease   Disease    6   F[N]=98%  F[T]=0%   Nali=177
                   -     0.881     0.030     0.750     0.797
      Y43C        NA   Disease   Disease   Disease   Disease    6   F[Y]=92%  F[C]=1%   Nali=178
                   -     0.882     0.000     0.805     0.777
      G53R        NA   Disease   Disease   Disease   Disease    5   F[G]=96%  F[R]=1%   Nali=178
                   -     0.797     0.000     0.850     0.774
      R56Q        NA   Disease   Neutral   Disease   Disease    4   F[R]=98%  F[Q]=0%   Nali=178
                   -     0.801     0.240     0.625     0.699
      T65P        NA   Disease   Neutral   Disease   Disease    4   F[T]=45%  F[P]=0%   Nali=180
                   -     0.565     0.060     0.660     0.715
      C66G        NA   Disease   Disease   Disease   Disease    6   F[C]=91%  F[G]=0%   Nali=180
                   -     0.838     0.000     0.755     0.786
      H70R        NA   Neutral   Disease   Disease   Neutral    4   F[H]=21%  F[R]=0%   Nali=179
                   -     0.379     0.040     0.700     0.309
      P72Q        NA   Neutral   Neutral   Disease   Neutral    5   F[P]=39%  F[Q]=5%   Nali=179
                   -     0.263     0.100     0.585     0.265
      A78P        NA   Disease   Disease   Disease   Disease    5   F[A]=28%  F[P]=0%   Nali=179
                   -     0.721     0.040     0.760     0.774
      L86R        NA   Disease   Disease   Disease   Disease    6   F[L]=77%  F[R]=0%   Nali=179
                   -     0.826     0.010     0.775     0.776
     M124R        NA   Disease   Disease   Disease   Disease    8   F[M]=32%  F[R]=0%   Nali=178
                   -     0.941     0.000     0.730     0.899
     M124T        NA   Disease   Disease   Disease   Disease    5   F[M]=32%  F[T]=0%   Nali=178
                   -     0.824     0.000     0.660     0.773
     R148W        NA   Neutral   Disease   Disease   Neutral    3   F[R]=36%  F[W]=0%   Nali=85
                   -     0.429     0.040     0.645     0.333
     R176W        NA   Disease   Disease   Disease   Disease    5   F[R]=57%  F[W]=0%   Nali=46
                   -     0.680     0.000     0.825     0.757
     R181Q        NA   Neutral   Neutral   Disease   Neutral    5   F[R]=33%  F[Q]=2%   Nali=45
                   -     0.346     0.360     0.525     0.264
     R328C        NA   Disease   Disease   Disease   Disease    5   F[R]=53%  F[C]=1%   Nali=77
                   -     0.692     0.000     0.755     0.738
     P347S        NA   Neutral   Neutral   Disease   Neutral    5   F[P]=24%  F[S]=2%   Nali=81
                   -     0.303     0.150     0.665     0.265
     T421M   Disease   Disease   Disease   Disease   Disease    6   F[T]=34%  F[M]=0%   Nali=667
               0.825     0.702     0.000     0.700     0.781
     A422T   Disease   Disease   Disease   Disease   Disease    6   F[A]=54%  F[T]=1%   Nali=670
               0.937     0.733     0.010     0.585     0.807
     T436M        NA   Neutral   Neutral   Neutral   Neutral    5   F[T]=17%  F[M]=2%   Nali=463
                   -     0.148     0.190     0.465     0.238
     D456Y   Disease   Disease   Disease   Disease   Disease    8   F[D]=68%  F[Y]=0%   Nali=770
               0.991     0.938     0.000     0.765     0.890
     N470D   Disease   Disease   Disease   Disease   Disease    7   F[N]=47%  F[D]=0%   Nali=890
               0.958     0.780     0.000     0.760     0.851
     T474I   Disease   Disease   Disease   Disease   Disease    7   F[T]=27%  F[I]=3%   Nali=891
               0.981     0.507     0.000     0.685     0.836
     A490T   Disease   Disease   Disease   Disease   Disease    2   F[A]=44%  F[T]=1%   Nali=913
               0.560     0.576     0.030     0.545     0.605
     D501N   Disease   Disease   Disease   Disease   Disease    6   F[D]=96%  F[N]=1%   Nali=918
               0.963     0.895     0.020     0.690     0.804
     R531Q   Disease   Disease   Neutral   Disease   Disease    6   F[R]=68%  F[Q]=2%   Nali=916
               0.971     0.750     0.080     0.515     0.802
     R531W   Disease   Disease   Disease   Disease   Disease    7   F[R]=68%  F[W]=0%   Nali=916
               0.994     0.888     0.000     0.605     0.872
     R534C   Disease   Disease   Disease   Disease   Disease    7   F[R]=61%  F[C]=0%   Nali=914
               0.992     0.813     0.000     0.760     0.873
     R534L   Disease   Disease   Disease   Disease   Disease    7   F[R]=61%  F[L]=2%   Nali=914
               0.981     0.840     0.000     0.720     0.837
     L552S   Disease   Disease   Disease   Disease   Disease    7   F[L]=46%  F[S]=2%   Nali=923
               0.983     0.726     0.000     0.670     0.830
     A561P   Disease   Disease   Disease   Disease   Disease    8   F[A]=42%  F[P]=0%   Nali=880
               0.969     0.896     0.000     0.805     0.891
     A561T   Disease   Disease   Disease   Disease   Disease    6   F[A]=42%  F[T]=3%   Nali=880
               0.936     0.568     0.010     0.645     0.782
     A561V   Disease   Disease   Disease   Disease   Disease    6   F[A]=42%  F[V]=6%   Nali=880
               0.962     0.588     0.000     0.650     0.812
     H562P   Disease   Disease   Disease   Disease   Disease    8   F[H]=96%  F[P]=0%   Nali=942
               0.998     0.910     0.000     0.840     0.918
     L564P   Disease   Disease   Disease   Disease   Disease    7   F[L]=27%  F[P]=0%   Nali=940
               0.864     0.845     0.000     0.780     0.849
     W568C   Disease   Disease   Disease   Disease   Disease    8   F[W]=52%  F[C]=0%   Nali=944
               0.993     0.901     0.000     0.795     0.901
     I571L   Disease   Neutral   Disease   Disease   Disease    4   F[I]=48%  F[L]=19%  Nali=928
               0.859     0.327     0.000     0.715     0.700
     G572R   Disease   Disease   Disease   Disease   Disease    8   F[G]=39%  F[R]=0%   Nali=909
               0.848     0.882     0.000     0.850     0.891
     G572S   Disease   Neutral   Disease   Disease   Disease    5   F[G]=39%  F[S]=22%  Nali=909
               0.697     0.363     0.000     0.780     0.772
     R582C   Disease   Disease   Disease   Disease   Disease    5   F[R]=10%  F[C]=1%   Nali=616
               0.640     0.574     0.010     0.770     0.757
     G584S   Disease   Neutral   Neutral   Disease   Disease    2   F[G]=38%  F[S]=23%  Nali=707
               0.638     0.281     0.170     0.675     0.605
     I593R   Disease   Disease   Disease   Disease   Disease    5   F[I]=30%  F[R]=1%   Nali=585
               0.708     0.658     0.000     0.825     0.749
     P596R   Neutral   Disease   Neutral   Disease   Neutral    1   F[P]=48%  F[R]=6%   Nali=589
               0.087     0.581     0.310     0.575     0.464
     G601S        NA   Neutral   Neutral   Disease   Neutral    3   F[G]=33%  F[S]=6%   Nali=756
                   -     0.457     0.420     0.535     0.367
     G604S        NA   Neutral   Disease   Disease   Disease    1   F[G]=38%  F[S]=7%   Nali=687
                   -     0.470     0.000     0.730     0.553
     D609G   Neutral   Disease   Disease   Disease   Disease    5   F[D]=17%  F[G]=0%   Nali=828
               0.474     0.512     0.000     0.745     0.760
     D609N   Neutral   Neutral   Disease   Disease   Disease    0   F[D]=17%  F[N]=9%   Nali=828
               0.385     0.312     0.010     0.715     0.501
     Y611H   Disease   Disease   Disease   Disease   Disease    7   F[Y]=97%  F[H]=1%   Nali=945
               0.966     0.838     0.000     0.880     0.833
     V612L   Neutral   Neutral   Disease   Disease   Neutral    0   F[V]=26%  F[L]=14%  Nali=945
               0.311     0.394     0.040     0.670     0.484
     T613M   Disease   Disease   Disease   Disease   Disease    6   F[T]=30%  F[M]=1%   Nali=952
               0.817     0.523     0.000     0.785     0.785
     A614V   Disease   Disease   Disease   Disease   Disease    6   F[A]=36%  F[V]=0%   Nali=964
               0.548     0.766     0.000     0.755     0.785
     S621N   Disease   Disease   Disease   Disease   Disease    2   F[S]=24%  F[N]=4%   Nali=963
               0.575     0.600     0.000     0.750     0.624
     T623I   Disease   Disease   Disease   Disease   Disease    6   F[T]=58%  F[I]=10%  Nali=968
               0.941     0.597     0.000     0.780     0.793
     F627L   Disease   Neutral   Disease   Disease   Disease    4   F[F]=35%  F[L]=0%   Nali=761
               0.941     0.432     0.030     0.695     0.708
     G628S   Disease   Disease   Neutral   Disease   Disease    6   F[G]=81%  F[S]=1%   Nali=968
               0.975     0.724     0.060     0.700     0.816
     N629D   Disease   Neutral   Disease   Disease   Disease    0   F[N]=30%  F[D]=36%  Nali=972
               0.957     0.069     0.020     0.795     0.507
     N629K   Disease   Neutral   Neutral   Disease   Disease    5   F[N]=30%  F[K]=1%   Nali=972
               0.975     0.382     0.070     0.755     0.742
     N629S   Disease   Neutral   Disease   Disease   Disease    4   F[N]=30%  F[S]=1%   Nali=972
               0.963     0.351     0.010     0.715     0.715
     V630A   Disease   Neutral   Disease   Disease   Disease    5   F[V]=25%  F[A]=1%   Nali=973
               0.849     0.301     0.000     0.760     0.726
     V630L   Disease   Neutral   Neutral   Disease   Disease    2   F[V]=25%  F[L]=11%  Nali=973
               0.765     0.255     0.100     0.565     0.600
     N633D   Neutral   Neutral   Disease   Disease   Neutral    0   F[N]=19%  F[D]=2%   Nali=973
               0.397     0.268     0.010     0.705     0.497
     N633S   Neutral   Neutral   Disease   Disease   Neutral    0   F[N]=19%  F[S]=6%   Nali=973
               0.365     0.238     0.030     0.640     0.478
     E637K   Disease   Disease   Neutral   Disease   Disease    7   F[E]=87%  F[K]=0%   Nali=974
               0.971     0.873     0.060     0.815     0.836
     F640V   Disease   Disease   Disease   Disease   Disease    6   F[F]=72%  F[V]=3%   Nali=972
               0.974     0.796     0.030     0.665     0.812
     M645L   Disease   Disease   Neutral   Disease   Disease    1   F[M]=58%  F[L]=5%   Nali=975
               0.603     0.802     0.120     0.535     0.545
     S706C   Disease   Disease   Disease   Disease   Disease    4   F[S]=25%  F[C]=0%   Nali=953
               0.671     0.692     0.000     0.560     0.689
     R752Q   Disease   Disease   Disease   Disease   Disease    3   F[R]=28%  F[Q]=3%   Nali=943
               0.659     0.530     0.000     0.760     0.626
     R752W   Disease   Disease   Disease   Disease   Disease    7   F[R]=28%  F[W]=0%   Nali=943
               0.933     0.761     0.000     0.755     0.833
     D774Y   Disease   Disease   Disease   Disease   Disease    8   F[D]=47%  F[Y]=0%   Nali=938
               0.978     0.881     0.000     0.825     0.897
     R784W   Disease   Disease   Disease   Disease   Disease    7   F[R]=23%  F[W]=0%   Nali=942
               0.933     0.822     0.000     0.805     0.867
     F805C   Disease   Disease   Disease   Disease   Disease    4   F[F]=78%  F[C]=6%   Nali=879
               0.788     0.879     0.000     0.865     0.710
     S818L   Disease   Disease   Disease   Disease   Disease    5   F[S]=28%  F[L]=1%   Nali=826
               0.721     0.612     0.000     0.725     0.755
     V822M   Neutral   Disease   Disease   Disease   Disease    5   F[V]=67%  F[M]=0%   Nali=820
               0.414     0.670     0.000     0.820     0.770
     R823W   Disease   Disease   Neutral   Disease   Disease    6   F[R]=62%  F[W]=0%   Nali=828
               0.883     0.855     0.060     0.715     0.807
     G873S   Neutral   Neutral   Neutral   Neutral   Neutral    7   F[G]=19%  F[S]=15%  Nali=112
               0.057     0.147     0.820     0.160     0.155
     R885C   Neutral   Disease   Disease   Disease   Disease    1   F[R]=44%  F[C]=2%   Nali=106
               0.311     0.630     0.010     0.695     0.537
     R887H   Neutral   Neutral   Neutral   Neutral   Neutral    4   F[R]=58%  F[H]=6%   Nali=107
               0.389     0.408     0.540     0.480     0.313
     K897T   Neutral   Neutral   Neutral   Disease   Neutral    6   F[K]=27%  F[T]=1%   Nali=80
               0.276     0.169     0.340     0.525     0.209
     A913V   Neutral   Neutral   Neutral   Neutral   Neutral    9   F[A]=15%  F[V]=11%  Nali=65
               0.078     0.045     0.280     0.300     0.071
     A915V   Neutral   Neutral   Neutral   Neutral   Neutral    8   F[A]=18%  F[V]=0%   Nali=65
               0.085     0.072     0.280     0.435     0.100
     P917L   Neutral   Neutral   Neutral   Neutral   Neutral    7   F[P]=44%  F[L]=0%   Nali=63
               0.183     0.126     0.170     0.490     0.160
     R922W   Neutral   Neutral   Disease   Disease   Neutral    4   F[R]=31%  F[W]=0%   Nali=60
               0.389     0.239     0.020     0.755     0.318
     N996I   Neutral   Disease   Disease   Disease   Disease    3   F[N]=53%  F[I]=0%   Nali=39
               0.294     0.758     0.020     0.580     0.668
    G1036D   Neutral   Neutral   Neutral   Neutral   Disease    0   F[G]=48%  F[D]=0%   Nali=45
               0.198     0.495     0.280     0.410     0.523
    R1047L   Neutral   Neutral   Neutral   Disease   Neutral    3   F[R]=22%  F[L]=2%   Nali=45
               0.199     0.465     0.060     0.505     0.361
    A1058E   Neutral   Disease   Neutral   Disease   Disease    3   F[A]=53%  F[E]=0%   Nali=42
               0.348     0.752     0.110     0.530     0.627
    Q1068R   Neutral   Disease   Neutral   Neutral   Neutral    0   F[Q]=88%  F[R]=0%   Nali=42
               0.211     0.678     0.130     0.485     0.480


  Mutation: WT+POS+NEW
    WT: Residue in wild-type protein
    POS: Residue position
    NEW: New residue after mutation
  Prediction:
    Neutral: Neutral variants
    Disease: Disease causing variants
  Outputs: Value reported under each prediction
    PANTHER: Between 0 and 1. (If >0.5 mutation is predicted Disease)
    PhD-SNP: Between 0 and 1. (If >0.5 mutation is predicted Disease)
    SIFT: Positive Value (If >0.05 mutation is predicted Neutral)
    SNAP: Output normailzed between 0 and 1 (If >0.5 mutation is predicted Disease)
    Meta-SNP: Between 0 and 1. (If >0.5 mutation is predicted Disease)
  RI: Reliability Index between 0 an 10
  F[X]: Frequency of residue X in the sequence profile
  Nali: Number of aligned sequences in the mutated site
