# Supplementary material for: Assessment of the predictive accuracy of five in silico prediction tools, alone or in combination, and two metaservers to classify long QT syndrome gene mutations
Source: BMC Med Genet. 2015 May 13;16:34. doi: 10.1186/s12881-015-0176-z (PMC4630850; doi:10.1186/s12881-015-0176-z)
Supplement: Additional file 3: — Raw data. The zipped file contains all raw data results in txt format from the five different in silico prediction tools and two metaservers. [file 12881_2015_176_MOESM3_ESM.zip › Supplementary Materials 2/Meta-SNP results/KCNQ1 output.txt]

  Meta-SNP: Meta-predictor of disease causing variants
  Cite: Capriotti et al. BMC Genomics 2013. Suppl 3:S2.
  WEB: http://snps.biofold.org/meta-snp


  Sequence File: fileseq.seq

  Mutation   PANTHER   PhD-SNP      SIFT      SNAP  Meta-SNP   RI   Profile
      A46T        NA   Disease   Neutral   Neutral   Neutral    1   F[A]=70%  F[T]=0%   Nali=9
                   -     0.665     0.070     0.440     0.444
      P73T        NA   Neutral   Neutral   Disease   Neutral    8   F[P]=63%  F[T]=4%   Nali=23
                   -     0.218     0.130     0.510     0.124
     V110I   Neutral   Neutral   Neutral   Neutral   Neutral    5   F[V]=24%  F[I]=16%  Nali=278
               0.111     0.158     0.330     0.195     0.236
     Y111C   Disease   Disease   Neutral   Disease   Disease    5   F[Y]=44%  F[C]=0%   Nali=280
               0.647     0.869     0.110     0.645     0.765
     L114P   Disease   Disease   Neutral   Disease   Disease    7   F[L]=64%  F[P]=0%   Nali=291
               0.970     0.930     0.080     0.685     0.833
     P117L   Disease   Disease   Disease   Disease   Disease    7   F[P]=88%  F[L]=0%   Nali=298
               0.973     0.931     0.020     0.655     0.852
     S140G   Neutral   Disease   Disease   Disease   Disease    3   F[S]=35%  F[G]=1%   Nali=431
               0.231     0.505     0.000     0.690     0.667
     E160K   Disease   Disease   Disease   Disease   Disease    8   F[E]=87%  F[K]=0%   Nali=733
               0.932     0.944     0.010     0.790     0.910
     G168R   Neutral   Disease   Disease   Disease   Disease    7   F[G]=18%  F[R]=0%   Nali=753
               0.484     0.884     0.010     0.775     0.827
     R174C   Disease   Disease   Disease   Disease   Disease    9   F[R]=97%  F[C]=0%   Nali=756
               0.984     0.957     0.000     0.805     0.942
     R174H   Disease   Disease   Disease   Disease   Disease    8   F[R]=97%  F[H]=0%   Nali=756
               0.965     0.923     0.000     0.770     0.887
     A178P   Neutral   Disease   Disease   Disease   Disease    6   F[A]=45%  F[P]=0%   Nali=620
               0.396     0.836     0.000     0.810     0.819
     G179S   Disease   Disease   Neutral   Disease   Disease    7   F[G]=27%  F[S]=3%   Nali=612
               0.946     0.549     0.070     0.645     0.826
     Y184S   Disease   Disease   Disease   Disease   Disease    6   F[Y]=55%  F[S]=2%   Nali=414
               0.957     0.679     0.000     0.760     0.808
     G186R   Disease   Disease   Disease   Disease   Disease    6   F[G]=50%  F[R]=1%   Nali=342
               0.976     0.653     0.000     0.690     0.775
     G189R   Disease   Disease   Disease   Disease   Disease    8   F[G]=47%  F[R]=2%   Nali=468
               0.976     0.712     0.000     0.775     0.880
     R190Q   Disease   Disease   Disease   Disease   Disease    7   F[R]=57%  F[Q]=0%   Nali=448
               0.935     0.776     0.000     0.785     0.872
     L191P   Disease   Disease   Disease   Disease   Disease    6   F[L]=50%  F[P]=1%   Nali=531
               0.585     0.904     0.010     0.715     0.792
     F193L   Disease   Disease   Disease   Disease   Disease    6   F[F]=87%  F[L]=0%   Nali=694
               0.876     0.914     0.040     0.670     0.800
     D202H   Disease   Disease   Disease   Disease   Disease    8   F[D]=97%  F[H]=0%   Nali=772
               0.970     0.930     0.000     0.795     0.875
     D202N   Disease   Disease   Disease   Disease   Disease    7   F[D]=97%  F[N]=0%   Nali=772
               0.920     0.890     0.000     0.720     0.830
     I204F   Neutral   Disease   Neutral   Disease   Neutral    0   F[I]=25%  F[F]=3%   Nali=771
               0.304     0.654     0.140     0.515     0.478
     I204M   Neutral   Neutral   Neutral   Neutral   Neutral    1   F[I]=25%  F[M]=6%   Nali=771
               0.287     0.345     0.200     0.480     0.457
     V207M   Neutral   Neutral   Neutral   Neutral   Neutral    1   F[V]=13%  F[M]=6%   Nali=769
               0.339     0.363     0.130     0.450     0.457
     S209F   Disease   Neutral   Disease   Disease   Disease    4   F[S]=24%  F[F]=21%  Nali=768
               0.969     0.454     0.010     0.595     0.705
     V215M   Neutral   Neutral   Neutral   Neutral   Neutral    3   F[V]=20%  F[M]=8%   Nali=744
               0.339     0.196     0.140     0.460     0.373
     S225L   Disease   Disease   Disease   Disease   Disease    6   F[S]=25%  F[L]=5%   Nali=726
               0.950     0.574     0.020     0.680     0.798
     R231C   Disease   Disease   Disease   Disease   Disease    8   F[R]=89%  F[C]=0%   Nali=768
               0.985     0.931     0.000     0.770     0.898
     R231H   Disease   Disease   Disease   Disease   Disease    7   F[R]=89%  F[H]=0%   Nali=768
               0.966     0.914     0.010     0.730     0.847
     I235N   Disease   Disease   Disease   Disease   Disease    7   F[I]=55%  F[N]=0%   Nali=777
               0.971     0.917     0.000     0.625     0.857
     L239P   Disease   Disease   Disease   Disease   Disease    8   F[L]=32%  F[P]=0%   Nali=778
               0.585     0.953     0.000     0.725     0.890
     D242N   Disease   Neutral   Disease   Disease   Disease    4   F[D]=22%  F[N]=0%   Nali=775
               0.920     0.463     0.010     0.660     0.707
     R243C   Disease   Disease   Disease   Disease   Disease    8   F[R]=90%  F[C]=0%   Nali=778
               0.985     0.911     0.000     0.755     0.877
     R243H   Disease   Disease   Disease   Disease   Disease    6   F[R]=90%  F[H]=1%   Nali=778
               0.966     0.876     0.010     0.625     0.821
     W248R   Disease   Disease   Disease   Disease   Disease    8   F[W]=21%  F[R]=1%   Nali=764
               0.978     0.830     0.010     0.795     0.900
     L251P   Disease   Disease   Disease   Disease   Disease    8   F[L]=86%  F[P]=0%   Nali=781
               0.973     0.926     0.000     0.760     0.876
     V254L   Neutral   Disease   Disease   Disease   Neutral    0   F[V]=25%  F[L]=4%   Nali=782
               0.141     0.674     0.020     0.685     0.481
     V254M   Neutral   Disease   Disease   Disease   Disease    1   F[V]=25%  F[M]=2%   Nali=782
               0.339     0.665     0.010     0.660     0.539
     H258R   Disease   Disease   Disease   Disease   Disease    7   F[H]=20%  F[R]=2%   Nali=784
               0.958     0.763     0.050     0.660     0.826
     R259C   Disease   Disease   Disease   Disease   Disease    5   F[R]=19%  F[C]=0%   Nali=786
               0.663     0.750     0.010     0.605     0.726
     R259L   Neutral   Disease   Disease   Disease   Disease    2   F[R]=19%  F[L]=4%   Nali=786
               0.331     0.734     0.040     0.585     0.581
     E261D   Disease   Disease   Disease   Disease   Disease    5   F[E]=77%  F[D]=3%   Nali=790
               0.869     0.831     0.020     0.755     0.755
     E261K   Disease   Disease   Disease   Disease   Disease    7   F[E]=77%  F[K]=3%   Nali=790
               0.934     0.926     0.030     0.780     0.851
     L266P   Disease   Disease   Disease   Disease   Disease    7   F[L]=32%  F[P]=0%   Nali=788
               0.585     0.933     0.040     0.710     0.852
     G269D   Disease   Disease   Disease   Disease   Disease    7   F[G]=23%  F[D]=0%   Nali=783
               0.969     0.877     0.010     0.730     0.864
     G269S   Disease   Disease   Disease   Disease   Disease    6   F[G]=23%  F[S]=3%   Nali=783
               0.947     0.633     0.040     0.540     0.813
     L273F   Disease   Disease   Neutral   Neutral   Disease    5   F[L]=30%  F[F]=0%   Nali=792
               0.885     0.803     0.090     0.475     0.760
     I274V        NA   Neutral   Neutral   Neutral   Neutral    6   F[I]=52%  F[V]=18%  Nali=790
                   -     0.410     0.080     0.475     0.176
     F275S   Neutral   Disease   Neutral   Disease   Disease    5   F[F]=30%  F[S]=1%   Nali=788
               0.383     0.810     0.110     0.585     0.735
     S277L   Disease   Disease   Disease   Disease   Disease    7   F[S]=68%  F[L]=0%   Nali=783
               0.950     0.951     0.040     0.590     0.841
     R293C        NA   Disease   Disease   Disease   Disease    4   F[R]=12%  F[C]=0%   Nali=341
                   -     0.588     0.030     0.580     0.723
     F296S   Neutral   Disease   Disease   Disease   Disease    6   F[F]=95%  F[S]=0%   Nali=786
               0.383     0.909     0.000     0.715     0.786
     A300T   Disease   Disease   Disease   Disease   Disease    4   F[A]=21%  F[T]=0%   Nali=794
               0.880     0.636     0.020     0.620     0.722
     A302V   Neutral   Disease   Disease   Disease   Disease    4   F[A]=48%  F[V]=0%   Nali=796
               0.238     0.714     0.010     0.680     0.723
     W305S   Disease   Disease   Disease   Disease   Disease    9   F[W]=90%  F[S]=0%   Nali=795
               0.979     0.961     0.000     0.855     0.927
     G306R   Disease   Disease   Disease   Disease   Disease    8   F[G]=22%  F[R]=0%   Nali=795
               0.977     0.912     0.000     0.765     0.888
     G306V   Disease   Disease   Disease   Disease   Disease    7   F[G]=22%  F[V]=1%   Nali=795
               0.976     0.857     0.010     0.655     0.858
     V310I   Neutral   Neutral   Neutral   Disease   Neutral    1   F[V]=8%   F[I]=7%   Nali=795
               0.111     0.356     0.080     0.540     0.459
     T311I   Neutral   Disease   Disease   Disease   Disease    6   F[T]=84%  F[I]=0%   Nali=795
               0.266     0.899     0.000     0.810     0.823
     T312I   Disease   Disease   Disease   Disease   Disease    7   F[T]=98%  F[I]=0%   Nali=796
               0.954     0.901     0.020     0.760     0.841
     G314S   Disease   Disease   Disease   Disease   Disease    8   F[G]=99%  F[S]=0%   Nali=797
               0.947     0.907     0.000     0.825     0.877
     Y315C   Disease   Disease   Disease   Disease   Disease    9   F[Y]=97%  F[C]=0%   Nali=796
               0.982     0.924     0.000     0.865     0.931
     Y315S   Disease   Disease   Disease   Disease   Disease    7   F[Y]=97%  F[S]=0%   Nali=796
               0.958     0.917     0.000     0.825     0.873
     G316E   Disease   Disease   Disease   Disease   Disease    8   F[G]=99%  F[E]=0%   Nali=797
               0.971     0.940     0.000     0.835     0.884
     P320A   Disease   Disease   Disease   Disease   Disease    7   F[P]=99%  F[A]=1%   Nali=798
               0.949     0.792     0.010     0.780     0.857
     P320H   Disease   Disease   Disease   Disease   Disease    9   F[P]=99%  F[H]=0%   Nali=798
               0.987     0.896     0.000     0.860     0.928
     T322A   Disease   Disease   Disease   Disease   Disease    5   F[T]=87%  F[A]=0%   Nali=798
               0.842     0.783     0.000     0.700     0.774
     T322M   Disease   Disease   Disease   Disease   Disease    7   F[T]=87%  F[M]=0%   Nali=798
               0.976     0.857     0.000     0.610     0.850
     G325R   Disease   Disease   Disease   Disease   Disease    8   F[G]=99%  F[R]=0%   Nali=796
               0.976     0.905     0.000     0.885     0.891
     F339S   Disease   Disease   Disease   Disease   Disease    6   F[F]=22%  F[S]=1%   Nali=791
               0.959     0.666     0.010     0.595     0.825
     A341E   Disease   Disease   Disease   Disease   Disease    7   F[A]=88%  F[E]=0%   Nali=791
               0.955     0.923     0.000     0.735     0.849
     A341V   Disease   Disease   Disease   Disease   Disease    7   F[A]=88%  F[V]=0%   Nali=791
               0.921     0.909     0.000     0.645     0.827
     P343S   Disease   Disease   Disease   Disease   Disease    5   F[P]=97%  F[S]=0%   Nali=789
               0.803     0.902     0.020     0.570     0.737
     A344V   Disease   Neutral   Neutral   Disease   Disease    2   F[A]=27%  F[V]=43%  Nali=790
               0.921     0.288     0.050     0.510     0.613
     G345E   Disease   Disease   Disease   Disease   Disease    7   F[G]=35%  F[E]=0%   Nali=790
               0.971     0.897     0.000     0.735     0.865
     G345R   Disease   Disease   Disease   Disease   Disease    8   F[G]=35%  F[R]=0%   Nali=790
               0.976     0.938     0.000     0.745     0.880
     S349W   Disease   Disease   Disease   Disease   Disease    8   F[S]=59%  F[W]=0%   Nali=781
               0.989     0.923     0.000     0.755     0.881
     Q357R   Neutral   Neutral   Disease   Neutral   Neutral    1   F[Q]=33%  F[R]=12%  Nali=583
               0.193     0.344     0.050     0.495     0.458
     R360G   Disease   Disease   Disease   Disease   Disease    7   F[R]=62%  F[G]=0%   Nali=520
               0.947     0.708     0.020     0.685     0.840
     K362R   Disease   Neutral   Disease   Disease   Disease    3   F[K]=53%  F[R]=8%   Nali=465
               0.838     0.321     0.010     0.515     0.642
     R366Q   Disease   Disease   Disease   Disease   Disease    4   F[R]=39%  F[Q]=2%   Nali=352
               0.939     0.613     0.030     0.620     0.721
     R366W   Disease   Disease   Disease   Disease   Disease    6   F[R]=39%  F[W]=1%   Nali=352
               0.989     0.774     0.000     0.705     0.813
     S373P   Neutral   Disease   Neutral   Disease   Disease    3   F[S]=20%  F[P]=2%   Nali=234
               0.372     0.793     0.100     0.630     0.641
     T391I   Neutral   Disease   Neutral   Disease   Disease    3   F[T]=95%  F[I]=1%   Nali=165
               0.266     0.756     0.390     0.640     0.630
     W392R   Neutral   Disease   Disease   Disease   Disease    6   F[W]=91%  F[R]=1%   Nali=166
               0.462     0.853     0.030     0.840     0.794
     K393N   Neutral   Disease   Disease   Disease   Neutral    0   F[K]=44%  F[N]=4%   Nali=166
               0.288     0.512     0.030     0.665     0.488
     R397W   Disease   Disease   Disease   Disease   Disease    5   F[R]=41%  F[W]=0%   Nali=131
               0.739     0.794     0.020     0.630     0.749
     P408A   Neutral   Neutral   Neutral   Neutral   Neutral    7   F[P]=55%  F[A]=6%   Nali=120
               0.275     0.096     0.330     0.215     0.150
     P441S   Neutral   Neutral   Neutral   Neutral   Neutral    4   F[P]=52%  F[S]=1%   Nali=95
               0.307     0.371     0.730     0.215     0.300
     P448R   Neutral   Neutral   Neutral   Disease   Neutral    5   F[P]=31%  F[R]=7%   Nali=95
               0.297     0.261     0.620     0.530     0.268
     H455Y   Neutral   Neutral   Neutral   Disease   Neutral    5   F[H]=20%  F[Y]=0%   Nali=82
               0.338     0.217     0.610     0.540     0.254
     S484T   Neutral   Neutral   Neutral   Neutral   Neutral    4   F[S]=49%  F[T]=11%  Nali=88
               0.325     0.315     0.390     0.280     0.303
     M520R   Neutral   Disease   Disease   Disease   Disease    7   F[M]=60%  F[R]=0%   Nali=136
               0.464     0.931     0.000     0.780     0.861
     V524G   Disease   Disease   Disease   Disease   Disease    6   F[V]=89%  F[G]=0%   Nali=136
               0.541     0.882     0.000     0.715     0.788
     R533W   Disease   Disease   Disease   Disease   Disease    6   F[R]=21%  F[W]=0%   Nali=134
               0.825     0.793     0.040     0.720     0.776
     R539W   Disease   Disease   Disease   Disease   Disease    5   F[R]=21%  F[W]=0%   Nali=134
               0.825     0.748     0.000     0.685     0.747
     S546L   Neutral   Disease   Disease   Disease   Disease    5   F[S]=93%  F[L]=0%   Nali=134
               0.444     0.868     0.000     0.675     0.746
     R555C   Disease   Disease   Disease   Disease   Disease    8   F[R]=100% F[C]=0%   Nali=134
               0.983     0.868     0.000     0.795     0.919
     S566F   Disease   Disease   Disease   Disease   Disease    4   F[S]=15%  F[F]=1%   Nali=123
               0.561     0.666     0.020     0.640     0.695
     G568R   Disease   Disease   Disease   Disease   Disease    4   F[G]=98%  F[R]=0%   Nali=122
               0.627     0.823     0.000     0.680     0.719
     T587M   Disease   Neutral   Neutral   Disease   Neutral    0   F[T]=29%  F[M]=8%   Nali=114
               0.584     0.360     0.070     0.585     0.492
     G589D   Disease   Disease   Neutral   Disease   Disease    4   F[G]=31%  F[D]=0%   Nali=117
               0.548     0.681     0.140     0.660     0.721
     A590T   Neutral   Neutral   Neutral   Neutral   Neutral    3   F[A]=17%  F[T]=1%   Nali=108
               0.315     0.404     0.240     0.340     0.328
     R591H   Disease   Disease   Disease   Disease   Disease    6   F[R]=89%  F[H]=0%   Nali=117
               0.558     0.855     0.050     0.725     0.775
     R594Q   Neutral   Disease   Neutral   Disease   Neutral    0   F[R]=24%  F[Q]=3%   Nali=117
               0.385     0.588     0.070     0.615     0.488
     T600M   Disease   Neutral   Neutral   Neutral   Neutral    3   F[T]=12%  F[M]=2%   Nali=114
               0.539     0.332     0.360     0.235     0.339
     D611Y   Disease   Disease   Neutral   Disease   Disease    3   F[D]=57%  F[Y]=1%   Nali=103
               0.664     0.759     0.070     0.530     0.625
     G643S        NA   Neutral   Neutral   Neutral   Neutral    8   F[G]=31%  F[S]=6%   Nali=15
                   -     0.317     0.910     0.360     0.105
     V648I   Neutral   Neutral   Neutral   Neutral   Neutral    9   F[V]=22%  F[I]=33%  Nali=17
               0.080     0.029     0.460     0.400     0.057


  Mutation: WT+POS+NEW
    WT: Residue in wild-type protein
    POS: Residue position
    NEW: New residue after mutation
  Prediction:
    Neutral: Neutral variants
    Disease: Disease causing variants
  Outputs: Value reported under each prediction
    PANTHER: Between 0 and 1. (If >0.5 mutation is predicted Disease)
    PhD-SNP: Between 0 and 1. (If >0.5 mutation is predicted Disease)
    SIFT: Positive Value (If >0.05 mutation is predicted Neutral)
    SNAP: Output normailzed between 0 and 1 (If >0.5 mutation is predicted Disease)
    Meta-SNP: Between 0 and 1. (If >0.5 mutation is predicted Disease)
  RI: Reliability Index between 0 an 10
  F[X]: Frequency of residue X in the sequence profile
  Nali: Number of aligned sequences in the mutated site
