# Supplementary material for: Assessment of the predictive accuracy of five in silico prediction tools, alone or in combination, and two metaservers to classify long QT syndrome gene mutations
Source: BMC Med Genet. 2015 May 13;16:34. doi: 10.1186/s12881-015-0176-z (PMC4630850; doi:10.1186/s12881-015-0176-z)
Supplement: Additional file 3: — Raw data. The zipped file contains all raw data results in txt format from the five different in silico prediction tools and two metaservers. [file 12881_2015_176_MOESM3_ESM.zip › Supplementary Materials 2/Meta-SNP results/SCN5A output.txt]

  Meta-SNP: Meta-predictor of disease causing variants
  Cite: Capriotti et al. BMC Genomics 2013. Suppl 3:S2.
  WEB: http://snps.biofold.org/meta-snp


  Sequence File: fileseq.seq

  Mutation   PANTHER   PhD-SNP      SIFT      SNAP  Meta-SNP   RI   Profile
       G9V        NA   Disease   Neutral   Disease   Disease    2   F[G]=97%  F[V]=1%   Nali=151
                   -     0.717     0.060     0.585     0.618
      R18Q        NA   Disease   Disease   Neutral   Neutral    1   F[R]=50%  F[Q]=5%   Nali=217
                   -     0.571     0.050     0.495     0.471
      R18W        NA   Disease   Disease   Disease   Disease    5   F[R]=50%  F[W]=0%   Nali=217
                   -     0.822     0.020     0.530     0.727
      R27H        NA   Disease   Neutral   Disease   Neutral    1   F[R]=74%  F[H]=6%   Nali=233
                   -     0.558     0.110     0.560     0.443
      R34C        NA   Disease   Neutral   Neutral   Disease    0   F[R]=32%  F[C]=0%   Nali=225
                   -     0.628     0.190     0.380     0.522
      G35S        NA   Neutral   Disease   Neutral   Neutral    6   F[G]=12%  F[S]=3%   Nali=209
                   -     0.157     0.030     0.225     0.181
      N70K        NA   Neutral   Neutral   Neutral   Neutral    6   F[N]=10%  F[K]=2%   Nali=281
                   -     0.201     0.080     0.485     0.184
      V95I        NA   Disease   Disease   Disease   Neutral    0   F[V]=77%  F[I]=4%   Nali=327
                   -     0.526     0.020     0.630     0.478
     R104Q        NA   Disease   Neutral   Neutral   Disease    4   F[R]=65%  F[Q]=1%   Nali=397
                   -     0.832     0.490     0.470     0.695
     R104W        NA   Disease   Neutral   Disease   Disease    5   F[R]=65%  F[W]=0%   Nali=397
                   -     0.906     0.090     0.540     0.746
     R121W        NA   Disease   Disease   Disease   Disease    4   F[R]=98%  F[W]=0%   Nali=1010
                   -     0.916     0.020     0.655     0.685
     V125L        NA   Neutral   Neutral   Neutral   Neutral    7   F[V]=4%   F[L]=7%   Nali=1017
                   -     0.241     0.660     0.315     0.133
     K126E        NA   Disease   Neutral   Disease   Disease    4   F[K]=28%  F[E]=0%   Nali=1030
                   -     0.743     0.140     0.705     0.705
     E161K        NA   Disease   Neutral   Disease   Disease    3   F[E]=45%  F[K]=0%   Nali=1185
                   -     0.773     0.450     0.595     0.627
     S216L   Disease   Disease   Neutral   Disease   Disease    3   F[S]=34%  F[L]=1%   Nali=1244
               0.814     0.702     0.100     0.615     0.630
     T220I   Disease   Disease   Neutral   Neutral   Neutral    2   F[T]=42%  F[I]=4%   Nali=1239
               0.816     0.698     0.370     0.460     0.385
     R225W   Disease   Disease   Disease   Disease   Disease    5   F[R]=97%  F[W]=0%   Nali=1246
               0.977     0.933     0.010     0.705     0.764
     V232I   Neutral   Neutral   Disease   Disease   Neutral    1   F[V]=16%  F[I]=6%   Nali=1246
               0.420     0.274     0.040     0.520     0.463
     Q270K   Disease   Disease   Neutral   Disease   Disease    2   F[Q]=66%  F[K]=0%   Nali=1247
               0.728     0.920     0.490     0.575     0.619
     R282H   Disease   Neutral   Neutral   Disease   Disease    2   F[R]=25%  F[H]=2%   Nali=696
               0.570     0.454     0.070     0.525     0.616
     N291H   Disease   Disease   Neutral   Disease   Disease    2   F[N]=35%  F[H]=2%   Nali=663
               0.576     0.509     0.110     0.705     0.590
     L325R   Disease   Disease   Neutral   Disease   Disease    7   F[L]=46%  F[R]=0%   Nali=633
               0.879     0.747     0.300     0.780     0.836
     P336L   Disease   Disease   Neutral   Neutral   Neutral    0   F[P]=54%  F[L]=1%   Nali=793
               0.732     0.592     0.520     0.500     0.497
     G351V   Disease   Disease   Neutral   Disease   Disease    4   F[G]=74%  F[V]=0%   Nali=860
               0.603     0.826     0.610     0.550     0.707
     D356N   Disease   Disease   Neutral   Disease   Disease    1   F[D]=98%  F[N]=1%   Nali=1025
               0.839     0.862     0.470     0.520     0.538
     R367C   Disease   Disease   Neutral   Neutral   Disease    5   F[R]=24%  F[C]=0%   Nali=1025
               0.962     0.828     0.190     0.500     0.744
     R367H   Disease   Disease   Neutral   Neutral   Disease    2   F[R]=24%  F[H]=0%   Nali=1025
               0.911     0.569     0.550     0.435     0.581
     R376C   Disease   Neutral   Neutral   Neutral   Disease    1   F[R]=3%   F[C]=0%   Nali=1027
               0.861     0.494     0.080     0.495     0.567
     R376H   Disease   Neutral   Neutral   Neutral   Neutral    0   F[R]=3%   F[H]=0%   Nali=1027
               0.701     0.186     0.150     0.500     0.482
     N406S   Disease   Disease   Neutral   Neutral   Neutral    5   F[N]=95%  F[S]=3%   Nali=998
               0.775     0.884     0.490     0.420     0.238
     V411M        NA   Disease   Disease   Disease   Disease    4   F[V]=85%  F[M]=0%   Nali=995
                   -     0.852     0.000     0.570     0.681
     E439K   Neutral   Disease   Disease   Disease   Neutral    0   F[E]=55%  F[K]=22%  Nali=658
               0.469     0.547     0.010     0.565     0.497
     R481W   Disease   Disease   Disease   Disease   Disease    5   F[R]=30%  F[W]=0%   Nali=227
               0.825     0.581     0.000     0.745     0.771
     S524Y   Disease   Neutral   Neutral   Disease   Disease    3   F[S]=28%  F[Y]=0%   Nali=201
               0.851     0.428     0.140     0.550     0.627
     G552R   Neutral   Neutral   Disease   Disease   Neutral    2   F[G]=31%  F[R]=2%   Nali=158
               0.125     0.331     0.040     0.700     0.388
     H558R   Neutral   Neutral   Neutral   Disease   Neutral    7   F[H]=12%  F[R]=51%  Nali=155
               0.079     0.029     0.150     0.615     0.163
     L567Q   Disease   Neutral   Disease   Disease   Neutral    3   F[L]=24%  F[Q]=2%   Nali=125
               0.629     0.258     0.000     0.685     0.372
     A572D   Neutral   Neutral   Neutral   Disease   Neutral    4   F[A]=15%  F[D]=1%   Nali=148
               0.401     0.196     0.100     0.680     0.305
     Q573E   Neutral   Neutral   Neutral   Neutral   Neutral    8   F[Q]=16%  F[E]=1%   Nali=147
               0.182     0.077     1.000     0.330     0.121
     N592K   Neutral   Neutral   Neutral   Disease   Neutral    2   F[N]=28%  F[K]=2%   Nali=150
               0.336     0.410     0.500     0.575     0.408
     G615E   Disease   Neutral   Neutral   Disease   Neutral    1   F[G]=34%  F[E]=5%   Nali=139
               0.539     0.376     0.950     0.530     0.473
     L618F   Neutral   Neutral   Neutral   Disease   Neutral    7   F[L]=46%  F[F]=8%   Nali=136
               0.321     0.132     0.170     0.590     0.172
     L619F   Neutral   Neutral   Disease   Disease   Neutral    4   F[L]=44%  F[F]=1%   Nali=125
               0.379     0.194     0.010     0.690     0.300
     R620C   Disease   Neutral   Neutral   Neutral   Neutral    0   F[R]=33%  F[C]=2%   Nali=112
               0.695     0.361     0.180     0.245     0.493
     T632M   Disease   Neutral   Neutral   Neutral   Neutral    7   F[T]=29%  F[M]=1%   Nali=166
               0.724     0.058     0.080     0.400     0.170
     A647D   Neutral   Neutral   Neutral   Neutral   Neutral    3   F[A]=15%  F[D]=4%   Nali=170
               0.486     0.241     0.470     0.215     0.336
     R680H   Neutral   Neutral   Neutral   Neutral   Neutral    2   F[R]=40%  F[H]=9%   Nali=326
               0.089     0.249     0.350     0.410     0.409
     P701L   Disease   Disease   Disease   Neutral   Disease    1   F[P]=42%  F[L]=0%   Nali=401
               0.722     0.532     0.010     0.425     0.546
     A735V   Disease   Disease   Neutral   Neutral   Neutral    3   F[A]=62%  F[V]=0%   Nali=1393
               0.772     0.814     0.170     0.415     0.353
     G752R   Disease   Disease   Neutral   Disease   Disease    6   F[G]=17%  F[R]=0%   Nali=1408
               0.951     0.708     0.160     0.675     0.802
     D772N   Disease   Disease   Neutral   Neutral   Neutral    6   F[D]=11%  F[N]=1%   Nali=1443
               0.750     0.713     0.480     0.290     0.222
     R878C   Disease   Disease   Neutral   Disease   Disease    6   F[R]=52%  F[C]=0%   Nali=1300
               0.940     0.829     0.120     0.720     0.791
     S941N   Disease   Neutral   Neutral   Neutral   Neutral    4   F[S]=20%  F[N]=55%  Nali=1191
               0.547     0.168     0.290     0.480     0.323
     R965C   Disease   Disease   Neutral   Disease   Disease    6   F[R]=72%  F[C]=0%   Nali=434
               0.856     0.898     0.060     0.645     0.788
     A997S   Neutral   Neutral   Neutral   Neutral   Neutral    6   F[A]=19%  F[S]=7%   Nali=224
               0.113     0.139     0.050     0.410     0.192
    E1053K        NA   Neutral   Neutral   Disease   Neutral    2   F[E]=65%  F[K]=3%   Nali=224
                   -     0.485     0.290     0.585     0.403
    P1090L        NA   Neutral   Neutral   Neutral   Neutral    7   F[P]=38%  F[L]=3%   Nali=147
                   -     0.091     0.900     0.335     0.142
    S1103Y        NA   Neutral   Neutral   Neutral   Neutral    6   F[S]=45%  F[Y]=0%   Nali=207
                   -     0.279     0.510     0.400     0.201
    R1116W        NA   Neutral   Disease   Neutral   Neutral    6   F[R]=28%  F[W]=0%   Nali=147
                   -     0.334     0.040     0.500     0.205
    R1193Q        NA   Disease   Neutral   Disease   Neutral    1   F[R]=45%  F[Q]=3%   Nali=818
                   -     0.547     0.110     0.550     0.468
    R1232W   Disease   Disease   Disease   Disease   Disease    6   F[R]=20%  F[W]=0%   Nali=1455
               0.825     0.803     0.030     0.755     0.777
    D1275N   Disease   Disease   Neutral   Disease   Disease    4   F[D]=96%  F[N]=1%   Nali=1622
               0.839     0.920     0.080     0.715     0.713
    E1295K   Neutral   Disease   Neutral   Disease   Neutral    1   F[E]=14%  F[K]=3%   Nali=1442
               0.325     0.590     0.230     0.640     0.427
    T1304M        NA   Disease   Neutral   Disease   Neutral    1   F[T]=39%  F[M]=1%   Nali=1644
                   -     0.558     0.060     0.540     0.463
    L1308F        NA   Disease   Neutral   Neutral   Neutral    6   F[L]=89%  F[F]=3%   Nali=1642
                   -     0.635     0.080     0.445     0.205
    G1319V   Disease   Disease   Neutral   Disease   Disease    6   F[G]=46%  F[V]=0%   Nali=1647
               0.917     0.861     0.090     0.630     0.787
    N1325S   Neutral   Disease   Neutral   Neutral   Neutral    5   F[N]=31%  F[S]=2%   Nali=1658
               0.316     0.667     0.550     0.495     0.263
    A1330P        NA   Disease   Neutral   Disease   Disease    5   F[A]=42%  F[P]=0%   Nali=1660
                   -     0.912     0.210     0.725     0.730
    P1332L   Disease   Disease   Disease   Disease   Disease    5   F[P]=29%  F[L]=2%   Nali=1645
               0.916     0.614     0.000     0.645     0.760
    S1333Y   Disease   Disease   Disease   Disease   Disease    5   F[S]=23%  F[Y]=0%   Nali=1663
               0.890     0.695     0.020     0.705     0.768
    V1340I   Disease   Disease   Neutral   Disease   Neutral    4   F[V]=37%  F[I]=9%   Nali=1663
               0.531     0.519     0.060     0.535     0.285
    G1406R   Disease   Disease   Neutral   Disease   Disease    5   F[G]=42%  F[R]=0%   Nali=1624
               0.630     0.902     0.830     0.710     0.728
    G1408R   Disease   Disease   Neutral   Disease   Disease    6   F[G]=18%  F[R]=0%   Nali=1623
               0.903     0.930     0.360     0.735     0.791
    A1427S   Neutral   Neutral   Neutral   Neutral   Neutral    1   F[A]=13%  F[S]=5%   Nali=1546
               0.371     0.395     0.470     0.255     0.438
    R1432G   Neutral   Neutral   Neutral   Disease   Neutral    1   F[R]=18%  F[G]=0%   Nali=1472
               0.495     0.449     0.100     0.675     0.452
    P1438L   Disease   Disease   Neutral   Disease   Disease    5   F[P]=81%  F[L]=2%   Nali=1072
               0.948     0.792     0.070     0.620     0.732
    F1473C   Disease   Disease   Neutral   Disease   Disease    9   F[F]=78%  F[C]=0%   Nali=1573
               0.999     0.949     0.100     0.695     0.960
    F1473S   Disease   Disease   Neutral   Disease   Disease    8   F[F]=78%  F[S]=0%   Nali=1573
               0.998     0.937     0.620     0.650     0.893
    F1486L   Disease   Disease   Neutral   Disease   Neutral    0   F[F]=42%  F[L]=17%  Nali=1187
               0.757     0.516     0.340     0.675     0.477
    R1512W   Disease   Disease   Disease   Disease   Disease    6   F[R]=49%  F[W]=0%   Nali=1153
               0.977     0.746     0.020     0.760     0.789
    T1620M   Disease   Disease   Disease   Disease   Disease    5   F[T]=39%  F[M]=1%   Nali=1219
               0.915     0.681     0.030     0.755     0.742
    R1623L   Disease   Disease   Neutral   Neutral   Neutral    0   F[R]=47%  F[L]=1%   Nali=1269
               0.862     0.915     1.000     0.500     0.498
    R1623Q   Disease   Disease   Disease   Disease   Disease    2   F[R]=47%  F[Q]=4%   Nali=1269
               0.804     0.730     0.040     0.710     0.608
    R1626P   Disease   Disease   Neutral   Disease   Disease    5   F[R]=89%  F[P]=0%   Nali=1312
               0.903     0.940     0.100     0.780     0.748
    R1629Q   Disease   Disease   Neutral   Disease   Neutral    0   F[R]=90%  F[Q]=2%   Nali=1259
               0.788     0.865     0.240     0.630     0.489
    R1644H   Disease   Disease   Neutral   Disease   Disease    4   F[R]=61%  F[H]=1%   Nali=1349
               0.890     0.843     0.060     0.635     0.690
    T1645M   Disease   Disease   Neutral   Disease   Disease    3   F[T]=27%  F[M]=5%   Nali=1349
               0.915     0.627     0.560     0.520     0.653
    I1660V   Neutral   Neutral   Disease   Disease   Neutral    6   F[I]=38%  F[V]=23%  Nali=1347
               0.499     0.132     0.010     0.550     0.219
    S1710L   Disease   Disease   Neutral   Disease   Disease    4   F[S]=21%  F[L]=1%   Nali=1274
               0.849     0.708     0.190     0.575     0.678
    D1714G   Disease   Disease   Neutral   Disease   Disease    4   F[D]=20%  F[G]=0%   Nali=1260
               0.837     0.637     0.240     0.680     0.711
    G1740R   Disease   Disease   Neutral   Disease   Disease    4   F[G]=50%  F[R]=3%   Nali=892
               0.908     0.691     0.310     0.640     0.708
    G1743E   Disease   Disease   Neutral   Disease   Disease    6   F[G]=65%  F[E]=1%   Nali=984
               0.878     0.876     0.140     0.725     0.792
    G1743R   Disease   Disease   Neutral   Disease   Disease    7   F[G]=65%  F[R]=0%   Nali=984
               0.908     0.885     0.080     0.790     0.861
    V1763M   Disease   Neutral   Neutral   Disease   Disease    3   F[V]=36%  F[M]=12%  Nali=1068
               0.811     0.374     0.070     0.565     0.668
    M1766L   Disease   Neutral   Neutral   Disease   Disease    3   F[M]=29%  F[L]=52%  Nali=1182
               0.601     0.391     0.110     0.630     0.643
    Y1767C   Disease   Disease   Neutral   Disease   Disease    4   F[Y]=21%  F[C]=0%   Nali=1180
               0.847     0.837     0.120     0.580     0.706
    I1768V   Neutral   Neutral   Neutral   Neutral   Neutral    4   F[I]=32%  F[V]=52%  Nali=1179
               0.402     0.082     0.240     0.480     0.298
    V1777M   Disease   Neutral   Disease   Disease   Disease    3   F[V]=19%  F[M]=1%   Nali=962
               0.773     0.334     0.020     0.630     0.657
    E1784K   Neutral   Neutral   Neutral   Disease   Neutral    1   F[E]=34%  F[K]=11%  Nali=622
               0.469     0.240     0.150     0.675     0.471
    D1790G   Disease   Disease   Neutral   Disease   Disease    5   F[D]=47%  F[G]=0%   Nali=787
               0.870     0.736     0.870     0.630     0.766
    Y1795C   Disease   Disease   Disease   Disease   Disease    6   F[Y]=31%  F[C]=1%   Nali=733
               0.847     0.731     0.040     0.715     0.787
    Y1795H   Disease   Disease   Neutral   Disease   Disease    5   F[Y]=31%  F[H]=0%   Nali=733
               0.620     0.554     0.150     0.705     0.744
    L1825P   Disease   Disease   Neutral   Disease   Disease    7   F[L]=92%  F[P]=0%   Nali=577
               0.951     0.819     0.130     0.650     0.831
    R1826H   Disease   Neutral   Neutral   Disease   Disease    3   F[R]=25%  F[H]=1%   Nali=555
               0.692     0.466     0.050     0.635     0.659
    S1904L   Disease   Disease   Disease   Disease   Disease    4   F[S]=42%  F[L]=0%   Nali=263
               0.595     0.631     0.000     0.615     0.721
    A1924T   Neutral   Neutral   Neutral   Disease   Neutral    2   F[A]=54%  F[T]=5%   Nali=146
               0.315     0.396     0.060     0.665     0.401
    G1935S   Neutral   Neutral   Neutral   Disease   Neutral    3   F[G]=49%  F[S]=5%   Nali=120
               0.054     0.341     0.130     0.595     0.347
    E1938K   Neutral   Neutral   Disease   Disease   Neutral    6   F[E]=23%  F[K]=14%  Nali=116
               0.150     0.094     0.040     0.610     0.177
    V1951L   Neutral   Neutral   Neutral   Neutral   Neutral    5   F[V]=5%   F[L]=2%   Nali=92
               0.099     0.287     1.000     0.350     0.264
    F2004L   Neutral   Neutral   Neutral   Disease   Neutral    7   F[F]=50%  F[L]=0%   Nali=9
               0.102     0.341     0.160     0.570     0.141
    F2004V   Neutral   Neutral   Neutral   Disease   Neutral    8   F[F]=50%  F[V]=10%  Nali=9
               0.223     0.323     0.070     0.620     0.087
    P2006A   Neutral   Neutral   Neutral   Disease   Neutral    8   F[P]=60%  F[A]=0%   Nali=9
               0.404     0.233     0.130     0.535     0.123
    P2006L   Disease   Neutral   Neutral   Disease   Neutral    9   F[P]=60%  F[L]=30%  Nali=9
               0.567     0.147     0.070     0.505     0.056


  Mutation: WT+POS+NEW
    WT: Residue in wild-type protein
    POS: Residue position
    NEW: New residue after mutation
  Prediction:
    Neutral: Neutral variants
    Disease: Disease causing variants
  Outputs: Value reported under each prediction
    PANTHER: Between 0 and 1. (If >0.5 mutation is predicted Disease)
    PhD-SNP: Between 0 and 1. (If >0.5 mutation is predicted Disease)
    SIFT: Positive Value (If >0.05 mutation is predicted Neutral)
    SNAP: Output normailzed between 0 and 1 (If >0.5 mutation is predicted Disease)
    Meta-SNP: Between 0 and 1. (If >0.5 mutation is predicted Disease)
  RI: Reliability Index between 0 an 10
  F[X]: Frequency of residue X in the sequence profile
  Nali: Number of aligned sequences in the mutated site
