# Supplementary material for: Assessment of the predictive accuracy of five in silico prediction tools, alone or in combination, and two metaservers to classify long QT syndrome gene mutations
Source: BMC Med Genet. 2015 May 13;16:34. doi: 10.1186/s12881-015-0176-z (PMC4630850; doi:10.1186/s12881-015-0176-z)
Supplement: Additional file 3: — Raw data. The zipped file contains all raw data results in txt format from the five different in silico prediction tools and two metaservers. [file 12881_2015_176_MOESM3_ESM.zip › Supplementary Materials 2/PolyPhen-2 results/KCNH2 polyphen2.txt]

#o_acc	o_pos	o_aa1	o_aa2	rsid	acc	pos	aa1	aa2	nt1	nt2	prediction	based_on	effect	pph2_class	pph2_prob	pph2_FPR	pph2_TPR	pph2_FDR	site	region	PHAT	dScore	Score1	Score2	MSAv	Nobs	Nstruct	Nfilt	PDB_id	PDB_pos	PDB_ch	ident	length	NormASA	SecStr	MapReg	dVol	dProp	B-fact	H-bonds	AveNHet	MinDHet	AveNInt	MinDInt	AveNSit	MinDSit	Transv	CodPos	CpG
NP_000229.1	28	K	E	?	Q12809	28	K	E	A	G	benign	structure	1.1.1	neutral	0.43	0.102	0.892	0.135	NO	NO	?	+1.570	-1.566	-3.136	2	88	20	4	2l4r	28	A	1.00	135	0.005	.	B	-30	1.3	0.00	?	?	?	?	?	?	?	0	0	0
NP_000229.1	29	F	L	?	Q12809	29	F	L	T	C	benign	alignment	?	neutral	0	1	1	0.575	NO	NO	?	+0.656	-1.427	-2.083	2	90	20	4	2l4r	29	A	1.00	135	0.367	E	b	-23	0.03	0.00	?	?	?	?	?	?	?	0	0	0
NP_000229.1	31	I	S	?	Q12809	31	I	S	T	G	possibly damaging	alignment	?	deleterious	0.674	0.0849	0.862	0.118	NO	NO	?	+2.060	-1.500	-3.560	2	90	20	4	2l4r	31	A	1.00	135	0.233	E	B	-78	0.75	0.00	?	?	?	?	?	?	?	1	1	0
NP_000229.1	33	N	T	?	Q12809	33	N	T	A	C	benign	alignment	?	neutral	0.051	0.165	0.941	0.192	NO	NO	?	+1.728	-1.470	-3.198	2	90	20	4	2l4r	33	A	1.00	135	0.275	E	B	2	0.39	0.00	?	?	?	?	?	?	?	1	1	0
NP_000229.1	43	Y	C	?	Q12809	43	Y	C	A	G	benign	alignment	?	neutral	0	1	1	0.575	NO	NO	?	+0.970	-1.758	-2.728	2	90	20	4	2l4r	43	A	1.00	135	0.785	E	B	-85	0.25	0.00	?	?	?	?	?	?	?	0	1	0
NP_000229.1	53	G	R	?	Q12809	53	G	R	G	C	probably damaging	alignment	?	deleterious	0.996	0.0222	0.545	0.0439	NO	NO	?	+2.694	-1.142	-3.836	2	90	20	4	2l4r	53	A	1.00	135	0.483	T	l	113	0.91	0.00	?	?	?	?	?	?	?	1	0	3
NP_000229.1	56	R	Q	?	Q12809	56	R	Q	G	A	possibly damaging	alignment	?	deleterious	0.699	0.0824	0.859	0.115	NO	NO	?	+2.056	-1.452	-3.508	2	91	20	4	2l4r	56	A	1.00	135	0.714	H	A	-29	0.56	0.00	?	?	?	?	?	?	?	0	1	1
NP_000229.1	65	T	P	rs28933095	Q12809	65	T	P	A	C	probably damaging	alignment	?	deleterious	0.997	0.0167	0.409	0.0357	NO	NO	?	+2.270	-1.277	-3.547	2	91	20	4	2l4r	65	A	1.00	135	0.338	T	A	-4	0.3	0.00	?	?	?	?	?	?	?	1	0	0
NP_000229.1	66	C	G	?	Q12809	66	C	G	T	G	probably damaging	alignment	?	deleterious	1	0.00026	0.00018	0.0109	NO	NO	?	+2.328	-1.111	-3.439	2	91	20	4	2l4r	66	A	1.00	135	0.143	.	l	-48	0.75	0.00	?	?	?	?	?	?	?	1	0	2
NP_000229.1	70	H	R	?	Q12809	70	H	R	A	G	probably damaging	alignment	?	deleterious	0.989	0.0346	0.723	0.0608	NO	NO	?	+1.914	-1.873	-3.787	2	92	20	4	2l4r	70	A	1.00	135	0.294	.	B	20	1.03	0.00	?	?	?	?	?	?	?	0	1	2
NP_000229.1	72	P	Q	?	Q12809	72	P	Q	C	A	possibly damaging	alignment	?	deleterious	0.822	0.0699	0.839	0.101	NO	NO	?	+1.075	-1.510	-2.585	2	93	20	4	2l4r	72	A	1.00	135	1.128	T	A	32	0.12	0.00	?	?	?	?	?	?	?	1	1	1
NP_000229.1	78	A	P	?	Q12809	78	A	P	G	C	benign	alignment	?	neutral	0.002	0.704	0.987	0.452	NO	NO	?	+0.951	-1.711	-2.662	2	94	20	4	2l4r	78	A	1.00	135	0.010	H	A	24	0.52	0.00	?	?	?	?	?	?	?	1	0	1
NP_000229.1	86	L	R	?	Q12809	86	L	R	T	G	benign	alignment	?	neutral	0.001	0.852	0.994	0.514	NO	NO	?	+1.111	-1.586	-2.697	2	94	20	4	2l4r	86	A	1.00	135	0.591	H	A	6	1.75	0.00	?	?	?	?	?	?	?	1	1	2
NP_000229.1	124	M	R	?	Q12809	124	M	R	T	G	benign	alignment	?	neutral	0.003	0.556	0.981	0.39	NO	NO	?	+0.941	-1.499	-2.440	2	112	20	4	2l4r	124	A	1.00	135	0.439	E	B	10	1.75	0.00	?	?	?	?	?	?	?	1	1	0
NP_000229.1	124	M	T	?	Q12809	124	M	T	T	C	possibly damaging	alignment	?	deleterious	0.529	0.0955	0.881	0.128	NO	NO	?	+1.861	-1.499	-3.360	2	112	20	4	2l4r	124	A	1.00	135	0.439	E	B	-47	0.77	0.00	?	?	?	?	?	?	?	0	1	2
NP_000229.1	176	R	W	rs36210422	Q12809	176	R	W	C	T	probably damaging	alignment	?	deleterious	1	0.00026	0.00018	0.0109	NO	NO	?	+3.397	-1.893	-5.290	2	98	20	?	?	?	?	?	?	?	?	?	?	?	?	?	?	?	?	?	?	?	0	0	1
NP_000229.1	421	T	M	?	Q12809	421	T	M	C	T	probably damaging	sequence annotation	?	deleterious	1	0.00026	0.00018	0.0109	NO	TRANSMEM	0	+3.280	-1.212	-4.492	2	180	20	?	?	?	?	?	?	?	?	?	?	?	?	?	?	?	?	?	?	?	0	1	1
NP_000229.1	422	A	T	?	Q12809	422	A	T	G	A	probably damaging	sequence annotation	?	deleterious	0.998	0.0112	0.273	0.0274	NO	TRANSMEM	0	+2.125	-1.157	-3.282	2	180	20	?	?	?	?	?	?	?	?	?	?	?	?	?	?	?	?	?	?	?	0	0	0
NP_000229.1	436	T	M	?	Q12809	436	T	M	C	T	benign	alignment	?	neutral	0.021	0.196	0.951	0.219	NO	NO	?	+0.879	-2.619	-3.498	2	169	20	?	?	?	?	?	?	?	?	?	?	?	?	?	?	?	?	?	?	?	0	1	1
NP_000229.1	456	D	Y	?	Q12809	456	D	Y	G	T	probably damaging	sequence annotation	2.2.2	deleterious	0.97	0.0446	0.769	0.0728	NO	TRANSMEM	-4	+1.631	-1.287	-2.918	2	179	20	?	?	?	?	?	?	?	?	?	?	?	?	?	?	?	?	?	?	?	1	0	0
NP_000229.1	470	N	D	?	Q12809	470	N	D	A	G	probably damaging	sequence annotation	?	deleterious	0.999	0.00574	0.136	0.0192	NO	TRANSMEM	2	+2.006	-1.257	-3.263	2	180	20	?	?	?	?	?	?	?	?	?	?	?	?	?	?	?	?	?	?	?	0	0	2
NP_000229.1	474	T	I	?	Q12809	474	T	I	C	T	probably damaging	alignment	?	deleterious	0.997	0.0167	0.409	0.0357	NO	NO	?	+2.302	-1.267	-3.569	2	180	20	?	?	?	?	?	?	?	?	?	?	?	?	?	?	?	?	?	?	?	0	1	0
NP_000229.1	490	A	T	rs28928905	Q12809	490	A	T	G	A	probably damaging	alignment	?	deleterious	0.997	0.0167	0.409	0.0357	NO	NO	?	+1.207	-1.414	-2.621	2	181	20	?	?	?	?	?	?	?	?	?	?	?	?	?	?	?	?	?	?	?	0	0	1
NP_000229.1	501	D	N	?	Q12809	501	D	N	G	A	probably damaging	sequence annotation	?	deleterious	1	0.00026	0.00018	0.0109	NO	TRANSMEM	2	+2.213	-1.093	-3.306	2	182	20	?	?	?	?	?	?	?	?	?	?	?	?	?	?	?	?	?	?	?	0	0	1
NP_000229.1	531	R	Q	?	Q12809	531	R	Q	G	A	probably damaging	sequence annotation	2.2.2	deleterious	1	0.00026	0.00018	0.0109	NO	TRANSMEM	-2	+2.343	-1.281	-3.624	2	175	20	?	?	?	?	?	?	?	?	?	?	?	?	?	?	?	?	?	?	?	0	1	1
NP_000229.1	531	R	W	?	Q12809	531	R	W	C	T	probably damaging	sequence annotation	2.2.2	deleterious	1	0.00026	0.00018	0.0109	NO	TRANSMEM	-7	+4.016	-1.281	-5.297	2	175	20	?	?	?	?	?	?	?	?	?	?	?	?	?	?	?	?	?	?	?	0	0	1
NP_000229.1	534	R	C	?	Q12809	534	R	C	C	T	probably damaging	sequence annotation	2.2.2	deleterious	1	0.00026	0.00018	0.0109	NO	TRANSMEM	-8	+3.865	-1.271	-5.136	2	174	20	?	?	?	?	?	?	?	?	?	?	?	?	?	?	?	?	?	?	?	0	0	1
NP_000229.1	534	R	L	?	Q12809	534	R	L	G	T	probably damaging	sequence annotation	2.2.2	deleterious	1	0.00026	0.00018	0.0109	NO	TRANSMEM	-6	+2.196	-1.271	-3.467	2	174	20	?	?	?	?	?	?	?	?	?	?	?	?	?	?	?	?	?	?	?	1	1	1
NP_000229.1	552	L	S	?	Q12809	552	L	S	T	C	probably damaging	sequence annotation	2.2.2	deleterious	1	0.00026	0.00018	0.0109	NO	TRANSMEM	-2	+2.478	-1.096	-3.574	2	181	20	?	?	?	?	?	?	?	?	?	?	?	?	?	?	?	?	?	?	?	0	1	2
NP_000229.1	561	A	P	?	Q12809	561	A	P	G	C	probably damaging	sequence annotation	2.2.2	deleterious	1	0.00026	0.00018	0.0109	NO	TRANSMEM	-3	+2.509	-1.261	-3.770	2	182	20	?	?	?	?	?	?	?	?	?	?	?	?	?	?	?	?	?	?	?	1	0	1
NP_000229.1	561	A	T	?	Q12809	561	A	T	G	A	probably damaging	sequence annotation	?	deleterious	1	0.00026	0.00018	0.0109	NO	TRANSMEM	0	+1.946	-1.261	-3.207	2	182	20	?	?	?	?	?	?	?	?	?	?	?	?	?	?	?	?	?	?	?	0	0	1
NP_000229.1	561	A	V	?	Q12809	561	A	V	C	T	probably damaging	sequence annotation	?	deleterious	1	0.00026	0.00018	0.0109	NO	TRANSMEM	1	+1.996	-1.261	-3.257	2	182	20	?	?	?	?	?	?	?	?	?	?	?	?	?	?	?	?	?	?	?	0	1	1
NP_000229.1	562	H	P	?	Q12809	562	H	P	A	C	possibly damaging	sequence annotation	2.2.2	deleterious	0.757	0.0771	0.852	0.109	NO	TRANSMEM	-6	+1.350	-1.248	-2.598	2	182	20	?	?	?	?	?	?	?	?	?	?	?	?	?	?	?	?	?	?	?	1	1	0
NP_000229.1	564	L	P	?	Q12809	564	L	P	T	C	possibly damaging	sequence annotation	2.2.2	deleterious	0.732	0.0795	0.855	0.112	NO	TRANSMEM	-5	+1.439	-1.340	-2.779	2	182	20	?	?	?	?	?	?	?	?	?	?	?	?	?	?	?	?	?	?	?	0	1	0
NP_000229.1	568	W	C	?	Q12809	568	W	C	G	C	probably damaging	sequence annotation	2.2.2	deleterious	0.989	0.0346	0.723	0.0608	NO	TRANSMEM	-4	+1.691	-1.197	-2.888	2	183	20	?	?	?	?	?	?	?	?	?	?	?	?	?	?	?	?	?	?	?	1	2	0
NP_000229.1	571	I	L	?	Q12809	571	I	L	A	C	probably damaging	alignment	?	deleterious	0.997	0.0167	0.409	0.0357	NO	NO	?	+1.387	-1.150	-2.537	2	182	20	?	?	?	?	?	?	?	?	?	?	?	?	?	?	?	?	?	?	?	1	0	0
NP_000229.1	572	G	S	?	Q12809	572	G	S	G	A	probably damaging	alignment	?	deleterious	0.999	0.00574	0.136	0.0192	NO	NO	?	+1.403	-1.123	-2.526	2	182	20	?	?	?	?	?	?	?	?	?	?	?	?	?	?	?	?	?	?	?	0	0	1
NP_000229.1	572	G	R	?	Q12809	572	G	R	G	C	probably damaging	alignment	?	deleterious	1	0.00026	0.00018	0.0109	NO	NO	?	+2.765	-1.123	-3.888	2	182	20	?	?	?	?	?	?	?	?	?	?	?	?	?	?	?	?	?	?	?	1	0	3
NP_000229.1	582	R	C	?	Q12809	582	R	C	C	T	probably damaging	alignment	?	deleterious	0.998	0.0112	0.273	0.0274	NO	NO	?	+2.593	-2.560	-5.153	2	178	20	?	?	?	?	?	?	?	?	?	?	?	?	?	?	?	?	?	?	?	0	0	1
NP_000229.1	584	G	S	?	Q12809	584	G	S	G	A	probably damaging	alignment	?	deleterious	0.976	0.043	0.76	0.0712	NO	NO	?	+0.700	-1.297	-1.997	2	179	20	?	?	?	?	?	?	?	?	?	?	?	?	?	?	?	?	?	?	?	0	0	1
NP_000229.1	593	I	R	rs28928904	Q12809	593	I	R	T	G	probably damaging	alignment	?	deleterious	0.994	0.0289	0.689	0.0537	NO	NO	?	+1.877	-2.173	-4.050	2	178	20	?	?	?	?	?	?	?	?	?	?	?	?	?	?	?	?	?	?	?	1	1	0
NP_000229.1	596	P	R	?	Q12809	596	P	R	C	G	benign	alignment	?	neutral	0.096	0.147	0.93	0.176	NO	NO	?	+0.550	-2.117	-2.667	2	175	20	?	?	?	?	?	?	?	?	?	?	?	?	?	?	?	?	?	?	?	1	1	2
NP_000229.1	601	G	S	?	Q12809	601	G	S	G	A	benign	alignment	?	neutral	0.125	0.14	0.926	0.17	NO	NO	?	-0.055	-2.522	-2.467	2	178	20	?	?	?	?	?	?	?	?	?	?	?	?	?	?	?	?	?	?	?	0	0	1
NP_000229.1	604	G	S	?	Q12809	604	G	S	G	A	probably damaging	alignment	?	deleterious	1	0.00026	0.00018	0.0109	NO	NO	?	+1.975	-1.285	-3.260	2	182	20	?	?	?	?	?	?	?	?	?	?	?	?	?	?	?	?	?	?	?	0	0	1
NP_000229.1	609	D	N	?	Q12809	609	D	N	G	A	possibly damaging	alignment	?	deleterious	0.786	0.0742	0.847	0.106	NO	NO	?	+1.043	-1.796	-2.839	2	182	20	?	?	?	?	?	?	?	?	?	?	?	?	?	?	?	?	?	?	?	0	0	0
NP_000229.1	609	D	G	?	Q12809	609	D	G	A	G	probably damaging	alignment	?	deleterious	0.973	0.044	0.765	0.0723	NO	NO	?	+1.575	-1.796	-3.371	2	182	20	?	?	?	?	?	?	?	?	?	?	?	?	?	?	?	?	?	?	?	0	1	0
NP_000229.1	611	Y	H	?	Q12809	611	Y	H	T	C	probably damaging	alignment	?	deleterious	0.989	0.0346	0.723	0.0608	NO	NO	?	+1.634	-1.122	-2.756	2	183	20	?	?	?	?	?	?	?	?	?	?	?	?	?	?	?	?	?	?	?	0	0	0
NP_000229.1	612	V	L	?	Q12809	612	V	L	G	C	benign	alignment	?	neutral	0.338	0.11	0.901	0.142	NO	INTRAMEM	?	+0.443	-1.535	-1.978	2	183	20	?	?	?	?	?	?	?	?	?	?	?	?	?	?	?	?	?	?	?	1	0	0
NP_000229.1	613	T	M	?	Q12809	613	T	M	C	T	probably damaging	alignment	?	deleterious	1	0.00026	0.00018	0.0109	NO	INTRAMEM	?	+3.061	-1.467	-4.528	2	183	20	?	?	?	?	?	?	?	?	?	?	?	?	?	?	?	?	?	?	?	0	1	1
NP_000229.1	614	A	V	?	Q12809	614	A	V	C	T	probably damaging	alignment	?	deleterious	1	0.00026	0.00018	0.0109	NO	INTRAMEM	?	+2.019	-1.250	-3.269	2	183	20	?	?	?	?	?	?	?	?	?	?	?	?	?	?	?	?	?	?	?	0	1	1
NP_000229.1	621	S	N	?	Q12809	621	S	N	G	A	possibly damaging	alignment	?	deleterious	0.887	0.064	0.822	0.0954	NO	INTRAMEM	?	+1.191	-1.527	-2.718	2	184	20	?	?	?	?	?	?	?	?	?	?	?	?	?	?	?	?	?	?	?	0	1	0
NP_000229.1	623	T	I	?	Q12809	623	T	I	C	T	probably damaging	alignment	?	deleterious	0.997	0.0167	0.409	0.0357	NO	INTRAMEM	?	+2.203	-1.327	-3.530	2	184	20	?	?	?	?	?	?	?	?	?	?	?	?	?	?	?	?	?	?	?	0	1	0
NP_000229.1	627	F	L	?	Q12809	627	F	L	T	C	probably damaging	alignment	?	deleterious	0.999	0.00574	0.136	0.0192	NO	INTRAMEM	?	+1.768	-1.114	-2.882	2	181	20	?	?	?	?	?	?	?	?	?	?	?	?	?	?	?	?	?	?	?	0	0	0
NP_000229.1	628	G	S	?	Q12809	628	G	S	G	A	probably damaging	alignment	?	deleterious	1	0.00026	0.00018	0.0109	NO	INTRAMEM	?	+2.229	-0.981	-3.210	2	182	20	?	?	?	?	?	?	?	?	?	?	?	?	?	?	?	?	?	?	?	0	0	1
NP_000229.1	629	N	D	?	Q12809	629	N	D	A	G	probably damaging	alignment	?	deleterious	1	0.00026	0.00018	0.0109	NO	INTRAMEM	?	+2.025	-1.022	-3.047	2	182	20	?	?	?	?	?	?	?	?	?	?	?	?	?	?	?	?	?	?	?	0	0	2
NP_000229.1	629	N	S	?	Q12809	629	N	S	A	G	probably damaging	alignment	?	deleterious	0.995	0.0277	0.681	0.0521	NO	INTRAMEM	?	+1.019	-1.022	-2.041	2	182	20	?	?	?	?	?	?	?	?	?	?	?	?	?	?	?	?	?	?	?	0	1	0
NP_000229.1	629	N	K	?	Q12809	629	N	K	C	G	probably damaging	alignment	?	deleterious	1	0.00026	0.00018	0.0109	NO	INTRAMEM	?	+2.196	-1.022	-3.218	2	182	20	?	?	?	?	?	?	?	?	?	?	?	?	?	?	?	?	?	?	?	1	2	1
NP_000229.1	630	V	L	?	Q12809	630	V	L	G	C	possibly damaging	alignment	?	deleterious	0.939	0.0562	0.8	0.0869	NO	INTRAMEM	?	+0.728	-1.450	-2.178	2	182	20	?	?	?	?	?	?	?	?	?	?	?	?	?	?	?	?	?	?	?	1	0	1
NP_000229.1	630	V	A	?	Q12809	630	V	A	T	C	probably damaging	alignment	?	deleterious	0.985	0.0375	0.74	0.0643	NO	INTRAMEM	?	+1.607	-1.450	-3.057	2	182	20	?	?	?	?	?	?	?	?	?	?	?	?	?	?	?	?	?	?	?	0	1	0
NP_000229.1	633	N	D	?	Q12809	633	N	D	A	G	possibly damaging	alignment	?	deleterious	0.94	0.056	0.799	0.0867	NO	NO	?	+1.181	-1.510	-2.691	2	184	20	?	?	?	?	?	?	?	?	?	?	?	?	?	?	?	?	?	?	?	0	0	2
NP_000229.1	633	N	S	?	Q12809	633	N	S	A	G	possibly damaging	alignment	?	deleterious	0.873	0.0654	0.827	0.0968	NO	NO	?	+0.935	-1.510	-2.445	2	184	20	?	?	?	?	?	?	?	?	?	?	?	?	?	?	?	?	?	?	?	0	1	0
NP_000229.1	637	E	K	?	Q12809	637	E	K	G	A	probably damaging	alignment	?	deleterious	0.998	0.0112	0.273	0.0274	NO	NO	?	+1.933	-1.220	-3.153	2	184	20	?	?	?	?	?	?	?	?	?	?	?	?	?	?	?	?	?	?	?	0	0	0
NP_000229.1	640	F	V	?	Q12809	640	F	V	T	G	probably damaging	sequence annotation	2.2.2	deleterious	0.997	0.0167	0.409	0.0357	NO	TRANSMEM	-1	+2.113	-1.120	-3.233	2	182	20	?	?	?	?	?	?	?	?	?	?	?	?	?	?	?	?	?	?	?	1	0	2
NP_000229.1	645	M	L	?	Q12809	645	M	L	A	C	possibly damaging	sequence annotation	?	deleterious	0.88	0.0647	0.824	0.0961	NO	TRANSMEM	2	+0.604	-1.307	-1.911	2	180	20	?	?	?	?	?	?	?	?	?	?	?	?	?	?	?	?	?	?	?	1	0	0
NP_000229.1	706	S	C	?	Q12809	706	S	C	C	G	probably damaging	alignment	?	deleterious	0.999	0.00574	0.136	0.0192	NO	NO	?	+3.199	-1.594	-4.793	2	186	20	?	?	?	?	?	?	?	?	?	?	?	?	?	?	?	?	?	?	?	1	1	0
NP_000229.1	752	R	W	?	Q12809	752	R	W	C	T	probably damaging	alignment	?	deleterious	1	0.00026	0.00018	0.0109	NO	NO	?	+4.250	-1.088	-5.338	2	178	20	?	?	?	?	?	?	?	?	?	?	?	?	?	?	?	?	?	?	?	0	0	1
NP_000229.1	752	R	Q	?	Q12809	752	R	Q	G	A	probably damaging	alignment	?	deleterious	1	0.00026	0.00018	0.0109	NO	NO	?	+2.401	-1.088	-3.489	2	178	20	?	?	?	?	?	?	?	?	?	?	?	?	?	?	?
[truncated: 5 more columns]
