# Supplementary material for: Assessment of the predictive accuracy of five in silico prediction tools, alone or in combination, and two metaservers to classify long QT syndrome gene mutations
Source: BMC Med Genet. 2015 May 13;16:34. doi: 10.1186/s12881-015-0176-z (PMC4630850; doi:10.1186/s12881-015-0176-z)
Supplement: Additional file 3: — Raw data. The zipped file contains all raw data results in txt format from the five different in silico prediction tools and two metaservers. [file 12881_2015_176_MOESM3_ESM.zip › Supplementary Materials 2/PolyPhen-2 results/KCNQ1 polyphen2.txt]

#o_acc	o_pos	o_aa1	o_aa2	rsid	acc	pos	aa1	aa2	nt1	nt2	prediction	based_on	effect	pph2_class	pph2_prob	pph2_FPR	pph2_TPR	pph2_FDR	site	region	PHAT	dScore	Score1	Score2	MSAv	Nobs	Nstruct	Nfilt	PDB_id	PDB_pos	PDB_ch	ident	length	NormASA	SecStr	MapReg	dVol	dProp	B-fact	H-bonds	AveNHet	MinDHet	AveNInt	MinDInt	AveNSit	MinDSit	Transv	CodPos	CpG
NP_000209.2	73	P	T	?	P51787	73	P	T	C	A	benign	alignment_mz	?	neutral	0.001	0.852	0.994	0.514	NO	NO	?	+0.301	-1.845	-2.146	3	16	?	?	?	?	?	?	?	?	?	?	?	?	?	?	?	?	?	?	?	?	1	0	0
NP_000209.2	110	V	I	?	P51787	110	V	I	G	A	benign	alignment	?	neutral	0.21	0.123	0.915	0.154	NO	NO	?	+0.150	-1.775	-1.925	2	343	?	?	?	?	?	?	?	?	?	?	?	?	?	?	?	?	?	?	?	?	0	0	1
NP_000209.2	111	Y	C	?	P51787	111	Y	C	A	G	probably damaging	alignment	?	deleterious	1	0.00026	0.00018	0.0109	NO	NO	?	+3.881	-1.066	-4.947	2	344	?	?	?	?	?	?	?	?	?	?	?	?	?	?	?	?	?	?	?	?	0	1	0
NP_000209.2	114	L	P	?	P51787	114	L	P	T	C	probably damaging	alignment	?	deleterious	1	0.00026	0.00018	0.0109	NO	NO	?	+2.973	-1.214	-4.187	2	346	?	?	?	?	?	?	?	?	?	?	?	?	?	?	?	?	?	?	?	?	0	1	0
NP_000209.2	117	P	L	?	P51787	117	P	L	C	T	probably damaging	alignment	?	deleterious	0.998	0.0112	0.273	0.0274	NO	NO	?	+1.660	-1.033	-2.693	2	345	?	?	?	?	?	?	?	?	?	?	?	?	?	?	?	?	?	?	?	?	0	1	0
NP_000209.2	140	S	G	?	P51787	140	S	G	A	G	possibly damaging	sequence annotation	?	deleterious	0.809	0.0713	0.841	0.103	NO	TRANSMEM	1	+0.912	-1.607	-2.519	2	458	?	?	?	?	?	?	?	?	?	?	?	?	?	?	?	?	?	?	?	?	0	0	2
NP_000209.2	160	E	K	?	P51787	160	E	K	G	A	probably damaging	sequence annotation	2.2.2	deleterious	1	0.00026	0.00018	0.0109	NO	TRANSMEM	-4	+2.206	-1.060	-3.266	2	493	?	?	?	?	?	?	?	?	?	?	?	?	?	?	?	?	?	?	?	?	0	0	0
NP_000209.2	168	G	R	?	P51787	168	G	R	G	A	probably damaging	sequence annotation	2.2.2	deleterious	1	0.00026	0.00018	0.0109	NO	TRANSMEM	-5	+2.652	-1.524	-4.176	2	499	?	?	?	?	?	?	?	?	?	?	?	?	?	?	?	?	?	?	?	?	0	0	1
NP_000209.2	174	R	C	?	P51787	174	R	C	C	T	probably damaging	alignment	?	deleterious	1	0.00026	0.00018	0.0109	NO	NO	?	+4.252	-0.876	-5.128	2	499	?	?	?	?	?	?	?	?	?	?	?	?	?	?	?	?	?	?	?	?	0	0	1
NP_000209.2	174	R	H	?	P51787	174	R	H	G	A	probably damaging	alignment	?	deleterious	1	0.00026	0.00018	0.0109	NO	NO	?	+3.366	-0.876	-4.242	2	499	?	?	?	?	?	?	?	?	?	?	?	?	?	?	?	?	?	?	?	?	0	1	1
NP_000209.2	178	A	P	?	P51787	178	A	P	G	C	probably damaging	alignment	?	deleterious	1	0.00026	0.00018	0.0109	NO	NO	?	+2.807	-1.089	-3.896	2	498	?	?	?	?	?	?	?	?	?	?	?	?	?	?	?	?	?	?	?	?	1	0	1
NP_000209.2	179	G	S	?	P51787	179	G	S	G	A	probably damaging	alignment	?	deleterious	1	0.00026	0.00018	0.0109	NO	NO	?	+1.295	-1.124	-2.419	2	498	?	?	?	?	?	?	?	?	?	?	?	?	?	?	?	?	?	?	?	?	0	0	1
NP_000209.2	184	Y	S	?	P51787	184	Y	S	A	C	probably damaging	alignment	?	deleterious	1	0.00026	0.00018	0.0109	NO	NO	?	+2.497	-1.115	-3.612	2	497	?	?	?	?	?	?	?	?	?	?	?	?	?	?	?	?	?	?	?	?	1	1	0
NP_000209.2	186	G	R	?	P51787	186	G	R	G	C	probably damaging	alignment	?	deleterious	1	0.00026	0.00018	0.0109	NO	NO	?	+1.953	-0.990	-2.943	2	497	?	?	?	?	?	?	?	?	?	?	?	?	?	?	?	?	?	?	?	?	1	0	2
NP_000209.2	189	G	R	?	P51787	189	G	R	G	A	probably damaging	alignment	?	deleterious	1	0.00026	0.00018	0.0109	NO	NO	?	+3.082	-0.761	-3.843	2	498	?	?	?	?	?	?	?	?	?	?	?	?	?	?	?	?	?	?	?	?	0	0	0
NP_000209.2	190	R	Q	?	P51787	190	R	Q	G	A	probably damaging	alignment	?	deleterious	1	0.00026	0.00018	0.0109	NO	NO	?	+2.523	-1.230	-3.753	2	498	?	?	?	?	?	?	?	?	?	?	?	?	?	?	?	?	?	?	?	?	0	1	1
NP_000209.2	191	L	P	?	P51787	191	L	P	T	C	probably damaging	alignment	?	deleterious	1	0.00026	0.00018	0.0109	NO	NO	?	+2.976	-1.252	-4.228	2	499	?	?	?	?	?	?	?	?	?	?	?	?	?	?	?	?	?	?	?	?	0	1	2
NP_000209.2	193	F	L	?	P51787	193	F	L	T	C	probably damaging	alignment	?	deleterious	1	0.00026	0.00018	0.0109	NO	NO	?	+2.031	-1.128	-3.159	2	498	?	?	?	?	?	?	?	?	?	?	?	?	?	?	?	?	?	?	?	?	0	0	0
NP_000209.2	202	D	H	?	P51787	202	D	H	G	C	probably damaging	sequence annotation	2.2.2	deleterious	1	0.00026	0.00018	0.0109	NO	TRANSMEM	-1	+3.640	-0.942	-4.582	2	498	?	?	?	?	?	?	?	?	?	?	?	?	?	?	?	?	?	?	?	?	1	0	3
NP_000209.2	202	D	N	?	P51787	202	D	N	G	A	probably damaging	sequence annotation	?	deleterious	1	0.00026	0.00018	0.0109	NO	TRANSMEM	2	+2.496	-0.942	-3.438	2	498	?	?	?	?	?	?	?	?	?	?	?	?	?	?	?	?	?	?	?	?	0	0	1
NP_000209.2	204	I	F	?	P51787	204	I	F	A	T	possibly damaging	sequence annotation	?	deleterious	0.901	0.0625	0.818	0.0939	NO	TRANSMEM	0	+0.980	-1.676	-2.656	2	501	?	?	?	?	?	?	?	?	?	?	?	?	?	?	?	?	?	?	?	?	1	0	0
NP_000209.2	204	I	M	?	P51787	204	I	M	C	G	probably damaging	sequence annotation	?	deleterious	0.982	0.0393	0.748	0.0664	NO	TRANSMEM	3	+1.146	-1.676	-2.822	2	501	?	?	?	?	?	?	?	?	?	?	?	?	?	?	?	?	?	?	?	?	1	2	1
NP_000209.2	207	V	M	?	P51787	207	V	M	G	A	possibly damaging	sequence annotation	?	deleterious	0.869	0.0658	0.828	0.0972	NO	TRANSMEM	1	+1.534	-1.859	-3.393	2	503	?	?	?	?	?	?	?	?	?	?	?	?	?	?	?	?	?	?	?	?	0	0	1
NP_000209.2	209	S	F	?	P51787	209	S	F	C	T	probably damaging	sequence annotation	2.2.2	deleterious	0.989	0.0346	0.723	0.0608	NO	TRANSMEM	-2	+1.060	-1.571	-2.631	2	504	?	?	?	?	?	?	?	?	?	?	?	?	?	?	?	?	?	?	?	?	0	1	0
NP_000209.2	215	V	M	?	P51787	215	V	M	G	A	probably damaging	sequence annotation	?	deleterious	0.991	0.0326	0.711	0.0584	NO	TRANSMEM	1	+1.124	-2.046	-3.170	2	503	?	?	?	?	?	?	?	?	?	?	?	?	?	?	?	?	?	?	?	?	0	0	1
NP_000209.2	225	S	L	?	P51787	225	S	L	C	T	probably damaging	alignment	?	deleterious	0.994	0.0289	0.689	0.0537	NO	NO	?	+1.373	-1.428	-2.801	2	488	?	?	?	?	?	?	?	?	?	?	?	?	?	?	?	?	?	?	?	?	0	1	1
NP_000209.2	231	R	C	?	P51787	231	R	C	C	T	probably damaging	sequence annotation	2.2.2	deleterious	1	0.00026	0.00018	0.0109	NO	TRANSMEM	-8	+3.930	-1.217	-5.147	2	505	?	?	?	?	?	?	?	?	?	?	?	?	?	?	?	?	?	?	?	?	0	0	1
NP_000209.2	231	R	H	?	P51787	231	R	H	G	A	probably damaging	sequence annotation	2.2.2	deleterious	1	0.00026	0.00018	0.0109	NO	TRANSMEM	-4	+1.952	-1.217	-3.169	2	505	?	?	?	?	?	?	?	?	?	?	?	?	?	?	?	?	?	?	?	?	0	1	1
NP_000209.2	235	I	N	?	P51787	235	I	N	T	A	probably damaging	sequence annotation	2.2.2	deleterious	0.985	0.0375	0.74	0.0643	NO	TRANSMEM	-3	+1.733	-1.410	-3.143	2	510	?	?	?	?	?	?	?	?	?	?	?	?	?	?	?	?	?	?	?	?	1	1	0
NP_000209.2	239	L	P	?	P51787	239	L	P	T	C	probably damaging	sequence annotation	2.2.2	deleterious	1	0.00026	0.00018	0.0109	NO	TRANSMEM	-5	+2.597	-1.609	-4.206	2	515	?	?	?	?	?	?	?	?	?	?	?	?	?	?	?	?	?	?	?	?	0	1	0
NP_000209.2	242	D	N	?	P51787	242	D	N	G	A	probably damaging	sequence annotation	?	deleterious	1	0.00026	0.00018	0.0109	NO	TRANSMEM	2	+1.512	-1.460	-2.972	2	514	?	?	?	?	?	?	?	?	?	?	?	?	?	?	?	?	?	?	?	?	0	0	1
NP_000209.2	243	R	C	?	P51787	243	R	C	C	T	probably damaging	sequence annotation	2.2.2	deleterious	1	0.00026	0.00018	0.0109	NO	TRANSMEM	-8	+2.063	-1.328	-3.391	2	512	?	?	?	?	?	?	?	?	?	?	?	?	?	?	?	?	?	?	?	?	0	0	1
NP_000209.2	243	R	H	?	P51787	243	R	H	G	A	probably damaging	sequence annotation	2.2.2	deleterious	1	0.00026	0.00018	0.0109	NO	TRANSMEM	-4	+3.215	-1.328	-4.543	2	512	?	?	?	?	?	?	?	?	?	?	?	?	?	?	?	?	?	?	?	?	0	1	1
NP_000209.2	248	W	R	?	P51787	248	W	R	T	A	probably damaging	sequence annotation	2.2.2	deleterious	1	0.00026	0.00018	0.0109	NO	TRANSMEM	-7	+2.848	-1.428	-4.276	2	515	?	?	?	?	?	?	?	?	?	?	?	?	?	?	?	?	?	?	?	?	1	0	0
NP_000209.2	251	L	P	?	P51787	251	L	P	T	C	probably damaging	alignment	?	deleterious	0.998	0.0112	0.273	0.0274	NO	NO	?	+1.601	-1.215	-2.816	2	517	?	?	?	?	?	?	?	?	?	?	?	?	?	?	?	?	?	?	?	?	0	1	2
NP_000209.2	254	V	M	?	P51787	254	V	M	G	A	probably damaging	alignment	?	deleterious	1	0.00026	0.00018	0.0109	NO	NO	?	+1.893	-1.412	-3.305	2	517	?	?	?	?	?	?	?	?	?	?	?	?	?	?	?	?	?	?	?	?	0	0	1
NP_000209.2	254	V	L	?	P51787	254	V	L	G	C	probably damaging	alignment	?	deleterious	0.995	0.0277	0.681	0.0521	NO	NO	?	+1.201	-1.412	-2.613	2	517	?	?	?	?	?	?	?	?	?	?	?	?	?	?	?	?	?	?	?	?	1	0	1
NP_000209.2	258	H	R	?	P51787	258	H	R	A	G	probably damaging	alignment	?	deleterious	0.975	0.0436	0.762	0.072	NO	NO	?	+0.867	-1.564	-2.431	2	520	?	?	?	?	?	?	?	?	?	?	?	?	?	?	?	?	?	?	?	?	0	1	2
NP_000209.2	259	R	C	?	P51787	259	R	C	C	T	probably damaging	alignment	?	deleterious	1	0.00026	0.00018	0.0109	NO	NO	?	+3.321	-1.797	-5.118	2	521	?	?	?	?	?	?	?	?	?	?	?	?	?	?	?	?	?	?	?	?	0	0	1
NP_000209.2	259	R	L	?	P51787	259	R	L	G	T	probably damaging	alignment	?	deleterious	0.982	0.0393	0.748	0.0664	NO	NO	?	+1.166	-1.797	-2.963	2	521	?	?	?	?	?	?	?	?	?	?	?	?	?	?	?	?	?	?	?	?	1	1	1
NP_000209.2	261	E	K	?	P51787	261	E	K	G	A	probably damaging	alignment	?	deleterious	1	0.00026	0.00018	0.0109	NO	NO	?	+2.142	-1.131	-3.273	2	521	?	?	?	?	?	?	?	?	?	?	?	?	?	?	?	?	?	?	?	?	0	0	0
NP_000209.2	261	E	D	?	P51787	261	E	D	G	C	probably damaging	alignment	?	deleterious	1	0.00026	0.00018	0.0109	NO	NO	?	+1.438	-1.131	-2.569	2	521	?	?	?	?	?	?	?	?	?	?	?	?	?	?	?	?	?	?	?	?	1	2	0
NP_000209.2	266	L	P	?	P51787	266	L	P	T	C	probably damaging	sequence annotation	2.2.2	deleterious	0.999	0.00574	0.136	0.0192	NO	TRANSMEM	-5	+2.386	-1.873	-4.259	2	520	?	?	?	?	?	?	?	?	?	?	?	?	?	?	?	?	?	?	?	?	0	1	2
NP_000209.2	269	G	S	?	P51787	269	G	S	G	A	probably damaging	sequence annotation	?	deleterious	0.998	0.0112	0.273	0.0274	NO	TRANSMEM	1	+1.132	-1.342	-2.474	2	521	?	?	?	?	?	?	?	?	?	?	?	?	?	?	?	?	?	?	?	?	0	0	1
NP_000209.2	269	G	D	?	P51787	269	G	D	G	A	probably damaging	sequence annotation	2.2.2	deleterious	1	0.00026	0.00018	0.0109	NO	TRANSMEM	-2	+2.426	-1.342	-3.768	2	521	?	?	?	?	?	?	?	?	?	?	?	?	?	?	?	?	?	?	?	?	0	1	0
NP_000209.2	273	L	F	?	P51787	273	L	F	C	T	probably damaging	sequence annotation	?	deleterious	0.998	0.0112	0.273	0.0274	NO	TRANSMEM	1	+1.830	-1.177	-3.007	2	521	?	?	?	?	?	?	?	?	?	?	?	?	?	?	?	?	?	?	?	?	0	0	0
NP_000209.2	274	I	V	?	P51787	274	I	V	A	G	possibly damaging	sequence annotation	?	deleterious	0.894	0.0633	0.82	0.0946	NO	TRANSMEM	3	+0.614	-1.589	-2.203	2	521	?	?	?	?	?	?	?	?	?	?	?	?	?	?	?	?	?	?	?	?	0	0	2
NP_000209.2	275	F	S	?	P51787	275	F	S	T	C	possibly damaging	sequence annotation	2.2.2	deleterious	0.954	0.051	0.787	0.0807	NO	TRANSMEM	-2	+1.047	-1.720	-2.767	2	521	?	?	?	?	?	?	?	?	?	?	?	?	?	?	?	?	?	?	?	?	0	1	0
NP_000209.2	277	S	L	?	P51787	277	S	L	C	T	probably damaging	sequence annotation	2.2.2	deleterious	1	0.00026	0.00018	0.0109	NO	TRANSMEM	-2	+2.155	-1.209	-3.364	2	521	?	?	?	?	?	?	?	?	?	?	?	?	?	?	?	?	?	?	?	?	0	1	1
NP_000209.2	293	R	C	?	P51787	293	R	C	C	T	probably damaging	alignment	?	deleterious	0.969	0.045	0.77	0.0734	NO	NO	?	+2.240	-2.948	-5.188	2	519	?	?	?	?	?	?	?	?	?	?	?	?	?	?	?	?	?	?	?	?	0	0	1
NP_000209.2	302	A	V	?	P51787	302	A	V	C	T	probably damaging	alignment	?	deleterious	1	0.00026	0.00018	0.0109	NO	INTRAMEM	?	+1.530	-1.316	-2.846	2	522	?	?	?	?	?	?	?	?	?	?	?	?	?	?	?	?	?	?	?	?	0	1	1
NP_000209.2	305	W	S	?	P51787	305	W	S	G	C	probably damaging	alignment	?	deleterious	1	0.00026	0.00018	0.0109	NO	INTRAMEM	?	+1.775	-1.087	-2.862	2	520	?	?	?	?	?	?	?	?	?	?	?	?	?	?	?	?	?	?	?	?	1	1	2
NP_000209.2	306	G	V	?	P51787	306	G	V	G	T	probably damaging	alignment	?	deleterious	1	0.00026	0.00018	0.0109	NO	INTRAMEM	?	+2.503	-1.239	-3.742	2	520	?	?	?	?	?	?	?	?	?	?	?	?	?	?	?	?	?	?	?	?	1	1	0
NP_000209.2	306	G	R	?	P51787	306	G	R	G	A	probably damaging	alignment	?	deleterious	0.999	0.00574	0.136	0.0192	NO	INTRAMEM	?	+1.839	-1.239	-3.078	2	520	?	?	?	?	?	?	?	?	?	?	?	?	?	?	?	?	?	?	?	?	0	0	0
NP_000209.2	310	V	I	?	P51787	310	V	I	G	A	possibly damaging	alignment	?	deleterious	0.888	0.064	0.822	0.0954	NO	INTRAMEM	?	+0.653	-1.801	-2.454	2	527	?	?	?	?	?	?	?	?	?	?	?	?	?	?	?	?	?	?	?	?	0	0	0
NP_000209.2	311	T	I	?	P51787	311	T	I	C	T	probably damaging	alignment	?	deleterious	1	0.00026	0.00018
[truncated: 5 more columns]
