# Supplementary material for: Assessment of the predictive accuracy of five in silico prediction tools, alone or in combination, and two metaservers to classify long QT syndrome gene mutations
Source: BMC Med Genet. 2015 May 13;16:34. doi: 10.1186/s12881-015-0176-z (PMC4630850; doi:10.1186/s12881-015-0176-z)
Supplement: Additional file 3: — Raw data. The zipped file contains all raw data results in txt format from the five different in silico prediction tools and two metaservers. [file 12881_2015_176_MOESM3_ESM.zip › Supplementary Materials 2/PolyPhen-2 results/SCN5A polyphen2.txt]

#o_acc	o_pos	o_aa1	o_aa2	rsid	acc	pos	aa1	aa2	nt1	nt2	prediction	based_on	effect	pph2_class	pph2_prob	pph2_FPR	pph2_TPR	pph2_FDR	site	region	PHAT	dScore	Score1	Score2	MSAv	Nobs	Nstruct	Nfilt	PDB_id	PDB_pos	PDB_ch	ident	length	NormASA	SecStr	MapReg	dVol	dProp	B-fact	H-bonds	AveNHet	MinDHet	AveNInt	MinDInt	AveNSit	MinDSit	Transv	CodPos	CpG
NP_932173.1	18	R	W	?	Q14524	18	R	W	C	T	probably damaging	alignment	?	deleterious	1	0.00026	0.00018	0.0109	NO	NO	?	+3.448	-1.735	-5.183	2	30	25	?	?	?	?	?	?	?	?	?	?	?	?	?	?	?	?	?	?	?	0	0	1
NP_932173.1	70	N	K	?	Q14524	70	N	K	T	G	probably damaging	alignment	?	deleterious	0.985	0.0375	0.74	0.0643	NO	NO	?	+1.473	-1.620	-3.093	2	30	25	?	?	?	?	?	?	?	?	?	?	?	?	?	?	?	?	?	?	?	1	2	0
NP_932173.1	104	R	Q	?	Q14524	104	R	Q	G	A	probably damaging	alignment_mz	?	deleterious	1	0.00026	0.00018	0.0109	NO	NO	?	+1.945	-1.281	-3.226	3	32	25	?	?	?	?	?	?	?	?	?	?	?	?	?	?	?	?	?	?	?	0	1	1
NP_932173.1	104	R	W	?	Q14524	104	R	W	C	T	probably damaging	alignment_mz	?	deleterious	1	0.00026	0.00018	0.0109	NO	NO	?	+3.818	-1.281	-5.099	3	32	25	?	?	?	?	?	?	?	?	?	?	?	?	?	?	?	?	?	?	?	0	0	1
NP_932173.1	121	R	W	?	Q14524	121	R	W	C	T	probably damaging	alignment_mz	?	deleterious	1	0.00026	0.00018	0.0109	NO	NO	?	+3.818	-1.281	-5.099	3	32	25	?	?	?	?	?	?	?	?	?	?	?	?	?	?	?	?	?	?	?	0	0	1
NP_932173.1	125	V	L	?	Q14524	125	V	L	G	C	benign	alignment_mz	?	neutral	0.264	0.117	0.91	0.149	NO	NO	?	+0.818	-1.571	-2.389	3	32	25	?	?	?	?	?	?	?	?	?	?	?	?	?	?	?	?	?	?	?	1	0	0
NP_932173.1	126	K	E	?	Q14524	126	K	E	A	G	possibly damaging	alignment_mz	?	deleterious	0.919	0.0594	0.811	0.0903	NO	NO	?	+1.464	-1.456	-2.920	3	32	25	?	?	?	?	?	?	?	?	?	?	?	?	?	?	?	?	?	?	?	0	0	0
NP_932173.1	161	E	K	?	Q14524	161	E	K	G	A	probably damaging	sequence annotation	2.2.2	deleterious	0.999	0.00574	0.136	0.0192	NO	TRANSMEM	-4	+1.399	-1.603	-3.002	2	31	25	?	?	?	?	?	?	?	?	?	?	?	?	?	?	?	?	?	?	?	0	0	1
NP_932173.1	216	S	L	rs41276525	Q14524	216	S	L	C	T	probably damaging	alignment	?	deleterious	0.982	0.0393	0.748	0.0664	NO	NO	?	+1.256	-1.674	-2.930	2	31	25	?	?	?	?	?	?	?	?	?	?	?	?	?	?	?	?	?	?	?	0	1	1
NP_932173.1	220	T	I	rs45620037	Q14524	220	T	I	C	T	probably damaging	sequence annotation	2.2.2	deleterious	0.999	0.00574	0.136	0.0192	NO	TRANSMEM	-1	+1.917	-1.577	-3.494	2	31	25	?	?	?	?	?	?	?	?	?	?	?	?	?	?	?	?	?	?	?	0	1	0
NP_000326.2	225	R	W	?	Q14524	225	R	W	?	?	probably damaging	sequence annotation	2.2.2	deleterious	1	0.00026	0.00018	0.0109	NO	TRANSMEM	-7	+3.353	-1.746	-5.099	?	31	25	?	?	?	?	?	?	?	?	?	?	?	?	?	?	?	?	?	?	?	?	?	?
NP_932173.1	232	V	I	rs45471994	Q14524	232	V	I	G	A	possibly damaging	sequence annotation	?	neutral	0.454	0.0996	0.889	0.132	NO	TRANSMEM	3	+1.144	-1.735	-2.879	2	31	25	?	?	?	?	?	?	?	?	?	?	?	?	?	?	?	?	?	?	?	0	0	0
NP_932173.1	270	Q	K	?	Q14524	270	Q	K	C	A	probably damaging	sequence annotation	2.2.2	deleterious	0.997	0.0167	0.409	0.0357	NO	TRANSMEM	-1	+1.491	-1.507	-2.998	3	34	25	?	?	?	?	?	?	?	?	?	?	?	?	?	?	?	?	?	?	?	1	0	0
NP_932173.1	282	R	H	?	Q14524	282	R	H	G	A	probably damaging	alignment_mz	?	deleterious	1	0.00026	0.00018	0.0109	NO	NO	?	+2.779	-1.442	-4.221	3	34	25	?	?	?	?	?	?	?	?	?	?	?	?	?	?	?	?	?	?	?	0	1	1
NP_932173.1	325	L	R	?	Q14524	325	L	R	T	G	benign	alignment	?	neutral	0.317	0.112	0.903	0.144	NO	NO	?	+1.911	-1.832	-3.743	2	31	25	?	?	?	?	?	?	?	?	?	?	?	?	?	?	?	?	?	?	?	1	1	2
NP_932173.1	336	P	L	?	Q14524	336	P	L	C	T	probably damaging	alignment	?	deleterious	0.998	0.0112	0.273	0.0274	NO	NO	?	+1.647	-1.508	-3.155	2	31	25	?	?	?	?	?	?	?	?	?	?	?	?	?	?	?	?	?	?	?	0	1	1
NP_932173.1	351	G	V	?	Q14524	351	G	V	G	T	probably damaging	alignment	?	deleterious	1	0.00026	0.00018	0.0109	NO	NO	?	+2.225	-1.306	-3.531	2	31	25	?	?	?	?	?	?	?	?	?	?	?	?	?	?	?	?	?	?	?	1	1	0
NP_932173.1	356	D	N	?	Q14524	356	D	N	G	A	probably damaging	alignment	?	deleterious	1	0.00026	0.00018	0.0109	NO	NO	?	+1.943	-1.057	-3.000	2	32	25	?	?	?	?	?	?	?	?	?	?	?	?	?	?	?	?	?	?	?	0	0	1
NP_932173.1	367	R	C	rs28937318	Q14524	367	R	C	C	T	probably damaging	alignment	?	deleterious	1	0.00026	0.00018	0.0109	NO	NO	?	+3.425	-1.398	-4.823	2	31	25	?	?	?	?	?	?	?	?	?	?	?	?	?	?	?	?	?	?	?	0	0	1
NP_932173.1	367	R	H	rs28937318	Q14524	367	R	H	G	A	probably damaging	alignment	?	deleterious	1	0.00026	0.00018	0.0109	NO	NO	?	+2.568	-1.398	-3.966	2	31	25	?	?	?	?	?	?	?	?	?	?	?	?	?	?	?	?	?	?	?	0	1	1
NP_932173.1	376	R	H	?	Q14524	376	R	H	G	A	probably damaging	alignment	?	deleterious	1	0.00026	0.00018	0.0109	NO	NO	?	+2.345	-1.746	-4.091	2	31	25	?	?	?	?	?	?	?	?	?	?	?	?	?	?	?	?	?	?	?	0	1	1
NP_932173.1	376	R	C	?	Q14524	376	R	C	C	T	probably damaging	alignment	?	deleterious	1	0.00026	0.00018	0.0109	NO	NO	?	+3.022	-1.746	-4.768	2	31	25	?	?	?	?	?	?	?	?	?	?	?	?	?	?	?	?	?	?	?	0	0	1
NP_932173.1	406	N	S	?	Q14524	406	N	S	A	G	probably damaging	sequence annotation	?	deleterious	0.999	0.00574	0.136	0.0192	NO	TRANSMEM	1	+1.551	-1.162	-2.713	3	35	25	?	?	?	?	?	?	?	?	?	?	?	?	?	?	?	?	?	?	?	0	1	0
NP_932173.1	411	V	M	?	Q14524	411	V	M	G	A	probably damaging	sequence annotation	?	deleterious	1	0.00026	0.00018	0.0109	NO	TRANSMEM	1	+2.606	-1.201	-3.807	3	35	25	?	?	?	?	?	?	?	?	?	?	?	?	?	?	?	?	?	?	?	0	0	1
NP_932173.1	439	E	K	?	Q14524	439	E	K	G	A	probably damaging	alignment_mz	?	deleterious	0.966	0.0465	0.775	0.0751	NO	NO	?	+1.558	-1.289	-2.847	3	35	25	?	?	?	?	?	?	?	?	?	?	?	?	?	?	?	?	?	?	?	0	0	0
NP_932173.1	481	R	W	?	Q14524	481	R	W	C	T	benign	alignment_mz	?	neutral	0.009	0.233	0.961	0.247	NO	NO	?	+0.739	-1.932	-2.671	3	29	25	?	?	?	?	?	?	?	?	?	?	?	?	?	?	?	?	?	?	?	0	0	1
NP_932173.1	524	S	Y	rs41313691	Q14524	524	S	Y	C	A	probably damaging	alignment	?	deleterious	0.959	0.0488	0.782	0.0779	NO	NO	?	+1.660	-1.674	-3.334	2	30	25	?	?	?	?	?	?	?	?	?	?	?	?	?	?	?	?	?	?	?	1	1	0
NP_932173.1	552	G	R	rs3918389	Q14524	552	G	R	G	A	probably damaging	alignment	?	deleterious	1	0.00026	0.00018	0.0109	NO	NO	?	+2.344	-1.270	-3.614	2	30	25	?	?	?	?	?	?	?	?	?	?	?	?	?	?	?	?	?	?	?	0	0	0
NP_932173.1	558	H	R	rs1805124	Q14524	558	H	R	A	G	benign	alignment	?	neutral	0	1	1	0.575	NO	NO	?	-0.419	-2.293	-1.874	2	30	25	?	?	?	?	?	?	?	?	?	?	?	?	?	?	?	?	?	?	?	0	1	2
NP_932173.1	567	L	Q	?	Q14524	567	L	Q	T	A	probably damaging	alignment	?	deleterious	0.966	0.0465	0.775	0.0751	NO	NO	?	+2.274	-1.676	-3.950	2	30	25	?	?	?	?	?	?	?	?	?	?	?	?	?	?	?	?	?	?	?	1	1	0
NP_932173.1	572	A	D	rs36210423	Q14524	572	A	D	C	A	benign	alignment	?	neutral	0.055	0.163	0.94	0.191	NO	NO	?	+1.388	-2.067	-3.455	2	30	25	?	?	?	?	?	?	?	?	?	?	?	?	?	?	?	?	?	?	?	1	1	0
NP_932173.1	573	Q	E	?	Q14524	573	Q	E	C	G	benign	alignment	?	neutral	0.047	0.168	0.942	0.195	NO	NO	?	+1.057	-1.953	-3.010	2	30	25	?	?	?	?	?	?	?	?	?	?	?	?	?	?	?	?	?	?	?	1	0	2
NP_932173.1	592	N	K	?	Q14524	592	N	K	C	G	possibly damaging	alignment	?	deleterious	0.684	0.0838	0.862	0.116	CARBOHYD	NO	?	+1.499	-1.650	-3.149	2	30	25	?	?	?	?	?	?	?	?	?	?	?	?	?	?	?	?	?	?	?	1	2	0
NP_932173.1	615	G	E	?	Q14524	615	G	E	G	A	probably damaging	alignment	?	deleterious	0.975	0.0436	0.762	0.072	NO	NO	?	+2.072	-1.555	-3.627	2	29	25	?	?	?	?	?	?	?	?	?	?	?	?	?	?	?	?	?	?	?	0	1	0
NP_932173.1	618	L	F	rs45488304	Q14524	618	L	F	C	T	possibly damaging	alignment	?	deleterious	0.748	0.078	0.853	0.11	NO	NO	?	+1.948	-1.618	-3.566	2	29	25	?	?	?	?	?	?	?	?	?	?	?	?	?	?	?	?	?	?	?	0	0	0
NP_932173.1	619	L	F	?	Q14524	619	L	F	C	T	possibly damaging	alignment	?	deleterious	0.82	0.07	0.839	0.102	NO	NO	?	+2.041	-1.861	-3.902	2	29	25	?	?	?	?	?	?	?	?	?	?	?	?	?	?	?	?	?	?	?	0	0	0
NP_932173.1	647	A	D	?	Q14524	647	A	D	C	A	benign	alignment	?	neutral	0.268	0.117	0.909	0.148	NO	NO	?	+1.916	-1.695	-3.611	2	28	25	?	?	?	?	?	?	?	?	?	?	?	?	?	?	?	?	?	?	?	1	1	0
NP_932173.1	680	R	H	?	Q14524	680	R	H	G	A	benign	alignment	?	neutral	0	1	1	0.575	NO	NO	?	+0.158	-2.091	-2.249	2	31	25	?	?	?	?	?	?	?	?	?	?	?	?	?	?	?	?	?	?	?	0	1	1
NP_932173.1	735	A	V	?	Q14524	735	A	V	C	T	benign	sequence annotation	?	neutral	0.049	0.167	0.941	0.193	NO	TRANSMEM	1	+0.325	-1.847	-2.172	2	31	25	?	?	?	?	?	?	?	?	?	?	?	?	?	?	?	?	?	?	?	0	1	1
NP_932173.1	752	G	R	?	Q14524	752	G	R	G	A	probably damaging	sequence annotation	2.2.2	deleterious	0.981	0.0399	0.75	0.0672	NO	TRANSMEM	-5	+2.150	-1.473	-3.623	2	32	25	?	?	?	?	?	?	?	?	?	?	?	?	?	?	?	?	?	?	?	0	0	1
NP_932173.1	878	R	C	?	Q14524	878	R	C	C	T	probably damaging	alignment	?	deleterious	1	0.00026	0.00018	0.0109	NO	NO	?	+2.938	-1.721	-4.659	2	31	25	?	?	?	?	?	?	?	?	?	?	?	?	?	?	?	?	?	?	?	0	0	1
NP_000326.2	941	S	N	?	Q14524	941	S	N	?	?	probably damaging	alignment_mz	?	deleterious	0.998	0.0112	0.273	0.0274	NO	NO	?	+1.761	-1.239	-3.000	3	31	25	?	?	?	?	?	?	?	?	?	?	?	?	?	?	?	?	?	?	?	?	?	?
NP_932173.1	965	R	C	?	Q14524	965	R	C	C	T	probably damaging	alignment_mz	?	deleterious	1	0.00026	0.00018	0.0109	NO	NO	?	+3.342	-1.435	-4.777	3	31	25	?	?	?	?	?	?	?	?	?	?	?	?	?	?	?	?	?	?	?	0	0	1
NP_932173.1	997	A	S	?	Q14524	997	A	S	G	T	benign	alignment_mz	?	neutral	0	1	1	0.575	NO	NO	?	+0.364	-1.995	-2.359	3	32	25	?	?	?	?	?	?	?	?	?	?	?	?	?	?	?	?	?	?	?	1	0	1
NP_932173.1	1053	E	K	?	Q14524	1053	E	K	G	A	probably damaging	alignment	?	deleterious	0.999	0.00574	0.136	0.0192	NO	NO	?	+1.353	-1.587	-2.940	2	31	25	?	?	?	?	?	?	?	?	?	?	?	?	?	?	?	?	?	?	?	0	0	1
NP_932173.1	1090	P	L	rs1805125	Q14524	1090	P	L	C	T	benign	alignment_mz	?	neutral	0.056	0.163	0.939	0.19	NO	NO	?	+1.262	-1.847	-3.109	3	22	25	?	?	?	?	?	?	?	?	?	?	?	?	?	?	?	?	?	?	?	0	1	1
NP_932173.1	1103	S	Y	rs7626962	Q14524	1103	S	Y	C	A	benign	alignment_mz	?	neutral	0.268	0.117	0.909	0.148	NO	NO	?	+2.332	-1.607	-3.939	3	21	25	?	?	?	?	?	?	?	?	?	?	?	?	?	?	?	?	?	?	?	1	1	0
NP_932173.1	1193	R	Q	rs41261344	Q14524	1193	R	Q	G	A	benign	alignment	?	neutral	0.001	0.852	0.994	0.514	NO	NO	?	+0.249	-2.684	-2.933	2	808	25	?	?	?	?	?	?	?	?	?	?	?	?	?	?	?	?	?	?	?	0	1	1
NP_932173.1	1232	R	W	?	Q14524	1232	R	W	C	T	probably damaging	alignment	?	deleterious	1	0.00026	0.00018	0.0109	NO	NO	?	+3.783	-1.508	-5.291	2	813	25	?	?	?	?	?	?	?	?	?	?	?	?	?	?	?	?	?	?	?	0	0	1
NP_932173.1	1275	D	N	?	Q14524	1275	D	N	G	A	probably damaging	sequence annotation	?	deleterious	1	0.00026	0.00018	0.0109	NO	TRANSMEM	2	+2.008	-1.360	-3.368	2	813	25	?	?	?	?	?	?	?	?	?	?	?	?	?	?	?	?	?	?	?	0	0	1
NP_932173.1	1295	E	K	?	Q14524	1295	E	K	G	A	probably damaging	alignment	?	deleterious	0.99	0.0338	0.719	0.06	NO	NO	?	+0.988	-1.726	-2.714	2	783	25	?	?	?	?	?	?	?	?	?	?	?	?	?	?	?	?	?	?	?	0	0	1
NP_932173.1	1304	T	M	?	Q14524	1304	T	M	C	T	probably damaging	sequence annotation	?	deleterious	1	0.00026	0.00018	0.0109	NO	TRANSMEM	0	+3.063	-1.292	-4.355	2	783	25	?	?	?	?	?	?	?	?	?	?	?	?	?	?	?	?	?	?	?	0	1	1
NP_932173.1	1308	L	F	rs41313031	Q14524	1308	L	F	C	T	probably damaging	sequence annotation	?	deleterious	1	0.00026	0.00018	0.0109	NO	TRANSMEM	1	+1.111	-1.044	-2.155	2	779	25	?	?	?	?	?	?	?	?	?	?	?	?	?	?	?	?	?	?	?	0	0	0
NP_932173.1	1325	N	S	rs28937317	Q14524	1325	N	S	A	G	possibly damaging	alignment	?	deleterious	0.947	0.0535	0.794	0.0836	NO	NO	?	+0.909	-1.667	-2.576	2	801	25	?	?	?	?	?	?	?	?	?	?	?	?	?	?	?	?	?	?	?	0	1	0
NP_932173.1	1330	A	P	?	Q14524	1330	A	P	G	C	probably damaging	alignment	?	deleterious	1	0.00026	0.00018	0.0109	NO	NO	?	+2.433	-1.233	-3.666	2	800	25	?	?	?	?	?	?	?	?	?	?	?	?	?	?	?	?	?	?	?	1	0	1
NP_932173.1	1332	P	L	?	Q14524	1332	P	L	C	T	probably damaging	alignment	?	deleterious	1	0.00026	0.00018	0.0109	NO	NO	?	+1.069	-1.019	-2.088	2	801	25	?	?	?	?	?	?	?	?	?	?	?	?	?	?	?	?	?	?	?	0	1	1
NP_932173.1	1333	S	Y	?	Q14524	1333	S	Y	C	A	probably damaging	alignment	?	deleterious	1	0.00026	0.00018	0.0109	NO	NO	?	+2.922	-1.283	-4.205	2	801	25	?	?	?	?	?	?	?	?	?	?	?	?	?	?	?	?	?	?	?	1	1	0
NP_932173.1	1340	V	I	?	Q14524	1340	V	I	G	A	probably damaging	sequence annotation	?	deleterious	1	0.00026	0.00018	0.0109	NO	TRANSMEM	3	+1.594	-1.046	-2.640	2	801	25	?	?	?	?	?	?	?	?	?	?	?	?	?	?	?	?	?	?	?	0	0	1
NP_932173.1	1406	G	R	?	Q14524	1406	G	R	G	A	probably damaging	alignment	?	deleterious	1	0.00026	0.00018	0.0109	NO	NO	?	+2.446	-1.335	-3.781	2	800	25	?	?	?	?	?	?	?	?	?	?	?	?	?	?	?	?	?	?	?	0	0	0
NP_932173.1	1408	G	R	rs28936971	Q14524	1408	G	R	G	A	probably damaging	alignment	?	deleterious	1	0.00026	0.00018	0.0109	NO	NO	?	+1.662	-0.837	-2.499	2	800	25	?	?	?	?	?	?	?	?	?	?	?	?	?	?	?	?	?	?	?	0	0	1
NP_932173.1	1427	A	S	?	Q14524	1427	A	S	G	T	possibly damaging	alignment	?	deleterious	0.943	0.0548	0.797	0.0852	NO	NO	?	+0.401	-1.553	-1.954	2	792	25	?	?	?	?	?	?	?	?	?	?	?	?	?	?	?	?	?	?	?	1	0	0
NP_932173.1	1432	R	G	?	Q14524	1432	R	G	A	G	possibly damaging	alignment	?	deleterious	0.861	0.0665	0.83	0.0979	NO	NO	?	+0.843	-1.696	-2.539	2	792	25	?	?	?	?	?	?	?	?	?	?	?	?	?	?	?	?	?	?	?	0	0	2
NP_932173.1	1438	P	L	?	Q14524	1438	P	L	C	T	probably damaging	alignment	?	deleterious	0.99	0.0338	0.719	0.06	NO	NO	?	+2.385	-1.065	-3.450	2	795	25	?	?	?	?	?	?	?	?	?	?	?	?	?	?	?	?	?	?	?	0	1	0
NP_932173.1	1473	F	C	?	Q14524	1473	F	C	T	G	probably damaging	alignment	?	deleterious	0.998	0.0112	0.273	0.0274	NO	NO	?	+3.484	-1.320	-4.804	2	796	25	?	?	?	?	?	?	?	?	?	?	?	?	?	?	?	?	?	?	?	1	1	0
NP_932173.1	1473	F	S	?	Q14524	1473	F	S	T	C	probably damaging	alignment	?	deleterious	0.975	0.0436	0.762	0.072	NO	NO	?	+2.177	-1.320	-3.497	2	796	25	?	?	?	?	?	?	?	?	?	?	?	?	?	?	?	?	?	?	?	0	1	0
NP_932173.1	1486	F	L	?	Q14524	1486	F	L	T	C	benign	alignment	?	neutral	0.092	0.148	0.931	0.177	NO	NO	?	+0.859	-1.458	-2.317	2	795	25	?	?	?	?	?	?	?	?	?	?	?	?	?	?	?	?	?	?	?	0	0	0
NP_932173.1	1512	R	W	?	Q14524	1512	R	W	C	T	probably damaging	alignment	?	deleterious	1	0.00026	0.00018	0.0109	NO	NO	?	+3.939	-1.359	-5.298	2	795	25	?	?	?	?	?	?	?	?	?	?	?	?	?	?	?	?	?	?	?	0	0	1
NP_932173.1	1620	T	M	?	Q14524	1620	T	M	C	T	probably damaging	alignment	?	deleterious	0.994	0.0289	0.689	0.0537	NO	NO	?	+3.036	-1.502	-4.538	2	784	25	?	?	?	?	?	?	?	?	?	?	?	?	?	?	?	?	?	?	?	0	1	1
NP_932173.1	1623	R	Q	?	Q14524	1623	R	Q	G	A	possibly damaging	sequence annotation	2.2.2	neutral	0.485	0.098	0.885	0.13	NO	TRANSMEM	-2	+0.663	-1.370	-2.033	2	783	25	?	?	?	?	?	?	?	?	?	?	?	?	?	?	?	?	?	?	?	0	1	1
NP_932173.1	1623	R	L	?	Q14524	1623	R	L	G	T	benign	sequence annotation	2.2.2	neutral	0.154	0.133	0.921	0.164	NO	TRANSMEM	-6	+1.002	-1.370	-2.372	2	783	25	?	?	?	?	?	?
[truncated: 5 more columns]
