# Supplementary material for: Assessment of the predictive accuracy of five in silico prediction tools, alone or in combination, and two metaservers to classify long QT syndrome gene mutations
Source: BMC Med Genet. 2015 May 13;16:34. doi: 10.1186/s12881-015-0176-z (PMC4630850; doi:10.1186/s12881-015-0176-z)
Supplement: Additional file 3: — Raw data. The zipped file contains all raw data results in txt format from the five different in silico prediction tools and two metaservers. [file 12881_2015_176_MOESM3_ESM.zip › Supplementary Materials 2/Predict SNP results/KCNH2/KCNH2 output.txt]

"Wild residue	Position	Target residue	PredictSNP prediction	PredictSNP confidence	MAPP prediction	MAPP confidence	PhD-SNP prediction	PhD-SNP confidence	PolyPhen-1 prediction	PolyPhen-1 confidence	PolyPhen-2 prediction	PolyPhen-2 confidence	SIFT prediction	SIFT confidence	SNAP prediction	SNAP confidence	Annotations"			
"K		28		E		DELETERIOUS		0.52145411			DELETERIOUS	0.60798122	DELETERIOUS	0.74491225	NEUTRAL	0.67667668	DELETERIOUS	0.52778524	NEUTRAL	0.55439739	"			
"F		29		L		NEUTRAL			0.6025641			DELETERIOUS	0.87523992	NEUTRAL	0.66884082	NEUTRAL	0.69369369	DELETERIOUS	0.79280784	NEUTRAL	0.58359402	Natural variant: in LQT2 (mapped from position 29 in UniProt Q12809)	Disease: In long Q-T syndrome (LQTS) (mapped from position 29 in PMD A012967)"			
"I		31		S		DELETERIOUS		0.86908365			DELETERIOUS	0.88474971	DELETERIOUS	0.74491225	DELETERIOUS	0.47429306	DELETERIOUS	0.79280784	DELETERIOUS	0.80510276	Natural variant: in LQT2 (mapped from position 31 in UniProt Q12809)"			
"N		33		T		DELETERIOUS		0.71871275	NEUTRAL	0.6969163	DELETERIOUS	0.88474971	DELETERIOUS	0.74491225	DELETERIOUS	0.45308483	DELETERIOUS	0.79280784	DELETERIOUS	0.55551884	Natural variant: in LQT2 (mapped from position 33 in UniProt Q12809)"			
"Y		43		C		DELETERIOUS		0.60548272	NEUTRAL	0.74977974	DELETERIOUS	0.87523992	DELETERIOUS	0.59445019	NEUTRAL	0.70770771	DELETERIOUS	0.79280784	DELETERIOUS	0.72038776	"			
"G		53		R		DELETERIOUS		0.60548272	NEUTRAL	0.65286344	DELETERIOUS	0.88474971	NEUTRAL	0.66884082	DELETERIOUS	0.50257069	DELETERIOUS	0.45232975	DELETERIOUS	0.72038776	Natural variant: in LQT2 (mapped from position 53 in UniProt Q12809)"			
"R		56		Q		DELETERIOUS		0.71871275	NEUTRAL	0.77004405	DELETERIOUS	0.88474971	DELETERIOUS	0.74491225	DELETERIOUS	0.55077121	DELETERIOUS	0.79280784	DELETERIOUS	0.80510276	Natural variant: in LQT2 (mapped from position 56 in UniProt Q12809)"			
"T		65		P		DELETERIOUS		0.60548272	NEUTRAL	0.65022026	DELETERIOUS	0.81731169	DELETERIOUS	0.74491225	DELETERIOUS	0.59318766	DELETERIOUS	0.52778524	NEUTRAL	0.66524217	Natural variant: in LQT2; dbSNP:rs28933095 (mapped from position 65 in UniProt Q12809)"			
"C		66		G		DELETERIOUS		0.71871275	NEUTRAL	0.73127753	DELETERIOUS	0.88474971	DELETERIOUS	0.74491225	DELETERIOUS	0.59318766	DELETERIOUS	0.79280784	DELETERIOUS	0.72038776	Natural variant: in LQT2 (mapped from position 66 in UniProt Q12809)"			
"H		70		R		DELETERIOUS		0.54946365	DELETERIOUS	0.62143928	DELETERIOUS	0.58885542	NEUTRAL	0.66884082	DELETERIOUS	0.50257069	DELETERIOUS	0.42969871	NEUTRAL	0.50014676	Natural variant: in LQT2 (mapped from position 70 in UniProt Q12809)"			
"P		72		Q		NEUTRAL			0.65307311	NEUTRAL	0.78325991	DELETERIOUS	0.60798122	NEUTRAL	0.66884082	DELETERIOUS	0.40745501	NEUTRAL	0.70614426	NEUTRAL	0.50014676	Natural variant: in LQT2 (mapped from position 72 in UniProt Q12809)"			
"A		78		P		NEUTRAL			0.6025641	DELETERIOUS	0.40929535	DELETERIOUS	0.87523992	NEUTRAL	0.66884082	NEUTRAL	0.72472472	DELETERIOUS	0.45949821	NEUTRAL	0.61167883	Natural variant: in LQT2 (mapped from position 78 in UniProt Q12809)"			
"L		86		R		NEUTRAL			0.6025641			DELETERIOUS	0.85822785	NEUTRAL	0.66884082	NEUTRAL	0.72745491	DELETERIOUS	0.79280784	NEUTRAL	0.61167883	Natural variant: in LQT2 (mapped from position 86 in UniProt Q12809)"			
"M		124		T		DELETERIOUS		0.60548272	DELETERIOUS	0.42653673	DELETERIOUS	0.60798122	DELETERIOUS	0.59445019	NEUTRAL	0.63363363	DELETERIOUS	0.79280784	NEUTRAL	0.50014676	"			
"M		124		R		DELETERIOUS		0.50595948	DELETERIOUS	0.42653673	DELETERIOUS	0.85822785	NEUTRAL	0.66884082	NEUTRAL	0.72472472	NEUTRAL	0.60819234	DELETERIOUS	0.72038776	"			
"R		148		W		NEUTRAL			0.82622462			NEUTRAL	0.55202703	NEUTRAL	0.66884082	NEUTRAL	0.70770771	NEUTRAL	0.60819234	NEUTRAL	0.66524217	"			
"R		176		W		DELETERIOUS		0.86908365			DELETERIOUS	0.58885542	DELETERIOUS	0.74491225	DELETERIOUS	0.67524116	DELETERIOUS	0.79280784	DELETERIOUS	0.55551884	Natural variant: in LQT2; dbSNP:rs36210422 (mapped from position 176 in UniProt Q12809)"			
"R		181		Q		NEUTRAL			0.82622462			NEUTRAL	0.71871412	NEUTRAL	0.66884082	NEUTRAL	0.7027027	NEUTRAL	0.76224399	NEUTRAL	0.66524217	Natural variant: in dbSNP:rs41308954 (mapped from position 181 in UniProt Q12809)"			
"R		328		C		DELETERIOUS		0.86908365			DELETERIOUS	0.7733853	DELETERIOUS	0.59445019	DELETERIOUS	0.43123393	DELETERIOUS	0.79280784	DELETERIOUS	0.72038776	Natural variant: in LQT2 (mapped from position 328 in UniProt Q12809)"			
"P		347		S		NEUTRAL			0.82622462	NEUTRAL	0.74185022	NEUTRAL	0.83210379	NEUTRAL	0.66884082	NEUTRAL	0.69369369	NEUTRAL	0.76936776	NEUTRAL	0.66524217	Natural variant: in LQT2 (mapped from position 347 in UniProt Q12809)"			
"T		421		M		DELETERIOUS		0.71871275	DELETERIOUS	0.5089955	DELETERIOUS	0.81731169	NEUTRAL	0.66884082	DELETERIOUS	0.67524116	DELETERIOUS	0.79280784	DELETERIOUS	0.84845361	Natural variant: in LQT2 (mapped from position 421 in UniProt Q12809)"			
"A		422		T		DELETERIOUS		0.60697259	DELETERIOUS	0.46176912	DELETERIOUS	0.81731169	NEUTRAL	0.66884082	DELETERIOUS	0.67524116	DELETERIOUS	0.79280784	NEUTRAL	0.50014676	Natural variant: in LQT2 (mapped from position 422 in UniProt Q12809)"			
"T		436		M		NEUTRAL			0.82622462			NEUTRAL	0.68183996	NEUTRAL	0.66884082	NEUTRAL	0.62762763	NEUTRAL	0.70614426	NEUTRAL	0.76823399	Natural variant: in LQT2 (mapped from position 436 in UniProt Q12809)"			
"D		456		Y		DELETERIOUS		0.86908365	DELETERIOUS	0.58770615	DELETERIOUS	0.81731169	DELETERIOUS	0.59445019	DELETERIOUS	0.81142888	DELETERIOUS	0.79280784	DELETERIOUS	0.88519637	Natural variant: in LQT2 (mapped from position 456 in UniProt Q12809)"			
"N		470		D		DELETERIOUS		0.60697259	NEUTRAL	0.64229075	DELETERIOUS	0.81731169	NEUTRAL	0.66884082	DELETERIOUS	0.67524116	DELETERIOUS	0.79280784	DELETERIOUS	0.88519637	Natural variant: in LQT2; aberrant protein folding increases the association of mutant KCNH2 with CANX and results in defective protein trafficking (mapped from position 470 in UniProt Q12809)	Function: Almost no HERG current is generated when this mutant is  expressed at 37 C"	" whereas at 27 C its channel function is  markedly improved.: E-4031 can restore the generation of HERG  current. (mapped from position 470 in PMD A992091)	Disease: In LQT (mapped from position 470 in PMD A951517)"		
"T		474		I		DELETERIOUS		0.86908365	DELETERIOUS	0.63268366	DELETERIOUS	0.81731169	DELETERIOUS	0.59445019	DELETERIOUS	0.59318766	DELETERIOUS	0.45232975	DELETERIOUS	0.72038776	Natural variant: in LQT2 (mapped from position 474 in UniProt Q12809)	Disease: In long-QT syndrome type 2 (LQT2) (mapped from position 474 in PMD A973111)"			
"A		490		T		DELETERIOUS		0.60697259	NEUTRAL	0.64229075	NEUTRAL	0.44670846	DELETERIOUS	0.74491225	DELETERIOUS	0.81142888	DELETERIOUS	0.52778524	DELETERIOUS	0.55551884	Natural variant: in long QT syndrome; bradycardia-induced; dbSNP:rs28928905 (mapped from position 490 in UniProt Q12809)	Function: Properties of the activation gate [="	 no change]: Properties of inward  rectification [=	 no change]: Current density [-	" decrease] (mapped from position 490 in PMD A012484)	Disease: In bradycardia-induced long QT syndrome (mapped from position 490 in PMD A012484)"
"D		501		N		DELETERIOUS		0.7556615	DELETERIOUS	0.46176912	DELETERIOUS	0.87523992	NEUTRAL	0.66884082	DELETERIOUS	0.81142888	DELETERIOUS	0.79280784	DELETERIOUS	0.84845361	"			
"R		531		Q		DELETERIOUS		0.86908365	DELETERIOUS	0.46176912	DELETERIOUS	0.7733853	DELETERIOUS	0.59445019	DELETERIOUS	0.81142888	DELETERIOUS	0.79280784	DELETERIOUS	0.84845361	Natural variant: in LQT2 (mapped from position 531 in UniProt Q12809)"			
"R		531		W		DELETERIOUS		0.86908365	DELETERIOUS	0.63268366	DELETERIOUS	0.88474971	DELETERIOUS	0.59445019	DELETERIOUS	0.81142888	DELETERIOUS	0.79280784	DELETERIOUS	0.84845361	"			
"R		534		C		DELETERIOUS		0.86908365	DELETERIOUS	0.76536732	DELETERIOUS	0.81731169	DELETERIOUS	0.59445019	DELETERIOUS	0.81142888	DELETERIOUS	0.79280784	DELETERIOUS	0.80510276	Natural variant: in LQT2 (mapped from position 534 in UniProt Q12809)	Disease: In LQTS (mapped from position 534 in PMD A012967)"			
"R		534		L		DELETERIOUS		0.86908365	DELETERIOUS	0.58770615	DELETERIOUS	0.85822785	DELETERIOUS	0.59445019	DELETERIOUS	0.63431877	DELETERIOUS	0.79280784	DELETERIOUS	0.80510276	"			
"L		552		S		DELETERIOUS		0.71871275	NEUTRAL	0.72246696	DELETERIOUS	0.81731169	DELETERIOUS	0.59445019	DELETERIOUS	0.81142888	DELETERIOUS	0.79280784	DELETERIOUS	0.72038776	Natural variant: in LQT2 (mapped from position 552 in UniProt Q12809)"			
"A		561		V		DELETERIOUS		0.60548272	NEUTRAL	0.72246696	DELETERIOUS	0.87523992	NEUTRAL	0.66884082	DELETERIOUS	0.81142888	DELETERIOUS	0.79280784	DELETERIOUS	0.72038776	Natural variant: in LQT2; the mutation reduces wild-type channel expression (mapped from position 561 in UniProt Q12809)	Disease: In LQTS (mapped from position 561 in PMD A012967)	Disease: In LQT2 (mapped from position 561 in PMD A973111)	Disease: In LQT (mapped from position 561 in PMD A951517)"			
"A		561		T		DELETERIOUS		0.60697259	NEUTRAL	0.64229075	DELETERIOUS	0.85822785	NEUTRAL	0.66884082	DELETERIOUS	0.81142888	DELETERIOUS	0.79280784	DELETERIOUS	0.72038776	Natural variant: in LQT2 (mapped from position 561 in UniProt Q12809)	Disease: In long QT syndrome type 2 (LQT2) (mapped from position 561 in PMD A012487)"			
"A		561		P		DELETERIOUS		0.86908365	DELETERIOUS	0.58889722	DELETERIOUS	0.85822785	DELETERIOUS	0.59445019	DELETERIOUS	0.81142888	DELETERIOUS	0.79280784	DELETERIOUS	0.80510276	"			
"H		562		P		DELETERIOUS		0.86908365	DELETERIOUS	0.87706147	DELETERIOUS	0.7733853	DELETERIOUS	0.59445019	DELETERIOUS	0.67524116	DELETERIOUS	0.79280784	DELETERIOUS	0.88519637	Natural variant: in LQT2 (mapped from position 562 in UniProt Q12809)"			
"L		564		P		DELETERIOUS		0.86908365	DELETERIOUS	0.58770615	DELETERIOUS	0.81731169	DELETERIOUS	0.59445019	DELETERIOUS	0.47429306	DELETERIOUS	0.79280784	DELETERIOUS	0.84845361	Natural variant: in LQT2 (mapped from position 564 in UniProt Q12809)"			
"W		568		C		DELETERIOUS		0.86908365	DELETERIOUS	0.55997001	DELETERIOUS	0.85822785	DELETERIOUS	0.59445019	DELETERIOUS	0.81142888	DELETERIOUS	0.79280784	DELETERIOUS	0.84845361	Disease: In LQT2 (mapped from position 568 in PMD A012487)"			
"I		571		L		DELETERIOUS		0.86908365	DELETERIOUS	0.46176912	DELETERIOUS	0.73260309	DELETERIOUS	0.59445019	DELETERIOUS	0.67524116	DELETERIOUS	0.79280784	DELETERIOUS	0.72038776	Natural variant: in LQT2 (mapped from position 571 in UniProt Q12809)"			
"G		572		S		DELETERIOUS		0.65494636	NEUTRAL	0.85110132	DELETERIOUS	0.7733853	DELETERIOUS	0.59445019	DELETERIOUS	0.81142888	DELETERIOUS	0.79280784	DELETERIOUS	0.72038776	Natural variant: in LQT2 (mapped from position 572 in UniProt Q12809)"			
"G		572		R		DELETERIOUS		0.86908365	DELETERIOUS	0.57314329	DELETERIOUS	0.87523992	DELETERIOUS	0.74491225	DELETERIOUS	0.81142888	DELETERIOUS	0.79280784	DELETERIOUS	0.84845361	Natural variant: in LQT2; severe form (mapped from position 572 in UniProt Q12809)	Disease: In LQTS (mapped from position 572 in PMD A012967)"			
"R		582		C		DELETERIOUS		0.86908365			DELETERIOUS	0.60798122	DELETERIOUS	0.74491225	DELETERIOUS	0.81142888	DELETERIOUS	0.79280784	DELETERIOUS	0.72038776	Natural variant: in LQT2 (mapped from position 582 in UniProt Q12809)	Disease: In LQT2 (mapped from position 582 in PMD A012487)"			
"G		584		S		DELETERIOUS		0.50595948			DELETERIOUS	0.60798122	NEUTRAL	0.66884082	DELETERIOUS	0.63431877	NEUTRAL	0.76224399	DELETERIOUS	0.55551884	Natural variant: in LQT2 (mapped from position 584 in UniProt Q12809)"			
"I		593		R		DELETERIOUS		0.86908365	DELETERIOUS	0.63268366	DELETERIOUS	0.85822785	DELETERIOUS	0.74491225	DELETERIOUS	0.64717224	DELETERIOUS	0.79280784	DELETERIOUS	0.88519637	Natural variant: in LQT2; dbSNP:rs28928904 (mapped from position 593 in UniProt Q12809)"			
"P		596		R		NEUTRAL			0.75291375	NEUTRAL	0.64229075	DELETERIOUS	0.73260309	NEUTRAL	0.66884082	NEUTRAL	0.62762763	NEUTRAL	0.76936776	NEUTRAL	0.55439739	Natural variant: in LQT2 (mapped from position 596 in UniProt Q12809)"			
"G		601		S		NEUTRAL			0.62831343			DELETERIOUS	0.81731169	NEUTRAL	0.66884082	DELETERIOUS	0.40745501	NEUTRAL	0.81300089	NEUTRAL	0.83058824	Natural variant: in LQT2 (mapped from position 601 in UniProt Q12809)"			
"G		604		S		DELETERIOUS		0.60548272	NEUTRAL	0.85110132	DELETERIOUS	0.67620995	DELETERIOUS	0.74491225	DELETERIOUS	0.81142888	DELETERIOUS	0.79280784	NEUTRAL	0.70878378	Natural variant: in LQT2 (mapped from position 604 in UniProt Q12809)"			
"D		609		N		DELETERIOUS		0.60548272	NEUTRAL	0.76123348	NEUTRAL	0.44670846	DELETERIOUS	0.59445019	DELETERIOUS	0.59318766	DELETERIOUS	0.52778524	DELETERIOUS	0.62208185	Natural variant: in LQT2 (mapped from position 609 in UniProt Q12809)	Disease: In LQT2 (mapped from position 609 in PMD A012487)"			
"D		609		G		DELETERIOUS		0.71871275	NEUTRAL	0.71742958	DELETERIOUS	0.57795276	DELETERIOUS	0.59445019	DELETERIOUS	0.59318766	DELETERIOUS	0.79280784	DELETERIOUS	0.72038776	"			
"Y		611		H		DELETERIOUS		0.86908365	DELETERIOUS	0.62143928	DELETERIOUS	0.81731169	DELETERIOUS	0.59445019	DELETERIOUS	0.81142888	DELETERIOUS	0.79280784	DELETERIOUS	0.86956522	Natural variant: in LQT2 (mapped from position 611 in UniProt Q12809)	Disease: In LQT2 (mapped from position 611 in PMD A973111)"			
"V		612		L		NEUTRAL			0.6025641	NEUTRAL	0.74977974	DELETERIOUS	0.73260309	NEUTRAL	0.66884082	DELETERIOUS	0.47429306	NEUTRAL	0.67141585	DELETERIOUS	0.62208185	Natural variant: in LQT2 (mapped from position 612 in UniProt Q12809)	Disease: In long QT syndrome (LQTS) (mapped from position 612 in PMD A981701)"			
"T		613		M		DELETERIOUS		0.7556615	NEUTRAL	0.70484581	DELETERIOUS	0.7733853	DELETERIOUS	0.74491225	DELETERIOUS	0.81142888	DELETERIOUS	0.79280784	DELETERIOUS	0.84845361	Natural variant: in LQT2 (mapped from position 613 in UniProt Q12809)	Disease: In LQT2 (mapped from position 613 in PMD A012487)"			
"A		614		V		DELETERIOUS		0.86908365	DELETERIOUS	0.65667166	DELETERIOUS	0.85822785	DELETERIOUS	0.74491225	DELETERIOUS	0.81142888	DELETERIOUS	0.79280784	DELETERIOUS	0.72038776	Natural variant: in LQT2 (mapped from position 614 in UniProt Q12809)	Disease: In LQTS (mapped from position 614 in PMD A981701)	Disease: In LQT2 (mapped from position 614 in PMD A973111)"			
"S		621		N		DELETERIOUS		0.7556615	DELETERIOUS	0.46176912	DELETERIOUS	0.81731169	DELETERIOUS	0.59445019	DELETERIOUS	0.63431877	DELETERIOUS	0.79280784	NEUTRAL	0.50014676	Disease: In LQTS (mapped from position 621 in PMD A012967)	Disease: In LQT2 (mapped from position 621 in PMD A012487)"			
"T		623		I		DELETERIOUS		0.7556615	NEUTRAL	0.70484581	DELETERIOUS	0.7733853	DELETERIOUS	0.74491225	DELETERIOUS	0.81142888	DELETERIOUS	0.79280784	DELETERIOUS	0.84845361	Natural variant: in LQT2 (mapped from position 623 in UniProt Q12809)"			
"F		627		L		DELETERIOUS		0.86908365	DELETERIOUS	0.40929535	DELETERIOUS	0.85822785	DELETERIOUS	0.59445019	DELETERIOUS	0.81142888	DELETERIOUS	0.79280784	DELETERIOUS	0.72038776	Natural variant: in LQT2 (mapped from position 627 in UniProt Q12809)"			
"G		628		S		DELETERIOUS		0.71871275	NEUTRAL	0.79030837	DELETERIOUS	0.87523992	DELETERIOUS	0.74491225	DELETERIOUS	0.81142888	DELETERIOUS	0.79280784	DELETERIOUS	0.84845361	Natural variant: in LQT2 (mapped from position 628 in UniProt Q12809)	Function: In vivo expression of HERG-G628S suppresses I(Kr) without  significantly delaying repolarization. HERG-G628S expression  abbreviates refractoriness and increases beat-to-beat APD variability"	 leading to EADs. (Overexpression of HERG-WT  increases I(Kr)	 thereby acceleration repolarization	"  increasing refractoriness and diminishing beat-to-beat  APD variability.) (mapped from position 628 in PMD A012953)	Mutagenesis: Dominant negative mutant; abolishes ERG current (mapped from position 630 in UniProt O08962)	Disease: In LQT (mapped from position 628 in PMD A951517)"
"N		629		S		DELETERIOUS		0.60548272	NEUTRAL	0.73127753	DELETERIOUS	0.81731169	NEUTRAL	0.66884082	DELETERIOUS	0.81142888	DELETERIOUS	0.79280784	DELETERIOUS	0.72038776	Natural variant: in LQT2 (mapped from position 629 in UniProt Q12809)	Disease: In LQTS (mapped from position 629 in PMD A012967)"			
"N		629		K		DELETERIOUS		0.71871275	NEUTRAL	0.76563877	DELETERIOUS	0.85822785	DELETERIOUS	0.74491225	DELETERIOUS	0.81142888	DELETERIOUS	0.79280784	DELETERIOUS	0.84845361	Natural variant: in LQT2 (mapped from position 629 in UniProt Q12809)"			
"N		629		D		DELETERIOUS		0.60548272	NEUTRAL	0.76563877	NEUTRAL	0.68183996	DELETERIOUS	0.59445019	DELETERIOUS	0.81142888	DELETERIOUS	0.79280784	DELETERIOUS	0.84845361	Natural variant: in LQT2 (mapped from position 629 in UniProt Q12809)	Disease: In LQTS (mapped from position 629 in PMD A981701)"			
"V		630		A		DELETERIOUS		0.71871275	NEUTRAL	0.6969163	DELETERIOUS	0.81731169	DELETERIOUS	0.59445019	DELETERIOUS	0.81142888	DELETERIOUS	0.79280784	DELETERIOUS	0.72038776	Natural variant: in LQT2 (mapped from position 630 in UniProt Q12809)"			
"V		630		L		DELETERIOUS		0.50595948	NEUTRAL	0.76563877	DELETERIOUS	0.85822785	NEUTRAL	0.66884082	DELETERIOUS	0.64974293	DELETERIOUS	0.79280784	NEUTRAL	0.50014676	Natural variant: in LQT2 (mapped from position 630 in UniProt Q12809)	Disease: In LQT2 (mapped from position 630 in PMD A973111)"			
"N		633		S		NEUTRAL			0.63151762	NEUTRAL	0.74185022	DELETERIOUS	0.73260309	NEUTRAL	0.66884082	DELETERIOUS	0.55077121	NEUTRAL	0.60819234	NEUTRAL	0.55439739	Natural variant: in LQT2 (mapped from position 633 in UniProt Q12809)	Disease: In LQT2 (mapped from position 633 in PMD A012487)	Disease: In LQTS (mapped from position 633 in PMD A981701)"			
"N		633		D		DELETERIOUS		0.54946365	NEUTRAL	0.65903084	DELETERIOUS	0.57795276	NEUTRAL	0.66884082	DELETERIOUS	0.63431877	DELETERIOUS	0.52778524	DELETERIOUS	0.62208185	"			
"E		637		K		DELETERIOUS		0.86908365	DELETERIOUS	0.46176912	DELETERIOUS	0.88474971	DELETERIOUS	0.74491225	DELETERIOUS	0.81142888	DELETERIOUS	0.79280784	DELETERIOUS	0.84845361	Natural variant: in LQT2 (mapped from position 637 in UniProt Q12809)"			
"F		640		V		DELETERIOUS		0.86908365	DELETERIOUS	0.40929535	DELETERIOUS	0.87523992	DELETERIOUS	0.59445019	DELETERIOUS	0.64974293	DELETERIOUS	0.79280784	DELETERIOUS	0.62208185	Natural variant: in LQT2 (mapped from position 640 in UniProt Q12809)"			
"M		645		L		DELETERIOUS		0.60548272	NEUTRAL	0.65286344	DELETERIOUS	0.88474971	NEUTRAL	0.66884082	DELETERIOUS	0.50257069	DELETERIOUS	0.79280784	DELETERIOUS	0.80510276	Natural variant: in LQT2 (mapped from position 645 in UniProt Q12809)"			
"S		706		C		DELETERIOUS		0.60697259	NEUTRAL	0.64229075	DELETERIOUS	0.73260309	DELETERIOUS	0.74491225	DELETERIOUS	0.60089974	DELETERIOUS	0.79280784	NEUTRAL	0.58359402	"			
"R		752		Q		DELETERIOUS		0.71871275	NEUTRAL	0.7596831	DELETERIOUS	0.7733853	DELETERIOUS	0.74491225	DELETERIOUS	0.81142888	DELETERIOUS	0.79280784	DELETERIOUS	0.62208185	Natural variant: in LQT2 (mapped from position 752 in UniProt Q12809)"			
"R		752		W		DELETERIOUS		0.7556615	NEUTRAL	0.65903084	DELETERIOUS	0.81731169	DELETERIOUS	0.74491225	DELETERIOUS	0.81142888	DELETERIOUS	0.79280784	DELETERIOUS	0.62208185	Natural variant: in LQT2 (mapped from position 752 in UniProt Q12809)"			
"D		774		Y		DELETERIOUS		0.86908365	DELETERIOUS	0.46176912	DELETERIOUS	0.85822785	DELETERIOUS	0.74491225	DELETERIOUS	0.81142888	DELETERIOUS	0.79280784	DELETERIOUS	0.80510276	Natural variant: in LQT2 (mapped from position 774 in UniProt Q12809)"			
"R		784		W		DELETERIOUS		0.7556615	NEUTRAL	0.65903084	DELETERIOUS	0.7733853	DELETERIOUS	0.74491225	DELETERIOUS	0.81142888	DELETERIOUS	0.79280784	DELETERIOUS	0.80510276	Natural variant: predisposes to LQT2 and torsades de pointes while taking the drug amiodarone; in vitro studies confirmed a significant reduction in potassium currents; the ECG abnormalities reversed on drug withdrawal (mapped from position 784 in UniProt Q12809)"			
"F		805		C		DELETERIOUS		0.86908365	DELETERIOUS	0.57121439	DELETERIOUS	0.85822785	DELETERIOUS	0.74491225	DELETERIOUS	0.81142888	DELETERIOUS	0.79280784	DELETERIOUS	0.84845361	Natural variant: in LQT2 (mapped from position 805 in UniProt Q12809)"			
"S		818		L		DELETERIOUS		0.60697259	NEUTRAL	0.65286344	DELETERIOUS	0.81731169	DELETERIOUS	0.59445019	DELETERIOUS	0.67524116	DELETERIOUS	0.79280784	NEUTRAL	0.50014676	Natural variant: in LQT2 (mapped from position 818 in UniProt Q12809)	Disease: In LQT2 (mapped from position 818 in PMD A012487)"			
"V		822		M		DELETERIOUS		0.86908365	DELETERIOUS	0.57314329	DELETERIOUS	0.81731169	DELETERIOUS	0.74491225	DELETERIOUS	0.81142888	DELETERIOUS	0.79280784	DELETERIOUS	0.80510276	Natural variant: in LQT2 (mapped from position 822 in UniProt Q12809)	Disease: In LQT2 (mapped from position 822 in PMD A012487)"			
"R		823		W		DELETERIOUS		0.86908365	DELETERIOUS	0.62143928	DELETERIOUS	0.87523992	DELETERIOUS	0.74491225	DELETERIOUS	0.81142888	DELETERIOUS	0.79280784	DELETERIOUS	0.80510276	Natural variant: in LQT2 (mapped from position 823 in UniProt Q12809)"			
"G		873		S		NEUTRAL			0.82622462	NEUTRAL	0.74273128	NEUTRAL	0.83210379	NEUTRAL	0.66884082	NEUTRAL	0.60960961	NEUTRAL	0.89670526	NEUTRAL	0.70878378	"			
"R		885		C		DELETERIOUS		0.60548272	NEUTRAL	0.74977974	DELETERIOUS	0.60798122	DELETERIOUS	0.74491225	DELETERIOUS	0.67524116	DELETERIOUS	0.79280784	NEUTRAL	0.58359402	"			
"R		887		H		DELETERIOUS		0.54946365	NEUTRAL	0.74185022	DELETERIOUS	0.67620995	DELETERIOUS	0.74491225	DELETERIOUS	0.67524116	DELETERIOUS	0.42969871	NEUTRAL	0.61167883	Natural variant: in LQT2 (mapped from position 887 in UniProt Q12809)"			
"K		897		T		NEUTRAL			0.73688811	NEUTRAL	0.73127753	NEUTRAL	0.7828765	DELETERIOUS	0.59445019	NEUTRAL	0.72272272	NEUTRAL	0.67141585	NEUTRAL	0.70878378	Natural variant: in dbSNP:rs1805123 (mapped from position 897 in UniProt Q12809)"			
"A		913		V		NEUTRAL			0.68365861	NEUTRAL	0.77004405	NEUTRAL	0.7828765	DELETERIOUS	0.59445019	DELETERIOUS	0.43123393	NEUTRAL	0.76135352	NEUTRAL	0.66524217	Natural variant: in LQT2 (mapped from position 913 in UniProt Q12809)"			
"A		915		V		NEUTRAL			0.82622462	NEUTRAL	0.64229075	NEUTRAL	0.71871412	NEUTRAL	0.66884082	NEUTRAL	0.68268268	NEUTRAL	0.76067616	NEUTRAL	0.66524217	"			
"P		917		L		NEUTRAL			0.73834499	NEUTRAL	0.76123348	NEUTRAL	0.660879	NEUTRAL	0.66884082	DELETERIOUS	0.40745501	NEUTRAL	0.83526269	NEUTRAL	0.58359402	Natural variant: in LQT2 (mapped from position 917 in UniProt Q12809)"			
"R		922		W		DELETERIOUS		0.60548272	NEUTRAL	0.63348018	NEUTRAL	0.58230958	DELETERIOUS	0.74491225	DELETERIOUS	0.50257069	DELETERIOUS	0.45949821	DELETERIOUS	0.72038776	Natural variant: in LQT2 (mapped from position 922 in UniProt Q12809)"			
"N		996		I		DELETERIOUS		0.60548272	NEUTRAL	0.72246696	DELETERIOUS	0.7733853	DELETERIOUS	0.74491225	DELETERIOUS	0.64974293	DELETERIOUS	0.52778524	NEUTRAL	0.61167883	Natural variant: in LQT2 (mapped from position 996 in UniProt Q12809)"			
"G		1036		D		NEUTRAL			0.65307311	NEUTRAL	0.71742958	NEUTRAL	0.55202703	NEUTRAL	0.66884082	DELETERIOUS	0.47429306	DELETERIOUS	0.52778524	NEUTRAL	0.50014676	Natural variant: in LQT2 (mapped from position 1036 in UniProt Q12809)"			
"R		1047		L		NEUTRAL			0.65307311	DELETERIOUS	0.42653673	NEUTRAL	0.7828765	NEUTRAL	0.66884082	DELETERIOUS	0.54177378	NEUTRAL	0.64501779	NEUTRAL	0.58359402	"			
"A		1058		E		NEUTRAL			0.65307311	NEUTRAL	0.74185022	NEUTRAL	0.7828765	NEUTRAL	0.66884082	DELETERIOUS	0.39845758	NEUTRAL	0.6841637	DELETERIOUS	0.62208185	"			
"Q		1068		R		DELETERIOUS		0.54946365	NEUTRAL	0.72246696	NEUTRAL	0.660879	DELETERIOUS	0.59445019	DELETERIOUS	0.55077121	DELETERIOUS	0.79280784	DELETERIOUS	0.62208185	"			
				
