# Supplementary material for: Assessment of the predictive accuracy of five in silico prediction tools, alone or in combination, and two metaservers to classify long QT syndrome gene mutations
Source: BMC Med Genet. 2015 May 13;16:34. doi: 10.1186/s12881-015-0176-z (PMC4630850; doi:10.1186/s12881-015-0176-z)
Supplement: Additional file 3: — Raw data. The zipped file contains all raw data results in txt format from the five different in silico prediction tools and two metaservers. [file 12881_2015_176_MOESM3_ESM.zip › Supplementary Materials 2/Predict SNP results/KCNH2/pathogenicity/cdhit_out.bak.clstr]

44	987aa, >157134827... at 75.68%
103	1052aa, >350593540... *
210	611aa, >73665557... at 77.25%
187	665aa, >195334859... at 96.54%
92	988aa, >301756725... at 93.32%
59	1197aa, >363736063... *
29	444aa, >242009126... at 81.98%
40	623aa, >335892770... at 100.00%
197	777aa, >109017238... at 78.51%
177	793aa, >268575152... at 88.15%
41	251aa, >48527519... at 71.31%
86	1061aa, >307192517... at 79.08%
188	438aa, >313212470... at 97.49%
153	918aa, >332257441... at 71.90%
59	1092aa, >327283101... at 84.62%
35	1323aa, >358342583... *
46	1262aa, >189238466... *
32	603aa, >195584425... at 96.19%
156	923aa, >327283476... *
25	1017aa, >114667303... at 88.10%
20	1653aa, >403370497... *
44	529aa, >257153426... at 99.24%
7	1453aa, >45549131... at 98.42%
105	962aa, >301763595... at 91.16%
247	650aa, >290985893... *
162	897aa, >123243194... at 90.41%
6	989aa, >301763597... at 75.63%
57	182aa, >123243195... at 79.12%
214	735aa, >145353509... *
197	682aa, >149048091... at 87.54%
308	261aa, >345320556... *
29	1349aa, >328700858... *
166	744aa, >345807664... at 86.16%
314	129aa, >312107839... *
12	85aa, >342840031... at 76.47%
5	2041aa, >397569444... *
25	1017aa, >402900294... at 88.00%
174	869aa, >358334727... *
54	988aa, >351708942... at 83.20%
240	674aa, >350646699... *
82	1100aa, >345323717... at 83.45%
144	943aa, >341875037... at 97.88%
177	166aa, >393901020... at 75.90%
86	771aa, >332029800... at 79.90%
157	890aa, >28629106... at 78.43%
166	664aa, >1480471... at 92.17%
33	1329aa, >47218642... *
38	676aa, >332260400... at 78.25%
55	829aa, >345794771... at 76.72%
54	1200aa, >395822457... at 74.83%
53	1201aa, >395844911... at 70.19%
187	665aa, >195488278... at 96.54%
59	1195aa, >11121258... at 86.11%
58	444aa, >34783890... at 94.59%
82	876aa, >20987684... at 79.91%
197	783aa, >296489729... at 78.80%
248	642aa, >321457863... *
197	780aa, >348579784... at 78.85%
7	1970aa, >386764484... *
153	779aa, >403267842... at 79.59%
7	1955aa, >386764482... at 99.95%
149	914aa, >270008891... at 80.74%
257	618aa, >270008890... *
82	1150aa, >224045359... *
197	711aa, >71891731... at 83.97%
82	219aa, >60392743... at 99.09%
123	1014aa, >405957211... *
166	694aa, >119619815... at 96.25%
92	988aa, >395843420... at 90.38%
92	1009aa, >326921157... at 95.04%
139	855aa, >194886042... at 89.47%
44	1174aa, >24642070... at 71.72%
32	1284aa, >487736... at 81.15%
213	712aa, >354718770... at 81.18%
176	866aa, >391348484... *
166	664aa, >6978671... at 91.87%
22	506aa, >3168870... at 86.36%
74	832aa, >119574459... at 74.28%
22	597aa, >3168876... at 71.19%
153	749aa, >3168874... at 83.98%
107	1048aa, >391328221... *
210	428aa, >356968410... at 95.56%
76	1083aa, >38569493... at 70.27%
22	581aa, >301776276... at 72.81%
38	619aa, >281348483... at 86.11%
22	504aa, >3168868... at 79.37%
85	1084aa, >395841680... at 91.61%
237	675aa, >301619767... *
53	940aa, >62702227... at 71.60%
58	135aa, >320089658... at 95.56%
86	1111aa, >383849890... at 93.88%
158	729aa, >393908390... at 100.00%
163	446aa, >256081147... at 99.78%
166	579aa, >47222594... at 74.09%
187	663aa, >195150123... at 93.82%
59	1197aa, >74004406... at 87.05%
197	780aa, >395845211... at 79.10%
25	1017aa, >73965691... at 88.69%
92	818aa, >344243649... at 91.81%
59	1195aa, >18777774... at 86.53%
240	622aa, >358342531... at 72.35%
198	801aa, >297799798... at 96.00%
74	1162aa, >2582009... at 98.71%
268	561aa, >313242324... at 99.64%
166	663aa, >47564038... at 92.46%
74	1063aa, >403276440... at 95.20%
54	1202aa, >297459442... at 72.88%
32	1305aa, >195150787... at 83.98%
85	1080aa, >301773984... at 94.63%
21	1397aa, >403374225... at 78.24%
85	1095aa, >37223189... at 89.41%
119	889aa, >4775349... at 89.20%
23	545aa, >307196975... at 71.56%
210	501aa, >356968404... at 94.41%
74	820aa, >2582016... at 95.98%
74	1103aa, >2582017... at 98.91%
210	501aa, >356968406... at 94.41%
92	1000aa, >113679877... at 74.90%
210	500aa, >356968408... at 94.80%
13	1812aa, >195432282... *
109	1047aa, >256084289... *
54	1199aa, >335292420... at 73.89%
41	307aa, >350593536... at 77.52%
74	820aa, >2582011... at 95.61%
193	575aa, >76673855... at 92.00%
193	820aa, >348559130... *
252	632aa, >196014721... *
6	989aa, >355745944... at 75.33%
210	501aa, >356968400... at 95.01%
109	1047aa, >360045244... at 99.90%
43	343aa, >324518686... at 70.26%
38	715aa, >344283760... at 70.91%
105	950aa, >327262483... at 93.47%
105	959aa, >190337344... at 82.48%
54	1033aa, >344246015... at 72.31%
74	773aa, >45945867... at 79.30%
74	1158aa, >302393575... at 96.20%
263	471aa, >301093137... at 70.91%
38	694aa, >4502917... at 72.05%
210	694aa, >281338647... at 91.21%
32	1090aa, >229892357... at 78.81%
52	1229aa, >348677487... *
210	690aa, >158257474... at 99.71%
110	1041aa, >327275756... *
244	651aa, >76576584... at 89.55%
187	665aa, >1079165... at 96.69%
79	1155aa, >348536950... *
172	872aa, >260785252... *
234	679aa, >76576580... *
58	849aa, >149773580... at 74.56%
82	1102aa, >390979674... at 80.67%
173	872aa, >292619362... *
187	840aa, >320544039... *
53	1215aa, >348544408... *
74	1144aa, >126723584... at 95.54%
44	644aa, >194768262... at 85.87%
172	648aa, >260782489... at 75.46%
210	695aa, >62533198... at 71.51%
29	160aa, >2072148... at 75.62%
74	1117aa, >29835138... at 98.93%
44	720aa, >321464403... at 83.61%
210	638aa, >291385748... at 81.97%
139	858aa, >195151279... at 77.74%
74	1160aa, >296210240... at 95.43%
210	640aa, >403284767... at 85.31%
309	257aa, >350589184... *
166	688aa, >395545999... at 89.10%
94	1080aa, >328708053... *
25	1017aa, >297701114... at 88.10%
38	694aa, >297266581... at 71.61%
38	676aa, >297266583... at 77.81%
74	1136aa, >148671198... at 98.94%
29	161aa, >2072152... at 73.91%
82	1108aa, >327274895... at 84.21%
29	160aa, >2072154... at 73.75%
215	734aa, >224042992... at 92.10%
74	1159aa, >297592515... at 94.48%
236	677aa, >221124816... *
166	514aa, >149027066... at 94.94%
38	537aa, >4826633... at 93.11%
105	956aa, >292626725... at 81.69%
94	1069aa, >328708049... at 100.00%
260	593aa, >301093139... *
276	477aa, >398335886... *
283	444aa, >156367578... *
166	664aa, >281338631... at 94.88%
38	694aa, >397469055... at 72.33%
179	857aa, >405968433... *
200	690aa, >348571919... at 77.54%
38	676aa, >397469053... at 79.29%
32	1284aa, >195487676... at 80.45%
19	1689aa, >195397533... *
231	682aa, >2493753... at 72.73%
44	1257aa, >195354621... at 99.20%
215	563aa, >47219325... at 71.58%
194	813aa, >255557325... *
233	683aa, >291242512... *
88	1118aa, >301622907... *
25	1058aa, >354485008... at 93.67%
171	886aa, >145515693... *
36	1321aa, >328719690... *
300	362aa, >47218842... *
1	2613aa, >326429330... *
162	395aa, >26332609... at 80.25%
92	675aa, >220675629... at 90.37%
92	656aa, >148704544... at 96.95%
210	683aa, >2493742... at 89.75%
32	1331aa, >195383478... *
21	1547aa, >403358691... *
203	786aa, >357447321... *
166	664aa, >2493745... at 92.77%
86	1120aa, >380015842... at 98.48%
102	1053aa, >357608448... *
60	853aa, >157116789... at 85.11%
224	715aa, >256070195... *
44	1227aa, >194894876... at 74.00%
82	1097aa, >26339460... at 80.67%
82	740aa, >358410803... at 73.78%
80	366aa, >3702618... at 70.49%
25	1017aa, >3702616... at 92.23%
177	791aa, >17555416... at 94.82%
6	989aa, >402857273... at 75.13%
311	219aa, >157120213... *
27	1259aa, >328783032... at 88.09%
6	987aa, >27805967... at 75.38%
209	352aa, >157120215... at 95.74%
61	1192aa, >47225221... *
190	127aa, >47225220... at 77.95%
47	1260aa, >348500278... *
166	664aa, >355757786... at 98.80%
297	385aa, >291224747... *
197	782aa, >301785836... at 78.01%
162	430aa, >21749235... at 99.53%
197	775aa, >296229109... at 79.10%
268	374aa, >313213114... at 100.00%
153	910aa, >16758108... at 86.70%
118	958aa, >296201767... at 75.57%
184	848aa, >328698249... *
217	728aa, >356523521... *
118	1001aa, >296201769... at 84.82%
101	973aa, >307180612... at 90.24%
48	393aa, >118341648... at 74.81%
293	430aa, >386346392... *
17	1716aa, >357618087... *
105	962aa, >395531311... at 92.00%
118	986aa, >351704441... at 85.40%
244	664aa, >348543367... *
48	129aa, >253326728... at 90.70%
287	103aa, >307180610... at 97.09%
86	1017aa, >307169880... at 81.91%
279	449aa, >374584369... *
85	1085aa, >348580173... at 90.60%
74	1038aa, >344235688... at 77.55%
73	1163aa, >348500912... *
287	439aa, >328782880... *
25	1018aa, >124487121... at 92.73%
202	787aa, >303280315... *
118	898aa, >348560445... at 76.17%
118	994aa, >109116777... at 85.71%
92	988aa, >397523298... at 93.42%
54	1201aa, >124487125... at 74.02%
153	797aa, >355691294... at 82.56%
210	759aa, >217035093... *
71	422aa, >27696693... at 81.04%
54	1203aa, >5734516... at 73.48%
47	636aa, >224087631... at 72.01%
44	1266aa, >198471179... at 88.55%
284	444aa, >345311197... *
70	1167aa, >185134531... *
25	1017aa, >403304454... at 87.71%
315	129aa, >404056074... *
157	877aa, >330864796... at 79.13%
120	1020aa, >344258982... *
74	1159aa, >260918278... at 95.60%
157	919aa, >344272262... *
200	792aa, >126337185... *
128	1003aa, >390343319... *
177	829aa, >193205546... at 91.56%
129	1002aa, >170033058... *
177	821aa, >193205548... at 92.33%
153	822aa, >126723124... at 81.63%
56	1186aa, >47086359... at 76.98%
157	887aa, >119576482... at 79.37%
210	690aa, >114594888... at 99.71%
38	639aa, >351707680... at 82.94%
62	1161aa, >326670721... at 74.16%
197	779aa, >6680191... at 79.72%
197	777aa, >402856499... at 79.02%
73	709aa, >149034665... at 77.72%
82	1107aa, >114585665... at 81.84%
69	1170aa, >145536570... *
153	864aa, >327262916... at 76.39%
44	584aa, >322798657... at 90.07%
187	462aa, >170060747... at 82.90%
7	1845aa, >194894606... at 95.72%
118	835aa, >194390974... at 75.45%
180	855aa, >75137605... *
92	988aa, >296215231... at 93.52%
105	962aa, >84370250... at 91.48%
126	990aa, >340723656... at 82.32%
197	782aa, >73961597... at 79.16%
177	345aa, >402586682... at 86.96%
55	1192aa, >327286076... at 77.43%
144	956aa, >71989969... at 94.77%
126	999aa, >380022535... at 82.98%
58	110aa, >6729769... at 99.09%
182	852aa, >351699896... *
210	703aa, >126331773... at 80.37%
68	1173aa, >198429038... *
7	1853aa, >45551460... at 98.87%
57	1202aa, >224086222... *
175	869aa, >373501957... *
57	1063aa, >363743400... at 85.42%
95	1072aa, >326665837... *
118	958aa, >194383152... at 75.57%
220	719aa, >313240687... *
157	890aa, >116325989... at 78.99%
210	690aa, >71143141... at 100.00%
118	958aa, >296476291... at 77.24%
299	339aa, >313216092... at 72.57%
163	904aa, >353232495... *
92	988aa, >300794853... at 93.02%
197	783aa, >300796013... at 78.67%
74	1158aa, >50978876... at 95.34%
76	1082aa, >119578478... at 70.24%
42	637aa, >354480914... at 70.49%
177	805aa, >193205552... at 93.29%
74	1159aa, >103488986... at 95.77%
295	422aa, >255077380... *
177	863aa, >193205550... *
56	169aa, >345310810... at 71.60%
47	1068aa, >157886016... at 76.31%
210	759aa, >332819856... at 99.74%
232	684aa, >198434176... *
48	548aa, >397488096... at 72.99%
166	664aa, >193785858... at 96.39%
59	1196aa, >114581438... at 86.87%
85	1086aa, >296211588... at 91.34%
197	802aa, >351704401... *
105	946aa, >326915235... at 98.63%
177	666aa, >193205559... at 86.04%
177	714aa, >193205557... at 81.37%
177	801aa, >193205554... at 93.38%
82	1107aa, >387762981... at 82.11%
40	804aa, >380016436... at 72.26%
162	905aa, >21750348... *
228	697aa, >327288881... *
82	1106aa, >296228172... at 81.83%
92	988aa, >42490787... at 91.60%
139	855aa, >195341806... at 92.40%
118	994aa, >355568816... at 85.71%
28	1363aa, >403349915... *
210	691aa, >50978998... at 91.61%
119	863aa, >6680189... at 88.06%
29	142aa, >159786194... at 71.13%
76	1083aa, >114644905... at 70.54%
76	1158aa, >355786072... *
166	664aa, >355705247... at 98.80%
29	76aa, >5081378... at 92.11%
67	1002aa, >360044356... at 87.23%
148	933aa, >348528065... at 86.50%
29	497aa, >321479480... at 80.68%
197	773aa, >297711827... at 79.43%
4	2238aa, >126506318... *
265	576aa, >358341664... *
238	675aa, >156397947... *
186	841aa, >299116665... *
38	611aa, >149046353... at 90.51%
38	530aa, >149046354... at 84.34%
210	633aa, >148705878... at 81.52%
266	575aa, >393906749... *
119	863aa, >261278094... at 88.06%
54	1198aa, >25742571... at 74.79%
113	1011aa, >33327424... at 78.73%
71	523aa, >395504079... at 73.04%
15	1753aa, >299469723... *
53	1201aa, >291391631... at 70.44%
29	107aa, >260804069... at 85.98%
92	488aa, >395504076... at 88.93%
82	1107aa, >297671908... at 81.84%
57	954aa, >395532969... at 73.48%
85	1083aa, >395537863... at 84.67%
51	1238aa, >348512963... *
22	1512aa, >47216170... *
48	547aa, >384946930... at 72.39%
166	650aa, >344249012... at 81.85%
82	1109aa, >395540247... at 82.96%
45	441aa, >348686108... at 85.03%
169	888aa, >357477909... *
101	929aa, >332028911... at 90.53%
82	1109aa, >149729695... at 82.33%
92	988aa, >73963139... at 93.22%
105	962aa, >348577225... at 91.68%
166	712aa, >348551124... at 87.36%
258	609aa, >313240646... *
82	1107aa, >27886667... at 81.84%
210	686aa, >47523438... at 99.85%
59	1195aa, >109099864... at 87.20%
59	732aa, >27886665... at 91.67%
92	614aa, >73963137... at 94.30%
162	870aa, >119614716... at 99.77%
59	1196aa, >403258893... at 87.04%
147	945aa, >344240671... *
142	962aa, >301629242... *
87	1119aa, >292624195... *
60	669aa, >312371538... at 79.82%
166	627aa, >345328446... at 77.83%
118	959aa, >119614714... at 87.59%
6	989aa, >348577227... at 75.23%
118	959aa, >119614715... at 87.49%
118	949aa, >354481664... at 76.92%
210	684aa, >112181173... at 90.64%
69	930aa, >145538347... at 72.26%
82	1108aa, >73990017... at 81.95%
25	1063aa, >358417483... at 76.01%
73	756aa, >326934434... at 74.07%
208	755aa, >301121356... at 78.54%
210	690aa, >180462... at 98.99%
166	732aa, >395754571... at 89.34%
76	1083aa, >223462175... at 70.18%
54	1129aa, >354480528... at 71.48%
198	787aa, >1172218... at 100.00%
258	609aa, >313226561... at 98.69%
85	1082aa, >351697610... at 90.48%
197	788aa, >126307626... at 78.68%
38	712aa, >194220390... at 70.22%
58	504aa, >335305125... at 83.13%
27	1378aa, >340728893... *
215	563aa, >47218905... at 71.58%
92	988aa, >403264384... at 93.52%
3	2240aa, >291222761... *
92	988aa, >6625694... at 92.11%
210	683aa, >192641... at 89.46%
229	695aa, >340374565... *
92	624aa, >403264388... at 96.79%
40	682aa, >115334869... at 73.90%
150	936aa, >47215607... *
58	240aa, >380799847... at 95.83%
153	910aa, >255760033... at 89.12%
40	677aa, >115334865... at 73.56%
40	682aa, >115334867... at 72.43%
56	1186aa, >190337148... at 77.15%
38	631aa, >33859524... at 87.16%
40	679aa, >115334861... at 73.34%
71	1164aa, >47216753... *
40	682aa, >115334863... at 71.99%
38	694aa, >332260398... at 71.76%
118	950aa, >149054535... at 77.37%
125	1008aa, >47213389... *
10	561aa, >360045441... at 83.07%
197	774aa, >397492375... at 79.20%
11	1879aa, >198470039... *
6	989aa, >6754422... at 75.53%
44	1267aa, >195432719... at 87.45%
210	691aa, >297673437... at 99.13%
44	295aa, >195566790... at 98.31%
92	624aa, >27886648... at 96.79%
149	937aa, >189238251... *
119	848aa, >395831588... at 92.45%
191	821aa, >308810451... *
162	905aa, >402900711... at 97.68%
92	611aa, >27886646... at 94.27%
153	749aa, >224090433... at 79.97%
166	664aa, >31982859... at 92.77%
59	1196aa, >344268043... at 87.63%
24	1470aa, >405954258... *
74	950aa, >355561173... at 71.89%
105	962aa, >332247860... at 92.62%
40	679aa, >115334857... at 74.23%
158	914aa, >312071951... *
6	989aa, >403277585... at 75.13%
105	962aa, >403277583... at 92.62%
92	531aa, >335308296... at 92.47%
82	1106aa, >301777552... at 82.10%
40	678aa, >115334853... at 73.16%
40	674aa, >115334851... at 73.89%
42	1289aa, >301629817... *
44	523aa, >195043508... at 92.73%
139	856aa, >195489478... at 89.60%
74	1133aa, >3452413... at 92.41%
153	911aa, >148686413... at 89.02%
37	1321aa, >403346749... *
6	989aa, >332247862... at 75.33%
25	1017aa, >350590307... at 88.69%
59	1196aa, >27886653... at 86.87%
82	1107aa, >395816583... at 81.84%
162	905aa, >27886651... at 99.78%
74	819aa, >384939658... at 93.28%
92	541aa, >351707891... at 91.13%
54	1208aa, >344284444... *
69	935aa, >145543135... at 70.91%
210	678aa, >351702631... at 87.61%
119	889aa, >4996894... at 89.31%
58	1201aa, >344276522... *
92	988aa, >20799308... at 93.42%
187	665aa, >195583872... at 96.54%
246	651aa, >195043513... *
82	1108aa, >118086022... at 91.61%
241	673aa, >115903687... *
7	1824aa, >195478813... at 94.96%
74	1162aa, >157042785... at 98.97%
166	664aa, >338729651... at 94.13%
219	721aa, >198415577... *
74	1159aa, >4557729... at 95.94%
90	1093aa, >190337132... *
203	783aa, >356557819... at 76.25%
13	1807aa, >194763459... at 73.60%
101	981aa, >340724578... at 93.88%
73	1058aa, >348504339... at 70.32%
74	857aa, >363729842... at 70.83%
153	846aa, >363744353... at 80.85%
101	1053aa, >340724576... at 94.49%
105	962aa, >80478033... at 91.37%
76	642aa, >350583920... at 84.74%
54	1203aa, >4885407... at 73.48%
4	746aa, >111550241... at 81.23%
10	1902aa, >358254534... *
29	162aa, >26006796... at 74.69%
78	1156aa, >47217815... *
33	97aa, >26006795... at 75.26%
74	1162aa, >26006798... at 98.97%
40	627aa, >62288210... at 98.41%
166	732aa, >126723167... at 85.66%
114	1038aa, >348527470... *
76	1083aa, >6331348... at 70.27%
197	784aa, >350583316... at 79.34%
153	821aa, >380799809... at 82.70%
44	724aa, >195168765... at 80.66%
53	522aa, >26329609... at 77.39%
127	1007aa, >358341863... *
40	1282aa, >62288206... at 100.00%
45	1269aa, >301111924... *
74	281aa, >30109309... at 98.22%
262	591aa, >312071292... *
73	901aa, >292626367... at 73.14%
210	646aa, >326919188... at 78.48%
218	708aa, >301100019... at 84.46%
209	176aa, >170065929... at 94.32%
92	632aa, >380806581... at 92.88%
146	949aa, >357624812... *
115	1036aa, >390341677... *
82	1102aa, >21489989... at 80.76%
140	967aa, >47222221... *
59	515aa, >26342603... at 92.43%
31	1328aa, >157103345... at 74.77%
183	849aa, >326431054... *
92	988aa, >255522969... at 91.90%
141	964aa, >390362970... *
162	905aa, >332848803... at 99.12%
298	380aa, >313241596... *
223	717aa, >405962693... *
85	1095aa, >168693667... at 89.68%
92	988aa, >344273875... at 93.32%
126	1008aa, >345481594... *
77	1157aa, >326672266... *
48	532aa, >47219730... at 72.18%
82	1108aa, >332232195... at 81.59%
197	675aa, >119573470... at 87.26%
157	885aa, >387539638... at 79.55%
178	861aa, >355558538... *
82	1089aa, >351700698... at 82.37%
210	608aa, >327281232... at 76.97%
59	949aa, >351694553... at 80.93%
93	1027aa, >353230288... at 87.15%
82	1108aa, >291399689... at 81.32%
153	746aa, >194223911... at 81.23%
43	148aa, >156399493... at 71.62%
187	665aa, >194757253... at 95.34%
105	1049aa, >363731504... *
59	1196aa, >397500566... at 86.71%
105	954aa, >348530621... at 81.34%
118	968aa, >355754277... at 87.40%
7	1463aa, >6683723... at 97.47%
74	1159aa, >402865391... at 96.29%
157	885aa, >296194650... at 79.21%
29	124aa, >51871595... at 70.16%
104	1050aa, >327277043... *
187	665aa, >125807663... at 94.14%
34	1327aa, >350644567... *
54	686aa, >301768661... at 77.11%
71	482aa, >402876397... at 78.01%
220	719aa, >313224663... at 99.86%
179	626aa, >325296793... at 79.39%
81	1153aa, >195396633... *
47	753aa, >332235731... at 77.82%
148	794aa, >301768525... at 70.28%
97	1063aa, >47224306... *
74	1163aa, >16758828... *
58	888aa, >26051271... at 72.30%
32	1291aa, >194755713... at 85.82%
44	1269aa, >195478693... at 97.87%
74	819aa, >26051273... at 93.16%
170	695aa, >301111304... at 82.88%
47	1078aa, >189531361... at 75.70%
38	694aa, >403301310... at 70.46%
86	1059aa, >270006159... at 70.35%
59	1196aa, >296204686... at 86.96%
111	1041aa, >241159420... *
41	1293aa, >405971646... *
38	507aa, >350582115... at 82.84%
261	592aa, >221105856... *
40	633aa, >340717687... at 83.73%
153	910aa, >2708316... at 89.01%
170	887aa, >348685569... *
32	1324aa, >195121032... at 88.14%
33	113aa, >149022120... at 81.42%
250	639aa, >405971639... *
74	1063aa, >237862038... at 95.01%
59	1197aa, >149730657... at 87.13%
20	1652aa, >403356751... at 96.37%
82	1111aa, >301605668... at 75.34%
43	526aa, >26006812... at 73.76%
231	687aa, >348538730... *
49	617aa, >348530096... at 71.15%
210	685aa, >395843751... at 92.26%
85	1076aa, >344267920... at 91.64%
118	957aa, >359320290... at 77.32%
198	802aa, >18415864... *
6	505aa, >380806829... at 100.00%
80	542aa, >221040866... at 73.62%
50	1235aa, >348508859... at 86.07%
266	413aa, >312087122... at 99.76%
166	663aa, >351715761... at 92.01%
74	1159aa, >125976021... at 94.56%
38	708aa, >345777245... at 71.33%
74	1161aa, >26006805... at 95.61%
55	1003aa, >326926395... at 86.04%
38	689aa, >345777247... at 72.57%
268	455aa, >313229583... at 100.00%
287	149aa, >332019289... at 71.81%
126	988aa, >383857459... at 80.57%
39	1309aa, >323456241... *
71	482aa, >149051458... at 70.54%
92	562aa, >149051457... at 91.28%
270	514aa, >323456626... *
166	541aa, >392354049... at 94.27%
151	844aa, >145547753... at 91.35%
92	988aa, >19424324... at 92.21%
65	1177aa, >299471924... *
245	656aa, >221122021... *
226	706aa, >348677955... *
205	776aa, >189235139... *
92	988aa, >22024390... at 93.52%
193	591aa, >350588140... at 88.16%
25	149aa, >47187030... at 86.58%
40	633aa, >345491270... at 83.10%
82	1102aa, >122065252... at 80.58%
59	1197aa, >326922817... at 98.83%
157	883aa, >397479517... at 80.41%
271	495aa, >156406588... *
143	962aa, >303275572... *
6	989aa, >149041059... at 74.82%
92	988aa, >354474298... at 92.31%
243	666aa, >313225002... *
101	962aa, >307197082... at 75.16%
82	1107aa, >348588937... at 81.03%
301	360aa, >324516688... *
105	961aa, >395856283... at 92.40%
25	1017aa, >16758436... at 92.33%
119	889aa, >156071470... at 89.31%
6	988aa, >395856285... at 74.70%
40	601aa, >221330263... at 100.00%
38	713aa, >291386243... at 70.27%
32	1187aa, >256000831... at 86.02%
85	1087aa, >5163195... at 90.34%
80	1155aa, >301626368... *
165	894aa, >159471762... *
105	949aa, >334322066... at 90.31%
76	1083aa, >402885902... at 70.08%
59	1193aa, >301607419... at 80.22%
131	997aa, >334322871... *
54	1204aa, >403307465... at 73.01%
86	1121aa, >354721142... *
210	692aa, >301763272... at 91.18%
225	712aa, >405975667... *
187	671aa, >195121214... at 91.36%
185	848aa, >301118775... *
168	863aa, >50878267... at 72.07%
32	1330aa, >195028498... at 89.32%
2	2425aa, >156368703... *
40	1295aa, >221330257... *
276	456aa, >359684944... at 77.63%
74	821aa, >50346158... at 96.47%
137	907aa, >353230064... at 97.46%
44	1174aa, >157312... at 71.47%
298	213aa, >313229335... at 88.26%
38	694aa, >296223010... at 70.46%
272	495aa, >156401053... *
299	365aa, >313229334... *
76	1083aa, >109096539... at 70.45%
145	959aa, >159471770... *
71	377aa, >22759960... at 84.62%
38	676aa, >296223012... at 77.22%
274	484aa, >156401055... *
171	843aa, >145546368... at 79.24%
101	1054aa, >328782740... at 94.02%
38	676aa, >120433600... at 79.44%
48	1253aa, >169158960... *
14	1790aa, >347969731... *
118	950aa, >16758818... at 77.26%
58	122aa, >4092501... at 95.08%
208	766aa, >348681220... *
14	1391aa, >347969733... at 95.97%
278	454aa, >113478270... *
267	569aa, >221128859... *
30	1339aa, >325192464... *
30	1333aa, >325192463... at 100.00%
105	959aa, >113676164... at 82.38%
30	1262aa, >325192462... at 70.92%
30	1260aa, >325192461... at 70.87%
85	1057aa, >281348547... at 96.40%
30	1256aa, >325192460... at 71.02%
38	676aa, >297666862... at 78.25%
66	702aa, >37722296... at 71.37%
213	737aa, >185135834... *
38	694aa, >297666860... at 72.33%
29	513aa, >339257350... at 70.37%
38	708aa, >301769203... at 71.47%
25	1015aa, >395826376... at 87.00%
75	1159aa, >348519873... *
32	1307aa, >195436497... at 80.18%
38	668aa, >301769205... at 81.14%
162	905aa, >403303740... at 94.48%
85	1106aa, >148672193... at 88.79%
30	1335aa, >325192459... at 100.00%
211	752aa, >302839605... *
30	1337aa, >325192457... at 100.00%
256	619aa, >391331219... *
30	1258aa, >325192458... at 71.07%
48	1253aa, >111955346... at 99.92%
43	1288aa, >291237039... *
193	576aa, >291384481... at 93.40%
210	759aa, >397490136... at 99.47%
6	160aa, >394986402... at 95.62%
210	690aa, >397490134... at 99.42%
25	1042aa, >296202934... at 84.55%
25	1017aa, >397485568... at 88.20%
177	856aa, >308490985... at 91.59%
82	1037aa, >149027427... at 75.70%
82	1102aa, >149027428... at 80.76%
58	222aa, >380804821... at 94.14%
44	1270aa, >116007160... *
112	1041aa, >149027429... *
25	1017aa, >6912446... at 88.00%
50	1240aa, >317419438... *
166	893aa, >297304998... *
253	625aa, >391343896... *
55	1208aa, >363737529... *
134	987aa, >348509338... *
285	442aa, >156365601... *
166	664aa, >395857176... at 94.58%
227	702aa, >223995263... *
135	986aa, >47226372... *
53	986aa, >354495026... at 76.47%
32	1284aa, >194880913... at 80.53%
275	483aa, >156386160... *
180	855aa, >125552430... at 99.88%
92	980aa, >327259016... at 92.35%
55	697aa, >185134431... at 70.59%
92	1005aa, >292620311... at 73.13%
59	1196aa, >297668726... at 86.87%
188	836aa, >313224455... *
92	988aa, >149737161... at 93.02%
40	650aa, >91087559... at 83.23%
72	1164aa, >326680349... *
192	821aa, >323456049... *
32	1284aa, >17136946... at 81.15%
153	744aa, >348569036... at 80.38%
6	461aa, >281340321... at 99.78%
42	588aa, >403309090... at 73.13%
63	1181aa, >189520114... *
210	708aa, >301607828... at 71.05%
66	1175aa, >130502156... *
42	611aa, >292619242... at 71.52%
105	961aa, >47218192... at 81.79%
6	1999aa, >345802856... *
81	1139aa, >195130072... at 86.22%
209	762aa, >158285159... *
98	367aa, >196002787... at 76.57%
255	621aa, >221127258... *
313	175aa, >196002789... *
92	988aa, >126282552... at 92.91%
168	889aa, >301620985... *
25	1017aa, >355568698... at 88.00%
190	824aa, >348536236... *
212	746aa, >166359597... *
33	105aa, >402581842... at 75.24%
153	932aa, >126321514... *
293	430aa, >307718330... at 96.74%
210	650aa, >345311952... at 78.15%
164	900aa, >18657056... *
204	778aa, >357607501... *
124	1011aa, >358334145... *
105	962aa, >291402449... at 91.37%
118	993aa, >311266979... at 86.91%
119	817aa, >334326804... at 71.36%
105	962aa, >388452640... at 92.52%
6	992aa, >354472796... at 72.58%
58	783aa, >296488198... at 78.54%
33	102aa, >358410909... at 89.22%
105	962aa, >13929046... at 91.58%
98	1063aa, >196002797... *
48	548aa, >325651834... at 73.18%
280	448aa, >284052985... *
38	698aa, >47077078... at 71.20%
12	168aa, >345493007... at 77.38%
210	690aa, >332218653... at 98.84%
215	495aa, >74418612... at 89.09%
80	686aa, >402861670... at 76.97%
86	1051aa, >340721709... at 82.68%
210	721aa, >332218655... at 98.61%
82	990aa, >297471328... at 78.48%
6	989aa, >344277086... at 74.92%
105	962aa, >344277084... at 92.20%
105	960aa, >2584731... at 91.15%
32	1300aa, >198457578... at 84.38%
166	664aa, >403305838... at 95.93%
118	1027aa, >344285636... *
6	989aa, >291402451... at 75.43%
197	746aa, >403293697... at 81.23%
27	1220aa, >380012870... at 75.57%
121	1017aa, >347968427... *
268	567aa, >313216395... *
48	1127aa, >298569849... at 99.38%
25	1401aa, >344251934... *
154	928aa, >307166687... *
166	695aa, >344299216... at 90.22%
29	83aa, >47214154... at 90.36%
210	721aa, >402869300... at 96.95%
82	1108aa, >126341421... at 83.30%
81	621aa, >194768359... at 75.52%
166	664aa, >332245493... at 95.63%
235	679aa, >291224842... *
25	1048aa, >395532392... at 75.67%
166	712aa, >301778403... at 89.89%
38	611aa, >16758250... at 90.34%
85	1074aa, >300797919... at 92.74%
210	683aa, >16758254... at 89.31%
144	960aa, >308506985... *
96	1065aa, >47226823... *
126	990aa, >350426330... at 82.93%
276	445aa, >398331565... at 79.10%
177	436aa, >170581772... at 78.90%
126	823aa, >322792024... at 85.54%
52	1227aa, >301120248... at 86.72%
47	838aa, >47220545... at 79.00%
108	1048aa, >348522867... *
74	1104aa, >149046553... at 99.73%
25	1008aa, >297487120... at 87.20%
82	1108aa, >344288085... at 81.59%
38	676aa, >114579072... at 79.59%
74	1162aa, >395838403... at 95.09%
307	285aa, >47209915... *
264	579aa, >313231348... *
38	694aa, >114579070... at 72.33%
74	1063aa, >354478334... at 96.24%
187	513aa, >242007306... at 72.90%
54	1186aa, >29840776... at 72.85%
133	988aa, >344285550... *
38	706aa, >27805869... at 71.39%
187	665aa, >17137122... at 96.84%
59	1094aa, >301778993... at 86.20%
119	749aa, >344307835... at 89.85%
33	102aa, >62988719... at 89.22%
304	343aa, >221102975... *
210	690aa, >27805875... at 90.87%
0	4574aa, >260826640... *
180	849aa, >162461888... at 78.33%
8	1946aa, >325184216... *
84	1149aa, >321465346... *
188	548aa, >313213322... at 91.79%
76	1083aa, >355564204... at 70.54%
289	436aa, >339498932... *
187	663aa, >195383010... at 91.10%
177	800aa, >341889701... at 84.88%
83	1150aa, >242010493... *
89	1105aa, >255088317... *
58	150aa, >319443267... at 86.67%
216	729aa, >242064622... *
210	502aa, >356968394... at 94.42%
197	780aa, >291397827... at 79.36%
210	504aa, >356968392... at 94.05%
199	800aa, >348542666... *
210	505aa, >356968390... at 94.06%
187	676aa, >195029867... at 90.83%
130	1000aa, >291229424... *
80	582aa, >344240327... at 74.05%
139	978aa, >195586289... *
210	500aa, >356968396... at 94.60%
197	784aa, >395532210... at 77.81%
32	1284aa, >195335430... at 81.15%
160	910aa, >260804669... *
118	950aa, >83423518... at 76.74%
263	469aa, >348690339... at 70.58%
187	661aa, >195430604... at 93.65%
105	961aa, >149641453... at 93.44%
7	1751aa, >195060310... at 70.02%
87	694aa, >94733538... at 100.00%
9	1908aa, >242025178... *
193	575aa, >395815107... at 92.17%
85	1087aa, >341940863... at 90.34%
288	437aa, >156407916... *
44	1268aa, >320542083... at 100.00%
116	900aa, >189240721... at 98.78%
113	1040aa, >357614528... *
82	1082aa, >281351049... at 83.73%
40	678aa, >3970750... at 81.12%
82	1103aa, >354476591... at 79.69%
25	1017aa, >332260875... at 87.71%
159	914aa, >159570347... *
263	588aa, >348690340... *
44	530aa, >320542081... at 99.43%
236	527aa, >221116011... at 70.02%
82	1107aa, >16322995... at 81.84%
92	1083aa, >224051845... *
197	782aa, >149751569... at 79.54%
310	236aa, >339260604... *
33	288aa, >47202024... at 95.83%
59	1196aa, >4104136... at 86.37%
37	1319aa, >403350058... at 99.62%
169	883aa, >350536663... at 73.27%
168	863aa, >83303515... at 71.84%
210	686aa, >194209181... at 92.86%
74	1162aa, >126341148... at 89.41%
105	511aa, >297662072... at 91.39%
196	805aa, >255073051... *
6	958aa, >351703423... at 75.26%
161	908aa, >391337726... *
302	355aa, >345488968... *
92	966aa, >281347248... at 94.82%
221	718aa, >145519463... *
48	333aa, >47199936... at 80.18%
166	664aa, >42718011... at 96.54%
139	853aa, >194756886... at 81.83%
92	674aa, >94732807... at 90.06%
118	835aa, >397480211... at 75.09%
210	690aa, >390460888... at 96.38%
168	874aa, >94732421... at 71.85%
167	890aa, >47219889... *
25	1016aa, >149054246... at 92.52%
93	1083aa, >256083117... *
193	575aa, >351703807... at 94.09%
48	67aa, >37499027... at 91.04%
259	602aa, >321479340... *
54	981aa, >297296837... at 79.61%
200	723aa, >395527086... at 82.99%
269	558aa, >328702303... *
269	556aa, >328702301... at 100.00%
58	102aa, >41474663... at 94.12%
306	290aa, >326679909... *
230	688aa, >861147... *
269	558aa, >328702307... at 98.75%
100	1056aa, >348524919... *
53	1203aa, >395519630... at 70.49%
23	1477aa, >328709452... *
166	664aa, >397465581... at 96.54%
222	718aa, >292609515... *
6	500aa, >344246510... at 93.20%
119	1024aa, >297477157... *
40	618aa, >85725018... at 100.00%
166	663aa, >296471151... at 92.76%
60	1196aa, >158292882... *
105	525aa, >344246512... at 87.43%
76	644aa, >149032086... at 84.47%
207	767aa, >47551101... *
92	497aa, >297461362... at 76.86%
7	663aa, >195566876... at 92.61%
59	1196aa, >224054914... at 94.65%
53	1199aa, >126326251... at 70.98%
281	448aa, >119484460... *
6	870aa, >296478832... at 83.33%
303	353aa, >303286383... *
152	933aa, >323451354... *
157	534aa, >402871499... at 70.97%
286	441aa, >156367544... *
38	632aa, >10241817... at 87.66%
25	987aa, >148670587... at 83.08%
38	670aa, >10241815... at 83.43%
40	1290aa, >85725022... at 100.00%
153	799aa, >355749904... at 82.60%
218	722aa, >348687340... *
53	1203aa, >126326249... at 70.99%
38	669aa, >354472244... at 90.88%
6	989aa, >80474806... at 75.53%
187	665aa, >194882583... at 96.39%
101	1055aa, >383854726... *
287	407aa, >383854728... at 92.87%
153	839aa, >301606963... at 74.61%
29	100aa, >2407213... at 92.00%
203	777aa, >356546496... at 76.19%
85	1132aa, >345791871... *
277	459aa, >183221259... *
239	675aa, >156371584... *
59	1197aa, >297471682... at 87.22%
280	448aa, >209526556... at 97.32%
137	984aa, >256079977... *
162	905aa, >300793681... at 90.72%
151	936aa, >145480653... *
155	925aa, >255076609... *
6	1006aa, >338724840... at 71.77%
249	640aa, >390350225... *
38	691aa, >395843266... at 71.78%
74	1158aa, >290543555... at 95.08%
85	1076aa, >291389100... at 89.22%
290	434aa, >359687106... *
166	664aa, >114690507... at 96.69%
38	631aa, >7688041... at 87.00%
62	1189aa, >348537728... *
58	135aa, >315364360... at 95.56%
92	222aa, >350579162... at 73.42%
139	858aa, >195430870... at 74.24%
195	810aa, >5081693... *
312	185aa, >221040392... *
71	460aa, >350579160... at 81.30%
26	1384aa, >403374966... *
197	780aa, >16758502... at 79.36%
38	700aa, >227484223... at 72.00%
38	700aa, >227484221... at 72.14%
82	1107aa, >403265503... at 82.02%
82	1097aa, >148691711... at 80.95%
112	1041aa, >148691712... at 97.60%
59	1196aa, >332234055... at 86.62%
82	1037aa, >148691710... at 75.51%
18	1708aa, >260833000... *
48	66aa, >37499007... at 90.91%
106	1049aa, >358254616... *
197	735aa, >332219953... at 82.45%
85	1087aa, >8659557... at 90.25%
16	1748aa, >403346469... *
25	1096aa, >334322690... at 71.26%
118	996aa, >301773320... at 86.65%
99	1059aa, >241843862... *
294	424aa, >390359378... *
33	84aa, >37499009... at 83.33%
40	691aa, >33355925... at 70.91%
22	573aa, >281341336... at 73.65%
40	632aa, >33355927... at 84.81%
166	732aa, >390480319... at 89.34%
6	989aa, >27437001... at 75.33%
40	945aa, >5326833... at 99.89%
138	979aa, >353230917... at 99.90%
126	992aa, >328776551... at 82.76%
197	774aa, >38327037... at 79.07%
38	560aa, >148682571... at 79.46%
48	689aa, >344248477... at 70.39%
82	958aa, >326921970... at 88.00%
59	1109aa, >402888498... at 85.12%
296	409aa, >156401213... *
236	635aa, >221122877... at 71.18%
7	1452aa, >195356228... at 93.18%
118	975aa, >194216772... at 88.41%
261	318aa, >221133030... at 100.00%
215	731aa, >326913726... at 99.04%
122	1015aa, >241733194... *
7	1802aa, >195130207... at 71.09%
67	1174aa, >256081332... *
273	488aa, >391336138... *
176	722aa, >241647110... at 72.16%
74	772aa, >30583511... at 78.89%
40	686aa, >157117631... at 86.01%
254	624aa, >157115786... *
59	1095aa, >281343302... at 86.21%
210	520aa, >356968366... at 93.85%
210	525aa, >356968364... at 94.10%
166	664aa, >402911737... at 98.19%
86	1029aa, >350406644... at 83.67%
210	524aa, >356968362... at 94.08%
92	611aa, >338719821... at 94.60%
27	1349aa, >350425587... at 97.11%
56	1208aa, >348508988... *
110	889aa, >363743568... at 74.69%
48	639aa, >380805787... at 75.90%
138	980aa, >256079161... *
153	901aa, >73954256... at 81.13%
49	1248aa, >348527072... *
139	855aa, >17136454... at 92.28%
118	1001aa, >281348902... at 85.71%
251	635aa, >255074509... *
132	993aa, >358332697... *
57	502aa, >13623463... at 81.08%
62	212aa, >367460235... at 96.23%
29	1210aa, >328700860... at 90.58%
210	521aa, >356968352... at 92.90%
33	113aa, >148695047... at 81.42%
59	1073aa, >148695046... at 84.90%
169	857aa, >15225768... at 71.65%
57	1063aa, >301617197... at 71.68%
12	1834aa, >312382049... *
105	963aa, >348501402... at 81.52%
242	667aa, >196013071... *
210	682aa, >149035288... at 89.15%
64	1181aa, >325181461... *
210	747aa, >344288464... at 84.87%
74	819aa, >332869951... at 93.16%
158	313aa, >402583595... at 78.59%
74	1159aa, >332869953... at 95.86%
92	988aa, >109083888... at 93.42%
59	1195aa, >116875836... at 86.28%
206	770aa, >242006252... *
119	906aa, >363743778... at 71.85%
210	508aa, >356968388... at 94.09%
57	1067aa, >327275267... at 77.13%
210	645aa, >45382577... at 78.76%
116	1034aa, >270012947... *
287	271aa, >380021132... at 97.79%
215	735aa, >45382579... *
101	874aa, >380021134... at 78.38%
210	688aa, >539807... at 90.41%
71	523aa, >297695269... at 73.23%
53	1200aa, >149639498... at 70.17%
136	985aa, >198425825... *
189	836aa, >198426437... *
92	989aa, >118092120... at 96.56%
91	1092aa, >189236719... *
85	1085aa, >403296589... at 91.52%
305	338aa, >294935559... *
117	1033aa, >291226780... *
148	938aa, >185136002... *
181	854aa, >256081576... *
59	1182aa, >63080990... at 85.79%
210	523aa, >356968376... at 94.26%
92	977aa, >348573545... at 89.15%
38	1314aa, >344250340... *
92	988aa, >291406550... at 91.70%
105	962aa, >4504831... at 92.52%
60	857aa, >170049016... at 85.53%
292	431aa, >348685478... *
144	950aa, >268566417... at 96.21%
85	1049aa, >332206891... at 85.22%
291	434aa, >301610071... *
59	1136aa, >119887631... at 83.63%
282	448aa, >392402696... *
118	994aa, >13540549... at 85.81%
187	611aa, >158299768... at 76.43%
92	985aa, >188528967... at 89.44%
31	1338aa, >170050110... *
201	790aa, >156350337... *
210	691aa, >395542823... at 82.78%
92	988aa, >26328257... at 91.80%
144	956aa, >4731355... at 94.67%
74	1159aa, >0000000000... at 95.94%
