# Supplementary material for: Assessment of the predictive accuracy of five in silico prediction tools, alone or in combination, and two metaservers to classify long QT syndrome gene mutations
Source: BMC Med Genet. 2015 May 13;16:34. doi: 10.1186/s12881-015-0176-z (PMC4630850; doi:10.1186/s12881-015-0176-z)
Supplement: Additional file 3: — Raw data. The zipped file contains all raw data results in txt format from the five different in silico prediction tools and two metaservers. [file 12881_2015_176_MOESM3_ESM.zip › Supplementary Materials 2/Predict SNP results/KCNH2/pathogenicity/mapp.out]

Position	Column Score	Column p-value	Alignment	Gap Weight	Over Gap Weight Threshold	Hydropathy	Polarity	Charge	Volume	Free energy alpha	Free energy beta	A	C	D	E	F	G	H	I	K	L	M	N	P	Q	R	S	T	V	W	Y	A	C	D	E	F	G	H	I	K	L	M	N	P	Q	R	S	T	V
1	N/A	N/A	'-------M-------M----------------------------------	0.9501099780043991	Y	N/A	N/A	N/A	N/A	N/A	N/A	N/A	N/A	N/A	N/A	N/A	N/A	N/A	N/A	N/A	N/A	N/A	N/A	N/A	N/A	N/A	N/A	N/A	N/A	N/A	N/A	N/A	N/A	N/A	N/A	N/A	N/A	N/A	N/A	N/A	N/A	N/A	N/A	N/A	N/A	N/A	N/A	N/A	N/A
2	N/A	N/A	'------FW-------P----------------------------------	0.9330133973205359	Y	N/A	N/A	N/A	N/A	N/A	N/A	N/A	N/A	N/A	N/A	N/A	N/A	N/A	N/A	N/A	N/A	N/A	N/A	N/A	N/A	N/A	N/A	N/A	N/A	N/A	N/A	N/A	N/A	N/A	N/A	N/A	N/A	N/A	N/A	N/A	N/A	N/A	N/A	N/A	N/A	N/A	N/A	N/A	N/A
3	N/A	N/A	'------VT-------L----------------------------------	0.9330133973205359	Y	N/A	N/A	N/A	N/A	N/A	N/A	N/A	N/A	N/A	N/A	N/A	N/A	N/A	N/A	N/A	N/A	N/A	N/A	N/A	N/A	N/A	N/A	N/A	N/A	N/A	N/A	N/A	N/A	N/A	N/A	N/A	N/A	N/A	N/A	N/A	N/A	N/A	N/A	N/A	N/A	N/A	N/A	N/A	N/A
4	N/A	N/A	'------CY-------A----------------------------------	0.9330133973205359	Y	N/A	N/A	N/A	N/A	N/A	N/A	N/A	N/A	N/A	N/A	N/A	N/A	N/A	N/A	N/A	N/A	N/A	N/A	N/A	N/A	N/A	N/A	N/A	N/A	N/A	N/A	N/A	N/A	N/A	N/A	N/A	N/A	N/A	N/A	N/A	N/A	N/A	N/A	N/A	N/A	N/A	N/A	N/A	N/A
5	N/A	N/A	'------IM-------S----------------------------------	0.9330133973205359	Y	N/A	N/A	N/A	N/A	N/A	N/A	N/A	N/A	N/A	N/A	N/A	N/A	N/A	N/A	N/A	N/A	N/A	N/A	N/A	N/A	N/A	N/A	N/A	N/A	N/A	N/A	N/A	N/A	N/A	N/A	N/A	N/A	N/A	N/A	N/A	N/A	N/A	N/A	N/A	N/A	N/A	N/A	N/A	N/A
6	N/A	N/A	'------FM-------T----------------------------------	0.9330133973205359	Y	N/A	N/A	N/A	N/A	N/A	N/A	N/A	N/A	N/A	N/A	N/A	N/A	N/A	N/A	N/A	N/A	N/A	N/A	N/A	N/A	N/A	N/A	N/A	N/A	N/A	N/A	N/A	N/A	N/A	N/A	N/A	N/A	N/A	N/A	N/A	N/A	N/A	N/A	N/A	N/A	N/A	N/A	N/A	N/A
7	N/A	N/A	'------EA---M---R----------------------------------	0.9177164567086582	Y	N/A	N/A	N/A	N/A	N/A	N/A	N/A	N/A	N/A	N/A	N/A	N/A	N/A	N/A	N/A	N/A	N/A	N/A	N/A	N/A	N/A	N/A	N/A	N/A	N/A	N/A	N/A	N/A	N/A	N/A	N/A	N/A	N/A	N/A	N/A	N/A	N/A	N/A	N/A	N/A	N/A	N/A	N/A	N/A
8	N/A	N/A	'----M-MA---W---N-----------M----------------------	0.8945210957808438	Y	N/A	N/A	N/A	N/A	N/A	N/A	N/A	N/A	N/A	N/A	N/A	N/A	N/A	N/A	N/A	N/A	N/A	N/A	N/A	N/A	N/A	N/A	N/A	N/A	N/A	N/A	N/A	N/A	N/A	N/A	N/A	N/A	N/A	N/A	N/A	N/A	N/A	N/A	N/A	N/A	N/A	N/A	N/A	N/A
9	N/A	N/A	'----K-MA---S---L----M---M--IMM--------------------	0.8370325934813037	Y	N/A	N/A	N/A	N/A	N/A	N/A	N/A	N/A	N/A	N/A	N/A	N/A	N/A	N/A	N/A	N/A	N/A	N/A	N/A	N/A	N/A	N/A	N/A	N/A	N/A	N/A	N/A	N/A	N/A	N/A	N/A	N/A	N/A	N/A	N/A	N/A	N/A	N/A	N/A	N/A	N/A	N/A	N/A	N/A
10	N/A	N/A	'----L-FR---L---L----D---A--NCD----------------M---	0.8186362727454508	Y	N/A	N/A	N/A	N/A	N/A	N/A	N/A	N/A	N/A	N/A	N/A	N/A	N/A	N/A	N/A	N/A	N/A	N/A	N/A	N/A	N/A	N/A	N/A	N/A	N/A	N/A	N/A	N/A	N/A	N/A	N/A	N/A	N/A	N/A	N/A	N/A	N/A	N/A	N/A	N/A	N/A	N/A	N/A	N/A
11	N/A	N/A	'----S-CG---G---P----N-M-K--RGE---------------MM-MM	0.7510497900419917	Y	N/A	N/A	N/A	N/A	N/A	N/A	N/A	N/A	N/A	N/A	N/A	N/A	N/A	N/A	N/A	N/A	N/A	N/A	N/A	N/A	N/A	N/A	N/A	N/A	N/A	N/A	N/A	N/A	N/A	N/A	N/A	N/A	N/A	N/A	N/A	N/A	N/A	N/A	N/A	N/A	N/A	N/A	N/A	N/A
12	N/A	N/A	'----V-YD---P-MMG----I-P-A--CEEMMM-MMM--MMM-MMPA-PP	0.546390721855629	Y	N/A	N/A	N/A	N/A	N/A	N/A	N/A	N/A	N/A	N/A	N/A	N/A	N/A	N/A	N/A	N/A	N/A	N/A	N/A	N/A	N/A	N/A	N/A	N/A	N/A	N/A	N/A	N/A	N/A	N/A	N/A	N/A	N/A	N/A	N/A	N/A	N/A	N/A	N/A	N/A	N/A	N/A	N/A	N/A
13	N/A	N/A	'----S-AR---E-HPN---MK-C-A--KPTPPP-PPP--PPP-PPLG-GG	0.5117976404719057	Y	N/A	N/A	N/A	N/A	N/A	N/A	N/A	N/A	N/A	N/A	N/A	N/A	N/A	N/A	N/A	N/A	N/A	N/A	N/A	N/A	N/A	N/A	N/A	N/A	N/A	N/A	N/A	N/A	N/A	N/A	N/A	N/A	N/A	N/A	N/A	N/A	N/A	N/A	N/A	N/A	N/A	N/A	N/A	N/A
14	2.59	5.721E-1	'M---A-VV---Q-TVK--MDD-L-N--ILQVVV-FII--VVV-VVAS-GG	0.4403119376124775	N	1E0	1E0	1E0	1E0	1E0	1E0	3.69	1.95	4.09	4.20	2.19	3.31	2.21	1.42	3.37	2.36	2.82	1.88	7.24	2.00	3.94	2.29	2.47	1.67	3.91	2.70	1.95E-1	8.757E-1	1.299E-1	1.159E-1	7.703E-1	2.897E-1	7.628E-1	9.921E-1	2.721E-1	6.886E-1	4.673E-1	9.022E-1	8.111E-3	8.589E-1	1.513E-1	7.224E-1	6.311E-1	9.605E-1
15	3.41	2.6E-1	'N---Y-QN---GMSRR--KRS-P-S--LNAMMM-HKR--RRR-RRTR-RR	0.42281543691261747	N	1E0	1E0	1E0	1E0	1E0	1E0	3.68	4.12	3.58	3.70	3.35	2.81	1.94	4.52	1.44	3.13	2.05	2.03	6.04	1.87	1.62	2.21	3.63	5.51	3.47	4.24	1.974E-1	1.259E-1	2.18E-1	1.945E-1	2.76E-1	4.698E-1	8.795E-1	8.467E-2	9.905E-1	3.444E-1	8.355E-1	8.431E-1	2.102E-2	9.067E-1	9.69E-1	7.638E-1	2.081E-1	3.323E-2
16	4.89	5.885E-2	'Q---R-AT---RTHRH--RDK-K-K--KEKKRK-HRR--RRR-RRRK-RR	0.42281543691261747	N	7.429E-1	9.85E-1	1E0	1E0	1E0	1E0	7.16	7.39	4.25	4.69	6.41	5.54	2.56	8.41	1.24	7.31	4.54	3.08	10.44	2.37	1.28	3.96	5.09	9.29	4.54	5.40	8.664E-3	7.312E-3	1.109E-1	7.155E-2	1.542E-2	3.236E-2	5.887E-1	3.597E-3	9.987E-1	7.722E-3	8.308E-2	3.646E-1	1.073E-3	6.81E-1	9.978E-1	1.48E-1	4.897E-2	2.068E-3
17	3.37	2.724E-1	'D---A-GM---RGRGG--TFG-C-W--CNHGGG-CGG--GGG-GGGG-GG	0.42281543691261747	N	1E0	1E0	1E0	1E0	1E0	1E0	4.20	2.57	3.68	4.76	2.68	1.06	2.79	3.85	3.37	3.72	2.85	2.00	5.29	2.98	3.81	1.01	2.42	4.09	3.36	3.43	1.163E-1	5.829E-1	1.968E-1	6.66E-2	5.279E-1	9.999E-1	4.78E-1	1.655E-1	2.72E-1	1.892E-1	4.52E-1	8.566E-1	4.052E-2	3.999E-1	1.729E-1	1E0	6.58E-1	1.292E-1
18	3.91	1.558E-1	'H---H-LM---AQMLE--LES-S-M--MNLLLL-SHH--HHH-HHLL-LL	0.42281543691261747	N	1E0	1E0	1E0	1E0	1E0	1E0	4.05	4.42	4.82	3.77	2.80	4.11	2.23	3.54	3.68	1.31	1.56	2.72	7.52	1.49	4.51	3.08	4.18	5.33	4.14	4.44	1.351E-1	9.322E-2	6.3E-2	1.809E-1	4.731E-1	1.27E-1	7.529E-1	2.276E-1	1.977E-1	9.97E-1	9.779E-1	5.088E-1	6.655E-3	9.864E-1	8.527E-2	3.635E-1	1.183E-1	3.913E-2
19	3.12	3.479E-1	'V---A-ES---LILVD--IVS-N-V--VSYLIL-EVV--VVV-VVIV-VV	0.42281543691261747	N	9.999E-1	1E0	1E0	1E0	1E0	1E0	4.58	2.14	4.84	4.82	2.88	4.23	2.90	1.46	4.46	2.92	3.64	2.49	7.82	2.59	5.05	3.11	2.96	1.20	5.06	3.14	7.931E-2	7.936E-1	6.184E-2	6.297E-2	4.398E-1	1.122E-1	4.333E-1	9.889E-1	8.969E-2	4.23E-1	2.051E-1	6.212E-1	5.359E-3	5.728E-1	5.061E-2	3.536E-1	4.066E-1	9.991E-1
20	2.62	5.602E-1	'S---S-LN---PNRAV--HFS-R-I--KNEAAA-IAT--AAA-AAAA-AA	0.42281543691261747	N	1E0	1E0	1E0	1E0	1E0	1E0	2.35	2.59	4.21	3.89	2.53	2.27	2.26	2.65	2.93	2.10	1.80	1.53	4.99	1.76	3.59	1.84	2.87	3.32	3.79	3.57	6.902E-1	5.748E-1	1.146E-1	1.589E-1	6.004E-1	7.316E-1	7.391E-1	5.46E-1	4.213E-1	8.127E-1	9.285E-1	9.821E-1	5.371E-2	9.397E-1	2.171E-1	9.15E-1	4.443E-1	2.866E-1
21	3.99	1.436E-1	'Q---A-PR---CTEPA--PHP-P----Q-KPPP-PPQ--PPP-PPPP-PP	0.4476104779044191	N	1E0	1E0	1E0	1E0	1E0	9.967E-1	3.75	4.03	4.79	4.66	4.84	4.21	2.86	5.86	3.80	5.46	3.22	2.07	1.60	2.35	5.15	3.20	3.15	5.50	5.58	3.96	1.841E-1	1.386E-1	6.513E-2	7.395E-2	6.204E-2	1.145E-1	4.483E-1	2.448E-2	1.744E-1	3.471E-2	3.173E-1	8.289E-1	9.735E-1	6.915E-1	4.607E-2	3.236E-1	3.375E-1	3.349E-2
22	3.16	3.341E-1	'Y---H-FR---DQLRA--WRG-T----D-FQQQ-RQR--QQQ-QQQQ-QQ	0.4476104779044191	N	1E0	1E0	1E0	1E0	1E0	1E0	4.12	4.10	3.47	4.26	2.72	3.99	2.00	3.48	1.84	2.76	2.13	1.96	9.38	1.48	2.20	2.65	3.56	4.64	2.83	3.63	1.266E-1	1.282E-1	2.46E-1	1.098E-1	5.096E-1	1.444E-1	8.578E-1	2.416E-1	9.15E-1	4.949E-1	8.023E-1	8.726E-1	1.967E-3	9.87E-1	7.673E-1	5.458E-1	2.224E-1	7.501E-2
23	N/A	N/A	'---------------W----------------------------------	0.9673065386922617	Y	N/A	N/A	N/A	N/A	N/A	N/A	N/A	N/A	N/A	N/A	N/A	N/A	N/A	N/A	N/A	N/A	N/A	N/A	N/A	N/A	N/A	N/A	N/A	N/A	N/A	N/A	N/A	N/A	N/A	N/A	N/A	N/A	N/A	N/A	N/A	N/A	N/A	N/A	N/A	N/A	N/A	N/A	N/A	N/A
24	N/A	N/A	'---------------L----------------------------------	0.9673065386922617	Y	N/A	N/A	N/A	N/A	N/A	N/A	N/A	N/A	N/A	N/A	N/A	N/A	N/A	N/A	N/A	N/A	N/A	N/A	N/A	N/A	N/A	N/A	N/A	N/A	N/A	N/A	N/A	N/A	N/A	N/A	N/A	N/A	N/A	N/A	N/A	N/A	N/A	N/A	N/A	N/A	N/A	N/A	N/A	N/A
25	N/A	N/A	'---------------R----------------------------------	0.9673065386922617	Y	N/A	N/A	N/A	N/A	N/A	N/A	N/A	N/A	N/A	N/A	N/A	N/A	N/A	N/A	N/A	N/A	N/A	N/A	N/A	N/A	N/A	N/A	N/A	N/A	N/A	N/A	N/A	N/A	N/A	N/A	N/A	N/A	N/A	N/A	N/A	N/A	N/A	N/A	N/A	N/A	N/A	N/A	N/A	N/A
26	N/A	N/A	'---------------V----------------------------------	0.9673065386922617	Y	N/A	N/A	N/A	N/A	N/A	N/A	N/A	N/A	N/A	N/A	N/A	N/A	N/A	N/A	N/A	N/A	N/A	N/A	N/A	N/A	N/A	N/A	N/A	N/A	N/A	N/A	N/A	N/A	N/A	N/A	N/A	N/A	N/A	N/A	N/A	N/A	N/A	N/A	N/A	N/A	N/A	N/A	N/A	N/A
27	N/A	N/A	'---------------W----------------------------------	0.9673065386922617	Y	N/A	N/A	N/A	N/A	N/A	N/A	N/A	N/A	N/A	N/A	N/A	N/A	N/A	N/A	N/A	N/A	N/A	N/A	N/A	N/A	N/A	N/A	N/A	N/A	N/A	N/A	N/A	N/A	N/A	N/A	N/A	N/A	N/A	N/A	N/A	N/A	N/A	N/A	N/A	N/A	N/A	N/A	N/A	N/A
28	N/A	N/A	'---------------L----------------------------------	0.9673065386922617	Y	N/A	N/A	N/A	N/A	N/A	N/A	N/A	N/A	N/A	N/A	N/A	N/A	N/A	N/A	N/A	N/A	N/A	N/A	N/A	N/A	N/A	N/A	N/A	N/A	N/A	N/A	N/A	N/A	N/A	N/A	N/A	N/A	N/A	N/A	N/A	N/A	N/A	N/A	N/A	N/A	N/A	N/A	N/A	N/A
29	N/A	N/A	'---------------R----------------------------------	0.9673065386922617	Y	N/A	N/A	N/A	N/A	N/A	N/A	N/A	N/A	N/A	N/A	N/A	N/A	N/A	N/A	N/A	N/A	N/A	N/A	N/A	N/A	N/A	N/A	N/A	N/A	N/A	N/A	N/A	N/A	N/A	N/A	N/A	N/A	N/A	N/A	N/A	N/A	N/A	N/A	N/A	N/A	N/A	N/A	N/A	N/A
30	N/A	N/A	'---------------V----------------------------------	0.9673065386922617	Y	N/A	N/A	N/A	N/A	N/A	N/A	N/A	N/A	N/A	N/A	N/A	N/A	N/A	N/A	N/A	N/A	N/A	N/A	N/A	N/A	N/A	N/A	N/A	N/A	N/A	N/A	N/A	N/A	N/A	N/A	N/A	N/A	N/A	N/A	N/A	N/A	N/A	N/A	N/A	N/A	N/A	N/A	N/A	N/A
31	N/A	N/A	'---------------V----------------------------------	0.9673065386922617	Y	N/A	N/A	N/A	N/A	N/A	N/A	N/A	N/A	N/A	N/A	N/A	N/A	N/A	N/A	N/A	N/A	N/A	N/A	N/A	N/A	N/A	N/A	N/A	N/A	N/A	N/A	N/A	N/A	N/A	N/A	N/A	N/A	N/A	N/A	N/A	N/A	N/A	N/A	N/A	N/A	N/A	N/A	N/A	N/A
32	N/A	N/A	'---------------V----------------------------------	0.9673065386922617	Y	N/A	N/A	N/A	N/A	N/A	N/A	N/A	N/A	N/A	N/A	N/A	N/A	N/A	N/A	N/A	N/A	N/A	N/A	N/A	N/A	N/A	N/A	N/A	N/A	N/A	N/A	N/A	N/A	N/A	N/A	N/A	N/A	N/A	N/A	N/A	N/A	N/A	N/A	N/A	N/A	N/A	N/A	N/A	N/A
33	N/A	N/A	'---------------S----------------------------------	0.9673065386922617	Y	N/A	N/A	N/A	N/A	N/A	N/A	N/A	N/A	N/A	N/A	N/A	N/A	N/A	N/A	N/A	N/A	N/A	N/A	N/A	N/A	N/A	N/A	N/A	N/A	N/A	N/A	N/A	N/A	N/A	N/A	N/A	N/A	N/A	N/A	N/A	N/A	N/A	N/A	N/A	N/A	N/A	N/A	N/A	N/A
34	N/A	N/A	'---------------I----------------------------------	0.9673065386922617	Y	N/A	N/A	N/A	N/A	N/A	N/A	N/A	N/A	N/A	N/A	N/A	N/A	N/A	N/A	N/A	N/A	N/A	N/A	N/A	N/A	N/A	N/A	N/A	N/A	N/A	N/A	N/A	N/A	N/A	N/A	N/A	N/A	N/A	N/A	N/A	N/A	N/A	N/A	N/A	N/A	N/A	N/A	N/A	N/A
35	N/A	N/A	'---------------Y----------------------------------	0.9673065386922617	Y	N/A	N/A	N/A	N/A	N/A	N/A	N/A	N/A	N/A	N/A	N/A	N/A	N/A	N/A	N/A	N/A	N/A	N/A	N/A	N/A	N/A	N/A	N/A	N/A	N/A	N/A	N/A	N/A	N/A	N/A	N/A	N/A	N/A	N/A	N/A	N/A	N/A	N/A	N/A	N/A	N/A	N/A	N/A	N/A
36	N/A	N/A	'---------------L----------------------------------	0.9673065386922617	Y	N/A	N/A	N/A	N/A	N/A	N/A	N/A	N/A	N/A	N/A	N/A	N/A	N/A	N/A	N/A	N/A	N/A	N/A	N/A	N/A	N/A	N/A	N/A	N/A	N/A	N/A	N/A	N/A	N/A	N/A	N/A	N/A	N/A	N/A	N/A	N/A	N/A	N/A	N/A	N/A	N/A	N/A	N/A	N/A
37	N/A	N/A	'---------------I----------------------------------	0.9673065386922617	Y	N/A	N/A	N/A	N/A	N/A	N/A	N/A	N/A	N/A	N/A	N/A	N/A	N/A	N/A	N/A	N/A	N/A	N/A	N/A	N/A	N/A	N/A	N/A	N/A	N/A	N/A	N/A	N/A	N/A	N/A	N/A	N/A	N/A	N/A	N/A	N/A	N/A	N/A	N/A	N/A	N/A	N/A	N/A	N/A
38	N/A	N/A	'---------------T----------------------------------	0.9673065386922617	Y	N/A	N/A	N/A	N/A	N/A	N/A	N/A	N/A	N/A	N/A	N/A	N/A	N/A	N/A	N/A	N/A	N/A	N/A	N/A	N/A	N/A	N/A	N/A	N/A	N/A	N/A	N/A	N/A	N/A	N/A	N/A	N/A	N/A	N/A	N/A	N/A	N/A	N/A	N/A	N/A	N/A	N/A	N/A	N/A
39	N/A	N/A	'---------------T----------------------------------	0.9673065386922617	Y	N/A	N/A	N/A	N/A	N/A	N/A	N/A	N/A	N/A	N/A	N/A	N/A	N/A	N/A	N/A	N/A	N/A	N/A	N/A	N/A	N/A	N/A	N/A	N/A	N/A	N/A	N/A	N/A	N/A	N/A	N/A	N/A	N/A	N/A	N/A	N/A	N/A	N/A	N/A	N/A	N/A	N/A	N/A	N/A
40	N/A	N/A	'---------------I----------------------------------	0.9673065386922617	Y	N/A	N/A	N/A	N/A	N/A	N/A	N/A	N/A	N/A	N/A	N/A	N/A	N/A	N/A	N/A	N/A	N/A	N/A	N/A	N/A	N/A	N/A	N/A	N/A	N/A	N/A	N/A	N/A	N/A	N/A	N/A	N/A	N/A	N/A	N/A	N/A	N/A	N/A	N/A	N/A	N/A	N/A	N/A	N/A
41	N/A	N/A	'---------------P----------------------------------	0.9673065386922617	Y	N/A	N/A	N/A	N/A	N/A	N/A	N/A	N/A	N/A	N/A	N/A	N/A	N/A	N/A	N/A	N/A	N/A	N/A	N/A	N/A	N/A	N/A	N/A	N/A	N/A	N/A	N/A	N/A	N/A	N/A	N/A	N/A	N/A	N/A	N/A	N/A	N/A	N/A	N/A	N/A	N/A	N/A	N/A	N/A
42	N/A	N/A	'---------------W----------------------------------	0.9673065386922617	Y	N/A	N/A	N/A	N/A	N/A	N/A	N/A	N/A	N/A	N/A	N/A	N/A	N/A	N/A	N/A	N/A	N/A	N/A	N/A	N/A	N/A	N/A	N/A	N/A	N/A	N/A	N/A	N/A	N/A	N/A	N/A	N/A	N/A	N/A	N/A	N/A	N/A	N/A	N/A	N/A	N/A	N/A	N/A	N/A
43	N/A	N/A	'---------------R----------------------------------	0.9673065386922617	Y	N/A	N/A	N/A	N/A	N/A	N/A	N/A	N/A	N/A	N/A	N/A	N/A	N/A	N/A	N/A	N/A	N/A	N/A	N/A	N/A	N/A	N/A	N/A	N/A	N/A	N/A	N/A	N/A	N/A	N/A	N/A	N/A	N/A	N/A	N/A	N/A	N/A	N/A	N/A	N/A	N/A	N/A	N/A	N/A
44	N/A	N/A	'---------------L----------------------------------	0.9673065386922617	Y	N/A	N/A	N/A	N/A	N/A	N/A	N/A	N/A	N/A	N/A	N/A	N/A	N/A	N/A	N/A	N/A	N/A	N/A	N/A	N/A	N/A	N/A	N/A	N/A	N/A	N/A	N/A	N/A	N/A	N/A	N/A	N/A	N/A	N/A	N/A	N/A	N/A	N/A	N/A	N/A	N/A	N/A	N/A	N/A
45	N/A	N/A	'---------------S----------------------------------	0.9673065386922617	Y	N/A	N/A	N/A	N/A	N/A	N/A	N/A	N/A	N/A	N/A	N/A	N/A	N/A	N/A	N/A	N/A	N/A	N/A	N/A	N/A	N/A	N/A	N/A	N/A	N/A	N/A	N/A	N/A	N/A	N/A	N/A	N/A	N/A	N/A	N/A	N/A	N/A	N/A	N/A	N/A	N/A	N/A	N/A	N/A
46	N/A	N/A	'---------------F----------------------------------	0.9673065386922617	Y	N/A	N/A	N/A	N/A	N/A	N/A	N/A	N/A	N/A	N/A	N/A	N/A	N/A	N/A	N/A	N/A	N/A	N/A	N/A	N/A	N/A	N/A	N/A	N/A	N/A	N/A	N/A	N/A	N/A	N/A	N/A	N/A	N/A	N/A	N/A	N/A	N/A	N/A	N/A	N/A	N/A	N/A	N/A	N/A
47	N/A	N/A	'---------------L----------------------------------	0.9673065386922617	Y	N/A	N/A	N/A	N/A	N/A	N/A	N/A	N/A	N/A	N/A	N/A	N/A	N/A	N/A	N/A	N/A	N/A	N/A	N/A	N/A	N/A	N/A	N/A	N/A	N/A	N/A	N/A	N/A	N/A	N/A	N/A	N/A	N/A	N/A	N/A	N/A	N/A	N/A	N/A	N/A	N/A	N/A	N/A	N/A
48	N/A	N/A	'---------------Q----------------------------------	0.9673065386922617	Y	N/A	N/A	N/A	N/A	N/A	N/A	N/A	N/A	N/A	N/A	N/A	N/A	N/A	N/A	N/A	N/A	N/A	N/A	N/A	N/A	N/A	N/A	N/A	N/A	N/A	N/A	N/A	N/A	N/A	N/A	N/A	N/A	N/A	N/A	N/A	N/A	N/A	N/A	N/A	N/A	N/A	N/A	N/A	N/A
49	N/A	N/A	'---------------S----------------------------------	0.9673065386922617	Y	N/A	N/A	N/A	N/A	N/A	N/A	N/A	N/A	N/A	N/A	N/A	N/A	N/A	N/A	N/A	N/A	N/A	N/A	N/A	N/A	N/A	N/A	N/A	N/A	N/A	N/A	N/A	N/A	N/A	N/A	N/A	N/A	N/A	N/A	N/A	N/A	N/A	N/A	N/A	N/A	N/A	N/A	N/A	N/A
50	N/A	N/A	'---------------F----------------------------------	0.9673065386922617	Y	N/A	N/A	N/A	N/A	N/A	N/A	N/A	N/A	N/A	N/A	N/A	N/A	N/A	N/A	N/A	N/A	N/A	N/A	N/A	N/A	N/A	N/A	N/A	N/A	N/A	N/A	N/A	N/A	N/A	N/A	N/A	N/A	N/A	N/A	N/A	N/A	N/A	N/A	N/A	N/A	N/A	N/A	N/A	N/A
51	N/A	N/A	'---------------N----------------------------------	0.9673065386922617	Y	N/A	N/A	N/A	N/A	N/A	N/A	N/A	N/A	N/A	N/A	N/A	N/A	N/A	N/A	N/A	N/A	N/A	N/A	N/A	N/A	N/A	N/A	N/A	N/A	N/A	N/A	N/A	N/A	N/A	N/A	N/A	N/A	N/A	N/A	N/A	N/A	N/A	N/A	N/A	N/A	N/A	N/A	N/A	N/A
52	N/A	N/A	'---------------L----------------------------------	0.9673065386922617	Y	N/A	N/A	N/A	N/A	N/A	N/A	N/A	N/A	N/A	N/A	N/A	N/A	N/A	N/A	N/A	N/A	N/A	N/A	N/A	N/A	N/A	N/A	N/A	N/A	N/A	N/A	N/A	N/A	N/A	N/A	N/A	N/A	N/A	N/A	N/A	N/A	N/A	N/A	N/A	N/A	N/A	N/A	N/A	N/A
53	N/A	N/A	'---------------S----------------------------------	0.9673065386922617	Y	N/A	N/A	N/A	N/A	N/A	N/A	N/A	N/A	N/A	N/A	N/A	N/A	N/A	N/A	N/A	N/A	N/A	N/A	N/A	N/A	N/A	N/A	N/A	N/A	N/A	N/A	N/A	N/A	N/A	N/A	N/A	N/A	N/A	N/A	N/A	N/A	N/A	N/A	N/A	N/A	N/A	N/A	N/A	N/A
54	N/A	N/A	'---------------Q----------------------------------	0.9673065386922617	Y	N/A	N/A	N/A	N/A	N/A	N/A	N/A	N/A	N/A	N/A	N/A	N/A	N/A	N/A	N/A	N/A	N/A	N/A	N/A	N/A	N/A	N/A	N/A	N/A	N/A	N/A	N/A	N/A	N/A	N/A	N/A	N/A	N/A	N/A	N/A	N/A	N/A	N/A	N/A	N/A	N/A	N/A	N/A	N/A
55	N/A	N/A	'---------------H----------------------------------	0.9673065386922617	Y	N/A	N/A	N/A	N/A	N/A	N/A	N/A	N/A	N/A	N/A	N/A	N/A	N/A	N/A	N/A	N/A	N/A	N/A	N/A	N/A	N/A	N/A	N/A	N/A	N/A	N/A	N/A	N/A	N/A	N/A	N/A	N/A	N/A	N/A	N/A	N/A	N/A	N/A	N/A	N/A	N/A	N/A	N/A	N/A
56	N/A	N/A	'---------------H----------------------------------	0.9673065386922617	Y	N/A	N/A	N/A	N/A	N/A	N/A	N/A	N/A	N/A	N/A	N/A	N/A	N/A	N/A	N/A	N/A	N/A	N/A	N/A	N/A	N/A	N/A	N/A	N/A	N/A	N/A	N/A	N/A	N/A	N/A	N/A	N/A	N/A	N/A	N/A	N/A	N/A	N/A	N/A	N/A	N/A	N/A	N/A	N/A
57	N/A	N/A	'---------------V----------------------------------	0.9673065386922617	Y	N/A	N/A	N/A	N/A	N/A	N/A	N/A	N/A	N/A	N/A	N/A	N/A	N/A	N/A	N/A	N/A	N/A	N/A	N/A	N/A	N/A	N/A	N/A	N/A	N/A	N/A	N/A	N/A	N/A	N/A	N/A	N/A	N/A	N/A	N/A	N/A	N/A	N/A	N/A	N/A	N/A	N/A	N/A	N/A
58	N/A	N/A	'---------------G----------------------------------	0.9673065386922617	Y	N/A	N/A	N/A	N/A	N/A	N/A	N/A	N/A	N/A	N/A	N/A	N/A	N/A	N/A	N/A	N/A	N/A	N/A	N/A	N/A	N/A	N/A	N/A	N/A	N/A	N/A	N/A	N/A	N/A	N/A	N/A	N/A	N/A	N/A	N/A	N/A	N/A	N/A	N/A	N/A	N/A	N/A	N/A	N/A
59	N/A	N/A	'---------------F----------------------------------	0.9673065386922617	Y	N/A	N/A	N/A	N/A	N/A	N/A	N/A	N/A	N/A	N/A	N/A	N/A	N/A	N/A	N/A	N/A	N/A	N/A	N/A	N/A	N/A	N/A	N/A	N/A	N/A	N/A	N/A	N/A	N/A	N/A	N/A	N/A	N/A	N/A	N/A	N/A	N/A	N/A	N/A	N/A	N/A	N/A	N/A	N/A
60	N/A	N/A	'---------------V----------------------------------	0.9673065386922617	Y	N/A	N/A	N/A	N/A	N/A	N/A	N/A	N/A	N/A	N/A	N/A	N/A	N/A	N/A	N/A	N/A	N/A	N/A	N/A	N/A	N/A	N/A	N/A	N/A	N/A	N/A	N/A	N/A	N/A	N/A	N/A	N/A	N/A	N/A	N/A	N/A	N/A	N/A	N/A	N/A	N/A	N/A	N/A	N/A
61	N/A	N/A	'---------------I----------------------------------	0.9673065386922617	Y	N/A	N/A	N/A	N/A	N/A	N/A	N/A	N/A	N/A	N/A	N/A	N/A	N/A	N/A	N/A	N/A	N/A	N/A	N/A	N/A	N/A	N/A	N/A	N/A	N/A	N/A	N/A	N/A	N/A	N/A	N/A	N/A	N/A	N/A	N/A	N/A	N/A	N/A	N/A	N/A	N/A	N/A	N/A	N/A
62	2.91	4.292E-1	'T---K-FR---T-STL--RD--N----L-INNN-FNT--NNN-NNNN-NN	0.4833033393321336	N	1E0	1E0	1E0	1E0	1E0	1E0	4.51	2.47	3.27	4.92	2.71	3.08	1.71	2.72	2.97	3.35	3.34	1.10	7.77	2.20	3.36	1.91	2.28	2.84	4.02	2.76	8.557E-2	6.324E-1	3.011E-1	5.735E-2	5.172E-1	3.618E-1	9.525E-1	5.088E-1	4.04E-1	2.769E-1	2.804E-1	9.998E-1	5.544E-3	7.653E-1	2.75E-1	8.92E-1	7.256E-1	4.562E-1
63	3.29	2.94E-1	'Q---K-LP---S-STD--KE--P----C-CTTT-LTT--TTT-TTMT-TT	0.4833033393321336	N	1E0	1E0	1E0	1E0	1E0	1E0	3.82	2.53	3.28	3.30	3.94	2.98	2.04	4.04	3.36	4.34	3.05	1.58	4.29	2.01	3.87	1.89	1.78	3.68	5.21	3.25	1.717E-1	6.037E-1	2.972E-1	2.909E-1	1.514E-1	4.023E-1	8.389E-1	1.369E-1	2.754E-1	1.007E-1	3.728E-1	9.763E-1	1.061E-1	8.524E-1	1.619E-1	8.976E-1	9.348E-1	1.985E-1
64	3.19	3.253E-1	'S---I-FE---F-LLL--KI--S----Y-YFFF-YFV--FFF-FFFF-FF	0.4833033393321336	N	1E0	1E0	1E0	1E0	1E0	9.997E-1	5.30	3.16	5.31	5.59	1.16	4.17	2.60	1.61	4.26	2.26	3.01	3.03	9.13	2.78	4.88	3.04	3.42	3.22	3.22	3.05	4.019E-2	3.344E-1	3.976E-2	3.095E-2	9.995E-1	1.197E-1	5.678E-1	9.708E-1	1.098E-1	7.361E-1	3.895E-1	3.825E-1	2.286E-3	4.838E-1	5.944E-2	3.789E-1	2.575E-1	3.165E-1
65	3.49	2.411E-1	'Q---L-PT---T-VIL--VN--I----S-LLLL-III--LLL-LLLL-LL	0.4833033393321336	N	1E0	9.996E-1	1E0	1E0	1E0	1E0	3.94	2.84	25.14	24.43	2.48	4.60	11.42	1.03	23.38	1.83	2.74	3.22	4.92	2.30	23.58	3.56	3.41	2.07	4.65	3.09	1.516E-1	4.588E-1	6.259E-6	7.425E-6	6.273E-1	7.777E-2	6.415E-4	9.999E-1	9.636E-6	9.183E-1	5.024E-1	3.166E-1	5.734E-2	7.19E-1	9.169E-6	2.229E-1	2.612E-1	8.272E-1
66	3.78	1.788E-1	'T---S-CE---E-HES--QP--T----N-EDDD-PDE--GGD-GGEE-EE	0.4833033393321336	N	9.971E-1	1E0	1E0	1E0	1E0	1E0	4.83	4.68	1.86	1.82	5.76	3.77	2.69	6.97	3.20	6.72	4.21	1.64	4.26	2.02	3.66	2.61	2.60	6.54	5.58	3.79	6.235E-2	7.235E-2	9.084E-1	9.215E-1	2.678E-2	1.809E-1	5.261E-1	9.938E-3	3.239E-1	1.209E-2	1.152E-1	9.654E-1	1.094E-1	8.494E-1	2.008E-1	5.647E-1	5.664E-1	1.394E-2
67	N/A	N/A	'P---S-PS---A-RTT--DI--I------RNTT-VTT--TTT-VVDT-NN	0.5008998200359929	Y	N/A	N/A	N/A	N/A	N/A	N/A	N/A	N/A	N/A	N/A	N/A	N/A	N/A	N/A	N/A	N/A	N/A	N/A	N/A	N/A	N/A	N/A	N/A	N/A	N/A	N/A	N/A	N/A	N/A	N/A	N/A	N/A	N/A	N/A	N/A	N/A	N/A	N/A	N/A	N/A	N/A	N/A	N/A	N/A
68	N/A	N/A	'H---G-AP---I-QIL--VM--T------VIII-TLI--III-IILV-II	0.5008998200359929	Y	N/A	N/A	N/A	N/A	N/A	N/A	N/A	N/A	N/A	N/A	N/A	N/A	N/A	N/A	N/A	N/A	N/A	N/A	N/A	N/A	N/A	N/A	N/A	N/A	N/A	N/A	N/A	N/A	N/A	N/A	N/A	N/A	N/A	N/A	N/A	N/A	N/A	N/A	N/A	N/A	N/A	N/A	N/A	N/A
69	N/A	N/A	'N---Y-FK---S-LIF--AI--I------PAAA-DII--III-IIIL-II	0.5008998200359929	Y	N/A	N/A	N/A	N/A	N/A	N/A	N/A	N/A	N/A	N/A	N/A	N/A	N/A	N/A	N/A	N/A	N/A	N/A	N/A	N/A	N/A	N/A	N/A	N/A	N/A	N/A	N/A	N/A	N/A	N/A	N/A	N/A	N/A	N/A	N/A	N/A	N/A	N/A	N/A	N/A	N/A	N/A	N/A	N/A
70	N/A	N/A	'H---H-TY---R-QRF--TL--E------LNTT-DQR--RRR-RRAR-RR	0.5008998200359929	Y	N/A	N/A	N/A	N/A	N/A	N/A	N/A	N/A	N/A	N/A	N/A	N/A	N/A	N/A	N/A	N/A	N/A	N/A	N/A	N/A	N/A	N/A	N/A	N/A	N/A	N/A	N/A	N/A	N/A	N/A	N/A	N/A	N/A	N/A	N/A	N/A	N/A	N/A	N/A	N/A	N/A	N/A	N/A	N/A
71	N/A	N/A	'E---S-SG---R-LKS---N--S------KRRR-MKK--KKK-KKRR-RR	0.5373925214957009	Y	N/A	N/A	N/A	N/A	N/A	N/A	N/A	N/A	N/A	N/A	N/A	N/A	N/A	N/A	N/A	N/A	N/A	N/A	N/A	N/A	N/A	N/A	N/A	N/A	N/A	N/A	N/A	N/A	N/A	N/A	N/A	N/A	N/A	N/A	N/A	N/A	N/A	N/A	N/A	N/A	N/A	N/A	N/A	N/A
72	N/A	N/A	'----Q-PY---M-TFF---H--D------TFFF-FFF--FFF-FFSF-YS	0.5723855228954209	Y	N/A	N/A	N/A	N/A	N/A	N/A	N/A	N/A	N/A	N/A	N/A	N/A	N/A	N/A	N/A	N/A	N/A	N/A	N/A	N/A	N/A	N/A	N/A	N/A	N/A	N/A	N/A	N/A	N/A	N/A	N/A	N/A	N/A	N/A	N/A	N/A	N/A	N/A	N/A	N/A	N/A	N/A	N/A	N/A
73	N/A	N/A	'----L-VN---R-NDE---E--D------EDDD-EDD--EEE-EEKG-NS	0.5723855228954209	Y	N/A	N/A	N/A	N/A	N/A	N/A	N/A	N/A	N/A	N/A	N/A	N/A	N/A	N/A	N/A	N/A	N/A	N/A	N/A	N/A	N/A	N/A	N/A	N/A	N/A	N/A	N/A	N/A	N/A	N/A	N/A	N/A	N/A	N/A	N/A	N/A	N/A	N/A	N/A	N/A	N/A	N/A	N/A	N/A
74	N/A	N/A	'----N-NL---V-STT---D--D------KGGG-EST--GGG-GGNA-SS	0.5723855228954209	Y	N/A	N/A	N/A	N/A	N/A	N/A	N/A	N/A	N/A	N/A	N/A	N/A	N/A	N/A	N/A	N/A	N/A	N/A	N/A	N/A	N/A	N/A	N/A	N/A	N/A	N/A	N/A	N/A	N/A	N/A	N/A	N/A	N/A	N/A	N/A	N/A	N/A	N/A	N/A	N/A	N/A	N/A	N/A	N/A
75	N/A	N/A	'----Y-SS---P-RDA---K--S------YTTT-IQH--QQQ-QQLP-LQ	0.5723855228954209	Y	N/A	N/A	N/A	N/A	N/A	N/A	N/A	N/A	N/A	N/A	N/A	N/A	N/A	N/A	N/A	N/A	N/A	N/A	N/A	N/A	N/A	N/A	N/A	N/A	N/A	N/A	N/A	N/A	N/A	N/A	N/A	N/A	N/A	N/A	N/A	N/A	N/A	N/A	N/A	N/A	N/A	N/A	N/A	N/A
76	N/A	N/A	'----G-PN---P-NNA---N--I------SHHH-GGN--NNS-NNEQ-PP	0.5723855228954209	Y	N/A	N/A	N/A	N/A	N/A	N/A	N/A	N/A	N/A	N/A	N/A	N/A	N/A	N/A	N/A	N/A	N/A	N/A	N/A	N/A	N/A	N/A	N/A	N/A	N/A	N/A	N/A	N/A	N/A	N/A	N/A	N/A	N/A	N/A	N/A	N/A	N/A	N/A	N/A	N/A	N/A	N/A	N/A	N/A
77	N/A	N/A	'----S-PR---R--RL------Y------KSSS-LRR--KKR-KKNT-DD	0.6408718256348729	Y	N/A	N/A	N/A	N/A	N/A	N/A	N/A	N/A	N/A	N/A	N/A	N/A	N/A	N/A	N/A	N/A	N/A	N/A	N/A	N/A	N/A	N/A	N/A	N/A	N/A	N/A	N/A	N/A	N/A	N/A	N/A	N/A	N/A	N/A	N/A	N/A	N/A	N/A	N/A	N/A	N/A	N/A	N/A	N/A
78	N/A	N/A	'----T-PP---L--SA------S------GNNN-EKS--KKK-KKCG-CS	0.6408718256348729	Y	N/A	N/A	N/A	N/A	N/A	N/A	N/A	N/A	N/A	N/A	N/A	N/A	N/A	N/A	N/A	N/A	N/A	N/A	N/A	N/A	N/A	N/A	N/A	N/A	N/A	N/A	N/A	N/A	N/A	N/A	N/A	N/A	N/A	N/A	N/A	N/A	N/A	N/A	N/A	N/A	N/A	N/A	N/A	N/A
79	N/A	N/A	'----G-QM---R---K------D------S----C-------------SS	0.8400319936012797	Y	N/A	N/A	N/A	N/A	N/A	N/A	N/A	N/A	N/A	N/A	N/A	N/A	N/A	N/A	N/A	N/A	N/A	N/A	N/A	N/A	N/A	N/A	N/A	N/A	N/A	N/A	N/A	N/A	N/A	N/A	N/A	N/A	N/A	N/A	N/A	N/A	N/A	N/A	N/A	N/A	N/A	N/A	N/A	N/A
80	N/A	N/A	'----A-GY---A---M-------------E----S---------------	0.8842231553689262	Y	N/A	N/A	N/A	N/A	N/A	N/A	N/A	N/A	N/A	N/A	N/A	N/A	N/A	N/A	N/A	N/A	N/A	N/A	N/A	N/A	N/A	N/A	N/A	N/A	N/A	N/A	N/A	N/A	N/A	N/A	N/A	N/A	N/A	N/A	N/A	N/A	N/A	N/A	N/A	N/A	N/A	N/A	N/A	N/A
81	N/A	N/A	'------SR---P---I-------------P----I---------------	0.8898220355928814	Y	N/A	N/A	N/A	N/A	N/A	N/A	N/A	N/A	N/A	N/A	N/A	N/A	N/A	N/A	N/A	N/A	N/A	N/A	N/A	N/A	N/A	N/A	N/A	N/A	N/A	N/A	N/A	N/A	N/A	N/A	N/A	N/A	N/A	N/A	N/A	N/A	N/A	N/A	N/A	N/A	N/A	N/A	N/A	N/A
82	N/A	N/A	'------RT---G---R-------------L----L---------------	0.8898220355928814	Y	N/A	N/A	N/A	N/A	N/A	N/A	N/A	N/A	N/A	N/A	N/A	N/A	N/A	N/A	N/A	N/A	N/A	N/A	N/A	N/A	N/A	N/A	N/A	N/A	N/A	N/A	N/A	N/A	N/A	N/A	N/A	N/A	N/A	N/A	N/A	N/A	N/A	N/A	N/A	N/A	N/A	N/A	N/A	N/A
83	N/A	N/A	'------LT---P---R-------------R----S---------------	0.8898220355928814	Y	N/A	N/A	N/A	N/A	N/A	N/A	N/A	N/A	N/A	N/A	N/A	N/A	N/A	N/A	N/A	N/A	N/A	N/A	N/A	N/A	N/A	N/A	N/A	N/A	N/A	N/A	N/A	N/A	N/A	N/A	N/A	N/A	N/A	N/A	N/A	N/A	N/A	N/A	N/A	N/A	N/A	N/A	N/A	N/A
84	N/A	N/A	'------G----E---T-------------W----S---------------	0.9070185962807438	Y	N/A	N/A	N/A	N/A	N/A	N/A	N/A	N/A	N/A	N/A	N/A	N/A	N/A	N/A	N/A	N/A	N/A	N/A	N/A	N/A	N/A	N/A	N/A	N/A	N/A	N/A	N/A	N/A	N/A	N/A	N/A	N/A	N/A	N/A	N/A	N/A	N/A	N/A	N/A	N/A	N/A	N/A	N/A	N/A
85	N/A	N/A	'-----------G---R-------------V----C---------------	0.924115176964607	Y	N/A	N/A	N/A	N/A	N/A	N/A	N/A	N/A	N/A	N/A	N/A	N/A	N/A	N/A	N/A	N/A	N/A	N/A	N/A	N/A	N/A	N/A	N/A	N/A	N/A	N/A	N/A	N/A	N/A	N/A	N/A	N/A	N/A	N/A	N/A	N/A	N/A	N/A	N/A	N/A	N/A	N/A	N/A	N/A
86	N/A	N/A	'-----------E---S-------------E----H---------------	0.924115176964607	Y	N/A	N/A	N/A	N/A	N/A	N/A	N/A	N/A	N/A	N/A	N/A	N/A	N/A	N/A	N/A	N/A	N/A	N/A	N/A	N/A	N/A	N/A	N/A	N/A	N/A	N/A	N/A	N/A	N/A	N/A	N/A	N/A	N/A	N/A	N/A	N/A	N/A	N/A	N/A	N/A	N/A	N/A	N/A	N/A
87	N/A	N/A	'-----------A---A-------------D----G---------------	0.924115176964607	Y	N/A	N/A	N/A	N/A	N/A	N/A	N/A	N/A	N/A	N/A	N/A	N/A	N/A	N/A	N/A	N/A	N/A	N/A	N/A	N/A	N/A	N/A	N/A	N/A	N/A	N/A	N/A	N/A	N/A	N/A	N/A	N/A	N/A	N/A	N/A	N/A	N/A	N/A	N/A	N/A	N/A	N/A	N/A	N/A
88	N/A	N/A	'-----------G---R-------------E----T---------------	0.924115176964607	Y	N/A	N/A	N/A	N/A	N/A	N/A	N/A	N/A	N/A	N/A	N/A	N/A	N/A	N/A	N/A	N/A	N/A	N/A	N/A	N/A	N/A	N/A	N/A	N/A	N/A	N/A	N/A	N/A	N/A	N/A	N/A	N/A	N/A	N/A	N/A	N/A	N/A	N/A	N/A	N/A	N/A	N/A	N/A	N/A
89	N/A	N/A	'-----------A---S-------------V----A---------------	0.924115176964607	Y	N/A	N/A	N/A	N/A	N/A	N/A	N/A	N/A	N/A	N/A	N/A	N/A	N/A	N/A	N/A	N/A	N/A	N/A	N/A	N/A	N/A	N/A	N/A	N/A	N/A	N/A	N/A	N/A	N/A	N/A	N/A	N/A	N/A	N/A	N/A	N/A	N/A	N/A	N/A	N/A	N/A	N/A	N/A	N/A
90	N/A	N/A	'-----------A---V-------------L----Y---------------	0.924115176964607	Y	N/A	N/A	N/A	N/A	N/A	N/A	N/A	N/A	N/A	N/A	N/A	N/A	N/A	N/A	N/A	N/A	N/A	N/A	N/A	N/A	N/A	N/A	N/A	N/A	N/A	N/A	N/A	N/A	N/A	N/A	N/A	N/A	N/A	N/A	N/A	N/A	N/A	N/A	N/A	N/A	N/A	N/A	N/A	N/A
91	N/A	N/A	'-----------P---L-------------R----P---------------	0.924115176964607	Y	N/A	N/A	N/A	N/A	N/A	N/A	N/A	N/A	N/A	N/A	N/A	N/A	N/A	N/A	N/A	N/A	N/A	N/A	N/A	N/A	N/A	N/A	N/A	N/A	N/A	N/A	N/A	N/A	N/A	N/A	N/A	N/A	N/A	N/A	N/A	N/A	N/A	N/A	N/A	N/A	N/A	N/A	N/A	N/A
92	N/A	N/A	'-----------P---P-------------K----F---------------	0.924115176964607	Y	N/A	N/A	N/A	N/A	N/A	N/A	N/A	N/A	N/A	N/A	N/A	N/A	N/A	N/A	N/A	N/A	N/A	N/A	N/A	N/A	N/A	N/A	N/A	N/A	N/A	N/A	N/A	N/A	N/A	N/A	N/A	N/A	N/A	N/A	N/A	N/A	N/A	N/A	N/A	N/A	N/A	N/A	N/A	N/A
93	N/A	N/A	'-----------E---T-------------Y----S---------------	0.924115176964607	Y	N/A	N/A	N/A	N/A	N/A	N/A	N/A	N/A	N/A	N/A	N/A	N/A	N/A	N/A	N/A	N/A	N/A	N/A	N/A	N/A	N/A	N/A	N/A	N/A	N/A	N/A	N/A	N/A	N/A	N/A	N/A	N/A	N/A	N/A	N/A	N/A	N/A	N/A	N/A	N/A	N/A	N/A	N/A	N/A
94	N/A	N/A	'-----------E---T-------------C----D---------------	0.924115176964607	Y	N/A	N/A	N/A	N/A	N/A	N/A	N/A	N/A	N/A	N/A	N/A	N/A	N/A	N/A	N/A	N/A	N/A	N/A	N/A	N/A	N/A	N/A	N/A	N/A	N/A	N/A	N/A	N/A	N/A	N/A	N/A	N/A	N/A	N/A	N/A	N/A	N/A	N/A	N/A	N/A	N/A	N/A	N/A	N/A
95	N/A	N/A	'-----------A---E-------------V----R---------------	0.924115176964607	Y	N/A	N/A	N/A	N/A	N/A	N/A	N/A	N/A	N/A	N/A	N/A	N/A	N/A	N/A	N/A	N/A	N/A	N/A	N/A	N/A	N/A	N/A	N/A	N/A	N/A	N/A	N/A	N/A	N/A	N/A	N/A	N/A	N/A	N/A	N/A	N/A	N/A	N/A	N/A	N/A	N/A	N/A	N/A	N/A
96	N/A	N/A	'-----------P---R-------------K----G---------------	0.924115176964607	Y	N/A	N/A	N/A	N/A	N/A	N/A	N/A	N/A	N/A	N/A	N/A	N/A	N/A	N/A	N/A	N/A	N/A	N/A	N/A	N/A	N/A	N/A	N/A	N/A	N/A	N/A	N/A	N/A	N/A	N/A	N/A	N/A	N/A	N/A	N/A	N/A	N/A	N/A	N/A	N/A	N/A	N/A	N/A	N/A
97	N/A	N/A	'-----------P---G-------------Q----T---------------	0.924115176964607	Y	N/A	N/A	N/A	N/A	N/A	N/A	N/A	N/A	N/A	N/A	N/A	N/A	N/A	N/A	N/A	N/A	N/A	N/A	N/A	N/A	N/A	N/A	N/A	N/A	N/A	N/A	N/A	N/A	N/A	N/A	N/A	N/A	N/A	N/A	N/A	N/A	N/A	N/A	N/A	N/A	N/A	N/A	N/A	N/A
98	N/A	N/A	'-----------P---D-------------C----L---------------	0.924115176964607	Y	N/A	N/A	N/A	N/A	N/A	N/A	N/A	N/A	N/A	N/A	N/A	N/A	N/A	N/A	N/A	N/A	N/A	N/A	N/A	N/A	N/A	N/A	N/A	N/A	N/A	N/A	N/A	N/A	N/A	N/A	N/A	N/A	N/A	N/A	N/A	N/A	N/A	N/A	N/A	N/A	N/A	N/A	N/A	N/A
99	N/A	N/A	'-----------S---V-------------R----D---------------	0.924115176964607	Y	N/A	N/A	N/A	N/A	N/A	N/A	N/A	N/A	N/A	N/A	N/A	N/A	N/A	N/A	N/A	N/A	N/A	N/A	N/A	N/A	N/A	N/A	N/A	N/A	N/A	N/A	N/A	N/A	N/A	N/A	N/A	N/A	N/A	N/A	N/A	N/A	N/A	N/A	N/A	N/A	N/A	N/A	N/A	N/A
100	N/A	N/A	'---------------I-------------I----D---------------	0.9394121175764847	Y	N/A	N/A	N/A	N/A	N/A	N/A	N/A	N/A	N/A	N/A	N/A	N/A	N/A	N/A	N/A	N/A	N/A	N/A	N/A	N/A	N/A	N/A	N/A	N/A	N/A	N/A	N/A	N/A	N/A	N/A	N/A	N/A	N/A	N/A	N/A	N/A	N/A	N/A	N/A	N/A	N/A	N/A	N/A	N/A
101	N/A	N/A	'---------------A-------------Y----R---------------	0.9394121175764847	Y	N/A	N/A	N/A	N/A	N/A	N/A	N/A	N/A	N/A	N/A	N/A	N/A	N/A	N/A	N/A	N/A	N/A	N/A	N/A	N/A	N/A	N/A	N/A	N/A	N/A	N/A	N/A	N/A	N/A	N/A	N/A	N/A	N/A	N/A	N/A	N/A	N/A	N/A	N/A	N/A	N/A	N/A	N/A	N/A
102	N/A	N/A	'---------------V-------------T----Y---------------	0.9394121175764847	Y	N/A	N/A	N/A	N/A	N/A	N/A	N/A	N/A	N/A	N/A	N/A	N/A	N/A	N/A	N/A	N/A	N/A	N/A	N/A	N/A	N/A	N/A	N/A	N/A	N/A	N/A	N/A	N/A	N/A	N/A	N/A	N/A	N/A	N/A	N/A	N/A	N/A	N/A	N/A	N/A	N/A	N/A	N/A	N/A
103	N/A	N/A	'---------------V-------------L----G---------------	0.9394121175764847	Y	N/A	N/A	N/A	N/A	N/A	N/A	N/A	N/A	N/A	N/A	N/A	N/A	N/A	N/A	N/A	N/A	N/A	N/A	N/A	N/A	N/A	N/A	N/A	N/A	N/A	N/A	N/A	N/A	N/A	N/A	N/A	N/A	N/A	N/A	N/A	N/A	N/A	N/A	N/A	N/A	N/A	N/A	N/A	N/A
104	N/A	N/A	'---------------E-------------I----V---------------	0.9394121175764847	Y	N/A	N/A	N/A	N/A	N/A	N/A	N/A	N/A	N/A	N/A	N/A	N/A	N/A	N/A	N/A	N/A	N/A	N/A	N/A	N/A	N/A	N/A	N/A	N/A	N/A	N/A	N/A	N/A	N/A	N/A	N/A	N/A	N/A	N/A	N/A	N/A	N/A	N/A	N/A	N/A	N/A	N/A	N/A	N/A
105	N/A	N/A	'---------------T-------------H----V---------------	0.9394121175764847	Y	N/A	N/A	N/A	N/A	N/A	N/A	N/A	N/A	N/A	N/A	N/A	N/A	N/A	N/A	N/A	N/A	N/A	N/A	N/A	N/A	N/A	N/A	N/A	N/A	N/A	N/A	N/A	N/A	N/A	N/A	N/A	N/A	N/A	N/A	N/A	N/A	N/A	N/A	N/A	N/A	N/A	N/A	N/A	N/A
106	N/A	N/A	'---------------G-------------I----H---------------	0.9394121175764847	Y	N/A	N/A	N/A	N/A	N/A	N/A	N/A	N/A	N/A	N/A	N/A	N/A	N/A	N/A	N/A	N/A	N/A	N/A	N/A	N/A	N/A	N/A	N/A	N/A	N/A	N/A	N/A	N/A	N/A	N/A	N/A	N/A	N/A	N/A	N/A	N/A	N/A	N/A	N/A	N/A	N/A	N/A	N/A	N/A
107	N/A	N/A	'---------------R-------------L----K---------------	0.9394121175764847	Y	N/A	N/A	N/A	N/A	N/A	N/A	N/A	N/A	N/A	N/A	N/A	N/A	N/A	N/A	N/A	N/A	N/A	N/A	N/A	N/A	N/A	N/A	N/A	N/A	N/A	N/A	N/A	N/A	N/A	N/A	N/A	N/A	N/A	N/A	N/A	N/A	N/A	N/A	N/A	N/A	N/A	N/A	N/A	N/A
108	N/A	N/A	'---------------N-------------L----P---------------	0.9394121175764847	Y	N/A	N/A	N/A	N/A	N/A	N/A	N/A	N/A	N/A	N/A	N/A	N/A	N/A	N/A	N/A	N/A	N/A	N/A	N/A	N/A	N/A	N/A	N/A	N/A	N/A	N/A	N/A	N/A	N/A	N/A	N/A	N/A	N/A	N/A	N/A	N/A	N/A	N/A	N/A	N/A	N/A	N/A	N/A	N/A
109	N/A	N/A	'---------------V-------------L----K---------------	0.9394121175764847	Y	N/A	N/A	N/A	N/A	N/A	N/A	N/A	N/A	N/A	N/A	N/A	N/A	N/A	N/A	N/A	N/A	N/A	N/A	N/A	N/A	N/A	N/A	N/A	N/A	N/A	N/A	N/A	N/A	N/A	N/A	N/A	N/A	N/A	N/A	N/A	N/A	N/A	N/A	N/A	N/A	N/A	N/A	N/A	N/A
110	N/A	N/A	'---------------P-------------C----H---------------	0.9394121175764847	Y	N/A	N/A	N/A	N/A	N/A	N/A	N/A	N/A	N/A	N/A	N/A	N/A	N/A	N/A	N/A	N/A	N/A	N/A	N/A	N/A	N/A	N/A	N/A	N/A	N/A	N/A	N/A	N/A	N/A	N/A	N/A	N/A	N/A	N/A	N/A	N/A	N/A	N/A	N/A	N/A	N/A	N/A	N/A	N/A
111	N/A	N/A	'---------------N-------------S----V---------------	0.9394121175764847	Y	N/A	N/A	N/A	N/A	N/A	N/A	N/A	N/A	N/A	N/A	N/A	N/A	N/A	N/A	N/A	N/A	N/A	N/A	N/A	N/A	N/A	N/A	N/A	N/A	N/A	N/A	N/A	N/A	N/A	N/A	N/A	N/A	N/A	N/A	N/A	N/A	N/A	N/A	N/A	N/A	N/A	N/A	N/A	N/A
112	N/A	N/A	'---------------E-------------S----I---------------	0.9394121175764847	Y	N/A	N/A	N/A	N/A	N/A	N/A	N/A	N/A	N/A	N/A	N/A	N/A	N/A	N/A	N/A	N/A	N/A	N/A	N/A	N/A	N/A	N/A	N/A	N/A	N/A	N/A	N/A	N/A	N/A	N/A	N/A	N/A	N/A	N/A	N/A	N/A	N/A	N/A	N/A	N/A	N/A	N/A	N/A	N/A
113	N/A	N/A	'---------------D-------------A----R---------------	0.9394121175764847	Y	N/A	N/A	N/A	N/A	N/A	N/A	N/A	N/A	N/A	N/A	N/A	N/A	N/A	N/A	N/A	N/A	N/A	N/A	N/A	N/A	N/A	N/A	N/A	N/A	N/A	N/A	N/A	N/A	N/A	N/A	N/A	N/A	N/A	N/A	N/A	N/A	N/A	N/A	N/A	N/A	N/A	N/A	N/A	N/A
114	N/A	N/A	'---------------V-------------D----K---------------	0.9394121175764847	Y	N/A	N/A	N/A	N/A	N/A	N/A	N/A	N/A	N/A	N/A	N/A	N/A	N/A	N/A	N/A	N/A	N/A	N/A	N/A	N/A	N/A	N/A	N/A	N/A	N/A	N/A	N/A	N/A	N/A	N/A	N/A	N/A	N/A	N/A	N/A	N/A	N/A	N/A	N/A	N/A	N/A	N/A	N/A	N/A
115	N/A	N/A	'---------------R-------------S----Q---------------	0.9394121175764847	Y	N/A	N/A	N/A	N/A	N/A	N/A	N/A	N/A	N/A	N/A	N/A	N/A	N/A	N/A	N/A	N/A	N/A	N/A	N/A	N/A	N/A	N/A	N/A	N/A	N/A	N/A	N/A	N/A	N/A	N/A	N/A	N/A	N/A	N/A	N/A	N/A	N/A	N/A	N/A	N/A	N/A	N/A	N/A	N/A
116	N/A	N/A	'---------------L-------------N----Y---------------	0.9394121175764847	Y	N/A	N/A	N/A	N/A	N/A	N/A	N/A	N/A	N/A	N/A	N/A	N/A	N/A	N/A	N/A	N/A	N/A	N/A	N/A	N/A	N/A	N/A	N/A	N/A	N/A	N/A	N/A	N/A	N/A	N/A	N/A	N/A	N/A	N/A	N/A	N/A	N/A	N/A	N/A	N/A	N/A	N/A	N/A	N/A
117	N/A	N/A	'---------------R------------------L---------------	0.9539092181563689	Y	N/A	N/A	N/A	N/A	N/A	N/A	N/A	N/A	N/A	N/A	N/A	N/A	N/A	N/A	N/A	N/A	N/A	N/A	N/A	N/A	N/A	N/A	N/A	N/A	N/A	N/A	N/A	N/A	N/A	N/A	N/A	N/A	N/A	N/A	N/A	N/A	N/A	N/A	N/A	N/A	N/A	N/A	N/A	N/A
118	N/A	N/A	'---------------L------------------L---------------	0.9539092181563689	Y	N/A	N/A	N/A	N/A	N/A	N/A	N/A	N/A	N/A	N/A	N/A	N/A	N/A	N/A	N/A	N/A	N/A	N/A	N/A	N/A	N/A	N/A	N/A	N/A	N/A	N/A	N/A	N/A	N/A	N/A	N/A	N/A	N/A	N/A	N/A	N/A	N/A	N/A	N/A	N/A	N/A	N/A	N/A	N/A
119	N/A	N/A	'---------------I------------------Y---------------	0.9539092181563689	Y	N/A	N/A	N/A	N/A	N/A	N/A	N/A	N/A	N/A	N/A	N/A	N/A	N/A	N/A	N/A	N/A	N/A	N/A	N/A	N/A	N/A	N/A	N/A	N/A	N/A	N/A	N/A	N/A	N/A	N/A	N/A	N/A	N/A	N/A	N/A	N/A	N/A	N/A	N/A	N/A	N/A	N/A	N/A	N/A
120	N/A	N/A	'---------------F------------------A---------------	0.9539092181563689	Y	N/A	N/A	N/A	N/A	N/A	N/A	N/A	N/A	N/A	N/A	N/A	N/A	N/A	N/A	N/A	N/A	N/A	N/A	N/A	N/A	N/A	N/A	N/A	N/A	N/A	N/A	N/A	N/A	N/A	N/A	N/A	N/A	N/A	N/A	N/A	N/A	N/A	N/A	N/A	N/A	N/A	N/A	N/A	N/A
121	N/A	N/A	'---------------L------------------R---------------	0.9539092181563689	Y	N/A	N/A	N/A	N/A	N/A	N/A	N/A	N/A	N/A	N/A	N/A	N/A	N/A	N/A	N/A	N/A	N/A	N/A	N/A	N/A	N/A	N/A	N/A	N/A	N/A	N/A	N/A	N/A	N/A	N/A	N/A	N/A	N/A	N/A	N/A	N/A	N/A	N/A	N/A	N/A	N/A	N/A	N/A	N/A
122	N/A	N/A	'---------------T------------------S---------------	0.9539092181563689	Y	N/A	N/A	N/A	N/A	N/A	N/A	N/A	N/A	N/A	N/A	N/A	N/A	N/A	N/A	N/A	N/A	N/A	N/A	N/A	N/A	N/A	N/A	N/A	N/A	N/A	N/A	N/A	N/A	N/A	N/A	N/A	N/A	N/A	N/A	N/A	N/A	N/A	N/A	N/A	N/A	N/A	N/A	N/A	N/A
123	N/A	N/A	'---------------F------------------N---------------	0.9539092181563689	Y	N/A	N/A	N/A	N/A	N/A	N/A	N/A	N/A	N/A	N/A	N/A	N/A	N/A	N/A	N/A	N/A	N/A	N/A	N/A	N/A	N/A	N/A	N/A	N/A	N/A	N/A	N/A	N/A	N/A	N/A	N/A	N/A	N/A	N/A	N/A	N/A	N/A	N/A	N/A	N/A	N/A	N/A	N/A	N/A
124	N/A	N/A	'---------------S------------------S---------------	0.9539092181563689	Y	N/A	N/A	N/A	N/A	N/A	N/A	N/A	N/A	N/A	N/A	N/A	N/A	N/A	N/A	N/A	N/A	N/A	N/A	N/A	N/A	N/A	N/A	N/A	N/A	N/A	N/A	N/A	N/A	N/A	N/A	N/A	N/A	N/A	N/A	N/A	N/A	N/A	N/A	N/A	N/A	N/A	N/A	N/A	N/A
125	N/A	N/A	'---------------L------------------K---------------	0.9539092181563689	Y	N/A	N/A	N/A	N/A	N/A	N/A	N/A	N/A	N/A	N/A	N/A	N/A	N/A	N/A	N/A	N/A	N/A	N/A	N/A	N/A	N/A	N/A	N/A	N/A	N/A	N/A	N/A	N/A	N/A	N/A	N/A	N/A	N/A	N/A	N/A	N/A	N/A	N/A	N/A	N/A	N/A	N/A	N/A	N/A
126	N/A	N/A	'---------------M------------------Y---------------	0.9539092181563689	Y	N/A	N/A	N/A	N/A	N/A	N/A	N/A	N/A	N/A	N/A	N/A	N/A	N/A	N/A	N/A	N/A	N/A	N/A	N/A	N/A	N/A	N/A	N/A	N/A	N/A	N/A	N/A	N/A	N/A	N/A	N/A	N/A	N/A	N/A	N/A	N/A	N/A	N/A	N/A	N/A	N/A	N/A	N/A	N/A
127	N/A	N/A	'---------------A------------------C---------------	0.9539092181563689	Y	N/A	N/A	N/A	N/A	N/A	N/A	N/A	N/A	N/A	N/A	N/A	N/A	N/A	N/A	N/A	N/A	N/A	N/A	N/A	N/A	N/A	N/A	N/A	N/A	N/A	N/A	N/A	N/A	N/A	N/A	N/A	N/A	N/A	N/A	N/A	N/A	N/A	N/A	N/A	N/A	N/A	N/A	N/A	N/A
128	N/A	N/A	'---------------T------------------G---------------	0.9539092181563689	Y	N/A	N/A	N/A	N/A	N/A	N/A	N/A	N/A	N/A	N/A	N/A	N/A	N/A	N/A	N/A	N/A	N/A	N/A	N/A	N/A	N/A	N/A	N/A	N/A	N/A	N/A	N/A	N/A	N/A	N/A	N/A	N/A	N/A	N/A	N/A	N/A	N/A	N/A	N/A	N/A	N/A	N/A	N/A	N/A
129	N/A	N/A	'---------------L------------------S---------------	0.9539092181563689	Y	N/A	N/A	N/A	N/A	N/A	N/A	N/A	N/A	N/A	N/A	N/A	N/A	N/A	N/A	N/A	N/A	N/A	N/A	N/A	N/A	N/A	N/A	N/A	N/A	N/A	N/A	N/A	N/A	N/A	N/A	N/A	N/A	N/A	N/A	N/A	N/A	N/A	N/A	N/A	N/A	N/A	N/A	N/A	N/A
130	N/A	N/A	'---------------P------------------S---------------	0.9539092181563689	Y	N/A	N/A	N/A	N/A	N/A	N/A	N/A	N/A	N/A	N/A	N/A	N/A	N/A	N/A	N/A	N/A	N/A	N/A	N/A	N/A	N/A	N/A	N/A	N/A	N/A	N/A	N/A	N/A	N/A	N/A	N/A	N/A	N/A	N/A	N/A	N/A	N/A	N/A	N/A	N/A	N/A	N/A	N/A	N/A
131	N/A	N/A	'---------------L------------------R---------------	0.9539092181563689	Y	N/A	N/A	N/A	N/A	N/A	N/A	N/A	N/A	N/A	N/A	N/A	N/A	N/A	N/A	N/A	N/A	N/A	N/A	N/A	N/A	N/A	N/A	N/A	N/A	N/A	N/A	N/A	N/A	N/A	N/A	N/A	N/A	N/A	N/A	N/A	N/A	N/A	N/A	N/A	N/A	N/A	N/A	N/A	N/A
132	N/A	N/A	'---------------E------------------Q---------------	0.9539092181563689	Y	N/A	N/A	N/A	N/A	N/A	N/A	N/A	N/A	N/A	N/A	N/A	N/A	N/A	N/A	N/A	N/A	N/A	N/A	N/A	N/A	N/A	N/A	N/A	N/A	N/A	N/A	N/A	N/A	N/A	N/A	N/A	N/A	N/A	N/A	N/A	N/A	N/A	N/A	N/A	N/A	N/A	N/A	N/A	N/A
133	N/A	N/A	'---------------Y------------------A---------------	0.9539092181563689	Y	N/A	N/A	N/A	N/A	N/A	N/A	N/A	N/A	N/A	N/A	N/A	N/A	N/A	N/A	N/A	N/A	N/A	N/A	N/A	N/A	N/A	N/A	N/A	N/A	N/A	N/A	N/A	N/A	N/A	N/A	N/A	N/A	N/A	N/A	N/A	N/A	N/A	N/A	N/A	N/A	N/A	N/A	N/A	N/A
134	N/A	N/A	'---------------V------------------W---------------	0.9539092181563689	Y	N/A	N/A	N/A	N/A	N/A	N/A	N/A	N/A	N/A	N/A	N/A	N/A	N/A	N/A	N/A	N/A	N/A	N/A	N/A	N/A	N/A	N/A	N/A	N/A	N/A	N/A	N/A	N/A	N/A	N/A	N/A	N/A	N/A	N/A	N/A	N/A	N/A	N/A	N/A	N/A	N/A	N/A	N/A	N/A
135	N/A	N/A	'---------------A------------------E---------------	0.9539092181563689	Y	N/A	N/A	N/A	N/A	N/A	N/A	N/A	N/A	N/A	N/A	N/A	N/A	N/A	N/A	N/A	N/A	N/A	N/A	N/A	N/A	N/A	N/A	N/A	N/A	N/A	N/A	N/A	N/A	N/A	N/A	N/A	N/A	N/A	N/A	N/A	N/A	N/A	N/A	N/A	N/A	N/A	N/A	N/A	N/A
136	N/A	N/A	'---------------T------------------K---------------	0.9539092181563689	Y	N/A	N/A	N/A	N/A	N/A	N/A	N/A	N/A	N/A	N/A	N/A	N/A	N/A	N/A	N/A	N/A	N/A	N/A	N/A	N/A	N/A	N/A	N/A	N/A	N/A	N/A	N/A	N/A	N/A	N/A	N/A	N/A	N/A	N/A	N/A	N/A	N/A	N/A	N/A	N/A	N/A	N/A	N/A	N/A
137	N/A	N/A	'---------------I---N--------------V---------------	0.9193161367726455	Y	N/A	N/A	N/A	N/A	N/A	N/A	N/A	N/A	N/A	N/A	N/A	N/A	N/A	N/A	N/A	N/A	N/A	N/A	N/A	N/A	N/A	N/A	N/A	N/A	N/A	N/A	N/A	N/A	N/A	N/A	N/A	N/A	N/A	N/A	N/A	N/A	N/A	N/A	N/A	N/A	N/A	N/A	N/A	N/A
138	N/A	N/A	'----A-PRM--F--FF---Y--Y----FFFFFF-FFF--FFF-FFFL-FF	0.5572885422915417	Y	N/A	N/A	N/A	N/A	N/A	N/A	N/A	N/A	N/A	N/A	N/A	N/A	N/A	N/A	N/A	N/A	N/A	N/A	N/A	N/A	N/A	N/A	N/A	N/A	N/A	N/A	N/A	N/A	N/A	N/A	N/A	N/A	N/A	N/A	N/A	N/A	N/A	N/A	N/A	N/A	N/A	N/A	N/A	N/A
139	N/A	N/A	'----A-LLT--L--LV---S--L----VVILVV-ILL--III-IIVL-LL	0.5572885422915417	Y	N/A	N/A	N/A	N/A	N/A	N/A	N/A	N/A	N/A	N/A	N/A	N/A	N/A	N/A	N/A	N/A	N/A	N/A	N/A	N/A	N/A	N/A	N/A	N/A	N/A	N/A	N/A	N/A	N/A	N/A	N/A	N/A	N/A	N/A	N/A	N/A	N/A	N/A	N/A	N/A	N/A	N/A	N/A	N/A
140	N/A	N/A	'----A-LVT--M-KVP---T--N----LLLLLL-IIV--III-IILV-LL	0.5233953209358129	Y	N/A	N/A	N/A	N/A	N/A	N/A	N/A	N/A	N/A	N/A	N/A	N/A	N/A	N/A	N/A	N/A	N/A	N/A	N/A	N/A	N/A	N/A	N/A	N/A	N/A	N/A	N/A	N/A	N/A	N/A	N/A	N/A	N/A	N/A	N/A	N/A	N/A	N/A	N/A	N/A	N/A	N/A	N/A	N/A
141	4.84	6.205E-2	'P---S-SGS--H-SAS---K--P----GGAAGG-AAA--AAA-AAAA-AA	0.4884023195360928	N	1E0	1E0	1E0	9.491E-1	1E0	9.943E-1	1.81	4.74	7.05	6.87	4.80	1.95	4.39	5.83	5.58	3.98	3.09	2.46	4.87	3.36	7.57	2.67	5.18	6.72	6.23	6.84	9.246E-1	6.798E-2	9.406E-3	1.078E-2	6.415E-2	8.783E-1	9.618E-2	2.521E-2	3.13E-2	1.445E-1	3.579E-1	6.39E-1	6.003E-2	2.734E-1	6.39E-3	5.362E-1	4.503E-2	1.208E-2
142	4.23	1.128E-1	'NM--S-SPT--V-RNN---Q--D----NNNNNN-ANN--NNN-NNNN-NN	0.4584083183363328	N	9.999E-1	1E0	1E0	1E0	1E0	9.994E-1	4.17	3.66	4.56	4.58	4.48	3.66	2.45	4.59	3.92	4.52	3.49	0.59	5.02	1.80	4.65	2.68	3.21	4.67	5.93	4.29	1.202E-1	2.021E-1	8.081E-2	7.995E-2	8.804E-2	2.014E-1	6.442E-1	7.874E-2	1.538E-1	8.434E-2	2.406E-1	1E0	5.233E-2	9.292E-1	7.442E-2	5.307E-1	3.175E-1	7.327E-2
143	N/A	N/A	'---------------E----------------------------------	0.9673065386922617	Y	N/A	N/A	N/A	N/A	N/A	N/A	N/A	N/A	N/A	N/A	N/A	N/A	N/A	N/A	N/A	N/A	N/A	N/A	N/A	N/A	N/A	N/A	N/A	N/A	N/A	N/A	N/A	N/A	N/A	N/A	N/A	N/A	N/A	N/A	N/A	N/A	N/A	N/A	N/A	N/A	N/A	N/A	N/A	N/A
144	N/A	N/A	'---------------V----------------------------------	0.9673065386922617	Y	N/A	N/A	N/A	N/A	N/A	N/A	N/A	N/A	N/A	N/A	N/A	N/A	N/A	N/A	N/A	N/A	N/A	N/A	N/A	N/A	N/A	N/A	N/A	N/A	N/A	N/A	N/A	N/A	N/A	N/A	N/A	N/A	N/A	N/A	N/A	N/A	N/A	N/A	N/A	N/A	N/A	N/A	N/A	N/A
145	N/A	N/A	'---------------A----------------------------------	0.9673065386922617	Y	N/A	N/A	N/A	N/A	N/A	N/A	N/A	N/A	N/A	N/A	N/A	N/A	N/A	N/A	N/A	N/A	N/A	N/A	N/A	N/A	N/A	N/A	N/A	N/A	N/A	N/A	N/A	N/A	N/A	N/A	N/A	N/A	N/A	N/A	N/A	N/A	N/A	N/A	N/A	N/A	N/A	N/A	N/A	N/A
146	N/A	N/A	'---------------Y----------------------------------	0.9673065386922617	Y	N/A	N/A	N/A	N/A	N/A	N/A	N/A	N/A	N/A	N/A	N/A	N/A	N/A	N/A	N/A	N/A	N/A	N/A	N/A	N/A	N/A	N/A	N/A	N/A	N/A	N/A	N/A	N/A	N/A	N/A	N/A	N/A	N/A	N/A	N/A	N/A	N/A	N/A	N/A	N/A	N/A	N/A	N/A	N/A
147	N/A	N/A	'---------------F----------------------------------	0.9673065386922617	Y	N/A	N/A	N/A	N/A	N/A	N/A	N/A	N/A	N/A	N/A	N/A	N/A	N/A	N/A	N/A	N/A	N/A	N/A	N/A	N/A	N/A	N/A	N/A	N/A	N/A	N/A	N/A	N/A	N/A	N/A	N/A	N/A	N/A	N/A	N/A	N/A	N/A	N/A	N/A	N/A	N/A	N/A	N/A	N/A
148	N/A	N/A	'---------------L----------------------------------	0.9673065386922617	Y	N/A	N/A	N/A	N/A	N/A	N/A	N/A	N/A	N/A	N/A	N/A	N/A	N/A	N/A	N/A	N/A	N/A	N/A	N/A	N/A	N/A	N/A	N/A	N/A	N/A	N/A	N/A	N/A	N/A	N/A	N/A	N/A	N/A	N/A	N/A	N/A	N/A	N/A	N/A	N/A	N/A	N/A	N/A	N/A
149	N/A	N/A	'---------------L----------------------------------	0.9673065386922617	Y	N/A	N/A	N/A	N/A	N/A	N/A	N/A	N/A	N/A	N/A	N/A	N/A	N/A	N/A	N/A	N/A	N/A	N/A	N/A	N/A	N/A	N/A	N/A	N/A	N/A	N/A	N/A	N/A	N/A	N/A	N/A	N/A	N/A	N/A	N/A	N/A	N/A	N/A	N/A	N/A	N/A	N/A	N/A	N/A
150	N/A	N/A	'---------------N----------------------------------	0.9673065386922617	Y	N/A	N/A	N/A	N/A	N/A	N/A	N/A	N/A	N/A	N/A	N/A	N/A	N/A	N/A	N/A	N/A	N/A	N/A	N/A	N/A	N/A	N/A	N/A	N/A	N/A	N/A	N/A	N/A	N/A	N/A	N/A	N/A	N/A	N/A	N/A	N/A	N/A	N/A	N/A	N/A	N/A	N/A	N/A	N/A
151	N/A	N/A	'---------------R----------------------------------	0.9673065386922617	Y	N/A	N/A	N/A	N/A	N/A	N/A	N/A	N/A	N/A	N/A	N/A	N/A	N/A	N/A	N/A	N/A	N/A	N/A	N/A	N/A	N/A	N/A	N/A	N/A	N/A	N/A	N/A	N/A	N/A	N/A	N/A	N/A	N/A	N/A	N/A	N/A	N/A	N/A	N/A	N/A	N/A	N/A	N/A	N/A
152	N/A	N/A	'---------------L----------------------------------	0.9673065386922617	Y	N/A	N/A	N/A	N/A	N/A	N/A	N/A	N/A	N/A	N/A	N/A	N/A	N/A	N/A	N/A	N/A	N/A	N/A	N/A	N/A	N/A	N/A	N/A	N/A	N/A	N/A	N/A	N/A	N/A	N/A	N/A	N/A	N/A	N/A	N/A	N/A	N/A	N/A	N/A	N/A	N/A	N/A	N/A	N/A
153	N/A	N/A	'---------------L----------------------------------	0.9673065386922617	Y	N/A	N/A	N/A	N/A	N/A	N/A	N/A	N/A	N/A	N/A	N/A	N/A	N/A	N/A	N/A	N/A	N/A	N/A	N/A	N/A	N/A	N/A	N/A	N/A	N/A	N/A	N/A	N/A	N/A	N/A	N/A	N/A	N/A	N/A	N/A	N/A	N/A	N/A	N/A	N/A	N/A	N/A	N/A	N/A
154	N/A	N/A	'---------------R----------------------------------	0.9673065386922617	Y	N/A	N/A	N/A	N/A	N/A	N/A	N/A	N/A	N/A	N/A	N/A	N/A	N/A	N/A	N/A	N/A	N/A	N/A	N/A	N/A	N/A	N/A	N/A	N/A	N/A	N/A	N/A	N/A	N/A	N/A	N/A	N/A	N/A	N/A	N/A	N/A	N/A	N/A	N/A	N/A	N/A	N/A	N/A	N/A
155	N/A	N/A	'---------------I----------------------------------	0.9673065386922617	Y	N/A	N/A	N/A	N/A	N/A	N/A	N/A	N/A	N/A	N/A	N/A	N/A	N/A	N/A	N/A	N/A	N/A	N/A	N/A	N/A	N/A	N/A	N/A	N/A	N/A	N/A	N/A	N/A	N/A	N/A	N/A	N/A	N/A	N/A	N/A	N/A	N/A	N/A	N/A	N/A	N/A	N/A	N/A	N/A
156	N/A	N/A	'---------------F----------------------------------	0.9673065386922617	Y	N/A	N/A	N/A	N/A	N/A	N/A	N/A	N/A	N/A	N/A	N/A	N/A	N/A	N/A	N/A	N/A	N/A	N/A	N/A	N/A	N/A	N/A	N/A	N/A	N/A	N/A	N/A	N/A	N/A	N/A	N/A	N/A	N/A	N/A	N/A	N/A	N/A	N/A	N/A	N/A	N/A	N/A	N/A	N/A
157	N/A	N/A	'---------------C----------------------------------	0.9673065386922617	Y	N/A	N/A	N/A	N/A	N/A	N/A	N/A	N/A	N/A	N/A	N/A	N/A	N/A	N/A	N/A	N/A	N/A	N/A	N/A	N/A	N/A	N/A	N/A	N/A	N/A	N/A	N/A	N/A	N/A	N/A	N/A	N/A	N/A	N/A	N/A	N/A	N/A	N/A	N/A	N/A	N/A	N/A	N/A	N/A
158	N/A	N/A	'---------------L----------------------------------	0.9673065386922617	Y	N/A	N/A	N/A	N/A	N/A	N/A	N/A	N/A	N/A	N/A	N/A	N/A	N/A	N/A	N/A	N/A	N/A	N/A	N/A	N/A	N/A	N/A	N/A	N/A	N/A	N/A	N/A	N/A	N/A	N/A	N/A	N/A	N/A	N/A	N/A	N/A	N/A	N/A	N/A	N/A	N/A	N/A	N/A	N/A
159	N/A	N/A	'---------------P----------------------------------	0.9673065386922617	Y	N/A	N/A	N/A	N/A	N/A	N/A	N/A	N/A	N/A	N/A	N/A	N/A	N/A	N/A	N/A	N/A	N/A	N/A	N/A	N/A	N/A	N/A	N/A	N/A	N/A	N/A	N/A	N/A	N/A	N/A	N/A	N/A	N/A	N/A	N/A	N/A	N/A	N/A	N/A	N/A	N/A	N/A	N/A	N/A
160	N/A	N/A	'---------------G----------------------------------	0.9673065386922617	Y	N/A	N/A	N/A	N/A	N/A	N/A	N/A	N/A	N/A	N/A	N/A	N/A	N/A	N/A	N/A	N/A	N/A	N/A	N/A	N/A	N/A	N/A	N/A	N/A	N/A	N/A	N/A	N/A	N/A	N/A	N/A	N/A	N/A	N/A	N/A	N/A	N/A	N/A	N/A	N/A	N/A	N/A	N/A	N/A
161	N/A	N/A	'---------------Y----------------------------------	0.9673065386922617	Y	N/A	N/A	N/A	N/A	N/A	N/A	N/A	N/A	N/A	N/A	N/A	N/A	N/A	N/A	N/A	N/A	N/A	N/A	N/A	N/A	N/A	N/A	N/A	N/A	N/A	N/A	N/A	N/A	N/A	N/A	N/A	N/A	N/A	N/A	N/A	N/A	N/A	N/A	N/A	N/A	N/A	N/A	N/A	N/A
162	N/A	N/A	'---------------L----------------------------------	0.9673065386922617	Y	N/A	N/A	N/A	N/A	N/A	N/A	N/A	N/A	N/A	N/A	N/A	N/A	N/A	N/A	N/A	N/A	N/A	N/A	N/A	N/A	N/A	N/A	N/A	N/A	N/A	N/A	N/A	N/A	N/A	N/A	N/A	N/A	N/A	N/A	N/A	N/A	N/A	N/A	N/A	N/A	N/A	N/A	N/A	N/A
163	N/A	N/A	'---------------R----------------------------------	0.9673065386922617	Y	N/A	N/A	N/A	N/A	N/A	N/A	N/A	N/A	N/A	N/A	N/A	N/A	N/A	N/A	N/A	N/A	N/A	N/A	N/A	N/A	N/A	N/A	N/A	N/A	N/A	N/A	N/A	N/A	N/A	N/A	N/A	N/A	N/A	N/A	N/A	N/A	N/A	N/A	N/A	N/A	N/A	N/A	N/A	N/A
164	N/A	N/A	'---------------D----------------------------------	0.9673065386922617	Y	N/A	N/A	N/A	N/A	N/A	N/A	N/A	N/A	N/A	N/A	N/A	N/A	N/A	N/A	N/A	N/A	N/A	N/A	N/A	N/A	N/A	N/A	N/A	N/A	N/A	N/A	N/A	N/A	N/A	N/A	N/A	N/A	N/A	N/A	N/A	N/A	N/A	N/A	N/A	N/A	N/A	N/A	N/A	N/A
165	N/A	N/A	'---------------L----------------------------------	0.9673065386922617	Y	N/A	N/A	N/A	N/A	N/A	N/A	N/A	N/A	N/A	N/A	N/A	N/A	N/A	N/A	N/A	N/A	N/A	N/A	N/A	N/A	N/A	N/A	N/A	N/A	N/A	N/A	N/A	N/A	N/A	N/A	N/A	N/A	N/A	N/A	N/A	N/A	N/A	N/A	N/A	N/A	N/A	N/A	N/A	N/A
166	N/A	N/A	'---------------S----------------------------------	0.9673065386922617	Y	N/A	N/A	N/A	N/A	N/A	N/A	N/A	N/A	N/A	N/A	N/A	N/A	N/A	N/A	N/A	N/A	N/A	N/A	N/A	N/A	N/A	N/A	N/A	N/A	N/A	N/A	N/A	N/A	N/A	N/A	N/A	N/A	N/A	N/A	N/A	N/A	N/A	N/A	N/A	N/A	N/A	N/A	N/A	N/A
167	N/A	N/A	'---------------T----------------------------------	0.9673065386922617	Y	N/A	N/A	N/A	N/A	N/A	N/A	N/A	N/A	N/A	N/A	N/A	N/A	N/A	N/A	N/A	N/A	N/A	N/A	N/A	N/A	N/A	N/A	N/A	N/A	N/A	N/A	N/A	N/A	N/A	N/A	N/A	N/A	N/A	N/A	N/A	N/A	N/A	N/A	N/A	N/A	N/A	N/A	N/A	N/A
168	N/A	N/A	'---------------R----------------------------------	0.9673065386922617	Y	N/A	N/A	N/A	N/A	N/A	N/A	N/A	N/A	N/A	N/A	N/A	N/A	N/A	N/A	N/A	N/A	N/A	N/A	N/A	N/A	N/A	N/A	N/A	N/A	N/A	N/A	N/A	N/A	N/A	N/A	N/A	N/A	N/A	N/A	N/A	N/A	N/A	N/A	N/A	N/A	N/A	N/A	N/A	N/A
169	N/A	N/A	'---------------L----------------------------------	0.9673065386922617	Y	N/A	N/A	N/A	N/A	N/A	N/A	N/A	N/A	N/A	N/A	N/A	N/A	N/A	N/A	N/A	N/A	N/A	N/A	N/A	N/A	N/A	N/A	N/A	N/A	N/A	N/A	N/A	N/A	N/A	N/A	N/A	N/A	N/A	N/A	N/A	N/A	N/A	N/A	N/A	N/A	N/A	N/A	N/A	N/A
170	N/A	N/A	'---------------A----------------------------------	0.9673065386922617	Y	N/A	N/A	N/A	N/A	N/A	N/A	N/A	N/A	N/A	N/A	N/A	N/A	N/A	N/A	N/A	N/A	N/A	N/A	N/A	N/A	N/A	N/A	N/A	N/A	N/A	N/A	N/A	N/A	N/A	N/A	N/A	N/A	N/A	N/A	N/A	N/A	N/A	N/A	N/A	N/A	N/A	N/A	N/A	N/A
171	N/A	N/A	'---------------R----------------------------------	0.9673065386922617	Y	N/A	N/A	N/A	N/A	N/A	N/A	N/A	N/A	N/A	N/A	N/A	N/A	N/A	N/A	N/A	N/A	N/A	N/A	N/A	N/A	N/A	N/A	N/A	N/A	N/A	N/A	N/A	N/A	N/A	N/A	N/A	N/A	N/A	N/A	N/A	N/A	N/A	N/A	N/A	N/A	N/A	N/A	N/A	N/A
172	N/A	N/A	'---------------K----------------------------------	0.9673065386922617	Y	N/A	N/A	N/A	N/A	N/A	N/A	N/A	N/A	N/A	N/A	N/A	N/A	N/A	N/A	N/A	N/A	N/A	N/A	N/A	N/A	N/A	N/A	N/A	N/A	N/A	N/A	N/A	N/A	N/A	N/A	N/A	N/A	N/A	N/A	N/A	N/A	N/A	N/A	N/A	N/A	N/A	N/A	N/A	N/A
173	N/A	N/A	'---------------G----------------------------------	0.9673065386922617	Y	N/A	N/A	N/A	N/A	N/A	N/A	N/A	N/A	N/A	N/A	N/A	N/A	N/A	N/A	N/A	N/A	N/A	N/A	N/A	N/A	N/A	N/A	N/A	N/A	N/A	N/A	N/A	N/A	N/A	N/A	N/A	N/A	N/A	N/A	N/A	N/A	N/A	N/A	N/A	N/A	N/A	N/A	N/A	N/A
174	N/A	N/A	'---------------R----------------------------------	0.9673065386922617	Y	N/A	N/A	N/A	N/A	N/A	N/A	N/A	N/A	N/A	N/A	N/A	N/A	N/A	N/A	N/A	N/A	N/A	N/A	N/A	N/A	N/A	N/A	N/A	N/A	N/A	N/A	N/A	N/A	N/A	N/A	N/A	N/A	N/A	N/A	N/A	N/A	N/A	N/A	N/A	N/A	N/A	N/A	N/A	N/A
175	N/A	N/A	'---------------L----------------------------------	0.9673065386922617	Y	N/A	N/A	N/A	N/A	N/A	N/A	N/A	N/A	N/A	N/A	N/A	N/A	N/A	N/A	N/A	N/A	N/A	N/A	N/A	N/A	N/A	N/A	N/A	N/A	N/A	N/A	N/A	N/A	N/A	N/A	N/A	N/A	N/A	N/A	N/A	N/A	N/A	N/A	N/A	N/A	N/A	N/A	N/A	N/A
176	N/A	N/A	'---------------T----------------------------------	0.9673065386922617	Y	N/A	N/A	N/A	N/A	N/A	N/A	N/A	N/A	N/A	N/A	N/A	N/A	N/A	N/A	N/A	N/A	N/A	N/A	N/A	N/A	N/A	N/A	N/A	N/A	N/A	N/A	N/A	N/A	N/A	N/A	N/A	N/A	N/A	N/A	N/A	N/A	N/A	N/A	N/A	N/A	N/A	N/A	N/A	N/A
177	N/A	N/A	'---------------T----------------------------------	0.9673065386922617	Y	N/A	N/A	N/A	N/A	N/A	N/A	N/A	N/A	N/A	N/A	N/A	N/A	N/A	N/A	N/A	N/A	N/A	N/A	N/A	N/A	N/A	N/A	N/A	N/A	N/A	N/A	N/A	N/A	N/A	N/A	N/A	N/A	N/A	N/A	N/A	N/A	N/A	N/A	N/A	N/A	N/A	N/A	N/A	N/A
178	N/A	N/A	'---------------P----------------------------------	0.9673065386922617	Y	N/A	N/A	N/A	N/A	N/A	N/A	N/A	N/A	N/A	N/A	N/A	N/A	N/A	N/A	N/A	N/A	N/A	N/A	N/A	N/A	N/A	N/A	N/A	N/A	N/A	N/A	N/A	N/A	N/A	N/A	N/A	N/A	N/A	N/A	N/A	N/A	N/A	N/A	N/A	N/A	N/A	N/A	N/A	N/A
179	N/A	N/A	'---------------G----------------------------------	0.9673065386922617	Y	N/A	N/A	N/A	N/A	N/A	N/A	N/A	N/A	N/A	N/A	N/A	N/A	N/A	N/A	N/A	N/A	N/A	N/A	N/A	N/A	N/A	N/A	N/A	N/A	N/A	N/A	N/A	N/A	N/A	N/A	N/A	N/A	N/A	N/A	N/A	N/A	N/A	N/A	N/A	N/A	N/A	N/A	N/A	N/A
180	N/A	N/A	'---------------V----------------------------------	0.9673065386922617	Y	N/A	N/A	N/A	N/A	N/A	N/A	N/A	N/A	N/A	N/A	N/A	N/A	N/A	N/A	N/A	N/A	N/A	N/A	N/A	N/A	N/A	N/A	N/A	N/A	N/A	N/A	N/A	N/A	N/A	N/A	N/A	N/A	N/A	N/A	N/A	N/A	N/A	N/A	N/A	N/A	N/A	N/A	N/A	N/A
181	N/A	N/A	'---------------Q----------------------------------	0.9673065386922617	Y	N/A	N/A	N/A	N/A	N/A	N/A	N/A	N/A	N/A	N/A	N/A	N/A	N/A	N/A	N/A	N/A	N/A	N/A	N/A	N/A	N/A	N/A	N/A	N/A	N/A	N/A	N/A	N/A	N/A	N/A	N/A	N/A	N/A	N/A	N/A	N/A	N/A	N/A	N/A	N/A	N/A	N/A	N/A	N/A
182	N/A	N/A	'---------------R----------------------------------	0.9673065386922617	Y	N/A	N/A	N/A	N/A	N/A	N/A	N/A	N/A	N/A	N/A	N/A	N/A	N/A	N/A	N/A	N/A	N/A	N/A	N/A	N/A	N/A	N/A	N/A	N/A	N/A	N/A	N/A	N/A	N/A	N/A	N/A	N/A	N/A	N/A	N/A	N/A	N/A	N/A	N/A	N/A	N/A	N/A	N/A	N/A
183	N/A	N/A	'---------------T----------------------------------	0.9673065386922617	Y	N/A	N/A	N/A	N/A	N/A	N/A	N/A	N/A	N/A	N/A	N/A	N/A	N/A	N/A	N/A	N/A	N/A	N/A	N/A	N/A	N/A	N/A	N/A	N/A	N/A	N/A	N/A	N/A	N/A	N/A	N/A	N/A	N/A	N/A	N/A	N/A	N/A	N/A	N/A	N/A	N/A	N/A	N/A	N/A
184	N/A	N/A	'---------------L----------------------------------	0.9673065386922617	Y	N/A	N/A	N/A	N/A	N/A	N/A	N/A	N/A	N/A	N/A	N/A	N/A	N/A	N/A	N/A	N/A	N/A	N/A	N/A	N/A	N/A	N/A	N/A	N/A	N/A	N/A	N/A	N/A	N/A	N/A	N/A	N/A	N/A	N/A	N/A	N/A	N/A	N/A	N/A	N/A	N/A	N/A	N/A	N/A
185	N/A	N/A	'---------------F----------------------------------	0.9673065386922617	Y	N/A	N/A	N/A	N/A	N/A	N/A	N/A	N/A	N/A	N/A	N/A	N/A	N/A	N/A	N/A	N/A	N/A	N/A	N/A	N/A	N/A	N/A	N/A	N/A	N/A	N/A	N/A	N/A	N/A	N/A	N/A	N/A	N/A	N/A	N/A	N/A	N/A	N/A	N/A	N/A	N/A	N/A	N/A	N/A
186	N/A	N/A	'---------------L----------------------------------	0.9673065386922617	Y	N/A	N/A	N/A	N/A	N/A	N/A	N/A	N/A	N/A	N/A	N/A	N/A	N/A	N/A	N/A	N/A	N/A	N/A	N/A	N/A	N/A	N/A	N/A	N/A	N/A	N/A	N/A	N/A	N/A	N/A	N/A	N/A	N/A	N/A	N/A	N/A	N/A	N/A	N/A	N/A	N/A	N/A	N/A	N/A
187	N/A	N/A	'---------------F----------------------------------	0.9673065386922617	Y	N/A	N/A	N/A	N/A	N/A	N/A	N/A	N/A	N/A	N/A	N/A	N/A	N/A	N/A	N/A	N/A	N/A	N/A	N/A	N/A	N/A	N/A	N/A	N/A	N/A	N/A	N/A	N/A	N/A	N/A	N/A	N/A	N/A	N/A	N/A	N/A	N/A	N/A	N/A	N/A	N/A	N/A	N/A	N/A
188	N/A	N/A	'---------------F----------------------------------	0.9673065386922617	Y	N/A	N/A	N/A	N/A	N/A	N/A	N/A	N/A	N/A	N/A	N/A	N/A	N/A	N/A	N/A	N/A	N/A	N/A	N/A	N/A	N/A	N/A	N/A	N/A	N/A	N/A	N/A	N/A	N/A	N/A	N/A	N/A	N/A	N/A	N/A	N/A	N/A	N/A	N/A	N/A	N/A	N/A	N/A	N/A
189	N/A	N/A	'---------------A----------------------------------	0.9673065386922617	Y	N/A	N/A	N/A	N/A	N/A	N/A	N/A	N/A	N/A	N/A	N/A	N/A	N/A	N/A	N/A	N/A	N/A	N/A	N/A	N/A	N/A	N/A	N/A	N/A	N/A	N/A	N/A	N/A	N/A	N/A	N/A	N/A	N/A	N/A	N/A	N/A	N/A	N/A	N/A	N/A	N/A	N/A	N/A	N/A
190	N/A	N/A	'---------------M----------------------------------	0.9673065386922617	Y	N/A	N/A	N/A	N/A	N/A	N/A	N/A	N/A	N/A	N/A	N/A	N/A	N/A	N/A	N/A	N/A	N/A	N/A	N/A	N/A	N/A	N/A	N/A	N/A	N/A	N/A	N/A	N/A	N/A	N/A	N/A	N/A	N/A	N/A	N/A	N/A	N/A	N/A	N/A	N/A	N/A	N/A	N/A	N/A
191	N/A	N/A	'---------------A----------------------------------	0.9673065386922617	Y	N/A	N/A	N/A	N/A	N/A	N/A	N/A	N/A	N/A	N/A	N/A	N/A	N/A	N/A	N/A	N/A	N/A	N/A	N/A	N/A	N/A	N/A	N/A	N/A	N/A	N/A	N/A	N/A	N/A	N/A	N/A	N/A	N/A	N/A	N/A	N/A	N/A	N/A	N/A	N/A	N/A	N/A	N/A	N/A
192	N/A	N/A	'---------------L----------------------------------	0.9673065386922617	Y	N/A	N/A	N/A	N/A	N/A	N/A	N/A	N/A	N/A	N/A	N/A	N/A	N/A	N/A	N/A	N/A	N/A	N/A	N/A	N/A	N/A	N/A	N/A	N/A	N/A	N/A	N/A	N/A	N/A	N/A	N/A	N/A	N/A	N/A	N/A	N/A	N/A	N/A	N/A	N/A	N/A	N/A	N/A	N/A
193	N/A	N/A	'---------------A----------------------------------	0.9673065386922617	Y	N/A	N/A	N/A	N/A	N/A	N/A	N/A	N/A	N/A	N/A	N/A	N/A	N/A	N/A	N/A	N/A	N/A	N/A	N/A	N/A	N/A	N/A	N/A	N/A	N/A	N/A	N/A	N/A	N/A	N/A	N/A	N/A	N/A	N/A	N/A	N/A	N/A	N/A	N/A	N/A	N/A	N/A	N/A	N/A
194	N/A	N/A	'---------------G----------------------------------	0.9673065386922617	Y	N/A	N/A	N/A	N/A	N/A	N/A	N/A	N/A	N/A	N/A	N/A	N/A	N/A	N/A	N/A	N/A	N/A	N/A	N/A	N/A	N/A	N/A	N/A	N/A	N/A	N/A	N/A	N/A	N/A	N/A	N/A	N/A	N/A	N/A	N/A	N/A	N/A	N/A	N/A	N/A	N/A	N/A	N/A	N/A
195	N/A	N/A	'---------------H----------------------------------	0.9673065386922617	Y	N/A	N/A	N/A	N/A	N/A	N/A	N/A	N/A	N/A	N/A	N/A	N/A	N/A	N/A	N/A	N/A	N/A	N/A	N/A	N/A	N/A	N/A	N/A	N/A	N/A	N/A	N/A	N/A	N/A	N/A	N/A	N/A	N/A	N/A	N/A	N/A	N/A	N/A	N/A	N/A	N/A	N/A	N/A	N/A
196	N/A	N/A	'---------------L----------------------------------	0.9673065386922617	Y	N/A	N/A	N/A	N/A	N/A	N/A	N/A	N/A	N/A	N/A	N/A	N/A	N/A	N/A	N/A	N/A	N/A	N/A	N/A	N/A	N/A	N/A	N/A	N/A	N/A	N/A	N/A	N/A	N/A	N/A	N/A	N/A	N/A	N/A	N/A	N/A	N/A	N/A	N/A	N/A	N/A	N/A	N/A	N/A
197	N/A	N/A	'---------------C----------------------------------	0.9673065386922617	Y	N/A	N/A	N/A	N/A	N/A	N/A	N/A	N/A	N/A	N/A	N/A	N/A	N/A	N/A	N/A	N/A	N/A	N/A	N/A	N/A	N/A	N/A	N/A	N/A	N/A	N/A	N/A	N/A	N/A	N/A	N/A	N/A	N/A	N/A	N/A	N/A	N/A	N/A	N/A	N/A	N/A	N/A	N/A	N/A
198	N/A	N/A	'---------------G----------------------------------	0.9673065386922617	Y	N/A	N/A	N/A	N/A	N/A	N/A	N/A	N/A	N/A	N/A	N/A	N/A	N/A	N/A	N/A	N/A	N/A	N/A	N/A	N/A	N/A	N/A	N/A	N/A	N/A	N/A	N/A	N/A	N/A	N/A	N/A	N/A	N/A	N/A	N/A	N/A	N/A	N/A	N/A	N/A	N/A	N/A	N/A	N/A
199	N/A	N/A	'---------------C----------------------------------	0.9673065386922617	Y	N/A	N/A	N/A	N/A	N/A	N/A	N/A	N/A	N/A	N/A	N/A	N/A	N/A	N/A	N/A	N/A	N/A	N/A	N/A	N/A	N/A	N/A	N/A	N/A	N/A	N/A	N/A	N/A	N/A	N/A	N/A	N/A	N/A	N/A	N/A	N/A	N/A	N/A	N/A	N/A	N/A	N/A	N/A	N/A
200	N/A	N/A	'---------------G----------------------------------	0.9673065386922617	Y	N/A	N/A	N/A	N/A	N/A	N/A	N/A	N/A	N/A	N/A	N/A	N/A	N/A	N/A	N/A	N/A	N/A	N/A	N/A	N/A	N/A	N/A	N/A	N/A	N/A	N/A	N/A	N/A	N/A	N/A	N/A	N/A	N/A	N/A	N/A	N/A	N/A	N/A	N/A	N/A	N/A	N/A	N/A	N/A
201	N/A	N/A	'---------------F----------------------------------	0.9673065386922617	Y	N/A	N/A	N/A	N/A	N/A	N/A	N/A	N/A	N/A	N/A	N/A	N/A	N/A	N/A	N/A	N/A	N/A	N/A	N/A	N/A	N/A	N/A	N/A	N/A	N/A	N/A	N/A	N/A	N/A	N/A	N/A	N/A	N/A	N/A	N/A	N/A	N/A	N/A	N/A	N/A	N/A	N/A	N/A	N/A
202	N/A	N/A	'---------------F----------------------------------	0.9673065386922617	Y	N/A	N/A	N/A	N/A	N/A	N/A	N/A	N/A	N/A	N/A	N/A	N/A	N/A	N/A	N/A	N/A	N/A	N/A	N/A	N/A	N/A	N/A	N/A	N/A	N/A	N/A	N/A	N/A	N/A	N/A	N/A	N/A	N/A	N/A	N/A	N/A	N/A	N/A	N/A	N/A	N/A	N/A	N/A	N/A
203	N/A	N/A	'---------------L----------------------------------	0.9673065386922617	Y	N/A	N/A	N/A	N/A	N/A	N/A	N/A	N/A	N/A	N/A	N/A	N/A	N/A	N/A	N/A	N/A	N/A	N/A	N/A	N/A	N/A	N/A	N/A	N/A	N/A	N/A	N/A	N/A	N/A	N/A	N/A	N/A	N/A	N/A	N/A	N/A	N/A	N/A	N/A	N/A	N/A	N/A	N/A	N/A
204	N/A	N/A	'---------------V----------------------------------	0.9673065386922617	Y	N/A	N/A	N/A	N/A	N/A	N/A	N/A	N/A	N/A	N/A	N/A	N/A	N/A	N/A	N/A	N/A	N/A	N/A	N/A	N/A	N/A	N/A	N/A	N/A	N/A	N/A	N/A	N/A	N/A	N/A	N/A	N/A	N/A	N/A	N/A	N/A	N/A	N/A	N/A	N/A	N/A	N/A	N/A	N/A
205	N/A	N/A	'---------------A----------------------------------	0.9673065386922617	Y	N/A	N/A	N/A	N/A	N/A	N/A	N/A	N/A	N/A	N/A	N/A	N/A	N/A	N/A	N/A	N/A	N/A	N/A	N/A	N/A	N/A	N/A	N/A	N/A	N/A	N/A	N/A	N/A	N/A	N/A	N/A	N/A	N/A	N/A	N/A	N/A	N/A	N/A	N/A	N/A	N/A	N/A	N/A	N/A
206	N/A	N/A	'---------------K----------------------------------	0.9673065386922617	Y	N/A	N/A	N/A	N/A	N/A	N/A	N/A	N/A	N/A	N/A	N/A	N/A	N/A	N/A	N/A	N/A	N/A	N/A	N/A	N/A	N/A	N/A	N/A	N/A	N/A	N/A	N/A	N/A	N/A	N/A	N/A	N/A	N/A	N/A	N/A	N/A	N/A	N/A	N/A	N/A	N/A	N/A	N/A	N/A
207	N/A	N/A	'---------------T----------------------------------	0.9673065386922617	Y	N/A	N/A	N/A	N/A	N/A	N/A	N/A	N/A	N/A	N/A	N/A	N/A	N/A	N/A	N/A	N/A	N/A	N/A	N/A	N/A	N/A	N/A	N/A	N/A	N/A	N/A	N/A	N/A	N/A	N/A	N/A	N/A	N/A	N/A	N/A	N/A	N/A	N/A	N/A	N/A	N/A	N/A	N/A	N/A
208	N/A	N/A	'---------------L----------------------------------	0.9673065386922617	Y	N/A	N/A	N/A	N/A	N/A	N/A	N/A	N/A	N/A	N/A	N/A	N/A	N/A	N/A	N/A	N/A	N/A	N/A	N/A	N/A	N/A	N/A	N/A	N/A	N/A	N/A	N/A	N/A	N/A	N/A	N/A	N/A	N/A	N/A	N/A	N/A	N/A	N/A	N/A	N/A	N/A	N/A	N/A	N/A
209	N/A	N/A	'---------------A----------------------------------	0.9673065386922617	Y	N/A	N/A	N/A	N/A	N/A	N/A	N/A	N/A	N/A	N/A	N/A	N/A	N/A	N/A	N/A	N/A	N/A	N/A	N/A	N/A	N/A	N/A	N/A	N/A	N/A	N/A	N/A	N/A	N/A	N/A	N/A	N/A	N/A	N/A	N/A	N/A	N/A	N/A	N/A	N/A	N/A	N/A	N/A	N/A
210	N/A	N/A	'---------------E----------------------------------	0.9673065386922617	Y	N/A	N/A	N/A	N/A	N/A	N/A	N/A	N/A	N/A	N/A	N/A	N/A	N/A	N/A	N/A	N/A	N/A	N/A	N/A	N/A	N/A	N/A	N/A	N/A	N/A	N/A	N/A	N/A	N/A	N/A	N/A	N/A	N/A	N/A	N/A	N/A	N/A	N/A	N/A	N/A	N/A	N/A	N/A	N/A
211	N/A	N/A	'---------------G----------------------------------	0.9673065386922617	Y	N/A	N/A	N/A	N/A	N/A	N/A	N/A	N/A	N/A	N/A	N/A	N/A	N/A	N/A	N/A	N/A	N/A	N/A	N/A	N/A	N/A	N/A	N/A	N/A	N/A	N/A	N/A	N/A	N/A	N/A	N/A	N/A	N/A	N/A	N/A	N/A	N/A	N/A	N/A	N/A	N/A	N/A	N/A	N/A
212	N/A	N/A	'---------------G----------------------------------	0.9673065386922617	Y	N/A	N/A	N/A	N/A	N/A	N/A	N/A	N/A	N/A	N/A	N/A	N/A	N/A	N/A	N/A	N/A	N/A	N/A	N/A	N/A	N/A	N/A	N/A	N/A	N/A	N/A	N/A	N/A	N/A	N/A	N/A	N/A	N/A	N/A	N/A	N/A	N/A	N/A	N/A	N/A	N/A	N/A	N/A	N/A
213	N/A	N/A	'---------------A----------------------------------	0.9673065386922617	Y	N/A	N/A	N/A	N/A	N/A	N/A	N/A	N/A	N/A	N/A	N/A	N/A	N/A	N/A	N/A	N/A	N/A	N/A	N/A	N/A	N/A	N/A	N/A	N/A	N/A	N/A	N/A	N/A	N/A	N/A	N/A	N/A	N/A	N/A	N/A	N/A	N/A	N/A	N/A	N/A	N/A	N/A	N/A	N/A
214	N/A	N/A	'---------------R----------------------------------	0.9673065386922617	Y	N/A	N/A	N/A	N/A	N/A	N/A	N/A	N/A	N/A	N/A	N/A	N/A	N/A	N/A	N/A	N/A	N/A	N/A	N/A	N/A	N/A	N/A	N/A	N/A	N/A	N/A	N/A	N/A	N/A	N/A	N/A	N/A	N/A	N/A	N/A	N/A	N/A	N/A	N/A	N/A	N/A	N/A	N/A	N/A
215	N/A	N/A	'---------------M----------------------------------	0.9673065386922617	Y	N/A	N/A	N/A	N/A	N/A	N/A	N/A	N/A	N/A	N/A	N/A	N/A	N/A	N/A	N/A	N/A	N/A	N/A	N/A	N/A	N/A	N/A	N/A	N/A	N/A	N/A	N/A	N/A	N/A	N/A	N/A	N/A	N/A	N/A	N/A	N/A	N/A	N/A	N/A	N/A	N/A	N/A	N/A	N/A
216	N/A	N/A	'---------------T----------------------------------	0.9673065386922617	Y	N/A	N/A	N/A	N/A	N/A	N/A	N/A	N/A	N/A	N/A	N/A	N/A	N/A	N/A	N/A	N/A	N/A	N/A	N/A	N/A	N/A	N/A	N/A	N/A	N/A	N/A	N/A	N/A	N/A	N/A	N/A	N/A	N/A	N/A	N/A	N/A	N/A	N/A	N/A	N/A	N/A	N/A	N/A	N/A
217	N/A	N/A	'---------------W----------------------------------	0.9673065386922617	Y	N/A	N/A	N/A	N/A	N/A	N/A	N/A	N/A	N/A	N/A	N/A	N/A	N/A	N/A	N/A	N/A	N/A	N/A	N/A	N/A	N/A	N/A	N/A	N/A	N/A	N/A	N/A	N/A	N/A	N/A	N/A	N/A	N/A	N/A	N/A	N/A	N/A	N/A	N/A	N/A	N/A	N/A	N/A	N/A
218	N/A	N/A	'---------------P----------------------------------	0.9673065386922617	Y	N/A	N/A	N/A	N/A	N/A	N/A	N/A	N/A	N/A	N/A	N/A	N/A	N/A	N/A	N/A	N/A	N/A	N/A	N/A	N/A	N/A	N/A	N/A	N/A	N/A	N/A	N/A	N/A	N/A	N/A	N/A	N/A	N/A	N/A	N/A	N/A	N/A	N/A	N/A	N/A	N/A	N/A	N/A	N/A
219	N/A	N/A	'---------------E----------------------------------	0.9673065386922617	Y	N/A	N/A	N/A	N/A	N/A	N/A	N/A	N/A	N/A	N/A	N/A	N/A	N/A	N/A	N/A	N/A	N/A	N/A	N/A	N/A	N/A	N/A	N/A	N/A	N/A	N/A	N/A	N/A	N/A	N/A	N/A	N/A	N/A	N/A	N/A	N/A	N/A	N/A	N/A	N/A	N/A	N/A	N/A	N/A
220	N/A	N/A	'---------------A----------------------------------	0.9673065386922617	Y	N/A	N/A	N/A	N/A	N/A	N/A	N/A	N/A	N/A	N/A	N/A	N/A	N/A	N/A	N/A	N/A	N/A	N/A	N/A	N/A	N/A	N/A	N/A	N/A	N/A	N/A	N/A	N/A	N/A	N/A	N/A	N/A	N/A	N/A	N/A	N/A	N/A	N/A	N/A	N/A	N/A	N/A	N/A	N/A
221	N/A	N/A	'---------------L----------------------------------	0.9673065386922617	Y	N/A	N/A	N/A	N/A	N/A	N/A	N/A	N/A	N/A	N/A	N/A	N/A	N/A	N/A	N/A	N/A	N/A	N/A	N/A	N/A	N/A	N/A	N/A	N/A	N/A	N/A	N/A	N/A	N/A	N/A	N/A	N/A	N/A	N/A	N/A	N/A	N/A	N/A	N/A	N/A	N/A	N/A	N/A	N/A
222	N/A	N/A	'---------------G----------------------------------	0.9673065386922617	Y	N/A	N/A	N/A	N/A	N/A	N/A	N/A	N/A	N/A	N/A	N/A	N/A	N/A	N/A	N/A	N/A	N/A	N/A	N/A	N/A	N/A	N/A	N/A	N/A	N/A	N/A	N/A	N/A	N/A	N/A	N/A	N/A	N/A	N/A	N/A	N/A	N/A	N/A	N/A	N/A	N/A	N/A	N/A	N/A
223	N/A	N/A	'---------------I----------------------------------	0.9673065386922617	Y	N/A	N/A	N/A	N/A	N/A	N/A	N/A	N/A	N/A	N/A	N/A	N/A	N/A	N/A	N/A	N/A	N/A	N/A	N/A	N/A	N/A	N/A	N/A	N/A	N/A	N/A	N/A	N/A	N/A	N/A	N/A	N/A	N/A	N/A	N/A	N/A	N/A	N/A	N/A	N/A	N/A	N/A	N/A	N/A
224	N/A	N/A	'---------------Y----------------------------------	0.9673065386922617	Y	N/A	N/A	N/A	N/A	N/A	N/A	N/A	N/A	N/A	N/A	N/A	N/A	N/A	N/A	N/A	N/A	N/A	N/A	N/A	N/A	N/A	N/A	N/A	N/A	N/A	N/A	N/A	N/A	N/A	N/A	N/A	N/A	N/A	N/A	N/A	N/A	N/A	N/A	N/A	N/A	N/A	N/A	N/A	N/A
225	N/A	N/A	'---------------S----------------------------------	0.9673065386922617	Y	N/A	N/A	N/A	N/A	N/A	N/A	N/A	N/A	N/A	N/A	N/A	N/A	N/A	N/A	N/A	N/A	N/A	N/A	N/A	N/A	N/A	N/A	N/A	N/A	N/A	N/A	N/A	N/A	N/A	N/A	N/A	N/A	N/A	N/A	N/A	N/A	N/A	N/A	N/A	N/A	N/A	N/A	N/A	N/A
226	N/A	N/A	'---------------L----------------------------------	0.9673065386922617	Y	N/A	N/A	N/A	N/A	N/A	N/A	N/A	N/A	N/A	N/A	N/A	N/A	N/A	N/A	N/A	N/A	N/A	N/A	N/A	N/A	N/A	N/A	N/A	N/A	N/A	N/A	N/A	N/A	N/A	N/A	N/A	N/A	N/A	N/A	N/A	N/A	N/A	N/A	N/A	N/A	N/A	N/A	N/A	N/A
227	N/A	N/A	'---------------E----------------------------------	0.9673065386922617	Y	N/A	N/A	N/A	N/A	N/A	N/A	N/A	N/A	N/A	N/A	N/A	N/A	N/A	N/A	N/A	N/A	N/A	N/A	N/A	N/A	N/A	N/A	N/A	N/A	N/A	N/A	N/A	N/A	N/A	N/A	N/A	N/A	N/A	N/A	N/A	N/A	N/A	N/A	N/A	N/A	N/A	N/A	N/A	N/A
228	N/A	N/A	'---------------S----------------------------------	0.9673065386922617	Y	N/A	N/A	N/A	N/A	N/A	N/A	N/A	N/A	N/A	N/A	N/A	N/A	N/A	N/A	N/A	N/A	N/A	N/A	N/A	N/A	N/A	N/A	N/A	N/A	N/A	N/A	N/A	N/A	N/A	N/A	N/A	N/A	N/A	N/A	N/A	N/A	N/A	N/A	N/A	N/A	N/A	N/A	N/A	N/A
229	N/A	N/A	'---------------A----------------------------------	0.9673065386922617	Y	N/A	N/A	N/A	N/A	N/A	N/A	N/A	N/A	N/A	N/A	N/A	N/A	N/A	N/A	N/A	N/A	N/A	N/A	N/A	N/A	N/A	N/A	N/A	N/A	N/A	N/A	N/A	N/A	N/A	N/A	N/A	N/A	N/A	N/A	N/A	N/A	N/A	N/A	N/A	N/A	N/A	N/A	N/A	N/A
230	N/A	N/A	'---------------G----------------------------------	0.9673065386922617	Y	N/A	N/A	N/A	N/A	N/A	N/A	N/A	N/A	N/A	N/A	N/A	N/A	N/A	N/A	N/A	N/A	N/A	N/A	N/A	N/A	N/A	N/A	N/A	N/A	N/A	N/A	N/A	N/A	N/A	N/A	N/A	N/A	N/A	N/A	N/A	N/A	N/A	N/A	N/A	N/A	N/A	N/A	N/A	N/A
231	N/A	N/A	'---------------G----------------------------------	0.9673065386922617	Y	N/A	N/A	N/A	N/A	N/A	N/A	N/A	N/A	N/A	N/A	N/A	N/A	N/A	N/A	N/A	N/A	N/A	N/A	N/A	N/A	N/A	N/A	N/A	N/A	N/A	N/A	N/A	N/A	N/A	N/A	N/A	N/A	N/A	N/A	N/A	N/A	N/A	N/A	N/A	N/A	N/A	N/A	N/A	N/A
232	N/A	N/A	'---------------G----------------------------------	0.9673065386922617	Y	N/A	N/A	N/A	N/A	N/A	N/A	N/A	N/A	N/A	N/A	N/A	N/A	N/A	N/A	N/A	N/A	N/A	N/A	N/A	N/A	N/A	N/A	N/A	N/A	N/A	N/A	N/A	N/A	N/A	N/A	N/A	N/A	N/A	N/A	N/A	N/A	N/A	N/A	N/A	N/A	N/A	N/A	N/A	N/A
233	N/A	N/A	'---------------V----------------------------------	0.9673065386922617	Y	N/A	N/A	N/A	N/A	N/A	N/A	N/A	N/A	N/A	N/A	N/A	N/A	N/A	N/A	N/A	N/A	N/A	N/A	N/A	N/A	N/A	N/A	N/A	N/A	N/A	N/A	N/A	N/A	N/A	N/A	N/A	N/A	N/A	N/A	N/A	N/A	N/A	N/A	N/A	N/A	N/A	N/A	N/A	N/A
234	N/A	N/A	'---------------F----------------------------------	0.9673065386922617	Y	N/A	N/A	N/A	N/A	N/A	N/A	N/A	N/A	N/A	N/A	N/A	N/A	N/A	N/A	N/A	N/A	N/A	N/A	N/A	N/A	N/A	N/A	N/A	N/A	N/A	N/A	N/A	N/A	N/A	N/A	N/A	N/A	N/A	N/A	N/A	N/A	N/A	N/A	N/A	N/A	N/A	N/A	N/A	N/A
235	N/A	N/A	'---------------R----------------------------------	0.9673065386922617	Y	N/A	N/A	N/A	N/A	N/A	N/A	N/A	N/A	N/A	N/A	N/A	N/A	N/A	N/A	N/A	N/A	N/A	N/A	N/A	N/A	N/A	N/A	N/A	N/A	N/A	N/A	N/A	N/A	N/A	N/A	N/A	N/A	N/A	N/A	N/A	N/A	N/A	N/A	N/A	N/A	N/A	N/A	N/A	N/A
236	N/A	N/A	'---------------I----------------------------------	0.9673065386922617	Y	N/A	N/A	N/A	N/A	N/A	N/A	N/A	N/A	N/A	N/A	N/A	N/A	N/A	N/A	N/A	N/A	N/A	N/A	N/A	N/A	N/A	N/A	N/A	N/A	N/A	N/A	N/A	N/A	N/A	N/A	N/A	N/A	N/A	N/A	N/A	N/A	N/A	N/A	N/A	N/A	N/A	N/A	N/A	N/A
237	N/A	N/A	'---------------K----------------------------------	0.9673065386922617	Y	N/A	N/A	N/A	N/A	N/A	N/A	N/A	N/A	N/A	N/A	N/A	N/A	N/A	N/A	N/A	N/A	N/A	N/A	N/A	N/A	N/A	N/A	N/A	N/A	N/A	N/A	N/A	N/A	N/A	N/A	N/A	N/A	N/A	N/A	N/A	N/A	N/A	N/A	N/A	N/A	N/A	N/A	N/A	N/A
238	N/A	N/A	'---------------M----------------------------------	0.9673065386922617	Y	N/A	N/A	N/A	N/A	N/A	N/A	N/A	N/A	N/A	N/A	N/A	N/A	N/A	N/A	N/A	N/A	N/A	N/A	N/A	N/A	N/A	N/A	N/A	N/A	N/A	N/A	N/A	N/A	N/A	N/A	N/A	N/A	N/A	N/A	N/A	N/A	N/A	N/A	N/A	N/A	N/A	N/A	N/A	N/A
239	N/A	N/A	'---------------E----------------------------------	0.9673065386922617	Y	N/A	N/A	N/A	N/A	N/A	N/A	N/A	N/A	N/A	N/A	N/A	N/A	N/A	N/A	N/A	N/A	N/A	N/A	N/A	N/A	N/A	N/A	N/A	N/A	N/A	N/A	N/A	N/A	N/A	N/A	N/A	N/A	N/A	N/A	N/A	N/A	N/A	N/A	N/A	N/A	N/A	N/A	N/A	N/A
240	N/A	N/A	'---------------A----------------------------------	0.9673065386922617	Y	N/A	N/A	N/A	N/A	N/A	N/A	N/A	N/A	N/A	N/A	N/A	N/A	N/A	N/A	N/A	N/A	N/A	N/A	N/A	N/A	N/A	N/A	N/A	N/A	N/A	N/A	N/A	N/A	N/A	N/A	N/A	N/A	N/A	N/A	N/A	N/A	N/A	N/A	N/A	N/A	N/A	N/A	N/A	N/A
241	N/A	N/A	'---------------S----------------------------------	0.9673065386922617	Y	N/A	N/A	N/A	N/A	N/A	N/A	N/A	N/A	N/A	N/A	N/A	N/A	N/A	N/A	N/A	N/A	N/A	N/A	N/A	N/A	N/A	N/A	N/A	N/A	N/A	N/A	N/A	N/A	N/A	N/A	N/A	N/A	N/A	N/A	N/A	N/A	N/A	N/A	N/A	N/A	N/A	N/A	N/A	N/A
242	N/A	N/A	'---------------V----------------------------------	0.9673065386922617	Y	N/A	N/A	N/A	N/A	N/A	N/A	N/A	N/A	N/A	N/A	N/A	N/A	N/A	N/A	N/A	N/A	N/A	N/A	N/A	N/A	N/A	N/A	N/A	N/A	N/A	N/A	N/A	N/A	N/A	N/A	N/A	N/A	N/A	N/A	N/A	N/A	N/A	N/A	N/A	N/A	N/A	N/A	N/A	N/A
243	N/A	N/A	'---------------A----------------------------------	0.9673065386922617	Y	N/A	N/A	N/A	N/A	N/A	N/A	N/A	N/A	N/A	N/A	N/A	N/A	N/A	N/A	N/A	N/A	N/A	N/A	N/A	N/A	N/A	N/A	N/A	N/A	N/A	N/A	N/A	N/A	N/A	N/A	N/A	N/A	N/A	N/A	N/A	N/A	N/A	N/A	N/A	N/A	N/A	N/A	N/A	N/A
244	N/A	N/A	'---------------E----------------------------------	0.9673065386922617	Y	N/A	N/A	N/A	N/A	N/A	N/A	N/A	N/A	N/A	N/A	N/A	N/A	N/A	N/A	N/A	N/A	N/A	N/A	N/A	N/A	N/A	N/A	N/A	N/A	N/A	N/A	N/A	N/A	N/A	N/A	N/A	N/A	N/A	N/A	N/A	N/A	N/A	N/A	N/A	N/A	N/A	N/A	N/A	N/A
245	N/A	N/A	'---------------A----------------------------------	0.9673065386922617	Y	N/A	N/A	N/A	N/A	N/A	N/A	N/A	N/A	N/A	N/A	N/A	N/A	N/A	N/A	N/A	N/A	N/A	N/A	N/A	N/A	N/A	N/A	N/A	N/A	N/A	N/A	N/A	N/A	N/A	N/A	N/A	N/A	N/A	N/A	N/A	N/A	N/A	N/A	N/A	N/A	N/A	N/A	N/A	N/A
246	N/A	N/A	'---------------Y----------------------------------	0.9673065386922617	Y	N/A	N/A	N/A	N/A	N/A	N/A	N/A	N/A	N/A	N/A	N/A	N/A	N/A	N/A	N/A	N/A	N/A	N/A	N/A	N/A	N/A	N/A	N/A	N/A	N/A	N/A	N/A	N/A	N/A	N/A	N/A	N/A	N/A	N/A	N/A	N/A	N/A	N/A	N/A	N/A	N/A	N/A	N/A	N/A
247	N/A	N/A	'---------------I----------------------------------	0.9673065386922617	Y	N/A	N/A	N/A	N/A	N/A	N/A	N/A	N/A	N/A	N/A	N/A	N/A	N/A	N/A	N/A	N/A	N/A	N/A	N/A	N/A	N/A	N/A	N/A	N/A	N/A	N/A	N/A	N/A	N/A	N/A	N/A	N/A	N/A	N/A	N/A	N/A	N/A	N/A	N/A	N/A	N/A	N/A	N/A	N/A
248	N/A	N/A	'---------------Q----------------------------------	0.9673065386922617	Y	N/A	N/A	N/A	N/A	N/A	N/A	N/A	N/A	N/A	N/A	N/A	N/A	N/A	N/A	N/A	N/A	N/A	N/A	N/A	N/A	N/A	N/A	N/A	N/A	N/A	N/A	N/A	N/A	N/A	N/A	N/A	N/A	N/A	N/A	N/A	N/A	N/A	N/A	N/A	N/A	N/A	N/A	N/A	N/A
249	N/A	N/A	'---------------S----------------------------------	0.9673065386922617	Y	N/A	N/A	N/A	N/A	N/A	N/A	N/A	N/A	N/A	N/A	N/A	N/A	N/A	N/A	N/A	N/A	N/A	N/A	N/A	N/A	N/A	N/A	N/A	N/A	N/A	N/A	N/A	N/A	N/A	N/A	N/A	N/A	N/A	N/A	N/A	N/A	N/A	N/A	N/A	N/A	N/A	N/A	N/A	N/A
250	N/A	N/A	'---------------L----------------------------------	0.9673065386922617	Y	N/A	N/A	N/A	N/A	N/A	N/A	N/A	N/A	N/A	N/A	N/A	N/A	N/A	N/A	N/A	N/A	N/A	N/A	N/A	N/A	N/A	N/A	N/A	N/A	N/A	N/A	N/A	N/A	N/A	N/A	N/A	N/A	N/A	N/A	N/A	N/A	N/A	N/A	N/A	N/A	N/A	N/A	N/A	N/A
251	N/A	N/A	'---------------Y----------------------------------	0.9673065386922617	Y	N/A	N/A	N/A	N/A	N/A	N/A	N/A	N/A	N/A	N/A	N/A	N/A	N/A	N/A	N/A	N/A	N/A	N/A	N/A	N/A	N/A	N/A	N/A	N/A	N/A	N/A	N/A	N/A	N/A	N/A	N/A	N/A	N/A	N/A	N/A	N/A	N/A	N/A	N/A	N/A	N/A	N/A	N/A	N/A
252	N/A	N/A	'---------------W----------------------------------	0.9673065386922617	Y	N/A	N/A	N/A	N/A	N/A	N/A	N/A	N/A	N/A	N/A	N/A	N/A	N/A	N/A	N/A	N/A	N/A	N/A	N/A	N/A	N/A	N/A	N/A	N/A	N/A	N/A	N/A	N/A	N/A	N/A	N/A	N/A	N/A	N/A	N/A	N/A	N/A	N/A	N/A	N/A	N/A	N/A	N/A	N/A
253	N/A	N/A	'---------------A----------------------------------	0.9673065386922617	Y	N/A	N/A	N/A	N/A	N/A	N/A	N/A	N/A	N/A	N/A	N/A	N/A	N/A	N/A	N/A	N/A	N/A	N/A	N/A	N/A	N/A	N/A	N/A	N/A	N/A	N/A	N/A	N/A	N/A	N/A	N/A	N/A	N/A	N/A	N/A	N/A	N/A	N/A	N/A	N/A	N/A	N/A	N/A	N/A
254	N/A	N/A	'---------------Y----------------------------------	0.9673065386922617	Y	N/A	N/A	N/A	N/A	N/A	N/A	N/A	N/A	N/A	N/A	N/A	N/A	N/A	N/A	N/A	N/A	N/A	N/A	N/A	N/A	N/A	N/A	N/A	N/A	N/A	N/A	N/A	N/A	N/A	N/A	N/A	N/A	N/A	N/A	N/A	N/A	N/A	N/A	N/A	N/A	N/A	N/A	N/A	N/A
255	N/A	N/A	'---------------I----------------------------------	0.9673065386922617	Y	N/A	N/A	N/A	N/A	N/A	N/A	N/A	N/A	N/A	N/A	N/A	N/A	N/A	N/A	N/A	N/A	N/A	N/A	N/A	N/A	N/A	N/A	N/A	N/A	N/A	N/A	N/A	N/A	N/A	N/A	N/A	N/A	N/A	N/A	N/A	N/A	N/A	N/A	N/A	N/A	N/A	N/A	N/A	N/A
256	N/A	N/A	'---------------T----------------------------------	0.9673065386922617	Y	N/A	N/A	N/A	N/A	N/A	N/A	N/A	N/A	N/A	N/A	N/A	N/A	N/A	N/A	N/A	N/A	N/A	N/A	N/A	N/A	N/A	N/A	N/A	N/A	N/A	N/A	N/A	N/A	N/A	N/A	N/A	N/A	N/A	N/A	N/A	N/A	N/A	N/A	N/A	N/A	N/A	N/A	N/A	N/A
257	N/A	N/A	'---------------L----------------------------------	0.9673065386922617	Y	N/A	N/A	N/A	N/A	N/A	N/A	N/A	N/A	N/A	N/A	N/A	N/A	N/A	N/A	N/A	N/A	N/A	N/A	N/A	N/A	N/A	N/A	N/A	N/A	N/A	N/A	N/A	N/A	N/A	N/A	N/A	N/A	N/A	N/A	N/A	N/A	N/A	N/A	N/A	N/A	N/A	N/A	N/A	N/A
258	N/A	N/A	'---------------V----------------------------------	0.9673065386922617	Y	N/A	N/A	N/A	N/A	N/A	N/A	N/A	N/A	N/A	N/A	N/A	N/A	N/A	N/A	N/A	N/A	N/A	N/A	N/A	N/A	N/A	N/A	N/A	N/A	N/A	N/A	N/A	N/A	N/A	N/A	N/A	N/A	N/A	N/A	N/A	N/A	N/A	N/A	N/A	N/A	N/A	N/A	N/A	N/A
259	N/A	N/A	'---------------T----------------------------------	0.9673065386922617	Y	N/A	N/A	N/A	N/A	N/A	N/A	N/A	N/A	N/A	N/A	N/A	N/A	N/A	N/A	N/A	N/A	N/A	N/A	N/A	N/A	N/A	N/A	N/A	N/A	N/A	N/A	N/A	N/A	N/A	N/A	N/A	N/A	N/A	N/A	N/A	N/A	N/A	N/A	N/A	N/A	N/A	N/A	N/A	N/A
260	N/A	N/A	'---------------T----------------------------------	0.9673065386922617	Y	N/A	N/A	N/A	N/A	N/A	N/A	N/A	N/A	N/A	N/A	N/A	N/A	N/A	N/A	N/A	N/A	N/A	N/A	N/A	N/A	N/A	N/A	N/A	N/A	N/A	N/A	N/A	N/A	N/A	N/A	N/A	N/A	N/A	N/A	N/A	N/A	N/A	N/A	N/A	N/A	N/A	N/A	N/A	N/A
261	N/A	N/A	'---------------R----------------------------------	0.9673065386922617	Y	N/A	N/A	N/A	N/A	N/A	N/A	N/A	N/A	N/A	N/A	N/A	N/A	N/A	N/A	N/A	N/A	N/A	N/A	N/A	N/A	N/A	N/A	N/A	N/A	N/A	N/A	N/A	N/A	N/A	N/A	N/A	N/A	N/A	N/A	N/A	N/A	N/A	N/A	N/A	N/A	N/A	N/A	N/A	N/A
262	N/A	N/A	'---------------T----------------------------------	0.9673065386922617	Y	N/A	N/A	N/A	N/A	N/A	N/A	N/A	N/A	N/A	N/A	N/A	N/A	N/A	N/A	N/A	N/A	N/A	N/A	N/A	N/A	N/A	N/A	N/A	N/A	N/A	N/A	N/A	N/A	N/A	N/A	N/A	N/A	N/A	N/A	N/A	N/A	N/A	N/A	N/A	N/A	N/A	N/A	N/A	N/A
263	N/A	N/A	'---------------I----------------------------------	0.9673065386922617	Y	N/A	N/A	N/A	N/A	N/A	N/A	N/A	N/A	N/A	N/A	N/A	N/A	N/A	N/A	N/A	N/A	N/A	N/A	N/A	N/A	N/A	N/A	N/A	N/A	N/A	N/A	N/A	N/A	N/A	N/A	N/A	N/A	N/A	N/A	N/A	N/A	N/A	N/A	N/A	N/A	N/A	N/A	N/A	N/A
264	N/A	N/A	'---------------G----------------------------------	0.9673065386922617	Y	N/A	N/A	N/A	N/A	N/A	N/A	N/A	N/A	N/A	N/A	N/A	N/A	N/A	N/A	N/A	N/A	N/A	N/A	N/A	N/A	N/A	N/A	N/A	N/A	N/A	N/A	N/A	N/A	N/A	N/A	N/A	N/A	N/A	N/A	N/A	N/A	N/A	N/A	N/A	N/A	N/A	N/A	N/A	N/A
265	N/A	N/A	'---------------Q----------------------------------	0.9673065386922617	Y	N/A	N/A	N/A	N/A	N/A	N/A	N/A	N/A	N/A	N/A	N/A	N/A	N/A	N/A	N/A	N/A	N/A	N/A	N/A	N/A	N/A	N/A	N/A	N/A	N/A	N/A	N/A	N/A	N/A	N/A	N/A	N/A	N/A	N/A	N/A	N/A	N/A	N/A	N/A	N/A	N/A	N/A	N/A	N/A
266	N/A	N/A	'---------------V----------------------------------	0.9673065386922617	Y	N/A	N/A	N/A	N/A	N/A	N/A	N/A	N/A	N/A	N/A	N/A	N/A	N/A	N/A	N/A	N/A	N/A	N/A	N/A	N/A	N/A	N/A	N/A	N/A	N/A	N/A	N/A	N/A	N/A	N/A	N/A	N/A	N/A	N/A	N/A	N/A	N/A	N/A	N/A	N/A	N/A	N/A	N/A	N/A
267	N/A	N/A	'---------------D----------------------------------	0.9673065386922617	Y	N/A	N/A	N/A	N/A	N/A	N/A	N/A	N/A	N/A	N/A	N/A	N/A	N/A	N/A	N/A	N/A	N/A	N/A	N/A	N/A	N/A	N/A	N/A	N/A	N/A	N/A	N/A	N/A	N/A	N/A	N/A	N/A	N/A	N/A	N/A	N/A	N/A	N/A	N/A	N/A	N/A	N/A	N/A	N/A
268	N/A	N/A	'---------------E----------------------------------	0.9673065386922617	Y	N/A	N/A	N/A	N/A	N/A	N/A	N/A	N/A	N/A	N/A	N/A	N/A	N/A	N/A	N/A	N/A	N/A	N/A	N/A	N/A	N/A	N/A	N/A	N/A	N/A	N/A	N/A	N/A	N/A	N/A	N/A	N/A	N/A	N/A	N/A	N/A	N/A	N/A	N/A	N/A	N/A	N/A	N/A	N/A
269	N/A	N/A	'---------------M----------------------------------	0.9673065386922617	Y	N/A	N/A	N/A	N/A	N/A	N/A	N/A	N/A	N/A	N/A	N/A	N/A	N/A	N/A	N/A	N/A	N/A	N/A	N/A	N/A	N/A	N/A	N/A	N/A	N/A	N/A	N/A	N/A	N/A	N/A	N/A	N/A	N/A	N/A	N/A	N/A	N/A	N/A	N/A	N/A	N/A	N/A	N/A	N/A
270	N/A	N/A	'---------------R----------------------------------	0.9673065386922617	Y	N/A	N/A	N/A	N/A	N/A	N/A	N/A	N/A	N/A	N/A	N/A	N/A	N/A	N/A	N/A	N/A	N/A	N/A	N/A	N/A	N/A	N/A	N/A	N/A	N/A	N/A	N/A	N/A	N/A	N/A	N/A	N/A	N/A	N/A	N/A	N/A	N/A	N/A	N/A	N/A	N/A	N/A	N/A	N/A
271	N/A	N/A	'---------------L----------------------------------	0.9673065386922617	Y	N/A	N/A	N/A	N/A	N/A	N/A	N/A	N/A	N/A	N/A	N/A	N/A	N/A	N/A	N/A	N/A	N/A	N/A	N/A	N/A	N/A	N/A	N/A	N/A	N/A	N/A	N/A	N/A	N/A	N/A	N/A	N/A	N/A	N/A	N/A	N/A	N/A	N/A	N/A	N/A	N/A	N/A	N/A	N/A
272	N/A	N/A	'---------------G----------------------------------	0.9673065386922617	Y	N/A	N/A	N/A	N/A	N/A	N/A	N/A	N/A	N/A	N/A	N/A	N/A	N/A	N/A	N/A	N/A	N/A	N/A	N/A	N/A	N/A	N/A	N/A	N/A	N/A	N/A	N/A	N/A	N/A	N/A	N/A	N/A	N/A	N/A	N/A	N/A	N/A	N/A	N/A	N/A	N/A	N/A	N/A	N/A
273	N/A	N/A	'---------------F----------------------------------	0.9673065386922617	Y	N/A	N/A	N/A	N/A	N/A	N/A	N/A	N/A	N/A	N/A	N/A	N/A	N/A	N/A	N/A	N/A	N/A	N/A	N/A	N/A	N/A	N/A	N/A	N/A	N/A	N/A	N/A	N/A	N/A	N/A	N/A	N/A	N/A	N/A	N/A	N/A	N/A	N/A	N/A	N/A	N/A	N/A	N/A	N/A
274	N/A	N/A	'---------------Q----------------------------------	0.9673065386922617	Y	N/A	N/A	N/A	N/A	N/A	N/A	N/A	N/A	N/A	N/A	N/A	N/A	N/A	N/A	N/A	N/A	N/A	N/A	N/A	N/A	N/A	N/A	N/A	N/A	N/A	N/A	N/A	N/A	N/A	N/A	N/A	N/A	N/A	N/A	N/A	N/A	N/A	N/A	N/A	N/A	N/A	N/A	N/A	N/A
275	N/A	N/A	'---------------R----------------------------------	0.9673065386922617	Y	N/A	N/A	N/A	N/A	N/A	N/A	N/A	N/A	N/A	N/A	N/A	N/A	N/A	N/A	N/A	N/A	N/A	N/A	N/A	N/A	N/A	N/A	N/A	N/A	N/A	N/A	N/A	N/A	N/A	N/A	N/A	N/A	N/A	N/A	N/A	N/A	N/A	N/A	N/A	N/A	N/A	N/A	N/A	N/A
276	N/A	N/A	'---------------K----------------------------------	0.9673065386922617	Y	N/A	N/A	N/A	N/A	N/A	N/A	N/A	N/A	N/A	N/A	N/A	N/A	N/A	N/A	N/A	N/A	N/A	N/A	N/A	N/A	N/A	N/A	N/A	N/A	N/A	N/A	N/A	N/A	N/A	N/A	N/A	N/A	N/A	N/A	N/A	N/A	N/A	N/A	N/A	N/A	N/A	N/A	N/A	N/A
277	N/A	N/A	'---------------I----------------------------------	0.9673065386922617	Y	N/A	N/A	N/A	N/A	N/A	N/A	N/A	N/A	N/A	N/A	N/A	N/A	N/A	N/A	N/A	N/A	N/A	N/A	N/A	N/A	N/A	N/A	N/A	N/A	N/A	N/A	N/A	N/A	N/A	N/A	N/A	N/A	N/A	N/A	N/A	N/A	N/A	N/A	N/A	N/A	N/A	N/A	N/A	N/A
278	N/A	N/A	'---------------E----------------------------------	0.9673065386922617	Y	N/A	N/A	N/A	N/A	N/A	N/A	N/A	N/A	N/A	N/A	N/A	N/A	N/A	N/A	N/A	N/A	N/A	N/A	N/A	N/A	N/A	N/A	N/A	N/A	N/A	N/A	N/A	N/A	N/A	N/A	N/A	N/A	N/A	N/A	N/A	N/A	N/A	N/A	N/A	N/A	N/A	N/A	N/A	N/A
279	N/A	N/A	'---------------M----------------------------------	0.9673065386922617	Y	N/A	N/A	N/A	N/A	N/A	N/A	N/A	N/A	N/A	N/A	N/A	N/A	N/A	N/A	N/A	N/A	N/A	N/A	N/A	N/A	N/A	N/A	N/A	N/A	N/A	N/A	N/A	N/A	N/A	N/A	N/A	N/A	N/A	N/A	N/A	N/A	N/A	N/A	N/A	N/A	N/A	N/A	N/A	N/A
280	N/A	N/A	'---------------V----------------------------------	0.9673065386922617	Y	N/A	N/A	N/A	N/A	N/A	N/A	N/A	N/A	N/A	N/A	N/A	N/A	N/A	N/A	N/A	N/A	N/A	N/A	N/A	N/A	N/A	N/A	N/A	N/A	N/A	N/A	N/A	N/A	N/A	N/A	N/A	N/A	N/A	N/A	N/A	N/A	N/A	N/A	N/A	N/A	N/A	N/A	N/A	N/A
281	N/A	N/A	'---------------K----------------------------------	0.9673065386922617	Y	N/A	N/A	N/A	N/A	N/A	N/A	N/A	N/A	N/A	N/A	N/A	N/A	N/A	N/A	N/A	N/A	N/A	N/A	N/A	N/A	N/A	N/A	N/A	N/A	N/A	N/A	N/A	N/A	N/A	N/A	N/A	N/A	N/A	N/A	N/A	N/A	N/A	N/A	N/A	N/A	N/A	N/A	N/A	N/A
282	N/A	N/A	'---------------Q----------------------------------	0.9673065386922617	Y	N/A	N/A	N/A	N/A	N/A	N/A	N/A	N/A	N/A	N/A	N/A	N/A	N/A	N/A	N/A	N/A	N/A	N/A	N/A	N/A	N/A	N/A	N/A	N/A	N/A	N/A	N/A	N/A	N/A	N/A	N/A	N/A	N/A	N/A	N/A	N/A	N/A	N/A	N/A	N/A	N/A	N/A	N/A	N/A
283	N/A	N/A	'---------------F----------------------------------	0.9673065386922617	Y	N/A	N/A	N/A	N/A	N/A	N/A	N/A	N/A	N/A	N/A	N/A	N/A	N/A	N/A	N/A	N/A	N/A	N/A	N/A	N/A	N/A	N/A	N/A	N/A	N/A	N/A	N/A	N/A	N/A	N/A	N/A	N/A	N/A	N/A	N/A	N/A	N/A	N/A	N/A	N/A	N/A	N/A	N/A	N/A
284	N/A	N/A	'---------------M----------------------------------	0.9673065386922617	Y	N/A	N/A	N/A	N/A	N/A	N/A	N/A	N/A	N/A	N/A	N/A	N/A	N/A	N/A	N/A	N/A	N/A	N/A	N/A	N/A	N/A	N/A	N/A	N/A	N/A	N/A	N/A	N/A	N/A	N/A	N/A	N/A	N/A	N/A	N/A	N/A	N/A	N/A	N/A	N/A	N/A	N/A	N/A	N/A
285	N/A	N/A	'---------------H----------------------------------	0.9673065386922617	Y	N/A	N/A	N/A	N/A	N/A	N/A	N/A	N/A	N/A	N/A	N/A	N/A	N/A	N/A	N/A	N/A	N/A	N/A	N/A	N/A	N/A	N/A	N/A	N/A	N/A	N/A	N/A	N/A	N/A	N/A	N/A	N/A	N/A	N/A	N/A	N/A	N/A	N/A	N/A	N/A	N/A	N/A	N/A	N/A
286	N/A	N/A	'---------------F----------------------------------	0.9673065386922617	Y	N/A	N/A	N/A	N/A	N/A	N/A	N/A	N/A	N/A	N/A	N/A	N/A	N/A	N/A	N/A	N/A	N/A	N/A	N/A	N/A	N/A	N/A	N/A	N/A	N/A	N/A	N/A	N/A	N/A	N/A	N/A	N/A	N/A	N/A	N/A	N/A	N/A	N/A	N/A	N/A	N/A	N/A	N/A	N/A
287	N/A	N/A	'---------------R----------------------------------	0.9673065386922617	Y	N/A	N/A	N/A	N/A	N/A	N/A	N/A	N/A	N/A	N/A	N/A	N/A	N/A	N/A	N/A	N/A	N/A	N/A	N/A	N/A	N/A	N/A	N/A	N/A	N/A	N/A	N/A	N/A	N/A	N/A	N/A	N/A	N/A	N/A	N/A	N/A	N/A	N/A	N/A	N/A	N/A	N/A	N/A	N/A
288	N/A	N/A	'---------------N----------------------------------	0.9673065386922617	Y	N/A	N/A	N/A	N/A	N/A	N/A	N/A	N/A	N/A	N/A	N/A	N/A	N/A	N/A	N/A	N/A	N/A	N/A	N/A	N/A	N/A	N/A	N/A	N/A	N/A	N/A	N/A	N/A	N/A	N/A	N/A	N/A	N/A	N/A	N/A	N/A	N/A	N/A	N/A	N/A	N/A	N/A	N/A	N/A
289	N/A	N/A	'---------------L----------------------------------	0.9673065386922617	Y	N/A	N/A	N/A	N/A	N/A	N/A	N/A	N/A	N/A	N/A	N/A	N/A	N/A	N/A	N/A	N/A	N/A	N/A	N/A	N/A	N/A	N/A	N/A	N/A	N/A	N/A	N/A	N/A	N/A	N/A	N/A	N/A	N/A	N/A	N/A	N/A	N/A	N/A	N/A	N/A	N/A	N/A	N/A	N/A
290	N/A	N/A	'---------------P----------------------------------	0.9673065386922617	Y	N/A	N/A	N/A	N/A	N/A	N/A	N/A	N/A	N/A	N/A	N/A	N/A	N/A	N/A	N/A	N/A	N/A	N/A	N/A	N/A	N/A	N/A	N/A	N/A	N/A	N/A	N/A	N/A	N/A	N/A	N/A	N/A	N/A	N/A	N/A	N/A	N/A	N/A	N/A	N/A	N/A	N/A	N/A	N/A
291	N/A	N/A	'---------------A----------------------------------	0.9673065386922617	Y	N/A	N/A	N/A	N/A	N/A	N/A	N/A	N/A	N/A	N/A	N/A	N/A	N/A	N/A	N/A	N/A	N/A	N/A	N/A	N/A	N/A	N/A	N/A	N/A	N/A	N/A	N/A	N/A	N/A	N/A	N/A	N/A	N/A	N/A	N/A	N/A	N/A	N/A	N/A	N/A	N/A	N/A	N/A	N/A
292	N/A	N/A	'---------------E----------------------------------	0.9673065386922617	Y	N/A	N/A	N/A	N/A	N/A	N/A	N/A	N/A	N/A	N/A	N/A	N/A	N/A	N/A	N/A	N/A	N/A	N/A	N/A	N/A	N/A	N/A	N/A	N/A	N/A	N/A	N/A	N/A	N/A	N/A	N/A	N/A	N/A	N/A	N/A	N/A	N/A	N/A	N/A	N/A	N/A	N/A	N/A	N/A
293	N/A	N/A	'---------------A----------------------------------	0.9673065386922617	Y	N/A	N/A	N/A	N/A	N/A	N/A	N/A	N/A	N/A	N/A	N/A	N/A	N/A	N/A	N/A	N/A	N/A	N/A	N/A	N/A	N/A	N/A	N/A	N/A	N/A	N/A	N/A	N/A	N/A	N/A	N/A	N/A	N/A	N/A	N/A	N/A	N/A	N/A	N/A	N/A	N/A	N/A	N/A	N/A
294	N/A	N/A	'---------------Q----------------------------------	0.9673065386922617	Y	N/A	N/A	N/A	N/A	N/A	N/A	N/A	N/A	N/A	N/A	N/A	N/A	N/A	N/A	N/A	N/A	N/A	N/A	N/A	N/A	N/A	N/A	N/A	N/A	N/A	N/A	N/A	N/A	N/A	N/A	N/A	N/A	N/A	N/A	N/A	N/A	N/A	N/A	N/A	N/A	N/A	N/A	N/A	N/A
295	N/A	N/A	'---------------E----------------------------------	0.9673065386922617	Y	N/A	N/A	N/A	N/A	N/A	N/A	N/A	N/A	N/A	N/A	N/A	N/A	N/A	N/A	N/A	N/A	N/A	N/A	N/A	N/A	N/A	N/A	N/A	N/A	N/A	N/A	N/A	N/A	N/A	N/A	N/A	N/A	N/A	N/A	N/A	N/A	N/A	N/A	N/A	N/A	N/A	N/A	N/A	N/A
296	N/A	N/A	'---------------R----------------------------------	0.9673065386922617	Y	N/A	N/A	N/A	N/A	N/A	N/A	N/A	N/A	N/A	N/A	N/A	N/A	N/A	N/A	N/A	N/A	N/A	N/A	N/A	N/A	N/A	N/A	N/A	N/A	N/A	N/A	N/A	N/A	N/A	N/A	N/A	N/A	N/A	N/A	N/A	N/A	N/A	N/A	N/A	N/A	N/A	N/A	N/A	N/A
297	N/A	N/A	'---------------V----------------------------------	0.9673065386922617	Y	N/A	N/A	N/A	N/A	N/A	N/A	N/A	N/A	N/A	N/A	N/A	N/A	N/A	N/A	N/A	N/A	N/A	N/A	N/A	N/A	N/A	N/A	N/A	N/A	N/A	N/A	N/A	N/A	N/A	N/A	N/A	N/A	N/A	N/A	N/A	N/A	N/A	N/A	N/A	N/A	N/A	N/A	N/A	N/A
298	N/A	N/A	'---------------S----------------------------------	0.9673065386922617	Y	N/A	N/A	N/A	N/A	N/A	N/A	N/A	N/A	N/A	N/A	N/A	N/A	N/A	N/A	N/A	N/A	N/A	N/A	N/A	N/A	N/A	N/A	N/A	N/A	N/A	N/A	N/A	N/A	N/A	N/A	N/A	N/A	N/A	N/A	N/A	N/A	N/A	N/A	N/A	N/A	N/A	N/A	N/A	N/A
299	N/A	N/A	'---------------Q----------------------------------	0.9673065386922617	Y	N/A	N/A	N/A	N/A	N/A	N/A	N/A	N/A	N/A	N/A	N/A	N/A	N/A	N/A	N/A	N/A	N/A	N/A	N/A	N/A	N/A	N/A	N/A	N/A	N/A	N/A	N/A	N/A	N/A	N/A	N/A	N/A	N/A	N/A	N/A	N/A	N/A	N/A	N/A	N/A	N/A	N/A	N/A	N/A
300	N/A	N/A	'---------------F----------------------------------	0.9673065386922617	Y	N/A	N/A	N/A	N/A	N/A	N/A	N/A	N/A	N/A	N/A	N/A	N/A	N/A	N/A	N/A	N/A	N/A	N/A	N/A	N/A	N/A	N/A	N/A	N/A	N/A	N/A	N/A	N/A	N/A	N/A	N/A	N/A	N/A	N/A	N/A	N/A	N/A	N/A	N/A	N/A	N/A	N/A	N/A	N/A
301	N/A	N/A	'---------------Y----------------------------------	0.9673065386922617	Y	N/A	N/A	N/A	N/A	N/A	N/A	N/A	N/A	N/A	N/A	N/A	N/A	N/A	N/A	N/A	N/A	N/A	N/A	N/A	N/A	N/A	N/A	N/A	N/A	N/A	N/A	N/A	N/A	N/A	N/A	N/A	N/A	N/A	N/A	N/A	N/A	N/A	N/A	N/A	N/A	N/A	N/A	N/A	N/A
302	N/A	N/A	'---------------D----------------------------------	0.9673065386922617	Y	N/A	N/A	N/A	N/A	N/A	N/A	N/A	N/A	N/A	N/A	N/A	N/A	N/A	N/A	N/A	N/A	N/A	N/A	N/A	N/A	N/A	N/A	N/A	N/A	N/A	N/A	N/A	N/A	N/A	N/A	N/A	N/A	N/A	N/A	N/A	N/A	N/A	N/A	N/A	N/A	N/A	N/A	N/A	N/A
303	N/A	N/A	'---------------Y----------------------------------	0.9673065386922617	Y	N/A	N/A	N/A	N/A	N/A	N/A	N/A	N/A	N/A	N/A	N/A	N/A	N/A	N/A	N/A	N/A	N/A	N/A	N/A	N/A	N/A	N/A	N/A	N/A	N/A	N/A	N/A	N/A	N/A	N/A	N/A	N/A	N/A	N/A	N/A	N/A	N/A	N/A	N/A	N/A	N/A	N/A	N/A	N/A
304	N/A	N/A	'---------------R----------------------------------	0.9673065386922617	Y	N/A	N/A	N/A	N/A	N/A	N/A	N/A	N/A	N/A	N/A	N/A	N/A	N/A	N/A	N/A	N/A	N/A	N/A	N/A	N/A	N/A	N/A	N/A	N/A	N/A	N/A	N/A	N/A	N/A	N/A	N/A	N/A	N/A	N/A	N/A	N/A	N/A	N/A	N/A	N/A	N/A	N/A	N/A	N/A
305	N/A	N/A	'---------------W----------------------------------	0.9673065386922617	Y	N/A	N/A	N/A	N/A	N/A	N/A	N/A	N/A	N/A	N/A	N/A	N/A	N/A	N/A	N/A	N/A	N/A	N/A	N/A	N/A	N/A	N/A	N/A	N/A	N/A	N/A	N/A	N/A	N/A	N/A	N/A	N/A	N/A	N/A	N/A	N/A	N/A	N/A	N/A	N/A	N/A	N/A	N/A	N/A
306	N/A	N/A	'---------------K----------------------------------	0.9673065386922617	Y	N/A	N/A	N/A	N/A	N/A	N/A	N/A	N/A	N/A	N/A	N/A	N/A	N/A	N/A	N/A	N/A	N/A	N/A	N/A	N/A	N/A	N/A	N/A	N/A	N/A	N/A	N/A	N/A	N/A	N/A	N/A	N/A	N/A	N/A	N/A	N/A	N/A	N/A	N/A	N/A	N/A	N/A	N/A	N/A
307	N/A	N/A	'---------------A----------------------------------	0.9673065386922617	Y	N/A	N/A	N/A	N/A	N/A	N/A	N/A	N/A	N/A	N/A	N/A	N/A	N/A	N/A	N/A	N/A	N/A	N/A	N/A	N/A	N/A	N/A	N/A	N/A	N/A	N/A	N/A	N/A	N/A	N/A	N/A	N/A	N/A	N/A	N/A	N/A	N/A	N/A	N/A	N/A	N/A	N/A	N/A	N/A
308	N/A	N/A	'---------------L----------------------------------	0.9673065386922617	Y	N/A	N/A	N/A	N/A	N/A	N/A	N/A	N/A	N/A	N/A	N/A	N/A	N/A	N/A	N/A	N/A	N/A	N/A	N/A	N/A	N/A	N/A	N/A	N/A	N/A	N/A	N/A	N/A	N/A	N/A	N/A	N/A	N/A	N/A	N/A	N/A	N/A	N/A	N/A	N/A	N/A	N/A	N/A	N/A
309	N/A	N/A	'---------------K----------------------------------	0.9673065386922617	Y	N/A	N/A	N/A	N/A	N/A	N/A	N/A	N/A	N/A	N/A	N/A	N/A	N/A	N/A	N/A	N/A	N/A	N/A	N/A	N/A	N/A	N/A	N/A	N/A	N/A	N/A	N/A	N/A	N/A	N/A	N/A	N/A	N/A	N/A	N/A	N/A	N/A	N/A	N/A	N/A	N/A	N/A	N/A	N/A
310	N/A	N/A	'---------------G----------------------------------	0.9673065386922617	Y	N/A	N/A	N/A	N/A	N/A	N/A	N/A	N/A	N/A	N/A	N/A	N/A	N/A	N/A	N/A	N/A	N/A	N/A	N/A	N/A	N/A	N/A	N/A	N/A	N/A	N/A	N/A	N/A	N/A	N/A	N/A	N/A	N/A	N/A	N/A	N/A	N/A	N/A	N/A	N/A	N/A	N/A	N/A	N/A
311	N/A	N/A	'---------------A----------------------------------	0.9673065386922617	Y	N/A	N/A	N/A	N/A	N/A	N/A	N/A	N/A	N/A	N/A	N/A	N/A	N/A	N/A	N/A	N/A	N/A	N/A	N/A	N/A	N/A	N/A	N/A	N/A	N/A	N/A	N/A	N/A	N/A	N/A	N/A	N/A	N/A	N/A	N/A	N/A	N/A	N/A	N/A	N/A	N/A	N/A	N/A	N/A
312	N/A	N/A	'---------------D----------------------------------	0.9673065386922617	Y	N/A	N/A	N/A	N/A	N/A	N/A	N/A	N/A	N/A	N/A	N/A	N/A	N/A	N/A	N/A	N/A	N/A	N/A	N/A	N/A	N/A	N/A	N/A	N/A	N/A	N/A	N/A	N/A	N/A	N/A	N/A	N/A	N/A	N/A	N/A	N/A	N/A	N/A	N/A	N/A	N/A	N/A	N/A	N/A
313	N/A	N/A	'---------------E----------------------------------	0.9673065386922617	Y	N/A	N/A	N/A	N/A	N/A	N/A	N/A	N/A	N/A	N/A	N/A	N/A	N/A	N/A	N/A	N/A	N/A	N/A	N/A	N/A	N/A	N/A	N/A	N/A	N/A	N/A	N/A	N/A	N/A	N/A	N/A	N/A	N/A	N/A	N/A	N/A	N/A	N/A	N/A	N/A	N/A	N/A	N/A	N/A
314	N/A	N/A	'---------------E----------------------------------	0.9673065386922617	Y	N/A	N/A	N/A	N/A	N/A	N/A	N/A	N/A	N/A	N/A	N/A	N/A	N/A	N/A	N/A	N/A	N/A	N/A	N/A	N/A	N/A	N/A	N/A	N/A	N/A	N/A	N/A	N/A	N/A	N/A	N/A	N/A	N/A	N/A	N/A	N/A	N/A	N/A	N/A	N/A	N/A	N/A	N/A	N/A
315	N/A	N/A	'---------------R----------------------------------	0.9673065386922617	Y	N/A	N/A	N/A	N/A	N/A	N/A	N/A	N/A	N/A	N/A	N/A	N/A	N/A	N/A	N/A	N/A	N/A	N/A	N/A	N/A	N/A	N/A	N/A	N/A	N/A	N/A	N/A	N/A	N/A	N/A	N/A	N/A	N/A	N/A	N/A	N/A	N/A	N/A	N/A	N/A	N/A	N/A	N/A	N/A
316	N/A	N/A	'---------------F----------------------------------	0.9673065386922617	Y	N/A	N/A	N/A	N/A	N/A	N/A	N/A	N/A	N/A	N/A	N/A	N/A	N/A	N/A	N/A	N/A	N/A	N/A	N/A	N/A	N/A	N/A	N/A	N/A	N/A	N/A	N/A	N/A	N/A	N/A	N/A	N/A	N/A	N/A	N/A	N/A	N/A	N/A	N/A	N/A	N/A	N/A	N/A	N/A
317	N/A	N/A	'---------------L----------------------------------	0.9673065386922617	Y	N/A	N/A	N/A	N/A	N/A	N/A	N/A	N/A	N/A	N/A	N/A	N/A	N/A	N/A	N/A	N/A	N/A	N/A	N/A	N/A	N/A	N/A	N/A	N/A	N/A	N/A	N/A	N/A	N/A	N/A	N/A	N/A	N/A	N/A	N/A	N/A	N/A	N/A	N/A	N/A	N/A	N/A	N/A	N/A
318	N/A	N/A	'---------------L----------------------------------	0.9673065386922617	Y	N/A	N/A	N/A	N/A	N/A	N/A	N/A	N/A	N/A	N/A	N/A	N/A	N/A	N/A	N/A	N/A	N/A	N/A	N/A	N/A	N/A	N/A	N/A	N/A	N/A	N/A	N/A	N/A	N/A	N/A	N/A	N/A	N/A	N/A	N/A	N/A	N/A	N/A	N/A	N/A	N/A	N/A	N/A	N/A
319	N/A	N/A	'---------------E----------------------------------	0.9673065386922617	Y	N/A	N/A	N/A	N/A	N/A	N/A	N/A	N/A	N/A	N/A	N/A	N/A	N/A	N/A	N/A	N/A	N/A	N/A	N/A	N/A	N/A	N/A	N/A	N/A	N/A	N/A	N/A	N/A	N/A	N/A	N/A	N/A	N/A	N/A	N/A	N/A	N/A	N/A	N/A	N/A	N/A	N/A	N/A	N/A
320	N/A	N/A	'---------------L----------------------------------	0.9673065386922617	Y	N/A	N/A	N/A	N/A	N/A	N/A	N/A	N/A	N/A	N/A	N/A	N/A	N/A	N/A	N/A	N/A	N/A	N/A	N/A	N/A	N/A	N/A	N/A	N/A	N/A	N/A	N/A	N/A	N/A	N/A	N/A	N/A	N/A	N/A	N/A	N/A	N/A	N/A	N/A	N/A	N/A	N/A	N/A	N/A
321	N/A	N/A	'---------------P----------------------------------	0.9673065386922617	Y	N/A	N/A	N/A	N/A	N/A	N/A	N/A	N/A	N/A	N/A	N/A	N/A	N/A	N/A	N/A	N/A	N/A	N/A	N/A	N/A	N/A	N/A	N/A	N/A	N/A	N/A	N/A	N/A	N/A	N/A	N/A	N/A	N/A	N/A	N/A	N/A	N/A	N/A	N/A	N/A	N/A	N/A	N/A	N/A
322	N/A	N/A	'---------------R----------------------------------	0.9673065386922617	Y	N/A	N/A	N/A	N/A	N/A	N/A	N/A	N/A	N/A	N/A	N/A	N/A	N/A	N/A	N/A	N/A	N/A	N/A	N/A	N/A	N/A	N/A	N/A	N/A	N/A	N/A	N/A	N/A	N/A	N/A	N/A	N/A	N/A	N/A	N/A	N/A	N/A	N/A	N/A	N/A	N/A	N/A	N/A	N/A
323	N/A	N/A	'---------------S----------------------------------	0.9673065386922617	Y	N/A	N/A	N/A	N/A	N/A	N/A	N/A	N/A	N/A	N/A	N/A	N/A	N/A	N/A	N/A	N/A	N/A	N/A	N/A	N/A	N/A	N/A	N/A	N/A	N/A	N/A	N/A	N/A	N/A	N/A	N/A	N/A	N/A	N/A	N/A	N/A	N/A	N/A	N/A	N/A	N/A	N/A	N/A	N/A
324	N/A	N/A	'---------------L----------------------------------	0.9673065386922617	Y	N/A	N/A	N/A	N/A	N/A	N/A	N/A	N/A	N/A	N/A	N/A	N/A	N/A	N/A	N/A	N/A	N/A	N/A	N/A	N/A	N/A	N/A	N/A	N/A	N/A	N/A	N/A	N/A	N/A	N/A	N/A	N/A	N/A	N/A	N/A	N/A	N/A	N/A	N/A	N/A	N/A	N/A	N/A	N/A
325	N/A	N/A	'---------------Q----------------------------------	0.9673065386922617	Y	N/A	N/A	N/A	N/A	N/A	N/A	N/A	N/A	N/A	N/A	N/A	N/A	N/A	N/A	N/A	N/A	N/A	N/A	N/A	N/A	N/A	N/A	N/A	N/A	N/A	N/A	N/A	N/A	N/A	N/A	N/A	N/A	N/A	N/A	N/A	N/A	N/A	N/A	N/A	N/A	N/A	N/A	N/A	N/A
326	N/A	N/A	'---------------Q----------------------------------	0.9673065386922617	Y	N/A	N/A	N/A	N/A	N/A	N/A	N/A	N/A	N/A	N/A	N/A	N/A	N/A	N/A	N/A	N/A	N/A	N/A	N/A	N/A	N/A	N/A	N/A	N/A	N/A	N/A	N/A	N/A	N/A	N/A	N/A	N/A	N/A	N/A	N/A	N/A	N/A	N/A	N/A	N/A	N/A	N/A	N/A	N/A
327	N/A	N/A	'---------------Q----------------------------------	0.9673065386922617	Y	N/A	N/A	N/A	N/A	N/A	N/A	N/A	N/A	N/A	N/A	N/A	N/A	N/A	N/A	N/A	N/A	N/A	N/A	N/A	N/A	N/A	N/A	N/A	N/A	N/A	N/A	N/A	N/A	N/A	N/A	N/A	N/A	N/A	N/A	N/A	N/A	N/A	N/A	N/A	N/A	N/A	N/A	N/A	N/A
328	N/A	N/A	'---------------V----------------------------------	0.9673065386922617	Y	N/A	N/A	N/A	N/A	N/A	N/A	N/A	N/A	N/A	N/A	N/A	N/A	N/A	N/A	N/A	N/A	N/A	N/A	N/A	N/A	N/A	N/A	N/A	N/A	N/A	N/A	N/A	N/A	N/A	N/A	N/A	N/A	N/A	N/A	N/A	N/A	N/A	N/A	N/A	N/A	N/A	N/A	N/A	N/A
329	N/A	N/A	'---------------G----------------------------------	0.9673065386922617	Y	N/A	N/A	N/A	N/A	N/A	N/A	N/A	N/A	N/A	N/A	N/A	N/A	N/A	N/A	N/A	N/A	N/A	N/A	N/A	N/A	N/A	N/A	N/A	N/A	N/A	N/A	N/A	N/A	N/A	N/A	N/A	N/A	N/A	N/A	N/A	N/A	N/A	N/A	N/A	N/A	N/A	N/A	N/A	N/A
330	N/A	N/A	'---------------N----------------------------------	0.9673065386922617	Y	N/A	N/A	N/A	N/A	N/A	N/A	N/A	N/A	N/A	N/A	N/A	N/A	N/A	N/A	N/A	N/A	N/A	N/A	N/A	N/A	N/A	N/A	N/A	N/A	N/A	N/A	N/A	N/A	N/A	N/A	N/A	N/A	N/A	N/A	N/A	N/A	N/A	N/A	N/A	N/A	N/A	N/A	N/A	N/A
331	N/A	N/A	'---------------F----------------------------------	0.9673065386922617	Y	N/A	N/A	N/A	N/A	N/A	N/A	N/A	N/A	N/A	N/A	N/A	N/A	N/A	N/A	N/A	N/A	N/A	N/A	N/A	N/A	N/A	N/A	N/A	N/A	N/A	N/A	N/A	N/A	N/A	N/A	N/A	N/A	N/A	N/A	N/A	N/A	N/A	N/A	N/A	N/A	N/A	N/A	N/A	N/A
332	N/A	N/A	'---------------L----------------------------------	0.9673065386922617	Y	N/A	N/A	N/A	N/A	N/A	N/A	N/A	N/A	N/A	N/A	N/A	N/A	N/A	N/A	N/A	N/A	N/A	N/A	N/A	N/A	N/A	N/A	N/A	N/A	N/A	N/A	N/A	N/A	N/A	N/A	N/A	N/A	N/A	N/A	N/A	N/A	N/A	N/A	N/A	N/A	N/A	N/A	N/A	N/A
333	N/A	N/A	'---------------C----------------------------------	0.9673065386922617	Y	N/A	N/A	N/A	N/A	N/A	N/A	N/A	N/A	N/A	N/A	N/A	N/A	N/A	N/A	N/A	N/A	N/A	N/A	N/A	N/A	N/A	N/A	N/A	N/A	N/A	N/A	N/A	N/A	N/A	N/A	N/A	N/A	N/A	N/A	N/A	N/A	N/A	N/A	N/A	N/A	N/A	N/A	N/A	N/A
334	N/A	N/A	'---------------R----------------------------------	0.9673065386922617	Y	N/A	N/A	N/A	N/A	N/A	N/A	N/A	N/A	N/A	N/A	N/A	N/A	N/A	N/A	N/A	N/A	N/A	N/A	N/A	N/A	N/A	N/A	N/A	N/A	N/A	N/A	N/A	N/A	N/A	N/A	N/A	N/A	N/A	N/A	N/A	N/A	N/A	N/A	N/A	N/A	N/A	N/A	N/A	N/A
335	N/A	N/A	'---------------D----------------------------------	0.9673065386922617	Y	N/A	N/A	N/A	N/A	N/A	N/A	N/A	N/A	N/A	N/A	N/A	N/A	N/A	N/A	N/A	N/A	N/A	N/A	N/A	N/A	N/A	N/A	N/A	N/A	N/A	N/A	N/A	N/A	N/A	N/A	N/A	N/A	N/A	N/A	N/A	N/A	N/A	N/A	N/A	N/A	N/A	N/A	N/A	N/A
336	N/A	N/A	'---------------L----------------------------------	0.9673065386922617	Y	N/A	N/A	N/A	N/A	N/A	N/A	N/A	N/A	N/A	N/A	N/A	N/A	N/A	N/A	N/A	N/A	N/A	N/A	N/A	N/A	N/A	N/A	N/A	N/A	N/A	N/A	N/A	N/A	N/A	N/A	N/A	N/A	N/A	N/A	N/A	N/A	N/A	N/A	N/A	N/A	N/A	N/A	N/A	N/A
337	N/A	N/A	'---------------V----------------------------------	0.9673065386922617	Y	N/A	N/A	N/A	N/A	N/A	N/A	N/A	N/A	N/A	N/A	N/A	N/A	N/A	N/A	N/A	N/A	N/A	N/A	N/A	N/A	N/A	N/A	N/A	N/A	N/A	N/A	N/A	N/A	N/A	N/A	N/A	N/A	N/A	N/A	N/A	N/A	N/A	N/A	N/A	N/A	N/A	N/A	N/A	N/A
338	N/A	N/A	'---------------A----------------------------------	0.9673065386922617	Y	N/A	N/A	N/A	N/A	N/A	N/A	N/A	N/A	N/A	N/A	N/A	N/A	N/A	N/A	N/A	N/A	N/A	N/A	N/A	N/A	N/A	N/A	N/A	N/A	N/A	N/A	N/A	N/A	N/A	N/A	N/A	N/A	N/A	N/A	N/A	N/A	N/A	N/A	N/A	N/A	N/A	N/A	N/A	N/A
339	N/A	N/A	'---------------S----------------------------------	0.9673065386922617	Y	N/A	N/A	N/A	N/A	N/A	N/A	N/A	N/A	N/A	N/A	N/A	N/A	N/A	N/A	N/A	N/A	N/A	N/A	N/A	N/A	N/A	N/A	N/A	N/A	N/A	N/A	N/A	N/A	N/A	N/A	N/A	N/A	N/A	N/A	N/A	N/A	N/A	N/A	N/A	N/A	N/A	N/A	N/A	N/A
340	N/A	N/A	'---------------L----------------------------------	0.9673065386922617	Y	N/A	N/A	N/A	N/A	N/A	N/A	N/A	N/A	N/A	N/A	N/A	N/A	N/A	N/A	N/A	N/A	N/A	N/A	N/A	N/A	N/A	N/A	N/A	N/A	N/A	N/A	N/A	N/A	N/A	N/A	N/A	N/A	N/A	N/A	N/A	N/A	N/A	N/A	N/A	N/A	N/A	N/A	N/A	N/A
341	N/A	N/A	'---------------P----------------------------------	0.9673065386922617	Y	N/A	N/A	N/A	N/A	N/A	N/A	N/A	N/A	N/A	N/A	N/A	N/A	N/A	N/A	N/A	N/A	N/A	N/A	N/A	N/A	N/A	N/A	N/A	N/A	N/A	N/A	N/A	N/A	N/A	N/A	N/A	N/A	N/A	N/A	N/A	N/A	N/A	N/A	N/A	N/A	N/A	N/A	N/A	N/A
342	N/A	N/A	'---------------I----------------------------------	0.9673065386922617	Y	N/A	N/A	N/A	N/A	N/A	N/A	N/A	N/A	N/A	N/A	N/A	N/A	N/A	N/A	N/A	N/A	N/A	N/A	N/A	N/A	N/A	N/A	N/A	N/A	N/A	N/A	N/A	N/A	N/A	N/A	N/A	N/A	N/A	N/A	N/A	N/A	N/A	N/A	N/A	N/A	N/A	N/A	N/A	N/A
343	N/A	N/A	'---------------L----------------------------------	0.9673065386922617	Y	N/A	N/A	N/A	N/A	N/A	N/A	N/A	N/A	N/A	N/A	N/A	N/A	N/A	N/A	N/A	N/A	N/A	N/A	N/A	N/A	N/A	N/A	N/A	N/A	N/A	N/A	N/A	N/A	N/A	N/A	N/A	N/A	N/A	N/A	N/A	N/A	N/A	N/A	N/A	N/A	N/A	N/A	N/A	N/A
344	N/A	N/A	'---------------R----------------------------------	0.9673065386922617	Y	N/A	N/A	N/A	N/A	N/A	N/A	N/A	N/A	N/A	N/A	N/A	N/A	N/A	N/A	N/A	N/A	N/A	N/A	N/A	N/A	N/A	N/A	N/A	N/A	N/A	N/A	N/A	N/A	N/A	N/A	N/A	N/A	N/A	N/A	N/A	N/A	N/A	N/A	N/A	N/A	N/A	N/A	N/A	N/A
345	N/A	N/A	'---------------K----------------------------------	0.9673065386922617	Y	N/A	N/A	N/A	N/A	N/A	N/A	N/A	N/A	N/A	N/A	N/A	N/A	N/A	N/A	N/A	N/A	N/A	N/A	N/A	N/A	N/A	N/A	N/A	N/A	N/A	N/A	N/A	N/A	N/A	N/A	N/A	N/A	N/A	N/A	N/A	N/A	N/A	N/A	N/A	N/A	N/A	N/A	N/A	N/A
346	3.69	1.964E-1	'PT-NS-FAT--P-NSA--VS--V-A--AAAAAA-AA---------AA-AA	0.468506298740252	N	1E0	9.992E-1	1E0	9.744E-1	1E0	1E0	1.81	1.97	26.75	26.19	4.43	2.65	10.98	3.52	23.05	3.73	3.52	3.92	3.57	3.64	23.79	2.14	2.99	3.02	6.38	4.87	9.249E-1	8.691E-1	4.331E-6	4.907E-6	9.203E-2	5.456E-1	8.054E-4	2.326E-1	1.048E-5	1.882E-1	2.323E-1	1.541E-1	2.219E-1	2.05E-1	8.691E-6	7.966E-1	3.963E-1	3.857E-1
347	3.29	2.942E-1	'QL-QS-SSL--EKLRN--RN--N-R--LQQQQQ-VVA--AAA-AAKR-QQ	0.38902219556088785	N	1E0	1E0	1E0	1E0	1E0	1E0	3.39	4.10	3.79	3.85	2.98	3.93	2.25	3.19	2.15	1.89	2.01	1.84	8.37	1.32	2.60	2.89	3.97	4.56	3.97	4.23	2.659E-1	1.288E-1	1.773E-1	1.666E-1	4.02E-1	1.534E-1	7.431E-1	3.262E-1	7.907E-1	8.989E-1	8.541E-1	9.154E-1	3.704E-3	9.969E-1	5.656E-1	4.381E-1	1.466E-1	8.093E-2
348	2.45	6.429E-1	'LV-ES-TSP--RSSER--LL--Y-Q--SVVVVV-FLQ--RRR-RRQI-II	0.38902219556088785	N	1E0	1E0	1E0	1E0	1E0	1E0	3.43	2.23	3.38	3.43	2.03	3.20	1.78	1.47	2.82	1.86	2.10	1.77	5.01	1.77	3.10	2.39	2.51	2.24	3.77	2.60	2.546E-1	7.513E-1	2.691E-1	2.545E-1	8.429E-1	3.225E-1	9.346E-1	9.886E-1	4.648E-1	9.081E-1	8.15E-1	9.372E-1	5.263E-2	9.358E-1	3.556E-1	6.729E-1	6.137E-1	7.454E-1
349	2.34	6.968E-1	'SL-KG-HAH--LSEGS--GV--K-I--NAAHQL-EPQ--VVV-VVEV-VV	0.38902219556088785	N	1E0	1E0	1E0	1E0	1E0	1E0	2.81	1.63	4.07	3.50	2.42	2.14	1.91	1.98	3.46	2.32	2.37	1.33	4.10	1.46	4.45	1.61	2.14	2.19	3.83	2.76	4.699E-1	9.674E-1	1.328E-1	2.386E-1	6.548E-1	7.948E-1	8.931E-1	8.635E-1	2.465E-1	7.098E-1	6.839E-1	9.965E-1	1.288E-1	9.895E-1	9.019E-2	9.704E-1	7.964E-1	7.728E-1
350	2.92	4.223E-1	'SK-KA-RPL--CTNQL--PE--N-R--SNKRSN-TGA--QQE-QQDD-DD	0.38902219556088785	N	1E0	1E0	1E0	1E0	1E0	1E0	2.92	3.03	2.33	2.48	2.98	2.59	2.26	3.57	2.25	2.99	2.10	1.07	3.69	1.65	2.93	2.13	2.99	4.06	3.99	3.53	4.262E-1	3.808E-1	7.009E-1	6.249E-1	4.001E-1	5.731E-1	7.399E-1	2.203E-1	7.414E-1	3.974E-1	8.147E-1	9.999E-1	1.951E-1	9.642E-1	4.184E-1	7.994E-1	3.967E-1	1.342E-1
351	N/A	N/A	'NA-PT-PAT--LPS-L--L---E-T---VGGLL---G--NNN-NN-----	0.5780843831233753	Y	N/A	N/A	N/A	N/A	N/A	N/A	N/A	N/A	N/A	N/A	N/A	N/A	N/A	N/A	N/A	N/A	N/A	N/A	N/A	N/A	N/A	N/A	N/A	N/A	N/A	N/A	N/A	N/A	N/A	N/A	N/A	N/A	N/A	N/A	N/A	N/A	N/A	N/A	N/A	N/A	N/A	N/A	N/A	N/A
352	2.76	4.906E-1	'QS-KA-CQV--ASACN--AQ--I-G--FYFFYF-IAC--CCC-CCNY-YF	0.38902219556088785	N	1E0	1E0	1E0	1E0	1E0	1E0	3.78	2.05	11.30	10.25	2.02	2.69	4.44	1.85	9.58	2.51	2.99	2.23	7.61	1.68	10.16	1.69	2.43	2.34	3.34	2.84	1.778E-1	8.352E-1	6.824E-4	1.191E-3	8.506E-1	5.253E-1	9.103E-2	9.138E-1	1.741E-3	6.114E-1	3.979E-1	7.547E-1	6.207E-3	9.571E-1	1.253E-3	9.558E-1	6.529E-1	6.995E-1
353	4.05	1.356E-1	'SN-PT-PLP--EPPHA--NP--N-GM-PPPPPP-QPN--AAA-AAPP-PP	0.3535292941411718	N	1E0	1E0	1E0	9.995E-1	1E0	9.941E-1	2.99	3.31	8.04	7.74	4.19	3.90	3.42	4.47	6.31	4.19	2.94	2.23	1.58	2.51	7.93	3.11	3.43	4.32	5.80	4.33	3.965E-1	2.898E-1	4.62E-3	5.694E-3	1.17E-1	1.57E-1	2.583E-1	8.912E-2	1.678E-2	1.179E-1	4.144E-1	7.511E-1	9.762E-1	6.135E-1	4.976E-3	3.525E-1	2.55E-1	1.031E-1
354	2.65	5.421E-1	'LK-IG-LQP--MVMII--SQ--RMGS-IIIIII-GII--IIV-IIII-II	0.3272345530893821	N	1E0	1E0	1E0	1E0	1E0	1E0	3.44	2.17	6.12	5.42	1.87	3.28	2.44	1.10	4.68	1.76	2.35	2.24	5.38	1.94	5.52	2.55	2.77	2.00	3.70	2.75	2.518E-1	7.798E-1	1.97E-2	3.623E-2	9.071E-1	2.974E-1	6.462E-1	9.998E-1	7.212E-2	9.397E-1	6.941E-1	7.494E-1	3.754E-2	8.802E-1	3.287E-2	5.9E-1	4.876E-1	8.566E-1
355	3.55	2.264E-1	'HL-QL-ALH--LS-IV--PS--VVLI-VVVVVV-III--III-IIVI-VV	0.361127774445111	N	9.991E-1	9.535E-1	1E0	1E0	1E0	1E0	3.63	2.00	12.54	11.01	3.14	3.95	4.02	1.33	9.87	2.45	3.47	4.34	4.28	3.34	12.48	3.06	2.97	1.18	4.92	3.17	2.086E-1	8.554E-1	3.734E-4	7.897E-4	3.426E-1	1.501E-1	1.395E-1	9.963E-1	1.476E-3	6.402E-1	2.461E-1	1.006E-1	1.073E-1	2.786E-1	3.856E-4	3.704E-1	4.032E-1	9.993E-1
356	2.90	4.31E-1	'IE-KY-LPT--DH-YE--TA--HHLS-YYYYYY-RFY--YYY-YYYY-YY	0.361127774445111	N	1E0	1E0	1E0	1E0	1E0	1E0	4.41	2.46	3.95	3.55	2.33	2.94	1.86	3.06	3.38	3.57	2.87	1.94	4.94	1.85	4.21	2.20	2.01	3.12	2.87	1.58	9.415E-2	6.358E-1	1.503E-1	2.249E-1	7.008E-1	4.163E-1	9.103E-1	3.717E-1	2.687E-1	2.205E-1	4.462E-1	8.807E-1	5.651E-2	9.139E-1	1.153E-1	7.675E-1	8.525E-1	3.48E-1
357	3.25	3.071E-1	'MI-KT-SCA--VP-CC--RT--FFPC-CCCCCC-QCC--CCC-CCCV-CC	0.361127774445111	N	1E0	1E0	1E0	1E0	1E0	1E0	4.28	1.10	5.54	5.68	2.89	2.77	3.12	2.18	4.82	3.26	3.34	2.78	5.37	3.24	5.15	2.34	2.54	1.96	4.97	3.37	1.072E-1	9.998E-1	3.234E-2	2.864E-2	4.364E-1	4.901E-1	3.475E-1	7.77E-1	6.289E-2	3.046E-1	2.801E-1	4.84E-1	3.767E-2	3.096E-1	4.626E-2	6.992E-1	5.982E-1	8.715E-1
358	N/A	N/A	'---------------C----------------------------------	0.9673065386922617	Y	N/A	N/A	N/A	N/A	N/A	N/A	N/A	N/A	N/A	N/A	N/A	N/A	N/A	N/A	N/A	N/A	N/A	N/A	N/A	N/A	N/A	N/A	N/A	N/A	N/A	N/A	N/A	N/A	N/A	N/A	N/A	N/A	N/A	N/A	N/A	N/A	N/A	N/A	N/A	N/A	N/A	N/A	N/A	N/A
359	N/A	N/A	'---------------E----------------------------------	0.9673065386922617	Y	N/A	N/A	N/A	N/A	N/A	N/A	N/A	N/A	N/A	N/A	N/A	N/A	N/A	N/A	N/A	N/A	N/A	N/A	N/A	N/A	N/A	N/A	N/A	N/A	N/A	N/A	N/A	N/A	N/A	N/A	N/A	N/A	N/A	N/A	N/A	N/A	N/A	N/A	N/A	N/A	N/A	N/A	N/A	N/A
360	N/A	N/A	'---------------L----------------------------------	0.9673065386922617	Y	N/A	N/A	N/A	N/A	N/A	N/A	N/A	N/A	N/A	N/A	N/A	N/A	N/A	N/A	N/A	N/A	N/A	N/A	N/A	N/A	N/A	N/A	N/A	N/A	N/A	N/A	N/A	N/A	N/A	N/A	N/A	N/A	N/A	N/A	N/A	N/A	N/A	N/A	N/A	N/A	N/A	N/A	N/A	N/A
361	N/A	N/A	'---------------N----------------------------------	0.9673065386922617	Y	N/A	N/A	N/A	N/A	N/A	N/A	N/A	N/A	N/A	N/A	N/A	N/A	N/A	N/A	N/A	N/A	N/A	N/A	N/A	N/A	N/A	N/A	N/A	N/A	N/A	N/A	N/A	N/A	N/A	N/A	N/A	N/A	N/A	N/A	N/A	N/A	N/A	N/A	N/A	N/A	N/A	N/A	N/A	N/A
362	N/A	N/A	'---------------I----------------------------------	0.9673065386922617	Y	N/A	N/A	N/A	N/A	N/A	N/A	N/A	N/A	N/A	N/A	N/A	N/A	N/A	N/A	N/A	N/A	N/A	N/A	N/A	N/A	N/A	N/A	N/A	N/A	N/A	N/A	N/A	N/A	N/A	N/A	N/A	N/A	N/A	N/A	N/A	N/A	N/A	N/A	N/A	N/A	N/A	N/A	N/A	N/A
363	N/A	N/A	'---------------Y----------------------------------	0.9673065386922617	Y	N/A	N/A	N/A	N/A	N/A	N/A	N/A	N/A	N/A	N/A	N/A	N/A	N/A	N/A	N/A	N/A	N/A	N/A	N/A	N/A	N/A	N/A	N/A	N/A	N/A	N/A	N/A	N/A	N/A	N/A	N/A	N/A	N/A	N/A	N/A	N/A	N/A	N/A	N/A	N/A	N/A	N/A	N/A	N/A
364	N/A	N/A	'---------------S----------------------------------	0.9673065386922617	Y	N/A	N/A	N/A	N/A	N/A	N/A	N/A	N/A	N/A	N/A	N/A	N/A	N/A	N/A	N/A	N/A	N/A	N/A	N/A	N/A	N/A	N/A	N/A	N/A	N/A	N/A	N/A	N/A	N/A	N/A	N/A	N/A	N/A	N/A	N/A	N/A	N/A	N/A	N/A	N/A	N/A	N/A	N/A	N/A
365	N/A	N/A	'---------------P----------------------------------	0.9673065386922617	Y	N/A	N/A	N/A	N/A	N/A	N/A	N/A	N/A	N/A	N/A	N/A	N/A	N/A	N/A	N/A	N/A	N/A	N/A	N/A	N/A	N/A	N/A	N/A	N/A	N/A	N/A	N/A	N/A	N/A	N/A	N/A	N/A	N/A	N/A	N/A	N/A	N/A	N/A	N/A	N/A	N/A	N/A	N/A	N/A
366	N/A	N/A	'---------------G----------------------------------	0.9673065386922617	Y	N/A	N/A	N/A	N/A	N/A	N/A	N/A	N/A	N/A	N/A	N/A	N/A	N/A	N/A	N/A	N/A	N/A	N/A	N/A	N/A	N/A	N/A	N/A	N/A	N/A	N/A	N/A	N/A	N/A	N/A	N/A	N/A	N/A	N/A	N/A	N/A	N/A	N/A	N/A	N/A	N/A	N/A	N/A	N/A
367	N/A	N/A	'---------------D----------------------------------	0.9673065386922617	Y	N/A	N/A	N/A	N/A	N/A	N/A	N/A	N/A	N/A	N/A	N/A	N/A	N/A	N/A	N/A	N/A	N/A	N/A	N/A	N/A	N/A	N/A	N/A	N/A	N/A	N/A	N/A	N/A	N/A	N/A	N/A	N/A	N/A	N/A	N/A	N/A	N/A	N/A	N/A	N/A	N/A	N/A	N/A	N/A
368	N/A	N/A	'---------------E----------------------------------	0.9673065386922617	Y	N/A	N/A	N/A	N/A	N/A	N/A	N/A	N/A	N/A	N/A	N/A	N/A	N/A	N/A	N/A	N/A	N/A	N/A	N/A	N/A	N/A	N/A	N/A	N/A	N/A	N/A	N/A	N/A	N/A	N/A	N/A	N/A	N/A	N/A	N/A	N/A	N/A	N/A	N/A	N/A	N/A	N/A	N/A	N/A
369	N/A	N/A	'---------------I----------------------------------	0.9673065386922617	Y	N/A	N/A	N/A	N/A	N/A	N/A	N/A	N/A	N/A	N/A	N/A	N/A	N/A	N/A	N/A	N/A	N/A	N/A	N/A	N/A	N/A	N/A	N/A	N/A	N/A	N/A	N/A	N/A	N/A	N/A	N/A	N/A	N/A	N/A	N/A	N/A	N/A	N/A	N/A	N/A	N/A	N/A	N/A	N/A
370	N/A	N/A	'---------------V----------------------------------	0.9673065386922617	Y	N/A	N/A	N/A	N/A	N/A	N/A	N/A	N/A	N/A	N/A	N/A	N/A	N/A	N/A	N/A	N/A	N/A	N/A	N/A	N/A	N/A	N/A	N/A	N/A	N/A	N/A	N/A	N/A	N/A	N/A	N/A	N/A	N/A	N/A	N/A	N/A	N/A	N/A	N/A	N/A	N/A	N/A	N/A	N/A
371	N/A	N/A	'---------------K----------------------------------	0.9673065386922617	Y	N/A	N/A	N/A	N/A	N/A	N/A	N/A	N/A	N/A	N/A	N/A	N/A	N/A	N/A	N/A	N/A	N/A	N/A	N/A	N/A	N/A	N/A	N/A	N/A	N/A	N/A	N/A	N/A	N/A	N/A	N/A	N/A	N/A	N/A	N/A	N/A	N/A	N/A	N/A	N/A	N/A	N/A	N/A	N/A
372	N/A	N/A	'---------------A----------------------------------	0.9673065386922617	Y	N/A	N/A	N/A	N/A	N/A	N/A	N/A	N/A	N/A	N/A	N/A	N/A	N/A	N/A	N/A	N/A	N/A	N/A	N/A	N/A	N/A	N/A	N/A	N/A	N/A	N/A	N/A	N/A	N/A	N/A	N/A	N/A	N/A	N/A	N/A	N/A	N/A	N/A	N/A	N/A	N/A	N/A	N/A	N/A
373	N/A	N/A	'---------------G----------------------------------	0.9673065386922617	Y	N/A	N/A	N/A	N/A	N/A	N/A	N/A	N/A	N/A	N/A	N/A	N/A	N/A	N/A	N/A	N/A	N/A	N/A	N/A	N/A	N/A	N/A	N/A	N/A	N/A	N/A	N/A	N/A	N/A	N/A	N/A	N/A	N/A	N/A	N/A	N/A	N/A	N/A	N/A	N/A	N/A	N/A	N/A	N/A
374	N/A	N/A	'---------------E----------------------------------	0.9673065386922617	Y	N/A	N/A	N/A	N/A	N/A	N/A	N/A	N/A	N/A	N/A	N/A	N/A	N/A	N/A	N/A	N/A	N/A	N/A	N/A	N/A	N/A	N/A	N/A	N/A	N/A	N/A	N/A	N/A	N/A	N/A	N/A	N/A	N/A	N/A	N/A	N/A	N/A	N/A	N/A	N/A	N/A	N/A	N/A	N/A
375	N/A	N/A	'---------------K----------------------------------	0.9673065386922617	Y	N/A	N/A	N/A	N/A	N/A	N/A	N/A	N/A	N/A	N/A	N/A	N/A	N/A	N/A	N/A	N/A	N/A	N/A	N/A	N/A	N/A	N/A	N/A	N/A	N/A	N/A	N/A	N/A	N/A	N/A	N/A	N/A	N/A	N/A	N/A	N/A	N/A	N/A	N/A	N/A	N/A	N/A	N/A	N/A
376	N/A	N/A	'---------------I----------------------------------	0.9673065386922617	Y	N/A	N/A	N/A	N/A	N/A	N/A	N/A	N/A	N/A	N/A	N/A	N/A	N/A	N/A	N/A	N/A	N/A	N/A	N/A	N/A	N/A	N/A	N/A	N/A	N/A	N/A	N/A	N/A	N/A	N/A	N/A	N/A	N/A	N/A	N/A	N/A	N/A	N/A	N/A	N/A	N/A	N/A	N/A	N/A
377	N/A	N/A	'---------------K----------------------------------	0.9673065386922617	Y	N/A	N/A	N/A	N/A	N/A	N/A	N/A	N/A	N/A	N/A	N/A	N/A	N/A	N/A	N/A	N/A	N/A	N/A	N/A	N/A	N/A	N/A	N/A	N/A	N/A	N/A	N/A	N/A	N/A	N/A	N/A	N/A	N/A	N/A	N/A	N/A	N/A	N/A	N/A	N/A	N/A	N/A	N/A	N/A
378	N/A	N/A	'---------------G----------------------------------	0.9673065386922617	Y	N/A	N/A	N/A	N/A	N/A	N/A	N/A	N/A	N/A	N/A	N/A	N/A	N/A	N/A	N/A	N/A	N/A	N/A	N/A	N/A	N/A	N/A	N/A	N/A	N/A	N/A	N/A	N/A	N/A	N/A	N/A	N/A	N/A	N/A	N/A	N/A	N/A	N/A	N/A	N/A	N/A	N/A	N/A	N/A
379	N/A	N/A	'---------------A----------------------------------	0.9673065386922617	Y	N/A	N/A	N/A	N/A	N/A	N/A	N/A	N/A	N/A	N/A	N/A	N/A	N/A	N/A	N/A	N/A	N/A	N/A	N/A	N/A	N/A	N/A	N/A	N/A	N/A	N/A	N/A	N/A	N/A	N/A	N/A	N/A	N/A	N/A	N/A	N/A	N/A	N/A	N/A	N/A	N/A	N/A	N/A	N/A
380	N/A	N/A	'---------------V----------------------------------	0.9673065386922617	Y	N/A	N/A	N/A	N/A	N/A	N/A	N/A	N/A	N/A	N/A	N/A	N/A	N/A	N/A	N/A	N/A	N/A	N/A	N/A	N/A	N/A	N/A	N/A	N/A	N/A	N/A	N/A	N/A	N/A	N/A	N/A	N/A	N/A	N/A	N/A	N/A	N/A	N/A	N/A	N/A	N/A	N/A	N/A	N/A
381	N/A	N/A	'---------------L----------------------------------	0.9673065386922617	Y	N/A	N/A	N/A	N/A	N/A	N/A	N/A	N/A	N/A	N/A	N/A	N/A	N/A	N/A	N/A	N/A	N/A	N/A	N/A	N/A	N/A	N/A	N/A	N/A	N/A	N/A	N/A	N/A	N/A	N/A	N/A	N/A	N/A	N/A	N/A	N/A	N/A	N/A	N/A	N/A	N/A	N/A	N/A	N/A
382	N/A	N/A	'---------------V----------------------------------	0.9673065386922617	Y	N/A	N/A	N/A	N/A	N/A	N/A	N/A	N/A	N/A	N/A	N/A	N/A	N/A	N/A	N/A	N/A	N/A	N/A	N/A	N/A	N/A	N/A	N/A	N/A	N/A	N/A	N/A	N/A	N/A	N/A	N/A	N/A	N/A	N/A	N/A	N/A	N/A	N/A	N/A	N/A	N/A	N/A	N/A	N/A
383	N/A	N/A	'---------------S----------------------------------	0.9673065386922617	Y	N/A	N/A	N/A	N/A	N/A	N/A	N/A	N/A	N/A	N/A	N/A	N/A	N/A	N/A	N/A	N/A	N/A	N/A	N/A	N/A	N/A	N/A	N/A	N/A	N/A	N/A	N/A	N/A	N/A	N/A	N/A	N/A	N/A	N/A	N/A	N/A	N/A	N/A	N/A	N/A	N/A	N/A	N/A	N/A
384	N/A	N/A	'---------------N----------------------------------	0.9673065386922617	Y	N/A	N/A	N/A	N/A	N/A	N/A	N/A	N/A	N/A	N/A	N/A	N/A	N/A	N/A	N/A	N/A	N/A	N/A	N/A	N/A	N/A	N/A	N/A	N/A	N/A	N/A	N/A	N/A	N/A	N/A	N/A	N/A	N/A	N/A	N/A	N/A	N/A	N/A	N/A	N/A	N/A	N/A	N/A	N/A
385	N/A	N/A	'---------------G----------------------------------	0.9673065386922617	Y	N/A	N/A	N/A	N/A	N/A	N/A	N/A	N/A	N/A	N/A	N/A	N/A	N/A	N/A	N/A	N/A	N/A	N/A	N/A	N/A	N/A	N/A	N/A	N/A	N/A	N/A	N/A	N/A	N/A	N/A	N/A	N/A	N/A	N/A	N/A	N/A	N/A	N/A	N/A	N/A	N/A	N/A	N/A	N/A
386	N/A	N/A	'---------------E----------------------------------	0.9673065386922617	Y	N/A	N/A	N/A	N/A	N/A	N/A	N/A	N/A	N/A	N/A	N/A	N/A	N/A	N/A	N/A	N/A	N/A	N/A	N/A	N/A	N/A	N/A	N/A	N/A	N/A	N/A	N/A	N/A	N/A	N/A	N/A	N/A	N/A	N/A	N/A	N/A	N/A	N/A	N/A	N/A	N/A	N/A	N/A	N/A
387	N/A	N/A	'---------------V----------------------------------	0.9673065386922617	Y	N/A	N/A	N/A	N/A	N/A	N/A	N/A	N/A	N/A	N/A	N/A	N/A	N/A	N/A	N/A	N/A	N/A	N/A	N/A	N/A	N/A	N/A	N/A	N/A	N/A	N/A	N/A	N/A	N/A	N/A	N/A	N/A	N/A	N/A	N/A	N/A	N/A	N/A	N/A	N/A	N/A	N/A	N/A	N/A
388	N/A	N/A	'---------------E----------------------------------	0.9673065386922617	Y	N/A	N/A	N/A	N/A	N/A	N/A	N/A	N/A	N/A	N/A	N/A	N/A	N/A	N/A	N/A	N/A	N/A	N/A	N/A	N/A	N/A	N/A	N/A	N/A	N/A	N/A	N/A	N/A	N/A	N/A	N/A	N/A	N/A	N/A	N/A	N/A	N/A	N/A	N/A	N/A	N/A	N/A	N/A	N/A
389	N/A	N/A	'---------------V----------------------------------	0.9673065386922617	Y	N/A	N/A	N/A	N/A	N/A	N/A	N/A	N/A	N/A	N/A	N/A	N/A	N/A	N/A	N/A	N/A	N/A	N/A	N/A	N/A	N/A	N/A	N/A	N/A	N/A	N/A	N/A	N/A	N/A	N/A	N/A	N/A	N/A	N/A	N/A	N/A	N/A	N/A	N/A	N/A	N/A	N/A	N/A	N/A
390	N/A	N/A	'---------------R----------------------------------	0.9673065386922617	Y	N/A	N/A	N/A	N/A	N/A	N/A	N/A	N/A	N/A	N/A	N/A	N/A	N/A	N/A	N/A	N/A	N/A	N/A	N/A	N/A	N/A	N/A	N/A	N/A	N/A	N/A	N/A	N/A	N/A	N/A	N/A	N/A	N/A	N/A	N/A	N/A	N/A	N/A	N/A	N/A	N/A	N/A	N/A	N/A
391	N/A	N/A	'---------------R----------------------------------	0.9673065386922617	Y	N/A	N/A	N/A	N/A	N/A	N/A	N/A	N/A	N/A	N/A	N/A	N/A	N/A	N/A	N/A	N/A	N/A	N/A	N/A	N/A	N/A	N/A	N/A	N/A	N/A	N/A	N/A	N/A	N/A	N/A	N/A	N/A	N/A	N/A	N/A	N/A	N/A	N/A	N/A	N/A	N/A	N/A	N/A	N/A
392	N/A	N/A	'---------------G----------------------------------	0.9673065386922617	Y	N/A	N/A	N/A	N/A	N/A	N/A	N/A	N/A	N/A	N/A	N/A	N/A	N/A	N/A	N/A	N/A	N/A	N/A	N/A	N/A	N/A	N/A	N/A	N/A	N/A	N/A	N/A	N/A	N/A	N/A	N/A	N/A	N/A	N/A	N/A	N/A	N/A	N/A	N/A	N/A	N/A	N/A	N/A	N/A
393	N/A	N/A	'---------------R----------------------------------	0.9673065386922617	Y	N/A	N/A	N/A	N/A	N/A	N/A	N/A	N/A	N/A	N/A	N/A	N/A	N/A	N/A	N/A	N/A	N/A	N/A	N/A	N/A	N/A	N/A	N/A	N/A	N/A	N/A	N/A	N/A	N/A	N/A	N/A	N/A	N/A	N/A	N/A	N/A	N/A	N/A	N/A	N/A	N/A	N/A	N/A	N/A
394	N/A	N/A	'---------------V----------------------------------	0.9673065386922617	Y	N/A	N/A	N/A	N/A	N/A	N/A	N/A	N/A	N/A	N/A	N/A	N/A	N/A	N/A	N/A	N/A	N/A	N/A	N/A	N/A	N/A	N/A	N/A	N/A	N/A	N/A	N/A	N/A	N/A	N/A	N/A	N/A	N/A	N/A	N/A	N/A	N/A	N/A	N/A	N/A	N/A	N/A	N/A	N/A
395	N/A	N/A	'---------------A----------------------------------	0.9673065386922617	Y	N/A	N/A	N/A	N/A	N/A	N/A	N/A	N/A	N/A	N/A	N/A	N/A	N/A	N/A	N/A	N/A	N/A	N/A	N/A	N/A	N/A	N/A	N/A	N/A	N/A	N/A	N/A	N/A	N/A	N/A	N/A	N/A	N/A	N/A	N/A	N/A	N/A	N/A	N/A	N/A	N/A	N/A	N/A	N/A
396	N/A	N/A	'---------------E----------------------------------	0.9673065386922617	Y	N/A	N/A	N/A	N/A	N/A	N/A	N/A	N/A	N/A	N/A	N/A	N/A	N/A	N/A	N/A	N/A	N/A	N/A	N/A	N/A	N/A	N/A	N/A	N/A	N/A	N/A	N/A	N/A	N/A	N/A	N/A	N/A	N/A	N/A	N/A	N/A	N/A	N/A	N/A	N/A	N/A	N/A	N/A	N/A
397	N/A	N/A	'---------------R----------------------------------	0.9673065386922617	Y	N/A	N/A	N/A	N/A	N/A	N/A	N/A	N/A	N/A	N/A	N/A	N/A	N/A	N/A	N/A	N/A	N/A	N/A	N/A	N/A	N/A	N/A	N/A	N/A	N/A	N/A	N/A	N/A	N/A	N/A	N/A	N/A	N/A	N/A	N/A	N/A	N/A	N/A	N/A	N/A	N/A	N/A	N/A	N/A
398	N/A	N/A	'---------------K----------------------------------	0.9673065386922617	Y	N/A	N/A	N/A	N/A	N/A	N/A	N/A	N/A	N/A	N/A	N/A	N/A	N/A	N/A	N/A	N/A	N/A	N/A	N/A	N/A	N/A	N/A	N/A	N/A	N/A	N/A	N/A	N/A	N/A	N/A	N/A	N/A	N/A	N/A	N/A	N/A	N/A	N/A	N/A	N/A	N/A	N/A	N/A	N/A
399	N/A	N/A	'---------------L----------------------------------	0.9673065386922617	Y	N/A	N/A	N/A	N/A	N/A	N/A	N/A	N/A	N/A	N/A	N/A	N/A	N/A	N/A	N/A	N/A	N/A	N/A	N/A	N/A	N/A	N/A	N/A	N/A	N/A	N/A	N/A	N/A	N/A	N/A	N/A	N/A	N/A	N/A	N/A	N/A	N/A	N/A	N/A	N/A	N/A	N/A	N/A	N/A
400	N/A	N/A	'---------------K----------------------------------	0.9673065386922617	Y	N/A	N/A	N/A	N/A	N/A	N/A	N/A	N/A	N/A	N/A	N/A	N/A	N/A	N/A	N/A	N/A	N/A	N/A	N/A	N/A	N/A	N/A	N/A	N/A	N/A	N/A	N/A	N/A	N/A	N/A	N/A	N/A	N/A	N/A	N/A	N/A	N/A	N/A	N/A	N/A	N/A	N/A	N/A	N/A
401	N/A	N/A	'---------------R----------------------------------	0.9673065386922617	Y	N/A	N/A	N/A	N/A	N/A	N/A	N/A	N/A	N/A	N/A	N/A	N/A	N/A	N/A	N/A	N/A	N/A	N/A	N/A	N/A	N/A	N/A	N/A	N/A	N/A	N/A	N/A	N/A	N/A	N/A	N/A	N/A	N/A	N/A	N/A	N/A	N/A	N/A	N/A	N/A	N/A	N/A	N/A	N/A
402	N/A	N/A	'---------------L----------------------------------	0.9673065386922617	Y	N/A	N/A	N/A	N/A	N/A	N/A	N/A	N/A	N/A	N/A	N/A	N/A	N/A	N/A	N/A	N/A	N/A	N/A	N/A	N/A	N/A	N/A	N/A	N/A	N/A	N/A	N/A	N/A	N/A	N/A	N/A	N/A	N/A	N/A	N/A	N/A	N/A	N/A	N/A	N/A	N/A	N/A	N/A	N/A
403	N/A	N/A	'---------------D----------------------------------	0.9673065386922617	Y	N/A	N/A	N/A	N/A	N/A	N/A	N/A	N/A	N/A	N/A	N/A	N/A	N/A	N/A	N/A	N/A	N/A	N/A	N/A	N/A	N/A	N/A	N/A	N/A	N/A	N/A	N/A	N/A	N/A	N/A	N/A	N/A	N/A	N/A	N/A	N/A	N/A	N/A	N/A	N/A	N/A	N/A	N/A	N/A
404	N/A	N/A	'---------------R----------------------------------	0.9673065386922617	Y	N/A	N/A	N/A	N/A	N/A	N/A	N/A	N/A	N/A	N/A	N/A	N/A	N/A	N/A	N/A	N/A	N/A	N/A	N/A	N/A	N/A	N/A	N/A	N/A	N/A	N/A	N/A	N/A	N/A	N/A	N/A	N/A	N/A	N/A	N/A	N/A	N/A	N/A	N/A	N/A	N/A	N/A	N/A	N/A
405	N/A	N/A	'---------------W----------------------------------	0.9673065386922617	Y	N/A	N/A	N/A	N/A	N/A	N/A	N/A	N/A	N/A	N/A	N/A	N/A	N/A	N/A	N/A	N/A	N/A	N/A	N/A	N/A	N/A	N/A	N/A	N/A	N/A	N/A	N/A	N/A	N/A	N/A	N/A	N/A	N/A	N/A	N/A	N/A	N/A	N/A	N/A	N/A	N/A	N/A	N/A	N/A
406	4.18	1.189E-1	'NN--M-Q-T--V--SS---A--VD-A-SSSSSS-FNS--NNN-NNSN-SN	0.44771045790841835	N	1E0	1E0	1E0	9.747E-1	1E0	1E0	4.32	2.65	6.35	6.24	4.40	2.70	3.13	3.86	5.87	4.39	4.03	1.58	7.59	2.48	6.53	1.51	2.55	3.65	6.21	4.47	1.034E-1	5.417E-1	1.619E-2	1.783E-2	9.49E-2	5.204E-1	3.455E-1	1.634E-1	2.421E-2	9.628E-2	1.376E-1	9.751E-1	6.31E-3	6.287E-1	1.407E-2	9.849E-1	5.942E-1	2.03E-1
407	4.63	7.602E-2	'PD--E-D-Q--A--DE---R--GD-K-DDDDDD-GDD--DDD-DDDD-EE	0.44771045790841835	N	8.121E-1	9.479E-1	1E0	1E0	1E0	7.34E-1	5.44	6.13	0.88	2.27	6.02	3.87	4.35	8.20	2.96	7.13	4.42	2.39	5.27	3.26	3.88	3.45	4.82	8.44	5.24	5.52	3.531E-2	1.943E-2	1E0	7.334E-1	2.136E-2	1.62E-1	1.004E-1	4.14E-3	4.075E-1	8.824E-3	9.308E-2	6.72E-1	4.122E-2	3.02E-1	1.606E-1	2.496E-1	6.284E-2	3.52E-3
408	N/A	N/A	'----A-C----S---E----------------------------------	0.9293141371725655	Y	N/A	N/A	N/A	N/A	N/A	N/A	N/A	N/A	N/A	N/A	N/A	N/A	N/A	N/A	N/A	N/A	N/A	N/A	N/A	N/A	N/A	N/A	N/A	N/A	N/A	N/A	N/A	N/A	N/A	N/A	N/A	N/A	N/A	N/A	N/A	N/A	N/A	N/A	N/A	N/A	N/A	N/A	N/A	N/A
409	N/A	N/A	'------P----R---C----------------------------------	0.9349130173965206	Y	N/A	N/A	N/A	N/A	N/A	N/A	N/A	N/A	N/A	N/A	N/A	N/A	N/A	N/A	N/A	N/A	N/A	N/A	N/A	N/A	N/A	N/A	N/A	N/A	N/A	N/A	N/A	N/A	N/A	N/A	N/A	N/A	N/A	N/A	N/A	N/A	N/A	N/A	N/A	N/A	N/A	N/A	N/A	N/A
410	N/A	N/A	'------S----P---L----------------------------------	0.9349130173965206	Y	N/A	N/A	N/A	N/A	N/A	N/A	N/A	N/A	N/A	N/A	N/A	N/A	N/A	N/A	N/A	N/A	N/A	N/A	N/A	N/A	N/A	N/A	N/A	N/A	N/A	N/A	N/A	N/A	N/A	N/A	N/A	N/A	N/A	N/A	N/A	N/A	N/A	N/A	N/A	N/A	N/A	N/A	N/A	N/A
411	N/A	N/A	'------P----L---V----------------------------------	0.9349130173965206	Y	N/A	N/A	N/A	N/A	N/A	N/A	N/A	N/A	N/A	N/A	N/A	N/A	N/A	N/A	N/A	N/A	N/A	N/A	N/A	N/A	N/A	N/A	N/A	N/A	N/A	N/A	N/A	N/A	N/A	N/A	N/A	N/A	N/A	N/A	N/A	N/A	N/A	N/A	N/A	N/A	N/A	N/A	N/A	N/A
412	N/A	N/A	'------V----F---V----------------------------------	0.9349130173965206	Y	N/A	N/A	N/A	N/A	N/A	N/A	N/A	N/A	N/A	N/A	N/A	N/A	N/A	N/A	N/A	N/A	N/A	N/A	N/A	N/A	N/A	N/A	N/A	N/A	N/A	N/A	N/A	N/A	N/A	N/A	N/A	N/A	N/A	N/A	N/A	N/A	N/A	N/A	N/A	N/A	N/A	N/A	N/A	N/A
413	N/A	N/A	'------P--------D----------------------------------	0.9502099580083982	Y	N/A	N/A	N/A	N/A	N/A	N/A	N/A	N/A	N/A	N/A	N/A	N/A	N/A	N/A	N/A	N/A	N/A	N/A	N/A	N/A	N/A	N/A	N/A	N/A	N/A	N/A	N/A	N/A	N/A	N/A	N/A	N/A	N/A	N/A	N/A	N/A	N/A	N/A	N/A	N/A	N/A	N/A	N/A	N/A
414	N/A	N/A	'------S--------K----------------------------------	0.9502099580083982	Y	N/A	N/A	N/A	N/A	N/A	N/A	N/A	N/A	N/A	N/A	N/A	N/A	N/A	N/A	N/A	N/A	N/A	N/A	N/A	N/A	N/A	N/A	N/A	N/A	N/A	N/A	N/A	N/A	N/A	N/A	N/A	N/A	N/A	N/A	N/A	N/A	N/A	N/A	N/A	N/A	N/A	N/A	N/A	N/A
415	N/A	N/A	'------G--------V----------------------------------	0.9502099580083982	Y	N/A	N/A	N/A	N/A	N/A	N/A	N/A	N/A	N/A	N/A	N/A	N/A	N/A	N/A	N/A	N/A	N/A	N/A	N/A	N/A	N/A	N/A	N/A	N/A	N/A	N/A	N/A	N/A	N/A	N/A	N/A	N/A	N/A	N/A	N/A	N/A	N/A	N/A	N/A	N/A	N/A	N/A	N/A	N/A
416	N/A	N/A	'------A--------S----------------------------------	0.9502099580083982	Y	N/A	N/A	N/A	N/A	N/A	N/A	N/A	N/A	N/A	N/A	N/A	N/A	N/A	N/A	N/A	N/A	N/A	N/A	N/A	N/A	N/A	N/A	N/A	N/A	N/A	N/A	N/A	N/A	N/A	N/A	N/A	N/A	N/A	N/A	N/A	N/A	N/A	N/A	N/A	N/A	N/A	N/A	N/A	N/A
417	N/A	N/A	'------P--------A----------------------------------	0.9502099580083982	Y	N/A	N/A	N/A	N/A	N/A	N/A	N/A	N/A	N/A	N/A	N/A	N/A	N/A	N/A	N/A	N/A	N/A	N/A	N/A	N/A	N/A	N/A	N/A	N/A	N/A	N/A	N/A	N/A	N/A	N/A	N/A	N/A	N/A	N/A	N/A	N/A	N/A	N/A	N/A	N/A	N/A	N/A	N/A	N/A
418	N/A	N/A	'------V--------H----------------------------------	0.9502099580083982	Y	N/A	N/A	N/A	N/A	N/A	N/A	N/A	N/A	N/A	N/A	N/A	N/A	N/A	N/A	N/A	N/A	N/A	N/A	N/A	N/A	N/A	N/A	N/A	N/A	N/A	N/A	N/A	N/A	N/A	N/A	N/A	N/A	N/A	N/A	N/A	N/A	N/A	N/A	N/A	N/A	N/A	N/A	N/A	N/A
419	N/A	N/A	'------P--------S----------------------------------	0.9502099580083982	Y	N/A	N/A	N/A	N/A	N/A	N/A	N/A	N/A	N/A	N/A	N/A	N/A	N/A	N/A	N/A	N/A	N/A	N/A	N/A	N/A	N/A	N/A	N/A	N/A	N/A	N/A	N/A	N/A	N/A	N/A	N/A	N/A	N/A	N/A	N/A	N/A	N/A	N/A	N/A	N/A	N/A	N/A	N/A	N/A
420	N/A	N/A	'------Q--------V----------------------------------	0.9502099580083982	Y	N/A	N/A	N/A	N/A	N/A	N/A	N/A	N/A	N/A	N/A	N/A	N/A	N/A	N/A	N/A	N/A	N/A	N/A	N/A	N/A	N/A	N/A	N/A	N/A	N/A	N/A	N/A	N/A	N/A	N/A	N/A	N/A	N/A	N/A	N/A	N/A	N/A	N/A	N/A	N/A	N/A	N/A	N/A	N/A
421	N/A	N/A	'------D--------Q----------------------------------	0.9502099580083982	Y	N/A	N/A	N/A	N/A	N/A	N/A	N/A	N/A	N/A	N/A	N/A	N/A	N/A	N/A	N/A	N/A	N/A	N/A	N/A	N/A	N/A	N/A	N/A	N/A	N/A	N/A	N/A	N/A	N/A	N/A	N/A	N/A	N/A	N/A	N/A	N/A	N/A	N/A	N/A	N/A	N/A	N/A	N/A	N/A
422	N/A	N/A	'------S--------S----------------------------------	0.9502099580083982	Y	N/A	N/A	N/A	N/A	N/A	N/A	N/A	N/A	N/A	N/A	N/A	N/A	N/A	N/A	N/A	N/A	N/A	N/A	N/A	N/A	N/A	N/A	N/A	N/A	N/A	N/A	N/A	N/A	N/A	N/A	N/A	N/A	N/A	N/A	N/A	N/A	N/A	N/A	N/A	N/A	N/A	N/A	N/A	N/A
423	N/A	N/A	'------V--------V----------------------------------	0.9502099580083982	Y	N/A	N/A	N/A	N/A	N/A	N/A	N/A	N/A	N/A	N/A	N/A	N/A	N/A	N/A	N/A	N/A	N/A	N/A	N/A	N/A	N/A	N/A	N/A	N/A	N/A	N/A	N/A	N/A	N/A	N/A	N/A	N/A	N/A	N/A	N/A	N/A	N/A	N/A	N/A	N/A	N/A	N/A	N/A	N/A
424	4.09	1.3E-1	'EG--H-FGL--G-GGG--SR--D-QN-GGGGGG-GEG--GGG-GGGS-SS	0.37772445510897823	N	1E0	1E0	1E0	9.983E-1	1E0	9.945E-1	3.84	4.86	3.90	3.99	4.51	1.12	3.63	6.39	3.35	4.26	2.64	2.26	6.45	2.65	4.19	1.32	4.47	7.39	4.58	6.20	1.67E-1	6.047E-2	1.58E-1	1.441E-1	8.568E-2	9.997E-1	2.07E-1	1.569E-2	2.766E-1	1.099E-1	5.467E-1	7.371E-1	1.497E-2	5.456E-1	1.177E-1	9.969E-1	8.835E-2	7.311E-3
425	3.14	3.436E-1	'QI--E-VSV--A-FFF--TY--E-RF-FFFFFF-SFF--FFF-FFYF-FF	0.37772445510897823	N	1E0	1E0	1E0	1E0	1E0	9.988E-1	5.94	3.02	6.77	6.86	0.99	4.16	3.15	1.90	6.10	3.04	3.60	3.23	10.19	3.00	6.73	2.83	3.09	3.12	2.90	2.73	2.289E-2	3.837E-1	1.162E-2	1.085E-2	1E0	1.204E-1	3.379E-1	8.954E-1	2E-2	3.788E-1	2.137E-1	3.121E-1	1.229E-3	3.927E-1	1.2E-2	4.617E-1	3.611E-1	3.494E-1
426	3.23	3.127E-1	'LC--H-MHA--R-NCS--AK--TVY--CCCCCC-YCC--CCC-CCCT-CC	0.38692261547690465	N	1E0	1E0	1E0	1E0	1E0	1E0	4.96	1.64	5.52	5.95	2.94	2.70	2.46	2.21	4.52	3.43	3.83	2.52	7.96	3.02	5.03	1.80	2.37	2.31	4.88	3.42	5.5E-2	9.658E-1	3.296E-2	2.26E-2	4.182E-1	5.199E-1	6.381E-1	7.609E-1	8.465E-2	2.543E-1	1.691E-1	6.064E-1	4.856E-3	3.837E-1	5.173E-2	9.281E-1	6.848E-1	7.147E-1
427	2.82	4.658E-1	'QV--E-SQD--PRMRE--TN--SSE-MEEEDED-GSH--EEE-EECR-KK	0.348630273945211	N	1E0	1E0	1E0	1E0	1E0	1E0	3.43	3.08	2.26	2.19	3.14	3.00	1.88	3.60	2.17	3.33	2.20	1.44	4.69	1.51	2.54	2.16	2.63	3.99	4.05	3.17	2.545E-1	3.633E-1	7.39E-1	7.73E-1	3.425E-1	3.936E-1	9.018E-1	2.141E-1	7.802E-1	2.816E-1	7.67E-1	9.906E-1	7.143E-2	9.84E-1	5.96E-1	7.876E-1	5.52E-1	1.435E-1
428	4.28	1.07E-1	'LQ--A-SAS--QLFLV--VS--LLLFVLLLLLL-VLM--MML-MMLL-II	0.3131373725254949	N	9.935E-1	9.189E-1	1E0	1E0	9.999E-1	1E0	4.25	3.74	26.50	24.76	2.17	4.75	11.36	1.63	23.59	1.66	3.01	5.01	10.32	3.37	24.25	3.55	4.31	3.54	4.17	4.64	1.106E-1	1.857E-1	4.573E-6	6.849E-6	7.813E-1	6.767E-2	6.628E-4	9.685E-1	9.14E-6	9.623E-1	3.883E-1	5.287E-2	1.147E-3	2.717E-1	7.752E-6	2.252E-1	1.035E-1	2.27E-1
429	2.93	4.208E-1	'IQ--G-FTE--QATTI--ASS-YYVNGTTATTT-DCT--TTC-TTTT-SS	0.29494101179764043	N	1E0	1E0	1E0	1E0	1E0	1E0	4.51	1.89	7.51	6.56	2.95	2.35	2.90	2.89	6.52	3.79	3.58	2.33	6.86	2.10	7.65	1.27	1.67	2.72	4.16	2.77	8.519E-2	8.975E-1	6.663E-3	1.369E-2	4.112E-1	6.936E-1	4.305E-1	4.376E-1	1.413E-2	1.768E-1	2.185E-1	7.038E-1	1.084E-2	8.119E-1	6.04E-3	9.98E-1	9.598E-1	5.13E-1
430	3.10	3.577E-1	'QS--K-TLE--SINGI--NDY-GGSRDGGGGGG-VGG--GGG-GGGN-GG	0.29494101179764043	N	1E0	1E0	1E0	1E0	1E0	1E0	3.72	2.18	3.52	4.08	2.55	1.32	2.31	3.12	3.26	3.19	2.78	1.36	4.97	2.25	3.80	1.10	2.24	3.34	3.47	3.07	1.906E-1	7.768E-1	2.319E-1	1.318E-1	5.922E-1	9.967E-1	7.115E-1	3.501E-1	3.044E-1	3.268E-1	4.836E-1	9.953E-1	5.449E-2	7.42E-1	1.739E-1	9.998E-1	7.485E-1	2.805E-1
431	2.72	5.092E-1	'EEM-F-LGY--WKGYV--FLW-TTTFHHFFFFF-WYY--FFY-FFYY-YY	0.27864427114577084	N	1E0	1E0	1E0	1E0	1E0	1E0	4.88	2.36	4.84	4.49	1.36	3.06	2.09	2.23	4.17	2.88	2.76	2.69	6.67	2.31	4.89	2.16	2.21	2.95	2.40	2.06	5.936E-2	6.854E-1	6.212E-2	8.693E-2	9.953E-1	3.71E-1	8.173E-1	7.539E-1	1.2E-1	4.412E-1	4.934E-1	5.255E-1	1.253E-2	7.126E-1	5.903E-2	7.866E-1	7.622E-1	4.112E-1
432	2.86	4.501E-1	'IST-V-TVS--RTPSP--VKR-PPNCTSAAAAA-NSS--SSS-SSQS-NN	0.27864427114577084	N	1E0	1E0	1E0	1E0	1E0	1E0	2.63	1.65	5.15	4.93	3.41	2.32	2.18	3.05	3.97	3.33	2.75	1.31	2.96	1.91	4.83	1.70	2.02	2.61	4.93	3.31	5.538E-1	9.648E-1	4.605E-2	5.683E-2	2.618E-1	7.054E-1	7.782E-1	3.745E-1	1.468E-1	2.825E-1	4.985E-1	9.971E-1	4.066E-1	8.903E-1	6.24E-2	9.528E-1	8.499E-1	5.648E-1
433	3.28	2.98E-1	'EYK-K-PAE--LPPRR--HKK-RKASQRRRRRR-KRR--RRR-RRRP-RR	0.27864427114577084	N	9.933E-1	9.998E-1	1E0	1E0	1E0	1E0	4.37	4.31	2.78	2.84	3.93	3.65	2.12	5.34	0.96	4.78	2.92	2.05	4.36	2.03	1.46	2.90	3.29	5.61	3.52	3.26	9.834E-2	1.041E-1	4.818E-1	4.564E-1	1.534E-1	2.04E-1	8.067E-1	3.897E-2	1E0	6.56E-2	4.255E-1	8.347E-1	9.939E-2	8.451E-1	9.888E-1	4.308E-1	2.937E-1	3.034E-2
434	2.61	5.631E-1	'ESP-D-QPD--SSLAK--DVK-EENDAAATTGA-NAA--PPA-PPHR-AA	0.27864427114577084	N	1E0	1E0	1E0	1E0	1E0	1E0	2.32	2.73	2.48	2.50	3.01	2.51	2.48	3.15	2.63	2.59	2.03	1.20	3.64	1.80	3.28	2.10	2.99	3.61	4.38	3.74	7.089E-1	5.065E-1	6.247E-1	6.157E-1	3.89E-1	6.13E-1	6.264E-1	3.391E-1	5.534E-1	5.729E-1	8.443E-1	9.992E-1	2.061E-1	9.281E-1	2.971E-1	8.129E-1	3.967E-1	2.123E-1
435	4.02	1.389E-1	'EDQ-V-KPD--EEGEA--NDM-EEQEAHEEEEE-TQE--DDE-DDED-EE	0.27864427114577084	N	9.994E-1	9.997E-1	9.997E-1	1E0	1E0	9.907E-1	4.09	4.98	1.98	1.38	4.61	3.96	3.51	5.77	3.21	4.61	3.09	1.97	5.57	2.15	3.89	3.32	4.53	6.51	5.22	5.16	1.301E-1	5.402E-2	8.636E-1	9.945E-1	7.72E-2	1.485E-1	2.363E-1	2.638E-2	3.19E-1	7.769E-2	3.588E-1	8.675E-1	3.166E-2	7.929E-1	1.599E-1	2.853E-1	8.322E-2	1.426E-2
436	3.00	3.943E-1	'QLI-A-APL--VTTVL--AVK-LPQVWVVVVLV-TIV--VVV-VVVM-VV	0.27864427114577084	N	9.999E-1	9.992E-1	1E0	1E0	1E0	1E0	3.32	1.76	9.72	8.62	2.77	3.56	3.43	1.37	7.67	2.32	2.99	3.00	4.03	2.41	9.33	2.79	2.78	1.26	4.64	2.94	2.848E-1	9.389E-1	1.602E-3	3.149E-3	4.902E-1	2.228E-1	2.558E-1	9.946E-1	5.967E-3	7.054E-1	3.956E-1	3.931E-1	1.379E-1	6.628E-1	2.024E-3	4.779E-1	4.818E-1	9.983E-1
437	3.61	2.117E-1	'INLKR-PLT--EELML--LST-LMPQLMMMMMM-FLM--MMM-MMLV-MM	0.27194561087782443	N	1E0	1E0	1E0	1E0	1E0	1E0	3.68	3.60	6.01	5.22	2.07	4.57	2.96	2.24	5.02	1.50	1.40	2.57	4.78	1.95	5.99	3.62	3.83	3.60	4.17	3.50	1.968E-1	2.146E-1	2.157E-2	4.334E-2	8.277E-1	8.045E-2	4.073E-1	7.486E-1	5.214E-2	9.858E-1	9.932E-1	5.814E-1	6.566E-2	8.763E-1	2.198E-2	2.092E-1	1.701E-1	2.142E-1
438	3.63	2.088E-1	'QHTKQ-REA--QLGQQ--SKR-PPNMGGQQQQQ-RRQ--QQQ-QQHQ-QQ	0.27194561087782443	N	1E0	1E0	1E0	1E0	1E0	1E0	3.88	4.38	3.93	3.48	3.75	2.60	2.14	5.30	2.52	4.03	2.33	1.44	5.55	1.20	3.45	1.98	3.61	6.10	3.64	4.47	1.61E-1	9.697E-2	1.534E-1	2.428E-1	1.842E-1	5.691E-1	7.962E-1	4.034E-2	6.094E-1	1.378E-1	7.008E-1	9.906E-1	3.212E-2	9.992E-1	2.513E-1	8.655E-1	2.119E-1	1.99E-2
439	N/A	N/A	'PVEKV-REP--LE--I---RP---R---------E---------------	0.7164567086582683	Y	N/A	N/A	N/A	N/A	N/A	N/A	N/A	N/A	N/A	N/A	N/A	N/A	N/A	N/A	N/A	N/A	N/A	N/A	N/A	N/A	N/A	N/A	N/A	N/A	N/A	N/A	N/A	N/A	N/A	N/A	N/A	N/A	N/A	N/A	N/A	N/A	N/A	N/A	N/A	N/A	N/A	N/A	N/A	N/A
440	N/A	N/A	'QVHRH-FIQ--SS--I---RL---T---------L---------------	0.7164567086582683	Y	N/A	N/A	N/A	N/A	N/A	N/A	N/A	N/A	N/A	N/A	N/A	N/A	N/A	N/A	N/A	N/A	N/A	N/A	N/A	N/A	N/A	N/A	N/A	N/A	N/A	N/A	N/A	N/A	N/A	N/A	N/A	N/A	N/A	N/A	N/A	N/A	N/A	N/A	N/A	N/A	N/A	N/A	N/A	N/A
441	N/A	N/A	'KIGKD-ISS--LA--K---KD---C---------I---------------	0.7164567086582683	Y	N/A	N/A	N/A	N/A	N/A	N/A	N/A	N/A	N/A	N/A	N/A	N/A	N/A	N/A	N/A	N/A	N/A	N/A	N/A	N/A	N/A	N/A	N/A	N/A	N/A	N/A	N/A	N/A	N/A	N/A	N/A	N/A	N/A	N/A	N/A	N/A	N/A	N/A	N/A	N/A	N/A	N/A	N/A	N/A
442	3.37	2.719E-1	'QDREC-QGD--EE-RA---TE---D--KKKKKK-KRC--KKR-KKKT-KK	0.43891221755648874	N	1E0	1E0	1E0	1E0	1E0	1E0	4.14	4.18	2.72	3.06	3.44	3.29	2.31	4.44	1.36	3.48	2.38	1.89	6.91	1.84	1.84	2.47	3.69	5.38	3.79	4.17	1.238E-1	1.18E-1	5.121E-1	3.704E-1	2.516E-1	2.943E-1	7.137E-1	9.157E-2	9.952E-1	2.429E-1	6.749E-1	8.997E-1	1.042E-2	9.149E-1	9.158E-1	6.305E-1	1.959E-1	3.726E-2
443	3.42	2.566E-1	'RSSNN-PGP--PN-SQ---VT---T--SGSNSS-PSP--PPP-PPAS-SS	0.43891221755648874	N	1E0	1E0	1E0	9.985E-1	1E0	1E0	3.03	2.58	5.89	5.79	4.19	2.11	2.65	4.60	4.60	4.61	3.16	1.40	2.87	2.20	5.43	1.51	2.05	4.12	5.19	3.67	3.821E-1	5.789E-1	2.385E-2	2.608E-2	1.174E-1	8.087E-1	5.454E-1	7.823E-2	7.804E-2	7.756E-2	3.362E-1	9.935E-1	4.444E-1	7.647E-1	3.591E-2	9.845E-1	8.352E-1	1.264E-1
444	3.04	3.777E-1	'LIKES-TLA--HC-AC---ID---D--CCCCCC-GAA--CCC-CCAA-CC	0.43891221755648874	N	1E0	1E0	1E0	1E0	1E0	1E0	3.29	1.93	5.44	4.95	2.81	2.86	3.23	2.11	4.35	2.62	2.94	2.48	6.44	2.79	5.31	2.37	3.13	2.38	4.85	3.88	2.94E-1	8.853E-1	3.539E-2	5.572E-2	4.691E-1	4.505E-1	3.122E-1	8.096E-1	1.004E-1	5.592E-1	4.151E-1	6.266E-1	1.513E-2	4.774E-1	4.006E-2	6.801E-1	3.44E-1	6.748E-1
445	2.27	7.319E-1	'RPKND-FFL--TG-SS---IT---A--AASSMA-KAI--TTT-TTDL-RR	0.43891221755648874	N	1E0	1E0	1E0	1E0	1E0	1E0	2.68	1.96	3.21	3.36	1.99	2.03	1.98	2.21	2.44	2.07	1.77	1.46	4.03	1.86	2.85	1.66	2.33	2.68	3.26	2.80	5.291E-1	8.717E-1	3.183E-1	2.748E-1	8.612E-1	8.458E-1	8.659E-1	7.622E-1	6.484E-1	8.286E-1	9.373E-1	9.89E-1	1.386E-1	9.084E-1	4.538E-1	9.627E-1	7.019E-1	5.298E-1
446	3.17	3.329E-1	'LS-ET-CAL--LS-CD---AN---S--CCCCCC-LLC--CCC-CCYC-CC	0.4552089582083583	N	1E0	1E0	1E0	1E0	1E0	1E0	4.35	1.61	5.67	5.49	2.80	2.71	3.21	2.12	5.11	3.12	3.55	2.38	6.84	2.87	5.92	2.15	2.82	2.23	4.85	3.56	9.966E-2	9.706E-1	2.892E-2	3.376E-2	4.731E-1	5.154E-1	3.182E-1	8.027E-1	4.814E-2	3.484E-1	2.251E-1	6.755E-1	1.104E-2	4.442E-1	2.331E-2	7.89E-1	4.682E-1	7.527E-1
447	2.67	5.333E-1	'SL-TD-LPN--GR-DD---SS---D--KKKRHK-VED--DDD-DDEK-AS	0.4552089582083583	N	1E0	1E0	1E0	1E0	1E0	1E0	3.23	2.95	1.78	2.48	2.79	2.55	2.30	3.30	1.93	2.82	2.23	1.31	4.45	1.91	2.39	2.13	2.99	3.87	3.77	3.42	3.115E-1	4.11E-1	9.329E-1	6.249E-1	4.815E-1	5.904E-1	7.159E-1	2.899E-1	8.854E-1	4.66E-1	7.517E-1	9.97E-1	9.009E-2	8.921E-1	6.714E-1	8.023E-1	3.968E-1	1.624E-1
448	3.93	1.536E-1	'LL-FV-SFM--FA-FF---KI---H--FFFFFF-YFF--FFF-FFHQ-FF	0.4552089582083583	N	1E0	1E0	1E0	9.991E-1	1E0	9.997E-1	6.14	4.27	6.44	7.10	1.23	5.47	2.87	2.13	4.80	2.54	3.47	3.44	12.53	2.94	5.55	3.78	4.27	4.07	3.20	3.62	1.939E-2	1.081E-1	1.506E-2	9.051E-3	9.987E-1	3.436E-2	4.46E-1	7.981E-1	6.432E-2	5.948E-1	2.442E-1	2.537E-1	3.753E-4	4.161E-1	3.223E-2	1.789E-1	1.088E-1	1.327E-1
449	3.39	2.658E-1	'DG-TI-IA---LL-LV---RS---A--LLLLLL-MLL--LLL-LLLL-MM	0.47050589882023597	N	1E0	1E0	1E0	1E0	1E0	1E0	3.40	3.26	4.27	4.31	2.01	3.72	3.08	2.00	3.38	1.09	1.95	2.51	7.40	2.50	3.80	3.00	3.81	3.45	3.73	3.88	2.626E-1	3.026E-1	1.079E-1	1.045E-1	8.54E-1	1.892E-1	3.64E-1	8.582E-1	2.689E-1	9.998E-1	8.761E-1	6.101E-1	7.232E-3	6.166E-1	1.754E-1	3.917E-1	1.723E-1	2.513E-1
450	2.60	5.682E-1	'SF-HS-HP---SS-CA---NN---I--YYLYYY-LYQ--HHH-HHYH-YY	0.47050589882023597	N	1E0	1E0	1E0	1E0	1E0	1E0	4.22	1.91	8.81	7.72	2.41	2.31	2.66	2.54	6.85	3.27	3.41	2.14	5.19	1.65	8.36	1.69	2.06	2.53	3.25	2.08	1.144E-1	8.931E-1	2.775E-3	5.775E-3	6.632E-1	7.143E-1	5.394E-1	5.984E-1	1.09E-2	2.992E-1	2.612E-1	7.938E-1	4.451E-2	9.645E-1	3.713E-3	9.552E-1	8.301E-1	6.011E-1
451	3.27	2.992E-1	'DYGNP-PT---LVGGQ---PV---G--GGGGGG-LGG--GGG-GGGG-GG	0.4203159368126375	N	1E0	1E0	1E0	9.996E-1	1E0	1E0	3.52	2.11	6.42	5.97	2.97	1.18	3.12	3.71	5.46	3.87	3.08	1.82	3.42	2.44	6.80	1.35	2.27	3.53	3.88	3.11	2.327E-1	8.105E-1	1.53E-2	2.238E-2	4.053E-1	9.994E-1	3.476E-1	1.912E-1	3.482E-2	1.628E-1	3.632E-1	9.211E-1	2.587E-1	6.487E-1	1.133E-2	9.955E-1	7.312E-1	2.308E-1
452	2.66	5.412E-1	'REKST-NA---PCLPL---RP---S--ENASSP-RPP--PPP-QQEE-ED	0.4203159368126375	N	1E0	1E0	1E0	1E0	1E0	1E0	2.62	2.90	2.15	2.35	2.72	3.21	2.32	3.19	2.11	2.66	1.81	1.40	2.45	1.75	2.77	2.65	3.04	3.57	3.92	3.20	5.57E-1	4.331E-1	7.89E-1	6.901E-1	5.112E-1	3.185E-1	7.058E-1	3.253E-1	8.115E-1	5.397E-1	9.254E-1	9.934E-1	6.43E-1	9.407E-1	4.895E-1	5.427E-1	3.776E-1	2.209E-1
453	2.61	5.606E-1	'DKDFG-LT---WDELR---NL---N--NEEEEE-VSM--EER-FFER-LL	0.4203159368126375	N	1E0	1E0	1E0	1E0	1E0	1E0	3.18	3.39	2.18	2.15	2.48	3.56	2.22	2.75	1.98	1.96	1.72	1.64	5.36	1.46	2.33	2.81	3.38	3.76	3.60	3.33	3.275E-1	2.65E-1	7.744E-1	7.928E-1	6.283E-1	2.239E-1	7.575E-1	4.994E-1	8.663E-1	8.715E-1	9.486E-1	9.667E-1	3.796E-2	9.891E-1	7.027E-1	4.699E-1	2.691E-1	1.818E-1
454	3.30	2.926E-1	'RKDRT-SI---ADATE---IA---Q--TTTTTT-STT--TTT-TTTT-TT	0.4203159368126375	N	1E0	1E0	1E0	1E0	1E0	1E0	4.13	2.44	3.38	3.95	3.45	2.72	1.98	3.35	3.24	3.82	2.99	2.00	6.53	2.35	3.42	1.54	1.84	3.35	4.73	3.22	1.253E-1	6.471E-1	2.688E-1	1.499E-1	2.51E-1	5.098E-1	8.652E-1	2.768E-1	3.094E-1	1.713E-1	3.964E-1	8.592E-1	1.402E-2	6.906E-1	2.582E-1	9.815E-1	9.161E-1	2.766E-1
455	3.18	3.302E-1	'DKHKS-ST---QTLSS---NS---I--ESNSSS-LSS--KKQ-NSDS-DD	0.4203159368126375	N	1E0	1E0	1E0	1E0	1E0	1E0	4.43	3.12	3.02	4.34	3.23	2.50	2.21	3.72	2.93	3.70	3.09	1.42	7.23	2.31	3.43	1.54	2.74	4.21	4.24	3.66	9.204E-2	3.475E-1	3.854E-1	1.013E-1	3.139E-1	6.159E-1	7.632E-1	1.887E-1	4.211E-1	1.937E-1	3.608E-1	9.922E-1	8.175E-3	7.114E-1	2.561E-1	9.811E-1	5.038E-1	1.154E-1
456	3.23	3.134E-1	'RQQSI-RV---KSRQA---SK---Q--NEEENE-RFQ--RRR-RRRI-RK	0.4203159368126375	N	1E0	1E0	1E0	1E0	1E0	1E0	3.73	4.23	3.12	3.26	3.19	3.73	2.18	3.82	1.54	2.63	1.98	1.97	7.70	1.49	1.82	2.76	3.86	5.04	3.76	4.16	1.886E-1	1.125E-1	3.477E-1	3.023E-1	3.249E-1	1.881E-1	7.747E-1	1.719E-1	9.815E-1	5.539E-1	8.666E-1	8.707E-1	5.819E-3	9.863E-1	9.221E-1	4.941E-1	1.639E-1	5.135E-2
457	3.13	3.449E-1	'EEHRS-SE---RSLQN---QE---I--EIQAPL-KAH--HHR-HHKN-QE	0.4203159368126375	N	1E0	1E0	1E0	1E0	1E0	1E0	3.43	3.76	2.87	2.20	3.07	3.63	2.09	3.53	2.33	2.53	2.03	1.46	5.06	1.12	3.19	2.85	3.65	4.56	4.34	3.91	2.548E-1	1.814E-1	4.468E-1	7.675E-1	3.653E-1	2.085E-1	8.2E-1	2.302E-1	7.006E-1	6.007E-1	8.466E-1	9.892E-1	5.005E-2	9.997E-1	3.258E-1	4.552E-1	2.045E-1	8.154E-2
458	2.62	5.601E-1	'SIQIG-PQ---LEVAS---GA---D--GQMVLL-GSA--DHA-AASA-TT	0.4203159368126375	N	1E0	1E0	1E0	1E0	1E0	1E0	2.61	1.82	6.98	6.04	2.62	1.90	2.84	2.36	5.75	2.51	2.46	2.08	4.38	1.93	7.22	1.51	2.44	2.63	4.07	3.34	5.628E-1	9.212E-1	9.861E-3	2.096E-2	5.573E-1	8.962E-1	4.572E-1	6.854E-1	2.696E-2	6.124E-1	6.384E-1	8.252E-1	9.706E-2	8.865E-1	8.278E-3	9.85E-1	6.476E-1	5.547E-1
459	2.97	4.057E-1	'VNKGG-IA----LPVL---IL---V--KIILTK-IIV--IIA-VVVV-II	0.4356128774245151	N	1E0	1E0	1E0	1E0	1E0	1E0	3.47	2.10	5.67	5.11	2.47	3.94	2.51	1.13	4.17	2.00	2.67	2.32	3.83	2.22	5.13	3.19	3.05	1.36	4.55	2.88	2.448E-1	8.142E-1	2.9E-2	4.811E-2	6.303E-1	1.506E-1	6.115E-1	9.996E-1	1.196E-1	8.577E-1	5.323E-1	7.082E-1	1.698E-1	7.557E-1	4.711E-2	3.265E-1	3.752E-1	9.952E-1
460	2.81	4.706E-1	'GKEDG-YA----QPGS---NR---N--ASLQTV-IKS--AAA-AASE-QC	0.4356128774245151	N	1E0	1E0	1E0	1E0	1E0	1E0	2.81	2.50	3.55	3.37	2.67	1.72	2.14	3.27	2.81	2.87	2.04	1.17	4.05	1.66	3.67	1.41	2.54	3.67	3.61	3.35	4.728E-1	6.192E-1	2.259E-1	2.706E-1	5.365E-1	9.487E-1	7.979E-1	3E-1	4.685E-1	4.467E-1	8.384E-1	9.994E-1	1.352E-1	9.623E-1	2.005E-1	9.929E-1	5.978E-1	1.988E-1
461	3.04	3.763E-1	'NTGGG-T-----RESK---DN---G--KQQRQQ-RDV--QQQ-QQKR-KR	0.4528094381123775	N	1E0	1E0	1E0	1E0	1E0	1E0	4.11	3.41	2.52	3.22	3.25	2.89	1.85	3.99	1.72	3.80	2.73	1.40	6.21	1.80	2.15	2.01	2.73	4.40	3.65	3.19	1.267E-1	2.604E-1	6.079E-1	3.155E-1	3.059E-1	4.386E-1	9.126E-1	1.437E-1	9.495E-1	1.742E-1	5.057E-1	9.934E-1	1.824E-2	9.288E-1	7.902E-1	8.514E-1	5.048E-1	9.502E-2
462	3.97	1.463E-1	'QLGAG-L-----VMLT---IQ---A--IIIIMI-TLV--III-VVLI-VI	0.4528094381123775	N	9.995E-1	9.818E-1	1E0	1E0	1E0	1E0	4.25	2.95	25.91	24.43	2.34	4.36	11.37	1.04	23.61	2.16	3.18	4.32	9.07	2.84	24.06	3.12	3.42	2.46	4.27	3.67	1.106E-1	4.134E-1	5.238E-6	7.419E-6	6.98E-1	9.86E-2	6.574E-4	9.999E-1	9.099E-6	7.884E-1	3.29E-1	1.031E-1	2.373E-3	4.575E-1	8.125E-6	3.508E-1	2.572E-1	6.377E-1
463	N/A	N/A	'----------------------------------R---------------	0.9866026794641072	Y	N/A	N/A	N/A	N/A	N/A	N/A	N/A	N/A	N/A	N/A	N/A	N/A	N/A	N/A	N/A	N/A	N/A	N/A	N/A	N/A	N/A	N/A	N/A	N/A	N/A	N/A	N/A	N/A	N/A	N/A	N/A	N/A	N/A	N/A	N/A	N/A	N/A	N/A	N/A	N/A	N/A	N/A	N/A	N/A
464	N/A	N/A	'----------------------------------L---------------	0.9866026794641072	Y	N/A	N/A	N/A	N/A	N/A	N/A	N/A	N/A	N/A	N/A	N/A	N/A	N/A	N/A	N/A	N/A	N/A	N/A	N/A	N/A	N/A	N/A	N/A	N/A	N/A	N/A	N/A	N/A	N/A	N/A	N/A	N/A	N/A	N/A	N/A	N/A	N/A	N/A	N/A	N/A	N/A	N/A	N/A	N/A
465	N/A	N/A	'----------------------------------F---------------	0.9866026794641072	Y	N/A	N/A	N/A	N/A	N/A	N/A	N/A	N/A	N/A	N/A	N/A	N/A	N/A	N/A	N/A	N/A	N/A	N/A	N/A	N/A	N/A	N/A	N/A	N/A	N/A	N/A	N/A	N/A	N/A	N/A	N/A	N/A	N/A	N/A	N/A	N/A	N/A	N/A	N/A	N/A	N/A	N/A	N/A	N/A
466	N/A	N/A	'----------------------------------R---------------	0.9866026794641072	Y	N/A	N/A	N/A	N/A	N/A	N/A	N/A	N/A	N/A	N/A	N/A	N/A	N/A	N/A	N/A	N/A	N/A	N/A	N/A	N/A	N/A	N/A	N/A	N/A	N/A	N/A	N/A	N/A	N/A	N/A	N/A	N/A	N/A	N/A	N/A	N/A	N/A	N/A	N/A	N/A	N/A	N/A	N/A	N/A
467	N/A	N/A	'----------------------------------E---------------	0.9866026794641072	Y	N/A	N/A	N/A	N/A	N/A	N/A	N/A	N/A	N/A	N/A	N/A	N/A	N/A	N/A	N/A	N/A	N/A	N/A	N/A	N/A	N/A	N/A	N/A	N/A	N/A	N/A	N/A	N/A	N/A	N/A	N/A	N/A	N/A	N/A	N/A	N/A	N/A	N/A	N/A	N/A	N/A	N/A	N/A	N/A
468	N/A	N/A	'----------------------------------K---------------	0.9866026794641072	Y	N/A	N/A	N/A	N/A	N/A	N/A	N/A	N/A	N/A	N/A	N/A	N/A	N/A	N/A	N/A	N/A	N/A	N/A	N/A	N/A	N/A	N/A	N/A	N/A	N/A	N/A	N/A	N/A	N/A	N/A	N/A	N/A	N/A	N/A	N/A	N/A	N/A	N/A	N/A	N/A	N/A	N/A	N/A	N/A
469	N/A	N/A	'----------------------------------P---------------	0.9866026794641072	Y	N/A	N/A	N/A	N/A	N/A	N/A	N/A	N/A	N/A	N/A	N/A	N/A	N/A	N/A	N/A	N/A	N/A	N/A	N/A	N/A	N/A	N/A	N/A	N/A	N/A	N/A	N/A	N/A	N/A	N/A	N/A	N/A	N/A	N/A	N/A	N/A	N/A	N/A	N/A	N/A	N/A	N/A	N/A	N/A
470	N/A	N/A	'----------------------------------R---------------	0.9866026794641072	Y	N/A	N/A	N/A	N/A	N/A	N/A	N/A	N/A	N/A	N/A	N/A	N/A	N/A	N/A	N/A	N/A	N/A	N/A	N/A	N/A	N/A	N/A	N/A	N/A	N/A	N/A	N/A	N/A	N/A	N/A	N/A	N/A	N/A	N/A	N/A	N/A	N/A	N/A	N/A	N/A	N/A	N/A	N/A	N/A
471	N/A	N/A	'----------------------------------F---------------	0.9866026794641072	Y	N/A	N/A	N/A	N/A	N/A	N/A	N/A	N/A	N/A	N/A	N/A	N/A	N/A	N/A	N/A	N/A	N/A	N/A	N/A	N/A	N/A	N/A	N/A	N/A	N/A	N/A	N/A	N/A	N/A	N/A	N/A	N/A	N/A	N/A	N/A	N/A	N/A	N/A	N/A	N/A	N/A	N/A	N/A	N/A
472	N/A	N/A	'----------------------------------I---------------	0.9866026794641072	Y	N/A	N/A	N/A	N/A	N/A	N/A	N/A	N/A	N/A	N/A	N/A	N/A	N/A	N/A	N/A	N/A	N/A	N/A	N/A	N/A	N/A	N/A	N/A	N/A	N/A	N/A	N/A	N/A	N/A	N/A	N/A	N/A	N/A	N/A	N/A	N/A	N/A	N/A	N/A	N/A	N/A	N/A	N/A	N/A
473	N/A	N/A	'----------------------------------A---------------	0.9866026794641072	Y	N/A	N/A	N/A	N/A	N/A	N/A	N/A	N/A	N/A	N/A	N/A	N/A	N/A	N/A	N/A	N/A	N/A	N/A	N/A	N/A	N/A	N/A	N/A	N/A	N/A	N/A	N/A	N/A	N/A	N/A	N/A	N/A	N/A	N/A	N/A	N/A	N/A	N/A	N/A	N/A	N/A	N/A	N/A	N/A
474	N/A	N/A	'----------------------------------R---------------	0.9866026794641072	Y	N/A	N/A	N/A	N/A	N/A	N/A	N/A	N/A	N/A	N/A	N/A	N/A	N/A	N/A	N/A	N/A	N/A	N/A	N/A	N/A	N/A	N/A	N/A	N/A	N/A	N/A	N/A	N/A	N/A	N/A	N/A	N/A	N/A	N/A	N/A	N/A	N/A	N/A	N/A	N/A	N/A	N/A	N/A	N/A
475	N/A	N/A	'----------------------------------R---------------	0.9866026794641072	Y	N/A	N/A	N/A	N/A	N/A	N/A	N/A	N/A	N/A	N/A	N/A	N/A	N/A	N/A	N/A	N/A	N/A	N/A	N/A	N/A	N/A	N/A	N/A	N/A	N/A	N/A	N/A	N/A	N/A	N/A	N/A	N/A	N/A	N/A	N/A	N/A	N/A	N/A	N/A	N/A	N/A	N/A	N/A	N/A
476	N/A	N/A	'W---G-----------------------------R---------------	0.946010797840432	Y	N/A	N/A	N/A	N/A	N/A	N/A	N/A	N/A	N/A	N/A	N/A	N/A	N/A	N/A	N/A	N/A	N/A	N/A	N/A	N/A	N/A	N/A	N/A	N/A	N/A	N/A	N/A	N/A	N/A	N/A	N/A	N/A	N/A	N/A	N/A	N/A	N/A	N/A	N/A	N/A	N/A	N/A	N/A	N/A
477	N/A	N/A	'I---G-----------------------------T---------------	0.946010797840432	Y	N/A	N/A	N/A	N/A	N/A	N/A	N/A	N/A	N/A	N/A	N/A	N/A	N/A	N/A	N/A	N/A	N/A	N/A	N/A	N/A	N/A	N/A	N/A	N/A	N/A	N/A	N/A	N/A	N/A	N/A	N/A	N/A	N/A	N/A	N/A	N/A	N/A	N/A	N/A	N/A	N/A	N/A	N/A	N/A
478	N/A	N/A	'K---A----------S------------------I---------------	0.9133173365326934	Y	N/A	N/A	N/A	N/A	N/A	N/A	N/A	N/A	N/A	N/A	N/A	N/A	N/A	N/A	N/A	N/A	N/A	N/A	N/A	N/A	N/A	N/A	N/A	N/A	N/A	N/A	N/A	N/A	N/A	N/A	N/A	N/A	N/A	N/A	N/A	N/A	N/A	N/A	N/A	N/A	N/A	N/A	N/A	N/A
479	N/A	N/A	'Q---G----------K------------------R---------------	0.9133173365326934	Y	N/A	N/A	N/A	N/A	N/A	N/A	N/A	N/A	N/A	N/A	N/A	N/A	N/A	N/A	N/A	N/A	N/A	N/A	N/A	N/A	N/A	N/A	N/A	N/A	N/A	N/A	N/A	N/A	N/A	N/A	N/A	N/A	N/A	N/A	N/A	N/A	N/A	N/A	N/A	N/A	N/A	N/A	N/A	N/A
480	N/A	N/A	'R-K-G--T---R-PRA-----------EEEEQQ-RKK--AAA-AAKQ-DD	0.5530893821235754	Y	N/A	N/A	N/A	N/A	N/A	N/A	N/A	N/A	N/A	N/A	N/A	N/A	N/A	N/A	N/A	N/A	N/A	N/A	N/A	N/A	N/A	N/A	N/A	N/A	N/A	N/A	N/A	N/A	N/A	N/A	N/A	N/A	N/A	N/A	N/A	N/A	N/A	N/A	N/A	N/A	N/A	N/A	N/A	N/A
481	N/A	N/A	'P-A-A--S---P-QES-----------ESKKKK-TTE--QQQ-QQSR-QE	0.5530893821235754	Y	N/A	N/A	N/A	N/A	N/A	N/A	N/A	N/A	N/A	N/A	N/A	N/A	N/A	N/A	N/A	N/A	N/A	N/A	N/A	N/A	N/A	N/A	N/A	N/A	N/A	N/A	N/A	N/A	N/A	N/A	N/A	N/A	N/A	N/A	N/A	N/A	N/A	N/A	N/A	N/A	N/A	N/A	N/A	N/A
482	N/A	N/A	'G-A-G--I---G-AAK-----------AASVAA-VAA--AAA-AAAA-CV	0.5530893821235754	Y	N/A	N/A	N/A	N/A	N/A	N/A	N/A	N/A	N/A	N/A	N/A	N/A	N/A	N/A	N/A	N/A	N/A	N/A	N/A	N/A	N/A	N/A	N/A	N/A	N/A	N/A	N/A	N/A	N/A	N/A	N/A	N/A	N/A	N/A	N/A	N/A	N/A	N/A	N/A	N/A	N/A	N/A	N/A	N/A
483	N/A	N/A	'S-S-G-PP---H-ILM-----------LLLLLL-KLL--LLL-LLFL-LL	0.5359928014397122	Y	N/A	N/A	N/A	N/A	N/A	N/A	N/A	N/A	N/A	N/A	N/A	N/A	N/A	N/A	N/A	N/A	N/A	N/A	N/A	N/A	N/A	N/A	N/A	N/A	N/A	N/A	N/A	N/A	N/A	N/A	N/A	N/A	N/A	N/A	N/A	N/A	N/A	N/A	N/A	N/A	N/A	N/A	N/A	N/A
484	N/A	N/A	'S-Q-S-LM---R-NQF-----------EEEEDD-RSA--LLL-LLAD-EE	0.5359928014397122	Y	N/A	N/A	N/A	N/A	N/A	N/A	N/A	N/A	N/A	N/A	N/A	N/A	N/A	N/A	N/A	N/A	N/A	N/A	N/A	N/A	N/A	N/A	N/A	N/A	N/A	N/A	N/A	N/A	N/A	N/A	N/A	N/A	N/A	N/A	N/A	N/A	N/A	N/A	N/A	N/A	N/A	N/A	N/A	N/A
485	3.38	2.674E-1	'SKS-G-TA---G-TEG----N------QEEGEE-SDA--GGG-GGLE-NS	0.4878024395120976	N	1E0	1E0	1E0	1E0	1E0	1E0	3.26	4.02	3.16	2.67	3.74	1.94	2.82	5.01	2.89	3.50	2.15	1.83	5.88	1.83	3.62	1.53	3.67	5.89	4.19	4.93	3.025E-1	1.399E-1	3.363E-1	5.36E-1	1.849E-1	8.819E-1	4.678E-1	5.246E-2	4.354E-1	2.371E-1	7.906E-1	9.185E-1	2.403E-2	9.196E-1	2.1E-1	9.823E-1	1.991E-1	2.381E-2
486	2.55	5.916E-1	'PKW-G-TV---R-AGS----V------KKKKRK-TYG--SSA-SSKG-HH	0.4878024395120976	N	1E0	1E0	1E0	1E0	1E0	1E0	3.20	2.50	3.55	3.69	2.47	1.68	1.83	3.38	1.97	3.09	2.12	1.50	4.09	1.96	2.60	1.39	2.30	3.68	2.97	2.94	3.221E-1	6.182E-1	2.252E-1	1.95E-1	6.327E-1	9.586E-1	9.184E-1	2.689E-1	8.704E-1	3.588E-1	8.03E-1	9.856E-1	1.293E-1	8.737E-1	5.659E-1	9.939E-1	7.171E-1	1.981E-1
487	2.63	5.508E-1	'SIK-A-CD---K-RVA----N------EDIQRR-TEM--EEE-EEQQ-QY	0.4878024395120976	N	1E0	1E0	1E0	1E0	1E0	1E0	3.25	2.90	2.73	2.86	2.54	3.46	1.89	2.30	2.12	2.21	2.01	1.60	6.52	1.41	2.42	2.45	2.85	3.06	3.85	3.08	3.051E-1	4.31E-1	5.061E-1	4.499E-1	5.992E-1	2.469E-1	8.997E-1	7.194E-1	8.066E-1	7.637E-1	8.544E-1	9.729E-1	1.418E-2	9.926E-1	6.555E-1	6.4E-1	4.543E-1	3.689E-1
488	4.54	8.296E-2	'DKN-G-QG---E-RED----E------EEEEEE-DEE--EEE-EEKM-SN	0.4878024395120976	N	8.644E-1	9.706E-1	1E0	1E0	1E0	9.656E-1	5.58	6.45	2.38	1.30	5.93	4.08	3.77	8.12	2.32	6.71	4.06	2.23	7.06	2.28	3.43	3.33	5.03	8.78	4.96	5.89	3.135E-2	1.493E-2	6.79E-1	9.974E-1	2.311E-2	1.316E-1	1.8E-1	4.359E-3	7.053E-1	1.215E-2	1.346E-1	7.514E-1	9.339E-3	7.258E-1	2.544E-1	2.815E-1	5.169E-2	2.834E-3
489	3.17	3.333E-1	'QQL-G-LE---R-IKE----K------IFFYFF-RKR--RRR-RRIE-ED	0.4878024395120976	N	1E0	1E0	1E0	1E0	9.997E-1	1E0	4.39	4.28	3.10	3.27	2.42	5.58	2.11	2.18	1.62	1.64	1.82	2.50	7.68	1.58	1.82	4.19	4.09	3.73	4.13	3.23	9.563E-2	1.077E-1	3.549E-1	3.002E-1	6.553E-1	3.138E-2	8.112E-1	7.776E-1	9.703E-1	9.658E-1	9.222E-1	6.164E-1	5.929E-3	9.759E-1	9.218E-1	1.175E-1	1.299E-1	1.886E-1
490	3.65	2.039E-1	'KSK-H-LV---A-MHV----R------KKKQKK-TVH--KKK-KKQQ-QQ	0.4878024395120976	N	1E0	1E0	1E0	1E0	1E0	1E0	4.87	4.11	4.35	5.41	2.93	5.24	1.77	2.55	2.15	2.65	2.98	2.33	11.09	1.83	2.65	3.51	3.88	3.84	4.57	3.78	6.019E-2	1.273E-1	9.953E-2	3.65E-2	4.198E-1	4.247E-2	9.361E-1	5.922E-1	7.89E-1	5.434E-1	4.007E-1	7.039E-1	7.606E-4	9.194E-1	5.419E-1	2.35E-1	1.615E-1	1.678E-1
491	2.68	5.272E-1	'TNA-S-TH---G-KAA---NV------TTGTTT-NIF--VVV-VVHV-VF	0.4532093581283743	N	1E0	1E0	1E0	1E0	1E0	1E0	3.87	1.77	6.08	5.59	2.57	2.56	1.93	2.15	4.44	2.98	3.21	1.82	7.14	1.86	5.39	1.54	2.04	2.11	3.99	2.80	1.623E-1	9.375E-1	2.032E-2	3.095E-2	5.845E-1	5.885E-1	8.831E-1	7.929E-1	9.115E-2	4.018E-1	3.178E-1	9.212E-1	8.794E-3	9.087E-1	3.722E-2	9.814E-1	8.384E-1	8.081E-1
492	3.14	3.422E-1	'VNV-D-LH---P-IEM---KK------EEEEEE-LME--EEE-EEEE-EE	0.4532093581283743	N	1E0	1E0	1E0	1E0	1E0	1E0	4.50	3.98	2.68	1.56	3.70	6.34	2.16	2.53	2.70	2.58	2.27	2.37	4.34	1.44	3.13	4.65	3.85	3.15	6.37	3.82	8.6E-2	1.458E-1	5.284E-1	9.788E-1	1.93E-1	1.633E-2	7.842E-1	6E-1	5.182E-1	5.75E-1	7.328E-1	6.821E-1	1.01E-1	9.907E-1	3.442E-1	7.431E-2	1.659E-1	3.401E-1
493	2.66	5.383E-1	'KSM-G-SL---P-VIK---EA------IVIVII-AAI--VVI-IILI-II	0.4532093581283743	N	1E0	1E0	1E0	1E0	1E0	1E0	3.15	2.04	3.92	3.58	2.07	3.27	2.19	1.14	2.98	1.75	2.25	1.96	4.91	1.97	3.65	2.59	2.74	1.78	3.90	2.78	3.395E-1	8.414E-1	1.538E-1	2.178E-1	8.271E-1	3.005E-1	7.712E-1	9.996E-1	4.012E-1	9.427E-1	7.408E-1	8.719E-1	5.815E-2	8.713E-1	2.028E-1	5.748E-1	5.04E-1	9.336E-1
494	2.48	6.262E-1	'NCA-G-PH-----QLG---QI------LMMCII-SVL--TTA-TTTT-LL	0.46850629874025196	N	1E0	1E0	1E0	1E0	1E0	1E0	3.06	1.90	12.79	12.03	2.28	2.46	5.00	1.72	10.96	2.08	2.50	2.34	4.63	1.79	11.67	1.83	2.41	2.27	3.79	2.94	3.7E-1	8.973E-1	3.334E-4	4.765E-4	7.3E-1	6.358E-1	5.312E-2	9.503E-1	8.105E-4	8.221E-1	6.166E-1	6.97E-1	7.59E-2	9.309E-1	5.655E-4	9.185E-1	6.597E-1	7.335E-1
495	4.08	1.315E-1	'IYY-Y-HY-----LYF---NV------LFFFLL-YLY--YYF-YYLL-LL	0.46850629874025196	N	1E0	1E0	1E0	9.883E-1	1E0	9.987E-1	6.40	4.09	12.95	11.69	1.54	5.64	5.52	1.64	11.75	2.77	3.85	4.04	10.01	2.80	12.50	4.18	4.06	3.52	3.69	2.82	1.559E-2	1.294E-1	3.108E-4	5.62E-4	9.807E-1	2.966E-2	3.308E-2	9.668E-1	5.436E-4	4.898E-1	1.657E-1	1.372E-1	1.361E-3	4.736E-1	3.807E-4	1.18E-1	1.336E-1	2.336E-1
496	5.56	3.184E-2	'TSY-H-SP-----SYY---FS------YYYYYY-TCY--YYY-HHYY-YY	0.46850629874025196	N	1E0	1E0	1E0	1E0	1E0	1E0	6.95	3.74	16.50	14.55	4.57	3.13	5.83	5.88	13.79	6.72	5.81	4.21	6.45	3.18	16.47	2.28	1.99	5.30	4.07	1.51	1.013E-2	1.857E-1	7.561E-5	1.576E-4	8.046E-2	3.446E-1	2.508E-2	2.399E-2	2.161E-4	1.21E-2	2.565E-2	1.153E-1	1.502E-2	3.298E-1	7.642E-5	7.3E-1	8.634E-1	4.017E-2
497	6.99	9.826E-3	'NRH-K-HR-----KRK---RQ------RKKKKR-TNR--HHR-RRKK-KK	0.46850629874025196	N	1.146E-1	8.437E-1	8.625E-1	1E0	1E0	9.999E-1	12.21	12.90	6.01	6.22	12.56	8.39	3.02	16.27	1.08	15.02	9.76	3.78	13.23	3.02	1.57	6.20	6.92	16.38	6.39	7.06	4.374E-4	3.173E-4	2.147E-2	1.814E-2	3.7E-4	3.661E-3	3.855E-1	8.19E-5	9.999E-1	1.311E-4	1.567E-3	1.776E-1	2.744E-4	3.848E-1	9.766E-1	1.842E-2	1.035E-2	7.889E-5
498	N/A	N/A	'KQS-R-QR------KH---RM------KKKKKK-AKK--KKK-KKKK-RK	0.5023995200959808	Y	N/A	N/A	N/A	N/A	N/A	N/A	N/A	N/A	N/A	N/A	N/A	N/A	N/A	N/A	N/A	N/A	N/A	N/A	N/A	N/A	N/A	N/A	N/A	N/A	N/A	N/A	N/A	N/A	N/A	N/A	N/A	N/A	N/A	N/A	N/A	N/A	N/A	N/A	N/A	N/A	N/A	N/A	N/A	N/A
499	N/A	N/A	'SHL-H-SS------DC---LG------DNNASS-RSD--NDD-DDDN-NN	0.5023995200959808	Y	N/A	N/A	N/A	N/A	N/A	N/A	N/A	N/A	N/A	N/A	N/A	N/A	N/A	N/A	N/A	N/A	N/A	N/A	N/A	N/A	N/A	N/A	N/A	N/A	N/A	N/A	N/A	N/A	N/A	N/A	N/A	N/A	N/A	N/A	N/A	N/A	N/A	N/A	N/A	N/A	N/A	N/A	N/A	N/A
500	N/A	N/A	'G-----PW-------H------------------N--------G------	0.8802239552089581	Y	N/A	N/A	N/A	N/A	N/A	N/A	N/A	N/A	N/A	N/A	N/A	N/A	N/A	N/A	N/A	N/A	N/A	N/A	N/A	N/A	N/A	N/A	N/A	N/A	N/A	N/A	N/A	N/A	N/A	N/A	N/A	N/A	N/A	N/A	N/A	N/A	N/A	N/A	N/A	N/A	N/A	N/A	N/A	N/A
501	N/A	N/A	'S-----NQ-------P------------------E--------Q------	0.8802239552089581	Y	N/A	N/A	N/A	N/A	N/A	N/A	N/A	N/A	N/A	N/A	N/A	N/A	N/A	N/A	N/A	N/A	N/A	N/A	N/A	N/A	N/A	N/A	N/A	N/A	N/A	N/A	N/A	N/A	N/A	N/A	N/A	N/A	N/A	N/A	N/A	N/A	N/A	N/A	N/A	N/A	N/A	N/A	N/A	N/A
502	N/A	N/A	'Q-----PR-------K------------------S--------R------	0.8802239552089581	Y	N/A	N/A	N/A	N/A	N/A	N/A	N/A	N/A	N/A	N/A	N/A	N/A	N/A	N/A	N/A	N/A	N/A	N/A	N/A	N/A	N/A	N/A	N/A	N/A	N/A	N/A	N/A	N/A	N/A	N/A	N/A	N/A	N/A	N/A	N/A	N/A	N/A	N/A	N/A	N/A	N/A	N/A	N/A	N/A
503	N/A	N/A	'A-----VK-------S------------------P--------K------	0.8802239552089581	Y	N/A	N/A	N/A	N/A	N/A	N/A	N/A	N/A	N/A	N/A	N/A	N/A	N/A	N/A	N/A	N/A	N/A	N/A	N/A	N/A	N/A	N/A	N/A	N/A	N/A	N/A	N/A	N/A	N/A	N/A	N/A	N/A	N/A	N/A	N/A	N/A	N/A	N/A	N/A	N/A	N/A	N/A	N/A	N/A
504	N/A	N/A	'L-----PY-------F------------------R--------M------	0.8802239552089581	Y	N/A	N/A	N/A	N/A	N/A	N/A	N/A	N/A	N/A	N/A	N/A	N/A	N/A	N/A	N/A	N/A	N/A	N/A	N/A	N/A	N/A	N/A	N/A	N/A	N/A	N/A	N/A	N/A	N/A	N/A	N/A	N/A	N/A	N/A	N/A	N/A	N/A	N/A	N/A	N/A	N/A	N/A	N/A	N/A
505	N/A	N/A	'V-----SR-------F------------------L--------M------	0.8802239552089581	Y	N/A	N/A	N/A	N/A	N/A	N/A	N/A	N/A	N/A	N/A	N/A	N/A	N/A	N/A	N/A	N/A	N/A	N/A	N/A	N/A	N/A	N/A	N/A	N/A	N/A	N/A	N/A	N/A	N/A	N/A	N/A	N/A	N/A	N/A	N/A	N/A	N/A	N/A	N/A	N/A	N/A	N/A	N/A	N/A
506	N/A	N/A	'S-----SQ-------R------------------S--------T------	0.8802239552089581	Y	N/A	N/A	N/A	N/A	N/A	N/A	N/A	N/A	N/A	N/A	N/A	N/A	N/A	N/A	N/A	N/A	N/A	N/A	N/A	N/A	N/A	N/A	N/A	N/A	N/A	N/A	N/A	N/A	N/A	N/A	N/A	N/A	N/A	N/A	N/A	N/A	N/A	N/A	N/A	N/A	N/A	N/A	N/A	N/A
507	N/A	N/A	'G-----PG-------K------------------A--------V------	0.8802239552089581	Y	N/A	N/A	N/A	N/A	N/A	N/A	N/A	N/A	N/A	N/A	N/A	N/A	N/A	N/A	N/A	N/A	N/A	N/A	N/A	N/A	N/A	N/A	N/A	N/A	N/A	N/A	N/A	N/A	N/A	N/A	N/A	N/A	N/A	N/A	N/A	N/A	N/A	N/A	N/A	N/A	N/A	N/A	N/A	N/A
508	N/A	N/A	'N-----SI-------M------------------F--------I------	0.8802239552089581	Y	N/A	N/A	N/A	N/A	N/A	N/A	N/A	N/A	N/A	N/A	N/A	N/A	N/A	N/A	N/A	N/A	N/A	N/A	N/A	N/A	N/A	N/A	N/A	N/A	N/A	N/A	N/A	N/A	N/A	N/A	N/A	N/A	N/A	N/A	N/A	N/A	N/A	N/A	N/A	N/A	N/A	N/A	N/A	N/A
509	N/A	N/A	'G-----PH------GW---------G-GGGGGG-GGG--GGG-GGGK-RK	0.5715856828634274	Y	N/A	N/A	N/A	N/A	N/A	N/A	N/A	N/A	N/A	N/A	N/A	N/A	N/A	N/A	N/A	N/A	N/A	N/A	N/A	N/A	N/A	N/A	N/A	N/A	N/A	N/A	N/A	N/A	N/A	N/A	N/A	N/A	N/A	N/A	N/A	N/A	N/A	N/A	N/A	N/A	N/A	N/A	N/A	N/A
510	N/A	N/A	'R-----LR------SN---------S-NTSTSG-INS--SSS-SSTS-TT	0.5715856828634274	Y	N/A	N/A	N/A	N/A	N/A	N/A	N/A	N/A	N/A	N/A	N/A	N/A	N/A	N/A	N/A	N/A	N/A	N/A	N/A	N/A	N/A	N/A	N/A	N/A	N/A	N/A	N/A	N/A	N/A	N/A	N/A	N/A	N/A	N/A	N/A	N/A	N/A	N/A	N/A	N/A	N/A	N/A	N/A	N/A
511	N/A	N/A	'S-----SQ------KC---------IPSPSPES-RQK--TTC-NNPM-PP	0.5507898420315938	Y	N/A	N/A	N/A	N/A	N/A	N/A	N/A	N/A	N/A	N/A	N/A	N/A	N/A	N/A	N/A	N/A	N/A	N/A	N/A	N/A	N/A	N/A	N/A	N/A	N/A	N/A	N/A	N/A	N/A	N/A	N/A	N/A	N/A	N/A	N/A	N/A	N/A	N/A	N/A	N/A	N/A	N/A	N/A	N/A
512	N/A	N/A	'S-----LP------FF---------YVFFFFFF-LFF--FFF-FFFI-LL	0.5507898420315938	Y	N/A	N/A	N/A	N/A	N/A	N/A	N/A	N/A	N/A	N/A	N/A	N/A	N/A	N/A	N/A	N/A	N/A	N/A	N/A	N/A	N/A	N/A	N/A	N/A	N/A	N/A	N/A	N/A	N/A	N/A	N/A	N/A	N/A	N/A	N/A	N/A	N/A	N/A	N/A	N/A	N/A	N/A	N/A	N/A
513	N/A	N/A	'K-----TG------LK---------HWTWWWWW-AIL--IIL-LLIW-WW	0.5507898420315938	Y	N/A	N/A	N/A	N/A	N/A	N/A	N/A	N/A	N/A	N/A	N/A	N/A	N/A	N/A	N/A	N/A	N/A	N/A	N/A	N/A	N/A	N/A	N/A	N/A	N/A	N/A	N/A	N/A	N/A	N/A	N/A	N/A	N/A	N/A	N/A	N/A	N/A	N/A	N/A	N/A	N/A	N/A	N/A	N/A
514	N/A	N/A	'------RG-------L------------------S---------------	0.9196160767846431	Y	N/A	N/A	N/A	N/A	N/A	N/A	N/A	N/A	N/A	N/A	N/A	N/A	N/A	N/A	N/A	N/A	N/A	N/A	N/A	N/A	N/A	N/A	N/A	N/A	N/A	N/A	N/A	N/A	N/A	N/A	N/A	N/A	N/A	N/A	N/A	N/A	N/A	N/A	N/A	N/A	N/A	N/A	N/A	N/A
515	N/A	N/A	'------LG-------L------------------F---------------	0.9196160767846431	Y	N/A	N/A	N/A	N/A	N/A	N/A	N/A	N/A	N/A	N/A	N/A	N/A	N/A	N/A	N/A	N/A	N/A	N/A	N/A	N/A	N/A	N/A	N/A	N/A	N/A	N/A	N/A	N/A	N/A	N/A	N/A	N/A	N/A	N/A	N/A	N/A	N/A	N/A	N/A	N/A	N/A	N/A	N/A	N/A
516	N/A	N/A	'------SA-------G------------------D---------------	0.9196160767846431	Y	N/A	N/A	N/A	N/A	N/A	N/A	N/A	N/A	N/A	N/A	N/A	N/A	N/A	N/A	N/A	N/A	N/A	N/A	N/A	N/A	N/A	N/A	N/A	N/A	N/A	N/A	N/A	N/A	N/A	N/A	N/A	N/A	N/A	N/A	N/A	N/A	N/A	N/A	N/A	N/A	N/A	N/A	N/A	N/A
517	N/A	N/A	'------GE-------F------------------V---------------	0.9196160767846431	Y	N/A	N/A	N/A	N/A	N/A	N/A	N/A	N/A	N/A	N/A	N/A	N/A	N/A	N/A	N/A	N/A	N/A	N/A	N/A	N/A	N/A	N/A	N/A	N/A	N/A	N/A	N/A	N/A	N/A	N/A	N/A	N/A	N/A	N/A	N/A	N/A	N/A	N/A	N/A	N/A	N/A	N/A	N/A	N/A
518	N/A	N/A	'------PQ-------I------------------V---------------	0.9196160767846431	Y	N/A	N/A	N/A	N/A	N/A	N/A	N/A	N/A	N/A	N/A	N/A	N/A	N/A	N/A	N/A	N/A	N/A	N/A	N/A	N/A	N/A	N/A	N/A	N/A	N/A	N/A	N/A	N/A	N/A	N/A	N/A	N/A	N/A	N/A	N/A	N/A	N/A	N/A	N/A	N/A	N/A	N/A	N/A	N/A
519	N/A	N/A	'------LD-------F------------------K---------------	0.9196160767846431	Y	N/A	N/A	N/A	N/A	N/A	N/A	N/A	N/A	N/A	N/A	N/A	N/A	N/A	N/A	N/A	N/A	N/A	N/A	N/A	N/A	N/A	N/A	N/A	N/A	N/A	N/A	N/A	N/A	N/A	N/A	N/A	N/A	N/A	N/A	N/A	N/A	N/A	N/A	N/A	N/A	N/A	N/A	N/A	N/A
520	N/A	N/A	'------TE-------Y------------------A---------------	0.9196160767846431	Y	N/A	N/A	N/A	N/A	N/A	N/A	N/A	N/A	N/A	N/A	N/A	N/A	N/A	N/A	N/A	N/A	N/A	N/A	N/A	N/A	N/A	N/A	N/A	N/A	N/A	N/A	N/A	N/A	N/A	N/A	N/A	N/A	N/A	N/A	N/A	N/A	N/A	N/A	N/A	N/A	N/A	N/A	N/A	N/A
521	N/A	N/A	'------HD-------V------------------D---------------	0.9196160767846431	Y	N/A	N/A	N/A	N/A	N/A	N/A	N/A	N/A	N/A	N/A	N/A	N/A	N/A	N/A	N/A	N/A	N/A	N/A	N/A	N/A	N/A	N/A	N/A	N/A	N/A	N/A	N/A	N/A	N/A	N/A	N/A	N/A	N/A	N/A	N/A	N/A	N/A	N/A	N/A	N/A	N/A	N/A	N/A	N/A
522	N/A	N/A	'------AE---A-MCF---S-------CCCCCC-SCC--CCC-CCAV-LL	0.5582883423315337	Y	N/A	N/A	N/A	N/A	N/A	N/A	N/A	N/A	N/A	N/A	N/A	N/A	N/A	N/A	N/A	N/A	N/A	N/A	N/A	N/A	N/A	N/A	N/A	N/A	N/A	N/A	N/A	N/A	N/A	N/A	N/A	N/A	N/A	N/A	N/A	N/A	N/A	N/A	N/A	N/A	N/A	N/A	N/A	N/A
523	N/A	N/A	'------YE---E-KSS---L-------LLLLLL-SQS--NNL-AAAV-LL	0.5582883423315337	Y	N/A	N/A	N/A	N/A	N/A	N/A	N/A	N/A	N/A	N/A	N/A	N/A	N/A	N/A	N/A	N/A	N/A	N/A	N/A	N/A	N/A	N/A	N/A	N/A	N/A	N/A	N/A	N/A	N/A	N/A	N/A	N/A	N/A	N/A	N/A	N/A	N/A	N/A	N/A	N/A	N/A	N/A	N/A	N/A
524	N/A	N/A	'------GE---V-AEI---M-------LLLLLL-VIE--TTV-TTIM-LM	0.5582883423315337	Y	N/A	N/A	N/A	N/A	N/A	N/A	N/A	N/A	N/A	N/A	N/A	N/A	N/A	N/A	N/A	N/A	N/A	N/A	N/A	N/A	N/A	N/A	N/A	N/A	N/A	N/A	N/A	N/A	N/A	N/A	N/A	N/A	N/A	N/A	N/A	N/A	N/A	N/A	N/A	N/A	N/A	N/A	N/A	N/A
525	N/A	N/A	'----H-SD---A-EVP---N-------DDDDDD-ATV--HHD-HHQC-HQ	0.5526894621075786	Y	N/A	N/A	N/A	N/A	N/A	N/A	N/A	N/A	N/A	N/A	N/A	N/A	N/A	N/A	N/A	N/A	N/A	N/A	N/A	N/A	N/A	N/A	N/A	N/A	N/A	N/A	N/A	N/A	N/A	N/A	N/A	N/A	N/A	N/A	N/A	N/A	N/A	N/A	N/A	N/A	N/A	N/A	N/A	N/A
526	N/A	N/A	'----H-PD---A-KIL---T-------IIIIII-VVI--IIV-IIIV-VI	0.5526894621075786	Y	N/A	N/A	N/A	N/A	N/A	N/A	N/A	N/A	N/A	N/A	N/A	N/A	N/A	N/A	N/A	N/A	N/A	N/A	N/A	N/A	N/A	N/A	N/A	N/A	N/A	N/A	N/A	N/A	N/A	N/A	N/A	N/A	N/A	N/A	N/A	N/A	N/A	N/A	N/A	N/A	N/A	N/A	N/A	N/A
527	N/A	N/A	'T---K-AD---G-SAS---L-------VVVVVV-TAA--IIV-IIAA-AA	0.5176964607078585	Y	N/A	N/A	N/A	N/A	N/A	N/A	N/A	N/A	N/A	N/A	N/A	N/A	N/A	N/A	N/A	N/A	N/A	N/A	N/A	N/A	N/A	N/A	N/A	N/A	N/A	N/A	N/A	N/A	N/A	N/A	N/A	N/A	N/A	N/A	N/A	N/A	N/A	N/A	N/A	N/A	N/A	N/A	N/A	N/A
528	N/A	N/A	'P---M-ED---P-SPF---P-------PPPPPP-PPP--PPP-PPPP-PP	0.5176964607078585	Y	N/A	N/A	N/A	N/A	N/A	N/A	N/A	N/A	N/A	N/A	N/A	N/A	N/A	N/A	N/A	N/A	N/A	N/A	N/A	N/A	N/A	N/A	N/A	N/A	N/A	N/A	N/A	N/A	N/A	N/A	N/A	N/A	N/A	N/A	N/A	N/A	N/A	N/A	N/A	N/A	N/A	N/A	N/A	N/A
529	N/A	N/A	'Q---V-RV---RILIM---F-------IIIIII-VVV--VVV-VVVI-II	0.5001999600079985	Y	N/A	N/A	N/A	N/A	N/A	N/A	N/A	N/A	N/A	N/A	N/A	N/A	N/A	N/A	N/A	N/A	N/A	N/A	N/A	N/A	N/A	N/A	N/A	N/A	N/A	N/A	N/A	N/A	N/A	N/A	N/A	N/A	N/A	N/A	N/A	N/A	N/A	N/A	N/A	N/A	N/A	N/A	N/A	N/A
530	4.09	1.298E-1	'D---R-RD---KSSRY---Q----L--KKKKKK-RRK--KKK-KKKE-KK	0.491501699660068	N	9.168E-1	9.915E-1	1E0	1E0	1E0	1E0	6.04	5.70	3.12	4.25	4.94	4.41	2.52	6.62	0.96	6.04	3.91	2.23	9.05	2.35	1.66	3.11	3.99	7.18	3.70	4.19	2.103E-2	2.811E-2	3.504E-1	1.102E-1	5.631E-2	9.403E-2	6.061E-1	1.31E-2	1E0	2.095E-2	1.564E-1	7.52E-1	2.396E-3	6.92E-1	9.616E-1	3.512E-1	1.441E-1	8.486E-3
531	3.34	2.809E-1	'F---D-PE---DQDSL---Q----D--NNNNNN-DNS--NNN-NNNN-NN	0.491501699660068	N	1E0	1E0	1E0	1E0	1E0	9.999E-1	3.85	3.17	3.21	3.37	3.30	3.12	2.51	3.55	3.47	3.42	2.93	0.90	4.66	1.75	4.18	2.49	3.13	3.94	4.56	3.57	1.656E-1	3.338E-1	3.195E-1	2.705E-1	2.918E-1	3.48E-1	6.133E-1	2.26E-1	2.451E-1	2.587E-1	4.188E-1	1E0	7.375E-2	9.421E-1	1.184E-1	6.217E-1	3.467E-1	1.518E-1
532	4.19	1.171E-1	'Q---D-GD---CDDEL---Q----Q--EEEEEE-EAE--QQE-EEED-EE	0.491501699660068	N	1E0	9.996E-1	9.93E-1	1E0	1E0	9.985E-1	4.16	5.00	2.36	1.34	4.34	4.65	3.63	4.91	3.71	3.66	3.05	2.30	6.08	2.17	4.22	3.89	4.88	5.99	5.57	5.21	1.208E-1	5.315E-2	6.868E-1	9.961E-1	1.005E-1	7.429E-2	2.079E-1	5.816E-2	1.91E-1	2.014E-1	3.755E-1	7.181E-1	2.037E-2	7.798E-1	1.135E-1	1.587E-1	5.932E-2	2.193E-2
533	2.77	4.893E-1	'E---D-PD---PNDVE---S----Q--KKKKKK-TEV--EED-EEDA-KR	0.491501699660068	N	1E0	1E0	1E0	1E0	1E0	1E0	3.32	2.50	1.71	1.85	3.13	3.56	2.09	2.78	1.98	2.96	2.61	1.44	3.50	1.78	2.46	2.77	2.76	2.80	4.69	3.05	2.866E-1	6.147E-1	9.52E-1	9.117E-1	3.44E-1	2.24E-1	8.188E-1	4.858E-1	8.67E-1	4.064E-1	5.634E-1	9.91E-1	2.368E-1	9.344E-1	6.392E-1	4.872E-1	4.915E-1	4.738E-1
534	4.31	1.036E-1	'E---N-GD---RGDDD---Q----G--SGGGGG-GGD--GGG-GGQG-DD	0.491501699660068	N	9.998E-1	1E0	1E0	9.985E-1	1E0	7.423E-1	4.26	6.31	2.21	3.25	5.78	2.15	4.37	7.88	3.28	5.54	3.60	1.86	6.34	2.85	4.12	2.45	5.50	8.90	5.18	7.01	1.098E-1	1.682E-2	7.624E-1	3.072E-1	2.63E-2	7.888E-1	9.781E-2	5.137E-3	2.959E-1	3.24E-2	2.139E-1	9.093E-1	1.637E-2	4.543E-1	1.261E-1	6.417E-1	3.362E-2	2.63E-3
535	2.90	4.328E-1	'I---N-PD---EDIDA---Q----A--QEDEEE-QQD--VVA-VVEE-LL	0.491501699660068	N	1E0	1E0	1E0	1E0	1E0	1E0	3.40	2.78	2.19	1.86	3.13	4.09	2.51	2.35	3.21	2.55	2.55	1.68	4.05	1.69	3.54	3.14	3.02	2.60	4.93	3.25	2.638E-1	4.853E-1	7.705E-1	9.098E-1	3.464E-1	1.295E-1	6.122E-1	6.922E-1	3.185E-1	5.92E-1	5.906E-1	9.586E-1	1.346E-1	9.555E-1	2.27E-1	3.418E-1	3.865E-1	5.678E-1
536	3.59	2.174E-1	'I---S-VE---VVLIS---Q----C--VVVVVV-LVI--AAV-VVVI-VV	0.491501699660068	N	9.968E-1	9.994E-1	1E0	1E0	1E0	9.988E-1	5.11	2.45	8.45	7.18	3.24	4.71	3.63	1.45	7.09	3.26	4.20	3.34	9.60	2.68	8.24	3.31	3.24	1.38	5.53	3.54	4.775E-2	6.434E-1	3.501E-3	8.51E-3	3.107E-1	7.047E-2	2.082E-1	9.9E-1	9.128E-3	3.035E-1	1.164E-1	2.79E-1	1.723E-3	5.298E-1	4.029E-3	2.895E-1	3.09E-1	9.944E-1
537	2.40	6.656E-1	'P---A-VF---SVRSF---Q----T--VVVVVV-PRC--MMI-IMIR-VV	0.491501699660068	N	1E0	1E0	1E0	1E0	1E0	1E0	3.18	1.63	3.96	4.06	2.27	3.11	2.03	1.50	3.11	2.19	2.34	1.80	3.29	2.08	3.37	2.47	2.31	1.46	4.04	2.48	3.293E-1	9.684E-1	1.478E-1	1.341E-1	7.326E-1	3.539E-1	8.437E-1	9.86E-1	3.526E-1	7.733E-1	6.996E-1	9.289E-1	2.954E-1	8.238E-1	2.721E-1	6.326E-1	7.105E-1	9.895E-1
538	4.19	1.177E-1	'Q---A-VG---LSRLA---L----S--LLLLLL-LLL--MMM-MMML-LL	0.491501699660068	N	1E0	1E0	1E0	1E0	9.98E-1	1E0	3.71	4.51	6.15	5.48	2.88	4.31	3.30	3.33	4.40	0.92	1.76	3.02	9.63	2.23	4.87	3.29	4.66	5.18	4.06	5.05	1.906E-1	8.5E-2	1.914E-2	3.416E-2	4.417E-1	1.04E-1	2.924E-1	2.824E-1	9.533E-2	1E0	9.392E-1	3.858E-1	1.695E-3	7.511E-1	6.026E-2	2.953E-1	7.331E-2	4.499E-2
539	N/A	N/A	'---------------E----------------------------------	0.9673065386922617	Y	N/A	N/A	N/A	N/A	N/A	N/A	N/A	N/A	N/A	N/A	N/A	N/A	N/A	N/A	N/A	N/A	N/A	N/A	N/A	N/A	N/A	N/A	N/A	N/A	N/A	N/A	N/A	N/A	N/A	N/A	N/A	N/A	N/A	N/A	N/A	N/A	N/A	N/A	N/A	N/A	N/A	N/A	N/A	N/A
540	N/A	N/A	'---------------T----------------------------------	0.9673065386922617	Y	N/A	N/A	N/A	N/A	N/A	N/A	N/A	N/A	N/A	N/A	N/A	N/A	N/A	N/A	N/A	N/A	N/A	N/A	N/A	N/A	N/A	N/A	N/A	N/A	N/A	N/A	N/A	N/A	N/A	N/A	N/A	N/A	N/A	N/A	N/A	N/A	N/A	N/A	N/A	N/A	N/A	N/A	N/A	N/A
541	N/A	N/A	'---------------P----------------------------------	0.9673065386922617	Y	N/A	N/A	N/A	N/A	N/A	N/A	N/A	N/A	N/A	N/A	N/A	N/A	N/A	N/A	N/A	N/A	N/A	N/A	N/A	N/A	N/A	N/A	N/A	N/A	N/A	N/A	N/A	N/A	N/A	N/A	N/A	N/A	N/A	N/A	N/A	N/A	N/A	N/A	N/A	N/A	N/A	N/A	N/A	N/A
542	N/A	N/A	'---------------V----------------------------------	0.9673065386922617	Y	N/A	N/A	N/A	N/A	N/A	N/A	N/A	N/A	N/A	N/A	N/A	N/A	N/A	N/A	N/A	N/A	N/A	N/A	N/A	N/A	N/A	N/A	N/A	N/A	N/A	N/A	N/A	N/A	N/A	N/A	N/A	N/A	N/A	N/A	N/A	N/A	N/A	N/A	N/A	N/A	N/A	N/A	N/A	N/A
543	N/A	N/A	'---------------L----------------------------------	0.9673065386922617	Y	N/A	N/A	N/A	N/A	N/A	N/A	N/A	N/A	N/A	N/A	N/A	N/A	N/A	N/A	N/A	N/A	N/A	N/A	N/A	N/A	N/A	N/A	N/A	N/A	N/A	N/A	N/A	N/A	N/A	N/A	N/A	N/A	N/A	N/A	N/A	N/A	N/A	N/A	N/A	N/A	N/A	N/A	N/A	N/A
544	N/A	N/A	'---------------L----------------------------------	0.9673065386922617	Y	N/A	N/A	N/A	N/A	N/A	N/A	N/A	N/A	N/A	N/A	N/A	N/A	N/A	N/A	N/A	N/A	N/A	N/A	N/A	N/A	N/A	N/A	N/A	N/A	N/A	N/A	N/A	N/A	N/A	N/A	N/A	N/A	N/A	N/A	N/A	N/A	N/A	N/A	N/A	N/A	N/A	N/A	N/A	N/A
545	N/A	N/A	'---------------S----------------------------------	0.9673065386922617	Y	N/A	N/A	N/A	N/A	N/A	N/A	N/A	N/A	N/A	N/A	N/A	N/A	N/A	N/A	N/A	N/A	N/A	N/A	N/A	N/A	N/A	N/A	N/A	N/A	N/A	N/A	N/A	N/A	N/A	N/A	N/A	N/A	N/A	N/A	N/A	N/A	N/A	N/A	N/A	N/A	N/A	N/A	N/A	N/A
546	N/A	N/A	'---------------S----------------------------------	0.9673065386922617	Y	N/A	N/A	N/A	N/A	N/A	N/A	N/A	N/A	N/A	N/A	N/A	N/A	N/A	N/A	N/A	N/A	N/A	N/A	N/A	N/A	N/A	N/A	N/A	N/A	N/A	N/A	N/A	N/A	N/A	N/A	N/A	N/A	N/A	N/A	N/A	N/A	N/A	N/A	N/A	N/A	N/A	N/A	N/A	N/A
547	N/A	N/A	'---------------G----------------------------------	0.9673065386922617	Y	N/A	N/A	N/A	N/A	N/A	N/A	N/A	N/A	N/A	N/A	N/A	N/A	N/A	N/A	N/A	N/A	N/A	N/A	N/A	N/A	N/A	N/A	N/A	N/A	N/A	N/A	N/A	N/A	N/A	N/A	N/A	N/A	N/A	N/A	N/A	N/A	N/A	N/A	N/A	N/A	N/A	N/A	N/A	N/A
548	N/A	N/A	'---------------Y----------------------------------	0.9673065386922617	Y	N/A	N/A	N/A	N/A	N/A	N/A	N/A	N/A	N/A	N/A	N/A	N/A	N/A	N/A	N/A	N/A	N/A	N/A	N/A	N/A	N/A	N/A	N/A	N/A	N/A	N/A	N/A	N/A	N/A	N/A	N/A	N/A	N/A	N/A	N/A	N/A	N/A	N/A	N/A	N/A	N/A	N/A	N/A	N/A
549	N/A	N/A	'---------------F----------------------------------	0.9673065386922617	Y	N/A	N/A	N/A	N/A	N/A	N/A	N/A	N/A	N/A	N/A	N/A	N/A	N/A	N/A	N/A	N/A	N/A	N/A	N/A	N/A	N/A	N/A	N/A	N/A	N/A	N/A	N/A	N/A	N/A	N/A	N/A	N/A	N/A	N/A	N/A	N/A	N/A	N/A	N/A	N/A	N/A	N/A	N/A	N/A
550	N/A	N/A	'---------------V----------------------------------	0.9673065386922617	Y	N/A	N/A	N/A	N/A	N/A	N/A	N/A	N/A	N/A	N/A	N/A	N/A	N/A	N/A	N/A	N/A	N/A	N/A	N/A	N/A	N/A	N/A	N/A	N/A	N/A	N/A	N/A	N/A	N/A	N/A	N/A	N/A	N/A	N/A	N/A	N/A	N/A	N/A	N/A	N/A	N/A	N/A	N/A	N/A
551	N/A	N/A	'---------------D----------------------------------	0.9673065386922617	Y	N/A	N/A	N/A	N/A	N/A	N/A	N/A	N/A	N/A	N/A	N/A	N/A	N/A	N/A	N/A	N/A	N/A	N/A	N/A	N/A	N/A	N/A	N/A	N/A	N/A	N/A	N/A	N/A	N/A	N/A	N/A	N/A	N/A	N/A	N/A	N/A	N/A	N/A	N/A	N/A	N/A	N/A	N/A	N/A
552	N/A	N/A	'---------------A----------------------------------	0.9673065386922617	Y	N/A	N/A	N/A	N/A	N/A	N/A	N/A	N/A	N/A	N/A	N/A	N/A	N/A	N/A	N/A	N/A	N/A	N/A	N/A	N/A	N/A	N/A	N/A	N/A	N/A	N/A	N/A	N/A	N/A	N/A	N/A	N/A	N/A	N/A	N/A	N/A	N/A	N/A	N/A	N/A	N/A	N/A	N/A	N/A
553	N/A	N/A	'---------------F----------------------------------	0.9673065386922617	Y	N/A	N/A	N/A	N/A	N/A	N/A	N/A	N/A	N/A	N/A	N/A	N/A	N/A	N/A	N/A	N/A	N/A	N/A	N/A	N/A	N/A	N/A	N/A	N/A	N/A	N/A	N/A	N/A	N/A	N/A	N/A	N/A	N/A	N/A	N/A	N/A	N/A	N/A	N/A	N/A	N/A	N/A	N/A	N/A
554	N/A	N/A	'---------------F----------------------------------	0.9673065386922617	Y	N/A	N/A	N/A	N/A	N/A	N/A	N/A	N/A	N/A	N/A	N/A	N/A	N/A	N/A	N/A	N/A	N/A	N/A	N/A	N/A	N/A	N/A	N/A	N/A	N/A	N/A	N/A	N/A	N/A	N/A	N/A	N/A	N/A	N/A	N/A	N/A	N/A	N/A	N/A	N/A	N/A	N/A	N/A	N/A
555	N/A	N/A	'---------------V----------------------------------	0.9673065386922617	Y	N/A	N/A	N/A	N/A	N/A	N/A	N/A	N/A	N/A	N/A	N/A	N/A	N/A	N/A	N/A	N/A	N/A	N/A	N/A	N/A	N/A	N/A	N/A	N/A	N/A	N/A	N/A	N/A	N/A	N/A	N/A	N/A	N/A	N/A	N/A	N/A	N/A	N/A	N/A	N/A	N/A	N/A	N/A	N/A
556	N/A	N/A	'---------------V----------------------------------	0.9673065386922617	Y	N/A	N/A	N/A	N/A	N/A	N/A	N/A	N/A	N/A	N/A	N/A	N/A	N/A	N/A	N/A	N/A	N/A	N/A	N/A	N/A	N/A	N/A	N/A	N/A	N/A	N/A	N/A	N/A	N/A	N/A	N/A	N/A	N/A	N/A	N/A	N/A	N/A	N/A	N/A	N/A	N/A	N/A	N/A	N/A
557	N/A	N/A	'---------------D----------------------------------	0.9673065386922617	Y	N/A	N/A	N/A	N/A	N/A	N/A	N/A	N/A	N/A	N/A	N/A	N/A	N/A	N/A	N/A	N/A	N/A	N/A	N/A	N/A	N/A	N/A	N/A	N/A	N/A	N/A	N/A	N/A	N/A	N/A	N/A	N/A	N/A	N/A	N/A	N/A	N/A	N/A	N/A	N/A	N/A	N/A	N/A	N/A
558	N/A	N/A	'---------------A----------------------------------	0.9673065386922617	Y	N/A	N/A	N/A	N/A	N/A	N/A	N/A	N/A	N/A	N/A	N/A	N/A	N/A	N/A	N/A	N/A	N/A	N/A	N/A	N/A	N/A	N/A	N/A	N/A	N/A	N/A	N/A	N/A	N/A	N/A	N/A	N/A	N/A	N/A	N/A	N/A	N/A	N/A	N/A	N/A	N/A	N/A	N/A	N/A
559	N/A	N/A	'---------------I----------------------------------	0.9673065386922617	Y	N/A	N/A	N/A	N/A	N/A	N/A	N/A	N/A	N/A	N/A	N/A	N/A	N/A	N/A	N/A	N/A	N/A	N/A	N/A	N/A	N/A	N/A	N/A	N/A	N/A	N/A	N/A	N/A	N/A	N/A	N/A	N/A	N/A	N/A	N/A	N/A	N/A	N/A	N/A	N/A	N/A	N/A	N/A	N/A
560	N/A	N/A	'---------------L----------------------------------	0.9673065386922617	Y	N/A	N/A	N/A	N/A	N/A	N/A	N/A	N/A	N/A	N/A	N/A	N/A	N/A	N/A	N/A	N/A	N/A	N/A	N/A	N/A	N/A	N/A	N/A	N/A	N/A	N/A	N/A	N/A	N/A	N/A	N/A	N/A	N/A	N/A	N/A	N/A	N/A	N/A	N/A	N/A	N/A	N/A	N/A	N/A
561	N/A	N/A	'---------------S----------------------------------	0.9673065386922617	Y	N/A	N/A	N/A	N/A	N/A	N/A	N/A	N/A	N/A	N/A	N/A	N/A	N/A	N/A	N/A	N/A	N/A	N/A	N/A	N/A	N/A	N/A	N/A	N/A	N/A	N/A	N/A	N/A	N/A	N/A	N/A	N/A	N/A	N/A	N/A	N/A	N/A	N/A	N/A	N/A	N/A	N/A	N/A	N/A
562	N/A	N/A	'---------------W----------------------------------	0.9673065386922617	Y	N/A	N/A	N/A	N/A	N/A	N/A	N/A	N/A	N/A	N/A	N/A	N/A	N/A	N/A	N/A	N/A	N/A	N/A	N/A	N/A	N/A	N/A	N/A	N/A	N/A	N/A	N/A	N/A	N/A	N/A	N/A	N/A	N/A	N/A	N/A	N/A	N/A	N/A	N/A	N/A	N/A	N/A	N/A	N/A
563	N/A	N/A	'---------------N----------------------------------	0.9673065386922617	Y	N/A	N/A	N/A	N/A	N/A	N/A	N/A	N/A	N/A	N/A	N/A	N/A	N/A	N/A	N/A	N/A	N/A	N/A	N/A	N/A	N/A	N/A	N/A	N/A	N/A	N/A	N/A	N/A	N/A	N/A	N/A	N/A	N/A	N/A	N/A	N/A	N/A	N/A	N/A	N/A	N/A	N/A	N/A	N/A
564	N/A	N/A	'---------------Y----------------------------------	0.9673065386922617	Y	N/A	N/A	N/A	N/A	N/A	N/A	N/A	N/A	N/A	N/A	N/A	N/A	N/A	N/A	N/A	N/A	N/A	N/A	N/A	N/A	N/A	N/A	N/A	N/A	N/A	N/A	N/A	N/A	N/A	N/A	N/A	N/A	N/A	N/A	N/A	N/A	N/A	N/A	N/A	N/A	N/A	N/A	N/A	N/A
565	N/A	N/A	'---------------F----------------------------------	0.9673065386922617	Y	N/A	N/A	N/A	N/A	N/A	N/A	N/A	N/A	N/A	N/A	N/A	N/A	N/A	N/A	N/A	N/A	N/A	N/A	N/A	N/A	N/A	N/A	N/A	N/A	N/A	N/A	N/A	N/A	N/A	N/A	N/A	N/A	N/A	N/A	N/A	N/A	N/A	N/A	N/A	N/A	N/A	N/A	N/A	N/A
566	N/A	N/A	'---------------F----------------------------------	0.9673065386922617	Y	N/A	N/A	N/A	N/A	N/A	N/A	N/A	N/A	N/A	N/A	N/A	N/A	N/A	N/A	N/A	N/A	N/A	N/A	N/A	N/A	N/A	N/A	N/A	N/A	N/A	N/A	N/A	N/A	N/A	N/A	N/A	N/A	N/A	N/A	N/A	N/A	N/A	N/A	N/A	N/A	N/A	N/A	N/A	N/A
567	N/A	N/A	'---------------V----------------------------------	0.9673065386922617	Y	N/A	N/A	N/A	N/A	N/A	N/A	N/A	N/A	N/A	N/A	N/A	N/A	N/A	N/A	N/A	N/A	N/A	N/A	N/A	N/A	N/A	N/A	N/A	N/A	N/A	N/A	N/A	N/A	N/A	N/A	N/A	N/A	N/A	N/A	N/A	N/A	N/A	N/A	N/A	N/A	N/A	N/A	N/A	N/A
568	N/A	N/A	'---------------M----------------------------------	0.9673065386922617	Y	N/A	N/A	N/A	N/A	N/A	N/A	N/A	N/A	N/A	N/A	N/A	N/A	N/A	N/A	N/A	N/A	N/A	N/A	N/A	N/A	N/A	N/A	N/A	N/A	N/A	N/A	N/A	N/A	N/A	N/A	N/A	N/A	N/A	N/A	N/A	N/A	N/A	N/A	N/A	N/A	N/A	N/A	N/A	N/A
569	N/A	N/A	'---------------E----------------------------------	0.9673065386922617	Y	N/A	N/A	N/A	N/A	N/A	N/A	N/A	N/A	N/A	N/A	N/A	N/A	N/A	N/A	N/A	N/A	N/A	N/A	N/A	N/A	N/A	N/A	N/A	N/A	N/A	N/A	N/A	N/A	N/A	N/A	N/A	N/A	N/A	N/A	N/A	N/A	N/A	N/A	N/A	N/A	N/A	N/A	N/A	N/A
570	N/A	N/A	'---------------D----------------------------------	0.9673065386922617	Y	N/A	N/A	N/A	N/A	N/A	N/A	N/A	N/A	N/A	N/A	N/A	N/A	N/A	N/A	N/A	N/A	N/A	N/A	N/A	N/A	N/A	N/A	N/A	N/A	N/A	N/A	N/A	N/A	N/A	N/A	N/A	N/A	N/A	N/A	N/A	N/A	N/A	N/A	N/A	N/A	N/A	N/A	N/A	N/A
571	N/A	N/A	'---------------G----------------------------------	0.9673065386922617	Y	N/A	N/A	N/A	N/A	N/A	N/A	N/A	N/A	N/A	N/A	N/A	N/A	N/A	N/A	N/A	N/A	N/A	N/A	N/A	N/A	N/A	N/A	N/A	N/A	N/A	N/A	N/A	N/A	N/A	N/A	N/A	N/A	N/A	N/A	N/A	N/A	N/A	N/A	N/A	N/A	N/A	N/A	N/A	N/A
572	N/A	N/A	'---------------L----------------------------------	0.9673065386922617	Y	N/A	N/A	N/A	N/A	N/A	N/A	N/A	N/A	N/A	N/A	N/A	N/A	N/A	N/A	N/A	N/A	N/A	N/A	N/A	N/A	N/A	N/A	N/A	N/A	N/A	N/A	N/A	N/A	N/A	N/A	N/A	N/A	N/A	N/A	N/A	N/A	N/A	N/A	N/A	N/A	N/A	N/A	N/A	N/A
573	N/A	N/A	'---------------V----------------------------------	0.9673065386922617	Y	N/A	N/A	N/A	N/A	N/A	N/A	N/A	N/A	N/A	N/A	N/A	N/A	N/A	N/A	N/A	N/A	N/A	N/A	N/A	N/A	N/A	N/A	N/A	N/A	N/A	N/A	N/A	N/A	N/A	N/A	N/A	N/A	N/A	N/A	N/A	N/A	N/A	N/A	N/A	N/A	N/A	N/A	N/A	N/A
574	N/A	N/A	'---------------V----------------------------------	0.9673065386922617	Y	N/A	N/A	N/A	N/A	N/A	N/A	N/A	N/A	N/A	N/A	N/A	N/A	N/A	N/A	N/A	N/A	N/A	N/A	N/A	N/A	N/A	N/A	N/A	N/A	N/A	N/A	N/A	N/A	N/A	N/A	N/A	N/A	N/A	N/A	N/A	N/A	N/A	N/A	N/A	N/A	N/A	N/A	N/A	N/A
575	N/A	N/A	'---------------S----------------------------------	0.9673065386922617	Y	N/A	N/A	N/A	N/A	N/A	N/A	N/A	N/A	N/A	N/A	N/A	N/A	N/A	N/A	N/A	N/A	N/A	N/A	N/A	N/A	N/A	N/A	N/A	N/A	N/A	N/A	N/A	N/A	N/A	N/A	N/A	N/A	N/A	N/A	N/A	N/A	N/A	N/A	N/A	N/A	N/A	N/A	N/A	N/A
576	N/A	N/A	'---------------D----------------------------------	0.9673065386922617	Y	N/A	N/A	N/A	N/A	N/A	N/A	N/A	N/A	N/A	N/A	N/A	N/A	N/A	N/A	N/A	N/A	N/A	N/A	N/A	N/A	N/A	N/A	N/A	N/A	N/A	N/A	N/A	N/A	N/A	N/A	N/A	N/A	N/A	N/A	N/A	N/A	N/A	N/A	N/A	N/A	N/A	N/A	N/A	N/A
577	N/A	N/A	'---------------N----------------------------------	0.9673065386922617	Y	N/A	N/A	N/A	N/A	N/A	N/A	N/A	N/A	N/A	N/A	N/A	N/A	N/A	N/A	N/A	N/A	N/A	N/A	N/A	N/A	N/A	N/A	N/A	N/A	N/A	N/A	N/A	N/A	N/A	N/A	N/A	N/A	N/A	N/A	N/A	N/A	N/A	N/A	N/A	N/A	N/A	N/A	N/A	N/A
578	N/A	N/A	'---------------V----------------------------------	0.9673065386922617	Y	N/A	N/A	N/A	N/A	N/A	N/A	N/A	N/A	N/A	N/A	N/A	N/A	N/A	N/A	N/A	N/A	N/A	N/A	N/A	N/A	N/A	N/A	N/A	N/A	N/A	N/A	N/A	N/A	N/A	N/A	N/A	N/A	N/A	N/A	N/A	N/A	N/A	N/A	N/A	N/A	N/A	N/A	N/A	N/A
579	N/A	N/A	'---------------H----------------------------------	0.9673065386922617	Y	N/A	N/A	N/A	N/A	N/A	N/A	N/A	N/A	N/A	N/A	N/A	N/A	N/A	N/A	N/A	N/A	N/A	N/A	N/A	N/A	N/A	N/A	N/A	N/A	N/A	N/A	N/A	N/A	N/A	N/A	N/A	N/A	N/A	N/A	N/A	N/A	N/A	N/A	N/A	N/A	N/A	N/A	N/A	N/A
580	N/A	N/A	'---------------I----------------------------------	0.9673065386922617	Y	N/A	N/A	N/A	N/A	N/A	N/A	N/A	N/A	N/A	N/A	N/A	N/A	N/A	N/A	N/A	N/A	N/A	N/A	N/A	N/A	N/A	N/A	N/A	N/A	N/A	N/A	N/A	N/A	N/A	N/A	N/A	N/A	N/A	N/A	N/A	N/A	N/A	N/A	N/A	N/A	N/A	N/A	N/A	N/A
581	N/A	N/A	'---------------R----------------------------------	0.9673065386922617	Y	N/A	N/A	N/A	N/A	N/A	N/A	N/A	N/A	N/A	N/A	N/A	N/A	N/A	N/A	N/A	N/A	N/A	N/A	N/A	N/A	N/A	N/A	N/A	N/A	N/A	N/A	N/A	N/A	N/A	N/A	N/A	N/A	N/A	N/A	N/A	N/A	N/A	N/A	N/A	N/A	N/A	N/A	N/A	N/A
582	N/A	N/A	'---------------Q----------------------------------	0.9673065386922617	Y	N/A	N/A	N/A	N/A	N/A	N/A	N/A	N/A	N/A	N/A	N/A	N/A	N/A	N/A	N/A	N/A	N/A	N/A	N/A	N/A	N/A	N/A	N/A	N/A	N/A	N/A	N/A	N/A	N/A	N/A	N/A	N/A	N/A	N/A	N/A	N/A	N/A	N/A	N/A	N/A	N/A	N/A	N/A	N/A
583	N/A	N/A	'---------------H----------------------------------	0.9673065386922617	Y	N/A	N/A	N/A	N/A	N/A	N/A	N/A	N/A	N/A	N/A	N/A	N/A	N/A	N/A	N/A	N/A	N/A	N/A	N/A	N/A	N/A	N/A	N/A	N/A	N/A	N/A	N/A	N/A	N/A	N/A	N/A	N/A	N/A	N/A	N/A	N/A	N/A	N/A	N/A	N/A	N/A	N/A	N/A	N/A
584	N/A	N/A	'---------------F----------------------------------	0.9673065386922617	Y	N/A	N/A	N/A	N/A	N/A	N/A	N/A	N/A	N/A	N/A	N/A	N/A	N/A	N/A	N/A	N/A	N/A	N/A	N/A	N/A	N/A	N/A	N/A	N/A	N/A	N/A	N/A	N/A	N/A	N/A	N/A	N/A	N/A	N/A	N/A	N/A	N/A	N/A	N/A	N/A	N/A	N/A	N/A	N/A
585	N/A	N/A	'---------------Y----------------------------------	0.9673065386922617	Y	N/A	N/A	N/A	N/A	N/A	N/A	N/A	N/A	N/A	N/A	N/A	N/A	N/A	N/A	N/A	N/A	N/A	N/A	N/A	N/A	N/A	N/A	N/A	N/A	N/A	N/A	N/A	N/A	N/A	N/A	N/A	N/A	N/A	N/A	N/A	N/A	N/A	N/A	N/A	N/A	N/A	N/A	N/A	N/A
586	N/A	N/A	'---------------K----------------------------------	0.9673065386922617	Y	N/A	N/A	N/A	N/A	N/A	N/A	N/A	N/A	N/A	N/A	N/A	N/A	N/A	N/A	N/A	N/A	N/A	N/A	N/A	N/A	N/A	N/A	N/A	N/A	N/A	N/A	N/A	N/A	N/A	N/A	N/A	N/A	N/A	N/A	N/A	N/A	N/A	N/A	N/A	N/A	N/A	N/A	N/A	N/A
587	N/A	N/A	'---------------Q----------------------------------	0.9673065386922617	Y	N/A	N/A	N/A	N/A	N/A	N/A	N/A	N/A	N/A	N/A	N/A	N/A	N/A	N/A	N/A	N/A	N/A	N/A	N/A	N/A	N/A	N/A	N/A	N/A	N/A	N/A	N/A	N/A	N/A	N/A	N/A	N/A	N/A	N/A	N/A	N/A	N/A	N/A	N/A	N/A	N/A	N/A	N/A	N/A
588	N/A	N/A	'---------------N----------------------------------	0.9673065386922617	Y	N/A	N/A	N/A	N/A	N/A	N/A	N/A	N/A	N/A	N/A	N/A	N/A	N/A	N/A	N/A	N/A	N/A	N/A	N/A	N/A	N/A	N/A	N/A	N/A	N/A	N/A	N/A	N/A	N/A	N/A	N/A	N/A	N/A	N/A	N/A	N/A	N/A	N/A	N/A	N/A	N/A	N/A	N/A	N/A
589	N/A	N/A	'---------------I----------------------------------	0.9673065386922617	Y	N/A	N/A	N/A	N/A	N/A	N/A	N/A	N/A	N/A	N/A	N/A	N/A	N/A	N/A	N/A	N/A	N/A	N/A	N/A	N/A	N/A	N/A	N/A	N/A	N/A	N/A	N/A	N/A	N/A	N/A	N/A	N/A	N/A	N/A	N/A	N/A	N/A	N/A	N/A	N/A	N/A	N/A	N/A	N/A
590	N/A	N/A	'---------------L----------------------------------	0.9673065386922617	Y	N/A	N/A	N/A	N/A	N/A	N/A	N/A	N/A	N/A	N/A	N/A	N/A	N/A	N/A	N/A	N/A	N/A	N/A	N/A	N/A	N/A	N/A	N/A	N/A	N/A	N/A	N/A	N/A	N/A	N/A	N/A	N/A	N/A	N/A	N/A	N/A	N/A	N/A	N/A	N/A	N/A	N/A	N/A	N/A
591	N/A	N/A	'---------------P----------------------------------	0.9673065386922617	Y	N/A	N/A	N/A	N/A	N/A	N/A	N/A	N/A	N/A	N/A	N/A	N/A	N/A	N/A	N/A	N/A	N/A	N/A	N/A	N/A	N/A	N/A	N/A	N/A	N/A	N/A	N/A	N/A	N/A	N/A	N/A	N/A	N/A	N/A	N/A	N/A	N/A	N/A	N/A	N/A	N/A	N/A	N/A	N/A
592	N/A	N/A	'---------------V----------------------------------	0.9673065386922617	Y	N/A	N/A	N/A	N/A	N/A	N/A	N/A	N/A	N/A	N/A	N/A	N/A	N/A	N/A	N/A	N/A	N/A	N/A	N/A	N/A	N/A	N/A	N/A	N/A	N/A	N/A	N/A	N/A	N/A	N/A	N/A	N/A	N/A	N/A	N/A	N/A	N/A	N/A	N/A	N/A	N/A	N/A	N/A	N/A
593	N/A	N/A	'---------------E----------------------------------	0.9673065386922617	Y	N/A	N/A	N/A	N/A	N/A	N/A	N/A	N/A	N/A	N/A	N/A	N/A	N/A	N/A	N/A	N/A	N/A	N/A	N/A	N/A	N/A	N/A	N/A	N/A	N/A	N/A	N/A	N/A	N/A	N/A	N/A	N/A	N/A	N/A	N/A	N/A	N/A	N/A	N/A	N/A	N/A	N/A	N/A	N/A
594	N/A	N/A	'---------------I----------------------------------	0.9673065386922617	Y	N/A	N/A	N/A	N/A	N/A	N/A	N/A	N/A	N/A	N/A	N/A	N/A	N/A	N/A	N/A	N/A	N/A	N/A	N/A	N/A	N/A	N/A	N/A	N/A	N/A	N/A	N/A	N/A	N/A	N/A	N/A	N/A	N/A	N/A	N/A	N/A	N/A	N/A	N/A	N/A	N/A	N/A	N/A	N/A
595	N/A	N/A	'---------------V----------------------------------	0.9673065386922617	Y	N/A	N/A	N/A	N/A	N/A	N/A	N/A	N/A	N/A	N/A	N/A	N/A	N/A	N/A	N/A	N/A	N/A	N/A	N/A	N/A	N/A	N/A	N/A	N/A	N/A	N/A	N/A	N/A	N/A	N/A	N/A	N/A	N/A	N/A	N/A	N/A	N/A	N/A	N/A	N/A	N/A	N/A	N/A	N/A
596	N/A	N/A	'---------------R----------------------------------	0.9673065386922617	Y	N/A	N/A	N/A	N/A	N/A	N/A	N/A	N/A	N/A	N/A	N/A	N/A	N/A	N/A	N/A	N/A	N/A	N/A	N/A	N/A	N/A	N/A	N/A	N/A	N/A	N/A	N/A	N/A	N/A	N/A	N/A	N/A	N/A	N/A	N/A	N/A	N/A	N/A	N/A	N/A	N/A	N/A	N/A	N/A
597	N/A	N/A	'---------------L----------------------------------	0.9673065386922617	Y	N/A	N/A	N/A	N/A	N/A	N/A	N/A	N/A	N/A	N/A	N/A	N/A	N/A	N/A	N/A	N/A	N/A	N/A	N/A	N/A	N/A	N/A	N/A	N/A	N/A	N/A	N/A	N/A	N/A	N/A	N/A	N/A	N/A	N/A	N/A	N/A	N/A	N/A	N/A	N/A	N/A	N/A	N/A	N/A
598	N/A	N/A	'---------------A----------------------------------	0.9673065386922617	Y	N/A	N/A	N/A	N/A	N/A	N/A	N/A	N/A	N/A	N/A	N/A	N/A	N/A	N/A	N/A	N/A	N/A	N/A	N/A	N/A	N/A	N/A	N/A	N/A	N/A	N/A	N/A	N/A	N/A	N/A	N/A	N/A	N/A	N/A	N/A	N/A	N/A	N/A	N/A	N/A	N/A	N/A	N/A	N/A
599	N/A	N/A	'---------------P----------------------------------	0.9673065386922617	Y	N/A	N/A	N/A	N/A	N/A	N/A	N/A	N/A	N/A	N/A	N/A	N/A	N/A	N/A	N/A	N/A	N/A	N/A	N/A	N/A	N/A	N/A	N/A	N/A	N/A	N/A	N/A	N/A	N/A	N/A	N/A	N/A	N/A	N/A	N/A	N/A	N/A	N/A	N/A	N/A	N/A	N/A	N/A	N/A
600	N/A	N/A	'---------------F----------------------------------	0.9673065386922617	Y	N/A	N/A	N/A	N/A	N/A	N/A	N/A	N/A	N/A	N/A	N/A	N/A	N/A	N/A	N/A	N/A	N/A	N/A	N/A	N/A	N/A	N/A	N/A	N/A	N/A	N/A	N/A	N/A	N/A	N/A	N/A	N/A	N/A	N/A	N/A	N/A	N/A	N/A	N/A	N/A	N/A	N/A	N/A	N/A
601	N/A	N/A	'---------------D----------------------------------	0.9673065386922617	Y	N/A	N/A	N/A	N/A	N/A	N/A	N/A	N/A	N/A	N/A	N/A	N/A	N/A	N/A	N/A	N/A	N/A	N/A	N/A	N/A	N/A	N/A	N/A	N/A	N/A	N/A	N/A	N/A	N/A	N/A	N/A	N/A	N/A	N/A	N/A	N/A	N/A	N/A	N/A	N/A	N/A	N/A	N/A	N/A
602	N/A	N/A	'---------------I----------------------------------	0.9673065386922617	Y	N/A	N/A	N/A	N/A	N/A	N/A	N/A	N/A	N/A	N/A	N/A	N/A	N/A	N/A	N/A	N/A	N/A	N/A	N/A	N/A	N/A	N/A	N/A	N/A	N/A	N/A	N/A	N/A	N/A	N/A	N/A	N/A	N/A	N/A	N/A	N/A	N/A	N/A	N/A	N/A	N/A	N/A	N/A	N/A
603	N/A	N/A	'---------------I----------------------------------	0.9673065386922617	Y	N/A	N/A	N/A	N/A	N/A	N/A	N/A	N/A	N/A	N/A	N/A	N/A	N/A	N/A	N/A	N/A	N/A	N/A	N/A	N/A	N/A	N/A	N/A	N/A	N/A	N/A	N/A	N/A	N/A	N/A	N/A	N/A	N/A	N/A	N/A	N/A	N/A	N/A	N/A	N/A	N/A	N/A	N/A	N/A
604	N/A	N/A	'---------------S----------------------------------	0.9673065386922617	Y	N/A	N/A	N/A	N/A	N/A	N/A	N/A	N/A	N/A	N/A	N/A	N/A	N/A	N/A	N/A	N/A	N/A	N/A	N/A	N/A	N/A	N/A	N/A	N/A	N/A	N/A	N/A	N/A	N/A	N/A	N/A	N/A	N/A	N/A	N/A	N/A	N/A	N/A	N/A	N/A	N/A	N/A	N/A	N/A
605	N/A	N/A	'---------------A----------------------------------	0.9673065386922617	Y	N/A	N/A	N/A	N/A	N/A	N/A	N/A	N/A	N/A	N/A	N/A	N/A	N/A	N/A	N/A	N/A	N/A	N/A	N/A	N/A	N/A	N/A	N/A	N/A	N/A	N/A	N/A	N/A	N/A	N/A	N/A	N/A	N/A	N/A	N/A	N/A	N/A	N/A	N/A	N/A	N/A	N/A	N/A	N/A
606	N/A	N/A	'---------------F----------------------------------	0.9673065386922617	Y	N/A	N/A	N/A	N/A	N/A	N/A	N/A	N/A	N/A	N/A	N/A	N/A	N/A	N/A	N/A	N/A	N/A	N/A	N/A	N/A	N/A	N/A	N/A	N/A	N/A	N/A	N/A	N/A	N/A	N/A	N/A	N/A	N/A	N/A	N/A	N/A	N/A	N/A	N/A	N/A	N/A	N/A	N/A	N/A
607	N/A	N/A	'---------------F----------------------------------	0.9673065386922617	Y	N/A	N/A	N/A	N/A	N/A	N/A	N/A	N/A	N/A	N/A	N/A	N/A	N/A	N/A	N/A	N/A	N/A	N/A	N/A	N/A	N/A	N/A	N/A	N/A	N/A	N/A	N/A	N/A	N/A	N/A	N/A	N/A	N/A	N/A	N/A	N/A	N/A	N/A	N/A	N/A	N/A	N/A	N/A	N/A
608	N/A	N/A	'---------------G----------------------------------	0.9673065386922617	Y	N/A	N/A	N/A	N/A	N/A	N/A	N/A	N/A	N/A	N/A	N/A	N/A	N/A	N/A	N/A	N/A	N/A	N/A	N/A	N/A	N/A	N/A	N/A	N/A	N/A	N/A	N/A	N/A	N/A	N/A	N/A	N/A	N/A	N/A	N/A	N/A	N/A	N/A	N/A	N/A	N/A	N/A	N/A	N/A
609	N/A	N/A	'---------------G----------------------------------	0.9673065386922617	Y	N/A	N/A	N/A	N/A	N/A	N/A	N/A	N/A	N/A	N/A	N/A	N/A	N/A	N/A	N/A	N/A	N/A	N/A	N/A	N/A	N/A	N/A	N/A	N/A	N/A	N/A	N/A	N/A	N/A	N/A	N/A	N/A	N/A	N/A	N/A	N/A	N/A	N/A	N/A	N/A	N/A	N/A	N/A	N/A
610	N/A	N/A	'---------------R----------------------------------	0.9673065386922617	Y	N/A	N/A	N/A	N/A	N/A	N/A	N/A	N/A	N/A	N/A	N/A	N/A	N/A	N/A	N/A	N/A	N/A	N/A	N/A	N/A	N/A	N/A	N/A	N/A	N/A	N/A	N/A	N/A	N/A	N/A	N/A	N/A	N/A	N/A	N/A	N/A	N/A	N/A	N/A	N/A	N/A	N/A	N/A	N/A
611	N/A	N/A	'----H--A---V--IF---Q-------FFFFFF-YYY--FFF-FFFY-FF	0.6036792641471707	Y	N/A	N/A	N/A	N/A	N/A	N/A	N/A	N/A	N/A	N/A	N/A	N/A	N/A	N/A	N/A	N/A	N/A	N/A	N/A	N/A	N/A	N/A	N/A	N/A	N/A	N/A	N/A	N/A	N/A	N/A	N/A	N/A	N/A	N/A	N/A	N/A	N/A	N/A	N/A	N/A	N/A	N/A	N/A	N/A
612	N/A	N/A	'----S--S---L--IC---Q-------LLLLLL-III--III-IILL-LL	0.6036792641471707	Y	N/A	N/A	N/A	N/A	N/A	N/A	N/A	N/A	N/A	N/A	N/A	N/A	N/A	N/A	N/A	N/A	N/A	N/A	N/A	N/A	N/A	N/A	N/A	N/A	N/A	N/A	N/A	N/A	N/A	N/A	N/A	N/A	N/A	N/A	N/A	N/A	N/A	N/A	N/A	N/A	N/A	N/A	N/A	N/A
613	N/A	N/A	'----S--V---E--IH---Q-------VAAFVA-LLI--IIL-LLII-LL	0.6036792641471707	Y	N/A	N/A	N/A	N/A	N/A	N/A	N/A	N/A	N/A	N/A	N/A	N/A	N/A	N/A	N/A	N/A	N/A	N/A	N/A	N/A	N/A	N/A	N/A	N/A	N/A	N/A	N/A	N/A	N/A	N/A	N/A	N/A	N/A	N/A	N/A	N/A	N/A	N/A	N/A	N/A	N/A	N/A	N/A	N/A
614	N/A	N/A	'----D--C---E--NF---S-------SSSSSS-FTN--NNN-NNTL-TT	0.6036792641471707	Y	N/A	N/A	N/A	N/A	N/A	N/A	N/A	N/A	N/A	N/A	N/A	N/A	N/A	N/A	N/A	N/A	N/A	N/A	N/A	N/A	N/A	N/A	N/A	N/A	N/A	N/A	N/A	N/A	N/A	N/A	N/A	N/A	N/A	N/A	N/A	N/A	N/A	N/A	N/A	N/A	N/A	N/A	N/A	N/A
615	N/A	N/A	'----S--E---F--FF---A-------HHFFHH-FFF--FFF-FFLL-FF	0.6036792641471707	Y	N/A	N/A	N/A	N/A	N/A	N/A	N/A	N/A	N/A	N/A	N/A	N/A	N/A	N/A	N/A	N/A	N/A	N/A	N/A	N/A	N/A	N/A	N/A	N/A	N/A	N/A	N/A	N/A	N/A	N/A	N/A	N/A	N/A	N/A	N/A	N/A	N/A	N/A	N/A	N/A	N/A	N/A	N/A	N/A
616	N/A	N/A	'----K--D---G--ER---F-------KKKKKK-RVE--EEE-DDRY-RR	0.6036792641471707	Y	N/A	N/A	N/A	N/A	N/A	N/A	N/A	N/A	N/A	N/A	N/A	N/A	N/A	N/A	N/A	N/A	N/A	N/A	N/A	N/A	N/A	N/A	N/A	N/A	N/A	N/A	N/A	N/A	N/A	N/A	N/A	N/A	N/A	N/A	N/A	N/A	N/A	N/A	N/A	N/A	N/A	N/A	N/A	N/A
617	N/A	N/A	'----S--N---P--DM---Q-------DDDDDD-RVD--YYV-YYDD-DD	0.6036792641471707	Y	N/A	N/A	N/A	N/A	N/A	N/A	N/A	N/A	N/A	N/A	N/A	N/A	N/A	N/A	N/A	N/A	N/A	N/A	N/A	N/A	N/A	N/A	N/A	N/A	N/A	N/A	N/A	N/A	N/A	N/A	N/A	N/A	N/A	N/A	N/A	N/A	N/A	N/A	N/A	N/A	N/A	N/A	N/A	N/A
618	N/A	N/A	'----P--P---T--LI---S-------VIIIII-DNL--VVV-IIII-II	0.6036792641471707	Y	N/A	N/A	N/A	N/A	N/A	N/A	N/A	N/A	N/A	N/A	N/A	N/A	N/A	N/A	N/A	N/A	N/A	N/A	N/A	N/A	N/A	N/A	N/A	N/A	N/A	N/A	N/A	N/A	N/A	N/A	N/A	N/A	N/A	N/A	N/A	N/A	N/A	N/A	N/A	N/A	N/A	N/A	N/A	N/A
619	N/A	N/A	'----S--E---D---K---K-------TTTTTS--ST--TTM-LLS--TT	0.6680663867226555	Y	N/A	N/A	N/A	N/A	N/A	N/A	N/A	N/A	N/A	N/A	N/A	N/A	N/A	N/A	N/A	N/A	N/A	N/A	N/A	N/A	N/A	N/A	N/A	N/A	N/A	N/A	N/A	N/A	N/A	N/A	N/A	N/A	N/A	N/A	N/A	N/A	N/A	N/A	N/A	N/A	N/A	N/A	N/A	N/A
620	N/A	N/A	'----Q--E---S---L---R-------H-DDED--EA--DDE-DD---AA	0.7075584883023396	Y	N/A	N/A	N/A	N/A	N/A	N/A	N/A	N/A	N/A	N/A	N/A	N/A	N/A	N/A	N/A	N/A	N/A	N/A	N/A	N/A	N/A	N/A	N/A	N/A	N/A	N/A	N/A	N/A	N/A	N/A	N/A	N/A	N/A	N/A	N/A	N/A	N/A	N/A	N/A	N/A	N/A	N/A	N/A	N/A
621	N/A	N/A	'----R--A---L---L---D-------G--G-T--FP--EEK-EE---LL	0.7364527094581084	Y	N/A	N/A	N/A	N/A	N/A	N/A	N/A	N/A	N/A	N/A	N/A	N/A	N/A	N/A	N/A	N/A	N/A	N/A	N/A	N/A	N/A	N/A	N/A	N/A	N/A	N/A	N/A	N/A	N/A	N/A	N/A	N/A	N/A	N/A	N/A	N/A	N/A	N/A	N/A	N/A	N/A	N/A	N/A	N/A
622	N/A	N/A	'----K--I---A---Q---K-------D-------RP----D--------	0.8174365126974605	Y	N/A	N/A	N/A	N/A	N/A	N/A	N/A	N/A	N/A	N/A	N/A	N/A	N/A	N/A	N/A	N/A	N/A	N/A	N/A	N/A	N/A	N/A	N/A	N/A	N/A	N/A	N/A	N/A	N/A	N/A	N/A	N/A	N/A	N/A	N/A	N/A	N/A	N/A	N/A	N/A	N/A	N/A	N/A	N/A
623	N/A	N/A	'----S--A---V---V---F-------G-------KS----M--------	0.8174365126974605	Y	N/A	N/A	N/A	N/A	N/A	N/A	N/A	N/A	N/A	N/A	N/A	N/A	N/A	N/A	N/A	N/A	N/A	N/A	N/A	N/A	N/A	N/A	N/A	N/A	N/A	N/A	N/A	N/A	N/A	N/A	N/A	N/A	N/A	N/A	N/A	N/A	N/A	N/A	N/A	N/A	N/A	N/A	N/A	N/A
624	N/A	N/A	'----R--R---R---P---Q-------T-------TP----V--------	0.8174365126974605	Y	N/A	N/A	N/A	N/A	N/A	N/A	N/A	N/A	N/A	N/A	N/A	N/A	N/A	N/A	N/A	N/A	N/A	N/A	N/A	N/A	N/A	N/A	N/A	N/A	N/A	N/A	N/A	N/A	N/A	N/A	N/A	N/A	N/A	N/A	N/A	N/A	N/A	N/A	N/A	N/A	N/A	N/A	N/A	N/A
625	N/A	N/A	'----I--A---K---T---E-------K------EKV--EEG-GG-----	0.782743451309738	Y	N/A	N/A	N/A	N/A	N/A	N/A	N/A	N/A	N/A	N/A	N/A	N/A	N/A	N/A	N/A	N/A	N/A	N/A	N/A	N/A	N/A	N/A	N/A	N/A	N/A	N/A	N/A	N/A	N/A	N/A	N/A	N/A	N/A	N/A	N/A	N/A	N/A	N/A	N/A	N/A	N/A	N/A	N/A	N/A
626	N/A	N/A	'----G--D---Q---L---K-------E------GSE--NNS-SS-----	0.782743451309738	Y	N/A	N/A	N/A	N/A	N/A	N/A	N/A	N/A	N/A	N/A	N/A	N/A	N/A	N/A	N/A	N/A	N/A	N/A	N/A	N/A	N/A	N/A	N/A	N/A	N/A	N/A	N/A	N/A	N/A	N/A	N/A	N/A	N/A	N/A	N/A	N/A	N/A	N/A	N/A	N/A	N/A	N/A	N/A	N/A
627	N/A	N/A	'----D--H---L---L---K--------------GTQ--AIP-SS-----	0.8003399320135973	Y	N/A	N/A	N/A	N/A	N/A	N/A	N/A	N/A	N/A	N/A	N/A	N/A	N/A	N/A	N/A	N/A	N/A	N/A	N/A	N/A	N/A	N/A	N/A	N/A	N/A	N/A	N/A	N/A	N/A	N/A	N/A	N/A	N/A	N/A	N/A	N/A	N/A	N/A	N/A	N/A	N/A	N/A	N/A	N/A
628	N/A	N/A	'----G--D---M---S------------------ANP--TSA-DD-----	0.8349330133973205	Y	N/A	N/A	N/A	N/A	N/A	N/A	N/A	N/A	N/A	N/A	N/A	N/A	N/A	N/A	N/A	N/A	N/A	N/A	N/A	N/A	N/A	N/A	N/A	N/A	N/A	N/A	N/A	N/A	N/A	N/A	N/A	N/A	N/A	N/A	N/A	N/A	N/A	N/A	N/A	N/A	N/A	N/A	N/A	N/A
629	N/A	N/A	'----A--T---N---Y------------------PLD--SSH-SS-----	0.8349330133973205	Y	N/A	N/A	N/A	N/A	N/A	N/A	N/A	N/A	N/A	N/A	N/A	N/A	N/A	N/A	N/A	N/A	N/A	N/A	N/A	N/A	N/A	N/A	N/A	N/A	N/A	N/A	N/A	N/A	N/A	N/A	N/A	N/A	N/A	N/A	N/A	N/A	N/A	N/A	N/A	N/A	N/A	N/A	N/A	N/A
630	N/A	N/A	'----S--Q---I---I------------------TPP--PPD-LL-----	0.8349330133973205	Y	N/A	N/A	N/A	N/A	N/A	N/A	N/A	N/A	N/A	N/A	N/A	N/A	N/A	N/A	N/A	N/A	N/A	N/A	N/A	N/A	N/A	N/A	N/A	N/A	N/A	N/A	N/A	N/A	N/A	N/A	N/A	N/A	N/A	N/A	N/A	N/A	N/A	N/A	N/A	N/A	N/A	N/A	N/A	N/A
631	N/A	N/A	'----D--Q---S---E------------------FSA--EET-EE-----	0.8349330133973205	Y	N/A	N/A	N/A	N/A	N/A	N/A	N/A	N/A	N/A	N/A	N/A	N/A	N/A	N/A	N/A	N/A	N/A	N/A	N/A	N/A	N/A	N/A	N/A	N/A	N/A	N/A	N/A	N/A	N/A	N/A	N/A	N/A	N/A	N/A	N/A	N/A	N/A	N/A	N/A	N/A	N/A	N/A	N/A	N/A
632	N/A	N/A	'-------K---G---S------------------DKS--RKN-KR-----	0.8405318936212758	Y	N/A	N/A	N/A	N/A	N/A	N/A	N/A	N/A	N/A	N/A	N/A	N/A	N/A	N/A	N/A	N/A	N/A	N/A	N/A	N/A	N/A	N/A	N/A	N/A	N/A	N/A	N/A	N/A	N/A	N/A	N/A	N/A	N/A	N/A	N/A	N/A	N/A	N/A	N/A	N/A	N/A	N/A	N/A	N/A
633	N/A	N/A	'-------Q---R---V------------------ATR--VCH-LL-----	0.8405318936212758	Y	N/A	N/A	N/A	N/A	N/A	N/A	N/A	N/A	N/A	N/A	N/A	N/A	N/A	N/A	N/A	N/A	N/A	N/A	N/A	N/A	N/A	N/A	N/A	N/A	N/A	N/A	N/A	N/A	N/A	N/A	N/A	N/A	N/A	N/A	N/A	N/A	N/A	N/A	N/A	N/A	N/A	N/A	N/A	N/A
634	N/A	N/A	'-------H---L---D------------------FSL--NNR-NN-----	0.8405318936212758	Y	N/A	N/A	N/A	N/A	N/A	N/A	N/A	N/A	N/A	N/A	N/A	N/A	N/A	N/A	N/A	N/A	N/A	N/A	N/A	N/A	N/A	N/A	N/A	N/A	N/A	N/A	N/A	N/A	N/A	N/A	N/A	N/A	N/A	N/A	N/A	N/A	N/A	N/A	N/A	N/A	N/A	N/A	N/A	N/A
635	N/A	N/A	'-------Y---R---V------------------TLS--PPG-QH-----	0.8405318936212758	Y	N/A	N/A	N/A	N/A	N/A	N/A	N/A	N/A	N/A	N/A	N/A	N/A	N/A	N/A	N/A	N/A	N/A	N/A	N/A	N/A	N/A	N/A	N/A	N/A	N/A	N/A	N/A	N/A	N/A	N/A	N/A	N/A	N/A	N/A	N/A	N/A	N/A	N/A	N/A	N/A	N/A	N/A	N/A	N/A
636	N/A	N/A	'-------Q---V---M------------------KTK--IIP-TT-----	0.8405318936212758	Y	N/A	N/A	N/A	N/A	N/A	N/A	N/A	N/A	N/A	N/A	N/A	N/A	N/A	N/A	N/A	N/A	N/A	N/A	N/A	N/A	N/A	N/A	N/A	N/A	N/A	N/A	N/A	N/A	N/A	N/A	N/A	N/A	N/A	N/A	N/A	N/A	N/A	N/A	N/A	N/A	N/A	N/A	N/A	N/A
637	N/A	N/A	'-------P---L---L------------------RNF--LLP-SS-----	0.8405318936212758	Y	N/A	N/A	N/A	N/A	N/A	N/A	N/A	N/A	N/A	N/A	N/A	N/A	N/A	N/A	N/A	N/A	N/A	N/A	N/A	N/A	N/A	N/A	N/A	N/A	N/A	N/A	N/A	N/A	N/A	N/A	N/A	N/A	N/A	N/A	N/A	N/A	N/A	N/A	N/A	N/A	N/A	N/A	N/A	N/A
638	N/A	N/A	'-----------E---S------------------SDD--PPT-PP-----	0.8577284543091381	Y	N/A	N/A	N/A	N/A	N/A	N/A	N/A	N/A	N/A	N/A	N/A	N/A	N/A	N/A	N/A	N/A	N/A	N/A	N/A	N/A	N/A	N/A	N/A	N/A	N/A	N/A	N/A	N/A	N/A	N/A	N/A	N/A	N/A	N/A	N/A	N/A	N/A	N/A	N/A	N/A	N/A	N/A	N/A	N/A
639	N/A	N/A	'-----------G---E------------------SRR--VSS-SS-----	0.8577284543091381	Y	N/A	N/A	N/A	N/A	N/A	N/A	N/A	N/A	N/A	N/A	N/A	N/A	N/A	N/A	N/A	N/A	N/A	N/A	N/A	N/A	N/A	N/A	N/A	N/A	N/A	N/A	N/A	N/A	N/A	N/A	N/A	N/A	N/A	N/A	N/A	N/A	N/A	N/A	N/A	N/A	N/A	N/A	N/A	N/A
640	N/A	N/A	'-----------Q---L------------------LKA--KKW-KK-----	0.8577284543091381	Y	N/A	N/A	N/A	N/A	N/A	N/A	N/A	N/A	N/A	N/A	N/A	N/A	N/A	N/A	N/A	N/A	N/A	N/A	N/A	N/A	N/A	N/A	N/A	N/A	N/A	N/A	N/A	N/A	N/A	N/A	N/A	N/A	N/A	N/A	N/A	N/A	N/A	N/A	N/A	N/A	N/A	N/A	N/A	N/A
641	N/A	N/A	'-----------S---K------------------RTR--TLL-TA-----	0.8577284543091381	Y	N/A	N/A	N/A	N/A	N/A	N/A	N/A	N/A	N/A	N/A	N/A	N/A	N/A	N/A	N/A	N/A	N/A	N/A	N/A	N/A	N/A	N/A	N/A	N/A	N/A	N/A	N/A	N/A	N/A	N/A	N/A	N/A	N/A	N/A	N/A	N/A	N/A	N/A	N/A	N/A	N/A	N/A	N/A	N/A
642	N/A	N/A	'-----------L---V------------------ASQ--VVA-DD-----	0.8577284543091381	Y	N/A	N/A	N/A	N/A	N/A	N/A	N/A	N/A	N/A	N/A	N/A	N/A	N/A	N/A	N/A	N/A	N/A	N/A	N/A	N/A	N/A	N/A	N/A	N/A	N/A	N/A	N/A	N/A	N/A	N/A	N/A	N/A	N/A	N/A	N/A	N/A	N/A	N/A	N/A	N/A	N/A	N/A	N/A	N/A
643	N/A	N/A	'-----------G---V------------------RKS--NNP-QQ-----	0.8577284543091381	Y	N/A	N/A	N/A	N/A	N/A	N/A	N/A	N/A	N/A	N/A	N/A	N/A	N/A	N/A	N/A	N/A	N/A	N/A	N/A	N/A	N/A	N/A	N/A	N/A	N/A	N/A	N/A	N/A	N/A	N/A	N/A	N/A	N/A	N/A	N/A	N/A	N/A	N/A	N/A	N/A	N/A	N/A	N/A	N/A
644	N/A	N/A	'-----------W---V------------------FNF--RRG-WW-----	0.8577284543091381	Y	N/A	N/A	N/A	N/A	N/A	N/A	N/A	N/A	N/A	N/A	N/A	N/A	N/A	N/A	N/A	N/A	N/A	N/A	N/A	N/A	N/A	N/A	N/A	N/A	N/A	N/A	N/A	N/A	N/A	N/A	N/A	N/A	N/A	N/A	N/A	N/A	N/A	N/A	N/A	N/A	N/A	N/A	N/A	N/A
645	N/A	N/A	'-----------R---D------------------QFR----R-K------	0.8746250749850031	Y	N/A	N/A	N/A	N/A	N/A	N/A	N/A	N/A	N/A	N/A	N/A	N/A	N/A	N/A	N/A	N/A	N/A	N/A	N/A	N/A	N/A	N/A	N/A	N/A	N/A	N/A	N/A	N/A	N/A	N/A	N/A	N/A	N/A	N/A	N/A	N/A	N/A	N/A	N/A	N/A	N/A	N/A	N/A	N/A
646	N/A	N/A	'-----------Q---L------------------LQQ----A-G------	0.8746250749850031	Y	N/A	N/A	N/A	N/A	N/A	N/A	N/A	N/A	N/A	N/A	N/A	N/A	N/A	N/A	N/A	N/A	N/A	N/A	N/A	N/A	N/A	N/A	N/A	N/A	N/A	N/A	N/A	N/A	N/A	N/A	N/A	N/A	N/A	N/A	N/A	N/A	N/A	N/A	N/A	N/A	N/A	N/A	N/A	N/A
647	N/A	N/A	'-----------K---A------------------KRS--KKK-RR-----	0.8577284543091381	Y	N/A	N/A	N/A	N/A	N/A	N/A	N/A	N/A	N/A	N/A	N/A	N/A	N/A	N/A	N/A	N/A	N/A	N/A	N/A	N/A	N/A	N/A	N/A	N/A	N/A	N/A	N/A	N/A	N/A	N/A	N/A	N/A	N/A	N/A	N/A	N/A	N/A	N/A	N/A	N/A	N/A	N/A	N/A	N/A
648	N/A	N/A	'-----------E---L------------------PQL--LLT-FF-----	0.8577284543091381	Y	N/A	N/A	N/A	N/A	N/A	N/A	N/A	N/A	N/A	N/A	N/A	N/A	N/A	N/A	N/A	N/A	N/A	N/A	N/A	N/A	N/A	N/A	N/A	N/A	N/A	N/A	N/A	N/A	N/A	N/A	N/A	N/A	N/A	N/A	N/A	N/A	N/A	N/A	N/A	N/A	N/A	N/A	N/A	N/A
649	N/A	N/A	'-----------L---Y------------------FLR--FFF-FF-----	0.8577284543091381	Y	N/A	N/A	N/A	N/A	N/A	N/A	N/A	N/A	N/A	N/A	N/A	N/A	N/A	N/A	N/A	N/A	N/A	N/A	N/A	N/A	N/A	N/A	N/A	N/A	N/A	N/A	N/A	N/A	N/A	N/A	N/A	N/A	N/A	N/A	N/A	N/A	N/A	N/A	N/A	N/A	N/A	N/A	N/A	N/A
650	N/A	N/A	'-----------L---R------------------RCM--GGR-RR-----	0.8577284543091381	Y	N/A	N/A	N/A	N/A	N/A	N/A	N/A	N/A	N/A	N/A	N/A	N/A	N/A	N/A	N/A	N/A	N/A	N/A	N/A	N/A	N/A	N/A	N/A	N/A	N/A	N/A	N/A	N/A	N/A	N/A	N/A	N/A	N/A	N/A	N/A	N/A	N/A	N/A	N/A	N/A	N/A	N/A	N/A	N/A
651	N/A	N/A	'-----------F---V------------------SCS--FFL-FF-----	0.8577284543091381	Y	N/A	N/A	N/A	N/A	N/A	N/A	N/A	N/A	N/A	N/A	N/A	N/A	N/A	N/A	N/A	N/A	N/A	N/A	N/A	N/A	N/A	N/A	N/A	N/A	N/A	N/A	N/A	N/A	N/A	N/A	N/A	N/A	N/A	N/A	N/A	N/A	N/A	N/A	N/A	N/A	N/A	N/A	N/A	N/A
652	N/A	N/A	'-----------Y---F------------------NFS--KRK-RR-----	0.8577284543091381	Y	N/A	N/A	N/A	N/A	N/A	N/A	N/A	N/A	N/A	N/A	N/A	N/A	N/A	N/A	N/A	N/A	N/A	N/A	N/A	N/A	N/A	N/A	N/A	N/A	N/A	N/A	N/A	N/A	N/A	N/A	N/A	N/A	N/A	N/A	N/A	N/A	N/A	N/A	N/A	N/A	N/A	N/A	N/A	N/A
653	N/A	N/A	'---------------K------------------RPF--FLL-FL-----	0.8730253949210158	Y	N/A	N/A	N/A	N/A	N/A	N/A	N/A	N/A	N/A	N/A	N/A	N/A	N/A	N/A	N/A	N/A	N/A	N/A	N/A	N/A	N/A	N/A	N/A	N/A	N/A	N/A	N/A	N/A	N/A	N/A	N/A	N/A	N/A	N/A	N/A	N/A	N/A	N/A	N/A	N/A	N/A	N/A	N/A	N/A
654	N/A	N/A	'---------------L------------------GVR--PPP-PP-----	0.8730253949210158	Y	N/A	N/A	N/A	N/A	N/A	N/A	N/A	N/A	N/A	N/A	N/A	N/A	N/A	N/A	N/A	N/A	N/A	N/A	N/A	N/A	N/A	N/A	N/A	N/A	N/A	N/A	N/A	N/A	N/A	N/A	N/A	N/A	N/A	N/A	N/A	N/A	N/A	N/A	N/A	N/A	N/A	N/A	N/A	N/A
655	N/A	N/A	'---------------N------------------SNG--GGA-AA-----	0.8730253949210158	Y	N/A	N/A	N/A	N/A	N/A	N/A	N/A	N/A	N/A	N/A	N/A	N/A	N/A	N/A	N/A	N/A	N/A	N/A	N/A	N/A	N/A	N/A	N/A	N/A	N/A	N/A	N/A	N/A	N/A	N/A	N/A	N/A	N/A	N/A	N/A	N/A	N/A	N/A	N/A	N/A	N/A	N/A	N/A	N/A
656	N/A	N/A	'---------------V------------------KDR--LLL-LL-----	0.8730253949210158	Y	N/A	N/A	N/A	N/A	N/A	N/A	N/A	N/A	N/A	N/A	N/A	N/A	N/A	N/A	N/A	N/A	N/A	N/A	N/A	N/A	N/A	N/A	N/A	N/A	N/A	N/A	N/A	N/A	N/A	N/A	N/A	N/A	N/A	N/A	N/A	N/A	N/A	N/A	N/A	N/A	N/A	N/A	N/A	N/A
657	N/A	N/A	'---------------L------------------DTN--RRL-PP-----	0.8730253949210158	Y	N/A	N/A	N/A	N/A	N/A	N/A	N/A	N/A	N/A	N/A	N/A	N/A	N/A	N/A	N/A	N/A	N/A	N/A	N/A	N/A	N/A	N/A	N/A	N/A	N/A	N/A	N/A	N/A	N/A	N/A	N/A	N/A	N/A	N/A	N/A	N/A	N/A	N/A	N/A	N/A	N/A	N/A	N/A	N/A
658	N/A	N/A	'---------------L------------------LVA--VLA-LL-----	0.8730253949210158	Y	N/A	N/A	N/A	N/A	N/A	N/A	N/A	N/A	N/A	N/A	N/A	N/A	N/A	N/A	N/A	N/A	N/A	N/A	N/A	N/A	N/A	N/A	N/A	N/A	N/A	N/A	N/A	N/A	N/A	N/A	N/A	N/A	N/A	N/A	N/A	N/A	N/A	N/A	N/A	N/A	N/A	N/A	N/A	N/A
659	N/A	N/A	'---------------L------------------PGR--LLL-LL-----	0.8730253949210158	Y	N/A	N/A	N/A	N/A	N/A	N/A	N/A	N/A	N/A	N/A	N/A	N/A	N/A	N/A	N/A	N/A	N/A	N/A	N/A	N/A	N/A	N/A	N/A	N/A	N/A	N/A	N/A	N/A	N/A	N/A	N/A	N/A	N/A	N/A	N/A	N/A	N/A	N/A	N/A	N/A	N/A	N/A	N/A	N/A
660	N/A	N/A	'---------------C------------------KEQ--TTT-GG-----	0.8730253949210158	Y	N/A	N/A	N/A	N/A	N/A	N/A	N/A	N/A	N/A	N/A	N/A	N/A	N/A	N/A	N/A	N/A	N/A	N/A	N/A	N/A	N/A	N/A	N/A	N/A	N/A	N/A	N/A	N/A	N/A	N/A	N/A	N/A	N/A	N/A	N/A	N/A	N/A	N/A	N/A	N/A	N/A	N/A	N/A	N/A
661	N/A	N/A	'---------------I------------------REP--YYA-VI-----	0.8730253949210158	Y	N/A	N/A	N/A	N/A	N/A	N/A	N/A	N/A	N/A	N/A	N/A	N/A	N/A	N/A	N/A	N/A	N/A	N/A	N/A	N/A	N/A	N/A	N/A	N/A	N/A	N/A	N/A	N/A	N/A	N/A	N/A	N/A	N/A	N/A	N/A	N/A	N/A	N/A	N/A	N/A	N/A	N/A	N/A	N/A
662	N/A	N/A	'---------------C------------------PSG--RRR-SS-----	0.8730253949210158	Y	N/A	N/A	N/A	N/A	N/A	N/A	N/A	N/A	N/A	N/A	N/A	N/A	N/A	N/A	N/A	N/A	N/A	N/A	N/A	N/A	N/A	N/A	N/A	N/A	N/A	N/A	N/A	N/A	N/A	N/A	N/A	N/A	N/A	N/A	N/A	N/A	N/A	N/A	N/A	N/A	N/A	N/A	N/A	N/A
663	N/A	N/A	'---------------H------------------RQR--KKE-KK-----	0.8730253949210158	Y	N/A	N/A	N/A	N/A	N/A	N/A	N/A	N/A	N/A	N/A	N/A	N/A	N/A	N/A	N/A	N/A	N/A	N/A	N/A	N/A	N/A	N/A	N/A	N/A	N/A	N/A	N/A	N/A	N/A	N/A	N/A	N/A	N/A	N/A	N/A	N/A	N/A	N/A	N/A	N/A	N/A	N/A	N/A	N/A
664	N/A	N/A	'---------------V------------------NTL--QQS-QQ-----	0.8730253949210158	Y	N/A	N/A	N/A	N/A	N/A	N/A	N/A	N/A	N/A	N/A	N/A	N/A	N/A	N/A	N/A	N/A	N/A	N/A	N/A	N/A	N/A	N/A	N/A	N/A	N/A	N/A	N/A	N/A	N/A	N/A	N/A	N/A	N/A	N/A	N/A	N/A	N/A	N/A	N/A	N/A	N/A	N/A	N/A	N/A
665	N/A	N/A	'---------------V------------------TIT--SSS-SS-----	0.8730253949210158	Y	N/A	N/A	N/A	N/A	N/A	N/A	N/A	N/A	N/A	N/A	N/A	N/A	N/A	N/A	N/A	N/A	N/A	N/A	N/A	N/A	N/A	N/A	N/A	N/A	N/A	N/A	N/A	N/A	N/A	N/A	N/A	N/A	N/A	N/A	N/A	N/A	N/A	N/A	N/A	N/A	N/A	N/A	N/A	N/A
666	N/A	N/A	'---------------G------------------GSP--LLV-LL-----	0.8730253949210158	Y	N/A	N/A	N/A	N/A	N/A	N/A	N/A	N/A	N/A	N/A	N/A	N/A	N/A	N/A	N/A	N/A	N/A	N/A	N/A	N/A	N/A	N/A	N/A	N/A	N/A	N/A	N/A	N/A	N/A	N/A	N/A	N/A	N/A	N/A	N/A	N/A	N/A	N/A	N/A	N/A	N/A	N/A	N/A	N/A
667	N/A	N/A	'---------------C------------------PQL--PPR-PP-----	0.8730253949210158	Y	N/A	N/A	N/A	N/A	N/A	N/A	N/A	N/A	N/A	N/A	N/A	N/A	N/A	N/A	N/A	N/A	N/A	N/A	N/A	N/A	N/A	N/A	N/A	N/A	N/A	N/A	N/A	N/A	N/A	N/A	N/A	N/A	N/A	N/A	N/A	N/A	N/A	N/A	N/A	N/A	N/A	N/A	N/A	N/A
668	N/A	N/A	'---------------L------------------ELP--QQS-QQ-----	0.8730253949210158	Y	N/A	N/A	N/A	N/A	N/A	N/A	N/A	N/A	N/A	N/A	N/A	N/A	N/A	N/A	N/A	N/A	N/A	N/A	N/A	N/A	N/A	N/A	N/A	N/A	N/A	N/A	N/A	N/A	N/A	N/A	N/A	N/A	N/A	N/A	N/A	N/A	N/A	N/A	N/A	N/A	N/A	N/A	N/A	N/A
669	N/A	N/A	'---------------W-------------------TH--EEG-EE-----	0.8864227154569086	Y	N/A	N/A	N/A	N/A	N/A	N/A	N/A	N/A	N/A	N/A	N/A	N/A	N/A	N/A	N/A	N/A	N/A	N/A	N/A	N/A	N/A	N/A	N/A	N/A	N/A	N/A	N/A	N/A	N/A	N/A	N/A	N/A	N/A	N/A	N/A	N/A	N/A	N/A	N/A	N/A	N/A	N/A	N/A	N/A
670	N/A	N/A	'---------------F-------------------NE--DDG-DD-----	0.8864227154569086	Y	N/A	N/A	N/A	N/A	N/A	N/A	N/A	N/A	N/A	N/A	N/A	N/A	N/A	N/A	N/A	N/A	N/A	N/A	N/A	N/A	N/A	N/A	N/A	N/A	N/A	N/A	N/A	N/A	N/A	N/A	N/A	N/A	N/A	N/A	N/A	N/A	N/A	N/A	N/A	N/A	N/A	N/A	N/A	N/A
671	N/A	N/A	'---------------M--------------------D----A--------	0.9266146770645871	Y	N/A	N/A	N/A	N/A	N/A	N/A	N/A	N/A	N/A	N/A	N/A	N/A	N/A	N/A	N/A	N/A	N/A	N/A	N/A	N/A	N/A	N/A	N/A	N/A	N/A	N/A	N/A	N/A	N/A	N/A	N/A	N/A	N/A	N/A	N/A	N/A	N/A	N/A	N/A	N/A	N/A	N/A	N/A	N/A
672	N/A	N/A	'---------------T--------------------E----G--------	0.9266146770645871	Y	N/A	N/A	N/A	N/A	N/A	N/A	N/A	N/A	N/A	N/A	N/A	N/A	N/A	N/A	N/A	N/A	N/A	N/A	N/A	N/A	N/A	N/A	N/A	N/A	N/A	N/A	N/A	N/A	N/A	N/A	N/A	N/A	N/A	N/A	N/A	N/A	N/A	N/A	N/A	N/A	N/A	N/A	N/A	N/A
673	N/A	N/A	'---------------A--------------------Y----G--------	0.9266146770645871	Y	N/A	N/A	N/A	N/A	N/A	N/A	N/A	N/A	N/A	N/A	N/A	N/A	N/A	N/A	N/A	N/A	N/A	N/A	N/A	N/A	N/A	N/A	N/A	N/A	N/A	N/A	N/A	N/A	N/A	N/A	N/A	N/A	N/A	N/A	N/A	N/A	N/A	N/A	N/A	N/A	N/A	N/A	N/A	N/A
674	N/A	N/A	'---------------S--------------------D----A--------	0.9266146770645871	Y	N/A	N/A	N/A	N/A	N/A	N/A	N/A	N/A	N/A	N/A	N/A	N/A	N/A	N/A	N/A	N/A	N/A	N/A	N/A	N/A	N/A	N/A	N/A	N/A	N/A	N/A	N/A	N/A	N/A	N/A	N/A	N/A	N/A	N/A	N/A	N/A	N/A	N/A	N/A	N/A	N/A	N/A	N/A	N/A
675	N/A	N/A	'---------------V--------------------E----G--------	0.9266146770645871	Y	N/A	N/A	N/A	N/A	N/A	N/A	N/A	N/A	N/A	N/A	N/A	N/A	N/A	N/A	N/A	N/A	N/A	N/A	N/A	N/A	N/A	N/A	N/A	N/A	N/A	N/A	N/A	N/A	N/A	N/A	N/A	N/A	N/A	N/A	N/A	N/A	N/A	N/A	N/A	N/A	N/A	N/A	N/A	N/A
676	N/A	N/A	'---------------S--------------------E----A--------	0.9266146770645871	Y	N/A	N/A	N/A	N/A	N/A	N/A	N/A	N/A	N/A	N/A	N/A	N/A	N/A	N/A	N/A	N/A	N/A	N/A	N/A	N/A	N/A	N/A	N/A	N/A	N/A	N/A	N/A	N/A	N/A	N/A	N/A	N/A	N/A	N/A	N/A	N/A	N/A	N/A	N/A	N/A	N/A	N/A	N/A	N/A
677	N/A	N/A	'---------------R--------------------S--PPP-PP-----	0.9053189362127576	Y	N/A	N/A	N/A	N/A	N/A	N/A	N/A	N/A	N/A	N/A	N/A	N/A	N/A	N/A	N/A	N/A	N/A	N/A	N/A	N/A	N/A	N/A	N/A	N/A	N/A	N/A	N/A	N/A	N/A	N/A	N/A	N/A	N/A	N/A	N/A	N/A	N/A	N/A	N/A	N/A	N/A	N/A	N/A	N/A
678	N/A	N/A	'---------------E--------------------S--DDG-DD-----	0.9053189362127576	Y	N/A	N/A	N/A	N/A	N/A	N/A	N/A	N/A	N/A	N/A	N/A	N/A	N/A	N/A	N/A	N/A	N/A	N/A	N/A	N/A	N/A	N/A	N/A	N/A	N/A	N/A	N/A	N/A	N/A	N/A	N/A	N/A	N/A	N/A	N/A	N/A	N/A	N/A	N/A	N/A	N/A	N/A	N/A	N/A
679	N/A	N/A	'---------------V--------------------S--VAA-AA-----	0.9053189362127576	Y	N/A	N/A	N/A	N/A	N/A	N/A	N/A	N/A	N/A	N/A	N/A	N/A	N/A	N/A	N/A	N/A	N/A	N/A	N/A	N/A	N/A	N/A	N/A	N/A	N/A	N/A	N/A	N/A	N/A	N/A	N/A	N/A	N/A	N/A	N/A	N/A	N/A	N/A	N/A	N/A	N/A	N/A	N/A	N/A
680	N/A	N/A	'---------------G------------------C-T--VVV-VV-----	0.8919216156768648	Y	N/A	N/A	N/A	N/A	N/A	N/A	N/A	N/A	N/A	N/A	N/A	N/A	N/A	N/A	N/A	N/A	N/A	N/A	N/A	N/A	N/A	N/A	N/A	N/A	N/A	N/A	N/A	N/A	N/A	N/A	N/A	N/A	N/A	N/A	N/A	N/A	N/A	N/A	N/A	N/A	N/A	N/A	N/A	N/A
681	N/A	N/A	'---------------F------------------R-H--VIV-MM-----	0.8919216156768648	Y	N/A	N/A	N/A	N/A	N/A	N/A	N/A	N/A	N/A	N/A	N/A	N/A	N/A	N/A	N/A	N/A	N/A	N/A	N/A	N/A	N/A	N/A	N/A	N/A	N/A	N/A	N/A	N/A	N/A	N/A	N/A	N/A	N/A	N/A	N/A	N/A	N/A	N/A	N/A	N/A	N/A	N/A	N/A	N/A
682	N/A	N/A	'---------------S------------------Q-L--IIV-VV-----	0.8919216156768648	Y	N/A	N/A	N/A	N/A	N/A	N/A	N/A	N/A	N/A	N/A	N/A	N/A	N/A	N/A	N/A	N/A	N/A	N/A	N/A	N/A	N/A	N/A	N/A	N/A	N/A	N/A	N/A	N/A	N/A	N/A	N/A	N/A	N/A	N/A	N/A	N/A	N/A	N/A	N/A	N/A	N/A	N/A	N/A	N/A
683	N/A	N/A	'---------------M------------------F-K--DDD-DD-----	0.8919216156768648	Y	N/A	N/A	N/A	N/A	N/A	N/A	N/A	N/A	N/A	N/A	N/A	N/A	N/A	N/A	N/A	N/A	N/A	N/A	N/A	N/A	N/A	N/A	N/A	N/A	N/A	N/A	N/A	N/A	N/A	N/A	N/A	N/A	N/A	N/A	N/A	N/A	N/A	N/A	N/A	N/A	N/A	N/A	N/A	N/A
684	N/A	N/A	'---------------D------------------S-T----V--------	0.9132173565286943	Y	N/A	N/A	N/A	N/A	N/A	N/A	N/A	N/A	N/A	N/A	N/A	N/A	N/A	N/A	N/A	N/A	N/A	N/A	N/A	N/A	N/A	N/A	N/A	N/A	N/A	N/A	N/A	N/A	N/A	N/A	N/A	N/A	N/A	N/A	N/A	N/A	N/A	N/A	N/A	N/A	N/A	N/A	N/A	N/A
685	N/A	N/A	'---------------W------------------Y-P----D--------	0.9132173565286943	Y	N/A	N/A	N/A	N/A	N/A	N/A	N/A	N/A	N/A	N/A	N/A	N/A	N/A	N/A	N/A	N/A	N/A	N/A	N/A	N/A	N/A	N/A	N/A	N/A	N/A	N/A	N/A	N/A	N/A	N/A	N/A	N/A	N/A	N/A	N/A	N/A	N/A	N/A	N/A	N/A	N/A	N/A	N/A	N/A
686	N/A	N/A	'---------------R------------------F-S----L--------	0.9132173565286943	Y	N/A	N/A	N/A	N/A	N/A	N/A	N/A	N/A	N/A	N/A	N/A	N/A	N/A	N/A	N/A	N/A	N/A	N/A	N/A	N/A	N/A	N/A	N/A	N/A	N/A	N/A	N/A	N/A	N/A	N/A	N/A	N/A	N/A	N/A	N/A	N/A	N/A	N/A	N/A	N/A	N/A	N/A	N/A	N/A
687	N/A	N/A	'---------------R------------------T-T--SST-SS-----	0.8919216156768648	Y	N/A	N/A	N/A	N/A	N/A	N/A	N/A	N/A	N/A	N/A	N/A	N/A	N/A	N/A	N/A	N/A	N/A	N/A	N/A	N/A	N/A	N/A	N/A	N/A	N/A	N/A	N/A	N/A	N/A	N/A	N/A	N/A	N/A	N/A	N/A	N/A	N/A	N/A	N/A	N/A	N/A	N/A	N/A	N/A
688	N/A	N/A	'---------------A------------------L-P--SSP-PP-----	0.8919216156768648	Y	N/A	N/A	N/A	N/A	N/A	N/A	N/A	N/A	N/A	N/A	N/A	N/A	N/A	N/A	N/A	N/A	N/A	N/A	N/A	N/A	N/A	N/A	N/A	N/A	N/A	N/A	N/A	N/A	N/A	N/A	N/A	N/A	N/A	N/A	N/A	N/A	N/A	N/A	N/A	N/A	N/A	N/A	N/A	N/A
689	N/A	N/A	'---------------D------------------I-K--KKA-RR-----	0.8919216156768648	Y	N/A	N/A	N/A	N/A	N/A	N/A	N/A	N/A	N/A	N/A	N/A	N/A	N/A	N/A	N/A	N/A	N/A	N/A	N/A	N/A	N/A	N/A	N/A	N/A	N/A	N/A	N/A	N/A	N/A	N/A	N/A	N/A	N/A	N/A	N/A	N/A	N/A	N/A	N/A	N/A	N/A	N/A	N/A	N/A
690	N/A	N/A	'---------------E------------------T-A--HHA-HY-----	0.8919216156768648	Y	N/A	N/A	N/A	N/A	N/A	N/A	N/A	N/A	N/A	N/A	N/A	N/A	N/A	N/A	N/A	N/A	N/A	N/A	N/A	N/A	N/A	N/A	N/A	N/A	N/A	N/A	N/A	N/A	N/A	N/A	N/A	N/A	N/A	N/A	N/A	N/A	N/A	N/A	N/A	N/A	N/A	N/A	N/A	N/A
691	N/A	N/A	'---------------S------------------S-P--SSP-SS-----	0.8919216156768648	Y	N/A	N/A	N/A	N/A	N/A	N/A	N/A	N/A	N/A	N/A	N/A	N/A	N/A	N/A	N/A	N/A	N/A	N/A	N/A	N/A	N/A	N/A	N/A	N/A	N/A	N/A	N/A	N/A	N/A	N/A	N/A	N/A	N/A	N/A	N/A	N/A	N/A	N/A	N/A	N/A	N/A	N/A	N/A	N/A
692	N/A	N/A	'---------------D------------------Q-D--DDS-DD-----	0.8919216156768648	Y	N/A	N/A	N/A	N/A	N/A	N/A	N/A	N/A	N/A	N/A	N/A	N/A	N/A	N/A	N/A	N/A	N/A	N/A	N/A	N/A	N/A	N/A	N/A	N/A	N/A	N/A	N/A	N/A	N/A	N/A	N/A	N/A	N/A	N/A	N/A	N/A	N/A	N/A	N/A	N/A	N/A	N/A	N/A	N/A
693	N/A	N/A	'---------------E------------------G-S--DDS-GG-----	0.8919216156768648	Y	N/A	N/A	N/A	N/A	N/A	N/A	N/A	N/A	N/A	N/A	N/A	N/A	N/A	N/A	N/A	N/A	N/A	N/A	N/A	N/A	N/A	N/A	N/A	N/A	N/A	N/A	N/A	N/A	N/A	N/A	N/A	N/A	N/A	N/A	N/A	N/A	N/A	N/A	N/A	N/A	N/A	N/A	N/A	N/A
694	N/A	N/A	'---------------L------------------S-L--SSE-SS-----	0.8919216156768648	Y	N/A	N/A	N/A	N/A	N/A	N/A	N/A	N/A	N/A	N/A	N/A	N/A	N/A	N/A	N/A	N/A	N/A	N/A	N/A	N/A	N/A	N/A	N/A	N/A	N/A	N/A	N/A	N/A	N/A	N/A	N/A	N/A	N/A	N/A	N/A	N/A	N/A	N/A	N/A	N/A	N/A	N/A	N/A	N/A
695	N/A	N/A	'---------------L------------------L-S--VVS-VV-----	0.8919216156768648	Y	N/A	N/A	N/A	N/A	N/A	N/A	N/A	N/A	N/A	N/A	N/A	N/A	N/A	N/A	N/A	N/A	N/A	N/A	N/A	N/A	N/A	N/A	N/A	N/A	N/A	N/A	N/A	N/A	N/A	N/A	N/A	N/A	N/A	N/A	N/A	N/A	N/A	N/A	N/A	N/A	N/A	N/A	N/A	N/A
696	N/A	N/A	'---------------F------------------L-L--AAL-AA-----	0.8919216156768648	Y	N/A	N/A	N/A	N/A	N/A	N/A	N/A	N/A	N/A	N/A	N/A	N/A	N/A	N/A	N/A	N/A	N/A	N/A	N/A	N/A	N/A	N/A	N/A	N/A	N/A	N/A	N/A	N/A	N/A	N/A	N/A	N/A	N/A	N/A	N/A	N/A	N/A	N/A	N/A	N/A	N/A	N/A	N/A	N/A
697	N/A	N/A	'---------------V------------------V-K--MMA-TT-----	0.8919216156768648	Y	N/A	N/A	N/A	N/A	N/A	N/A	N/A	N/A	N/A	N/A	N/A	N/A	N/A	N/A	N/A	N/A	N/A	N/A	N/A	N/A	N/A	N/A	N/A	N/A	N/A	N/A	N/A	N/A	N/A	N/A	N/A	N/A	N/A	N/A	N/A	N/A	N/A	N/A	N/A	N/A	N/A	N/A	N/A	N/A
698	N/A	N/A	'---------------S------------------E-T--KKL-HR-----	0.8919216156768648	Y	N/A	N/A	N/A	N/A	N/A	N/A	N/A	N/A	N/A	N/A	N/A	N/A	N/A	N/A	N/A	N/A	N/A	N/A	N/A	N/A	N/A	N/A	N/A	N/A	N/A	N/A	N/A	N/A	N/A	N/A	N/A	N/A	N/A	N/A	N/A	N/A	N/A	N/A	N/A	N/A	N/A	N/A	N/A	N/A
699	N/A	N/A	'---------------H------------------N-A--HHD-DD-----	0.8919216156768648	Y	N/A	N/A	N/A	N/A	N/A	N/A	N/A	N/A	N/A	N/A	N/A	N/A	N/A	N/A	N/A	N/A	N/A	N/A	N/A	N/A	N/A	N/A	N/A	N/A	N/A	N/A	N/A	N/A	N/A	N/A	N/A	N/A	N/A	N/A	N/A	N/A	N/A	N/A	N/A	N/A	N/A	N/A	N/A	N/A
700	N/A	N/A	'---------------H------------------L-V--FFE-YY-----	0.8919216156768648	Y	N/A	N/A	N/A	N/A	N/A	N/A	N/A	N/A	N/A	N/A	N/A	N/A	N/A	N/A	N/A	N/A	N/A	N/A	N/A	N/A	N/A	N/A	N/A	N/A	N/A	N/A	N/A	N/A	N/A	N/A	N/A	N/A	N/A	N/A	N/A	N/A	N/A	N/A	N/A	N/A	N/A	N/A	N/A	N/A
701	N/A	N/A	'---------------D------------------S-A--KKV-QQ-----	0.8919216156768648	Y	N/A	N/A	N/A	N/A	N/A	N/A	N/A	N/A	N/A	N/A	N/A	N/A	N/A	N/A	N/A	N/A	N/A	N/A	N/A	N/A	N/A	N/A	N/A	N/A	N/A	N/A	N/A	N/A	N/A	N/A	N/A	N/A	N/A	N/A	N/A	N/A	N/A	N/A	N/A	N/A	N/A	N/A	N/A	N/A
702	N/A	N/A	'---------------F------------------N-D--SST-LL-----	0.8919216156768648	Y	N/A	N/A	N/A	N/A	N/A	N/A	N/A	N/A	N/A	N/A	N/A	N/A	N/A	N/A	N/A	N/A	N/A	N/A	N/A	N/A	N/A	N/A	N/A	N/A	N/A	N/A	N/A	N/A	N/A	N/A	N/A	N/A	N/A	N/A	N/A	N/A	N/A	N/A	N/A	N/A	N/A	N/A	N/A	N/A
703	N/A	N/A	'---------------G------------------Q-I--PPA-PP-----	0.8919216156768648	Y	N/A	N/A	N/A	N/A	N/A	N/A	N/A	N/A	N/A	N/A	N/A	N/A	N/A	N/A	N/A	N/A	N/A	N/A	N/A	N/A	N/A	N/A	N/A	N/A	N/A	N/A	N/A	N/A	N/A	N/A	N/A	N/A	N/A	N/A	N/A	N/A	N/A	N/A	N/A	N/A	N/A	N/A	N/A	N/A
704	N/A	N/A	'---------------G------------------Q-T----M-TT-----	0.9047190561887624	Y	N/A	N/A	N/A	N/A	N/A	N/A	N/A	N/A	N/A	N/A	N/A	N/A	N/A	N/A	N/A	N/A	N/A	N/A	N/A	N/A	N/A	N/A	N/A	N/A	N/A	N/A	N/A	N/A	N/A	N/A	N/A	N/A	N/A	N/A	N/A	N/A	N/A	N/A	N/A	N/A	N/A	N/A	N/A	N/A
705	N/A	N/A	'---------------F------------------E-S--TTD-TT-----	0.8919216156768648	Y	N/A	N/A	N/A	N/A	N/A	N/A	N/A	N/A	N/A	N/A	N/A	N/A	N/A	N/A	N/A	N/A	N/A	N/A	N/A	N/A	N/A	N/A	N/A	N/A	N/A	N/A	N/A	N/A	N/A	N/A	N/A	N/A	N/A	N/A	N/A	N/A	N/A	N/A	N/A	N/A	N/A	N/A	N/A	N/A
706	N/A	N/A	'---------------A------------------R-T--KKN-RR-----	0.8919216156768648	Y	N/A	N/A	N/A	N/A	N/A	N/A	N/A	N/A	N/A	N/A	N/A	N/A	N/A	N/A	N/A	N/A	N/A	N/A	N/A	N/A	N/A	N/A	N/A	N/A	N/A	N/A	N/A	N/A	N/A	N/A	N/A	N/A	N/A	N/A	N/A	N/A	N/A	N/A	N/A	N/A	N/A	N/A	N/A	N/A
707	N/A	N/A	'---------------A------------------Y-T--EEH-EE-----	0.8919216156768648	Y	N/A	N/A	N/A	N/A	N/A	N/A	N/A	N/A	N/A	N/A	N/A	N/A	N/A	N/A	N/A	N/A	N/A	N/A	N/A	N/A	N/A	N/A	N/A	N/A	N/A	N/A	N/A	N/A	N/A	N/A	N/A	N/A	N/A	N/A	N/A	N/A	N/A	N/A	N/A	N/A	N/A	N/A	N/A	N/A
708	N/A	N/A	'---------------Y------------------C-T--SSV-SS-----	0.8919216156768648	Y	N/A	N/A	N/A	N/A	N/A	N/A	N/A	N/A	N/A	N/A	N/A	N/A	N/A	N/A	N/A	N/A	N/A	N/A	N/A	N/A	N/A	N/A	N/A	N/A	N/A	N/A	N/A	N/A	N/A	N/A	N/A	N/A	N/A	N/A	N/A	N/A	N/A	N/A	N/A	N/A	N/A	N/A	N/A	N/A
709	N/A	N/A	'---------------L------------------G-T--CCA-CC-----	0.8919216156768648	Y	N/A	N/A	N/A	N/A	N/A	N/A	N/A	N/A	N/A	N/A	N/A	N/A	N/A	N/A	N/A	N/A	N/A	N/A	N/A	N/A	N/A	N/A	N/A	N/A	N/A	N/A	N/A	N/A	N/A	N/A	N/A	N/A	N/A	N/A	N/A	N/A	N/A	N/A	N/A	N/A	N/A	N/A	N/A	N/A
710	N/A	N/A	'---------------R------------------S-R--SSG-SS-----	0.8919216156768648	Y	N/A	N/A	N/A	N/A	N/A	N/A	N/A	N/A	N/A	N/A	N/A	N/A	N/A	N/A	N/A	N/A	N/A	N/A	N/A	N/A	N/A	N/A	N/A	N/A	N/A	N/A	N/A	N/A	N/A	N/A	N/A	N/A	N/A	N/A	N/A	N/A	N/A	N/A	N/A	N/A	N/A	N/A	N/A	N/A
711	N/A	N/A	'---------------S------------------S-V--PPL-PP-----	0.8919216156768648	Y	N/A	N/A	N/A	N/A	N/A	N/A	N/A	N/A	N/A	N/A	N/A	N/A	N/A	N/A	N/A	N/A	N/A	N/A	N/A	N/A	N/A	N/A	N/A	N/A	N/A	N/A	N/A	N/A	N/A	N/A	N/A	N/A	N/A	N/A	N/A	N/A	N/A	N/A	N/A	N/A	N/A	N/A	N/A	N/A
712	N/A	N/A	'---------------V------------------G-E--SSG-SS-----	0.8919216156768648	Y	N/A	N/A	N/A	N/A	N/A	N/A	N/A	N/A	N/A	N/A	N/A	N/A	N/A	N/A	N/A	N/A	N/A	N/A	N/A	N/A	N/A	N/A	N/A	N/A	N/A	N/A	N/A	N/A	N/A	N/A	N/A	N/A	N/A	N/A	N/A	N/A	N/A	N/A	N/A	N/A	N/A	N/A	N/A	N/A
713	N/A	N/A	'---------------Y------------------Y-D--EEP-YY-----	0.8919216156768648	Y	N/A	N/A	N/A	N/A	N/A	N/A	N/A	N/A	N/A	N/A	N/A	N/A	N/A	N/A	N/A	N/A	N/A	N/A	N/A	N/A	N/A	N/A	N/A	N/A	N/A	N/A	N/A	N/A	N/A	N/A	N/A	N/A	N/A	N/A	N/A	N/A	N/A	N/A	N/A	N/A	N/A	N/A	N/A	N/A
714	N/A	N/A	'---------------W------------------Q-E--AVA-GA-----	0.8919216156768648	Y	N/A	N/A	N/A	N/A	N/A	N/A	N/A	N/A	N/A	N/A	N/A	N/A	N/A	N/A	N/A	N/A	N/A	N/A	N/A	N/A	N/A	N/A	N/A	N/A	N/A	N/A	N/A	N/A	N/A	N/A	N/A	N/A	N/A	N/A	N/A	N/A	N/A	N/A	N/A	N/A	N/A	N/A	N/A	N/A
715	N/A	N/A	'---------------A------------------A-T--DDE-NN-----	0.8919216156768648	Y	N/A	N/A	N/A	N/A	N/A	N/A	N/A	N/A	N/A	N/A	N/A	N/A	N/A	N/A	N/A	N/A	N/A	N/A	N/A	N/A	N/A	N/A	N/A	N/A	N/A	N/A	N/A	N/A	N/A	N/A	N/A	N/A	N/A	N/A	N/A	N/A	N/A	N/A	N/A	N/A	N/A	N/A	N/A	N/A
716	N/A	N/A	'---------------I------------------D-T--DDE-DD-----	0.8919216156768648	Y	N/A	N/A	N/A	N/A	N/A	N/A	N/A	N/A	N/A	N/A	N/A	N/A	N/A	N/A	N/A	N/A	N/A	N/A	N/A	N/A	N/A	N/A	N/A	N/A	N/A	N/A	N/A	N/A	N/A	N/A	N/A	N/A	N/A	N/A	N/A	N/A	N/A	N/A	N/A	N/A	N/A	N/A	N/A	N/A
717	N/A	N/A	'---------------V------------------P-S--TTR-TT-----	0.8919216156768648	Y	N/A	N/A	N/A	N/A	N/A	N/A	N/A	N/A	N/A	N/A	N/A	N/A	N/A	N/A	N/A	N/A	N/A	N/A	N/A	N/A	N/A	N/A	N/A	N/A	N/A	N/A	N/A	N/A	N/A	N/A	N/A	N/A	N/A	N/A	N/A	N/A	N/A	N/A	N/A	N/A	N/A	N/A	N/A	N/A
718	N/A	N/A	'---------------G------------------E-P--KKR-RR-----	0.8919216156768648	Y	N/A	N/A	N/A	N/A	N/A	N/A	N/A	N/A	N/A	N/A	N/A	N/A	N/A	N/A	N/A	N/A	N/A	N/A	N/A	N/A	N/A	N/A	N/A	N/A	N/A	N/A	N/A	N/A	N/A	N/A	N/A	N/A	N/A	N/A	N/A	N/A	N/A	N/A	N/A	N/A	N/A	N/A	N/A	N/A
719	N/A	N/A	'---------------M------------------S-R--AAA-AA-----	0.8919216156768648	Y	N/A	N/A	N/A	N/A	N/A	N/A	N/A	N/A	N/A	N/A	N/A	N/A	N/A	N/A	N/A	N/A	N/A	N/A	N/A	N/A	N/A	N/A	N/A	N/A	N/A	N/A	N/A	N/A	N/A	N/A	N/A	N/A	N/A	N/A	N/A	N/A	N/A	N/A	N/A	N/A	N/A	N/A	N/A	N/A
720	N/A	N/A	'---------------S------------------V-P--LLL-LL-----	0.8919216156768648	Y	N/A	N/A	N/A	N/A	N/A	N/A	N/A	N/A	N/A	N/A	N/A	N/A	N/A	N/A	N/A	N/A	N/A	N/A	N/A	N/A	N/A	N/A	N/A	N/A	N/A	N/A	N/A	N/A	N/A	N/A	N/A	N/A	N/A	N/A	N/A	N/A	N/A	N/A	N/A	N/A	N/A	N/A	N/A	N/A
721	N/A	N/A	'---------------T------------------A-L--IIV-II-----	0.8919216156768648	Y	N/A	N/A	N/A	N/A	N/A	N/A	N/A	N/A	N/A	N/A	N/A	N/A	N/A	N/A	N/A	N/A	N/A	N/A	N/A	N/A	N/A	N/A	N/A	N/A	N/A	N/A	N/A	N/A	N/A	N/A	N/A	N/A	N/A	N/A	N/A	N/A	N/A	N/A	N/A	N/A	N/A	N/A	N/A	N/A
722	N/A	N/A	'---------------V------------------I-F--QQG-AG-----	0.8919216156768648	Y	N/A	N/A	N/A	N/A	N/A	N/A	N/A	N/A	N/A	N/A	N/A	N/A	N/A	N/A	N/A	N/A	N/A	N/A	N/A	N/A	N/A	N/A	N/A	N/A	N/A	N/A	N/A	N/A	N/A	N/A	N/A	N/A	N/A	N/A	N/A	N/A	N/A	N/A	N/A	N/A	N/A	N/A	N/A	N/A
723	N/A	N/A	'---------------G------------------L-V--PPP-SP-----	0.8919216156768648	Y	N/A	N/A	N/A	N/A	N/A	N/A	N/A	N/A	N/A	N/A	N/A	N/A	N/A	N/A	N/A	N/A	N/A	N/A	N/A	N/A	N/A	N/A	N/A	N/A	N/A	N/A	N/A	N/A	N/A	N/A	N/A	N/A	N/A	N/A	N/A	N/A	N/A	N/A	N/A	N/A	N/A	N/A	N/A	N/A
724	N/A	N/A	'---------------Y------------------C-R--SS--SS-----	0.8991201759648071	Y	N/A	N/A	N/A	N/A	N/A	N/A	N/A	N/A	N/A	N/A	N/A	N/A	N/A	N/A	N/A	N/A	N/A	N/A	N/A	N/A	N/A	N/A	N/A	N/A	N/A	N/A	N/A	N/A	N/A	N/A	N/A	N/A	N/A	N/A	N/A	N/A	N/A	N/A	N/A	N/A	N/A	N/A	N/A	N/A
725	N/A	N/A	'---------------G------------------T-P--KE--HH-----	0.8991201759648071	Y	N/A	N/A	N/A	N/A	N/A	N/A	N/A	N/A	N/A	N/A	N/A	N/A	N/A	N/A	N/A	N/A	N/A	N/A	N/A	N/A	N/A	N/A	N/A	N/A	N/A	N/A	N/A	N/A	N/A	N/A	N/A	N/A	N/A	N/A	N/A	N/A	N/A	N/A	N/A	N/A	N/A	N/A	N/A	N/A
726	N/A	N/A	'---------------D------------------L-E--CG--CC-----	0.8991201759648071	Y	N/A	N/A	N/A	N/A	N/A	N/A	N/A	N/A	N/A	N/A	N/A	N/A	N/A	N/A	N/A	N/A	N/A	N/A	N/A	N/A	N/A	N/A	N/A	N/A	N/A	N/A	N/A	N/A	N/A	N/A	N/A	N/A	N/A	N/A	N/A	N/A	N/A	N/A	N/A	N/A	N/A	N/A	N/A	N/A
727	N/A	N/A	'---------------I------------------I-P--SS--SS-----	0.8991201759648071	Y	N/A	N/A	N/A	N/A	N/A	N/A	N/A	N/A	N/A	N/A	N/A	N/A	N/A	N/A	N/A	N/A	N/A	N/A	N/A	N/A	N/A	N/A	N/A	N/A	N/A	N/A	N/A	N/A	N/A	N/A	N/A	N/A	N/A	N/A	N/A	N/A	N/A	N/A	N/A	N/A	N/A	N/A	N/A	N/A
728	N/A	N/A	'---------------V--------------------Q--PP---------	0.9210157968406318	Y	N/A	N/A	N/A	N/A	N/A	N/A	N/A	N/A	N/A	N/A	N/A	N/A	N/A	N/A	N/A	N/A	N/A	N/A	N/A	N/A	N/A	N/A	N/A	N/A	N/A	N/A	N/A	N/A	N/A	N/A	N/A	N/A	N/A	N/A	N/A	N/A	N/A	N/A	N/A	N/A	N/A	N/A	N/A	N/A
729	N/A	N/A	'---------------P--------------------I--LL---------	0.9210157968406318	Y	N/A	N/A	N/A	N/A	N/A	N/A	N/A	N/A	N/A	N/A	N/A	N/A	N/A	N/A	N/A	N/A	N/A	N/A	N/A	N/A	N/A	N/A	N/A	N/A	N/A	N/A	N/A	N/A	N/A	N/A	N/A	N/A	N/A	N/A	N/A	N/A	N/A	N/A	N/A	N/A	N/A	N/A	N/A	N/A
730	N/A	N/A	'---------------T--------------------S--VV--TT-----	0.9125174965006999	Y	N/A	N/A	N/A	N/A	N/A	N/A	N/A	N/A	N/A	N/A	N/A	N/A	N/A	N/A	N/A	N/A	N/A	N/A	N/A	N/A	N/A	N/A	N/A	N/A	N/A	N/A	N/A	N/A	N/A	N/A	N/A	N/A	N/A	N/A	N/A	N/A	N/A	N/A	N/A	N/A	N/A	N/A	N/A	N/A
731	N/A	N/A	'-----------S---N--------------------Q--NN--PP-----	0.8972205558888222	Y	N/A	N/A	N/A	N/A	N/A	N/A	N/A	N/A	N/A	N/A	N/A	N/A	N/A	N/A	N/A	N/A	N/A	N/A	N/A	N/A	N/A	N/A	N/A	N/A	N/A	N/A	N/A	N/A	N/A	N/A	N/A	N/A	N/A	N/A	N/A	N/A	N/A	N/A	N/A	N/A	N/A	N/A	N/A	N/A
732	N/A	N/A	'-----------I---L------------------L-P--II--IV-----	0.8838232353529294	Y	N/A	N/A	N/A	N/A	N/A	N/A	N/A	N/A	N/A	N/A	N/A	N/A	N/A	N/A	N/A	N/A	N/A	N/A	N/A	N/A	N/A	N/A	N/A	N/A	N/A	N/A	N/A	N/A	N/A	N/A	N/A	N/A	N/A	N/A	N/A	N/A	N/A	N/A	N/A	N/A	N/A	N/A	N/A	N/A
733	N/A	N/A	'-----------L---L------------------T-H--SS--SS-----	0.8838232353529294	Y	N/A	N/A	N/A	N/A	N/A	N/A	N/A	N/A	N/A	N/A	N/A	N/A	N/A	N/A	N/A	N/A	N/A	N/A	N/A	N/A	N/A	N/A	N/A	N/A	N/A	N/A	N/A	N/A	N/A	N/A	N/A	N/A	N/A	N/A	N/A	N/A	N/A	N/A	N/A	N/A	N/A	N/A	N/A	N/A
734	N/A	N/A	'-----------A---E------------------S-R--GG--GG-----	0.8838232353529294	Y	N/A	N/A	N/A	N/A	N/A	N/A	N/A	N/A	N/A	N/A	N/A	N/A	N/A	N/A	N/A	N/A	N/A	N/A	N/A	N/A	N/A	N/A	N/A	N/A	N/A	N/A	N/A	N/A	N/A	N/A	N/A	N/A	N/A	N/A	N/A	N/A	N/A	N/A	N/A	N/A	N/A	N/A	N/A	N/A
735	N/A	N/A	'-----------S---T------------------L-T--PP--PP-----	0.8838232353529294	Y	N/A	N/A	N/A	N/A	N/A	N/A	N/A	N/A	N/A	N/A	N/A	N/A	N/A	N/A	N/A	N/A	N/A	N/A	N/A	N/A	N/A	N/A	N/A	N/A	N/A	N/A	N/A	N/A	N/A	N/A	N/A	N/A	N/A	N/A	N/A	N/A	N/A	N/A	N/A	N/A	N/A	N/A	N/A	N/A
736	N/A	N/A	'-----------A---T------------------R-P--LL--LL-----	0.8838232353529294	Y	N/A	N/A	N/A	N/A	N/A	N/A	N/A	N/A	N/A	N/A	N/A	N/A	N/A	N/A	N/A	N/A	N/A	N/A	N/A	N/A	N/A	N/A	N/A	N/A	N/A	N/A	N/A	N/A	N/A	N/A	N/A	N/A	N/A	N/A	N/A	N/A	N/A	N/A	N/A	N/A	N/A	N/A	N/A	N/A
737	N/A	N/A	'-----------C---F------------------C-D--DD--DD-----	0.8838232353529294	Y	N/A	N/A	N/A	N/A	N/A	N/A	N/A	N/A	N/A	N/A	N/A	N/A	N/A	N/A	N/A	N/A	N/A	N/A	N/A	N/A	N/A	N/A	N/A	N/A	N/A	N/A	N/A	N/A	N/A	N/A	N/A	N/A	N/A	N/A	N/A	N/A	N/A	N/A	N/A	N/A	N/A	N/A	N/A	N/A
738	N/A	N/A	'-----------L---A------------------F-H--HH--HH-----	0.8838232353529294	Y	N/A	N/A	N/A	N/A	N/A	N/A	N/A	N/A	N/A	N/A	N/A	N/A	N/A	N/A	N/A	N/A	N/A	N/A	N/A	N/A	N/A	N/A	N/A	N/A	N/A	N/A	N/A	N/A	N/A	N/A	N/A	N/A	N/A	N/A	N/A	N/A	N/A	N/A	N/A	N/A	N/A	N/A	N/A	N/A
739	N/A	N/A	'-----------L---T------------------L-P--SS--SS-----	0.8838232353529294	Y	N/A	N/A	N/A	N/A	N/A	N/A	N/A	N/A	N/A	N/A	N/A	N/A	N/A	N/A	N/A	N/A	N/A	N/A	N/A	N/A	N/A	N/A	N/A	N/A	N/A	N/A	N/A	N/A	N/A	N/A	N/A	N/A	N/A	N/A	N/A	N/A	N/A	N/A	N/A	N/A	N/A	N/A	N/A	N/A
740	N/A	N/A	'-----------N---F------------------T-S--SS--SS-----	0.8838232353529294	Y	N/A	N/A	N/A	N/A	N/A	N/A	N/A	N/A	N/A	N/A	N/A	N/A	N/A	N/A	N/A	N/A	N/A	N/A	N/A	N/A	N/A	N/A	N/A	N/A	N/A	N/A	N/A	N/A	N/A	N/A	N/A	N/A	N/A	N/A	N/A	N/A	N/A	N/A	N/A	N/A	N/A	N/A	N/A	N/A
741	N/A	N/A	'-----------A---T------------------S-P--PP--PP-----	0.8838232353529294	Y	N/A	N/A	N/A	N/A	N/A	N/A	N/A	N/A	N/A	N/A	N/A	N/A	N/A	N/A	N/A	N/A	N/A	N/A	N/A	N/A	N/A	N/A	N/A	N/A	N/A	N/A	N/A	N/A	N/A	N/A	N/A	N/A	N/A	N/A	N/A	N/A	N/A	N/A	N/A	N/A	N/A	N/A	N/A	N/A
742	N/A	N/A	'-----------W---I------------------D-P--KK--KK-----	0.8838232353529294	Y	N/A	N/A	N/A	N/A	N/A	N/A	N/A	N/A	N/A	N/A	N/A	N/A	N/A	N/A	N/A	N/A	N/A	N/A	N/A	N/A	N/A	N/A	N/A	N/A	N/A	N/A	N/A	N/A	N/A	N/A	N/A	N/A	N/A	N/A	N/A	N/A	N/A	N/A	N/A	N/A	N/A	N/A	N/A	N/A
743	N/A	N/A	'-----------L---L------------------N-R--RQG-SG-----	0.8766246750649871	Y	N/A	N/A	N/A	N/A	N/A	N/A	N/A	N/A	N/A	N/A	N/A	N/A	N/A	N/A	N/A	N/A	N/A	N/A	N/A	N/A	N/A	N/A	N/A	N/A	N/A	N/A	N/A	N/A	N/A	N/A	N/A	N/A	N/A	N/A	N/A	N/A	N/A	N/A	N/A	N/A	N/A	N/A	N/A	N/A
744	N/A	N/A	'-----------W---F------------------W-T--QQS-PP-----	0.8766246750649871	Y	N/A	N/A	N/A	N/A	N/A	N/A	N/A	N/A	N/A	N/A	N/A	N/A	N/A	N/A	N/A	N/A	N/A	N/A	N/A	N/A	N/A	N/A	N/A	N/A	N/A	N/A	N/A	N/A	N/A	N/A	N/A	N/A	N/A	N/A	N/A	N/A	N/A	N/A	N/A	N/A	N/A	N/A	N/A	N/A
745	N/A	N/A	'-----------L---G------------------L-P--WWP-WW-----	0.8766246750649871	Y	N/A	N/A	N/A	N/A	N/A	N/A	N/A	N/A	N/A	N/A	N/A	N/A	N/A	N/A	N/A	N/A	N/A	N/A	N/A	N/A	N/A	N/A	N/A	N/A	N/A	N/A	N/A	N/A	N/A	N/A	N/A	N/A	N/A	N/A	N/A	N/A	N/A	N/A	N/A	N/A	N/A	N/A	N/A	N/A
746	N/A	N/A	'-----------R---G------------------Y-N--DDP-ED-----	0.8766246750649871	Y	N/A	N/A	N/A	N/A	N/A	N/A	N/A	N/A	N/A	N/A	N/A	N/A	N/A	N/A	N/A	N/A	N/A	N/A	N/A	N/A	N/A	N/A	N/A	N/A	N/A	N/A	N/A	N/A	N/A	N/A	N/A	N/A	N/A	N/A	N/A	N/A	N/A	N/A	N/A	N/A	N/A	N/A	N/A	N/A
747	N/A	N/A	'-----------R---L------------------S-K--RRR-RR-----	0.8766246750649871	Y	N/A	N/A	N/A	N/A	N/A	N/A	N/A	N/A	N/A	N/A	N/A	N/A	N/A	N/A	N/A	N/A	N/A	N/A	N/A	N/A	N/A	N/A	N/A	N/A	N/A	N/A	N/A	N/A	N/A	N/A	N/A	N/A	N/A	N/A	N/A	N/A	N/A	N/A	N/A	N/A	N/A	N/A	N/A	N/A
748	N/A	N/A	'-----------D---V------------------N----LLS-TM-----	0.9101179764047191	Y	N/A	N/A	N/A	N/A	N/A	N/A	N/A	N/A	N/A	N/A	N/A	N/A	N/A	N/A	N/A	N/A	N/A	N/A	N/A	N/A	N/A	N/A	N/A	N/A	N/A	N/A	N/A	N/A	N/A	N/A	N/A	N/A	N/A	N/A	N/A	N/A	N/A	N/A	N/A	N/A	N/A	N/A	N/A	N/A
749	N/A	N/A	'-----------V---I------------------L----YYA-YY-----	0.9101179764047191	Y	N/A	N/A	N/A	N/A	N/A	N/A	N/A	N/A	N/A	N/A	N/A	N/A	N/A	N/A	N/A	N/A	N/A	N/A	N/A	N/A	N/A	N/A	N/A	N/A	N/A	N/A	N/A	N/A	N/A	N/A	N/A	N/A	N/A	N/A	N/A	N/A	N/A	N/A	N/A	N/A	N/A	N/A	N/A	N/A
750	N/A	N/A	'-----------I---P------------------P----PPP-PP-----	0.9101179764047191	Y	N/A	N/A	N/A	N/A	N/A	N/A	N/A	N/A	N/A	N/A	N/A	N/A	N/A	N/A	N/A	N/A	N/A	N/A	N/A	N/A	N/A	N/A	N/A	N/A	N/A	N/A	N/A	N/A	N/A	N/A	N/A	N/A	N/A	N/A	N/A	N/A	N/A	N/A	N/A	N/A	N/A	N/A	N/A	N/A
751	N/A	N/A	'-----------V---A------------------L----DDG-DD-----	0.9101179764047191	Y	N/A	N/A	N/A	N/A	N/A	N/A	N/A	N/A	N/A	N/A	N/A	N/A	N/A	N/A	N/A	N/A	N/A	N/A	N/A	N/A	N/A	N/A	N/A	N/A	N/A	N/A	N/A	N/A	N/A	N/A	N/A	N/A	N/A	N/A	N/A	N/A	N/A	N/A	N/A	N/A	N/A	N/A	N/A	N/A
752	N/A	N/A	'-----------T---V------------------L----MMQ-QQ-----	0.9101179764047191	Y	N/A	N/A	N/A	N/A	N/A	N/A	N/A	N/A	N/A	N/A	N/A	N/A	N/A	N/A	N/A	N/A	N/A	N/A	N/A	N/A	N/A	N/A	N/A	N/A	N/A	N/A	N/A	N/A	N/A	N/A	N/A	N/A	N/A	N/A	N/A	N/A	N/A	N/A	N/A	N/A	N/A	N/A	N/A	N/A
753	N/A	N/A	'-----------Q---V------------------I----LIL-AA-----	0.9101179764047191	Y	N/A	N/A	N/A	N/A	N/A	N/A	N/A	N/A	N/A	N/A	N/A	N/A	N/A	N/A	N/A	N/A	N/A	N/A	N/A	N/A	N/A	N/A	N/A	N/A	N/A	N/A	N/A	N/A	N/A	N/A	N/A	N/A	N/A	N/A	N/A	N/A	N/A	N/A	N/A	N/A	N/A	N/A	N/A	N/A
754	N/A	N/A	'-----------V---G------------------I----QQP-VV-----	0.9101179764047191	Y	N/A	N/A	N/A	N/A	N/A	N/A	N/A	N/A	N/A	N/A	N/A	N/A	N/A	N/A	N/A	N/A	N/A	N/A	N/A	N/A	N/A	N/A	N/A	N/A	N/A	N/A	N/A	N/A	N/A	N/A	N/A	N/A	N/A	N/A	N/A	N/A	N/A	N/A	N/A	N/A	N/A	N/A	N/A	N/A
755	N/A	N/A	'-----------H---G------------------W----STS-AA-----	0.9101179764047191	Y	N/A	N/A	N/A	N/A	N/A	N/A	N/A	N/A	N/A	N/A	N/A	N/A	N/A	N/A	N/A	N/A	N/A	N/A	N/A	N/A	N/A	N/A	N/A	N/A	N/A	N/A	N/A	N/A	N/A	N/A	N/A	N/A	N/A	N/A	N/A	N/A	N/A	N/A	N/A	N/A	N/A	N/A	N/A	N/A
756	N/A	N/A	'-----------M---L------------------V----SSP-PQ-----	0.9101179764047191	Y	N/A	N/A	N/A	N/A	N/A	N/A	N/A	N/A	N/A	N/A	N/A	N/A	N/A	N/A	N/A	N/A	N/A	N/A	N/A	N/A	N/A	N/A	N/A	N/A	N/A	N/A	N/A	N/A	N/A	N/A	N/A	N/A	N/A	N/A	N/A	N/A	N/A	N/A	N/A	N/A	N/A	N/A	N/A	N/A
757	N/A	N/A	'-----------S---A------------------A----SNR-AT-----	0.9101179764047191	Y	N/A	N/A	N/A	N/A	N/A	N/A	N/A	N/A	N/A	N/A	N/A	N/A	N/A	N/A	N/A	N/A	N/A	N/A	N/A	N/A	N/A	N/A	N/A	N/A	N/A	N/A	N/A	N/A	N/A	N/A	N/A	N/A	N/A	N/A	N/A	N/A	N/A	N/A	N/A	N/A	N/A	N/A	N/A	N/A
758	N/A	N/A	'-----------A---A------------------E----QPA-QK-----	0.9101179764047191	Y	N/A	N/A	N/A	N/A	N/A	N/A	N/A	N/A	N/A	N/A	N/A	N/A	N/A	N/A	N/A	N/A	N/A	N/A	N/A	N/A	N/A	N/A	N/A	N/A	N/A	N/A	N/A	N/A	N/A	N/A	N/A	N/A	N/A	N/A	N/A	N/A	N/A	N/A	N/A	N/A	N/A	N/A	N/A	N/A
759	N/A	N/A	'-----------W---Y------------------V------H-HN-----	0.9229154169166167	Y	N/A	N/A	N/A	N/A	N/A	N/A	N/A	N/A	N/A	N/A	N/A	N/A	N/A	N/A	N/A	N/A	N/A	N/A	N/A	N/A	N/A	N/A	N/A	N/A	N/A	N/A	N/A	N/A	N/A	N/A	N/A	N/A	N/A	N/A	N/A	N/A	N/A	N/A	N/A	N/A	N/A	N/A	N/A	N/A
760	N/A	N/A	'-----------S---I------------------S------S-QQ-----	0.9229154169166167	Y	N/A	N/A	N/A	N/A	N/A	N/A	N/A	N/A	N/A	N/A	N/A	N/A	N/A	N/A	N/A	N/A	N/A	N/A	N/A	N/A	N/A	N/A	N/A	N/A	N/A	N/A	N/A	N/A	N/A	N/A	N/A	N/A	N/A	N/A	N/A	N/A	N/A	N/A	N/A	N/A	N/A	N/A	N/A	N/A
761	N/A	N/A	'-----------P---S------------------D------L-SS-----	0.9229154169166167	Y	N/A	N/A	N/A	N/A	N/A	N/A	N/A	N/A	N/A	N/A	N/A	N/A	N/A	N/A	N/A	N/A	N/A	N/A	N/A	N/A	N/A	N/A	N/A	N/A	N/A	N/A	N/A	N/A	N/A	N/A	N/A	N/A	N/A	N/A	N/A	N/A	N/A	N/A	N/A	N/A	N/A	N/A	N/A	N/A
762	N/A	N/A	'-----------L---T------------------N------N-QQ-----	0.9229154169166167	Y	N/A	N/A	N/A	N/A	N/A	N/A	N/A	N/A	N/A	N/A	N/A	N/A	N/A	N/A	N/A	N/A	N/A	N/A	N/A	N/A	N/A	N/A	N/A	N/A	N/A	N/A	N/A	N/A	N/A	N/A	N/A	N/A	N/A	N/A	N/A	N/A	N/A	N/A	N/A	N/A	N/A	N/A	N/A	N/A
763	N/A	N/A	'-----------P---F------------------L------P-DE-----	0.9229154169166167	Y	N/A	N/A	N/A	N/A	N/A	N/A	N/A	N/A	N/A	N/A	N/A	N/A	N/A	N/A	N/A	N/A	N/A	N/A	N/A	N/A	N/A	N/A	N/A	N/A	N/A	N/A	N/A	N/A	N/A	N/A	N/A	N/A	N/A	N/A	N/A	N/A	N/A	N/A	N/A	N/A	N/A	N/A	N/A	N/A
764	N/A	N/A	'-----------V---H------------------A------D-DD-----	0.9229154169166167	Y	N/A	N/A	N/A	N/A	N/A	N/A	N/A	N/A	N/A	N/A	N/A	N/A	N/A	N/A	N/A	N/A	N/A	N/A	N/A	N/A	N/A	N/A	N/A	N/A	N/A	N/A	N/A	N/A	N/A	N/A	N/A	N/A	N/A	N/A	N/A	N/A	N/A	N/A	N/A	N/A	N/A	N/A	N/A	N/A
765	N/A	N/A	'-----------D---L------------------D--------TT-----	0.9301139772045592	Y	N/A	N/A	N/A	N/A	N/A	N/A	N/A	N/A	N/A	N/A	N/A	N/A	N/A	N/A	N/A	N/A	N/A	N/A	N/A	N/A	N/A	N/A	N/A	N/A	N/A	N/A	N/A	N/A	N/A	N/A	N/A	N/A	N/A	N/A	N/A	N/A	N/A	N/A	N/A	N/A	N/A	N/A	N/A	N/A
766	N/A	N/A	'-----------L---T------------------V--------LL-----	0.9301139772045592	Y	N/A	N/A	N/A	N/A	N/A	N/A	N/A	N/A	N/A	N/A	N/A	N/A	N/A	N/A	N/A	N/A	N/A	N/A	N/A	N/A	N/A	N/A	N/A	N/A	N/A	N/A	N/A	N/A	N/A	N/A	N/A	N/A	N/A	N/A	N/A	N/A	N/A	N/A	N/A	N/A	N/A	N/A	N/A	N/A
767	N/A	N/A	'-----------S---A------------------P--------TI-----	0.9301139772045592	Y	N/A	N/A	N/A	N/A	N/A	N/A	N/A	N/A	N/A	N/A	N/A	N/A	N/A	N/A	N/A	N/A	N/A	N/A	N/A	N/A	N/A	N/A	N/A	N/A	N/A	N/A	N/A	N/A	N/A	N/A	N/A	N/A	N/A	N/A	N/A	N/A	N/A	N/A	N/A	N/A	N/A	N/A	N/A	N/A
768	N/A	N/A	'-----------A---K------------------S------A-AA-----	0.9229154169166167	Y	N/A	N/A	N/A	N/A	N/A	N/A	N/A	N/A	N/A	N/A	N/A	N/A	N/A	N/A	N/A	N/A	N/A	N/A	N/A	N/A	N/A	N/A	N/A	N/A	N/A	N/A	N/A	N/A	N/A	N/A	N/A	N/A	N/A	N/A	N/A	N/A	N/A	N/A	N/A	N/A	N/A	N/A	N/A	N/A
769	N/A	N/A	'-----------E---M------------------S------S-AA-----	0.9229154169166167	Y	N/A	N/A	N/A	N/A	N/A	N/A	N/A	N/A	N/A	N/A	N/A	N/A	N/A	N/A	N/A	N/A	N/A	N/A	N/A	N/A	N/A	N/A	N/A	N/A	N/A	N/A	N/A	N/A	N/A	N/A	N/A	N/A	N/A	N/A	N/A	N/A	N/A	N/A	N/A	N/A	N/A	N/A	N/A	N/A
770	N/A	N/A	'-----------L---F------------------S------G-PP-----	0.9229154169166167	Y	N/A	N/A	N/A	N/A	N/A	N/A	N/A	N/A	N/A	N/A	N/A	N/A	N/A	N/A	N/A	N/A	N/A	N/A	N/A	N/A	N/A	N/A	N/A	N/A	N/A	N/A	N/A	N/A	N/A	N/A	N/A	N/A	N/A	N/A	N/A	N/A	N/A	N/A	N/A	N/A	N/A	N/A	N/A	N/A
771	N/A	N/A	'-----------L---R------------------V------S-SS-----	0.9229154169166167	Y	N/A	N/A	N/A	N/A	N/A	N/A	N/A	N/A	N/A	N/A	N/A	N/A	N/A	N/A	N/A	N/A	N/A	N/A	N/A	N/A	N/A	N/A	N/A	N/A	N/A	N/A	N/A	N/A	N/A	N/A	N/A	N/A	N/A	N/A	N/A	N/A	N/A	N/A	N/A	N/A	N/A	N/A	N/A	N/A
772	N/A	N/A	'-----------L---H------------------E------S-II-----	0.9229154169166167	Y	N/A	N/A	N/A	N/A	N/A	N/A	N/A	N/A	N/A	N/A	N/A	N/A	N/A	N/A	N/A	N/A	N/A	N/A	N/A	N/A	N/A	N/A	N/A	N/A	N/A	N/A	N/A	N/A	N/A	N/A	N/A	N/A	N/A	N/A	N/A	N/A	N/A	N/A	N/A	N/A	N/A	N/A	N/A	N/A
773	N/A	N/A	'-----------G---G------------------G------C-PP-----	0.9229154169166167	Y	N/A	N/A	N/A	N/A	N/A	N/A	N/A	N/A	N/A	N/A	N/A	N/A	N/A	N/A	N/A	N/A	N/A	N/A	N/A	N/A	N/A	N/A	N/A	N/A	N/A	N/A	N/A	N/A	N/A	N/A	N/A	N/A	N/A	N/A	N/A	N/A	N/A	N/A	N/A	N/A	N/A	N/A	N/A	N/A
774	N/A	N/A	'-----------A---G------------------S------S-GG-----	0.9229154169166167	Y	N/A	N/A	N/A	N/A	N/A	N/A	N/A	N/A	N/A	N/A	N/A	N/A	N/A	N/A	N/A	N/A	N/A	N/A	N/A	N/A	N/A	N/A	N/A	N/A	N/A	N/A	N/A	N/A	N/A	N/A	N/A	N/A	N/A	N/A	N/A	N/A	N/A	N/A	N/A	N/A	N/A	N/A	N/A	N/A
775	N/A	N/A	'-----------F---V------------------S----LLL-LL-----	0.9101179764047191	Y	N/A	N/A	N/A	N/A	N/A	N/A	N/A	N/A	N/A	N/A	N/A	N/A	N/A	N/A	N/A	N/A	N/A	N/A	N/A	N/A	N/A	N/A	N/A	N/A	N/A	N/A	N/A	N/A	N/A	N/A	N/A	N/A	N/A	N/A	N/A	N/A	N/A	N/A	N/A	N/A	N/A	N/A	N/A	N/A
776	N/A	N/A	'-----------L---V------------------T----TTA-TT-----	0.9101179764047191	Y	N/A	N/A	N/A	N/A	N/A	N/A	N/A	N/A	N/A	N/A	N/A	N/A	N/A	N/A	N/A	N/A	N/A	N/A	N/A	N/A	N/A	N/A	N/A	N/A	N/A	N/A	N/A	N/A	N/A	N/A	N/A	N/A	N/A	N/A	N/A	N/A	N/A	N/A	N/A	N/A	N/A	N/A	N/A	N/A
777	N/A	N/A	'-----------V---E------------------DV---HHR-PP-----	0.8912217556488702	Y	N/A	N/A	N/A	N/A	N/A	N/A	N/A	N/A	N/A	N/A	N/A	N/A	N/A	N/A	N/A	N/A	N/A	N/A	N/A	N/A	N/A	N/A	N/A	N/A	N/A	N/A	N/A	N/A	N/A	N/A	N/A	N/A	N/A	N/A	N/A	N/A	N/A	N/A	N/A	N/A	N/A	N/A	N/A	N/A
778	N/A	N/A	'-----------V---G------------------SH---SST-TT-----	0.8912217556488702	Y	N/A	N/A	N/A	N/A	N/A	N/A	N/A	N/A	N/A	N/A	N/A	N/A	N/A	N/A	N/A	N/A	N/A	N/A	N/A	N/A	N/A	N/A	N/A	N/A	N/A	N/A	N/A	N/A	N/A	N/A	N/A	N/A	N/A	N/A	N/A	N/A	N/A	N/A	N/A	N/A	N/A	N/A	N/A	N/A
779	N/A	N/A	'-----------L---D------------------SD---RRR-AV-----	0.8912217556488702	Y	N/A	N/A	N/A	N/A	N/A	N/A	N/A	N/A	N/A	N/A	N/A	N/A	N/A	N/A	N/A	N/A	N/A	N/A	N/A	N/A	N/A	N/A	N/A	N/A	N/A	N/A	N/A	N/A	N/A	N/A	N/A	N/A	N/A	N/A	N/A	N/A	N/A	N/A	N/A	N/A	N/A	N/A	N/A	N/A
780	N/A	N/A	'-----------K---V------------------GH---SSS-SS-----	0.8912217556488702	Y	N/A	N/A	N/A	N/A	N/A	N/A	N/A	N/A	N/A	N/A	N/A	N/A	N/A	N/A	N/A	N/A	N/A	N/A	N/A	N/A	N/A	N/A	N/A	N/A	N/A	N/A	N/A	N/A	N/A	N/A	N/A	N/A	N/A	N/A	N/A	N/A	N/A	N/A	N/A	N/A	N/A	N/A	N/A	N/A
781	N/A	N/A	'-----------R---M------------------EN---KKR-RR-----	0.8912217556488702	Y	N/A	N/A	N/A	N/A	N/A	N/A	N/A	N/A	N/A	N/A	N/A	N/A	N/A	N/A	N/A	N/A	N/A	N/A	N/A	N/A	N/A	N/A	N/A	N/A	N/A	N/A	N/A	N/A	N/A	N/A	N/A	N/A	N/A	N/A	N/A	N/A	N/A	N/A	N/A	N/A	N/A	N/A	N/A	N/A
782	N/A	N/A	'-----------W---A------------------KD---EEE-EE-----	0.8912217556488702	Y	N/A	N/A	N/A	N/A	N/A	N/A	N/A	N/A	N/A	N/A	N/A	N/A	N/A	N/A	N/A	N/A	N/A	N/A	N/A	N/A	N/A	N/A	N/A	N/A	N/A	N/A	N/A	N/A	N/A	N/A	N/A	N/A	N/A	N/A	N/A	N/A	N/A	N/A	N/A	N/A	N/A	N/A	N/A	N/A
783	N/A	N/A	'-----------C---E------------------PE---SSS-SS-----	0.8912217556488702	Y	N/A	N/A	N/A	N/A	N/A	N/A	N/A	N/A	N/A	N/A	N/A	N/A	N/A	N/A	N/A	N/A	N/A	N/A	N/A	N/A	N/A	N/A	N/A	N/A	N/A	N/A	N/A	N/A	N/A	N/A	N/A	N/A	N/A	N/A	N/A	N/A	N/A	N/A	N/A	N/A	N/A	N/A	N/A	N/A
784	N/A	N/A	'-----------P---L------------------VL---IIC-VM-----	0.8912217556488702	Y	N/A	N/A	N/A	N/A	N/A	N/A	N/A	N/A	N/A	N/A	N/A	N/A	N/A	N/A	N/A	N/A	N/A	N/A	N/A	N/A	N/A	N/A	N/A	N/A	N/A	N/A	N/A	N/A	N/A	N/A	N/A	N/A	N/A	N/A	N/A	N/A	N/A	N/A	N/A	N/A	N/A	N/A	N/A	N/A
785	N/A	N/A	'-----------C---P------------------PE---CCA-CC-----	0.8912217556488702	Y	N/A	N/A	N/A	N/A	N/A	N/A	N/A	N/A	N/A	N/A	N/A	N/A	N/A	N/A	N/A	N/A	N/A	N/A	N/A	N/A	N/A	N/A	N/A	N/A	N/A	N/A	N/A	N/A	N/A	N/A	N/A	N/A	N/A	N/A	N/A	N/A	N/A	N/A	N/A	N/A	N/A	N/A	N/A	N/A
786	N/A	N/A	'-----------L---V------------------QQ---SSS-SS-----	0.8912217556488702	Y	N/A	N/A	N/A	N/A	N/A	N/A	N/A	N/A	N/A	N/A	N/A	N/A	N/A	N/A	N/A	N/A	N/A	N/A	N/A	N/A	N/A	N/A	N/A	N/A	N/A	N/A	N/A	N/A	N/A	N/A	N/A	N/A	N/A	N/A	N/A	N/A	N/A	N/A	N/A	N/A	N/A	N/A	N/A	N/A
787	N/A	N/A	'-----------T---T------------------HP---IIV-II-----	0.8912217556488702	Y	N/A	N/A	N/A	N/A	N/A	N/A	N/A	N/A	N/A	N/A	N/A	N/A	N/A	N/A	N/A	N/A	N/A	N/A	N/A	N/A	N/A	N/A	N/A	N/A	N/A	N/A	N/A	N/A	N/A	N/A	N/A	N/A	N/A	N/A	N/A	N/A	N/A	N/A	N/A	N/A	N/A	N/A	N/A	N/A
788	N/A	N/A	'-----------L---V------------------DI---RRR-RR-----	0.8912217556488702	Y	N/A	N/A	N/A	N/A	N/A	N/A	N/A	N/A	N/A	N/A	N/A	N/A	N/A	N/A	N/A	N/A	N/A	N/A	N/A	N/A	N/A	N/A	N/A	N/A	N/A	N/A	N/A	N/A	N/A	N/A	N/A	N/A	N/A	N/A	N/A	N/A	N/A	N/A	N/A	N/A	N/A	N/A	N/A	N/A
789	N/A	N/A	'-----------Q---R------------------RS---RRR-RR-----	0.8912217556488702	Y	N/A	N/A	N/A	N/A	N/A	N/A	N/A	N/A	N/A	N/A	N/A	N/A	N/A	N/A	N/A	N/A	N/A	N/A	N/A	N/A	N/A	N/A	N/A	N/A	N/A	N/A	N/A	N/A	N/A	N/A	N/A	N/A	N/A	N/A	N/A	N/A	N/A	N/A	N/A	N/A	N/A	N/A	N/A	N/A
790	N/A	N/A	'-----------R---S------------------KR---AAA-AA-----	0.8912217556488702	Y	N/A	N/A	N/A	N/A	N/A	N/A	N/A	N/A	N/A	N/A	N/A	N/A	N/A	N/A	N/A	N/A	N/A	N/A	N/A	N/A	N/A	N/A	N/A	N/A	N/A	N/A	N/A	N/A	N/A	N/A	N/A	N/A	N/A	N/A	N/A	N/A	N/A	N/A	N/A	N/A	N/A	N/A	N/A	N/A
791	N/A	N/A	'-----------M---T------------------SC---SSS-SS-----	0.8912217556488702	Y	N/A	N/A	N/A	N/A	N/A	N/A	N/A	N/A	N/A	N/A	N/A	N/A	N/A	N/A	N/A	N/A	N/A	N/A	N/A	N/A	N/A	N/A	N/A	N/A	N/A	N/A	N/A	N/A	N/A	N/A	N/A	N/A	N/A	N/A	N/A	N/A	N/A	N/A	N/A	N/A	N/A	N/A	N/A	N/A
792	N/A	N/A	'-----------A---V------------------GES--SSS-SS-----	0.8577284543091381	Y	N/A	N/A	N/A	N/A	N/A	N/A	N/A	N/A	N/A	N/A	N/A	N/A	N/A	N/A	N/A	N/A	N/A	N/A	N/A	N/A	N/A	N/A	N/A	N/A	N/A	N/A	N/A	N/A	N/A	N/A	N/A	N/A	N/A	N/A	N/A	N/A	N/A	N/A	N/A	N/A	N/A	N/A	N/A	N/A
793	N/A	N/A	'-----------A---S------------------VPP--VVA-VV-----	0.8577284543091381	Y	N/A	N/A	N/A	N/A	N/A	N/A	N/A	N/A	N/A	N/A	N/A	N/A	N/A	N/A	N/A	N/A	N/A	N/A	N/A	N/A	N/A	N/A	N/A	N/A	N/A	N/A	N/A	N/A	N/A	N/A	N/A	N/A	N/A	N/A	N/A	N/A	N/A	N/A	N/A	N/A	N/A	N/A	N/A	N/A
794	N/A	N/A	'-----------E---S------------------LED--HHD-HH-----	0.8577284543091381	Y	N/A	N/A	N/A	N/A	N/A	N/A	N/A	N/A	N/A	N/A	N/A	N/A	N/A	N/A	N/A	N/A	N/A	N/A	N/A	N/A	N/A	N/A	N/A	N/A	N/A	N/A	N/A	N/A	N/A	N/A	N/A	N/A	N/A	N/A	N/A	N/A	N/A	N/A	N/A	N/A	N/A	N/A	N/A	N/A
795	N/A	N/A	'-----------E---H------------------RNR--DDD-DD-----	0.8577284543091381	Y	N/A	N/A	N/A	N/A	N/A	N/A	N/A	N/A	N/A	N/A	N/A	N/A	N/A	N/A	N/A	N/A	N/A	N/A	N/A	N/A	N/A	N/A	N/A	N/A	N/A	N/A	N/A	N/A	N/A	N/A	N/A	N/A	N/A	N/A	N/A	N/A	N/A	N/A	N/A	N/A	N/A	N/A	N/A	N/A
796	N/A	N/A	'-----------S---I------------------PSN--III-MM-----	0.8577284543091381	Y	N/A	N/A	N/A	N/A	N/A	N/A	N/A	N/A	N/A	N/A	N/A	N/A	N/A	N/A	N/A	N/A	N/A	N/A	N/A	N/A	N/A	N/A	N/A	N/A	N/A	N/A	N/A	N/A	N/A	N/A	N/A	N/A	N/A	N/A	N/A	N/A	N/A	N/A	N/A	N/A	N/A	N/A	N/A	N/A
797	N/A	N/A	'-----------Q---N------------------ATP--EEE-EE-----	0.8577284543091381	Y	N/A	N/A	N/A	N/A	N/A	N/A	N/A	N/A	N/A	N/A	N/A	N/A	N/A	N/A	N/A	N/A	N/A	N/A	N/A	N/A	N/A	N/A	N/A	N/A	N/A	N/A	N/A	N/A	N/A	N/A	N/A	N/A	N/A	N/A	N/A	N/A	N/A	N/A	N/A	N/A	N/A	N/A	N/A	N/A
798	N/A	N/A	'-----------A---G------------------TSS--GGA-GG-----	0.8577284543091381	Y	N/A	N/A	N/A	N/A	N/A	N/A	N/A	N/A	N/A	N/A	N/A	N/A	N/A	N/A	N/A	N/A	N/A	N/A	N/A	N/A	N/A	N/A	N/A	N/A	N/A	N/A	N/A	N/A	N/A	N/A	N/A	N/A	N/A	N/A	N/A	N/A	N/A	N/A	N/A	N/A	N/A	N/A	N/A	N/A
799	N/A	N/A	'-----------T---A------------------RAF--FFM-FF-----	0.8577284543091381	Y	N/A	N/A	N/A	N/A	N/A	N/A	N/A	N/A	N/A	N/A	N/A	N/A	N/A	N/A	N/A	N/A	N/A	N/A	N/A	N/A	N/A	N/A	N/A	N/A	N/A	N/A	N/A	N/A	N/A	N/A	N/A	N/A	N/A	N/A	N/A	N/A	N/A	N/A	N/A	N/A	N/A	N/A	N/A	N/A
800	N/A	N/A	'-----------Q---A------------------RNG--NNR-GG-----	0.8577284543091381	Y	N/A	N/A	N/A	N/A	N/A	N/A	N/A	N/A	N/A	N/A	N/A	N/A	N/A	N/A	N/A	N/A	N/A	N/A	N/A	N/A	N/A	N/A	N/A	N/A	N/A	N/A	N/A	N/A	N/A	N/A	N/A	N/A	N/A	N/A	N/A	N/A	N/A	N/A	N/A	N/A	N/A	N/A	N/A	N/A
801	N/A	N/A	'-----------A---L------------------PSG--VVA-SS-----	0.8577284543091381	Y	N/A	N/A	N/A	N/A	N/A	N/A	N/A	N/A	N/A	N/A	N/A	N/A	N/A	N/A	N/A	N/A	N/A	N/A	N/A	N/A	N/A	N/A	N/A	N/A	N/A	N/A	N/A	N/A	N/A	N/A	N/A	N/A	N/A	N/A	N/A	N/A	N/A	N/A	N/A	N/A	N/A	N/A	N/A	N/A
802	N/A	N/A	'-----------N---H------------------LTS--HHG-NN-----	0.8577284543091381	Y	N/A	N/A	N/A	N/A	N/A	N/A	N/A	N/A	N/A	N/A	N/A	N/A	N/A	N/A	N/A	N/A	N/A	N/A	N/A	N/A	N/A	N/A	N/A	N/A	N/A	N/A	N/A	N/A	N/A	N/A	N/A	N/A	N/A	N/A	N/A	N/A	N/A	N/A	N/A	N/A	N/A	N/A	N/A	N/A
803	N/A	N/A	'-----------P---A------------------SDP--PPV-SS-----	0.8577284543091381	Y	N/A	N/A	N/A	N/A	N/A	N/A	N/A	N/A	N/A	N/A	N/A	N/A	N/A	N/A	N/A	N/A	N/A	N/A	N/A	N/A	N/A	N/A	N/A	N/A	N/A	N/A	N/A	N/A	N/A	N/A	N/A	N/A	N/A	N/A	N/A	N/A	N/A	N/A	N/A	N/A	N/A	N/A	N/A	N/A
804	N/A	N/A	'-----------D---L------------------LRP--KK--KK-----	0.8649270145970807	Y	N/A	N/A	N/A	N/A	N/A	N/A	N/A	N/A	N/A	N/A	N/A	N/A	N/A	N/A	N/A	N/A	N/A	N/A	N/A	N/A	N/A	N/A	N/A	N/A	N/A	N/A	N/A	N/A	N/A	N/A	N/A	N/A	N/A	N/A	N/A	N/A	N/A	N/A	N/A	N/A	N/A	N/A	N/A	N/A
805	N/A	N/A	'-----------A---P------------------LDA--NNL-VM-----	0.8577284543091381	Y	N/A	N/A	N/A	N/A	N/A	N/A	N/A	N/A	N/A	N/A	N/A	N/A	N/A	N/A	N/A	N/A	N/A	N/A	N/A	N/A	N/A	N/A	N/A	N/A	N/A	N/A	N/A	N/A	N/A	N/A	N/A	N/A	N/A	N/A	N/A	N/A	N/A	N/A	N/A	N/A	N/A	N/A	N/A	N/A
806	N/A	N/A	'-----------N---F------------------TLR--VIP-VV-----	0.8577284543091381	Y	N/A	N/A	N/A	N/A	N/A	N/A	N/A	N/A	N/A	N/A	N/A	N/A	N/A	N/A	N/A	N/A	N/A	N/A	N/A	N/A	N/A	N/A	N/A	N/A	N/A	N/A	N/A	N/A	N/A	N/A	N/A	N/A	N/A	N/A	N/A	N/A	N/A	N/A	N/A	N/A	N/A	N/A	N/A	N/A
807	N/A	N/A	'-----------H---L------------------SSS--FFP-FF-----	0.8577284543091381	Y	N/A	N/A	N/A	N/A	N/A	N/A	N/A	N/A	N/A	N/A	N/A	N/A	N/A	N/A	N/A	N/A	N/A	N/A	N/A	N/A	N/A	N/A	N/A	N/A	N/A	N/A	N/A	N/A	N/A	N/A	N/A	N/A	N/A	N/A	N/A	N/A	N/A	N/A	N/A	N/A	N/A	N/A	N/A	N/A
808	N/A	N/A	'-----------C---S------------------HCN--RRP-RR-----	0.8577284543091381	Y	N/A	N/A	N/A	N/A	N/A	N/A	N/A	N/A	N/A	N/A	N/A	N/A	N/A	N/A	N/A	N/A	N/A	N/A	N/A	N/A	N/A	N/A	N/A	N/A	N/A	N/A	N/A	N/A	N/A	N/A	N/A	N/A	N/A	N/A	N/A	N/A	N/A	N/A	N/A	N/A	N/A	N/A	N/A	N/A
809	N/A	N/A	'-----------P---R------------------KTT--DDP-DD-----	0.8577284543091381	Y	N/A	N/A	N/A	N/A	N/A	N/A	N/A	N/A	N/A	N/A	N/A	N/A	N/A	N/A	N/A	N/A	N/A	N/A	N/A	N/A	N/A	N/A	N/A	N/A	N/A	N/A	N/A	N/A	N/A	N/A	N/A	N/A	N/A	N/A	N/A	N/A	N/A	N/A	N/A	N/A	N/A	N/A	N/A	N/A
810	N/A	N/A	'-----------T---C------------------PCD--RRR-RR-----	0.8577284543091381	Y	N/A	N/A	N/A	N/A	N/A	N/A	N/A	N/A	N/A	N/A	N/A	N/A	N/A	N/A	N/A	N/A	N/A	N/A	N/A	N/A	N/A	N/A	N/A	N/A	N/A	N/A	N/A	N/A	N/A	N/A	N/A	N/A	N/A	N/A	N/A	N/A	N/A	N/A	N/A	N/A	N/A	N/A	N/A	N/A
811	N/A	N/A	'-----------V---D------------------KLS--HHH-HH-----	0.8577284543091381	Y	N/A	N/A	N/A	N/A	N/A	N/A	N/A	N/A	N/A	N/A	N/A	N/A	N/A	N/A	N/A	N/A	N/A	N/A	N/A	N/A	N/A	N/A	N/A	N/A	N/A	N/A	N/A	N/A	N/A	N/A	N/A	N/A	N/A	N/A	N/A	N/A	N/A	N/A	N/A	N/A	N/A	N/A	N/A	N/A
812	N/A	N/A	'-----------P---E------------------AMV--AAA-AA-----	0.8577284543091381	Y	N/A	N/A	N/A	N/A	N/A	N/A	N/A	N/A	N/A	N/A	N/A	N/A	N/A	N/A	N/A	N/A	N/A	N/A	N/A	N/A	N/A	N/A	N/A	N/A	N/A	N/A	N/A	N/A	N/A	N/A	N/A	N/A	N/A	N/A	N/A	N/A	N/A	N/A	N/A	N/A	N/A	N/A	N/A	N/A
813	N/A	N/A	'-----------A---T------------------PQS--SSS-SS-----	0.8577284543091381	Y	N/A	N/A	N/A	N/A	N/A	N/A	N/A	N/A	N/A	N/A	N/A	N/A	N/A	N/A	N/A	N/A	N/A	N/A	N/A	N/A	N/A	N/A	N/A	N/A	N/A	N/A	N/A	N/A	N/A	N/A	N/A	N/A	N/A	N/A	N/A	N/A	N/A	N/A	N/A	N/A	N/A	N/A	N/A	N/A
814	N/A	N/A	'-----------R---T------------------DPY--EE--EE-----	0.8649270145970807	Y	N/A	N/A	N/A	N/A	N/A	N/A	N/A	N/A	N/A	N/A	N/A	N/A	N/A	N/A	N/A	N/A	N/A	N/A	N/A	N/A	N/A	N/A	N/A	N/A	N/A	N/A	N/A	N/A	N/A	N/A	N/A	N/A	N/A	N/A	N/A	N/A	N/A	N/A	N/A	N/A	N/A	N/A	N/A	N/A
815	N/A	N/A	'-----------R---L------------------SGR--ED--DD-----	0.8649270145970807	Y	N/A	N/A	N/A	N/A	N/A	N/A	N/A	N/A	N/A	N/A	N/A	N/A	N/A	N/A	N/A	N/A	N/A	N/A	N/A	N/A	N/A	N/A	N/A	N/A	N/A	N/A	N/A	N/A	N/A	N/A	N/A	N/A	N/A	N/A	N/A	N/A	N/A	N/A	N/A	N/A	N/A	N/A	N/A	N/A
816	N/A	N/A	'-----------A---Q------------------EES--M----------	0.8822235552889421	Y	N/A	N/A	N/A	N/A	N/A	N/A	N/A	N/A	N/A	N/A	N/A	N/A	N/A	N/A	N/A	N/A	N/A	N/A	N/A	N/A	N/A	N/A	N/A	N/A	N/A	N/A	N/A	N/A	N/A	N/A	N/A	N/A	N/A	N/A	N/A	N/A	N/A	N/A	N/A	N/A	N/A	N/A	N/A	N/A
817	N/A	N/A	'-----------S---A------------------SLH--NN--NN-----	0.8649270145970807	Y	N/A	N/A	N/A	N/A	N/A	N/A	N/A	N/A	N/A	N/A	N/A	N/A	N/A	N/A	N/A	N/A	N/A	N/A	N/A	N/A	N/A	N/A	N/A	N/A	N/A	N/A	N/A	N/A	N/A	N/A	N/A	N/A	N/A	N/A	N/A	N/A	N/A	N/A	N/A	N/A	N/A	N/A	N/A	N/A
818	N/A	N/A	'-----------L---L------------------EKF--VG--GG-----	0.8649270145970807	Y	N/A	N/A	N/A	N/A	N/A	N/A	N/A	N/A	N/A	N/A	N/A	N/A	N/A	N/A	N/A	N/A	N/A	N/A	N/A	N/A	N/A	N/A	N/A	N/A	N/A	N/A	N/A	N/A	N/A	N/A	N/A	N/A	N/A	N/A	N/A	N/A	N/A	N/A	N/A	N/A	N/A	N/A	N/A	N/A
819	N/A	N/A	'-----------K---C------------------HQT--RR--RR-----	0.8649270145970807	Y	N/A	N/A	N/A	N/A	N/A	N/A	N/A	N/A	N/A	N/A	N/A	N/A	N/A	N/A	N/A	N/A	N/A	N/A	N/A	N/A	N/A	N/A	N/A	N/A	N/A	N/A	N/A	N/A	N/A	N/A	N/A	N/A	N/A	N/A	N/A	N/A	N/A	N/A	N/A	N/A	N/A	N/A	N/A	N/A
820	N/A	N/A	'-----------E---L------------------DPG--NN--NN-----	0.8649270145970807	Y	N/A	N/A	N/A	N/A	N/A	N/A	N/A	N/A	N/A	N/A	N/A	N/A	N/A	N/A	N/A	N/A	N/A	N/A	N/A	N/A	N/A	N/A	N/A	N/A	N/A	N/A	N/A	N/A	N/A	N/A	N/A	N/A	N/A	N/A	N/A	N/A	N/A	N/A	N/A	N/A	N/A	N/A	N/A	N/A
821	N/A	N/A	'-----------W---L------------------ILK--GV--II-----	0.8649270145970807	Y	N/A	N/A	N/A	N/A	N/A	N/A	N/A	N/A	N/A	N/A	N/A	N/A	N/A	N/A	N/A	N/A	N/A	N/A	N/A	N/A	N/A	N/A	N/A	N/A	N/A	N/A	N/A	N/A	N/A	N/A	N/A	N/A	N/A	N/A	N/A	N/A	N/A	N/A	N/A	N/A	N/A	N/A	N/A	N/A
822	N/A	N/A	'-----------T---L------------------SPS--QKT-KK-----	0.8577284543091381	Y	N/A	N/A	N/A	N/A	N/A	N/A	N/A	N/A	N/A	N/A	N/A	N/A	N/A	N/A	N/A	N/A	N/A	N/A	N/A	N/A	N/A	N/A	N/A	N/A	N/A	N/A	N/A	N/A	N/A	N/A	N/A	N/A	N/A	N/A	N/A	N/A	N/A	N/A	N/A	N/A	N/A	N/A	N/A	N/A
823	N/A	N/A	'-----------Q---Q------------------PRF--GGG-GG-----	0.8577284543091381	Y	N/A	N/A	N/A	N/A	N/A	N/A	N/A	N/A	N/A	N/A	N/A	N/A	N/A	N/A	N/A	N/A	N/A	N/A	N/A	N/A	N/A	N/A	N/A	N/A	N/A	N/A	N/A	N/A	N/A	N/A	N/A	N/A	N/A	N/A	N/A	N/A	N/A	N/A	N/A	N/A	N/A	N/A	N/A	N/A
824	N/A	N/A	'V----------F---P------------------HSP--PPA-PP-----	0.8227354529094182	Y	N/A	N/A	N/A	N/A	N/A	N/A	N/A	N/A	N/A	N/A	N/A	N/A	N/A	N/A	N/A	N/A	N/A	N/A	N/A	N/A	N/A	N/A	N/A	N/A	N/A	N/A	N/A	N/A	N/A	N/A	N/A	N/A	N/A	N/A	N/A	N/A	N/A	N/A	N/A	N/A	N/A	N/A	N/A	N/A
825	N/A	N/A	'R----------S---R------------------QNN--FFM-LL-----	0.8227354529094182	Y	N/A	N/A	N/A	N/A	N/A	N/A	N/A	N/A	N/A	N/A	N/A	N/A	N/A	N/A	N/A	N/A	N/A	N/A	N/A	N/A	N/A	N/A	N/A	N/A	N/A	N/A	N/A	N/A	N/A	N/A	N/A	N/A	N/A	N/A	N/A	N/A	N/A	N/A	N/A	N/A	N/A	N/A	N/A	N/A
826	N/A	N/A	'S-----D----D---I------------------AST--NNH-SS-----	0.8056388722255547	Y	N/A	N/A	N/A	N/A	N/A	N/A	N/A	N/A	N/A	N/A	N/A	N/A	N/A	N/A	N/A	N/A	N/A	N/A	N/A	N/A	N/A	N/A	N/A	N/A	N/A	N/A	N/A	N/A	N/A	N/A	N/A	N/A	N/A	N/A	N/A	N/A	N/A	N/A	N/A	N/A	N/A	N/A	N/A	N/A
827	N/A	N/A	'IT----V----H---F------P-----------TLS--HHP-QQ-----	0.7616476704659068	Y	N/A	N/A	N/A	N/A	N/A	N/A	N/A	N/A	N/A	N/A	N/A	N/A	N/A	N/A	N/A	N/A	N/A	N/A	N/A	N/A	N/A	N/A	N/A	N/A	N/A	N/A	N/A	N/A	N/A	N/A	N/A	N/A	N/A	N/A	N/A	N/A	N/A	N/A	N/A	N/A	N/A	N/A	N/A	N/A
828	N/A	N/A	'LD-S--L----S---L------T-----------QVS--IIL-II-----	0.7549490101979603	Y	N/A	N/A	N/A	N/A	N/A	N/A	N/A	N/A	N/A	N/A	N/A	N/A	N/A	N/A	N/A	N/A	N/A	N/A	N/A	N/A	N/A	N/A	N/A	N/A	N/A	N/A	N/A	N/A	N/A	N/A	N/A	N/A	N/A	N/A	N/A	N/A	N/A	N/A	N/A	N/A	N/A	N/A	N/A	N/A
829	N/A	N/A	'KD-D--S----CH--P------G-----------TSE--KKR-KK-----	0.7374525094981004	Y	N/A	N/A	N/A	N/A	N/A	N/A	N/A	N/A	N/A	N/A	N/A	N/A	N/A	N/A	N/A	N/A	N/A	N/A	N/A	N/A	N/A	N/A	N/A	N/A	N/A	N/A	N/A	N/A	N/A	N/A	N/A	N/A	N/A	N/A	N/A	N/A	N/A	N/A	N/A	N/A	N/A	N/A	N/A	N/A
830	N/A	N/A	'QSRPP-DN---RS--S---S--D----NRTH-K-GIT--SSS-SS----K	0.5712857428514297	Y	N/A	N/A	N/A	N/A	N/A	N/A	N/A	N/A	N/A	N/A	N/A	N/A	N/A	N/A	N/A	N/A	N/A	N/A	N/A	N/A	N/A	N/A	N/A	N/A	N/A	N/A	N/A	N/A	N/A	N/A	N/A	N/A	N/A	N/A	N/A	N/A	N/A	N/A	N/A	N/A	N/A	N/A	N/A	N/A
831	N/A	N/A	'GKKDD-AA---KS--D---G--T----STK--N-DSD--SSG-SS----Q	0.586382723455309	Y	N/A	N/A	N/A	N/A	N/A	N/A	N/A	N/A	N/A	N/A	N/A	N/A	N/A	N/A	N/A	N/A	N/A	N/A	N/A	N/A	N/A	N/A	N/A	N/A	N/A	N/A	N/A	N/A	N/A	N/A	N/A	N/A	N/A	N/A	N/A	N/A	N/A	N/A	N/A	N/A	N/A	N/A	N/A	N/A
832	N/A	N/A	'TKISS-GS---PF--I---SL-A----DKV--D-CFL--LLL-LL----P	0.5681863627274546	Y	N/A	N/A	N/A	N/A	N/A	N/A	N/A	N/A	N/A	N/A	N/A	N/A	N/A	N/A	N/A	N/A	N/A	N/A	N/A	N/A	N/A	N/A	N/A	N/A	N/A	N/A	N/A	N/A	N/A	N/A	N/A	N/A	N/A	N/A	N/A	N/A	N/A	N/A	N/A	N/A	N/A	N/A	N/A	N/A
833	N/A	N/A	'FQKDD-LD---CR--V---KL-S----SLK--Y-SNQ--LLL-LL----I	0.5681863627274546	Y	N/A	N/A	N/A	N/A	N/A	N/A	N/A	N/A	N/A	N/A	N/A	N/A	N/A	N/A	N/A	N/A	N/A	N/A	N/A	N/A	N/A	N/A	N/A	N/A	N/A	N/A	N/A	N/A	N/A	N/A	N/A	N/A	N/A	N/A	N/A	N/A	N/A	N/A	N/A	N/A	N/A	N/A	N/A	N/A
834	N/A	N/A	'IARWW-GS---SG--L---IG---G--GSIGNF-PVK--GGN-GG----E	0.543991201759648	Y	N/A	N/A	N/A	N/A	N/A	N/A	N/A	N/A	N/A	N/A	N/A	N/A	N/A	N/A	N/A	N/A	N/A	N/A	N/A	N/A	N/A	N/A	N/A	N/A	N/A	N/A	N/A	N/A	N/A	N/A	N/A	N/A	N/A	N/A	N/A	N/A	N/A	N/A	N/A	N/A	N/A	N/A	N/A	N/A
835	N/A	N/A	'STTTT-NS---AR--K---FT---R--TSAKKS-TPY--SSS-SS-S--S	0.5255948810237953	Y	N/A	N/A	N/A	N/A	N/A	N/A	N/A	N/A	N/A	N/A	N/A	N/A	N/A	N/A	N/A	N/A	N/A	N/A	N/A	N/A	N/A	N/A	N/A	N/A	N/A	N/A	N/A	N/A	N/A	N/A	N/A	N/A	N/A	N/A	N/A	N/A	N/A	N/A	N/A	N/A	N/A	N/A	N/A	N/A
836	N/A	N/A	'HDKRR-GY---PG--E---IP---Q--DMASDG-RKN--TTT-TT-P--E	0.5255948810237953	Y	N/A	N/A	N/A	N/A	N/A	N/A	N/A	N/A	N/A	N/A	N/A	N/A	N/A	N/A	N/A	N/A	N/A	N/A	N/A	N/A	N/A	N/A	N/A	N/A	N/A	N/A	N/A	N/A	N/A	N/A	N/A	N/A	N/A	N/A	N/A	N/A	N/A	N/A	N/A	N/A	N/A	N/A	N/A	N/A
837	N/A	N/A	'SNSSS-VV---QA--G---DR---H--DDEHQE-RET--SSS-SS-L--D	0.5255948810237953	Y	N/A	N/A	N/A	N/A	N/A	N/A	N/A	N/A	N/A	N/A	N/A	N/A	N/A	N/A	N/A	N/A	N/A	N/A	N/A	N/A	N/A	N/A	N/A	N/A	N/A	N/A	N/A	N/A	N/A	N/A	N/A	N/A	N/A	N/A	N/A	N/A	N/A	N/A	N/A	N/A	N/A	N/A	N/A	N/A
838	N/A	N/A	'SKNNN-TE---DL--E---PK---D--DLDPDD-RPS--DDD-DD-R-KS	0.5101979604079184	Y	N/A	N/A	N/A	N/A	N/A	N/A	N/A	N/A	N/A	N/A	N/A	N/A	N/A	N/A	N/A	N/A	N/A	N/A	N/A	N/A	N/A	N/A	N/A	N/A	N/A	N/A	N/A	N/A	N/A	N/A	N/A	N/A	N/A	N/A	N/A	N/A	N/A	N/A	N/A	N/A	N/A	N/A	N/A	N/A
839	N/A	N/A	'LAQQQ-AN---AS--Q---DT---E--LDKSHK-PKT--SSS-SS-Q-QK	0.5101979604079184	Y	N/A	N/A	N/A	N/A	N/A	N/A	N/A	N/A	N/A	N/A	N/A	N/A	N/A	N/A	N/A	N/A	N/A	N/A	N/A	N/A	N/A	N/A	N/A	N/A	N/A	N/A	N/A	N/A	N/A	N/A	N/A	N/A	N/A	N/A	N/A	N/A	N/A	N/A	N/A	N/A	N/A	N/A	N/A	N/A
840	N/A	N/A	'PGRRR-HG---SR--G---QD---T--DEKEDH-ARL--NND-NN-P-PG	0.5101979604079184	Y	N/A	N/A	N/A	N/A	N/A	N/A	N/A	N/A	N/A	N/A	N/A	N/A	N/A	N/A	N/A	N/A	N/A	N/A	N/A	N/A	N/A	N/A	N/A	N/A	N/A	N/A	N/A	N/A	N/A	N/A	N/A	N/A	N/A	N/A	N/A	N/A	N/A	N/A	N/A	N/A	N/A	N/A	N/A	N/A
841	N/A	N/A	'RDWWW-WR---SI--F---SS---N--EAEKET-TGW--LLL-LL-L-LG	0.5101979604079184	Y	N/A	N/A	N/A	N/A	N/A	N/A	N/A	N/A	N/A	N/A	N/A	N/A	N/A	N/A	N/A	N/A	N/A	N/A	N/A	N/A	N/A	N/A	N/A	N/A	N/A	N/A	N/A	N/A	N/A	N/A	N/A	N/A	N/A	N/A	N/A	N/A	N/A	N/A	N/A	N/A	N/A	N/A	N/A	N/A
842	N/A	N/A	'SQMMM-LK---SV--E---DP---S--NEEKED-WRD--NNV-NN-D-DD	0.5101979604079184	Y	N/A	N/A	N/A	N/A	N/A	N/A	N/A	N/A	N/A	N/A	N/A	N/A	N/A	N/A	N/A	N/A	N/A	N/A	N/A	N/A	N/A	N/A	N/A	N/A	N/A	N/A	N/A	N/A	N/A	N/A	N/A	N/A	N/A	N/A	N/A	N/A	N/A	N/A	N/A	N/A	N/A	N/A	N/A	N/A
843	N/A	N/A	'RKKKK-GL---PR--M---DE---L--SAKDTE-YNH--KKR-KK-D-DL	0.5101979604079184	Y	N/A	N/A	N/A	N/A	N/A	N/A	N/A	N/A	N/A	N/A	N/A	N/A	N/A	N/A	N/A	N/A	N/A	N/A	N/A	N/A	N/A	N/A	N/A	N/A	N/A	N/A	N/A	N/A	N/A	N/A	N/A	N/A	N/A	N/A	N/A	N/A	N/A	N/A	N/A	N/A	N/A	N/A	N/A	N/A
844	N/A	N/A	'GQLLL-EI---SF--Y---ID---Y--KNWEGD-HYSM-YYY-YY-D-DL	0.5000999800039991	Y	N/A	N/A	N/A	N/A	N/A	N/A	N/A	N/A	N/A	N/A	N/A	N/A	N/A	N/A	N/A	N/A	N/A	N/A	N/A	N/A	N/A	N/A	N/A	N/A	N/A	N/A	N/A	N/A	N/A	N/A	N/A	N/A	N/A	N/A	N/A	N/A	N/A	N/A	N/A	N/A	N/A	N/A	N/A	N/A
845	N/A	N/A	'LQRRR-AQ---IV--L---LD---G--NDKKLL-SLTK-SSR-SS-V-AA	0.5000999800039991	Y	N/A	N/A	N/A	N/A	N/A	N/A	N/A	N/A	N/A	N/A	N/A	N/A	N/A	N/A	N/A	N/A	N/A	N/A	N/A	N/A	N/A	N/A	N/A	N/A	N/A	N/A	N/A	N/A	N/A	N/A	N/A	N/A	N/A	N/A	N/A	N/A	N/A	N/A	N/A	N/A	N/A	N/A	N/A	N/A
846	N/A	N/A	'RPTTT-KE---PV--I---KD---T--LVGHEE-RVSA-TTT-TT-L-AG	0.5000999800039991	Y	N/A	N/A	N/A	N/A	N/A	N/A	N/A	N/A	N/A	N/A	N/A	N/A	N/A	N/A	N/A	N/A	N/A	N/A	N/A	N/A	N/A	N/A	N/A	N/A	N/A	N/A	N/A	N/A	N/A	N/A	N/A	N/A	N/A	N/A	N/A	N/A	N/A	N/A	N/A	N/A	N/A	N/A	N/A	N/A
847	N/A	N/A	'LTTTT-TP---GV--K---IG---P--ANRRII-ACLL-III-II-R-KL	0.5000999800039991	Y	N/A	N/A	N/A	N/A	N/A	N/A	N/A	N/A	N/A	N/A	N/A	N/A	N/A	N/A	N/A	N/A	N/A	N/A	N/A	N/A	N/A	N/A	N/A	N/A	N/A	N/A	N/A	N/A	N/A	N/A	N/A	N/A	N/A	N/A	N/A	N/A	N/A	N/A	N/A	N/A	N/A	N/A	N/A	N/A
848	N/A	N/A	'SSVVV-VS---KL--H---Q----K--RAGCRY-GRGN-NNS-NN-G-AS	0.5182963407318537	Y	N/A	N/A	N/A	N/A	N/A	N/A	N/A	N/A	N/A	N/A	N/A	N/A	N/A	N/A	N/A	N/A	N/A	N/A	N/A	N/A	N/A	N/A	N/A	N/A	N/A	N/A	N/A	N/A	N/A	N/A	N/A	N/A	N/A	N/A	N/A	N/A	N/A	N/A	N/A	N/A	N/A	N/A	N/A	N/A
849	N/A	N/A	'RNQQQ-AK---GR--G---G----E--TSRKQT-SGNR-KKK-KK-S-GK	0.5182963407318537	Y	N/A	N/A	N/A	N/A	N/A	N/A	N/A	N/A	N/A	N/A	N/A	N/A	N/A	N/A	N/A	N/A	N/A	N/A	N/A	N/A	N/A	N/A	N/A	N/A	N/A	N/A	N/A	N/A	N/A	N/A	N/A	N/A	N/A	N/A	N/A	N/A	N/A	N/A	N/A	N/A	N/A	N/A	N/A	N/A
850	N/A	N/A	'LNIII-AR---RD--T---L----E--KYAKID-AHLF-III-II-F-LF	0.5182963407318537	Y	N/A	N/A	N/A	N/A	N/A	N/A	N/A	N/A	N/A	N/A	N/A	N/A	N/A	N/A	N/A	N/A	N/A	N/A	N/A	N/A	N/A	N/A	N/A	N/A	N/A	N/A	N/A	N/A	N/A	N/A	N/A	N/A	N/A	N/A	N/A	N/A	N/A	N/A	N/A	N/A	N/A	N/A	N/A	N/A
851	N/A	N/A	'QPSSS-TS---PW--V--------L--CG-AST-DSAH-PPP-PP-S-SA	0.5673865226954609	Y	N/A	N/A	N/A	N/A	N/A	N/A	N/A	N/A	N/A	N/A	N/A	N/A	N/A	N/A	N/A	N/A	N/A	N/A	N/A	N/A	N/A	N/A	N/A	N/A	N/A	N/A	N/A	N/A	N/A	N/A	N/A	N/A	N/A	N/A	N/A	N/A	N/A	N/A	N/A	N/A	N/A	N/A	N/A	N/A
852	N/A	N/A	'SNSSS-LK---SA--T--------A--RR-ERR-S-TS-QQQ-LL-K-KK	0.5862827434513098	Y	N/A	N/A	N/A	N/A	N/A	N/A	N/A	N/A	N/A	N/A	N/A	N/A	N/A	N/A	N/A	N/A	N/A	N/A	N/A	N/A	N/A	N/A	N/A	N/A	N/A	N/A	N/A	N/A	N/A	N/A	N/A	N/A	N/A	N/A	N/A	N/A	N/A	N/A	N/A	N/A	N/A	N/A	N/A	N/A
853	N/A	N/A	'-N-----P-------V-----------P----------------------	0.9025194961007799	Y	N/A	N/A	N/A	N/A	N/A	N/A	N/A	N/A	N/A	N/A	N/A	N/A	N/A	N/A	N/A	N/A	N/A	N/A	N/A	N/A	N/A	N/A	N/A	N/A	N/A	N/A	N/A	N/A	N/A	N/A	N/A	N/A	N/A	N/A	N/A	N/A	N/A	N/A	N/A	N/A	N/A	N/A	N/A	N/A
854	N/A	N/A	'-N-----S-------T-----------G----------------------	0.9025194961007799	Y	N/A	N/A	N/A	N/A	N/A	N/A	N/A	N/A	N/A	N/A	N/A	N/A	N/A	N/A	N/A	N/A	N/A	N/A	N/A	N/A	N/A	N/A	N/A	N/A	N/A	N/A	N/A	N/A	N/A	N/A	N/A	N/A	N/A	N/A	N/A	N/A	N/A	N/A	N/A	N/A	N/A	N/A	N/A	N/A
855	N/A	N/A	'-Q-----A-------T-----------V----------------------	0.9025194961007799	Y	N/A	N/A	N/A	N/A	N/A	N/A	N/A	N/A	N/A	N/A	N/A	N/A	N/A	N/A	N/A	N/A	N/A	N/A	N/A	N/A	N/A	N/A	N/A	N/A	N/A	N/A	N/A	N/A	N/A	N/A	N/A	N/A	N/A	N/A	N/A	N/A	N/A	N/A	N/A	N/A	N/A	N/A	N/A	N/A
856	N/A	N/A	'-N-----L-------T-----------E----------------------	0.9025194961007799	Y	N/A	N/A	N/A	N/A	N/A	N/A	N/A	N/A	N/A	N/A	N/A	N/A	N/A	N/A	N/A	N/A	N/A	N/A	N/A	N/A	N/A	N/A	N/A	N/A	N/A	N/A	N/A	N/A	N/A	N/A	N/A	N/A	N/A	N/A	N/A	N/A	N/A	N/A	N/A	N/A	N/A	N/A	N/A	N/A
857	N/A	N/A	'-P-----R-------S-----------L----------------------	0.9025194961007799	Y	N/A	N/A	N/A	N/A	N/A	N/A	N/A	N/A	N/A	N/A	N/A	N/A	N/A	N/A	N/A	N/A	N/A	N/A	N/A	N/A	N/A	N/A	N/A	N/A	N/A	N/A	N/A	N/A	N/A	N/A	N/A	N/A	N/A	N/A	N/A	N/A	N/A	N/A	N/A	N/A	N/A	N/A	N/A	N/A
858	2.34	6.974E-1	'LPAAA-VRN--TH--V---L--NN-APPRGSPPMLVDF-LLI-IIAF-F-	0.385622875424915	N	1E0	1E0	1E0	1E0	1E0	1E0	2.36	1.80	4.25	4.04	2.02	2.73	2.31	1.77	3.38	1.81	1.85	1.55	2.41	1.82	4.12	2.32	2.55	2.01	3.60	2.65	6.854E-1	9.27E-1	1.1E-1	1.363E-1	8.473E-1	5.042E-1	7.139E-1	9.372E-1	2.693E-1	9.244E-1	9.138E-1	9.795E-1	6.64E-1	9.236E-1	1.259E-1	7.094E-1	5.922E-1	8.521E-1
859	3.02	3.841E-1	'HTMII-ATN--AR--S---S--DI-SASTSSSPSVVSR-TTT-ATLA-A-	0.385622875424915	N	1E0	1E0	1E0	1E0	1E0	1E0	3.34	2.03	5.59	5.10	3.00	1.98	2.30	2.91	4.41	3.18	2.71	1.79	5.37	2.03	5.32	1.27	2.19	3.05	4.44	3.43	2.799E-1	8.429E-1	3.107E-2	4.84E-2	3.939E-1	8.66E-1	7.155E-1	4.298E-1	9.416E-2	3.279E-1	5.175E-1	9.308E-1	3.77E-2	8.466E-1	3.962E-2	9.98E-1	7.707E-1	3.746E-1
860	2.57	5.805E-1	'SQQQQ-WLS--ES--G---L--LP-FTNGHHGGMISLL-LLL-LLRK-R-	0.385622875424915	N	1E0	1E0	1E0	1E0	1E0	1E0	2.92	2.39	4.27	3.98	1.83	1.91	1.92	2.53	3.17	1.81	1.64	1.49	4.44	1.51	3.89	1.55	2.62	3.36	2.87	3.12	4.259E-1	6.716E-1	1.083E-1	1.448E-1	9.191E-1	8.93E-1	8.871E-1	6.028E-1	3.334E-1	9.259E-1	9.66E-1	9.864E-1	9.142E-2	9.843E-1	1.599E-1	9.799E-1	5.589E-1	2.729E-1
861	N/A	N/A	'---------------V----------------------------------	0.9673065386922617	Y	N/A	N/A	N/A	N/A	N/A	N/A	N/A	N/A	N/A	N/A	N/A	N/A	N/A	N/A	N/A	N/A	N/A	N/A	N/A	N/A	N/A	N/A	N/A	N/A	N/A	N/A	N/A	N/A	N/A	N/A	N/A	N/A	N/A	N/A	N/A	N/A	N/A	N/A	N/A	N/A	N/A	N/A	N/A	N/A
862	N/A	N/A	'---------------L----------------------------------	0.9673065386922617	Y	N/A	N/A	N/A	N/A	N/A	N/A	N/A	N/A	N/A	N/A	N/A	N/A	N/A	N/A	N/A	N/A	N/A	N/A	N/A	N/A	N/A	N/A	N/A	N/A	N/A	N/A	N/A	N/A	N/A	N/A	N/A	N/A	N/A	N/A	N/A	N/A	N/A	N/A	N/A	N/A	N/A	N/A	N/A	N/A
863	N/A	N/A	'---------------R----------------------------------	0.9673065386922617	Y	N/A	N/A	N/A	N/A	N/A	N/A	N/A	N/A	N/A	N/A	N/A	N/A	N/A	N/A	N/A	N/A	N/A	N/A	N/A	N/A	N/A	N/A	N/A	N/A	N/A	N/A	N/A	N/A	N/A	N/A	N/A	N/A	N/A	N/A	N/A	N/A	N/A	N/A	N/A	N/A	N/A	N/A	N/A	N/A
864	N/A	N/A	'---------------I----------------------------------	0.9673065386922617	Y	N/A	N/A	N/A	N/A	N/A	N/A	N/A	N/A	N/A	N/A	N/A	N/A	N/A	N/A	N/A	N/A	N/A	N/A	N/A	N/A	N/A	N/A	N/A	N/A	N/A	N/A	N/A	N/A	N/A	N/A	N/A	N/A	N/A	N/A	N/A	N/A	N/A	N/A	N/A	N/A	N/A	N/A	N/A	N/A
865	N/A	N/A	'---------------L----------------------------------	0.9673065386922617	Y	N/A	N/A	N/A	N/A	N/A	N/A	N/A	N/A	N/A	N/A	N/A	N/A	N/A	N/A	N/A	N/A	N/A	N/A	N/A	N/A	N/A	N/A	N/A	N/A	N/A	N/A	N/A	N/A	N/A	N/A	N/A	N/A	N/A	N/A	N/A	N/A	N/A	N/A	N/A	N/A	N/A	N/A	N/A	N/A
866	N/A	N/A	'---------------S----------------------------------	0.9673065386922617	Y	N/A	N/A	N/A	N/A	N/A	N/A	N/A	N/A	N/A	N/A	N/A	N/A	N/A	N/A	N/A	N/A	N/A	N/A	N/A	N/A	N/A	N/A	N/A	N/A	N/A	N/A	N/A	N/A	N/A	N/A	N/A	N/A	N/A	N/A	N/A	N/A	N/A	N/A	N/A	N/A	N/A	N/A	N/A	N/A
867	N/A	N/A	'---------------S----------------------------------	0.9673065386922617	Y	N/A	N/A	N/A	N/A	N/A	N/A	N/A	N/A	N/A	N/A	N/A	N/A	N/A	N/A	N/A	N/A	N/A	N/A	N/A	N/A	N/A	N/A	N/A	N/A	N/A	N/A	N/A	N/A	N/A	N/A	N/A	N/A	N/A	N/A	N/A	N/A	N/A	N/A	N/A	N/A	N/A	N/A	N/A	N/A
868	N/A	N/A	'---------------G----------------------------------	0.9673065386922617	Y	N/A	N/A	N/A	N/A	N/A	N/A	N/A	N/A	N/A	N/A	N/A	N/A	N/A	N/A	N/A	N/A	N/A	N/A	N/A	N/A	N/A	N/A	N/A	N/A	N/A	N/A	N/A	N/A	N/A	N/A	N/A	N/A	N/A	N/A	N/A	N/A	N/A	N/A	N/A	N/A	N/A	N/A	N/A	N/A
869	N/A	N/A	'---------------D----------------------------------	0.9673065386922617	Y	N/A	N/A	N/A	N/A	N/A	N/A	N/A	N/A	N/A	N/A	N/A	N/A	N/A	N/A	N/A	N/A	N/A	N/A	N/A	N/A	N/A	N/A	N/A	N/A	N/A	N/A	N/A	N/A	N/A	N/A	N/A	N/A	N/A	N/A	N/A	N/A	N/A	N/A	N/A	N/A	N/A	N/A	N/A	N/A
870	N/A	N/A	'---------------F----------------------------------	0.9673065386922617	Y	N/A	N/A	N/A	N/A	N/A	N/A	N/A	N/A	N/A	N/A	N/A	N/A	N/A	N/A	N/A	N/A	N/A	N/A	N/A	N/A	N/A	N/A	N/A	N/A	N/A	N/A	N/A	N/A	N/A	N/A	N/A	N/A	N/A	N/A	N/A	N/A	N/A	N/A	N/A	N/A	N/A	N/A	N/A	N/A
871	N/A	N/A	'---------------V----------------------------------	0.9673065386922617	Y	N/A	N/A	N/A	N/A	N/A	N/A	N/A	N/A	N/A	N/A	N/A	N/A	N/A	N/A	N/A	N/A	N/A	N/A	N/A	N/A	N/A	N/A	N/A	N/A	N/A	N/A	N/A	N/A	N/A	N/A	N/A	N/A	N/A	N/A	N/A	N/A	N/A	N/A	N/A	N/A	N/A	N/A	N/A	N/A
872	N/A	N/A	'---------------G----------------------------------	0.9673065386922617	Y	N/A	N/A	N/A	N/A	N/A	N/A	N/A	N/A	N/A	N/A	N/A	N/A	N/A	N/A	N/A	N/A	N/A	N/A	N/A	N/A	N/A	N/A	N/A	N/A	N/A	N/A	N/A	N/A	N/A	N/A	N/A	N/A	N/A	N/A	N/A	N/A	N/A	N/A	N/A	N/A	N/A	N/A	N/A	N/A
873	N/A	N/A	'---------------E----------------------------------	0.9673065386922617	Y	N/A	N/A	N/A	N/A	N/A	N/A	N/A	N/A	N/A	N/A	N/A	N/A	N/A	N/A	N/A	N/A	N/A	N/A	N/A	N/A	N/A	N/A	N/A	N/A	N/A	N/A	N/A	N/A	N/A	N/A	N/A	N/A	N/A	N/A	N/A	N/A	N/A	N/A	N/A	N/A	N/A	N/A	N/A	N/A
874	N/A	N/A	'---------------G----------------------------------	0.9673065386922617	Y	N/A	N/A	N/A	N/A	N/A	N/A	N/A	N/A	N/A	N/A	N/A	N/A	N/A	N/A	N/A	N/A	N/A	N/A	N/A	N/A	N/A	N/A	N/A	N/A	N/A	N/A	N/A	N/A	N/A	N/A	N/A	N/A	N/A	N/A	N/A	N/A	N/A	N/A	N/A	N/A	N/A	N/A	N/A	N/A
875	N/A	N/A	'---------------S----------------------------------	0.9673065386922617	Y	N/A	N/A	N/A	N/A	N/A	N/A	N/A	N/A	N/A	N/A	N/A	N/A	N/A	N/A	N/A	N/A	N/A	N/A	N/A	N/A	N/A	N/A	N/A	N/A	N/A	N/A	N/A	N/A	N/A	N/A	N/A	N/A	N/A	N/A	N/A	N/A	N/A	N/A	N/A	N/A	N/A	N/A	N/A	N/A
876	N/A	N/A	'---------------L----------------------------------	0.9673065386922617	Y	N/A	N/A	N/A	N/A	N/A	N/A	N/A	N/A	N/A	N/A	N/A	N/A	N/A	N/A	N/A	N/A	N/A	N/A	N/A	N/A	N/A	N/A	N/A	N/A	N/A	N/A	N/A	N/A	N/A	N/A	N/A	N/A	N/A	N/A	N/A	N/A	N/A	N/A	N/A	N/A	N/A	N/A	N/A	N/A
877	N/A	N/A	'---------------L----------------------------------	0.9673065386922617	Y	N/A	N/A	N/A	N/A	N/A	N/A	N/A	N/A	N/A	N/A	N/A	N/A	N/A	N/A	N/A	N/A	N/A	N/A	N/A	N/A	N/A	N/A	N/A	N/A	N/A	N/A	N/A	N/A	N/A	N/A	N/A	N/A	N/A	N/A	N/A	N/A	N/A	N/A	N/A	N/A	N/A	N/A	N/A	N/A
878	N/A	N/A	'---------------G----------------------------------	0.9673065386922617	Y	N/A	N/A	N/A	N/A	N/A	N/A	N/A	N/A	N/A	N/A	N/A	N/A	N/A	N/A	N/A	N/A	N/A	N/A	N/A	N/A	N/A	N/A	N/A	N/A	N/A	N/A	N/A	N/A	N/A	N/A	N/A	N/A	N/A	N/A	N/A	N/A	N/A	N/A	N/A	N/A	N/A	N/A	N/A	N/A
879	N/A	N/A	'---------------S----------------------------------	0.9673065386922617	Y	N/A	N/A	N/A	N/A	N/A	N/A	N/A	N/A	N/A	N/A	N/A	N/A	N/A	N/A	N/A	N/A	N/A	N/A	N/A	N/A	N/A	N/A	N/A	N/A	N/A	N/A	N/A	N/A	N/A	N/A	N/A	N/A	N/A	N/A	N/A	N/A	N/A	N/A	N/A	N/A	N/A	N/A	N/A	N/A
880	N/A	N/A	'---------------S----------------------------------	0.9673065386922617	Y	N/A	N/A	N/A	N/A	N/A	N/A	N/A	N/A	N/A	N/A	N/A	N/A	N/A	N/A	N/A	N/A	N/A	N/A	N/A	N/A	N/A	N/A	N/A	N/A	N/A	N/A	N/A	N/A	N/A	N/A	N/A	N/A	N/A	N/A	N/A	N/A	N/A	N/A	N/A	N/A	N/A	N/A	N/A	N/A
881	N/A	N/A	'---------------L----------------------------------	0.9673065386922617	Y	N/A	N/A	N/A	N/A	N/A	N/A	N/A	N/A	N/A	N/A	N/A	N/A	N/A	N/A	N/A	N/A	N/A	N/A	N/A	N/A	N/A	N/A	N/A	N/A	N/A	N/A	N/A	N/A	N/A	N/A	N/A	N/A	N/A	N/A	N/A	N/A	N/A	N/A	N/A	N/A	N/A	N/A	N/A	N/A
882	N/A	N/A	'---------------S----------------------------------	0.9673065386922617	Y	N/A	N/A	N/A	N/A	N/A	N/A	N/A	N/A	N/A	N/A	N/A	N/A	N/A	N/A	N/A	N/A	N/A	N/A	N/A	N/A	N/A	N/A	N/A	N/A	N/A	N/A	N/A	N/A	N/A	N/A	N/A	N/A	N/A	N/A	N/A	N/A	N/A	N/A	N/A	N/A	N/A	N/A	N/A	N/A
883	N/A	N/A	'---------------E----------------------------------	0.9673065386922617	Y	N/A	N/A	N/A	N/A	N/A	N/A	N/A	N/A	N/A	N/A	N/A	N/A	N/A	N/A	N/A	N/A	N/A	N/A	N/A	N/A	N/A	N/A	N/A	N/A	N/A	N/A	N/A	N/A	N/A	N/A	N/A	N/A	N/A	N/A	N/A	N/A	N/A	N/A	N/A	N/A	N/A	N/A	N/A	N/A
884	N/A	N/A	'---------------A----------------------------------	0.9673065386922617	Y	N/A	N/A	N/A	N/A	N/A	N/A	N/A	N/A	N/A	N/A	N/A	N/A	N/A	N/A	N/A	N/A	N/A	N/A	N/A	N/A	N/A	N/A	N/A	N/A	N/A	N/A	N/A	N/A	N/A	N/A	N/A	N/A	N/A	N/A	N/A	N/A	N/A	N/A	N/A	N/A	N/A	N/A	N/A	N/A
885	N/A	N/A	'---------------T----------------------------------	0.9673065386922617	Y	N/A	N/A	N/A	N/A	N/A	N/A	N/A	N/A	N/A	N/A	N/A	N/A	N/A	N/A	N/A	N/A	N/A	N/A	N/A	N/A	N/A	N/A	N/A	N/A	N/A	N/A	N/A	N/A	N/A	N/A	N/A	N/A	N/A	N/A	N/A	N/A	N/A	N/A	N/A	N/A	N/A	N/A	N/A	N/A
886	N/A	N/A	'---------------V----------------------------------	0.9673065386922617	Y	N/A	N/A	N/A	N/A	N/A	N/A	N/A	N/A	N/A	N/A	N/A	N/A	N/A	N/A	N/A	N/A	N/A	N/A	N/A	N/A	N/A	N/A	N/A	N/A	N/A	N/A	N/A	N/A	N/A	N/A	N/A	N/A	N/A	N/A	N/A	N/A	N/A	N/A	N/A	N/A	N/A	N/A	N/A	N/A
887	N/A	N/A	'---------------T----------------------------------	0.9673065386922617	Y	N/A	N/A	N/A	N/A	N/A	N/A	N/A	N/A	N/A	N/A	N/A	N/A	N/A	N/A	N/A	N/A	N/A	N/A	N/A	N/A	N/A	N/A	N/A	N/A	N/A	N/A	N/A	N/A	N/A	N/A	N/A	N/A	N/A	N/A	N/A	N/A	N/A	N/A	N/A	N/A	N/A	N/A	N/A	N/A
888	N/A	N/A	'---------------A----------------------------------	0.9673065386922617	Y	N/A	N/A	N/A	N/A	N/A	N/A	N/A	N/A	N/A	N/A	N/A	N/A	N/A	N/A	N/A	N/A	N/A	N/A	N/A	N/A	N/A	N/A	N/A	N/A	N/A	N/A	N/A	N/A	N/A	N/A	N/A	N/A	N/A	N/A	N/A	N/A	N/A	N/A	N/A	N/A	N/A	N/A	N/A	N/A
889	N/A	N/A	'---------------Q----------------------------------	0.9673065386922617	Y	N/A	N/A	N/A	N/A	N/A	N/A	N/A	N/A	N/A	N/A	N/A	N/A	N/A	N/A	N/A	N/A	N/A	N/A	N/A	N/A	N/A	N/A	N/A	N/A	N/A	N/A	N/A	N/A	N/A	N/A	N/A	N/A	N/A	N/A	N/A	N/A	N/A	N/A	N/A	N/A	N/A	N/A	N/A	N/A
890	N/A	N/A	'---------------T----------------------------------	0.9673065386922617	Y	N/A	N/A	N/A	N/A	N/A	N/A	N/A	N/A	N/A	N/A	N/A	N/A	N/A	N/A	N/A	N/A	N/A	N/A	N/A	N/A	N/A	N/A	N/A	N/A	N/A	N/A	N/A	N/A	N/A	N/A	N/A	N/A	N/A	N/A	N/A	N/A	N/A	N/A	N/A	N/A	N/A	N/A	N/A	N/A
891	N/A	N/A	'---------------Y----------------------------------	0.9673065386922617	Y	N/A	N/A	N/A	N/A	N/A	N/A	N/A	N/A	N/A	N/A	N/A	N/A	N/A	N/A	N/A	N/A	N/A	N/A	N/A	N/A	N/A	N/A	N/A	N/A	N/A	N/A	N/A	N/A	N/A	N/A	N/A	N/A	N/A	N/A	N/A	N/A	N/A	N/A	N/A	N/A	N/A	N/A	N/A	N/A
892	N/A	N/A	'---------------C----------------------------------	0.9673065386922617	Y	N/A	N/A	N/A	N/A	N/A	N/A	N/A	N/A	N/A	N/A	N/A	N/A	N/A	N/A	N/A	N/A	N/A	N/A	N/A	N/A	N/A	N/A	N/A	N/A	N/A	N/A	N/A	N/A	N/A	N/A	N/A	N/A	N/A	N/A	N/A	N/A	N/A	N/A	N/A	N/A	N/A	N/A	N/A	N/A
893	2.58	5.773E-1	'LTKKK-QQN--KL--E--INT-YIPFGCQFLCFNNTKN-NNN-NNEL-LL	0.3074385122975405	N	1E0	1E0	1E0	1E0	1E0	1E0	3.38	2.44	3.55	3.37	1.96	3.11	1.70	1.76	2.78	1.89	2.13	1.43	5.06	1.38	3.44	2.35	2.65	2.56	3.47	2.60	2.684E-1	6.45E-1	2.251E-1	2.726E-1	8.726E-1	3.523E-1	9.547E-1	9.385E-1	4.84E-1	9E-1	8.025E-1	9.911E-1	5.014E-2	9.944E-1	2.524E-1	6.934E-1	5.457E-1	5.886E-1
894	2.45	6.443E-1	'PPKKK-RAN--PR--F--ANC-NVGSKNQERNNRHSYL-FFF-FFNA-AA	0.3074385122975405	N	1E0	1E0	1E0	1E0	1E0	1E0	2.55	2.27	3.50	3.49	2.25	2.22	1.91	2.68	2.37	2.41	1.83	1.13	3.04	1.63	3.03	1.89	2.48	3.01	3.29	2.80	5.898E-1	7.326E-1	2.387E-1	2.39E-1	7.415E-1	7.554E-1	8.909E-1	5.317E-1	6.801E-1	6.642E-1	9.182E-1	9.997E-1	3.784E-1	9.683E-1	3.806E-1	8.979E-1	6.248E-1	3.884E-1
895	2.42	6.548E-1	'QNPPP-PLN--KDF-F--KTT-NSSSGYFSAMTVSPKR-SSV-SSQR-RR	0.2735452909418116	N	1E0	1E0	1E0	1E0	1E0	1E0	3.07	2.25	3.33	3.46	2.28	2.15	1.71	2.87	2.34	2.81	2.03	1.25	3.56	1.70	2.88	1.69	2.17	3.10	3.12	2.51	3.679E-1	7.414E-1	2.817E-1	2.481E-1	7.273E-1	7.918E-1	9.507E-1	4.448E-1	6.99E-1	4.722E-1	8.468E-1	9.985E-1	2.246E-1	9.545E-1	4.422E-1	9.554E-1	7.834E-1	3.552E-1
896	3.41	2.601E-1	'SNPPP-NRE--EQS-S--GSD-KESDDQQAAENSSHY--DDD-EENS-SS	0.28364327134573086	N	1E0	1E0	1E0	1E0	1E0	1E0	4.44	4.40	2.60	2.78	4.61	2.32	2.66	6.24	2.83	5.70	3.31	1.37	4.93	2.02	3.51	1.56	2.75	6.31	4.00	3.82	9.116E-2	9.505E-2	5.658E-1	4.847E-1	7.711E-2	7.083E-1	5.406E-1	1.785E-2	4.629E-1	2.824E-2	2.884E-1	9.946E-1	5.671E-2	8.469E-1	2.352E-1	9.782E-1	4.961E-1	1.678E-2
897	2.45	6.41E-1	'ITLLL-AQE--PDV-L--LND-SKELKRRRRRRRGMS--VIL-AARV-VV	0.28364327134573086	N	1E0	1E0	1E0	1E0	1E0	1E0	3.20	2.48	2.74	3.18	2.06	3.17	1.74	1.72	2.00	1.71	1.94	1.61	5.08	1.76	2.18	2.42	2.71	2.55	3.63	2.77	3.209E-1	6.272E-1	5.027E-1	3.293E-1	8.33E-1	3.314E-1	9.438E-1	9.488E-1	8.568E-1	9.515E-1	8.796E-1	9.716E-1	4.93E-2	9.386E-1	7.769E-1	6.55E-1	5.151E-1	5.901E-1
898	2.68	5.309E-1	'KNKKK-GRK--SQS-S--PKE-SVV-GRRRRRRKASIR-KKK-NNKA-TT	0.3090381923615277	N	1E0	1E0	1E0	1E0	1E0	1E0	3.15	2.71	3.02	3.26	2.56	2.25	1.75	3.14	1.56	2.70	2.07	1.54	4.44	1.85	1.94	1.83	2.65	3.67	3.34	3.14	3.389E-1	5.14E-1	3.849E-1	3.041E-1	5.895E-1	7.4E-1	9.415E-1	3.434E-1	9.781E-1	5.202E-1	8.294E-1	9.81E-1	9.176E-2	9.126E-1	8.803E-1	9.187E-1	5.418E-1	1.995E-1
899	3.70	1.933E-1	'KTRRR-RLE--RRS-H--RQN-PSK-KRRRQRRSQRQP-TNG-NNSR-RR	0.3090381923615277	N	9.937E-1	1E0	1E0	1E0	1E0	1E0	4.91	5.13	3.77	3.48	4.56	3.21	2.01	6.31	1.40	5.03	3.00	2.42	6.86	1.90	1.64	2.29	3.80	7.08	3.63	4.65	5.805E-2	4.715E-2	1.802E-1	2.424E-1	8.156E-2	3.189E-1	8.536E-1	1.677E-2	9.933E-1	5.147E-2	3.916E-1	6.551E-1	1.088E-2	8.95E-1	9.65E-1	7.233E-1	1.753E-1	9.158E-3
900	2.42	6.579E-1	'NPEEE-ATE--VPM-E--KVT-TAA--SSSGSSRKGDR-EED-EDRN-SS	0.3298340331933613	N	1E0	1E0	1E0	1E0	1E0	1E0	2.80	2.42	2.28	2.41	2.92	2.28	2.04	3.27	2.30	3.10	2.13	1.21	3.66	1.70	2.77	1.71	2.30	3.42	3.94	3.06	4.738E-1	6.56E-1	7.275E-1	6.598E-1	4.242E-1	7.268E-1	8.393E-1	3.015E-1	7.162E-1	3.565E-1	8.023E-1	9.991E-1	2.011E-1	9.533E-1	4.897E-1	9.513E-1	7.177E-1	2.587E-1
901	2.99	3.969E-1	'RGDDD-TKQ--SDN-D--RLT-SNS--RRRRRRVRNNR-KKP-KKRR-RK	0.3298340331933613	N	1E0	1E0	1E0	1E0	1E0	1E0	3.94	3.38	2.42	3.42	2.92	2.87	2.02	3.66	1.39	3.24	2.53	1.60	5.87	2.05	1.65	2.22	3.06	4.29	3.45	3.35	1.507E-1	2.695E-1	6.588E-1	2.57E-1	4.245E-1	4.469E-1	8.494E-1	2.02E-1	9.937E-1	3.1E-1	6.026E-1	9.735E-1	2.43E-2	8.341E-1	9.639E-1	7.572E-1	3.713E-1	1.059E-1
902	2.30	7.159E-1	'VGSSS-DRE--QSL-F--KVF-FFF--AAATAAMTSGS-KKF-KKFN-ST	0.3298340331933613	N	1E0	1E0	1E0	1E0	1E0	1E0	3.30	2.06	4.01	4.08	1.73	2.21	2.10	2.03	3.00	2.14	2.16	1.67	6.03	1.95	3.62	1.57	2.40	2.66	3.02	2.84	2.915E-1	8.331E-1	1.407E-1	1.311E-1	9.473E-1	7.645E-1	8.159E-1	8.442E-1	3.915E-1	7.959E-1	7.881E-1	9.601E-1	2.113E-2	8.759E-1	2.092E-1	9.772E-1	6.684E-1	5.37E-1
903	2.45	6.438E-1	'YGFFF-YNK--LFT-D--LNI-LLM--VVVAVVSGLSN-NSL-CCSM-VL	0.3298340331933613	N	1E0	1E0	1E0	1E0	1E0	1E0	3.85	1.72	5.60	5.15	1.78	2.55	2.42	1.57	4.67	2.42	2.95	1.84	6.62	1.91	5.52	1.80	2.30	1.92	3.27	2.47	1.654E-1	9.486E-1	3.083E-2	4.616E-2	9.324E-1	5.907E-1	6.553E-1	9.778E-1	7.323E-2	6.572E-1	4.106E-1	9.164E-1	1.311E-2	8.927E-1	3.292E-2	9.281E-1	7.187E-1	8.881E-1
904	2.58	5.776E-1	'PNLLL-SRK--VLK-D---EG-KKR--LLLLLLHAVAP-TSA-PPLL-LV	0.36632673465306936	N	1E0	1E0	1E0	1E0	1E0	1E0	2.65	2.46	2.83	2.79	2.03	2.98	2.02	1.94	2.14	1.49	1.74	1.41	3.24	1.64	2.79	2.51	2.92	2.70	3.56	2.92	5.448E-1	6.369E-1	4.619E-1	4.782E-1	8.468E-1	3.992E-1	8.5E-1	8.802E-1	7.97E-1	9.863E-1	9.437E-1	9.924E-1	3.098E-1	9.657E-1	4.81E-1	6.121E-1	4.234E-1	5.187E-1
905	2.62	5.595E-1	'ENKKK-RPE--RDS-A---EK-ESN--YYYHYYTYGKS-SSS-SSLA-VS	0.36632673465306936	N	1E0	1E0	1E0	1E0	1E0	1E0	3.46	2.75	2.59	2.53	2.65	2.23	1.87	3.56	2.02	3.35	2.14	1.39	4.61	1.60	2.64	1.60	2.27	3.86	3.03	2.74	2.485E-1	4.955E-1	5.706E-1	6.021E-1	5.416E-1	7.509E-1	9.052E-1	2.23E-1	8.471E-1	2.761E-1	7.934E-1	9.94E-1	7.76E-2	9.721E-1	5.486E-1	9.726E-1	7.324E-1	1.638E-1
906	3.02	3.836E-1	'EQRRR-RKN--QRS-L---IH-QQQ--HQHHQHLGLFT-PP--PPS--QQ	0.3919216156768646	N	1E0	1E0	1E0	1E0	1E0	1E0	3.46	3.08	3.49	3.24	2.32	3.19	1.52	2.70	2.45	2.12	1.85	1.51	4.87	1.25	3.05	2.43	2.99	3.66	3.58	3.09	2.474E-1	3.633E-1	2.401E-1	3.095E-1	7.069E-1	3.248E-1	9.829E-1	5.196E-1	6.414E-1	8.048E-1	9.136E-1	9.845E-1	5.988E-2	9.985E-1	3.723E-1	6.508E-1	3.953E-1	2.006E-1
907	2.97	4.041E-1	'IPFFF-KPE--LFV-L---YI-ILL--LLILLLLNSFA-PPP-PPT--FF	0.3847230553889222	N	1E0	1E0	1E0	1E0	1E0	1E0	3.22	2.50	7.08	6.33	1.56	3.93	3.09	1.19	5.61	1.40	2.05	2.78	2.85	2.39	7.05	3.32	3.31	2.08	3.48	2.59	3.146E-1	6.19E-1	9.179E-3	1.656E-2	9.783E-1	1.53E-1	3.606E-1	9.992E-1	3.058E-2	9.935E-1	8.38E-1	4.819E-1	4.535E-1	6.743E-1	9.39E-3	2.853E-1	2.881E-1	8.245E-1
908	2.84	4.579E-1	'RPSSS-KPE--RRA-D---ST-IQE--SSSASSRLRQH-SST-SST--SS	0.3847230553889222	N	1E0	1E0	1E0	1E0	1E0	1E0	3.23	3.16	2.77	2.91	3.19	2.05	2.05	4.15	2.18	3.55	2.12	1.45	4.48	1.78	2.60	1.48	2.63	4.56	3.65	3.50	3.115E-1	3.358E-1	4.882E-1	4.296E-1	3.257E-1	8.346E-1	8.379E-1	1.223E-1	7.757E-1	2.26E-1	8.041E-1	9.898E-1	8.82E-2	9.341E-1	5.683E-1	9.873E-1	5.546E-1	8.135E-2
909	3.32	2.859E-1	'DPSTT-YDK--GGV-S---EL-SSA--GGGRGGSAGGS-SSS-SSN--SS	0.3847230553889222	N	1E0	1E0	1E0	9.998E-1	1E0	1E0	3.35	2.46	3.39	3.58	3.18	1.42	2.60	3.89	3.29	3.81	2.65	1.55	4.19	2.30	3.94	1.15	2.24	3.91	4.00	3.36	2.778E-1	6.358E-1	2.662E-1	2.18E-1	3.273E-1	9.922E-1	5.7E-1	1.586E-1	2.944E-1	1.731E-1	5.42E-1	9.802E-1	1.168E-1	7.191E-1	1.506E-1	9.995E-1	7.488E-1	1.564E-1
910	2.65	5.453E-1	'NNRRR-RWE--WPR-S---DL-FWL--QHHQHHTECAN-DED-EEN--HH	0.3847230553889222	N	1E0	1E0	1E0	1E0	1E0	1E0	3.59	3.14	2.68	2.81	2.61	2.46	1.79	3.65	1.96	3.24	2.10	1.22	4.85	1.44	2.56	1.83	2.59	4.16	2.78	2.87	2.162E-1	3.435E-1	5.273E-1	4.701E-1	5.639E-1	6.36E-1	9.311E-1	2.033E-1	8.723E-1	3.096E-1	8.15E-1	9.989E-1	6.141E-2	9.904E-1	5.862E-1	9.198E-1	5.716E-1	1.214E-1
911	2.94	4.178E-1	'INQQQ-LFK--FEK-V---LF-FFF--FLLFLLISGLI-KKR-KKY--LP	0.3847230553889222	N	1E0	1E0	1E0	1E0	1E0	1E0	3.73	2.85	4.14	3.98	1.45	3.77	2.11	1.43	3.03	1.42	2.01	2.09	5.13	1.92	3.63	3.02	3.18	2.68	3.26	2.63	1.872E-1	4.547E-1	1.238E-1	1.454E-1	9.9E-1	1.803E-1	8.082E-1	9.915E-1	3.811E-1	9.923E-1	8.521E-1	8.163E-1	4.708E-2	8.869E-1	2.069E-1	3.843E-1	3.279E-1	5.311E-1
912	N/A	N/A	'---------------A---L--------------E---------------	0.9193161367726455	Y	N/A	N/A	N/A	N/A	N/A	N/A	N/A	N/A	N/A	N/A	N/A	N/A	N/A	N/A	N/A	N/A	N/A	N/A	N/A	N/A	N/A	N/A	N/A	N/A	N/A	N/A	N/A	N/A	N/A	N/A	N/A	N/A	N/A	N/A	N/A	N/A	N/A	N/A	N/A	N/A	N/A	N/A	N/A	N/A
913	N/A	N/A	'---------------D------------------A---------------	0.9539092181563689	Y	N/A	N/A	N/A	N/A	N/A	N/A	N/A	N/A	N/A	N/A	N/A	N/A	N/A	N/A	N/A	N/A	N/A	N/A	N/A	N/A	N/A	N/A	N/A	N/A	N/A	N/A	N/A	N/A	N/A	N/A	N/A	N/A	N/A	N/A	N/A	N/A	N/A	N/A	N/A	N/A	N/A	N/A	N/A	N/A
914	N/A	N/A	'-----------N---L------------------LG--------------	0.9197160567886422	Y	N/A	N/A	N/A	N/A	N/A	N/A	N/A	N/A	N/A	N/A	N/A	N/A	N/A	N/A	N/A	N/A	N/A	N/A	N/A	N/A	N/A	N/A	N/A	N/A	N/A	N/A	N/A	N/A	N/A	N/A	N/A	N/A	N/A	N/A	N/A	N/A	N/A	N/A	N/A	N/A	N/A	N/A	N/A	N/A
915	N/A	N/A	'-----------Q---V------------------RI--------------	0.9197160567886422	Y	N/A	N/A	N/A	N/A	N/A	N/A	N/A	N/A	N/A	N/A	N/A	N/A	N/A	N/A	N/A	N/A	N/A	N/A	N/A	N/A	N/A	N/A	N/A	N/A	N/A	N/A	N/A	N/A	N/A	N/A	N/A	N/A	N/A	N/A	N/A	N/A	N/A	N/A	N/A	N/A	N/A	N/A	N/A	N/A
916	N/A	N/A	'------L----G---K------------------LV-E-TAE-TT-----	0.8640271945610878	Y	N/A	N/A	N/A	N/A	N/A	N/A	N/A	N/A	N/A	N/A	N/A	N/A	N/A	N/A	N/A	N/A	N/A	N/A	N/A	N/A	N/A	N/A	N/A	N/A	N/A	N/A	N/A	N/A	N/A	N/A	N/A	N/A	N/A	N/A	N/A	N/A	N/A	N/A	N/A	N/A	N/A	N/A	N/A	N/A
917	N/A	N/A	'------S----L---I------------------VV-L-III-II-----	0.8640271945610878	Y	N/A	N/A	N/A	N/A	N/A	N/A	N/A	N/A	N/A	N/A	N/A	N/A	N/A	N/A	N/A	N/A	N/A	N/A	N/A	N/A	N/A	N/A	N/A	N/A	N/A	N/A	N/A	N/A	N/A	N/A	N/A	N/A	N/A	N/A	N/A	N/A	N/A	N/A	N/A	N/A	N/A	N/A	N/A	N/A
918	N/A	N/A	'------Q----K---D------------------LN-V-III-II-----	0.8640271945610878	Y	N/A	N/A	N/A	N/A	N/A	N/A	N/A	N/A	N/A	N/A	N/A	N/A	N/A	N/A	N/A	N/A	N/A	N/A	N/A	N/A	N/A	N/A	N/A	N/A	N/A	N/A	N/A	N/A	N/A	N/A	N/A	N/A	N/A	N/A	N/A	N/A	N/A	N/A	N/A	N/A	N/A	N/A	N/A	N/A
919	N/A	N/A	'------V----R---L------------------ST-T-AAA-AA---P-	0.848630273945211	Y	N/A	N/A	N/A	N/A	N/A	N/A	N/A	N/A	N/A	N/A	N/A	N/A	N/A	N/A	N/A	N/A	N/A	N/A	N/A	N/A	N/A	N/A	N/A	N/A	N/A	N/A	N/A	N/A	N/A	N/A	N/A	N/A	N/A	N/A	N/A	N/A	N/A	N/A	N/A	N/A	N/A	N/A	N/A	N/A
920	N/A	N/A	'------PL---SV--A------------------SD-P-PPP-PP---VV	0.7991401719656068	Y	N/A	N/A	N/A	N/A	N/A	N/A	N/A	N/A	N/A	N/A	N/A	N/A	N/A	N/A	N/A	N/A	N/A	N/A	N/A	N/A	N/A	N/A	N/A	N/A	N/A	N/A	N/A	N/A	N/A	N/A	N/A	N/A	N/A	N/A	N/A	N/A	N/A	N/A	N/A	N/A	N/A	N/A	N/A	N/A
921	N/A	N/A	'-N----PEK--EQ--N-----------DQ--Q--HS-K-KKK-KK---AS	0.7057588482303541	Y	N/A	N/A	N/A	N/A	N/A	N/A	N/A	N/A	N/A	N/A	N/A	N/A	N/A	N/A	N/A	N/A	N/A	N/A	N/A	N/A	N/A	N/A	N/A	N/A	N/A	N/A	N/A	N/A	N/A	N/A	N/A	N/A	N/A	N/A	N/A	N/A	N/A	N/A	N/A	N/A	N/A	N/A	N/A	N/A
922	N/A	N/A	'GPIII-VKE--EA--H--QQ-------KK--K--PW-V-VVI-VV---II	0.5710857828434313	Y	N/A	N/A	N/A	N/A	N/A	N/A	N/A	N/A	N/A	N/A	N/A	N/A	N/A	N/A	N/A	N/A	N/A	N/A	N/A	N/A	N/A	N/A	N/A	N/A	N/A	N/A	N/A	N/A	N/A	N/A	N/A	N/A	N/A	N/A	N/A	N/A	N/A	N/A	N/A	N/A	N/A	N/A	N/A	N/A
923	N/A	N/A	'SPPPP-QFK--RN--L--QI-------HPQTQQ-EN-K-KKK-KK---KK	0.5270945810837833	Y	N/A	N/A	N/A	N/A	N/A	N/A	N/A	N/A	N/A	N/A	N/A	N/A	N/A	N/A	N/A	N/A	N/A	N/A	N/A	N/A	N/A	N/A	N/A	N/A	N/A	N/A	N/A	N/A	N/A	N/A	N/A	N/A	N/A	N/A	N/A	N/A	N/A	N/A	N/A	N/A	N/A	N/A	N/A	N/A
924	N/A	N/A	'NPEEE-ASE--RD--I--QL-------NTRRDK-PA-E-DDE-DD---SD	0.5270945810837833	Y	N/A	N/A	N/A	N/A	N/A	N/A	N/A	N/A	N/A	N/A	N/A	N/A	N/A	N/A	N/A	N/A	N/A	N/A	N/A	N/A	N/A	N/A	N/A	N/A	N/A	N/A	N/A	N/A	N/A	N/A	N/A	N/A	N/A	N/A	N/A	N/A	N/A	N/A	N/A	N/A	N/A	N/A	N/A	N/A
925	3.56	2.239E-1	'QNTTT-VNE--DKR-R--KS-------RQRKKQ-TSHR-RRR-RR-S-ES	0.4413117376524695	N	9.98E-1	1E0	1E0	1E0	1E0	1E0	4.98	4.70	3.31	3.79	4.15	3.45	1.86	5.45	1.63	4.76	2.99	2.07	7.68	1.91	1.86	2.29	3.38	6.13	3.66	3.99	5.422E-2	7.108E-2	2.889E-1	1.757E-1	1.221E-1	2.503E-1	9.1E-1	3.527E-2	9.686E-1	6.669E-2	3.966E-1	8.295E-1	5.94E-3	8.928E-1	9.09E-1	7.234E-1	2.699E-1	1.946E-2
926	3.34	2.785E-1	'NNQQQ-NTK--SQK-A--SDG-QQQ--AGEETD-KRTT-TTT-TT-Q-HT	0.37412517496500697	N	1E0	1E0	1E0	1E0	1E0	1E0	4.45	4.13	3.23	3.46	4.13	2.76	2.14	5.24	2.59	4.82	3.03	1.36	6.58	1.76	3.22	1.72	2.89	5.61	4.18	3.89	9.078E-2	1.245E-1	3.139E-1	2.479E-1	1.244E-1	4.911E-1	7.965E-1	4.271E-2	5.72E-1	6.312E-2	3.818E-1	9.954E-1	1.348E-2	9.393E-1	3.169E-1	9.496E-1	4.359E-1	3.057E-2
927	2.70	5.221E-1	'DNEEE-STE--FPN-R--FAP-PPP--KRKRKK-ARPQMHHH-HH-S-SR	0.3407318536292741	N	1E0	1E0	1E0	1E0	1E0	1E0	2.86	2.96	2.37	2.60	2.74	2.68	2.09	3.63	1.80	3.16	1.87	1.31	2.79	1.71	2.44	2.21	2.71	3.92	3.31	2.92	4.478E-1	4.1E-1	6.812E-1	5.701E-1	5.039E-1	5.301E-1	8.173E-1	2.07E-1	9.274E-1	3.366E-1	9.05E-1	9.972E-1	4.796E-1	9.514E-1	6.479E-1	7.638E-1	5.141E-1	1.547E-1
928	3.54	2.279E-1	'SPTTT-ANE--LAN-T--PQS-STS--SSNTSS-SHNNINNN-NN-E-SH	0.3407318536292741	N	1E0	1E0	1E0	9.999E-1	1E0	1E0	3.32	2.32	5.91	5.40	4.13	2.69	2.50	3.94	5.18	4.23	3.27	1.22	3.60	1.70	6.33	1.75	2.02	3.48	5.58	3.66	2.861E-1	7.088E-1	2.347E-2	3.661E-2	1.252E-1	5.225E-1	6.188E-1	1.51E-1	4.5E-2	1.125E-1	2.99E-1	9.99E-1	2.142E-1	9.54E-1	1.647E-2	9.418E-1	8.482E-1	2.427E-1
929	2.26	7.366E-1	'FPVVV-LTK--VKI-R--DRD-DDD--KRKEKK-VVMVEVVV-VV-M-KV	0.3407318536292741	N	1E0	1E0	1E0	1E0	1E0	1E0	3.66	2.60	2.19	2.62	2.33	4.21	1.77	1.59	1.78	2.02	2.15	1.85	3.87	1.83	1.96	3.22	2.83	2.05	4.24	2.51	2.017E-1	5.692E-1	7.721E-1	5.566E-1	7.013E-1	1.151E-1	9.373E-1	9.749E-1	9.333E-1	8.508E-1	7.904E-1	9.132E-1	1.622E-1	9.195E-1	8.748E-1	3.162E-1	4.613E-1	8.373E-1
930	2.42	6.59E-1	'SPEEE-LDE--RDF-N--PGN-NNN--LLLTLL-TSGTITTT-TT-D-QQ	0.3407318536292741	N	1E0	1E0	1E0	1E0	1E0	1E0	2.78	1.97	3.33	3.20	2.28	2.30	2.18	2.39	3.28	2.44	2.10	1.11	3.04	1.55	3.95	1.88	2.29	2.60	3.51	2.61	4.827E-1	8.712E-1	2.824E-1	3.217E-1	7.284E-1	7.164E-1	7.777E-1	6.703E-1	2.977E-1	6.478E-1	8.12E-1	9.998E-1	3.762E-1	9.795E-1	1.499E-1	9.016E-1	7.215E-1	5.678E-1
931	3.67	1.996E-1	'DPDDD-GKR--FEN-K--SRK-KRK-EQKKKKK-EEEEQEEE-DDHD-SS	0.2965406918616277	N	9.241E-1	9.987E-1	1E0	1E0	1E0	9.996E-1	5.35	5.51	2.13	1.94	5.27	3.40	2.66	7.33	1.47	6.53	3.84	1.71	5.59	1.90	2.49	2.56	3.58	7.56	3.76	4.16	3.859E-2	3.344E-2	7.998E-1	8.814E-1	4.156E-2	2.625E-1	5.403E-1	7.59E-3	9.881E-1	1.408E-2	1.675E-1	9.505E-1	3.092E-2	8.965E-1	6.204E-1	5.85E-1	2.197E-1	6.443E-3
932	2.62	5.575E-1	'DNTTT-GIK--WKE-R--LEI-LLL-SQKIIILSKKKKTKKK-KKHS-QH	0.2756448710257948	N	1E0	1E0	1E0	1E0	1E0	1E0	3.57	2.94	2.87	3.22	2.16	3.20	1.67	2.29	1.88	1.96	2.05	1.61	6.31	1.53	2.32	2.35	2.95	3.31	3.40	3.02	2.207E-1	4.148E-1	4.457E-1	3.156E-1	7.876E-1	3.23E-1	9.605E-1	7.245E-1	9.026E-1	8.75E-1	8.354E-1	9.709E-1	1.679E-2	9.821E-1	7.064E-1	6.934E-1	4.133E-1	2.889E-1
933	2.32	7.093E-1	'SNGGG-LGE--GEK-A--YNS-AAA-LLLNNNNVFVVVKVVV-VVST-IL	0.2756448710257948	N	1E0	1E0	1E0	1E0	1E0	1E0	3.12	1.83	4.39	4.02	2.15	2.32	1.91	1.80	3.29	2.20	2.51	1.42	5.62	1.58	4.12	1.68	2.31	2.18	3.53	2.75	3.477E-1	9.18E-1	9.57E-2	1.393E-1	7.887E-1	7.074E-1	8.922E-1	9.294E-1	2.944E-1	7.668E-1	6.14E-1	9.921E-1	3.021E-2	9.758E-1	1.264E-1	9.571E-1	7.113E-1	7.777E-1
934	2.98	4.023E-1	'FNSSS-GKK--PQQTS--TEM-MMM-SNNNSSNFAAATFTTT-TTHA-AA	0.24305138972205562	N	1E0	1E0	1E0	1E0	1E0	1E0	3.12	2.73	4.97	4.40	2.50	2.10	2.25	3.19	3.91	2.83	1.92	1.50	5.11	1.51	4.84	1.48	2.58	3.77	3.45	3.35	3.496E-1	5.075E-1	5.473E-2	9.494E-2	6.17E-1	8.135E-1	7.447E-1	3.258E-1	1.562E-1	4.641E-1	8.882E-1	9.855E-1	4.777E-2	9.847E-1	6.171E-2	9.876E-1	5.764E-1	1.806E-1
935	3.15	3.401E-1	'FPEEE-HGE--HDGAE--AAK-KKK-RKSNDSNKQEQQQQQQ-QQSS-HH	0.24305138972205562	N	1E0	1E0	1E0	1E0	1E0	1E0	3.15	4.09	2.89	2.47	3.46	2.28	2.55	4.78	2.12	3.20	2.01	1.29	5.22	1.40	3.15	1.97	3.80	5.72	3.75	4.66	3.403E-1	1.298E-1	4.381E-1	6.296E-1	2.485E-1	7.296E-1	5.932E-1	6.546E-2	8.038E-1	3.215E-1	8.521E-1	9.976E-1	4.342E-2	9.932E-1	3.398E-1	8.706E-1	1.755E-1	2.765E-2
936	2.58	5.782E-1	'EPGSS-YCE--PKNVN--PEV-LLLLVLGVVVVVFMVVVFVVVVVML-MM	0.1769646070785843	N	1E0	1E0	1E0	1E0	1E0	1E0	3.09	1.83	4.33	3.84	2.51	3.63	2.33	1.49	3.86	2.13	2.38	1.83	2.86	1.76	4.72	2.83	2.57	1.36	4.38	2.58	3.592E-1	9.2E-1	1.016E-1	1.676E-1	6.111E-1	2.079E-1	7.016E-1	9.868E-1	1.642E-1	7.998E-1	6.781E-1	9.205E-1	4.506E-1	9.402E-1	6.974E-2	4.631E-1	5.807E-1	9.953E-1
937	2.58	5.758E-1	'EPPAA-RPK--QVAPL--RNF-FFFPWTFFFLFMLLLLLVLLLLLCAMMM	0.15946810637872427	N	1E0	1E0	1E0	1E0	1E0	1E0	2.61	2.44	4.23	4.04	1.47	3.25	2.53	1.82	3.25	1.37	1.36	1.98	2.51	2.04	3.98	2.81	3.05	2.55	3.12	2.69	5.615E-1	6.474E-1	1.131E-1	1.36E-1	9.882E-1	3.069E-1	6.037E-1	9.236E-1	3.05E-1	9.949E-1	9.951E-1	8.674E-1	6.118E-1	8.421E-1	1.458E-1	4.695E-1	3.756E-1	5.903E-1
938	3.74	1.859E-1	'TNGSS-TAE--GESTC--RNG-GGGSDGIVEGGSSSSSSNSSSSSLPNSS	0.15946810637872427	N	1E0	1E0	1E0	9.983E-1	1E0	1E0	3.81	2.60	4.18	4.27	3.62	1.60	2.55	4.11	3.87	4.17	3.04	1.74	5.18	2.39	4.45	0.95	2.16	4.10	4.61	3.67	1.734E-1	5.669E-1	1.181E-1	1.087E-1	2.093E-1	9.728E-1	5.913E-1	1.279E-1	1.627E-1	1.201E-1	3.787E-1	9.445E-1	4.477E-2	6.737E-1	9.008E-2	1E0	7.87E-1	1.281E-1
939	2.82	4.682E-1	'ENGGG-MMK--LQVAR--VNN-NSSLGSSDSAELMMLLLQLLLLLTVLLL	0.15946810637872427	N	1E0	1E0	1E0	1E0	1E0	1E0	2.97	2.52	4.12	3.75	2.07	2.79	2.24	1.94	3.34	1.64	1.92	1.67	5.79	1.60	3.94	2.11	2.84	2.88	3.53	3.18	4.046E-1	6.091E-1	1.26E-1	1.844E-1	8.279E-1	4.808E-1	7.495E-1	8.82E-1	2.802E-1	9.65E-1	8.876E-1	9.608E-1	2.611E-2	9.73E-1	1.509E-1	8.094E-1	4.559E-1	4.406E-1
940	3.55	2.247E-1	'QNDDD-SEK--SDSSH--RQK-KRKGRIDKKNKGDGGGGIGGGGGNQGNN	0.15946810637872427	N	1E0	1E0	1E0	1E0	1E0	9.995E-1	4.16	4.37	3.01	3.54	3.84	1.93	2.60	5.43	2.05	4.06	2.58	1.60	6.26	2.04	2.78	1.44	3.66	6.26	3.57	4.81	1.205E-1	9.772E-2	3.897E-1	2.281E-1	1.677E-1	8.865E-1	5.671E-1	3.578E-2	8.365E-1	1.341E-1	5.757E-1	9.732E-1	1.749E-2	8.389E-1	4.819E-1	9.908E-1	2.015E-1	1.745E-2
941	3.11	3.52E-1	'NASVVMQDE--AKPLP--RGK-NKKAASKPPAPSEPAAADAAAAAMKGAA	0.14277144571085781	N	1E0	1E0	1E0	1E0	1E0	1E0	1.80	3.34	3.41	3.53	3.06	2.19	2.90	3.79	2.73	2.52	1.91	1.35	3.16	2.11	3.69	2.28	3.66	4.49	4.11	4.38	9.288E-1	2.805E-1	2.618E-1	2.308E-1	3.705E-1	7.717E-1	4.335E-1	1.763E-1	5.078E-1	6.094E-1	8.925E-1	9.957E-1	3.346E-1	8.076E-1	1.951E-1	7.298E-1	2.019E-1	8.661E-2
942	3.72	1.89E-1	'EKHDDTDAK--EKEEK--NDG-SAARDGMASNNDDEDDDEDDDDDDEDED	0.14277144571085781	N	9.98E-1	9.99E-1	1E0	1E0	1E0	9.721E-1	3.96	4.90	1.64	2.06	4.43	3.28	3.47	5.75	2.34	4.49	2.97	1.67	5.62	2.30	3.13	2.90	4.47	6.52	4.71	5.16	1.483E-1	5.832E-2	9.663E-1	8.302E-1	9.262E-2	2.981E-1	2.449E-1	2.695E-2	6.967E-1	8.734E-2	4.041E-1	9.605E-1	3.031E-2	7.159E-1	3.472E-1	4.309E-1	8.908E-2	1.416E-2
943	2.44	6.471E-1	'LKSKKQSAE--SKESA--DQL---LI-KA--PIILLIVVCVVVVVTNLVV	0.23345330933813235	N	1E0	1E0	1E0	1E0	1E0	1E0	3.14	2.06	3.50	3.25	2.33	3.17	1.95	1.48	2.87	1.99	2.33	1.58	5.20	1.62	3.49	2.35	2.52	1.93	4.05	2.80	3.42E-1	8.302E-1	2.375E-1	3.059E-1	7.031E-1	3.335E-1	8.776E-1	9.873E-1	4.44E-1	8.609E-1	7.04E-1	9.759E-1	4.398E-2	9.693E-1	2.402E-1	6.914E-1	6.046E-1	8.838E-1
944	N/A	N/A	'---S---L----------L--------------------------E----	0.9162167566486703	Y	N/A	N/A	N/A	N/A	N/A	N/A	N/A	N/A	N/A	N/A	N/A	N/A	N/A	N/A	N/A	N/A	N/A	N/A	N/A	N/A	N/A	N/A	N/A	N/A	N/A	N/A	N/A	N/A	N/A	N/A	N/A	N/A	N/A	N/A	N/A	N/A	N/A	N/A	N/A	N/A	N/A	N/A	N/A	N/A
945	2.70	5.199E-1	'GPAVSLKSE--G-ISL--VE--LL--GMVFVV-FHNLLLPLLLLLLILLM	0.23705258948210362	N	1E0	1E0	1E0	1E0	1E0	1E0	2.77	1.99	5.39	4.70	1.70	2.72	2.68	1.41	4.43	1.45	2.03	2.06	3.88	2.00	5.63	2.36	2.88	2.22	3.44	2.93	4.862E-1	8.61E-1	3.712E-2	7.062E-2	9.533E-1	5.122E-1	5.278E-1	9.925E-1	9.257E-2	9.902E-1	8.446E-1	8.313E-1	1.606E-1	8.559E-1	2.999E-2	6.852E-1	4.394E-1	7.559E-1
946	N/A	N/A	'---------------R----------------------------------	0.9673065386922617	Y	N/A	N/A	N/A	N/A	N/A	N/A	N/A	N/A	N/A	N/A	N/A	N/A	N/A	N/A	N/A	N/A	N/A	N/A	N/A	N/A	N/A	N/A	N/A	N/A	N/A	N/A	N/A	N/A	N/A	N/A	N/A	N/A	N/A	N/A	N/A	N/A	N/A	N/A	N/A	N/A	N/A	N/A	N/A	N/A
947	N/A	N/A	'---------------I----------------------------------	0.9673065386922617	Y	N/A	N/A	N/A	N/A	N/A	N/A	N/A	N/A	N/A	N/A	N/A	N/A	N/A	N/A	N/A	N/A	N/A	N/A	N/A	N/A	N/A	N/A	N/A	N/A	N/A	N/A	N/A	N/A	N/A	N/A	N/A	N/A	N/A	N/A	N/A	N/A	N/A	N/A	N/A	N/A	N/A	N/A	N/A	N/A
948	N/A	N/A	'---------------A----------------------------------	0.9673065386922617	Y	N/A	N/A	N/A	N/A	N/A	N/A	N/A	N/A	N/A	N/A	N/A	N/A	N/A	N/A	N/A	N/A	N/A	N/A	N/A	N/A	N/A	N/A	N/A	N/A	N/A	N/A	N/A	N/A	N/A	N/A	N/A	N/A	N/A	N/A	N/A	N/A	N/A	N/A	N/A	N/A	N/A	N/A	N/A	N/A
949	N/A	N/A	'---------------I----------------------------------	0.9673065386922617	Y	N/A	N/A	N/A	N/A	N/A	N/A	N/A	N/A	N/A	N/A	N/A	N/A	N/A	N/A	N/A	N/A	N/A	N/A	N/A	N/A	N/A	N/A	N/A	N/A	N/A	N/A	N/A	N/A	N/A	N/A	N/A	N/A	N/A	N/A	N/A	N/A	N/A	N/A	N/A	N/A	N/A	N/A	N/A	N/A
950	N/A	N/A	'---------------G----------------------------------	0.9673065386922617	Y	N/A	N/A	N/A	N/A	N/A	N/A	N/A	N/A	N/A	N/A	N/A	N/A	N/A	N/A	N/A	N/A	N/A	N/A	N/A	N/A	N/A	N/A	N/A	N/A	N/A	N/A	N/A	N/A	N/A	N/A	N/A	N/A	N/A	N/A	N/A	N/A	N/A	N/A	N/A	N/A	N/A	N/A	N/A	N/A
951	3.37	2.705E-1	'DEPKVKVSK--ENLPS--PQM-QVM-QPPPPPPPVPPPPGPPPPPPPPPP	0.17826434713057387	N	1E0	1E0	1E0	1E0	1E0	1E0	3.17	2.71	4.52	4.24	3.78	4.26	2.52	3.61	3.81	3.61	2.70	1.91	1.33	2.02	5.05	3.22	2.92	3.22	5.50	3.52	3.326E-1	5.177E-1	8.413E-2	1.116E-1	1.783E-1	1.097E-1	6.054E-1	2.118E-1	1.723E-1	2.125E-1	5.207E-1	8.912E-1	9.963E-1	8.482E-1	5.088E-2	3.149E-1	4.253E-1	3.16E-1
952	3.63	2.081E-1	'EDRRKDKEE--DDNVA--VQK-RKN-EEEEEEEPEEEEESEEEEEDKQQQ	0.17826434713057387	N	1E0	9.984E-1	1E0	1E0	1E0	1E0	4.09	3.65	2.02	1.35	4.01	4.85	2.64	3.60	2.47	3.59	3.13	1.89	4.60	1.91	3.12	3.78	3.78	3.90	5.85	3.98	1.293E-1	2.028E-1	8.494E-1	9.956E-1	1.402E-1	6.149E-2	5.48E-1	2.136E-1	6.303E-1	2.163E-1	3.444E-1	8.998E-1	7.79E-2	8.906E-1	3.483E-1	1.784E-1	1.791E-1	1.584E-1
953	2.79	4.791E-1	'TQRSRTTIK--LRAGE--IDE-EEE-KYYYYYYIHQYYYCYYYYYYYYYY	0.17826434713057387	N	1E0	1E0	1E0	1E0	1E0	1E0	4.31	2.52	3.19	3.36	2.27	2.98	1.72	2.85	2.72	3.35	2.77	1.85	5.92	1.87	3.18	2.11	2.05	3.04	2.81	1.78	1.038E-1	6.052E-1	3.24E-1	2.745E-1	7.345E-1	4.018E-1	9.482E-1	4.516E-1	5.125E-1	2.778E-1	4.88E-1	9.128E-1	2.325E-2	9.045E-1	3.277E-1	8.081E-1	8.348E-1	3.779E-1
954	6.88	1.065E-2	'RKRRRQTRK--LKRKS--QSR-KRR-RKKKKKKKRKKKKGKKKKKKRRRR	0.17826434713057387	N	8.571E-1	9.668E-1	8.833E-1	1E0	9.998E-1	9.949E-1	7.37	10.24	7.72	6.75	8.65	5.88	4.39	11.63	1.28	6.27	4.55	5.36	15.02	3.20	1.47	4.48	8.85	14.20	7.01	10.92	7.41E-3	1.198E-3	5.743E-3	1.179E-2	3.081E-3	2.402E-2	9.576E-2	5.777E-4	9.98E-1	1.729E-2	8.169E-2	3.799E-2	1.309E-4	3.222E-1	9.883E-1	8.801E-2	2.721E-3	1.821E-4
955	2.41	6.622E-1	'YFRRRAEGE--DVNPS--PNK-MIQNAVTVVVVCFLLLLLLLLLLEEQQQ	0.14277144571085781	N	1E0	1E0	1E0	1E0	1E0	1E0	2.86	2.01	3.55	3.23	2.03	3.01	1.99	1.64	3.11	1.85	1.97	1.37	3.14	1.44	3.79	2.39	2.48	2.05	3.60	2.43	4.507E-1	8.53E-1	2.266E-1	3.113E-1	8.44E-1	3.894E-1	8.61E-1	9.666E-1	3.521E-1	9.116E-1	8.678E-1	9.949E-1	3.432E-1	9.906E-1	1.763E-1	6.717E-1	6.252E-1	8.38E-1
956	3.84	1.676E-1	'RSRRRTSSK--QCLRK--EQR-RRRQGQESAAANQHQQQAQQQQQEEEEE	0.14277144571085781	N	1E0	1E0	1E0	1E0	1E0	9.999E-1	4.12	6.06	4.03	2.78	4.97	3.37	2.93	6.79	1.87	3.64	2.41	2.70	8.49	1.37	2.50	2.65	5.36	8.41	4.63	6.57	1.264E-1	2.074E-2	1.379E-1	4.82E-1	5.461E-2	2.719E-1	4.203E-1	1.146E-2	9.073E-1	2.06E-1	6.63E-1	5.192E-1	3.425E-3	9.949E-1	6.159E-1	5.44E-1	3.8E-2	3.609E-3
957	2.78	4.844E-1	'FKPYYHSSE--EEELA--KEL-HQQASESDSDAQSSSAPGTAATTTSTAA	0.14277144571085781	N	1E0	1E0	1E0	1E0	1E0	1E0	2.70	3.02	3.03	2.68	2.82	2.20	2.36	3.57	2.74	2.73	1.76	1.30	4.36	1.55	3.60	1.79	3.01	4.23	3.78	3.77	5.193E-1	3.845E-1	3.826E-1	5.289E-1	4.66E-1	7.649E-1	6.872E-1	2.218E-1	5.036E-1	5.062E-1	9.383E-1	9.974E-1	9.869E-2	9.8E-1	2.148E-1	9.306E-1	3.874E-1	1.127E-1
958	2.45	6.4E-1	'DKRLLEPVK--R-GSV--VPR-KKKTPVIAIVIKPPPPTFPPPPPPPPPP	0.16026794641071784	N	1E0	1E0	1E0	1E0	1E0	1E0	2.69	1.82	3.21	3.25	2.70	3.10	1.98	2.44	2.41	2.64	2.26	1.54	1.73	1.88	3.10	2.47	2.34	2.14	4.16	2.63	5.243E-1	9.226E-1	3.195E-1	3.079E-1	5.198E-1	3.578E-1	8.652E-1	6.48E-1	6.635E-1	5.508E-1	7.358E-1	9.813E-1	9.463E-1	9.025E-1	3.55E-1	6.32E-1	6.988E-1	7.957E-1
959	3.33	2.826E-1	'KLKQQPPLA--R-KKA--KPE-RTAKGKKKQQQKHRKDRRRRRRRRRKKK	0.16026794641071784	N	1E0	1E0	9.999E-1	1E0	1E0	1E0	3.66	4.33	3.20	3.26	3.40	3.46	2.49	4.59	0.95	3.20	2.35	2.00	4.82	2.07	1.77	3.04	4.17	5.55	3.89	4.40	2.015E-1	1.023E-1	3.211E-1	3.047E-1	2.624E-1	2.482E-1	6.24E-1	7.915E-2	1E0	3.232E-1	6.92E-1	8.588E-1	6.299E-2	8.26E-1	9.354E-1	3.779E-1	1.202E-1	3.201E-2
960	2.75	4.955E-1	'RAQKKSVCK--K-VFS--YLQ-VSALRKKKKKKIMIIVI-IIIIMSTTTT	0.16426714657068586	N	1E0	1E0	1E0	1E0	1E0	1E0	4.27	2.67	4.14	5.01	1.98	3.69	1.71	1.54	2.73	2.24	2.78	2.17	9.14	2.14	3.05	2.37	2.78	2.55	3.52	2.89	1.086E-1	5.35E-1	1.24E-1	5.262E-2	8.659E-1	1.948E-1	9.504E-1	9.811E-1	5.071E-1	7.453E-1	4.831E-1	7.799E-1	2.269E-3	7.945E-1	3.756E-1	6.808E-1	4.841E-1	5.919E-1
961	3.12	3.495E-1	'YKPRRGPNE--K-QDE--DPG-GGGRPSPSSSSNHHHHH-NHHHDPPSPP	0.16426714657068586	N	9.909E-1	1E0	1E0	1E0	1E0	1E0	5.34	5.44	2.71	2.94	5.84	2.59	2.35	8.16	2.34	7.62	4.47	1.38	3.31	2.08	3.29	1.78	2.09	7.76	3.38	2.76	3.873E-2	3.556E-2	5.141E-1	4.158E-1	2.487E-2	5.705E-1	6.937E-1	4.264E-3	6.959E-1	6.183E-3	8.871E-2	9.942E-1	2.891E-1	8.219E-1	2.952E-1	9.343E-1	8.18E-1	5.591E-3
962	N/A	N/A	'AF----S--------L----------------------------------	0.8852229554089182	Y	N/A	N/A	N/A	N/A	N/A	N/A	N/A	N/A	N/A	N/A	N/A	N/A	N/A	N/A	N/A	N/A	N/A	N/A	N/A	N/A	N/A	N/A	N/A	N/A	N/A	N/A	N/A	N/A	N/A	N/A	N/A	N/A	N/A	N/A	N/A	N/A	N/A	N/A	N/A	N/A	N/A	N/A	N/A	N/A
963	N/A	N/A	'NT----T--------T----------------------------------	0.8852229554089182	Y	N/A	N/A	N/A	N/A	N/A	N/A	N/A	N/A	N/A	N/A	N/A	N/A	N/A	N/A	N/A	N/A	N/A	N/A	N/A	N/A	N/A	N/A	N/A	N/A	N/A	N/A	N/A	N/A	N/A	N/A	N/A	N/A	N/A	N/A	N/A	N/A	N/A	N/A	N/A	N/A	N/A	N/A	N/A	N/A
964	N/A	N/A	'LS----T--------G----------------------------------	0.8852229554089182	Y	N/A	N/A	N/A	N/A	N/A	N/A	N/A	N/A	N/A	N/A	N/A	N/A	N/A	N/A	N/A	N/A	N/A	N/A	N/A	N/A	N/A	N/A	N/A	N/A	N/A	N/A	N/A	N/A	N/A	N/A	N/A	N/A	N/A	N/A	N/A	N/A	N/A	N/A	N/A	N/A	N/A	N/A	N/A	N/A
965	3.54	2.278E-1	'KQRRRRRRL--ALPRS-MRRH-NHHRRKHKRRRSKPKKH-KRRRKTPPPP	0.10997800439912017	N	9.999E-1	1E0	9.994E-1	1E0	1E0	1E0	3.84	4.02	3.55	3.69	3.53	3.58	1.96	4.64	1.17	3.98	2.51	1.99	3.99	2.05	1.60	2.92	3.42	5.09	3.74	3.49	1.679E-1	1.395E-1	2.247E-1	1.954E-1	2.309E-1	2.191E-1	8.746E-1	7.533E-2	9.994E-1	1.459E-1	6.124E-1	8.617E-1	1.44E-1	8.379E-1	9.725E-1	4.226E-1	2.587E-1	4.892E-2
966	3.53	2.302E-1	'YFSSSWKLF--VFYAL-SWFW-WWWY-YFFFFFFFFWWC-FWWWWGHHHH	0.1307738452309538	N	1E0	9.998E-1	1E0	1E0	1E0	9.999E-1	6.29	2.90	9.18	8.08	1.15	3.75	3.00	2.57	7.33	3.50	3.91	3.96	10.81	2.96	8.82	2.09	2.53	3.56	2.15	3.05	1.706E-2	4.311E-1	2.208E-3	4.488E-3	9.996E-1	1.841E-1	3.941E-1	5.803E-1	7.596E-3	2.384E-1	1.566E-1	1.49E-1	8.8E-4	4.097E-1	2.766E-3	8.201E-1	6.04E-1	2.223E-1
967	N/A	N/A	'------R-------------------------------------------	0.9829034193161368	Y	N/A	N/A	N/A	N/A	N/A	N/A	N/A	N/A	N/A	N/A	N/A	N/A	N/A	N/A	N/A	N/A	N/A	N/A	N/A	N/A	N/A	N/A	N/A	N/A	N/A	N/A	N/A	N/A	N/A	N/A	N/A	N/A	N/A	N/A	N/A	N/A	N/A	N/A	N/A	N/A	N/A	N/A	N/A	N/A
968	N/A	N/A	'------L-------------------------------------------	0.9829034193161368	Y	N/A	N/A	N/A	N/A	N/A	N/A	N/A	N/A	N/A	N/A	N/A	N/A	N/A	N/A	N/A	N/A	N/A	N/A	N/A	N/A	N/A	N/A	N/A	N/A	N/A	N/A	N/A	N/A	N/A	N/A	N/A	N/A	N/A	N/A	N/A	N/A	N/A	N/A	N/A	N/A	N/A	N/A	N/A	N/A
969	N/A	N/A	'------P-------------------------------------------	0.9829034193161368	Y	N/A	N/A	N/A	N/A	N/A	N/A	N/A	N/A	N/A	N/A	N/A	N/A	N/A	N/A	N/A	N/A	N/A	N/A	N/A	N/A	N/A	N/A	N/A	N/A	N/A	N/A	N/A	N/A	N/A	N/A	N/A	N/A	N/A	N/A	N/A	N/A	N/A	N/A	N/A	N/A	N/A	N/A	N/A	N/A
970	3.65	2.032E-1	'IKVVVVVSV--VVTRT-LFMI-VVVI-VVIIIIITTTIT-TTTTTIVIII	0.1307738452309538	N	1E0	1E0	1E0	1E0	1E0	9.707E-1	6.19	2.16	6.36	6.72	2.76	4.17	2.71	1.38	5.60	3.64	4.26	3.67	9.86	3.58	5.98	2.81	2.49	1.89	5.05	3.03	1.854E-2	7.855E-1	1.612E-2	1.208E-2	4.927E-1	1.195E-1	5.166E-1	9.942E-1	3.081E-2	2.068E-1	1.096E-1	1.997E-1	1.477E-3	2.183E-1	2.205E-2	4.712E-1	6.204E-1	9.002E-1
971	7.40	7.258E-3	'IVVVVQLVI--LVLAI-FIIV-IIII-ILLLLLILLIMI-IIIIIILILL	0.1307738452309538	N	2.964E-1	2.558E-1	1E0	9.999E-1	7.673E-1	9.25E-1	6.61	6.08	30.45	26.45	3.72	9.58	12.27	0.78	24.31	2.66	5.67	9.42	19.12	6.59	26.39	7.42	7.81	4.09	7.29	7.38	1.316E-2	2.039E-2	2E-6	4.627E-6	1.904E-1	1.74E-3	4.246E-4	1E0	7.645E-6	5.406E-1	2.888E-2	1.911E-3	3.172E-5	1.335E-2	4.69E-6	7.149E-3	5.414E-3	1.305E-1
972	3.09	3.589E-1	'FNNNN-DDN--DDHSR-HQRH-HHHS-ALLLLLLKKLLV-LLLLLLLLLL	0.14747050589882024	N	1E0	1E0	1E0	1E0	1E0	1E0	3.99	3.35	3.54	4.19	2.14	3.87	1.83	2.11	2.41	1.76	2.35	1.74	7.95	1.62	2.90	2.77	3.37	3.42	3.63	3.28	1.44E-1	2.78E-1	2.285E-1	1.172E-1	7.964E-1	1.625E-1	9.176E-1	8.078E-1	6.628E-1	9.388E-1	6.906E-1	9.435E-1	4.915E-3	9.689E-1	4.341E-1	4.866E-1	2.708E-1	2.572E-1
973	4.14	1.232E-1	'PPPPP-PPP--PPHFA-SPHP-PPPP-HHHHHHHHHHHH-HHHHHHHHHH	0.14747050589882024	N	9.999E-1	1E0	1E0	1E0	1E0	1E0	4.24	3.54	9.44	8.33	4.70	3.63	1.94	5.48	6.60	5.52	4.05	2.90	2.24	2.42	9.80	2.80	2.75	4.95	5.10	3.07	1.121E-1	2.283E-1	1.893E-3	3.787E-3	7.108E-2	2.085E-1	8.795E-1	3.409E-2	1.33E-2	3.305E-2	1.358E-1	4.317E-1	7.483E-1	6.563E-1	1.532E-3	4.757E-1	4.987E-1	5.554E-2
974	2.90	4.32E-1	'DEDDD-STA-SASNRD-ERNF-CCCY-YFFYYYYYYYYY-YYYYYYYYYY	0.11007798440311937	N	1E0	1E0	1E0	1E0	1E0	1E0	4.79	3.00	2.74	3.98	2.96	2.84	2.00	4.08	2.74	4.43	3.40	1.68	6.49	2.34	3.08	1.91	1.80	3.93	2.68	1.54	6.475E-2	3.916E-1	5.011E-1	1.457E-1	4.07E-1	4.588E-1	8.553E-1	1.311E-1	4.998E-1	9.237E-2	2.632E-1	9.577E-1	1.455E-2	6.962E-1	3.622E-1	8.935E-1	9.28E-1	1.525E-1
975	4.83	6.251E-2	'DGEEE-GLG-GGGSQS-NAGS-SSSS-GSSSGGSSGSSS-SSSSSSVSCC	0.11007798440311937	N	1E0	1E0	1E0	8.752E-1	1E0	1E0	4.63	3.49	6.10	5.85	4.55	1.53	3.49	5.20	5.51	5.02	3.76	2.42	6.86	3.05	6.55	0.94	3.13	5.46	5.84	5.16	7.569E-2	2.397E-1	2.004E-2	2.464E-2	8.186E-2	9.826E-1	2.4E-1	4.419E-2	3.331E-2	5.219E-2	1.823E-1	6.568E-1	1.084E-2	3.746E-1	1.379E-2	1E0	3.465E-1	3.495E-2
976	2.61	5.63E-1	'PKNNN-DQS-DKKRSL-KAKS-NSNS-IMTVATVMPPPP-PPPPPTTTAA	0.11007798440311937	N	1E0	1E0	1E0	1E0	1E0	1E0	2.61	2.26	3.17	3.24	2.86	2.61	2.07	3.12	2.45	3.01	2.13	1.26	2.47	1.81	3.21	2.09	2.41	3.10	4.07	2.98	5.65E-1	7.358E-1	3.33E-1	3.097E-1	4.499E-1	5.611E-1	8.29E-1	3.507E-1	6.412E-1	3.891E-1	8.02E-1	9.983E-1	6.336E-1	9.237E-1	3.181E-1	8.201E-1	6.63E-1	3.564E-1
977	4.00	1.421E-1	'TFFFF-YSL-RQWHLL-IWFF-FFFR-FFFFFFYFVFFF-FFFFFTFFFF	0.11007798440311937	N	1E0	1E0	1E0	9.967E-1	1E0	9.788E-1	7.31	3.95	6.01	7.97	0.98	5.19	2.54	2.34	5.15	3.15	3.98	4.17	12.69	4.03	5.27	3.45	3.71	4.24	2.96	3.11	7.738E-3	1.494E-1	2.159E-2	4.822E-3	1E0	4.452E-2	5.955E-1	6.971E-1	4.642E-2	3.374E-1	1.459E-1	1.197E-1	3.499E-4	1.384E-1	4.119E-2	2.49E-1	1.915E-1	1.12E-1
978	6.69	1.238E-2	'KKYYY-YHY-LYYRRL-RKRR-RRRY-KKKKKKKKKKKK-KKKKKKKKKK	0.11007798440311937	N	9.997E-1	9.98E-1	9.469E-1	3.873E-1	9.895E-1	1E0	10.30	9.56	7.15	8.03	4.39	13.27	3.82	4.47	1.11	3.69	3.84	6.20	15.20	3.98	1.59	10.09	8.81	7.48	7.55	5.31	1.159E-3	1.761E-3	8.726E-3	4.648E-3	9.614E-2	2.698E-4	1.707E-1	8.839E-2	9.998E-1	1.964E-1	1.683E-1	1.837E-2	1.221E-4	1.458E-1	9.749E-1	1.3E-3	2.79E-3	6.832E-3
979	3.38	2.689E-1	'LTFFF-YYY-YYYLLL-VVMF-FFFR-ISAAAAAAAAAA-AAAAAVTTAA	0.11007798440311937	N	1E0	1E0	1E0	1E0	1E0	1E0	3.22	3.02	7.97	6.72	1.93	3.74	3.53	2.00	5.67	1.87	2.19	3.08	9.08	2.46	6.63	2.74	3.58	3.14	3.57	3.92	3.169E-1	3.849E-1	4.824E-3	1.213E-2	8.863E-1	1.854E-1	2.295E-1	8.557E-1	2.895E-2	9.046E-1	7.709E-1	3.617E-1	2.358E-3	6.37E-1	1.301E-2	5.018E-1	2.197E-1	3.423E-1
980	2.46	6.356E-1	'FYYYY-WRN-FRRVGT-VRRC-YYYA-GGGLGGIIVVIV-VVVVVIAIII	0.11007798440311937	N	1E0	1E0	1E0	1E0	1E0	1E0	4.08	1.48	4.25	4.87	1.61	2.51	2.03	1.35	3.38	2.44	2.88	2.09	6.62	2.49	3.58	1.81	2.08	1.67	3.09	2.26	1.315E-1	9.873E-1	1.1E-1	6.024E-2	9.706E-1	6.113E-1	8.451E-1	9.956E-1	2.697E-1	6.495E-1	4.402E-1	8.196E-1	1.313E-2	6.218E-1	2.19E-1	9.236E-1	8.245E-1	9.594E-1
981	24.40	7.474E-6	'WWWWW-WWW-WWWWSW-WWWW-WWWW-WWWWWWWWWWWW-WWWWWWWWWW	0.11007798440311937	N	9.95E-1	4.783E-2	1E0	4.183E-1	1E0	3.746E-1	26.95	26.01	35.87	30.46	22.69	14.33	14.61	35.21	29.00	33.25	18.90	12.44	27.68	10.49	34.65	8.75	7.56	34.74	0.47	11.10	4.137E-6	5.12E-6	7.527E-7	1.995E-6	1.152E-5	1.725E-4	1.543E-4	8.411E-7	2.674E-6	1.184E-6	3.392E-5	3.925E-4	3.533E-6	1.043E-3	9.248E-7	2.889E-3	6.441E-3	9.109E-7
982	4.30	1.052E-1	'DDLLL-LLL-LLLDND-DDDD-DDDE-DDDDDDDDDDDD-DDDDDDDDDD	0.11007798440311937	N	1E0	9.987E-1	8.664E-1	1E0	1E0	9.931E-1	5.59	4.13	1.06	3.99	4.27	5.08	4.18	3.75	4.72	4.07	4.58	2.74	6.68	3.60	4.75	4.33	4.56	4.11	6.16	4.57	3.112E-2	1.243E-1	9.999E-1	1.445E-1	1.086E-1	4.945E-2	1.184E-1	1.843E-1	6.934E-2	1.332E-1	7.988E-2	4.996E-1	1.249E-2	2.135E-1	6.765E-2	1.018E-1	8.13E-2	1.268E-1
983	6.05	2.077E-2	'ILLMM-NAFMLLLMLV-ILLF-LLLM-WFWWWWWWWWWW-WWWWWWWWWW	0.09258148370325935	N	1E0	4.532E-1	1E0	9.973E-1	9.968E-1	9.847E-1	6.15	5.02	29.77	26.63	1.69	5.95	12.56	2.93	26.31	2.29	3.41	9.57	14.43	6.83	28.63	4.20	4.79	5.36	2.35	6.37	1.909E-2	5.22E-2	2.288E-6	4.447E-6	9.554E-1	2.265E-2	3.701E-4	4.19E-1	4.772E-6	7.223E-1	2.599E-1	1.749E-3	1.657E-4	1.11E-2	2.89E-6	1.159E-1	6.479E-2	3.8E-2
984	4.07	1.33E-1	'LFVMM-TIIVVVVIRL-IWLI-FCCW-LILLLLFILIVI-LLLLLVMSIV	0.09258148370325935	N	9.79E-1	9.989E-1	1E0	1E0	9.996E-1	9.286E-1	6.24	3.50	8.08	7.69	1.82	5.07	3.82	1.22	6.61	2.64	3.81	4.14	11.89	3.59	7.22	3.63	4.11	3.38	4.30	4.02	1.782E-2	2.373E-1	4.48E-3	5.871E-3	9.233E-1	4.962E-2	1.708E-1	9.989E-1	1.32E-2	5.5E-1	1.722E-1	1.231E-1	5.09E-4	2.156E-1	8.232E-3	2.069E-1	1.274E-1	2.691E-1
985	6.51	1.432E-2	'VVLLL-MVIVVIIVGLMIIVMMMMML-IIIIIIIIVIII-IIIIIIIIII	0.04149170165966806	N	2.815E-1	3.497E-2	1E0	1E0	9.997E-1	8.506E-1	5.31	4.18	37.17	32.97	4.01	6.53	13.58	0.84	29.92	2.90	5.68	13.75	12.03	10.97	36.12	5.67	6.13	3.13	6.48	7.72	3.972E-2	1.186E-1	6.081E-7	1.246E-6	1.416E-1	1.401E-2	2.361E-4	1E0	2.22E-6	4.32E-1	2.862E-2	2.192E-4	4.752E-4	8.096E-4	7.217E-7	2.893E-2	1.941E-2	3.461E-1
986	3.79	1.766E-1	'VLTTT-VSTSSTTMRLMFGILLLLLV-LLLLLLLLLLLL-LLLLLLFLLL	0.04149170165966806	N	9.966E-1	9.994E-1	1E0	1E0	1E0	9.999E-1	4.55	3.22	8.02	7.13	1.95	3.64	3.63	2.26	6.43	1.57	2.51	3.38	8.14	2.86	7.34	2.87	3.93	3.99	4.07	4.38	8.185E-2	3.145E-1	4.682E-3	8.84E-3	8.783E-1	2.05E-1	2.085E-1	7.365E-1	1.522E-2	9.778E-1	6.125E-1	2.693E-1	4.317E-3	4.498E-1	7.583E-3	4.446E-1	1.53E-1	1.445E-1
987	5.76	2.676E-2	'ILVVV-FLLLLVLAGGAFFLILVLTV-LLLLLLLVLLLL-LLLLLFLACC	0.04149170165966806	N	5.117E-1	1.055E-1	1E0	1E0	1E0	1E0	3.21	3.60	34.10	31.16	3.12	4.73	12.66	1.59	27.26	1.41	4.38	11.12	8.81	9.22	31.91	4.67	5.79	3.48	5.72	7.24	3.198E-1	2.137E-1	1.019E-6	1.744E-6	3.499E-1	6.91E-2	3.546E-4	9.739E-1	3.868E-6	9.925E-1	9.676E-2	7.476E-4	2.782E-3	2.159E-3	1.513E-6	7.306E-2	2.595E-2	2.433E-1
988	4.82	6.297E-2	'AICCC-PAPAAPPILILCILCLLLLL-CAAAAALMFLLL-LLLLLFLLLL	0.04149170165966806	N	7.961E-1	2.608E-1	1E0	1E0	1E0	1E0	2.32	2.78	31.77	30.10	3.01	4.11	11.98	1.43	25.69	1.22	3.67	9.13	4.71	7.87	29.18	4.15	4.93	2.59	5.15	5.74	7.072E-1	4.841E-1	1.554E-6	2.143E-6	3.897E-1	1.279E-1	4.864E-4	9.913E-1	5.506E-6	9.99E-1	1.987E-1	2.281E-3	7.003E-2	5.183E-3	2.577E-6	1.216E-1	5.682E-2	5.708E-1
989	3.47	2.448E-1	'LIVVV-VVVFVIVIRCLIITLLLLLV-TTTTTTVIVVVD-VVVVVTTTTT	0.04149170165966806	N	9.999E-1	1E0	1E0	1E0	1E0	9.949E-1	5.84	2.16	5.82	6.31	3.04	4.30	2.92	1.54	5.39	3.62	4.31	3.09	9.38	3.31	5.88	2.99	2.79	1.54	5.47	3.27	2.486E-2	7.854E-1	2.526E-2	1.673E-2	3.77E-1	1.053E-1	4.241E-1	9.808E-1	3.71E-2	2.095E-1	1.039E-1	3.586E-1	1.956E-3	2.879E-1	2.417E-2	3.974E-1	4.813E-1	9.811E-1
990	6.83	1.107E-2	'LFLLL-MLMLLLLVLVCLALMILVVV-FFFFFFMIIIL--IIIIIFGFFF	0.07488502299540091	N	2.406E-1	5.711E-2	1E0	1E0	9.999E-1	9.871E-1	4.54	4.40	34.67	31.15	2.96	6.20	13.10	1.83	27.47	2.14	4.91	11.76	11.25	9.69	32.36	5.86	6.95	4.08	6.71	8.06	8.266E-2	9.551E-2	9.216E-7	1.747E-6	4.066E-1	1.842E-2	2.911E-4	9.177E-1	3.692E-6	7.957E-1	5.811E-2	5.416E-4	6.974E-4	1.634E-3	1.393E-6	2.447E-2	1.011E-2	1.314E-1
991	5.85	2.469E-2	'YYYYY-YYYYYYYLAYYYYYLAAAAY-YYYYYYYYYYY--YYYYYYYYYY	0.07488502299540091	N	1E0	1E0	1E0	9.992E-1	1E0	9.808E-1	8.96	3.39	28.26	25.54	5.27	4.82	11.94	4.75	25.66	6.87	8.02	6.37	11.03	4.32	27.91	3.52	3.21	3.77	5.28	1.60	2.54E-3	2.665E-1	3.12E-6	5.7E-6	4.148E-2	6.288E-2	4.97E-4	6.748E-2	5.546E-6	1.077E-2	4.683E-3	1.598E-2	7.814E-4	1.026E-1	3.364E-6	2.339E-1	3.181E-1	1.796E-1
992	5.02	5.215E-2	'INNNN-NNNNNNNDGNTASNNNNNNS-TVVVVVTTTTT--TTTTTTTTTT	0.07488502299540091	N	1E0	1E0	1E0	9.911E-1	1E0	1E0	5.84	1.80	6.65	7.50	5.42	3.61	3.42	4.47	6.84	5.67	5.74	1.28	9.48	3.17	7.37	1.81	1.57	2.80	7.58	4.59	2.492E-2	9.268E-1	1.277E-2	6.717E-3	3.609E-2	2.118E-1	2.581E-1	8.834E-2	1.097E-2	2.881E-2	2.726E-2	9.978E-1	1.851E-3	3.323E-1	7.423E-3	9.245E-1	9.777E-1	4.761E-1
993	5.07	4.973E-2	'CWMLL-LIWFCWWLYAAAVCLLLLLA-AAAAAAAAAAA--AAAAAASAAA	0.07488502299540091	N	9.685E-1	2.701E-1	1E0	1E0	9.996E-1	1E0	2.12	3.78	34.21	30.88	3.26	4.62	12.41	2.26	27.07	1.82	3.92	11.21	10.36	8.92	31.53	4.16	5.15	3.70	4.99	6.97	8.069E-1	1.789E-1	9.99E-7	1.841E-6	3.037E-1	7.672E-2	3.971E-4	7.384E-1	4.031E-6	9.233E-1	1.538E-1	7.145E-4	1.119E-3	2.601E-3	1.624E-6	1.215E-1	4.623E-2	1.929E-1
994	5.94	2.29E-2	'IGWWW-IITWWTFVLWIVILIIIIIW-IVVVIVIIVIV--IVVIIIVFII	0.07488502299540091	N	9.698E-1	8.128E-2	1E0	1E0	1E0	7.844E-1	6.35	3.04	35.98	31.76	3.07	5.26	14.11	0.99	30.63	3.58	5.49	14.07	13.51	11.10	36.06	3.96	3.43	2.46	3.19	6.61	1.62E-2	3.764E-1	7.385E-7	1.555E-6	3.686E-1	4.176E-2	1.889E-4	1E0	1.93E-6	2.189E-1	3.383E-2	1.915E-4	2.426E-4	7.555E-4	7.292E-7	1.478E-1	2.541E-1	6.355E-1
995	3.71	1.924E-1	'MTTTT-IFMVAALFTMVELAIIIIVI-MVTTTTAAFFF--FFFFFFVIMM	0.07488502299540091	N	9.977E-1	9.85E-1	1E0	1E0	1E0	1E0	3.93	2.82	8.95	7.22	1.76	3.71	3.88	1.81	7.14	2.23	2.57	3.70	8.23	2.83	8.85	2.81	3.46	2.98	3.77	3.79	1.524E-1	4.643E-1	2.558E-3	8.235E-3	9.384E-1	1.911E-1	1.611E-1	9.245E-1	8.795E-3	7.521E-1	5.837E-1	1.938E-1	4.063E-3	4.62E-1	2.71E-3	4.723E-1	2.486E-1	3.997E-1
996	4.52	8.488E-2	'VVLLL-IVILILLTPITSIILLLLLS-VVVVVVTTTTT--TTTTTVVVVV	0.07488502299540091	N	9.992E-1	3.477E-1	1E0	1E0	1E0	9.999E-1	3.98	1.67	31.42	29.34	3.95	3.45	12.28	1.74	26.87	3.18	4.51	9.46	6.15	7.67	30.39	2.58	2.38	1.20	4.90	4.52	1.445E-1	9.597E-1	1.659E-6	2.494E-6	1.5E-1	2.49E-1	4.228E-4	9.448E-1	4.217E-6	3.298E-1	8.54E-2	1.874E-3	1.914E-2	5.943E-3	2.025E-6	5.787E-1	6.753E-1	9.992E-1
997	5.08	4.938E-2	'PAIII-VVIIIIVPPPPPPPPPPPPP-PPPPPPPPPPP--PPPPPPPPPP	0.07488502299540091	N	1E0	9.96E-1	1E0	9.999E-1	9.751E-1	1E0	4.04	2.78	28.95	27.90	5.59	5.03	11.39	3.76	24.58	4.20	5.22	6.31	0.81	5.12	26.86	3.80	3.52	2.60	6.89	4.09	1.365E-1	4.855E-1	2.705E-6	3.37E-6	3.103E-2	5.152E-2	6.522E-4	1.816E-1	7.157E-6	1.167E-1	4.313E-2	1.674E-2	1E0	4.735E-2	4.228E-6	1.741E-1	2.323E-1	5.681E-1
998	4.10	1.284E-1	'YYVVV-CGAYLAVLSFMLYFVVVVVF-YYYYYYYFYYF--YYYYYFYYYY	0.07488502299540091	N	1E0	9.955E-1	1E0	1E0	1E0	9.64E-1	7.09	2.32	25.48	23.94	2.15	4.15	11.88	1.87	24.60	4.06	5.03	5.12	10.56	3.76	25.14	2.73	2.39	2.47	3.36	2.39	9.13E-3	7.083E-1	5.784E-6	8.373E-6	7.89E-1	1.227E-1	5.122E-4	9.057E-1	7.13E-6	1.345E-1	5.159E-2	4.772E-2	1.002E-3	1.812E-1	6.259E-6	5.081E-1	6.733E-1	6.295E-1
999	2.85	4.539E-1	'DRRRR-RRRRRRRSDRERRNVAAAAE-NNNNNNMVAFS--SSSSSESNNN	0.07488502299540091	N	1E0	1E0	1E0	1E0	1E0	1E0	3.31	3.68	2.41	2.84	3.04	2.86	2.22	3.77	1.53	2.78	1.99	1.52	6.12	1.65	1.86	2.20	3.40	4.67	3.55	3.87	2.887E-1	1.974E-1	6.618E-1	4.568E-1	3.783E-1	4.509E-1	7.576E-1	1.801E-1	9.821E-1	4.829E-1	8.625E-1	9.835E-1	1.963E-2	9.639E-1	9.089E-1	7.664E-1	2.645E-1	7.283E-2
1000	4.93	5.699E-2	'ICQQQ-AAAFTAALVLVLIVIIIIIF-AVVVVVVTAAA--AAAAALVIVV	0.07488502299540091	N	9.12E-1	6.252E-1	1E0	1E0	9.999E-1	1E0	3.46	3.08	29.07	26.45	2.91	5.00	11.41	1.26	23.97	2.24	3.97	7.09	11.25	5.08	25.63	3.86	4.41	2.29	4.89	4.97	2.471E-1	3.637E-1	2.639E-6	4.63E-6	4.304E-1	5.34E-2	6.451E-4	9.982E-1	8.307E-6	7.466E-1	1.469E-1	9.098E-3	6.985E-4	4.938E-2	5.576E-6	1.642E-1	9.457E-2	7.215E-1
1001	7.08	9.15E-3	'SASSS-CVCAACCGTAGVGAASSSSA-AASCCCTVAAA--AAAAAAAAAA	0.07488502299540091	N	9.995E-1	1.983E-1	1E0	6.599E-1	1E0	1E0	2.40	2.30	37.84	34.86	7.14	2.94	12.92	4.70	30.32	5.37	6.60	13.38	7.02	11.29	37.13	2.69	3.88	3.52	8.57	7.86	6.649E-1	7.196E-1	5.466E-7	8.922E-7	8.758E-3	4.154E-1	3.149E-4	7.072E-2	2.054E-6	3.78E-2	1.331E-2	2.576E-4	9.565E-3	6.843E-4	6.123E-7	5.227E-1	1.613E-1	2.326E-1
1002	12.61	3.622E-4	'FFFFF-FFFFFFFFAFFLFFFFFFFF-FFFFFFFFFFF--FFFFFFFFFF	0.07488502299540091	N	1.667E-2	1.973E-2	1E0	7.67E-1	1E0	5.293E-1	9.68	7.60	33.51	30.53	0.58	10.83	17.92	7.56	26.63	6.94	7.16	14.57	19.45	14.95	30.17	10.96	12.93	9.33	12.28	13.54	1.645E-3	6.259E-3	1.129E-6	1.968E-6	1E0	8.708E-4	4.649E-5	6.426E-3	4.449E-6	1.019E-2	8.659E-3	1.562E-4	2.864E-5	1.347E-4	2.113E-6	8.101E-4	3.13E-4	2.02E-3
1003	N/A	N/A	'--------------A----------L--A--T--LLLL--LLLLLN----	0.7470505898820237	Y	N/A	N/A	N/A	N/A	N/A	N/A	N/A	N/A	N/A	N/A	N/A	N/A	N/A	N/A	N/A	N/A	N/A	N/A	N/A	N/A	N/A	N/A	N/A	N/A	N/A	N/A	N/A	N/A	N/A	N/A	N/A	N/A	N/A	N/A	N/A	N/A	N/A	N/A	N/A	N/A	N/A	N/A	N/A	N/A
1004	N/A	N/A	'----------------------------L--A--TLLL--LLLLLR----	0.8151369726054789	Y	N/A	N/A	N/A	N/A	N/A	N/A	N/A	N/A	N/A	N/A	N/A	N/A	N/A	N/A	N/A	N/A	N/A	N/A	N/A	N/A	N/A	N/A	N/A	N/A	N/A	N/A	N/A	N/A	N/A	N/A	N/A	N/A	N/A	N/A	N/A	N/A	N/A	N/A	N/A	N/A	N/A	N/A	N/A	N/A
1005	N/A	N/A	'-------------------------------V--NPNN--NKNNN-----	0.854629074185163	Y	N/A	N/A	N/A	N/A	N/A	N/A	N/A	N/A	N/A	N/A	N/A	N/A	N/A	N/A	N/A	N/A	N/A	N/A	N/A	N/A	N/A	N/A	N/A	N/A	N/A	N/A	N/A	N/A	N/A	N/A	N/A	N/A	N/A	N/A	N/A	N/A	N/A	N/A	N/A	N/A	N/A	N/A	N/A	N/A
1006	N/A	N/A	'----------------------------------KDEE--DEDDD-----	0.8690261947610478	Y	N/A	N/A	N/A	N/A	N/A	N/A	N/A	N/A	N/A	N/A	N/A	N/A	N/A	N/A	N/A	N/A	N/A	N/A	N/A	N/A	N/A	N/A	N/A	N/A	N/A	N/A	N/A	N/A	N/A	N/A	N/A	N/A	N/A	N/A	N/A	N/A	N/A	N/A	N/A	N/A	N/A	N/A	N/A	N/A
1007	N/A	N/A	'----------------------------------YAPL--STQII-----	0.8690261947610478	Y	N/A	N/A	N/A	N/A	N/A	N/A	N/A	N/A	N/A	N/A	N/A	N/A	N/A	N/A	N/A	N/A	N/A	N/A	N/A	N/A	N/A	N/A	N/A	N/A	N/A	N/A	N/A	N/A	N/A	N/A	N/A	N/A	N/A	N/A	N/A	N/A	N/A	N/A	N/A	N/A	N/A	N/A	N/A	N/A
1008	N/A	N/A	'----------------------------------SKHE--EEEEE-----	0.8690261947610478	Y	N/A	N/A	N/A	N/A	N/A	N/A	N/A	N/A	N/A	N/A	N/A	N/A	N/A	N/A	N/A	N/A	N/A	N/A	N/A	N/A	N/A	N/A	N/A	N/A	N/A	N/A	N/A	N/A	N/A	N/A	N/A	N/A	N/A	N/A	N/A	N/A	N/A	N/A	N/A	N/A	N/A	N/A	N/A	N/A
1009	N/A	N/A	'----------------------------------N-FD--EEEEE-----	0.8879224155168968	Y	N/A	N/A	N/A	N/A	N/A	N/A	N/A	N/A	N/A	N/A	N/A	N/A	N/A	N/A	N/A	N/A	N/A	N/A	N/A	N/A	N/A	N/A	N/A	N/A	N/A	N/A	N/A	N/A	N/A	N/A	N/A	N/A	N/A	N/A	N/A	N/A	N/A	N/A	N/A	N/A	N/A	N/A	N/A	N/A
1010	N/A	N/A	'-----------------------------------------G--------	0.9928014397120577	Y	N/A	N/A	N/A	N/A	N/A	N/A	N/A	N/A	N/A	N/A	N/A	N/A	N/A	N/A	N/A	N/A	N/A	N/A	N/A	N/A	N/A	N/A	N/A	N/A	N/A	N/A	N/A	N/A	N/A	N/A	N/A	N/A	N/A	N/A	N/A	N/A	N/A	N/A	N/A	N/A	N/A	N/A	N/A	N/A
1011	2.69	5.237E-1	'K-PPP-PWEQPND------S-----TRTP-TET-KRKESRRPSRQDGKKK	0.3728254349130174	N	9.984E-1	1E0	1E0	1E0	1E0	1E0	4.76	4.79	2.26	2.65	5.09	2.51	2.18	7.08	1.86	6.59	3.82	1.48	3.51	2.03	2.54	1.73	2.14	6.82	3.19	2.74	6.681E-2	6.482E-2	7.382E-1	5.452E-1	4.866E-2	6.106E-1	7.762E-1	9.189E-3	9.088E-1	1.344E-2	1.704E-1	9.873E-1	2.34E-1	8.467E-1	5.951E-1	9.466E-1	7.94E-1	1.122E-2
1012	2.63	5.515E-1	'D-EEEGDEEEQED----NGD-----YGDC-DII-YKGRSGKPRKRYQTNN	0.2828434313137373	N	1E0	1E0	1E0	1E0	1E0	1E0	3.83	2.95	2.01	2.50	3.11	2.24	2.13	4.07	2.22	4.01	2.74	1.30	4.54	1.88	2.67	1.67	2.18	4.12	3.18	2.60	1.696E-1	4.129E-1	8.522E-1	6.156E-1	3.538E-1	7.471E-1	8.019E-1	1.32E-1	7.588E-1	1.41E-1	5.032E-1	9.973E-1	8.285E-2	9.019E-1	5.352E-1	9.606E-1	7.783E-1	1.259E-1
1013	2.47	6.316E-1	'DYLLLSLILIILLN---YIRFFFFFRRMEITRP-SRPRRSRARRRRGRKK	0.11987602479504099	N	1E0	1E0	1E0	1E0	1E0	1E0	3.35	2.59	2.71	3.11	1.65	3.35	1.71	1.78	1.75	1.68	1.77	1.84	3.92	1.89	1.84	2.71	2.79	2.62	3.08	2.34	2.762E-1	5.702E-1	5.135E-1	3.514E-1	9.632E-1	2.76E-1	9.515E-1	9.336E-1	9.418E-1	9.583E-1	9.372E-1	9.171E-1	1.542E-1	8.999E-1	9.145E-1	5.157E-1	4.814E-1	5.573E-1
1014	2.95	4.139E-1	'NKQQQRQNQANQQY--YEDINNNNNKAEKGEERLQRRQRIRTWRRKNETT	0.0652869426114777	N	1E0	1E0	1E0	1E0	1E0	1E0	3.89	3.48	2.71	2.91	2.92	3.22	1.90	3.66	1.65	3.38	2.43	1.41	6.19	1.47	2.27	2.37	2.97	4.23	3.29	3.07	1.595E-1	2.418E-1	5.145E-1	4.273E-1	4.256E-1	3.148E-1	8.957E-1	2.006E-1	9.648E-1	2.69E-1	6.532E-1	9.926E-1	1.847E-2	9.881E-1	7.328E-1	6.822E-1	4.026E-1	1.127E-1
1015	3.08	3.644E-1	'QSSQQQHKHSDRTDEATQLENDNDDDSSGHDDDSIHPTAKEEDEEETHSS	0.0	N	1E0	1E0	1E0	1E0	1E0	1E0	3.56	3.27	2.20	2.39	3.71	2.88	2.37	4.22	2.75	3.98	2.70	1.25	4.55	1.81	3.26	2.12	2.77	4.42	4.63	3.62	2.227E-1	3.008E-1	7.692E-1	6.723E-1	1.915E-1	4.39E-1	6.803E-1	1.135E-1	4.974E-1	1.459E-1	5.22E-1	9.985E-1	8.193E-2	9.257E-1	3.042E-1	8.057E-1	4.87E-1	9.347E-2
1016	2.50	6.17E-1	'EDMSSSGSNDKRSSEGPGSDDDDDDDMDRDSGDGTNLCRCCCCCCIYPDE	0.0	N	1E0	1E0	1E0	1E0	1E0	1E0	3.16	2.46	1.79	2.54	2.83	2.14	2.36	3.33	2.44	3.20	2.36	1.43	3.83	2.09	2.75	1.76	2.40	3.48	3.72	3.02	3.369E-1	6.383E-1	9.314E-1	5.962E-1	4.61E-1	7.939E-1	6.874E-1	2.84E-1	6.454E-1	3.235E-1	6.89E-1	9.916E-1	1.689E-1	8.166E-1	4.985E-1	9.399E-1	6.648E-1	2.413E-1
1017	2.13	7.999E-1	'EYVVVVYAFTIYYKELSLGTLLLLLAKNGELGTTSNRGFGGGGGGGGPDD	0.0	N	1E0	1E0	1E0	1E0	1E0	1E0	2.97	1.78	3.36	3.24	1.71	1.90	2.01	2.02	2.82	2.05	1.94	1.46	4.34	1.73	3.46	1.52	2.21	2.53	2.93	2.58	4.031E-1	9.329E-1	2.753E-1	3.11E-1	9.518E-1	8.964E-1	8.548E-1	8.48E-1	4.652E-1	8.369E-1	8.827E-1	9.889E-1	1.007E-1	9.475E-1	2.478E-1	9.832E-1	7.622E-1	6.038E-1
1018	2.49	6.243E-1	'TFSPPPLPFLTLVFASFAWVSSSSS-PSPLASSNVPFYSYYYYYY-GRVV	0.05888822235552889	N	1E0	1E0	1E0	1E0	1E0	1E0	2.78	1.54	10.33	9.50	1.82	1.83	3.76	2.21	8.26	2.48	2.27	2.57	3.16	2.26	9.69	1.60	2.17	2.33	3.02	2.50	4.846E-1	9.809E-1	1.139E-3	1.829E-3	9.225E-1	9.178E-1	1.812E-1	7.638E-1	3.965E-3	6.294E-1	7.304E-1	5.821E-1	3.357E-1	7.379E-1	1.63E-3	9.726E-1	7.837E-1	7.031E-1
1019	2.52	6.055E-1	'P-NTTTVALVYRA-DRNL-LTIETA-AKNSTASKE-STESSAASS-TGSS	0.17816436712657469	N	1E0	1E0	1E0	1E0	1E0	1E0	2.80	2.11	3.14	3.05	2.41	2.18	2.00	2.56	2.71	2.49	1.98	1.29	4.14	1.66	3.29	1.66	2.31	2.90	3.66	2.93	4.762E-1	8.103E-1	3.419E-1	3.759E-1	6.615E-1	7.776E-1	8.58E-1	5.894E-1	5.175E-1	6.22E-1	8.652E-1	9.976E-1	1.24E-1	9.631E-1	2.951E-1	9.631E-1	7.144E-1	4.322E-1
1020	2.43	6.542E-1	'T-FFFFVFYMIYL-TLAS--HHERR-MSFTAATLK-FCPCCCCCC-LT--	0.2429514097180564	N	1E0	1E0	1E0	1E0	1E0	1E0	3.36	1.92	5.04	4.66	1.71	2.43	2.23	1.97	3.95	2.16	2.01	1.99	4.66	1.99	4.71	1.91	2.42	2.60	3.29	2.74	2.732E-1	8.867E-1	5.098E-2	7.335E-2	9.521E-1	6.502E-1	7.5E-1	8.701E-1	1.504E-1	7.881E-1	8.515E-1	8.63E-1	7.358E-2	8.601E-1	6.987E-2	8.914E-1	6.583E-1	5.681E-1
1021	N/A	N/A	'--------------L-----------A-TTRRR-T-E----------I--	0.8077384523095381	Y	N/A	N/A	N/A	N/A	N/A	N/A	N/A	N/A	N/A	N/A	N/A	N/A	N/A	N/A	N/A	N/A	N/A	N/A	N/A	N/A	N/A	N/A	N/A	N/A	N/A	N/A	N/A	N/A	N/A	N/A	N/A	N/A	N/A	N/A	N/A	N/A	N/A	N/A	N/A	N/A	N/A	N/A	N/A	N/A
1022	N/A	N/A	'--------------E-----------E-KRSNS-D-DN-SSQNSS--D--	0.7385522895420916	Y	N/A	N/A	N/A	N/A	N/A	N/A	N/A	N/A	N/A	N/A	N/A	N/A	N/A	N/A	N/A	N/A	N/A	N/A	N/A	N/A	N/A	N/A	N/A	N/A	N/A	N/A	N/A	N/A	N/A	N/A	N/A	N/A	N/A	N/A	N/A	N/A	N/A	N/A	N/A	N/A	N/A	N/A	N/A	N/A
1023	N/A	N/A	'--------------Q-----------L-PS-PP-A-PP-PPPPPP--M--	0.7536492701459708	Y	N/A	N/A	N/A	N/A	N/A	N/A	N/A	N/A	N/A	N/A	N/A	N/A	N/A	N/A	N/A	N/A	N/A	N/A	N/A	N/A	N/A	N/A	N/A	N/A	N/A	N/A	N/A	N/A	N/A	N/A	N/A	N/A	N/A	N/A	N/A	N/A	N/A	N/A	N/A	N/A	N/A	N/A	N/A	N/A
1024	N/A	N/A	'--------------C-------------------D---------------	0.954009198160368	Y	N/A	N/A	N/A	N/A	N/A	N/A	N/A	N/A	N/A	N/A	N/A	N/A	N/A	N/A	N/A	N/A	N/A	N/A	N/A	N/A	N/A	N/A	N/A	N/A	N/A	N/A	N/A	N/A	N/A	N/A	N/A	N/A	N/A	N/A	N/A	N/A	N/A	N/A	N/A	N/A	N/A	N/A	N/A	N/A
1025	N/A	N/A	'--------------P-------------------N---------------	0.954009198160368	Y	N/A	N/A	N/A	N/A	N/A	N/A	N/A	N/A	N/A	N/A	N/A	N/A	N/A	N/A	N/A	N/A	N/A	N/A	N/A	N/A	N/A	N/A	N/A	N/A	N/A	N/A	N/A	N/A	N/A	N/A	N/A	N/A	N/A	N/A	N/A	N/A	N/A	N/A	N/A	N/A	N/A	N/A	N/A	N/A
1026	N/A	N/A	'--------------L-------------------F---------------	0.954009198160368	Y	N/A	N/A	N/A	N/A	N/A	N/A	N/A	N/A	N/A	N/A	N/A	N/A	N/A	N/A	N/A	N/A	N/A	N/A	N/A	N/A	N/A	N/A	N/A	N/A	N/A	N/A	N/A	N/A	N/A	N/A	N/A	N/A	N/A	N/A	N/A	N/A	N/A	N/A	N/A	N/A	N/A	N/A	N/A	N/A
1027	N/A	N/A	'--------------T-------------------H---------------	0.954009198160368	Y	N/A	N/A	N/A	N/A	N/A	N/A	N/A	N/A	N/A	N/A	N/A	N/A	N/A	N/A	N/A	N/A	N/A	N/A	N/A	N/A	N/A	N/A	N/A	N/A	N/A	N/A	N/A	N/A	N/A	N/A	N/A	N/A	N/A	N/A	N/A	N/A	N/A	N/A	N/A	N/A	N/A	N/A	N/A	N/A
1028	3.10	3.548E-1	'QWWWWWWWWWWWWLSTLWEQWWWWWL-SSTTPPLLLLLLLLLLLLFLVLL	0.020795840831833633	N	1E0	1E0	1E0	1E0	1E0	1E0	4.06	2.90	8.38	7.07	1.19	2.87	3.42	2.48	7.37	1.86	2.01	3.28	6.02	2.22	8.95	2.15	2.92	3.74	2.11	3.29	1.346E-1	4.318E-1	3.682E-3	9.238E-3	9.992E-1	4.438E-1	2.581E-1	6.275E-1	7.42E-3	9.08E-1	8.514E-1	2.988E-1	2.134E-2	7.567E-1	2.557E-3	7.922E-1	4.235E-1	1.862E-1
1029	2.92	4.257E-1	'FILLLLFYILLLFDNLFIQQIIIIIF-LFTISSTLQVNENNATNNLTALL	0.020795840831833633	N	1E0	1E0	1E0	1E0	1E0	1E0	4.11	2.89	5.78	5.07	1.75	4.11	2.77	1.24	4.96	1.90	2.60	2.43	8.11	1.77	5.66	2.94	3.13	2.48	3.52	2.81	1.271E-1	4.355E-1	2.633E-2	4.977E-2	9.419E-1	1.277E-1	4.885E-1	9.987E-1	5.535E-2	8.965E-1	5.684E-1	6.524E-1	4.412E-3	9.352E-1	2.924E-2	4.162E-1	3.451E-1	6.264E-1
1030	4.19	1.173E-1	'GGSVIIITVCIVTFSTYYIVVVAAAI-YVVVVVLGIVVIVVVVVVIALVV	0.020795840831833633	N	9.97E-1	5.779E-1	1E0	1E0	1E0	9.998E-1	4.39	1.37	29.30	27.04	3.18	2.94	11.72	1.58	25.22	3.19	4.67	7.36	8.15	5.55	27.48	2.07	2.46	1.11	3.98	3.64	9.581E-2	9.95E-1	2.514E-6	4.06E-6	3.274E-1	4.148E-1	5.539E-4	9.76E-1	6.145E-6	3.241E-1	7.28E-2	7.441E-3	4.294E-3	3.225E-2	3.691E-6	8.281E-1	6.392E-1	9.998E-1
1031	3.85	1.657E-1	'LICCCCLLLLLLLYPIIIMAFFFFFI-SSSSSSIIIVVIVVVVVVMFMLV	0.020795840831833633	N	9.58E-1	4.085E-1	1E0	1E0	1E0	1E0	3.39	2.40	29.57	27.90	2.44	3.60	11.75	1.04	25.08	1.91	3.37	7.55	5.66	6.12	27.49	3.16	3.62	2.19	4.07	4.44	2.664E-1	6.659E-1	2.383E-6	3.367E-6	6.488E-1	2.142E-1	5.442E-4	9.999E-1	6.347E-6	8.923E-1	2.715E-1	6.493E-3	2.908E-2	1.972E-2	3.679E-6	3.364E-1	2.106E-1	7.717E-1
1032	7.90	5.07E-3	'GDDDDDDDDDDDDNTDN-NDNNNNND-DDDDDDDEDDDDDDDDDDDDDDD	0.057588482303539294	N	3.155E-1	8.545E-1	9.637E-1	5.472E-1	9.996E-1	4.003E-1	10.20	9.43	1.04	7.84	11.64	7.07	5.42	13.36	6.11	13.05	9.20	2.88	12.04	5.55	6.50	4.85	5.37	12.55	11.31	7.96	1.225E-3	1.9E-3	9.999E-1	5.276E-3	5.76E-4	9.242E-3	3.605E-2	2.591E-4	1.977E-2	2.965E-4	2.188E-3	4.401E-1	4.733E-4	3.224E-2	1.438E-2	6.144E-2	3.761E-2	3.72E-4
1033	2.37	6.814E-1	'LLSSSSYYYYYYYIPWQ-YRCCCCCN-IVIIIITILFVLLLLLLLCRSSS	0.057588482303539294	N	1E0	1E0	1E0	1E0	1E0	1E0	3.88	1.83	5.91	5.51	1.51	2.68	2.40	1.44	4.92	2.16	2.53	2.06	5.04	1.97	5.52	2.11	2.34	2.13	3.05	2.23	1.603E-1	9.18E-1	2.356E-2	3.342E-2	9.848E-1	5.273E-1	6.647E-1	9.906E-1	5.738E-2	7.867E-1	6.013E-1	8.338E-1	5.119E-2	8.705E-1	3.312E-2	8.11E-1	6.983E-1	8.02E-1
1034	4.95	5.591E-2	'AVLIMMTLTFSLILIIFACVTVILLI-VIAALFVLFFIIIIIIIIIIIII	0.020795840831833633	N	7.236E-1	1.414E-1	1E0	1E0	1E0	9.985E-1	4.09	3.42	33.26	29.74	2.92	5.13	12.45	0.99	26.98	2.32	4.50	10.84	11.59	8.36	31.00	4.20	4.76	2.74	4.76	6.24	1.293E-1	2.588E-1	1.181E-6	2.304E-6	4.24E-1	4.722E-2	3.898E-4	1E0	4.115E-6	7.067E-1	8.588E-2	8.632E-4	5.88E-4	3.718E-3	1.798E-6	1.157E-1	6.712E-2	5.002E-1
1035	3.65	2.032E-1	'IMSTTTSCSCCSCELLVVFISSSSSV-VVVVVVIVVVVVVVVVVVVVVVV	0.020795840831833633	N	9.922E-1	9.838E-1	1E0	1E0	1E0	9.975E-1	5.23	1.52	9.32	7.82	3.27	3.58	3.70	1.79	7.81	3.67	4.57	3.63	8.25	3.12	9.62	2.65	2.82	1.17	5.30	3.36	4.288E-2	9.834E-1	2.033E-3	5.349E-3	2.997E-1	2.183E-1	1.937E-1	9.31E-1	5.421E-3	1.993E-1	8.045E-2	2.072E-1	3.992E-3	3.495E-1	1.704E-3	5.441E-1	4.644E-1	9.994E-1
1036	8.09	4.447E-3	'DDDDDDDDDDDDDPEDTDDDDDDDDN-EEEEEEDDDDDDDDDDDDDDDDD	0.020795840831833633	N	1.62E-1	5.876E-1	4.633E-1	5.881E-1	1E0	5.387E-1	11.02	11.10	0.71	3.08	14.69	8.59	6.42	17.10	7.32	16.49	11.18	4.44	7.57	5.39	7.42	6.19	5.43	15.41	13.41	8.73	7.871E-4	7.535E-4	1E0	3.617E-1	1.489E-4	3.208E-3	1.534E-2	6.119E-5	7.666E-3	7.569E-5	7.237E-4	9.112E-2	6.416E-3	3.721E-2	7.14E-3	1.855E-2	3.584E-2	1.127E-4
1037	4.40	9.501E-2	'LFLVVVLFVLLLVVQLALSVTTTTTS-IMIMIIFIIIVIIIIIIIVIVVV	0.020795840831833633	N	9.84E-1	6.919E-1	1E0	1E0	1E0	9.982E-1	4.76	2.82	27.78	25.62	2.58	4.40	11.51	0.99	24.32	2.67	4.04	6.26	10.26	4.40	25.68	3.13	3.54	2.32	4.40	4.22	6.694E-2	4.644E-1	3.454E-6	5.596E-6	5.772E-1	9.498E-2	6.118E-4	1E0	7.623E-6	5.343E-1	1.373E-1	1.744E-2	1.179E-3	9.504E-2	5.521E-6	3.45E-1	2.269E-1	7.078E-1
1038	5.47	3.459E-2	'LIVVVVLIMVIIIITFCLSIFVVIIF-MLLLLLIMMTLMMMMMMMIIIII	0.020795840831833633	N	7.943E-1	1.039E-1	1E0	1E0	1E0	9.151E-1	5.47	4.04	33.43	30.05	2.76	5.46	12.89	1.32	28.02	2.71	4.32	11.49	11.61	8.96	32.35	4.34	4.71	3.72	4.78	6.67	3.436E-2	1.372E-1	1.145E-6	2.163E-6	4.922E-1	3.483E-2	3.197E-4	9.967E-1	3.281E-6	5.142E-1	1.027E-1	6.19E-4	5.847E-4	2.528E-3	1.394E-6	1.008E-1	7.001E-2	1.905E-1
1039	12.32	4.145E-4	'YLFFFFYYYYYYYFWFFFFFFFFFFF-FFFFFFFFFFFFFFFFFFFFFFF	0.020795840831833633	N	9.907E-1	6.977E-1	1E0	6.405E-2	1E0	2.639E-2	20.65	10.02	26.56	26.06	0.73	14.59	14.48	6.34	29.47	8.49	10.42	15.93	28.41	13.21	29.08	10.91	8.57	11.36	6.47	4.98	2.011E-5	1.352E-3	4.518E-6	5.053E-6	1E0	1.55E-4	1.624E-4	1.635E-2	2.429E-6	3.414E-3	1.08E-3	9.274E-5	3.024E-6	2.766E-4	2.629E-6	8.338E-4	3.247E-3	6.617E-4
1040	4.82	6.283E-2	'GWIIIILLLVILITVLVFAVMLFLLA-IIIIIMLLIIIIIIIIIILCFFF	0.020795840831833633	N	7.242E-1	9.699E-2	1E0	1E0	1E0	9.98E-1	3.94	3.45	34.65	31.09	2.86	4.91	12.93	0.95	28.18	2.07	4.37	12.01	10.85	9.53	32.96	4.22	4.74	2.91	4.48	6.64	1.513E-1	2.488E-1	9.254E-7	1.766E-6	4.495E-1	5.794E-2	3.137E-4	1E0	3.171E-6	8.258E-1	9.808E-2	4.803E-4	8.577E-4	1.799E-3	1.246E-6	1.14E-1	6.827E-2	4.292E-1
1041	4.55	8.167E-2	'IILLLLMLALAAAISVTGVFIILILI-IVIVILIVVIAVIIVVVVSIAII	0.020795840831833633	N	8.309E-1	1.729E-1	1E0	1E0	1E0	9.999E-1	3.50	2.66	33.25	30.05	3.28	4.35	12.36	1.03	27.03	2.35	4.52	10.71	9.81	8.40	31.10	3.65	4.10	1.97	4.58	5.68	2.373E-1	5.386E-1	1.184E-6	2.163E-6	2.982E-1	9.96E-2	4.077E-4	9.999E-1	4.068E-6	6.935E-1	8.411E-2	9.277E-4	1.52E-3	3.624E-3	1.762E-6	2.034E-1	1.29E-1	8.711E-1
1042	15.11	1.265E-4	'DDDDDDDDDDDDDDKDDDDDDDDDDD-DDDDDDDDDDDDDDDDDDDDDDD	0.020795840831833633	N	9.397E-3	3.494E-3	5.93E-1	6.383E-1	9.165E-1	2.96E-2	22.22	14.83	0.36	15.41	17.96	13.47	14.81	21.09	8.63	22.28	20.15	10.36	21.52	15.38	9.71	13.45	14.66	19.33	19.30	14.15	1.305E-5	1.41E-4	1E0	1.126E-4	4.581E-5	2.475E-4	1.42E-4	1.774E-5	3.127E-3	1.284E-5	2.327E-5	1.117E-3	1.576E-5	1.14E-4	1.616E-3	2.495E-4	1.508E-4	2.973E-5
1043	8.29	3.89E-3	'IILIIIITMIIMIFTMLIVLIIIIII-IIIIIIIIIIIIIIIIIIVIIII	0.020795840831833633	N	3.297E-1	3.5E-2	1E0	9.825E-1	9.466E-1	3.588E-1	8.43	6.00	36.51	31.51	4.32	9.00	13.86	0.66	30.32	4.04	6.47	14.16	16.80	10.64	36.13	6.93	6.82	4.51	7.45	8.15	3.557E-3	2.182E-2	6.77E-7	1.632E-6	1.03E-1	2.471E-3	2.093E-4	1E0	2.052E-6	1.363E-1	1.469E-2	1.851E-4	6.79E-5	9.619E-4	7.211E-7	1.031E-2	1.121E-2	8.507E-2
1044	4.99	5.345E-2	'ILIIIIVLFALAVFEVVLILIGIVVV-AIIIVLLLFAVILLLVLLVVLVV	0.020795840831833633	N	6.805E-1	9.397E-1	1E0	1E0	9.998E-1	9.991E-1	4.59	3.21	9.79	8.18	2.63	5.42	5.48	0.91	7.45	2.21	3.99	4.92	9.84	4.59	9.12	4.71	5.28	2.37	5.73	5.07	7.902E-2	3.185E-1	1.544E-3	4.193E-3	5.549E-1	3.623E-2	3.414E-2	1E0	6.977E-3	7.64E-1	1.439E-1	5.752E-2	1.496E-3	7.902E-2	2.298E-3	6.986E-2	4.111E-2	6.805E-1
1045	13.75	2.196E-4	'ILVVVVVVFFVVIVVLLVLLLVIVVL-LLLLLLLIIIIIIIIIIIILLLL	0.020795840831833633	N	1.044E-2	1.935E-2	1E0	9.973E-1	9.505E-1	7.411E-1	8.68	7.25	37.67	33.15	6.50	13.51	16.90	0.98	28.02	3.17	9.64	16.08	17.22	14.60	33.92	13.02	13.98	4.35	14.19	12.89	3.026E-3	8.056E-3	5.613E-7	1.206E-6	1.442E-2	2.428E-4	6.554E-5	1E0	3.286E-6	3.328E-1	1.679E-3	8.778E-5	5.88E-5	1.549E-4	1.051E-6	3.015E-4	1.993E-4	9.987E-2
1046	4.27	1.082E-1	'NRQQQQHHRHSQRRPRNCNNNNNNNT-NNNNNNNNNNTNNNNNNNNNNNN	0.020795840831833633	N	9.466E-1	1E0	1E0	1E0	1E0	9.994E-1	5.42	5.08	4.15	4.39	5.66	3.53	2.16	7.00	3.05	6.73	4.39	0.87	5.64	1.96	3.75	2.46	3.02	6.86	5.32	4.06	3.597E-2	4.938E-2	1.222E-1	9.583E-2	2.912E-2	2.313E-1	7.841E-1	9.743E-3	3.742E-1	1.201E-2	9.628E-2	1E0	2.963E-2	8.74E-1	1.829E-1	6.345E-1	3.851E-1	1.082E-2
1047	7.58	6.371E-3	'FFLLLLFMTFMVFMTYFLFFFFFFFF-FFFFFFFFFFFFFFFFFFFFFFF	0.020795840831833633	N	6.221E-1	1.4E-1	1E0	8.333E-1	1E0	2.29E-1	11.30	6.00	28.47	26.00	0.79	7.78	12.56	4.58	26.42	4.89	5.34	10.00	16.69	7.38	28.34	5.61	5.96	7.77	4.71	7.15	6.801E-4	2.173E-2	2.986E-6	5.126E-6	1E0	5.529E-3	3.71E-4	7.982E-2	4.655E-6	5.927E-2	3.887E-2	1.368E-3	7.051E-5	7.345E-3	3.066E-6	3.058E-2	2.242E-2	5.562E-3
1048	5.01	5.263E-2	'LRRRRRHHRRRRRFARFFFRRRRRRF-RRRRRRRRRRRRRRRRRRRHHHH	0.020795840831833633	N	1E0	1E0	9.817E-1	9.745E-1	9.802E-1	1E0	6.03	6.93	5.12	6.42	3.99	7.50	2.89	4.58	1.63	2.51	2.62	3.74	12.92	2.62	1.40	5.65	6.34	6.93	4.90	5.39	2.128E-2	1.029E-2	4.741E-2	1.531E-2	1.445E-1	6.74E-3	4.374E-1	7.993E-2	9.681E-1	6.129E-1	5.568E-1	1.864E-1	3.146E-4	5.583E-1	9.933E-1	2.931E-2	1.637E-2	1.026E-2
1049	6.31	1.677E-2	'SITTTTTETTTTTST-ISTTTTTTTV-TTTTTTTTTTTTTTTTTTTTTTT	0.053489302139572086	N	1E0	9.61E-1	1E0	9.961E-1	1E0	9.99E-1	8.65	2.64	14.22	12.13	6.16	4.23	5.17	5.04	12.61	7.38	7.23	6.46	11.71	5.54	15.42	2.44	0.85	3.87	8.31	5.11	3.082E-3	5.473E-1	1.807E-4	4.53E-4	1.902E-2	1.126E-1	4.555E-2	5.131E-2	3.624E-4	7.338E-3	8.194E-3	1.486E-2	5.541E-4	3.256E-2	1.124E-4	6.48E-1	1E0	1.628E-1
1050	7.80	5.441E-3	'ATGGGGGGGGGGGST-APGTGGGGGA-STTTTTSTTTTTTTTTTTTTTTT	0.053489302139572086	N	1E0	1.73E-1	1E0	8.99E-1	1E0	1E0	6.12	4.87	40.39	36.93	7.77	1.43	13.01	8.77	32.32	9.05	7.48	14.16	5.85	11.73	40.76	0.92	2.14	7.83	7.22	6.55	1.971E-2	6.001E-2	3.701E-7	6.322E-7	5.562E-3	9.914E-1	3.028E-4	2.863E-3	1.402E-6	2.397E-3	6.847E-3	1.848E-4	2.48E-2	5.498E-4	3.505E-7	1E0	7.941E-1	5.323E-3
1051	5.28	4.084E-2	'YYYYYYFFYYFFFYHFTEYYIIIIIY-FYYYYYFYYYYYYYYYYYYFFFF	0.020795840831833633	N	1E0	1E0	1E0	7.818E-1	1E0	7.242E-1	9.58	4.55	8.47	8.50	2.16	6.83	3.89	2.75	8.07	4.99	5.59	6.16	11.59	5.30	8.58	5.27	4.06	4.28	4.24	1.49	1.743E-3	8.165E-2	3.464E-3	3.389E-3	7.843E-1	1.108E-2	1.59E-1	4.951E-1	4.509E-3	5.361E-2	3.091E-2	1.904E-2	5.908E-4	4.029E-2	3.221E-3	4.14E-2	1.344E-1	1.072E-1
1052	4.64	7.504E-2	'VLLLLLLLLLLLLVTVPSYVPIIMML-IVVVVVVVVVVVVVVVVVVVVVV	0.020795840831833633	N	9.247E-1	3.436E-1	1E0	1E0	1E0	9.999E-1	4.01	2.46	30.51	28.76	3.96	4.89	11.82	1.46	25.67	2.73	4.38	8.30	4.91	6.68	28.71	3.93	3.79	1.26	5.62	4.36	1.409E-1	6.369E-1	1.978E-6	2.814E-6	1.483E-1	5.921E-2	5.252E-4	9.895E-1	5.526E-6	5.052E-1	9.69E-2	3.883E-3	5.798E-2	1.246E-2	2.842E-6	1.533E-1	1.761E-1	9.983E-1
1053	N/A	N/A	'---------------S---NVKLQN-------------------------	0.8481303739252151	Y	N/A	N/A	N/A	N/A	N/A	N/A	N/A	N/A	N/A	N/A	N/A	N/A	N/A	N/A	N/A	N/A	N/A	N/A	N/A	N/A	N/A	N/A	N/A	N/A	N/A	N/A	N/A	N/A	N/A	N/A	N/A	N/A	N/A	N/A	N/A	N/A	N/A	N/A	N/A	N/A	N/A	N/A	N/A	N/A
1054	N/A	N/A	'---------------FH--TPNNQQ-------------------------	0.8144371125774845	Y	N/A	N/A	N/A	N/A	N/A	N/A	N/A	N/A	N/A	N/A	N/A	N/A	N/A	N/A	N/A	N/A	N/A	N/A	N/A	N/A	N/A	N/A	N/A	N/A	N/A	N/A	N/A	N/A	N/A	N/A	N/A	N/A	N/A	N/A	N/A	N/A	N/A	N/A	N/A	N/A	N/A	N/A	N/A	N/A
1055	4.30	1.054E-1	'D------------N-EH--KGNDDDD-DTSSSSDNNNNNNNNNNNDGGGG	0.33923215356928615	N	9.415E-1	1E0	1E0	9.995E-1	1E0	9.286E-1	5.98	6.03	2.24	4.00	6.05	3.16	3.32	8.04	2.96	7.29	4.58	1.33	6.98	2.76	3.74	2.30	3.88	8.25	4.89	4.98	2.21E-2	2.11E-2	7.472E-1	1.427E-1	2.089E-2	3.366E-1	2.859E-1	4.623E-3	4.074E-1	7.844E-3	7.988E-2	9.965E-1	9.87E-3	4.919E-1	1.851E-1	7.18E-1	1.601E-1	4.001E-3
1056	2.81	4.719E-1	'DEEEEEEDEEEEED-QRFDTTFFNNS-KSKQTKSKRKHEQQATTTGPPPP	0.05338932213557288	N	1E0	1E0	1E0	1E0	1E0	1E0	3.78	3.54	1.80	1.85	3.70	2.92	2.13	4.79	2.04	4.48	2.68	1.40	3.94	1.67	2.55	2.16	2.54	4.84	3.73	2.96	1.781E-1	2.269E-1	9.286E-1	9.129E-1	1.934E-1	4.226E-1	7.994E-1	6.506E-2	8.417E-1	8.785E-2	5.274E-1	9.934E-1	1.508E-1	9.606E-1	5.907E-1	7.842E-1	5.987E-1	6.162E-2
1057	3.76	1.82E-1	'QFQQQQQQQEEQQH-GTRETAAAASH-SSSSSSSNNNNNNNNNNNTTGGG	0.05338932213557288	N	1E0	1E0	1E0	1E0	1E0	1E0	4.03	3.86	4.05	3.61	3.66	2.38	2.23	4.79	3.26	4.10	2.54	1.50	6.16	1.48	4.07	1.51	3.04	5.41	3.96	4.12	1.382E-1	1.64E-1	1.349E-1	2.127E-1	2.025E-1	6.794E-1	7.528E-1	6.506E-2	3.035E-1	1.29E-1	5.97E-1	9.853E-1	1.898E-2	9.879E-1	1.326E-1	9.842E-1	3.769E-1	3.647E-2
1058	3.55	2.252E-1	'DGGGGGGGGGGGGG-GGLDLEDDEET-GGGGGGNDDDDDEEEDEEGGGGG	0.05338932213557288	N	1E0	1E0	1E0	9.945E-1	1E0	9.955E-1	3.45	3.74	2.50	3.38	3.68	1.58	3.41	4.78	3.43	3.67	2.64	1.91	5.08	2.72	3.88	1.73	3.65	5.45	4.33	4.80	2.498E-1	1.863E-1	6.163E-1	2.693E-1	1.979E-1	9.759E-1	2.609E-1	6.528E-2	2.546E-1	1.989E-1	5.481E-1	8.936E-1	4.942E-2	5.109E-1	1.613E-1	9.457E-1	2.035E-1	3.511E-2
1059	3.38	2.674E-1	'ELLLLLILLVILLD-EHKVEQEEQQY-HQQQQQEEEEEEEEEEEEHAEEE	0.05338932213557288	N	1E0	1E0	1E0	1E0	9.989E-1	1E0	4.33	4.21	3.16	1.95	3.40	5.87	2.40	2.55	2.88	2.32	2.21	2.41	6.24	1.33	3.37	4.37	4.05	3.64	5.63	3.82	1.018E-1	1.155E-1	3.358E-1	8.767E-1	2.64E-1	2.437E-2	6.684E-1	5.923E-1	4.422E-1	7.097E-1	7.599E-1	6.599E-1	1.78E-2	9.963E-1	2.709E-1	9.822E-2	1.347E-1	2.052E-1
1060	7.37	7.377E-3	'LPMMMMLLMLLLLL-LLLLIVIIVVL-VVVVVVVVLVVVVVVVVVIVVVV	0.05338932213557288	N	2.624E-1	6.579E-2	1E0	1E0	1E0	9.979E-1	5.61	4.69	35.07	32.42	4.80	8.65	12.88	1.11	27.82	2.33	5.47	12.11	6.92	10.04	33.19	7.48	7.27	2.60	8.06	6.94	3.051E-2	7.169E-2	8.608E-7	1.377E-6	6.435E-2	3.089E-3	3.205E-4	9.998E-1	3.425E-6	7.028E-1	3.44E-2	4.569E-4	1.034E-2	1.333E-3	1.197E-6	6.845E-3	7.964E-3	5.698E-1
1061	6.63	1.293E-2	'VVVVVVVVIQQVVV-VVIVIIMIIIL-VVIIVVVVIVVVVVVVVVVIVVV	0.05338932213557288	N	7.575E-1	7.935E-1	1E0	1E0	9.993E-1	6.462E-1	9.16	4.34	26.26	24.11	5.64	8.74	11.68	2.67	24.17	5.83	7.33	5.85	17.56	4.51	24.80	5.86	5.08	1.62	9.57	5.74	2.243E-3	1.01E-1	4.832E-6	8.032E-6	2.975E-2	2.911E-3	5.627E-4	5.355E-1	7.91E-6	2.522E-2	7.607E-3	2.466E-2	5.245E-5	8.557E-2	6.795E-6	2.458E-2	4.947E-2	9.69E-1
1062	2.90	4.337E-1	'VTYYYYVRKTTKRS-TYYCSLLLLLV-YYFYYYYSSSTSSSSSSSSSISS	0.05338932213557288	N	1E0	1E0	1E0	1E0	1E0	1E0	5.98	1.82	6.28	6.66	2.11	2.83	2.16	2.51	5.14	3.92	4.25	2.71	9.22	2.97	5.90	1.53	1.72	2.55	3.31	2.27	2.211E-2	9.23E-1	1.725E-2	1.269E-2	8.1E-1	4.639E-1	7.869E-1	6.108E-1	4.651E-2	1.545E-1	1.107E-1	5.162E-1	2.166E-3	4.055E-1	2.369E-2	9.827E-1	9.489E-1	5.919E-1
1063	3.47	2.462E-1	'DDDDDDNDDDCDDG-DNIE-KNDDED-DDEEDDNHHAHHDDHHHHHDDDD	0.08798240351929615	N	1E0	9.998E-1	1E0	1E0	1E0	9.999E-1	4.56	3.13	1.55	3.27	4.05	3.65	2.79	3.93	2.86	4.27	3.82	1.57	5.75	2.59	3.20	2.87	3.14	3.80	5.48	3.74	8.117E-2	3.461E-1	9.797E-1	3.017E-1	1.358E-1	2.028E-1	4.793E-1	1.533E-1	4.494E-1	1.086E-1	1.709E-1	9.774E-1	2.684E-2	5.706E-1	3.22E-1	4.455E-1	3.437E-1	1.741E-1
1064	N/A	N/A	'-------------------------N------------------------	0.9645070985802839	Y	N/A	N/A	N/A	N/A	N/A	N/A	N/A	N/A	N/A	N/A	N/A	N/A	N/A	N/A	N/A	N/A	N/A	N/A	N/A	N/A	N/A	N/A	N/A	N/A	N/A	N/A	N/A	N/A	N/A	N/A	N/A	N/A	N/A	N/A	N/A	N/A	N/A	N/A	N/A	N/A	N/A	N/A	N/A	N/A
1065	3.84	1.668E-1	'KSSDDDKAKASGPP-PQGLGPPPPPPPGAAPAPPPPPPPPPPPPPPPPPP	0.03259348130373925	N	1E0	1E0	1E0	9.997E-1	9.998E-1	9.684E-1	2.94	3.77	5.87	5.85	3.88	3.07	3.70	5.11	4.65	4.45	2.74	2.47	1.56	3.14	6.30	2.94	3.81	5.21	4.82	4.49	4.149E-1	1.798E-1	2.43E-2	2.467E-2	1.614E-1	3.65E-1	1.928E-1	4.775E-2	7.46E-2	9.036E-2	5.031E-1	6.306E-1	9.786E-1	3.427E-1	1.688E-2	4.145E-1	1.725E-1	4.359E-2
1066	3.39	2.667E-1	'TKKKRRGFKSTKKR-TAKRKMKKKKKGRRRRRRYRGSKGAAGAGAPTNKK	0.03259348130373925	N	1E0	1E0	1E0	1E0	1E0	1E0	3.89	3.95	3.75	3.85	3.43	2.40	2.02	4.74	1.43	3.55	2.25	2.19	6.10	2.10	1.73	1.79	3.35	5.55	3.30	4.23	1.593E-1	1.504E-1	1.836E-1	1.661E-1	2.562E-1	6.67E-1	8.484E-1	6.791E-2	9.912E-1	2.252E-1	7.444E-1	7.738E-1	1.992E-2	8.118E-1	9.466E-1	9.301E-1	2.778E-1	3.208E-2
1067	3.43	2.542E-1	'TRKKKKMRLKKRTRTRYERQKELLEK-LSSSSSRRQKRKKKRKKKLLIIV	0.020795840831833633	N	1E0	1E0	1E0	1E0	1E0	1E0	4.32	4.33	3.47	4.11	2.87	4.28	1.94	3.39	1.61	2.17	2.03	2.38	8.28	1.91	1.62	3.17	4.02	4.91	3.84	3.99	1.031E-1	1.017E-1	2.44E-1	1.267E-1	4.457E-1	1.067E-1	8.822E-1	2.649E-1	9.719E-1	7.799E-1	8.429E-1	6.76E-1	3.933E-3	8.933E-1	9.697E-1	3.338E-1	1.395E-1	5.808E-2
1068	7.16	8.669E-3	'IILLLLILLLMLLTIIVKIIIIIIII-IIIIIIIIIIIIIIIIIIIIIII	0.020795840831833633	N	7.564E-1	9.634E-1	1E0	8.586E-1	7.816E-1	6.993E-1	9.43	7.23	9.87	9.16	4.07	11.42	5.00	0.69	7.07	3.39	5.05	6.30	17.97	4.41	8.13	8.33	7.46	4.67	8.60	5.89	1.907E-3	8.171E-3	1.472E-3	2.234E-3	1.32E-1	6.421E-4	5.323E-2	1E0	9.208E-3	2.669E-1	5.094E-2	1.689E-2	4.574E-5	9.393E-2	4.337E-3	3.8E-3	6.906E-3	7.305E-2
1069	3.34	2.801E-1	'IAAAAAARRRRWSAASATRVAAAAAAAVACCYCAAAAAAAAAAAAVRRRR	0.0	N	1E0	1E0	1E0	1E0	9.983E-1	1E0	2.23	4.14	4.75	4.34	3.38	4.14	3.30	3.30	2.77	2.08	1.76	2.82	9.58	2.35	3.04	3.10	4.24	4.49	4.29	4.84	7.547E-1	1.234E-1	6.732E-2	1.011E-1	2.686E-1	1.234E-1	2.922E-1	2.921E-1	4.88E-1	8.245E-1	9.402E-1	4.671E-1	1.743E-3	6.935E-1	3.771E-1	3.574E-1	1.112E-1	8.692E-2
1070	3.22	3.166E-1	'KKCCCCSRDQRENTLRRIQIKRKKHIQKLILIVKTILIIIIVVIIRLYMM	0.0	N	1E0	1E0	1E0	1E0	1E0	1E0	4.73	3.90	3.71	4.89	2.46	5.54	1.87	1.61	2.13	1.96	2.55	2.49	10.14	1.92	2.31	3.85	3.78	3.14	4.46	3.30	6.871E-2	1.568E-1	1.924E-1	5.892E-2	6.377E-1	3.231E-2	9.07E-1	9.711E-1	8.008E-1	8.742E-1	5.935E-1	6.203E-1	1.262E-3	8.887E-1	7.139E-1	1.658E-1	1.787E-1	3.436E-1
1071	4.50	8.6E-2	'HIHHHHRHRHHHNNPNTHRNQQHHHRGHNHHHHNHHNHHHHHHHHNNNNN	0.0	N	9.777E-1	1E0	1E0	1E0	1E0	1E0	5.63	4.68	5.08	4.97	5.12	3.75	1.27	6.34	2.91	6.35	4.32	1.50	5.79	1.88	3.82	2.65	2.68	6.16	4.80	3.30	2.987E-2	7.252E-2	4.936E-2	5.477E-2	4.747E-2	1.833E-1	9.982E-1	1.637E-2	4.275E-1	1.63E-2	1.03E-1	9.851E-1	2.595E-2	9.024E-1	1.714E-1	5.423E-1	5.315E-1	1.899E-2
1072	13.79	2.155E-4	'YYYYYYYYYYYYYYSYYYYYYYYYYYMYYYYYYYYYYYYYYYYYYYYYYY	0.0	N	9.971E-1	1E0	1E0	6.654E-1	1E0	2.353E-1	20.28	11.31	29.25	26.13	12.12	10.26	12.89	16.16	27.02	18.57	15.79	8.63	21.39	8.12	29.86	7.63	5.02	14.63	9.14	0.63	2.24E-5	6.784E-4	2.542E-6	4.98E-6	4.546E-4	1.182E-3	3.185E-4	8.551E-5	4.073E-6	3.772E-5	9.794E-5	3.13E-3	1.634E-5	4.357E-3	2.25E-6	6.129E-3	5.213E-2	1.526E-4
1073	N/A	N/A	'-------------LQ----V------------------------------	0.8989202159568086	Y	N/A	N/A	N/A	N/A	N/A	N/A	N/A	N/A	N/A	N/A	N/A	N/A	N/A	N/A	N/A	N/A	N/A	N/A	N/A	N/A	N/A	N/A	N/A	N/A	N/A	N/A	N/A	N/A	N/A	N/A	N/A	N/A	N/A	N/A	N/A	N/A	N/A	N/A	N/A	N/A	N/A	N/A	N/A	N/A
1074	6.87	1.079E-2	'LALVVVVFLMLVIMTLLLLFALVLIILVAVVVALLFFIFFFFFFFILFLL	0.0	N	3.354E-1	7.046E-2	1E0	1E0	9.951E-1	9.968E-1	4.46	4.99	34.71	30.73	2.90	6.78	13.07	1.93	27.41	1.91	4.63	12.01	13.34	9.52	32.09	6.00	6.95	4.42	6.27	8.14	8.975E-2	5.381E-2	9.15E-7	1.893E-6	4.314E-1	1.155E-2	2.945E-4	8.831E-1	3.743E-6	8.935E-1	7.572E-2	4.803E-4	2.618E-4	1.803E-3	1.462E-6	2.17E-2	1.01E-2	9.3E-2
1075	4.99	5.362E-2	'KKRHHHRHDNHARSKAKKRKKKKRRSGKKTATTKKKRKKKKKKKKTKKKR	0.0	N	9.915E-1	9.998E-1	9.944E-1	1E0	1E0	1E0	5.69	6.69	5.20	5.27	5.51	4.15	2.96	7.46	1.20	4.77	3.20	3.35	10.58	2.51	1.67	3.00	5.67	9.08	4.66	6.95	2.844E-2	1.237E-2	4.408E-2	4.128E-2	3.318E-2	1.222E-1	4.085E-1	6.925E-3	9.992E-1	6.607E-2	3.21E-1	2.781E-1	9.909E-4	6.106E-1	9.604E-1	3.916E-1	2.898E-2	2.352E-3
1076	5.94	2.289E-2	'SSSSSSTTSSTSTGENKTSGTTSTSTGGTTTSTGGGGGGGGGGGGGGSSS	0.0	N	1E0	1E0	1E0	9.549E-1	1E0	1E0	7.21	6.13	6.11	6.58	7.05	1.93	4.23	9.87	5.35	9.57	5.76	3.12	6.92	4.33	6.38	0.49	1.98	9.29	5.31	4.30	8.296E-3	1.954E-2	1.982E-2	1.35E-2	9.4E-3	8.842E-1	1.124E-1	1.474E-3	3.854E-2	1.756E-3	2.663E-2	3.493E-1	1.035E-2	1.016E-1	1.58E-2	1E0	8.635E-1	2.076E-3
1077	5.67	2.89E-2	'WWRRRRWKFTYWLWYRWWWRWWWWWWWWWWWWWWWWWWWWWWWWWWWWWW	0.0	N	1E0	1E0	1E0	4.734E-1	1E0	9.664E-1	10.32	7.62	6.71	10.63	4.62	7.91	3.30	7.00	5.41	6.85	5.63	5.44	17.76	5.26	5.71	5.28	5.60	8.57	0.97	4.42	1.146E-3	6.197E-3	1.217E-2	9.663E-4	7.685E-2	5.045E-3	2.919E-1	9.716E-3	3.642E-2	1.09E-2	2.998E-2	3.544E-2	4.897E-5	4.164E-2	2.787E-2	4.102E-2	3.072E-2	3.237E-3
1078	N/A	N/A	'-GADDESGQTEQQ-------------T-----------------------	0.7666466706658668	Y	N/A	N/A	N/A	N/A	N/A	N/A	N/A	N/A	N/A	N/A	N/A	N/A	N/A	N/A	N/A	N/A	N/A	N/A	N/A	N/A	N/A	N/A	N/A	N/A	N/A	N/A	N/A	N/A	N/A	N/A	N/A	N/A	N/A	N/A	N/A	N/A	N/A	N/A	N/A	N/A	N/A	N/A	N/A	N/A
1079	6.22	1.807E-2	'FFFFFFFWFFFFFATFFFFFFFFFFFQFFFFLFFFFFFFFFFFFFFFFFF	0.0	N	6.93E-1	2.892E-1	1E0	9.49E-1	1E0	7.568E-1	9.33	5.78	27.59	25.06	0.50	7.46	12.12	3.72	24.67	4.93	6.02	7.27	19.03	5.76	25.92	5.18	6.14	5.86	4.40	6.30	2.022E-3	2.629E-2	3.598E-6	6.384E-6	1E0	6.953E-3	4.547E-4	1.89E-1	7E-6	5.692E-2	2.135E-2	7.957E-3	3.266E-5	2.678E-2	5.223E-6	4.497E-2	1.929E-2	2.439E-2
1080	3.97	1.462E-1	'LWLIIIVYRYYKKIALVVIFLLFFFMLLFIFSFIFLLFILLLLLLVMLTV	0.0	N	9.968E-1	9.997E-1	1E0	1E0	9.993E-1	9.919E-1	5.66	3.95	7.64	7.02	1.76	5.38	3.50	1.45	5.81	2.22	3.34	3.81	11.86	2.99	6.69	3.85	4.33	3.60	4.06	4.00	2.919E-2	1.496E-1	6.089E-3	9.612E-3	9.38E-1	3.741E-2	2.371E-1	9.901E-1	2.553E-2	7.588E-1	2.793E-1	1.729E-1	5.161E-4	3.963E-1	1.242E-2	1.661E-1	1.02E-1	2.138E-1
1081	7.35	7.509E-3	'LILFFFLLLVLLLPLIIFFIILLLLFLLVIVVVLVIIIIIIIIIIIVIII	0.0	N	2.722E-1	7.725E-2	1E0	9.904E-1	1E0	9.949E-1	5.98	5.33	33.56	31.23	3.65	8.78	12.91	0.90	26.94	1.59	4.83	11.36	6.90	9.50	31.44	7.74	7.59	3.54	7.11	6.77	2.218E-2	3.901E-2	1.119E-6	1.722E-6	2.038E-1	2.838E-3	3.157E-4	1E0	4.146E-6	9.738E-1	6.263E-2	6.598E-4	1.053E-2	1.829E-3	1.652E-6	5.693E-3	6.333E-3	2.286E-1
1082	8.99	2.492E-3	'DDDDDDDDDDDDDDADDDDDDDDDDDLDDDDDDDDDDDDDDDDDDDDDDD	0.0	N	9.113E-1	5.282E-1	1.611E-1	4.427E-1	1E0	1.669E-1	10.47	8.71	0.52	8.21	9.22	9.59	8.20	8.43	9.12	8.34	8.85	5.19	12.42	7.24	9.15	8.22	9.13	9.31	12.94	10.04	1.056E-3	2.968E-3	1E0	4.098E-3	2.158E-3	1.732E-3	4.136E-3	3.553E-3	2.3E-3	3.773E-3	2.706E-3	4.472E-2	3.961E-4	8.169E-3	2.253E-3	4.08E-3	2.276E-3	2.043E-3
1083	7.95	4.894E-3	'LVLMMMLVFCAMIFIFFFIVLLLLLVALLLLLLFLVLMMMMMMMMLLLLL	0.0	N	1.874E-1	4.525E-2	1E0	1E0	9.764E-1	9.937E-1	4.66	5.67	35.87	31.65	3.13	7.76	13.65	2.50	27.90	1.99	4.84	12.97	14.04	10.54	33.11	7.09	8.14	5.12	7.38	9.20	7.343E-2	2.878E-2	7.529E-7	1.589E-6	3.469E-1	5.6E-3	2.291E-4	6.188E-1	3.372E-6	8.6E-1	6.17E-2	3.074E-4	1.94E-4	1.015E-3	1.214E-6	9.108E-3	4.302E-3	4.771E-2
1084	5.47	3.442E-2	'VFAIIIALILGLILSILIALILIIVCILMIIIILVVVVIVVVVVVLILLL	0.0	N	5.019E-1	9.789E-2	1E0	1E0	1E0	9.993E-1	3.74	3.26	34.52	31.09	3.55	5.10	12.65	0.89	27.61	2.12	4.98	11.54	10.16	9.23	32.40	4.61	5.34	2.53	5.60	6.65	1.851E-1	3.041E-1	9.462E-7	1.766E-6	2.251E-1	4.827E-2	3.557E-4	1E0	3.585E-6	8.033E-1	5.404E-2	6.05E-4	1.251E-3	2.143E-3	1.382E-6	7.71E-2	3.878E-2	6.035E-1
1085	6.88	1.065E-2	'CAAAAASSSCASSSHSSASSSSSSSSDAAAAAAAAAAAAAAAAAAAASSS	0.0	N	1E0	9.99E-1	1E0	2.384E-1	1E0	9.999E-1	3.01	5.15	11.45	10.36	8.09	3.06	5.91	7.21	10.14	6.54	5.70	4.54	8.56	5.12	12.74	2.58	5.51	7.48	11.28	9.46	3.881E-1	4.602E-2	6.315E-4	1.122E-3	4.447E-3	3.701E-1	2.352E-2	8.308E-3	1.264E-3	1.395E-2	2.811E-2	8.248E-2	3.274E-3	4.757E-2	3.415E-4	5.755E-1	3.329E-2	6.842E-3
1086	4.06	1.345E-1	'VNLLLLLMMLLLIWSTAATVSSTSSTTAAAAAAAAAAAAAAAAAAACCCC	0.0	N	1E0	8.392E-1	1E0	1E0	1E0	1E0	2.66	2.75	28.80	26.97	2.91	3.03	11.26	2.30	24.13	2.37	3.18	6.49	7.56	5.00	25.92	2.50	3.62	3.15	4.45	4.96	5.395E-1	4.959E-1	2.788E-6	4.118E-6	4.304E-1	3.804E-1	6.946E-4	7.155E-1	7.992E-6	6.806E-1	3.287E-1	1.45E-2	6.439E-3	5.339E-2	5.219E-6	6.168E-1	2.108E-1	3.377E-1
1087	9.27	2.091E-3	'VLCIIIILLLILLFAVIFVILLIIIALIVLLLLFIIIIVIIIIIILLLLL	0.0	N	7.322E-2	3.935E-2	1E0	1E0	9.506E-1	9.764E-1	5.38	5.48	36.53	31.74	4.41	9.12	14.08	1.10	27.66	2.18	6.82	13.64	16.33	11.17	33.02	8.38	9.35	3.90	9.20	9.66	3.75E-2	3.413E-2	6.746E-7	1.563E-6	9.38E-2	2.295E-3	1.912E-4	9.998E-1	3.545E-6	7.757E-1	1.12E-2	2.296E-4	8.022E-5	7.281E-4	1.234E-6	3.683E-3	1.997E-3	1.573E-1
1088	15.87	9.49E-5	'PPPPPPPPPPPPPPPPPPPPPPPPPPGPPPPPPPPPPPPPPPPPPPPPPP	0.0	N	3.804E-1	7.306E-1	1E0	3.013E-1	9.395E-3	1.015E-2	15.67	16.38	40.44	37.90	16.07	12.24	17.25	23.83	31.25	21.93	13.38	15.28	0.33	15.38	40.60	11.92	13.55	23.14	15.60	14.67	1.023E-4	7.896E-5	3.674E-7	5.418E-7	8.817E-5	4.299E-4	5.815E-5	8.609E-6	1.715E-6	1.41E-5	2.573E-4	1.184E-4	1E0	1.142E-4	3.589E-7	5.025E-4	2.386E-4	1.025E-5
1089	6.98	9.878E-3	'LFLLLLTTTLLTTFTFFFLFMLMLLFTFFFFFFFFFFFFFFFFFFYYYYY	0.0	N	9.874E-1	5.099E-1	1E0	9.981E-1	1E0	3.105E-1	11.07	4.16	26.76	24.76	1.09	7.53	12.41	3.87	26.21	4.05	4.89	10.25	16.96	7.22	26.98	4.86	3.70	6.74	3.54	5.51	7.666E-4	1.21E-1	4.319E-6	6.861E-6	9.998E-1	6.572E-3	3.98E-4	1.623E-1	4.884E-6	1.348E-1	5.902E-2	1.189E-3	6.417E-5	8.279E-3	4.115E-6	6.086E-2	1.931E-1	1.192E-2
1090	6.56	1.371E-2	'DEDDDDDDDDDDDGSDDEDEDDDDDQNDDDDDDQDDDDDDDDDDDEGDDD	0.0	N	3.938E-1	8.122E-1	7.416E-1	9.791E-1	1E0	3.893E-1	8.35	9.02	0.98	3.08	9.33	5.64	5.80	12.23	5.32	11.10	7.04	3.46	7.61	4.41	5.87	4.70	6.05	12.21	7.37	7.06	3.746E-3	2.434E-3	1E0	3.632E-1	2.016E-3	2.967E-2	2.572E-2	4.317E-4	3.97E-2	7.559E-4	9.47E-3	2.467E-1	6.205E-3	9.431E-2	2.429E-2	7.053E-2	2.09E-2	4.359E-4
1091	4.57	8.014E-2	'YFLLLLLLIFILLLHMAIQLYYYYYSALLLLLLLLLLLLLLLLLLILIVV	0.0	N	9.994E-1	9.73E-1	1E0	1E0	9.981E-1	9.998E-1	4.87	4.24	14.84	12.56	2.20	5.25	5.69	1.85	12.06	1.62	3.10	5.05	11.37	3.11	13.65	3.80	4.51	4.05	4.02	4.64	6.025E-2	1.121E-1	1.405E-4	3.705E-4	7.654E-1	4.2E-2	2.849E-2	9.128E-1	4.68E-4	9.698E-1	3.558E-1	5.068E-2	6.566E-4	3.542E-1	2.287E-4	1.744E-1	8.541E-2	1.356E-1
1092	4.97	5.449E-2	'IILLLLVAFLAGGLQVMVFLVIIIILTMLLLLLIVLLLLLLLLLLFLFFF	0.0	N	8.403E-1	5.616E-1	1E0	1E0	9.998E-1	9.998E-1	4.15	3.85	28.18	26.05	2.31	5.09	11.57	1.49	23.95	1.61	3.47	6.54	10.18	4.91	25.37	4.21	5.03	3.51	4.76	5.42	1.221E-1	1.661E-1	3.173E-6	5.068E-6	7.111E-1	4.882E-2	5.965E-4	9.869E-1	8.352E-6	9.719E-1	2.445E-1	1.395E-2	1.238E-3	5.766E-2	5.924E-6	1.156E-1	5.154E-2	2.351E-1
1093	2.91	4.293E-1	'LGQQQQYYYYYYYTAVYALIFYFFFSKFYYYYYCFLIILIIIIIITNYNN	0.0	N	1E0	1E0	1E0	1E0	1E0	1E0	4.66	2.09	9.54	8.33	1.66	3.14	3.52	1.50	7.98	2.71	3.44	2.83	8.25	2.03	8.99	2.03	2.38	2.12	2.99	2.36	7.335E-2	8.2E-1	1.784E-3	3.785E-3	9.631E-1	3.432E-1	2.324E-1	9.855E-1	4.819E-3	5.155E-1	2.533E-1	4.633E-1	4.009E-3	8.436E-1	2.484E-3	8.45E-1	6.752E-1	8.051E-1
1094	3.15	3.398E-1	'DYILLLMIFLILFKSYLQQSLLLLLLGLAAVAALIFAFVFFFFFFLIMAA	0.0	N	1E0	1E0	1E0	1E0	1E0	1E0	3.53	2.99	6.31	5.30	1.72	3.77	2.94	1.57	4.70	1.53	2.32	2.67	8.72	1.96	5.66	2.72	3.41	2.92	3.30	3.47	2.301E-1	3.97E-1	1.679E-2	4.038E-2	9.49E-1	1.805E-1	4.147E-1	9.771E-1	7.09E-2	9.822E-1	7.067E-1	5.344E-1	2.956E-3	8.751E-1	2.905E-2	5.126E-1	2.605E-1	4.231E-1
1095	2.25	7.442E-1	'NGRKKKRWYSFAAFFLGKVEIIWIILRFVFFFFINGGRNGGGRGGGFFFF	0.0	N	1E0	1E0	1E0	1E0	1E0	1E0	3.28	1.93	3.51	3.91	1.32	2.19	1.87	1.69	2.59	1.80	2.05	1.61	5.49	1.95	2.96	1.66	2.31	2.40	2.57	2.48	2.973E-1	8.839E-1	2.35E-1	1.557E-1	9.968E-1	7.742E-1	9.055E-1	9.559E-1	5.718E-1	9.272E-1	8.351E-1	9.711E-1	3.397E-2	8.757E-1	4.072E-1	9.617E-1	7.143E-1	6.656E-1
1096	N/A	N/A	'-------------------------------------------S------	0.9956008798240352	Y	N/A	N/A	N/A	N/A	N/A	N/A	N/A	N/A	N/A	N/A	N/A	N/A	N/A	N/A	N/A	N/A	N/A	N/A	N/A	N/A	N/A	N/A	N/A	N/A	N/A	N/A	N/A	N/A	N/A	N/A	N/A	N/A	N/A	N/A	N/A	N/A	N/A	N/A	N/A	N/A	N/A	N/A	N/A	N/A
1097	N/A	N/A	'-------------------------------------------G------	0.9956008798240352	Y	N/A	N/A	N/A	N/A	N/A	N/A	N/A	N/A	N/A	N/A	N/A	N/A	N/A	N/A	N/A	N/A	N/A	N/A	N/A	N/A	N/A	N/A	N/A	N/A	N/A	N/A	N/A	N/A	N/A	N/A	N/A	N/A	N/A	N/A	N/A	N/A	N/A	N/A	N/A	N/A	N/A	N/A	N/A	N/A
1098	N/A	N/A	'-------------------------------------------S------	0.9956008798240352	Y	N/A	N/A	N/A	N/A	N/A	N/A	N/A	N/A	N/A	N/A	N/A	N/A	N/A	N/A	N/A	N/A	N/A	N/A	N/A	N/A	N/A	N/A	N/A	N/A	N/A	N/A	N/A	N/A	N/A	N/A	N/A	N/A	N/A	N/A	N/A	N/A	N/A	N/A	N/A	N/A	N/A	N/A	N/A	N/A
1099	N/A	N/A	'-------------------------------------------D------	0.9956008798240352	Y	N/A	N/A	N/A	N/A	N/A	N/A	N/A	N/A	N/A	N/A	N/A	N/A	N/A	N/A	N/A	N/A	N/A	N/A	N/A	N/A	N/A	N/A	N/A	N/A	N/A	N/A	N/A	N/A	N/A	N/A	N/A	N/A	N/A	N/A	N/A	N/A	N/A	N/A	N/A	N/A	N/A	N/A	N/A	N/A
1100	N/A	N/A	'-------------------------------------------E------	0.9956008798240352	Y	N/A	N/A	N/A	N/A	N/A	N/A	N/A	N/A	N/A	N/A	N/A	N/A	N/A	N/A	N/A	N/A	N/A	N/A	N/A	N/A	N/A	N/A	N/A	N/A	N/A	N/A	N/A	N/A	N/A	N/A	N/A	N/A	N/A	N/A	N/A	N/A	N/A	N/A	N/A	N/A	N/A	N/A	N/A	N/A
1101	N/A	N/A	'-------------------------------------------A------	0.9956008798240352	Y	N/A	N/A	N/A	N/A	N/A	N/A	N/A	N/A	N/A	N/A	N/A	N/A	N/A	N/A	N/A	N/A	N/A	N/A	N/A	N/A	N/A	N/A	N/A	N/A	N/A	N/A	N/A	N/A	N/A	N/A	N/A	N/A	N/A	N/A	N/A	N/A	N/A	N/A	N/A	N/A	N/A	N/A	N/A	N/A
1102	N/A	N/A	'-------------------------------------------A------	0.9956008798240352	Y	N/A	N/A	N/A	N/A	N/A	N/A	N/A	N/A	N/A	N/A	N/A	N/A	N/A	N/A	N/A	N/A	N/A	N/A	N/A	N/A	N/A	N/A	N/A	N/A	N/A	N/A	N/A	N/A	N/A	N/A	N/A	N/A	N/A	N/A	N/A	N/A	N/A	N/A	N/A	N/A	N/A	N/A	N/A	N/A
1103	N/A	N/A	'-------------------------------------------L------	0.9956008798240352	Y	N/A	N/A	N/A	N/A	N/A	N/A	N/A	N/A	N/A	N/A	N/A	N/A	N/A	N/A	N/A	N/A	N/A	N/A	N/A	N/A	N/A	N/A	N/A	N/A	N/A	N/A	N/A	N/A	N/A	N/A	N/A	N/A	N/A	N/A	N/A	N/A	N/A	N/A	N/A	N/A	N/A	N/A	N/A	N/A
1104	N/A	N/A	'-------------------------------------------L------	0.9956008798240352	Y	N/A	N/A	N/A	N/A	N/A	N/A	N/A	N/A	N/A	N/A	N/A	N/A	N/A	N/A	N/A	N/A	N/A	N/A	N/A	N/A	N/A	N/A	N/A	N/A	N/A	N/A	N/A	N/A	N/A	N/A	N/A	N/A	N/A	N/A	N/A	N/A	N/A	N/A	N/A	N/A	N/A	N/A	N/A	N/A
1105	N/A	N/A	'-------------------------------------------V------	0.9956008798240352	Y	N/A	N/A	N/A	N/A	N/A	N/A	N/A	N/A	N/A	N/A	N/A	N/A	N/A	N/A	N/A	N/A	N/A	N/A	N/A	N/A	N/A	N/A	N/A	N/A	N/A	N/A	N/A	N/A	N/A	N/A	N/A	N/A	N/A	N/A	N/A	N/A	N/A	N/A	N/A	N/A	N/A	N/A	N/A	N/A
1106	N/A	N/A	'-------------------------------------------Q------	0.9956008798240352	Y	N/A	N/A	N/A	N/A	N/A	N/A	N/A	N/A	N/A	N/A	N/A	N/A	N/A	N/A	N/A	N/A	N/A	N/A	N/A	N/A	N/A	N/A	N/A	N/A	N/A	N/A	N/A	N/A	N/A	N/A	N/A	N/A	N/A	N/A	N/A	N/A	N/A	N/A	N/A	N/A	N/A	N/A	N/A	N/A
1107	N/A	N/A	'-------------------------------------------R------	0.9956008798240352	Y	N/A	N/A	N/A	N/A	N/A	N/A	N/A	N/A	N/A	N/A	N/A	N/A	N/A	N/A	N/A	N/A	N/A	N/A	N/A	N/A	N/A	N/A	N/A	N/A	N/A	N/A	N/A	N/A	N/A	N/A	N/A	N/A	N/A	N/A	N/A	N/A	N/A	N/A	N/A	N/A	N/A	N/A	N/A	N/A
1108	N/A	N/A	'-------------------------------------------W------	0.9956008798240352	Y	N/A	N/A	N/A	N/A	N/A	N/A	N/A	N/A	N/A	N/A	N/A	N/A	N/A	N/A	N/A	N/A	N/A	N/A	N/A	N/A	N/A	N/A	N/A	N/A	N/A	N/A	N/A	N/A	N/A	N/A	N/A	N/A	N/A	N/A	N/A	N/A	N/A	N/A	N/A	N/A	N/A	N/A	N/A	N/A
1109	N/A	N/A	'-------------------------------------------A------	0.9956008798240352	Y	N/A	N/A	N/A	N/A	N/A	N/A	N/A	N/A	N/A	N/A	N/A	N/A	N/A	N/A	N/A	N/A	N/A	N/A	N/A	N/A	N/A	N/A	N/A	N/A	N/A	N/A	N/A	N/A	N/A	N/A	N/A	N/A	N/A	N/A	N/A	N/A	N/A	N/A	N/A	N/A	N/A	N/A	N/A	N/A
1110	N/A	N/A	'-------------------------------------------E------	0.9956008798240352	Y	N/A	N/A	N/A	N/A	N/A	N/A	N/A	N/A	N/A	N/A	N/A	N/A	N/A	N/A	N/A	N/A	N/A	N/A	N/A	N/A	N/A	N/A	N/A	N/A	N/A	N/A	N/A	N/A	N/A	N/A	N/A	N/A	N/A	N/A	N/A	N/A	N/A	N/A	N/A	N/A	N/A	N/A	N/A	N/A
1111	N/A	N/A	'-------------------------------------------V------	0.9956008798240352	Y	N/A	N/A	N/A	N/A	N/A	N/A	N/A	N/A	N/A	N/A	N/A	N/A	N/A	N/A	N/A	N/A	N/A	N/A	N/A	N/A	N/A	N/A	N/A	N/A	N/A	N/A	N/A	N/A	N/A	N/A	N/A	N/A	N/A	N/A	N/A	N/A	N/A	N/A	N/A	N/A	N/A	N/A	N/A	N/A
1112	N/A	N/A	'-------------------------------------------L------	0.9956008798240352	Y	N/A	N/A	N/A	N/A	N/A	N/A	N/A	N/A	N/A	N/A	N/A	N/A	N/A	N/A	N/A	N/A	N/A	N/A	N/A	N/A	N/A	N/A	N/A	N/A	N/A	N/A	N/A	N/A	N/A	N/A	N/A	N/A	N/A	N/A	N/A	N/A	N/A	N/A	N/A	N/A	N/A	N/A	N/A	N/A
1113	N/A	N/A	'-------------------------------------------A------	0.9956008798240352	Y	N/A	N/A	N/A	N/A	N/A	N/A	N/A	N/A	N/A	N/A	N/A	N/A	N/A	N/A	N/A	N/A	N/A	N/A	N/A	N/A	N/A	N/A	N/A	N/A	N/A	N/A	N/A	N/A	N/A	N/A	N/A	N/A	N/A	N/A	N/A	N/A	N/A	N/A	N/A	N/A	N/A	N/A	N/A	N/A
1114	N/A	N/A	'-------------------------------------------E------	0.9956008798240352	Y	N/A	N/A	N/A	N/A	N/A	N/A	N/A	N/A	N/A	N/A	N/A	N/A	N/A	N/A	N/A	N/A	N/A	N/A	N/A	N/A	N/A	N/A	N/A	N/A	N/A	N/A	N/A	N/A	N/A	N/A	N/A	N/A	N/A	N/A	N/A	N/A	N/A	N/A	N/A	N/A	N/A	N/A	N/A	N/A
1115	N/A	N/A	'-------------------------------------------A------	0.9956008798240352	Y	N/A	N/A	N/A	N/A	N/A	N/A	N/A	N/A	N/A	N/A	N/A	N/A	N/A	N/A	N/A	N/A	N/A	N/A	N/A	N/A	N/A	N/A	N/A	N/A	N/A	N/A	N/A	N/A	N/A	N/A	N/A	N/A	N/A	N/A	N/A	N/A	N/A	N/A	N/A	N/A	N/A	N/A	N/A	N/A
1116	N/A	N/A	'-------------------------------------------P------	0.9956008798240352	Y	N/A	N/A	N/A	N/A	N/A	N/A	N/A	N/A	N/A	N/A	N/A	N/A	N/A	N/A	N/A	N/A	N/A	N/A	N/A	N/A	N/A	N/A	N/A	N/A	N/A	N/A	N/A	N/A	N/A	N/A	N/A	N/A	N/A	N/A	N/A	N/A	N/A	N/A	N/A	N/A	N/A	N/A	N/A	N/A
1117	N/A	N/A	'-----------------------------N-------------P------	0.9811037792441513	Y	N/A	N/A	N/A	N/A	N/A	N/A	N/A	N/A	N/A	N/A	N/A	N/A	N/A	N/A	N/A	N/A	N/A	N/A	N/A	N/A	N/A	N/A	N/A	N/A	N/A	N/A	N/A	N/A	N/A	N/A	N/A	N/A	N/A	N/A	N/A	N/A	N/A	N/A	N/A	N/A	N/A	N/A	N/A	N/A
1118	N/A	N/A	'-------------------------------------------K------	0.9956008798240352	Y	N/A	N/A	N/A	N/A	N/A	N/A	N/A	N/A	N/A	N/A	N/A	N/A	N/A	N/A	N/A	N/A	N/A	N/A	N/A	N/A	N/A	N/A	N/A	N/A	N/A	N/A	N/A	N/A	N/A	N/A	N/A	N/A	N/A	N/A	N/A	N/A	N/A	N/A	N/A	N/A	N/A	N/A	N/A	N/A
1119	N/A	N/A	'-------------------------------------------Q------	0.9956008798240352	Y	N/A	N/A	N/A	N/A	N/A	N/A	N/A	N/A	N/A	N/A	N/A	N/A	N/A	N/A	N/A	N/A	N/A	N/A	N/A	N/A	N/A	N/A	N/A	N/A	N/A	N/A	N/A	N/A	N/A	N/A	N/A	N/A	N/A	N/A	N/A	N/A	N/A	N/A	N/A	N/A	N/A	N/A	N/A	N/A
1120	N/A	N/A	'-------------------------------------------T------	0.9956008798240352	Y	N/A	N/A	N/A	N/A	N/A	N/A	N/A	N/A	N/A	N/A	N/A	N/A	N/A	N/A	N/A	N/A	N/A	N/A	N/A	N/A	N/A	N/A	N/A	N/A	N/A	N/A	N/A	N/A	N/A	N/A	N/A	N/A	N/A	N/A	N/A	N/A	N/A	N/A	N/A	N/A	N/A	N/A	N/A	N/A
1121	N/A	N/A	'-------------------------------------------L------	0.9956008798240352	Y	N/A	N/A	N/A	N/A	N/A	N/A	N/A	N/A	N/A	N/A	N/A	N/A	N/A	N/A	N/A	N/A	N/A	N/A	N/A	N/A	N/A	N/A	N/A	N/A	N/A	N/A	N/A	N/A	N/A	N/A	N/A	N/A	N/A	N/A	N/A	N/A	N/A	N/A	N/A	N/A	N/A	N/A	N/A	N/A
1122	N/A	N/A	'-------------------------------------------Q------	0.9956008798240352	Y	N/A	N/A	N/A	N/A	N/A	N/A	N/A	N/A	N/A	N/A	N/A	N/A	N/A	N/A	N/A	N/A	N/A	N/A	N/A	N/A	N/A	N/A	N/A	N/A	N/A	N/A	N/A	N/A	N/A	N/A	N/A	N/A	N/A	N/A	N/A	N/A	N/A	N/A	N/A	N/A	N/A	N/A	N/A	N/A
1123	N/A	N/A	'-----------------------F-------------------S------	0.9693061387722457	Y	N/A	N/A	N/A	N/A	N/A	N/A	N/A	N/A	N/A	N/A	N/A	N/A	N/A	N/A	N/A	N/A	N/A	N/A	N/A	N/A	N/A	N/A	N/A	N/A	N/A	N/A	N/A	N/A	N/A	N/A	N/A	N/A	N/A	N/A	N/A	N/A	N/A	N/A	N/A	N/A	N/A	N/A	N/A	N/A
1124	N/A	N/A	'-----------------------N-------------------R------	0.9693061387722457	Y	N/A	N/A	N/A	N/A	N/A	N/A	N/A	N/A	N/A	N/A	N/A	N/A	N/A	N/A	N/A	N/A	N/A	N/A	N/A	N/A	N/A	N/A	N/A	N/A	N/A	N/A	N/A	N/A	N/A	N/A	N/A	N/A	N/A	N/A	N/A	N/A	N/A	N/A	N/A	N/A	N/A	N/A	N/A	N/A
1125	N/A	N/A	'-----------------------Q-------------------E------	0.9693061387722457	Y	N/A	N/A	N/A	N/A	N/A	N/A	N/A	N/A	N/A	N/A	N/A	N/A	N/A	N/A	N/A	N/A	N/A	N/A	N/A	N/A	N/A	N/A	N/A	N/A	N/A	N/A	N/A	N/A	N/A	N/A	N/A	N/A	N/A	N/A	N/A	N/A	N/A	N/A	N/A	N/A	N/A	N/A	N/A	N/A
1126	N/A	N/A	'-----------------------I-------------------Q------	0.9693061387722457	Y	N/A	N/A	N/A	N/A	N/A	N/A	N/A	N/A	N/A	N/A	N/A	N/A	N/A	N/A	N/A	N/A	N/A	N/A	N/A	N/A	N/A	N/A	N/A	N/A	N/A	N/A	N/A	N/A	N/A	N/A	N/A	N/A	N/A	N/A	N/A	N/A	N/A	N/A	N/A	N/A	N/A	N/A	N/A	N/A
1127	N/A	N/A	'-----------------------M-------------------E------	0.9693061387722457	Y	N/A	N/A	N/A	N/A	N/A	N/A	N/A	N/A	N/A	N/A	N/A	N/A	N/A	N/A	N/A	N/A	N/A	N/A	N/A	N/A	N/A	N/A	N/A	N/A	N/A	N/A	N/A	N/A	N/A	N/A	N/A	N/A	N/A	N/A	N/A	N/A	N/A	N/A	N/A	N/A	N/A	N/A	N/A	N/A
1128	N/A	N/A	'-----------------------KF------------------G------	0.9606078784243153	Y	N/A	N/A	N/A	N/A	N/A	N/A	N/A	N/A	N/A	N/A	N/A	N/A	N/A	N/A	N/A	N/A	N/A	N/A	N/A	N/A	N/A	N/A	N/A	N/A	N/A	N/A	N/A	N/A	N/A	N/A	N/A	N/A	N/A	N/A	N/A	N/A	N/A	N/A	N/A	N/A	N/A	N/A	N/A	N/A
1129	N/A	N/A	'---------------------LWLI------------------W------	0.9292141571685664	Y	N/A	N/A	N/A	N/A	N/A	N/A	N/A	N/A	N/A	N/A	N/A	N/A	N/A	N/A	N/A	N/A	N/A	N/A	N/A	N/A	N/A	N/A	N/A	N/A	N/A	N/A	N/A	N/A	N/A	N/A	N/A	N/A	N/A	N/A	N/A	N/A	N/A	N/A	N/A	N/A	N/A	N/A	N/A	N/A
1130	N/A	N/A	'--------------------SHDQQ-----------S------T------	0.8775244951009797	Y	N/A	N/A	N/A	N/A	N/A	N/A	N/A	N/A	N/A	N/A	N/A	N/A	N/A	N/A	N/A	N/A	N/A	N/A	N/A	N/A	N/A	N/A	N/A	N/A	N/A	N/A	N/A	N/A	N/A	N/A	N/A	N/A	N/A	N/A	N/A	N/A	N/A	N/A	N/A	N/A	N/A	N/A	N/A	N/A
1131	N/A	N/A	'--------------------GDADD-----------S------L------	0.8775244951009797	Y	N/A	N/A	N/A	N/A	N/A	N/A	N/A	N/A	N/A	N/A	N/A	N/A	N/A	N/A	N/A	N/A	N/A	N/A	N/A	N/A	N/A	N/A	N/A	N/A	N/A	N/A	N/A	N/A	N/A	N/A	N/A	N/A	N/A	N/A	N/A	N/A	N/A	N/A	N/A	N/A	N/A	N/A	N/A	N/A
1132	N/A	N/A	'--------------------HNEFY-----------A------S------	0.8775244951009797	Y	N/A	N/A	N/A	N/A	N/A	N/A	N/A	N/A	N/A	N/A	N/A	N/A	N/A	N/A	N/A	N/A	N/A	N/A	N/A	N/A	N/A	N/A	N/A	N/A	N/A	N/A	N/A	N/A	N/A	N/A	N/A	N/A	N/A	N/A	N/A	N/A	N/A	N/A	N/A	N/A	N/A	N/A	N/A	N/A
1133	N/A	N/A	'--------------------AEASQ-----------E------F------	0.8775244951009797	Y	N/A	N/A	N/A	N/A	N/A	N/A	N/A	N/A	N/A	N/A	N/A	N/A	N/A	N/A	N/A	N/A	N/A	N/A	N/A	N/A	N/A	N/A	N/A	N/A	N/A	N/A	N/A	N/A	N/A	N/A	N/A	N/A	N/A	N/A	N/A	N/A	N/A	N/A	N/A	N/A	N/A	N/A	N/A	N/A
1134	N/A	N/A	'--------------------SNDDD-----------T------L------	0.8775244951009797	Y	N/A	N/A	N/A	N/A	N/A	N/A	N/A	N/A	N/A	N/A	N/A	N/A	N/A	N/A	N/A	N/A	N/A	N/A	N/A	N/A	N/A	N/A	N/A	N/A	N/A	N/A	N/A	N/A	N/A	N/A	N/A	N/A	N/A	N/A	N/A	N/A	N/A	N/A	N/A	N/A	N/A	N/A	N/A	N/A
1135	N/A	N/A	'------------------V-DFFSV-----------D------H------	0.8410317936412719	Y	N/A	N/A	N/A	N/A	N/A	N/A	N/A	N/A	N/A	N/A	N/A	N/A	N/A	N/A	N/A	N/A	N/A	N/A	N/A	N/A	N/A	N/A	N/A	N/A	N/A	N/A	N/A	N/A	N/A	N/A	N/A	N/A	N/A	N/A	N/A	N/A	N/A	N/A	N/A	N/A	N/A	N/A	N/A	N/A
1136	N/A	N/A	'-----------------ITQSTYFN-----------E------K------	0.7696460707858428	Y	N/A	N/A	N/A	N/A	N/A	N/A	N/A	N/A	N/A	N/A	N/A	N/A	N/A	N/A	N/A	N/A	N/A	N/A	N/A	N/A	N/A	N/A	N/A	N/A	N/A	N/A	N/A	N/A	N/A	N/A	N/A	N/A	N/A	N/A	N/A	N/A	N/A	N/A	N/A	N/A	N/A	N/A	N/A	N/A
1137	N/A	N/A	'----------------VLNQDQQQT-----------L--S---I------	0.7319536092781442	Y	N/A	N/A	N/A	N/A	N/A	N/A	N/A	N/A	N/A	N/A	N/A	N/A	N/A	N/A	N/A	N/A	N/A	N/A	N/A	N/A	N/A	N/A	N/A	N/A	N/A	N/A	N/A	N/A	N/A	N/A	N/A	N/A	N/A	N/A	N/A	N/A	N/A	N/A	N/A	N/A	N/A	N/A	N/A	N/A
1138	N/A	N/A	'----------------GSAIMFMIY-----------T--G---A------	0.7319536092781442	Y	N/A	N/A	N/A	N/A	N/A	N/A	N/A	N/A	N/A	N/A	N/A	N/A	N/A	N/A	N/A	N/A	N/A	N/A	N/A	N/A	N/A	N/A	N/A	N/A	N/A	N/A	N/A	N/A	N/A	N/A	N/A	N/A	N/A	N/A	N/A	N/A	N/A	N/A	N/A	N/A	N/A	N/A	N/A	N/A
1139	N/A	N/A	'N---------------SISEYVVLL-----------Q--S---A----D-	0.6815636872625475	Y	N/A	N/A	N/A	N/A	N/A	N/A	N/A	N/A	N/A	N/A	N/A	N/A	N/A	N/A	N/A	N/A	N/A	N/A	N/A	N/A	N/A	N/A	N/A	N/A	N/A	N/A	N/A	N/A	N/A	N/A	N/A	N/A	N/A	N/A	N/A	N/A	N/A	N/A	N/A	N/A	N/A	N/A	N/A	N/A
1140	N/A	N/A	'E------W-------LSESERHHHQ--N--------E--D---T--G-G-	0.5956808638272344	Y	N/A	N/A	N/A	N/A	N/A	N/A	N/A	N/A	N/A	N/A	N/A	N/A	N/A	N/A	N/A	N/A	N/A	N/A	N/A	N/A	N/A	N/A	N/A	N/A	N/A	N/A	N/A	N/A	N/A	N/A	N/A	N/A	N/A	N/A	N/A	N/A	N/A	N/A	N/A	N/A	N/A	N/A	N/A	N/A
1141	2.88	4.39E-1	'T------P-------LALSAAAAAAF-R--------TS-E--TD--SKSD	0.4872025594881023	N	1E0	1E0	1E0	1E0	1E0	1E0	2.58	2.60	4.69	4.31	2.51	2.06	2.75	3.01	3.67	2.43	1.76	1.83	4.82	2.14	4.57	1.78	3.01	3.67	3.89	3.84	5.75E-1	5.672E-1	7.171E-2	1.038E-1	6.123E-1	8.315E-1	4.951E-1	3.877E-1	2.002E-1	6.545E-1	9.387E-1	9.189E-1	6.283E-2	7.953E-1	8.053E-2	9.331E-1	3.898E-1	2.003E-1
1142	2.71	5.162E-1	'S------P------EPLSLGTGGGGT-F-----L-AQG--S-GES-RHEH	0.4059188162367526	N	1E0	1E0	1E0	1E0	1E0	1E0	2.76	2.33	4.29	3.94	2.33	1.55	2.33	3.12	3.61	2.66	1.86	1.36	3.85	1.66	4.68	1.31	2.51	3.58	3.33	3.30	4.926E-1	7.013E-1	1.06E-1	1.513E-1	7.007E-1	9.797E-1	7.051E-1	3.506E-1	2.132E-1	5.409E-1	9.103E-1	9.952E-1	1.667E-1	9.615E-1	7.239E-2	9.97E-1	6.135E-1	2.189E-1
1143	3.17	3.306E-1	'G------E------RRASLGRRRRRH-S-----K-EKS--G-SSG-DNDD	0.4059188162367526	N	1E0	1E0	1E0	1E0	1E0	1E0	3.57	4.54	3.25	3.10	3.87	2.15	2.56	5.38	1.54	3.00	2.08	2.21	6.76	1.84	2.02	1.70	4.16	6.59	3.76	5.36	2.216E-1	8.241E-2	3.062E-1	3.573E-1	1.623E-1	7.892E-1	5.878E-1	3.743E-2	9.816E-1	3.914E-1	8.212E-1	7.631E-1	1.175E-2	9.146E-1	8.502E-1	9.535E-1	1.208E-1	1.34E-2
1144	3.12	3.477E-1	'Y------T------GEQHTNAAAAAQ-KN-NNST-TPD--S-DDS-DDQE	0.3459308138372325	N	1E0	1E0	1E0	1E0	1E0	1E0	3.75	3.29	3.05	2.88	3.81	2.47	2.25	4.73	2.99	4.58	2.90	1.05	4.21	1.65	3.79	1.73	2.32	4.68	4.15	3.19	1.837E-1	2.942E-1	3.732E-1	4.411E-1	1.732E-1	6.31E-1	7.437E-1	6.872E-2	3.953E-1	7.992E-2	4.342E-1	9.999E-1	1.15E-1	9.638E-1	1.758E-1	9.473E-1	7.085E-1	7.201E-2
1145	2.58	5.781E-1	'Q------C------EPLPLKLLLLLSQLVVVIVN-DEE--ESEVD-GEQE	0.30343931213757247	N	1E0	1E0	1E0	1E0	1E0	1E0	3.00	2.45	2.70	2.36	2.41	3.65	2.04	1.88	2.79	1.92	1.99	1.46	3.00	1.41	3.45	2.85	2.81	2.36	4.17	2.76	3.918E-1	6.432E-1	5.187E-1	6.876E-1	6.601E-1	2.035E-1	8.399E-1	9.043E-1	4.805E-1	8.871E-1	8.604E-1	9.892E-1	3.932E-1	9.926E-1	2.51E-1	4.535E-1	4.688E-1	6.85E-1
1146	2.72	5.124E-1	'KA-----S-----SSWSFKKRRRRRSGNETPSNQLEET--EGVLE-TRGG	0.22615476904619078	N	1E0	1E0	1E0	1E0	1E0	1E0	3.39	2.95	2.88	2.94	2.53	2.01	1.81	3.56	1.84	2.85	1.79	1.69	5.24	1.70	2.23	1.38	2.58	4.23	2.85	3.28	2.653E-1	4.121E-1	4.42E-1	4.15E-1	6.031E-1	8.538E-1	9.241E-1	2.234E-1	9.174E-1	4.542E-1	9.311E-1	9.566E-1	4.25E-2	9.538E-1	7.534E-1	9.946E-1	5.778E-1	1.13E-1
1147	3.35	2.771E-1	'FT-----S-----HVAILLQIFIIISITIVVVVTKMTT--TSSTT-IMII	0.22615476904619078	N	1E0	9.99E-1	1E0	1E0	1E0	1E0	4.56	2.20	9.96	8.33	2.24	3.40	3.30	1.35	7.88	2.70	3.45	3.66	8.79	2.54	9.49	2.14	2.52	2.15	3.90	3.12	8.104E-2	7.681E-1	1.395E-3	3.806E-3	7.491E-1	2.625E-1	2.927E-1	9.955E-1	5.134E-3	5.194E-1	2.509E-1	2.013E-1	2.82E-3	5.993E-1	1.842E-3	7.945E-1	6.058E-1	7.913E-1
1148	2.52	6.087E-1	'APLMMM-L-I---SELLFIFLLLLLESDTVTNYTDATA--TEPTT-AGGG	0.16336732653469307	N	1E0	1E0	1E0	1E0	1E0	1E0	2.61	1.90	4.47	3.97	1.78	2.45	2.62	1.90	4.07	1.88	1.80	1.73	3.38	1.83	5.04	2.10	2.58	2.39	3.30	2.73	5.636E-1	8.969E-1	8.882E-2	1.47E-1	9.333E-1	6.408E-1	5.577E-1	8.953E-1	1.32E-1	9.023E-1	9.273E-1	9.47E-1	2.691E-1	9.184E-1	5.099E-2	8.148E-1	5.778E-1	6.738E-1
1149	2.32	7.056E-1	'KRGGGGLYYG-FVDRVRLRKRRRRRISVSSYFFVKTTT--TEGTT-SSSS	0.09818036392721456	N	1E0	1E0	1E0	1E0	1E0	1E0	3.87	2.13	3.09	4.18	1.89	2.38	1.55	2.12	2.16	2.41	2.43	1.90	6.36	2.27	2.20	1.60	2.16	2.72	2.94	2.53	1.632E-1	8.022E-1	3.598E-1	1.186E-1	9.001E-1	6.78E-1	9.802E-1	8.03E-1	7.864E-1	6.637E-1	6.525E-1	8.95E-1	1.611E-2	7.337E-1	7.647E-1	9.721E-1	7.847E-1	5.118E-1
1150	3.40	2.645E-1	'LYPTTTGLGFIGGASLTVVLLFLLFGLLFLLGGLVLLL--LLPLL-LLLL	0.060787842431513694	N	9.986E-1	5.084E-1	1E0	1E0	1E0	1E0	2.55	1.96	30.01	28.52	2.54	2.47	11.76	1.29	25.36	1.61	3.23	7.79	4.51	6.47	28.03	2.37	3.13	2.16	3.56	4.42	5.904E-1	8.738E-1	2.184E-6	2.956E-6	5.967E-1	6.335E-1	5.425E-4	9.976E-1	5.949E-6	9.704E-1	3.14E-1	5.478E-3	8.571E-2	1.479E-2	3.274E-6	6.836E-1	3.444E-1	7.856E-1
1151	2.48	6.281E-1	'PWQHHHPPFNEVILRELFFFTVAAAFFRVVVVVITIII--IISII-FLFF	0.060787842431513694	N	1E0	1E0	1E0	1E0	1E0	1E0	3.14	2.12	3.95	3.68	1.37	3.20	2.29	1.28	3.32	1.57	1.81	1.95	3.45	1.92	3.93	2.65	2.70	2.02	3.09	2.24	3.434E-1	8.069E-1	1.503E-1	1.968E-1	9.948E-1	3.231E-1	7.21E-1	9.978E-1	2.862E-1	9.775E-1	9.247E-1	8.782E-1	2.5E-1	8.883E-1	1.526E-1	5.44E-1	5.223E-1	8.501E-1
1152	3.30	2.912E-1	'KSPPPPHCDSHHHGPERGRGKKKKKSSHHHHHHSTGGG--GGGGG-NSSS	0.060787842431513694	N	1E0	1E0	1E0	1E0	1E0	1E0	4.43	4.23	3.36	3.52	4.15	1.83	2.34	6.00	2.20	5.31	3.01	1.65	4.94	2.11	3.01	1.16	2.70	6.22	3.24	3.83	9.254E-2	1.129E-1	2.733E-1	2.339E-1	1.217E-1	9.182E-1	6.986E-1	2.165E-2	7.682E-1	4.006E-2	3.906E-1	9.639E-1	5.616E-2	8.083E-1	3.887E-1	9.995E-1	5.205E-1	1.809E-2
1153	3.53	2.31E-1	'AFLLLLVPYMEARFPLLLLLLLLLMLSLLLLMLLLLLL--LLPLL-TAAA	0.060787842431513694	N	9.995E-1	1E0	1E0	1E0	1E0	1E0	2.88	3.00	6.58	6.03	1.76	3.89	3.73	1.91	5.30	0.96	1.84	2.92	3.51	2.90	6.60	3.55	4.07	3.07	3.94	3.79	4.409E-1	3.919E-1	1.353E-2	2.125E-2	9.403E-1	1.589E-1	1.883E-1	8.939E-1	4.041E-2	1E0	9.159E-1	4.257E-1	2.361E-1	4.334E-1	1.329E-2	2.262E-1	1.329E-1	3.65E-1
1154	N/A	N/A	'------PVP-PPP--------------L--------------Q-------	0.8320335932813439	Y	N/A	N/A	N/A	N/A	N/A	N/A	N/A	N/A	N/A	N/A	N/A	N/A	N/A	N/A	N/A	N/A	N/A	N/A	N/A	N/A	N/A	N/A	N/A	N/A	N/A	N/A	N/A	N/A	N/A	N/A	N/A	N/A	N/A	N/A	N/A	N/A	N/A	N/A	N/A	N/A	N/A	N/A	N/A	N/A
1155	N/A	N/A	'------TIE-AAE--------------T--------------G-------	0.8320335932813439	Y	N/A	N/A	N/A	N/A	N/A	N/A	N/A	N/A	N/A	N/A	N/A	N/A	N/A	N/A	N/A	N/A	N/A	N/A	N/A	N/A	N/A	N/A	N/A	N/A	N/A	N/A	N/A	N/A	N/A	N/A	N/A	N/A	N/A	N/A	N/A	N/A	N/A	N/A	N/A	N/A	N/A	N/A	N/A	N/A
1156	5.81	2.557E-2	'YYLLLLLVILFLLTILLTFLLLLLLLLLMLLLLGLLLL--LLILL-LLLL	0.060787842431513694	N	9.086E-1	3.338E-1	1E0	1E0	9.999E-1	9.372E-1	6.12	4.64	29.28	27.01	2.60	5.17	12.01	2.84	25.78	1.76	3.80	8.40	11.10	6.20	28.26	3.96	5.13	5.48	4.62	6.40	1.965E-2	7.54E-2	2.527E-6	4.081E-6	5.666E-1	4.55E-2	4.811E-4	4.566E-1	5.394E-6	9.402E-1	1.739E-1	3.634E-3	7.556E-4	1.841E-2	3.124E-6	1.489E-1	4.705E-2	3.412E-2
1157	4.57	8.026E-2	'KRRRRRRRRRRRRKTRRRRKSSSSSNKKKKKKKKKKKK--KKPKKDKKKK	0.03739252149570086	N	6.348E-1	9.696E-1	9.855E-1	1E0	1E0	1E0	7.09	7.18	4.40	4.22	6.76	4.58	2.66	9.22	0.87	8.16	5.07	2.98	7.93	2.66	1.48	3.44	4.57	9.62	4.28	5.24	9.086E-3	8.518E-3	9.523E-2	1.135E-1	1.171E-2	7.985E-2	5.386E-1	2.157E-3	1E0	4.261E-3	4.98E-2	3.995E-1	4.988E-3	5.373E-1	9.875E-1	2.521E-1	8.067E-2	1.702E-3
1158	3.50	2.385E-1	'MICFFFLLLCILFIRILILLLLLLLMVLTTTTTSSTTT--TTTTTVVVVV	0.03739252149570086	N	9.992E-1	9.995E-1	1E0	1E0	1E0	9.813E-1	5.73	2.71	8.23	7.40	2.14	4.07	3.35	1.53	6.97	2.71	3.37	3.97	9.27	3.26	7.70	2.86	3.16	3.18	4.48	3.61	2.736E-2	5.17E-1	4.058E-3	7.253E-3	7.955E-1	1.329E-1	2.77E-1	9.819E-1	9.955E-3	5.177E-1	2.701E-1	1.472E-1	2.098E-3	3.024E-1	5.838E-3	4.509E-1	3.348E-1	3.301E-1
1159	2.87	4.448E-1	'INPTTTNNNFNNNIHLVVLILILVLLVTVVVVVAAAAA--AAPAALVVVV	0.03739252149570086	N	1E0	1E0	1E0	1E0	1E0	1E0	3.02	1.79	12.75	11.94	2.73	3.38	4.97	1.45	10.63	2.17	2.80	2.48	4.10	1.98	11.34	2.60	2.65	1.37	4.53	2.94	3.839E-1	9.319E-1	3.403E-4	4.977E-4	5.053E-1	2.69E-1	5.455E-2	9.898E-1	9.639E-4	7.823E-1	4.738E-1	6.265E-1	1.284E-1	8.64E-1	6.666E-4	5.659E-1	5.434E-1	9.948E-1
1160	11.68	5.637E-4	'KRRRRRRRKRRRRRQKKKKRRRRRRRRRRRRRRRRRRR--RRNRRRRRRR	0.03739252149570086	N	1.352E-2	1.6E-1	2.691E-1	7.391E-1	7.002E-1	9.876E-1	17.91	19.02	10.17	9.60	17.89	13.35	5.55	23.01	2.19	20.84	13.63	7.30	21.55	5.32	1.04	10.08	11.56	23.83	10.02	11.80	4.667E-5	3.273E-5	1.244E-3	1.717E-3	4.69E-5	2.603E-4	3.216E-2	1.06E-5	7.699E-1	1.908E-5	2.304E-4	7.81E-3	1.565E-5	3.969E-2	9.999E-1	1.31E-3	5.973E-4	8.605E-6
1161	8.60	3.182E-3	'LYFFFFFLLLILLLTLLVLLLLLLLLLLLLLLLLLLLL--LLLLLLLLLL	0.03739252149570086	N	3.912E-1	1.114E-1	1E0	9.31E-1	8.856E-1	7.435E-1	8.17	8.05	31.85	28.41	4.06	9.00	12.78	4.37	26.93	1.44	4.91	10.65	15.03	7.84	30.78	7.39	8.84	8.36	7.46	9.33	4.237E-3	4.579E-3	1.529E-6	3.027E-6	1.337E-1	2.479E-3	3.354E-4	9.84E-2	4.157E-6	9.904E-1	5.799E-2	9.55E-4	1.307E-4	5.293E-3	1.874E-6	7.294E-3	2.735E-3	3.733E-3
1162	4.35	1.003E-1	'VALFFFLLLVLLLAPIVVMLLLLLLWLLLLLLLRLLLL--LLTLLLLLLL	0.03739252149570086	N	9.452E-1	9.829E-1	1E0	1E0	1E0	1E0	3.64	3.38	10.11	9.15	1.98	4.55	4.81	1.74	7.84	1.06	2.54	3.88	5.34	3.67	9.35	4.15	4.78	3.30	4.68	4.53	2.062E-1	2.692E-1	1.288E-3	2.247E-3	8.638E-1	8.227E-2	6.377E-2	9.445E-1	5.28E-3	9.999E-1	5.981E-1	1.608E-1	3.875E-2	2.002E-1	2.001E-3	1.221E-1	6.527E-2	2.923E-1
1163	9.49	1.835E-3	'KRKKKKRRRKKRHKNRRRRRRRRRRRRRRRRRRRRRRR--RRNRRRRRRR	0.03739252149570086	N	1.573E-2	2.05E-1	2.991E-1	9.452E-1	9.534E-1	9.989E-1	17.16	17.67	9.00	8.48	17.42	11.71	4.43	22.48	1.95	20.93	13.88	6.20	17.68	4.96	0.98	8.88	9.44	22.44	8.95	9.54	5.989E-5	5.05E-5	2.465E-3	3.438E-3	5.489E-5	5.556E-4	9.21E-2	1.218E-5	8.782E-1	1.855E-5	2.081E-4	1.841E-2	5.028E-5	5.537E-2	1E0	2.666E-3	1.888E-3	1.23E-5
1164	6.82	1.116E-2	'MVVVVVVIIIFIFVRLIVLLILLLLLLLLLLLLLLLLL--LLMLLLLLLL	0.03739252149570086	N	6.995E-1	9.968E-1	1E0	9.49E-1	8.284E-1	9.598E-1	8.03	7.23	8.92	8.84	3.58	10.39	5.93	2.07	6.60	1.90	3.80	6.10	15.17	5.19	7.04	8.10	7.94	5.55	7.75	6.47	4.634E-3	8.179E-3	2.596E-3	2.735E-3	2.188E-1	1.1E-3	2.3E-2	8.283E-1	1.332E-2	8.964E-1	1.742E-1	2.004E-2	1.235E-4	4.455E-2	9.445E-3	4.442E-3	4.929E-3	3.206E-2
1165	2.39	6.718E-1	'SYYYYYPNGYHLPSVGLPLGSSSSSRGAALLLLVFVVV--VVNVVSWGGG	0.03739252149570086	N	1E0	1E0	1E0	1E0	1E0	1E0	2.90	1.32	7.08	6.45	1.96	1.67	2.50	1.95	5.42	2.34	2.45	1.71	3.49	1.78	6.57	1.47	2.08	2.05	3.19	2.44	4.33E-1	9.967E-1	9.182E-3	1.495E-2	8.75E-1	9.603E-1	6.179E-1	8.781E-1	3.602E-2	6.962E-1	6.415E-1	9.509E-1	2.392E-1	9.345E-1	1.36E-2	9.882E-1	8.222E-1	8.37E-1
1166	9.37	1.969E-3	'RRRRRRRRRRRRRHSRRARRRRRRRRRRRRRRRRGRRR--RRKRRRRRRR	0.03739252149570086	N	7.012E-1	7.562E-1	4.615E-1	1E0	9.6E-1	9.79E-1	9.26	13.72	12.80	8.75	12.81	7.40	5.49	17.31	2.71	8.06	6.50	9.48	21.19	4.86	0.65	5.11	11.90	20.66	10.26	15.95	2.104E-3	2.222E-4	3.329E-4	2.888E-3	3.306E-4	7.238E-3	3.4E-2	5.703E-5	5.149E-1	4.542E-3	1.441E-2	1.845E-3	1.728E-5	6.098E-2	1E0	4.777E-2	5.058E-4	2.004E-5
1167	3.78	1.79E-1	'MYASSSLLLFFMMLHHVILILLLLLVVLLLLLLIIVVV--VVDVVFVVVV	0.03739252149570086	N	9.972E-1	9.988E-1	1E0	1E0	1E0	9.997E-1	5.18	3.48	7.97	6.69	2.24	5.29	3.43	0.97	6.11	2.35	3.48	3.66	10.41	2.68	7.46	3.86	4.03	2.71	4.65	3.69	4.508E-2	2.417E-1	4.848E-3	1.239E-2	7.497E-1	4.055E-2	2.557E-1	1E0	1.982E-2	6.908E-1	2.423E-1	2.026E-1	1.089E-3	5.293E-1	6.922E-3	1.649E-1	1.379E-1	5.171E-1
1168	3.40	2.626E-1	'LNVVVVFWMWWFFAAFNLKIIVVVVSALMLLLLTVVAA--AAIAAILAVV	0.03739252149570086	N	1E0	1E0	1E0	1E0	1E0	1E0	3.41	2.88	8.65	7.04	1.76	4.01	3.40	1.32	6.16	1.70	2.63	3.35	9.68	2.28	7.40	2.83	3.45	2.57	3.40	3.58	2.593E-1	4.421E-1	3.081E-3	9.447E-3	9.393E-1	1.41E-1	2.62E-1	9.968E-1	1.903E-2	9.542E-1	5.542E-1	2.773E-1	1.646E-3	7.296E-1	7.23E-3	4.603E-1	2.497E-1	5.844E-1
1169	3.99	1.441E-1	'KDNRRREEETHEEYTGRHRTRRRRRSRQQQQQQRRRRR--RRKRRRRRRR	0.03739252149570086	N	8.495E-1	9.994E-1	1E0	1E0	1E0	1E0	6.73	6.52	3.72	3.62	6.15	4.41	1.86	8.20	1.43	7.45	4.59	2.75	8.40	2.07	1.36	2.97	3.70	8.56	3.64	4.24	1.2E-2	1.419E-2	1.899E-1	2.107E-1	1.92E-2	9.373E-2	9.082E-1	4.151E-3	9.913E-1	6.99E-3	7.887E-2	4.993E-1	3.614E-3	8.276E-1	9.955E-1	4.028E-1	1.929E-1	3.269E-3
1170	3.05	3.724E-1	'FYYFFFAWFFFFCRSTIRAYYYYYYLKKKKKKKKKKKK-KKK-KKKKKKK	0.0639872025594881	N	1E0	1E0	1E0	1E0	1E0	1E0	5.06	3.84	3.94	5.96	2.03	4.81	1.78	2.44	1.98	2.62	2.98	2.42	11.44	2.34	2.37	3.13	3.59	3.71	2.98	3.13	5.026E-2	1.671E-1	1.513E-1	2.244E-2	8.465E-1	6.38E-2	9.331E-1	6.495E-1	8.659E-1	5.564E-1	3.997E-1	6.567E-1	6.35E-4	6.952E-1	6.811E-1	3.441E-1	2.163E-1	1.906E-1
1171	5.98	2.211E-2	'CFYYYYFFFMLFFLLLYLMMVVVVVFLILLLLLVLLIL-LLL-LLFLLLL	0.0639872025594881	N	7.478E-1	3.347E-1	1E0	9.964E-1	9.992E-1	7.941E-1	7.05	5.08	28.37	26.06	2.32	6.32	11.93	2.35	25.10	2.52	4.25	7.66	12.11	5.57	27.02	4.95	5.78	5.29	5.31	6.17	9.405E-3	4.937E-2	3.049E-6	5.054E-6	7.073E-1	1.666E-2	4.982E-4	6.941E-1	6.326E-6	6.079E-1	1.105E-1	6.006E-3	4.576E-4	3.156E-2	4.076E-6	5.595E-2	2.628E-2	4.059E-2
1172	3.49	2.403E-1	'VQYYYYDDTDDDDHDEKNE-KSQSNADDDDDDDDDDDD-SDDNDDNDDDD	0.06798640271945611	N	9.994E-1	9.992E-1	1E0	1E0	1E0	1E0	4.90	3.47	1.57	3.43	4.32	3.64	2.86	4.68	2.82	4.96	4.08	1.69	6.22	2.71	3.15	2.82	3.01	4.42	5.21	3.51	5.84E-2	2.442E-1	9.778E-1	2.546E-1	1.031E-1	2.049E-1	4.492E-1	7.223E-2	4.681E-1	5.53E-2	1.315E-1	9.568E-1	1.808E-2	5.138E-1	3.4E-1	4.673E-1	3.885E-1	9.311E-2
1173	4.12	1.258E-1	'QTMIIIRRKRRRQSASRLAKQEQQQRHRRRRRRMRRRR-DRRRRREQNRR	0.033393321335732855	N	1E0	1E0	1E0	1E0	9.995E-1	1E0	4.14	5.54	4.05	4.19	4.10	4.32	2.61	5.15	1.47	2.67	2.01	2.76	9.76	1.78	1.41	3.21	5.00	6.86	4.15	5.53	1.237E-1	3.242E-2	1.358E-1	1.171E-1	1.28E-1	1.029E-1	5.606E-1	4.626E-2	9.886E-1	5.356E-1	8.52E-1	4.909E-1	1.565E-3	9.332E-1	9.925E-1	3.195E-1	5.315E-2	1.087E-2
1174	3.27	2.999E-1	'KFVVVVTTTTTTTAILLAVFWWWWWLYYWYYYYYYYYY-YYYLYYYYYYY	0.033393321335732855	N	1E0	1E0	1E0	1E0	1E0	9.969E-1	6.36	2.48	9.03	7.81	1.55	3.87	3.01	1.92	7.43	3.51	4.15	4.05	10.44	3.00	8.81	2.35	2.35	2.82	2.82	2.51	1.617E-2	6.285E-1	2.428E-3	5.404E-3	9.803E-1	1.621E-1	3.878E-1	8.874E-1	7.064E-3	2.349E-1	1.22E-1	1.359E-1	1.068E-3	3.94E-1	2.787E-3	6.942E-1	6.943E-1	4.659E-1
1175	2.91	4.279E-1	'KEEEEEEEEEEEEKAFEFQKEEEEEEISSSSSSSSSSS-ISSASSVLLLL	0.033393321335732855	N	1E0	1E0	1E0	1E0	1E0	1E0	3.03	3.54	2.74	1.99	2.90	2.96	2.36	3.48	2.44	2.30	1.68	1.84	5.85	1.42	2.92	2.30	3.42	4.52	3.75	3.94	3.811E-1	2.271E-1	5.009E-1	8.631E-1	4.327E-1	4.074E-1	6.862E-1	2.426E-1	6.479E-1	7.187E-1	9.577E-1	9.171E-1	2.481E-2	9.919E-1	4.233E-1	7.19E-1	2.587E-1	8.464E-2
1176	3.32	2.857E-1	'KESSSSTTTRSTTKRLLKVQEEEEEKEQQQQQQEEEEE-KEENEEEKEEE	0.033393321335732855	N	1E0	1E0	1E0	1E0	1E0	1E0	3.88	4.20	2.77	2.05	3.53	4.06	2.26	4.02	2.18	3.10	2.18	1.94	6.21	1.41	2.70	3.08	3.84	5.05	4.68	4.17	1.605E-1	1.162E-1	4.872E-1	8.345E-1	2.314E-1	1.335E-1	7.389E-1	1.396E-1	7.786E-1	3.562E-1	7.787E-1	8.823E-1	1.821E-2	9.925E-1	5.194E-1	3.646E-1	1.679E-1	5.064E-2
1177	N/A	N/A	'F--------------Y-------VV-------------------------	0.8973205358928213	Y	N/A	N/A	N/A	N/A	N/A	N/A	N/A	N/A	N/A	N/A	N/A	N/A	N/A	N/A	N/A	N/A	N/A	N/A	N/A	N/A	N/A	N/A	N/A	N/A	N/A	N/A	N/A	N/A	N/A	N/A	N/A	N/A	N/A	N/A	N/A	N/A	N/A	N/A	N/A	N/A	N/A	N/A	N/A	N/A
1178	N/A	N/A	'G--------------L-------YY-------------------------	0.8973205358928213	Y	N/A	N/A	N/A	N/A	N/A	N/A	N/A	N/A	N/A	N/A	N/A	N/A	N/A	N/A	N/A	N/A	N/A	N/A	N/A	N/A	N/A	N/A	N/A	N/A	N/A	N/A	N/A	N/A	N/A	N/A	N/A	N/A	N/A	N/A	N/A	N/A	N/A	N/A	N/A	N/A	N/A	N/A	N/A	N/A
1179	N/A	N/A	'E--------------HV------FF-------------------------	0.863627274545091	Y	N/A	N/A	N/A	N/A	N/A	N/A	N/A	N/A	N/A	N/A	N/A	N/A	N/A	N/A	N/A	N/A	N/A	N/A	N/A	N/A	N/A	N/A	N/A	N/A	N/A	N/A	N/A	N/A	N/A	N/A	N/A	N/A	N/A	N/A	N/A	N/A	N/A	N/A	N/A	N/A	N/A	N/A	N/A	N/A
1180	N/A	N/A	'L--------------DY------LL-------------------------	0.863627274545091	Y	N/A	N/A	N/A	N/A	N/A	N/A	N/A	N/A	N/A	N/A	N/A	N/A	N/A	N/A	N/A	N/A	N/A	N/A	N/A	N/A	N/A	N/A	N/A	N/A	N/A	N/A	N/A	N/A	N/A	N/A	N/A	N/A	N/A	N/A	N/A	N/A	N/A	N/A	N/A	N/A	N/A	N/A	N/A	N/A
1181	N/A	N/A	'I-RRRRRAKHRRR-RHT---WFFNND------------------------	0.5633873225354928	Y	N/A	N/A	N/A	N/A	N/A	N/A	N/A	N/A	N/A	N/A	N/A	N/A	N/A	N/A	N/A	N/A	N/A	N/A	N/A	N/A	N/A	N/A	N/A	N/A	N/A	N/A	N/A	N/A	N/A	N/A	N/A	N/A	N/A	N/A	N/A	N/A	N/A	N/A	N/A	N/A	N/A	N/A	N/A	N/A
1182	N/A	N/A	'T-TTTTTTTTTTT-QGI---IILMMI------------------------	0.5633873225354928	Y	N/A	N/A	N/A	N/A	N/A	N/A	N/A	N/A	N/A	N/A	N/A	N/A	N/A	N/A	N/A	N/A	N/A	N/A	N/A	N/A	N/A	N/A	N/A	N/A	N/A	N/A	N/A	N/A	N/A	N/A	N/A	N/A	N/A	N/A	N/A	N/A	N/A	N/A	N/A	N/A	N/A	N/A	N/A	N/A
1183	N/A	N/A	'SGVVVVAGNNTSS-CVD---NNAAAR------------------------	0.5333933213357329	Y	N/A	N/A	N/A	N/A	N/A	N/A	N/A	N/A	N/A	N/A	N/A	N/A	N/A	N/A	N/A	N/A	N/A	N/A	N/A	N/A	N/A	N/A	N/A	N/A	N/A	N/A	N/A	N/A	N/A	N/A	N/A	N/A	N/A	N/A	N/A	N/A	N/A	N/A	N/A	N/A	N/A	N/A	N/A	N/A
1184	2.93	4.223E-1	'FFWWWWYYYYFVY-FHYPDGVLVSSFYYYHYYYYYYYY-NYY-YYYYYYY	0.09788042391521695	N	1E0	1E0	1E0	1E0	1E0	1E0	5.00	2.41	6.65	5.90	2.21	3.04	2.81	2.95	5.88	3.77	3.58	2.44	5.07	2.29	7.13	2.45	2.24	2.90	2.79	1.30	5.315E-2	6.623E-1	1.273E-2	2.36E-2	7.635E-1	3.783E-1	4.727E-1	4.135E-1	2.415E-2	1.805E-1	2.194E-1	6.446E-1	4.991E-2	7.243E-1	8.867E-3	6.416E-1	7.464E-1	4.312E-1
1185	3.47	2.454E-1	'SPPPPPPPPPPPP-RS-AALAAA--N------------------------	0.49420115976804646	N	1E0	1E0	1E0	9.996E-1	1E0	9.983E-1	2.09	3.19	6.21	6.26	3.60	3.16	3.26	3.96	4.60	3.33	2.42	2.02	1.83	2.67	5.74	2.85	3.63	4.16	5.15	4.45	8.173E-1	3.258E-1	1.82E-2	1.752E-2	2.138E-1	3.365E-1	3.021E-1	1.487E-1	7.807E-2	2.83E-1	6.566E-1	8.469E-1	9.185E-1	5.328E-1	2.723E-2	4.539E-1	2.086E-1	1.21E-1
1186	N/A	N/A	'NI-----------VTL-PLKSSG--Y------------------------	0.6428714257148571	Y	N/A	N/A	N/A	N/A	N/A	N/A	N/A	N/A	N/A	N/A	N/A	N/A	N/A	N/A	N/A	N/A	N/A	N/A	N/A	N/A	N/A	N/A	N/A	N/A	N/A	N/A	N/A	N/A	N/A	N/A	N/A	N/A	N/A	N/A	N/A	N/A	N/A	N/A	N/A	N/A	N/A	N/A	N/A	N/A
1187	2.90	4.334E-1	'IINNNNNNNNNNNGGSSGNVAKKVVFGSSSSSSNGGGG-KGGSGGGVGGG	0.033393321335732855	N	1E0	1E0	1E0	1E0	1E0	1E0	4.25	1.54	7.27	7.00	2.86	1.49	2.77	2.74	5.91	3.51	3.81	1.51	6.08	2.32	6.69	1.13	2.05	2.44	4.10	2.93	1.101E-1	9.808E-1	7.99E-3	9.715E-3	4.473E-1	9.863E-1	4.899E-1	5E-1	2.346E-2	2.354E-1	1.729E-1	9.85E-1	2.032E-2	7.096E-1	1.233E-2	9.997E-1	8.346E-1	6.462E-1
1188	3.78	1.788E-1	'THLLLLAAIVVLILYLLVAGVFFFFWAGATAAAIAAAA-IAAGAAAAAAA	0.033393321335732855	N	9.99E-1	7.092E-1	1E0	1E0	1E0	1E0	2.36	2.57	19.11	16.53	2.47	3.12	6.48	1.69	14.77	1.74	3.11	7.14	7.38	5.58	18.55	2.71	3.64	2.70	3.91	4.81	6.852E-1	5.808E-1	3.185E-5	7.483E-5	6.333E-1	3.497E-1	1.468E-2	9.553E-1	1.444E-4	9.436E-1	3.518E-1	8.751E-3	7.363E-3	3.122E-2	3.794E-5	5.143E-1	2.061E-1	5.225E-1
1189	3.19	3.265E-1	'VPWWWWFFFFVFFLPLLLHIIIMMMTAMLIMVVASAAA-KAAGAATTAAA	0.033393321335732855	N	9.999E-1	8.715E-1	1E0	1E0	1E0	1E0	2.34	2.02	14.88	13.32	1.88	2.52	5.04	1.57	11.67	1.66	2.36	5.31	4.09	4.37	14.74	2.31	2.98	2.32	3.38	3.71	6.975E-1	8.505E-1	1.386E-4	2.644E-4	9.039E-1	6.078E-1	5.129E-2	9.777E-1	5.657E-4	9.627E-1	6.885E-1	3.996E-2	1.303E-1	9.844E-2	1.465E-4	7.139E-1	4.006E-1	7.097E-1
1190	2.77	4.865E-1	'TARRRRRRRRRRRRTKERVRRGRRKRVVVVVVVLIVVV-PVVTVVMITMM	0.033393321335732855	N	1E0	1E0	1E0	1E0	1E0	1E0	4.00	2.93	3.24	4.22	2.48	3.99	1.63	1.81	2.18	2.20	2.37	2.19	7.36	2.17	2.05	2.81	2.88	2.74	4.18	2.98	1.417E-1	4.217E-1	3.087E-1	1.144E-1	6.263E-1	1.442E-1	9.674E-1	9.236E-1	7.747E-1	7.678E-1	6.799E-1	7.722E-1	7.46E-3	7.812E-1	8.345E-1	4.717E-1	4.415E-1	5.018E-1
1191	8.36	3.719E-3	'IIVVVVIIISLIIFVLLLLIIIIIICLLLLLLLLLLLL-RLLILLILLLL	0.033393321335732855	N	1.52E-1	2.758E-1	1E0	9.994E-1	9.563E-1	8.876E-1	6.83	5.87	20.49	17.68	3.78	8.83	9.63	1.52	15.61	2.24	5.73	8.45	13.72	7.50	18.44	7.91	8.82	4.65	8.59	8.27	1.11E-2	2.434E-2	2.107E-5	5.037E-5	1.786E-1	2.755E-3	1.691E-3	9.832E-1	1.046E-4	7.467E-1	2.743E-2	3.502E-3	2.224E-4	6.712E-3	3.932E-5	5.056E-3	2.774E-3	7.427E-2
1192	4.03	1.387E-1	'FMVVVVACGIAAFLSVMVQVFFFFITVATTTTTLLLLF-LMFVMMVLLII	0.033393321335732855	N	9.95E-1	7.621E-1	1E0	1E0	1E0	1E0	4.10	2.60	27.52	25.64	2.17	3.73	11.42	1.34	24.04	2.41	3.44	5.76	9.00	4.16	25.23	2.72	3.34	2.49	3.95	4.12	1.288E-1	5.685E-1	3.654E-6	5.569E-6	7.809E-1	1.875E-1	6.431E-4	9.96E-1	8.174E-6	6.602E-1	2.522E-1	2.668E-2	2.467E-3	1.215E-1	6.127E-6	5.094E-1	2.809E-1	6.216E-1
1193	3.09	3.579E-1	'VKNNNNKKNSSNNLVEKLTQNNNNNKLLLLLLLLLLLL-SLLDLLLILLL	0.033393321335732855	N	1E0	1E0	1E0	1E0	1E0	1E0	3.71	3.18	3.76	3.78	2.28	4.05	1.96	1.82	2.64	1.67	2.30	1.76	7.08	1.47	3.26	2.98	3.34	3.00	4.00	3.22	1.91E-1	3.274E-1	1.816E-1	1.78E-1	7.292E-1	1.359E-1	8.745E-1	9.228E-1	5.482E-1	9.596E-1	7.171E-1	9.404E-1	9.169E-3	9.887E-1	3.02E-1	3.987E-1	2.81E-1	3.919E-1
1194	7.20	8.385E-3	'LLLLLLLVLLLMLLCFFLLVLLLLLLLFLLLLLLLLLL-ALLRLLLMLLL	0.033393321335732855	N	6.601E-1	9.953E-1	1E0	9.844E-1	8.443E-1	9.002E-1	7.71	7.34	8.62	8.86	3.74	8.17	6.08	4.45	7.08	1.10	3.45	5.94	14.38	5.44	7.32	6.68	8.04	7.86	6.96	7.69	5.777E-3	7.543E-3	3.151E-3	2.697E-3	1.853E-1	4.219E-3	2.034E-2	9.063E-2	9.207E-3	9.998E-1	2.502E-1	2.296E-2	1.692E-4	3.549E-2	7.658E-3	1.249E-2	4.624E-3	5.237E-3
1195	N/A	N/A	'K-------------------------------------------------	0.96500699860028	Y	N/A	N/A	N/A	N/A	N/A	N/A	N/A	N/A	N/A	N/A	N/A	N/A	N/A	N/A	N/A	N/A	N/A	N/A	N/A	N/A	N/A	N/A	N/A	N/A	N/A	N/A	N/A	N/A	N/A	N/A	N/A	N/A	N/A	N/A	N/A	N/A	N/A	N/A	N/A	N/A	N/A	N/A	N/A	N/A
1196	N/A	N/A	'Q-------------------------------------------------	0.96500699860028	Y	N/A	N/A	N/A	N/A	N/A	N/A	N/A	N/A	N/A	N/A	N/A	N/A	N/A	N/A	N/A	N/A	N/A	N/A	N/A	N/A	N/A	N/A	N/A	N/A	N/A	N/A	N/A	N/A	N/A	N/A	N/A	N/A	N/A	N/A	N/A	N/A	N/A	N/A	N/A	N/A	N/A	N/A	N/A	N/A
1197	N/A	N/A	'Q-------------------------------------------------	0.96500699860028	Y	N/A	N/A	N/A	N/A	N/A	N/A	N/A	N/A	N/A	N/A	N/A	N/A	N/A	N/A	N/A	N/A	N/A	N/A	N/A	N/A	N/A	N/A	N/A	N/A	N/A	N/A	N/A	N/A	N/A	N/A	N/A	N/A	N/A	N/A	N/A	N/A	N/A	N/A	N/A	N/A	N/A	N/A	N/A	N/A
1198	N/A	N/A	'N-------------------------------------------------	0.96500699860028	Y	N/A	N/A	N/A	N/A	N/A	N/A	N/A	N/A	N/A	N/A	N/A	N/A	N/A	N/A	N/A	N/A	N/A	N/A	N/A	N/A	N/A	N/A	N/A	N/A	N/A	N/A	N/A	N/A	N/A	N/A	N/A	N/A	N/A	N/A	N/A	N/A	N/A	N/A	N/A	N/A	N/A	N/A	N/A	N/A
1199	N/A	N/A	'I-------------------------------------------------	0.96500699860028	Y	N/A	N/A	N/A	N/A	N/A	N/A	N/A	N/A	N/A	N/A	N/A	N/A	N/A	N/A	N/A	N/A	N/A	N/A	N/A	N/A	N/A	N/A	N/A	N/A	N/A	N/A	N/A	N/A	N/A	N/A	N/A	N/A	N/A	N/A	N/A	N/A	N/A	N/A	N/A	N/A	N/A	N/A	N/A	N/A
1200	N/A	N/A	'R-------------------------------------------------	0.96500699860028	Y	N/A	N/A	N/A	N/A	N/A	N/A	N/A	N/A	N/A	N/A	N/A	N/A	N/A	N/A	N/A	N/A	N/A	N/A	N/A	N/A	N/A	N/A	N/A	N/A	N/A	N/A	N/A	N/A	N/A	N/A	N/A	N/A	N/A	N/A	N/A	N/A	N/A	N/A	N/A	N/A	N/A	N/A	N/A	N/A
1201	N/A	N/A	'V-------------------------------------------------	0.96500699860028	Y	N/A	N/A	N/A	N/A	N/A	N/A	N/A	N/A	N/A	N/A	N/A	N/A	N/A	N/A	N/A	N/A	N/A	N/A	N/A	N/A	N/A	N/A	N/A	N/A	N/A	N/A	N/A	N/A	N/A	N/A	N/A	N/A	N/A	N/A	N/A	N/A	N/A	N/A	N/A	N/A	N/A	N/A	N/A	N/A
1202	N/A	N/A	'M-------------------------------------------------	0.96500699860028	Y	N/A	N/A	N/A	N/A	N/A	N/A	N/A	N/A	N/A	N/A	N/A	N/A	N/A	N/A	N/A	N/A	N/A	N/A	N/A	N/A	N/A	N/A	N/A	N/A	N/A	N/A	N/A	N/A	N/A	N/A	N/A	N/A	N/A	N/A	N/A	N/A	N/A	N/A	N/A	N/A	N/A	N/A	N/A	N/A
1203	N/A	N/A	'I-------------------------------------------------	0.96500699860028	Y	N/A	N/A	N/A	N/A	N/A	N/A	N/A	N/A	N/A	N/A	N/A	N/A	N/A	N/A	N/A	N/A	N/A	N/A	N/A	N/A	N/A	N/A	N/A	N/A	N/A	N/A	N/A	N/A	N/A	N/A	N/A	N/A	N/A	N/A	N/A	N/A	N/A	N/A	N/A	N/A	N/A	N/A	N/A	N/A
1204	N/A	N/A	'II----------------K-------------------------------	0.8985202959408118	Y	N/A	N/A	N/A	N/A	N/A	N/A	N/A	N/A	N/A	N/A	N/A	N/A	N/A	N/A	N/A	N/A	N/A	N/A	N/A	N/A	N/A	N/A	N/A	N/A	N/A	N/A	N/A	N/A	N/A	N/A	N/A	N/A	N/A	N/A	N/A	N/A	N/A	N/A	N/A	N/A	N/A	N/A	N/A	N/A
1205	N/A	N/A	'SK----------------S-------------------------------	0.8985202959408118	Y	N/A	N/A	N/A	N/A	N/A	N/A	N/A	N/A	N/A	N/A	N/A	N/A	N/A	N/A	N/A	N/A	N/A	N/A	N/A	N/A	N/A	N/A	N/A	N/A	N/A	N/A	N/A	N/A	N/A	N/A	N/A	N/A	N/A	N/A	N/A	N/A	N/A	N/A	N/A	N/A	N/A	N/A	N/A	N/A
1206	3.70	1.944E-1	'LYIIIIMVIVVVVLKLGGLLIVIIIVVMMMMMMVTMMM-IMMTMMMILLL	0.033393321335732855	N	9.919E-1	9.808E-1	1E0	1E0	1E0	9.998E-1	4.15	2.69	9.42	7.89	1.98	3.78	3.70	1.38	7.26	2.07	2.87	3.69	7.55	2.93	9.03	2.98	3.58	2.74	4.21	3.82	1.228E-1	5.257E-1	1.915E-3	5.118E-3	8.647E-1	1.791E-1	1.928E-1	9.943E-1	8.017E-3	8.279E-1	4.438E-1	1.959E-1	6.493E-3	4.216E-1	2.421E-3	4E-1	2.196E-1	5.022E-1
1207	3.42	2.578E-1	'FIHHHHLLMHQLLACSLFLFWLCCCSCSSSSSSFAAAC-CCCACCFLCCC	0.033393321335732855	N	1E0	9.902E-1	1E0	1E0	1E0	1E0	4.00	2.58	12.39	10.61	1.97	2.72	4.22	2.05	9.70	2.08	2.92	4.04	7.93	2.88	11.71	1.88	3.16	3.29	3.55	4.09	1.421E-1	5.789E-1	4.013E-4	9.744E-4	8.699E-1	5.091E-1	1.134E-1	8.382E-1	1.627E-3	8.246E-1	4.227E-1	1.373E-1	4.962E-3	4.404E-1	5.552E-4	9.028E-1	3.367E-1	2.946E-1
1208	3.82	1.707E-1	'SMIIIIYAYYFYYLVGTWTFVLLMMVVMFMMTMGLTTT--ITTIITCAFF	0.03739252149570086	N	1E0	6.658E-1	1E0	1E0	1E0	9.998E-1	4.93	2.16	28.38	26.49	1.98	2.99	11.76	1.76	25.12	3.01	3.69	6.98	8.28	5.25	26.97	1.92	2.29	2.68	3.02	3.95	5.671E-2	7.878E-1	3.045E-6	4.59E-6	8.657E-1	3.979E-1	5.407E-4	9.386E-1	6.292E-6	3.905E-1	1.964E-1	9.894E-3	3.927E-3	4.199E-2	4.124E-6	8.902E-1	7.222E-1	5.304E-1
1209	4.76	6.682E-2	'VLLLLLIIILIIIVTVAIIFMLMMMTFFFFFFFFFFFF--FFYFFYFYYY	0.03739252149570086	N	9.739E-1	5.22E-1	1E0	1E0	1E0	8.672E-1	6.61	3.54	27.67	25.40	1.79	5.06	11.85	1.46	24.97	3.24	4.39	7.02	11.96	5.00	26.42	3.54	3.84	3.51	3.89	4.51	1.315E-2	2.272E-1	3.538E-6	5.893E-6	9.32E-1	5.036E-2	5.188E-4	9.888E-1	6.516E-6	3.111E-1	9.622E-2	9.596E-3	4.908E-4	5.336E-2	4.66E-6	2.278E-1	1.682E-1	2.343E-1
1210	4.05	1.348E-1	'IFLLLLFLLLLLLLTIISIFLLLLLLGAGAAAGTAVAG--AAGAAVIVMM	0.03739252149570086	N	9.51E-1	2.381E-1	1E0	1E0	1E0	1E0	2.76	2.82	32.40	29.90	2.63	3.50	12.21	1.40	26.56	1.59	3.53	9.97	7.75	8.10	30.28	3.25	4.04	2.80	4.06	5.83	4.927E-1	4.681E-1	1.382E-6	2.232E-6	5.519E-1	2.383E-1	4.357E-4	9.932E-1	4.517E-6	9.743E-1	2.3E-1	1.39E-3	5.636E-3	4.435E-3	2.066E-6	3.077E-1	1.363E-1	4.728E-1
1211	8.60	3.183E-3	'LVIIIIVVIVLVLTLMMVFILLLLLFLLLLLLLLLLLL--LLVLLLLLLL	0.03739252149570086	N	2.305E-1	3.568E-2	1E0	9.975E-1	9.724E-1	9.042E-1	6.49	6.50	37.05	32.52	3.99	8.90	13.84	1.94	29.61	2.12	5.53	13.92	14.09	10.93	35.75	7.63	8.29	5.41	7.59	9.12	1.451E-2	1.435E-2	6.204E-7	1.351E-6	1.436E-1	2.632E-3	2.111E-4	8.801E-1	2.364E-6	8.061E-1	3.274E-2	2.043E-4	1.906E-4	8.254E-4	7.678E-7	6.141E-3	3.898E-3	3.627E-2
1212	5.73	2.75E-2	'VVLLLLVLIIIIIINIFVIFVLLIIAALLLLLLIIIII--IIIIIVLAVV	0.03739252149570086	N	5.917E-1	6.222E-1	1E0	1E0	9.907E-1	9.971E-1	5.09	4.17	27.99	25.40	2.92	6.81	11.65	0.72	23.43	2.35	4.63	6.71	13.93	4.98	24.46	5.37	5.85	2.80	5.86	5.60	4.896E-2	1.199E-1	3.302E-6	5.895E-6	4.237E-1	1.129E-2	5.715E-4	1E0	9.514E-6	6.931E-1	7.604E-2	1.215E-2	2.03E-4	5.426E-2	7.375E-6	3.762E-2	2.478E-2	4.754E-1
1213	3.39	2.647E-1	'SSAAAAIIIFIIIANAAAIVGGGGGVAAAAAAAAAAAA--AADAAAAAAA	0.03739252149570086	N	9.999E-1	9.998E-1	1E0	1E0	1E0	1E0	1.94	2.56	9.62	8.08	3.01	3.11	4.20	2.52	7.21	2.41	2.65	3.60	6.45	3.17	8.91	2.75	3.65	2.94	4.85	4.46	8.823E-1	5.879E-1	1.706E-3	4.484E-3	3.877E-1	3.51E-1	1.157E-1	6.047E-1	8.34E-3	6.617E-1	5.449E-1	2.138E-1	1.503E-2	3.314E-1	2.609E-3	4.981E-1	2.03E-1	4.144E-1
1214	23.34	9.734E-6	'HHHHHHHHHHHHHHHHHHHHHHHHHHHHHHHHHHHHHH--HH-HHHHHHH	0.06798640271945611	N	1.171E-2	3.213E-1	8.847E-3	4.704E-1	9.948E-1	1E0	35.09	21.53	36.64	33.22	20.11	23.89	0.12	22.18	23.46	25.24	23.22	17.77	43.50	14.29	31.55	17.35	17.34	25.64	26.01	18.27	8.583E-7	1.573E-5	6.627E-7	1.191E-6	2.353E-5	8.479E-6	1E0	1.316E-5	9.438E-6	6.118E-6	1.004E-5	4.888E-5	2.375E-7	1.755E-4	1.619E-6	5.62E-5	5.642E-5	5.566E-6
1215	15.66	1.025E-4	'LWWWWWWWWWWWWL-WWWLWWWWWWCWWWWWWWWWWWW--WW-WWWWWWW	0.10057988402319534	N	1E0	4.647E-2	1E0	6.492E-1	1E0	3.962E-2	21.57	7.24	44.46	36.79	4.15	17.09	18.23	9.58	39.51	6.35	8.50	26.94	35.97	19.63	46.40	11.09	5.59	14.10	0.96	13.05	1.556E-5	8.137E-3	2.086E-7	6.464E-7	1.228E-1	6.153E-5	4.198E-5	1.743E-3	4.221E-7	1.62E-2	3.406E-3	4.154E-6	7.4E-7	2.711E-5	1.614E-7	7.575E-4	3.09E-2	1.895E-4
1216	3.36	2.731E-1	'FIFFFFNNNNNNNL-ALCVINNNSSAMLLMMMMFLLLL--LL-LLLLLLL	0.10057988402319534	N	1E0	1E0	1E0	1E0	1E0	1E0	3.36	2.92	24.93	23.96	1.88	3.74	11.31	1.52	23.24	1.50	2.34	2.71	7.66	1.91	23.28	2.81	3.37	2.76	3.55	3.39	2.755E-1	4.247E-1	6.581E-6	8.327E-6	9.041E-1	1.856E-1	6.784E-4	9.832E-1	9.974E-6	9.857E-1	6.961E-1	5.154E-1	6.008E-3	8.908E-1	9.89E-6	4.719E-1	2.707E-1	4.917E-1
1217	7.47	6.86E-3	'SVGGGGSAAAAAGT-AAAAGGAGGGGAAAAAAAAAAAA--AA-AAAAAAA	0.10057988402319534	N	9.975E-1	1.255E-1	1E0	3.677E-1	1E0	9.997E-1	1.85	4.35	40.56	37.73	7.76	3.16	13.79	5.71	32.47	5.54	6.92	15.09	7.17	13.22	40.88	3.83	6.08	5.82	9.79	10.27	9.12E-1	1.002E-1	3.609E-7	5.563E-7	5.584E-3	3.358E-1	2.157E-4	2.802E-2	1.364E-6	3.238E-2	1.037E-2	1.276E-4	8.555E-3	2.76E-4	3.446E-7	1.694E-1	2.037E-2	2.534E-2
1218	13.03	2.995E-4	'CACCCCCCCCCCCC-CCVCCCCCCCCCCCCCCCCCCCC-CCC-CCCCCCC	0.09658068386322735	N	3.582E-2	3.138E-2	1E0	2.197E-1	9.999E-1	7.05E-1	11.39	0.44	36.25	32.43	13.39	9.42	14.76	9.91	28.14	12.80	14.29	12.22	14.75	12.29	34.92	9.09	10.61	5.69	19.91	13.26	6.503E-4	1E0	7.071E-7	1.375E-6	2.564E-4	1.914E-3	1.451E-4	1.439E-3	3.199E-6	3.329E-4	1.754E-4	4.345E-4	1.457E-4	4.203E-4	8.835E-7	2.337E-3	9.746E-4	2.831E-2
1219	3.58	2.193E-1	'FMFFFFLMFLIFIY-GGGGILLLLLFIAIIIVILIIII-LII-IIIVIII	0.09658068386322735	N	9.408E-1	3.158E-1	1E0	1E0	1E0	1E0	3.42	2.33	30.27	28.19	2.12	3.19	11.90	1.07	25.48	1.91	3.46	8.24	7.10	6.61	28.16	2.84	3.51	2.34	3.64	4.83	2.587E-1	7.001E-1	2.072E-6	3.167E-6	8.038E-1	3.257E-1	5.062E-4	9.999E-1	5.784E-6	8.904E-1	2.475E-1	4.036E-3	9.012E-3	1.318E-2	3.186E-6	4.569E-1	2.347E-1	6.986E-1
1220	6.14	1.937E-2	'WFYYYYYYFYYYYW-FFWWWQQQQQNWWWWWWWWWWWW--WW-WWWWWWW	0.10057988402319534	N	1E0	1E0	1E0	8.907E-1	1E0	9.998E-1	9.22	5.91	25.07	23.48	2.89	7.80	11.89	5.17	24.48	6.36	6.42	4.80	20.77	3.86	24.83	4.50	4.49	5.79	1.44	3.40	2.161E-3	2.356E-2	6.366E-6	9.402E-6	4.367E-1	5.438E-3	5.077E-4	4.555E-2	7.332E-6	1.612E-2	1.535E-2	6.453E-2	1.943E-5	1.639E-1	6.733E-6	8.603E-2	8.684E-2	2.592E-2
1221	4.85	6.109E-2	'YYFFFFFFFRFYYS-FGLYYFFFFFYYYYYYYYYYYYY--YY-YYYYFYY	0.10057988402319534	N	1E0	1E0	1E0	9.981E-1	1E0	9.059E-1	8.91	3.09	9.53	9.85	2.06	4.95	4.33	3.07	9.37	5.23	5.74	4.98	12.27	4.76	9.80	3.41	2.55	3.54	3.27	1.77	2.611E-3	3.595E-1	1.792E-3	1.486E-3	8.318E-1	5.581E-2	1.021E-1	3.672E-1	1.978E-3	4.279E-2	2.708E-2	5.432E-2	4.25E-4	6.704E-2	1.535E-3	2.613E-1	5.943E-1	2.274E-1
1222	3.47	2.445E-1	'FQLLLLAASIIAAF-VLYMLLLLLLSSFVVVFFAAAAA--AA-AARMSSS	0.10057988402319534	N	9.999E-1	9.999E-1	1E0	1E0	1E0	1E0	3.18	3.11	9.33	7.89	1.95	3.71	3.89	1.95	6.91	1.60	2.23	3.27	8.82	2.50	7.99	2.80	3.73	3.25	3.67	4.12	3.299E-1	3.509E-1	2.023E-3	5.098E-3	8.759E-1	1.921E-1	1.598E-1	8.785E-1	1.044E-2	9.727E-1	7.547E-1	3.016E-1	2.769E-3	6.17E-1	4.776E-3	4.748E-1	1.873E-1	3.055E-1
1223	9.56	1.758E-3	'I-LLLLLIFVVIFV-VVMFIVIVVVIIIIIIIIIIIII--II-IIIVIII	0.1305738852229554	N	3.792E-2	2.108E-2	1E0	9.974E-1	9.637E-1	2.063E-1	9.52	5.60	35.87	31.01	5.55	9.57	13.92	0.88	28.55	5.07	8.93	12.91	17.25	10.41	34.43	8.40	9.47	4.00	10.51	9.56	1.809E-3	3.08E-2	7.528E-7	1.794E-6	3.225E-2	1.756E-3	2.04E-4	1E0	2.936E-6	4.994E-2	2.575E-3	3.162E-4	5.825E-5	1.091E-3	9.616E-7	3.63E-3	1.858E-3	1.42E-1
1224	3.57	2.22E-1	'G-SSSSSSSMSSSA-AEDYIPPPPPAGGGGGGGGGGGG--GG-GGGGGGG	0.1305738852229554	N	1E0	1E0	1E0	9.956E-1	1E0	1E0	3.12	2.86	6.02	5.66	3.44	1.21	3.50	4.66	5.14	4.35	2.68	2.09	3.64	2.76	6.65	1.41	2.79	4.64	4.33	4.01	3.485E-1	4.5E-1	2.132E-2	2.918E-2	2.519E-1	9.99E-1	2.388E-1	7.395E-2	4.669E-2	1.001E-1	5.279E-1	8.2E-1	2.066E-1	4.927E-1	1.278E-2	9.926E-1	4.79E-1	7.484E-2
1225	N/A	N/A	'-------------V-----------D-E--R--V------------M---	0.858628274345131	Y	N/A	N/A	N/A	N/A	N/A	N/A	N/A	N/A	N/A	N/A	N/A	N/A	N/A	N/A	N/A	N/A	N/A	N/A	N/A	N/A	N/A	N/A	N/A	N/A	N/A	N/A	N/A	N/A	N/A	N/A	N/A	N/A	N/A	N/A	N/A	N/A	N/A	N/A	N/A	N/A	N/A	N/A	N/A	N/A
1226	3.47	2.449E-1	'T-EEEEQYKRRKKE-RDETNMMMMMRDTRKQRQKKNNH--NN-NNFHERR	0.1305738852229554	N	9.999E-1	1E0	1E0	1E0	1E0	1E0	4.29	4.34	2.51	2.72	3.70	4.00	1.96	4.60	1.54	4.06	2.47	1.77	6.26	1.52	1.86	2.93	3.43	5.24	3.96	3.52	1.059E-1	1.012E-1	6.128E-1	5.093E-1	1.932E-1	1.424E-1	8.719E-1	7.808E-2	9.816E-1	1.344E-1	6.335E-1	9.374E-1	1.748E-2	9.831E-1	9.098E-1	4.209E-1	2.565E-1	4.253E-2
1227	2.57	5.819E-1	'V-AAAAYEYNEGA--WLIWILLLLLYYEERESKEEVAV--VM-MVDDYSS	0.16446710657868427	N	1E0	1E0	1E0	1E0	1E0	1E0	3.15	2.39	3.34	2.93	1.65	2.92	2.23	1.73	2.96	1.79	1.91	1.82	6.04	1.57	3.50	2.18	2.62	2.56	2.80	2.58	3.404E-1	6.699E-1	2.787E-1	4.215E-1	9.641E-1	4.239E-1	7.504E-1	9.456E-1	4.071E-1	9.3E-1	8.933E-1	9.219E-1	2.101E-2	9.77E-1	2.379E-1	7.768E-1	5.58E-1	5.865E-1
1228	2.96	4.073E-1	'S-EEEELIINIII--KEDDDQHEQQPELEESEECEEEE--EE-EEELEDD	0.16446710657868427	N	1E0	1E0	1E0	1E0	1E0	1E0	3.58	2.99	1.90	1.51	3.22	4.31	2.42	2.62	2.86	2.73	2.57	1.76	3.81	1.72	3.24	3.33	3.18	2.93	5.03	3.29	2.193E-1	3.955E-1	8.946E-1	9.843E-1	3.162E-1	1.04E-1	6.576E-1	5.588E-1	4.486E-1	5.067E-1	5.84E-1	9.383E-1	1.729E-1	9.495E-1	3.1E-1	2.826E-1	3.283E-1	4.195E-1
1229	2.83	4.613E-1	'S-GGGGGGGSGGG--SGSPQEDDGGDIQLMNIITHRRR--RQ-RKCQVAA	0.16446710657868427	N	1E0	1E0	1E0	1E0	1E0	1E0	3.02	2.22	3.15	3.38	2.54	1.45	2.18	3.10	2.77	2.89	2.19	1.35	4.14	1.96	3.28	1.19	2.27	3.39	3.45	3.11	3.853E-1	7.578E-1	3.372E-1	2.7E-1	5.983E-1	9.901E-1	7.786E-1	3.574E-1	4.864E-1	4.376E-1	7.734E-1	9.956E-1	1.231E-1	8.737E-1	2.962E-1	9.992E-1	7.329E-1	2.648E-1
1230	2.28	7.264E-1	'E-FFFFFFFFFFF--DTSTVFYFFFPFKKEDEESRQRP--PP-PPTSKEE	0.16446710657868427	N	1E0	1E0	1E0	1E0	1E0	1E0	3.11	2.14	2.48	2.64	1.71	2.76	1.94	2.21	2.34	2.29	1.73	1.63	3.25	1.78	2.72	2.22	2.27	2.55	2.82	2.00	3.512E-1	7.963E-1	6.272E-1	5.479E-1	9.506E-1	4.906E-1	8.802E-1	7.605E-1	6.963E-1	7.206E-1	9.457E-1	9.672E-1	3.068E-1	9.324E-1	5.098E-1	7.585E-1	7.322E-1	5.921E-1
1231	3.20	3.238E-1	'S-QQQQGSGDGGG--QKKG-PPPPPKDNTQPSVQGQHY--YH-YYTHINN	0.19906018796240754	N	1E0	1E0	1E0	1E0	1E0	1E0	3.69	3.06	3.79	3.66	3.33	1.87	1.98	4.55	2.76	4.37	2.77	1.00	3.52	1.71	3.87	1.43	2.14	4.51	3.34	2.82	1.963E-1	3.718E-1	1.765E-1	2.024E-1	2.83E-1	9.072E-1	8.654E-1	8.237E-2	4.918E-1	9.787E-2	4.896E-1	1E0	2.335E-1	9.522E-1	1.633E-1	9.916E-1	7.954E-1	8.563E-2
1232	2.50	6.169E-1	'E-GGGGQSAPSEA--NYTP-EVRSNREGHNVNNNEFVM--LM-LLFVRGG	0.19906018796240754	N	1E0	1E0	1E0	1E0	1E0	1E0	2.80	1.86	2.96	2.89	2.28	2.00	1.87	2.55	2.66	2.63	2.04	1.13	3.44	1.54	3.22	1.54	1.98	2.67	3.29	2.45	4.749E-1	9.083E-1	4.065E-1	4.364E-1	7.256E-1	8.57E-1	9.072E-1	5.923E-1	5.404E-1	5.517E-1	8.402E-1	9.997E-1	2.52E-1	9.813E-1	3.174E-1	9.807E-1	8.67E-1	5.347E-1
1233	3.28	2.987E-1	'T-DDDDDDDSDDD--ESGN-DEDNNTDNRNTSENGNDK--AD-EEGYFYY	0.19906018796240754	N	9.996E-1	1E0	1E0	1E0	1E0	1E0	4.96	4.15	1.79	3.32	4.70	2.70	2.60	6.03	2.94	5.94	3.96	1.52	5.55	2.51	3.23	1.84	2.19	5.77	4.05	2.95	5.546E-2	1.225E-1	9.297E-1	2.848E-1	7.077E-2	5.194E-1	5.688E-1	2.118E-2	4.161E-1	2.295E-2	1.481E-1	9.839E-1	3.221E-2	6.139E-1	3.134E-1	9.163E-1	7.724E-1	2.654E-2
1234	2.63	5.544E-1	'------PSDLVTS--C----SSCSS-TWWPWLILPVST--HS-HH-HLTQ	0.44521095780843833	N	1E0	1E0	1E0	1E0	1E0	1E0	3.34	1.39	8.40	7.26	2.19	1.91	2.72	2.00	6.84	2.64	2.84	2.61	3.88	2.09	8.84	1.46	1.95	2.05	3.32	2.37	2.799E-1	9.939E-1	3.626E-3	8.015E-3	7.708E-1	8.91E-1	5.101E-1	8.566E-1	1.105E-2	5.463E-1	4.578E-1	5.626E-1	1.616E-1	8.207E-1	2.737E-3	9.892E-1	8.773E-1	8.344E-1
1235	N/A	N/A	'---------I-----S----------KTELDTGGKRKG--KR-KK-GVFY	0.6495700859828035	Y	N/A	N/A	N/A	N/A	N/A	N/A	N/A	N/A	N/A	N/A	N/A	N/A	N/A	N/A	N/A	N/A	N/A	N/A	N/A	N/A	N/A	N/A	N/A	N/A	N/A	N/A	N/A	N/A	N/A	N/A	N/A	N/A	N/A	N/A	N/A	N/A	N/A	N/A	N/A	N/A	N/A	N/A	N/A	N/A
1236	N/A	N/A	'---------R-----L----------TVLTISQ-IIV---II-II--PSS	0.6989602079584084	Y	N/A	N/A	N/A	N/A	N/A	N/A	N/A	N/A	N/A	N/A	N/A	N/A	N/A	N/A	N/A	N/A	N/A	N/A	N/A	N/A	N/A	N/A	N/A	N/A	N/A	N/A	N/A	N/A	N/A	N/A	N/A	N/A	N/A	N/A	N/A	N/A	N/A	N/A	N/A	N/A	N/A	N/A	N/A	N/A
1237	N/A	N/A	'---------E-----G----------IGGWGWY-GGG---GG-GG--T--	0.7291541691661668	Y	N/A	N/A	N/A	N/A	N/A	N/A	N/A	N/A	N/A	N/A	N/A	N/A	N/A	N/A	N/A	N/A	N/A	N/A	N/A	N/A	N/A	N/A	N/A	N/A	N/A	N/A	N/A	N/A	N/A	N/A	N/A	N/A	N/A	N/A	N/A	N/A	N/A	N/A	N/A	N/A	N/A	N/A	N/A	N/A
1238	N/A	N/A	'---------Y-----P----------R--D-DK--------------M--	0.8682263547290542	Y	N/A	N/A	N/A	N/A	N/A	N/A	N/A	N/A	N/A	N/A	N/A	N/A	N/A	N/A	N/A	N/A	N/A	N/A	N/A	N/A	N/A	N/A	N/A	N/A	N/A	N/A	N/A	N/A	N/A	N/A	N/A	N/A	N/A	N/A	N/A	N/A	N/A	N/A	N/A	N/A	N/A	N/A	N/A	N/A
1239	N/A	N/A	'---------G-----A-------------------------------P--	0.9323135372925415	Y	N/A	N/A	N/A	N/A	N/A	N/A	N/A	N/A	N/A	N/A	N/A	N/A	N/A	N/A	N/A	N/A	N/A	N/A	N/A	N/A	N/A	N/A	N/A	N/A	N/A	N/A	N/A	N/A	N/A	N/A	N/A	N/A	N/A	N/A	N/A	N/A	N/A	N/A	N/A	N/A	N/A	N/A	N/A	N/A
1240	N/A	N/A	'---------L-----S-------------------------------E--	0.9323135372925415	Y	N/A	N/A	N/A	N/A	N/A	N/A	N/A	N/A	N/A	N/A	N/A	N/A	N/A	N/A	N/A	N/A	N/A	N/A	N/A	N/A	N/A	N/A	N/A	N/A	N/A	N/A	N/A	N/A	N/A	N/A	N/A	N/A	N/A	N/A	N/A	N/A	N/A	N/A	N/A	N/A	N/A	N/A	N/A	N/A
1241	N/A	N/A	'---------------E-------------------------------G--	0.9498100379924016	Y	N/A	N/A	N/A	N/A	N/A	N/A	N/A	N/A	N/A	N/A	N/A	N/A	N/A	N/A	N/A	N/A	N/A	N/A	N/A	N/A	N/A	N/A	N/A	N/A	N/A	N/A	N/A	N/A	N/A	N/A	N/A	N/A	N/A	N/A	N/A	N/A	N/A	N/A	N/A	N/A	N/A	N/A	N/A	N/A
1242	N/A	N/A	'---------------E----------------------------------	0.9673065386922617	Y	N/A	N/A	N/A	N/A	N/A	N/A	N/A	N/A	N/A	N/A	N/A	N/A	N/A	N/A	N/A	N/A	N/A	N/A	N/A	N/A	N/A	N/A	N/A	N/A	N/A	N/A	N/A	N/A	N/A	N/A	N/A	N/A	N/A	N/A	N/A	N/A	N/A	N/A	N/A	N/A	N/A	N/A	N/A	N/A
1243	N/A	N/A	'---------------A----------------------------------	0.9673065386922617	Y	N/A	N/A	N/A	N/A	N/A	N/A	N/A	N/A	N/A	N/A	N/A	N/A	N/A	N/A	N/A	N/A	N/A	N/A	N/A	N/A	N/A	N/A	N/A	N/A	N/A	N/A	N/A	N/A	N/A	N/A	N/A	N/A	N/A	N/A	N/A	N/A	N/A	N/A	N/A	N/A	N/A	N/A	N/A	N/A
1244	N/A	N/A	'---------------A----------------------------------	0.9673065386922617	Y	N/A	N/A	N/A	N/A	N/A	N/A	N/A	N/A	N/A	N/A	N/A	N/A	N/A	N/A	N/A	N/A	N/A	N/A	N/A	N/A	N/A	N/A	N/A	N/A	N/A	N/A	N/A	N/A	N/A	N/A	N/A	N/A	N/A	N/A	N/A	N/A	N/A	N/A	N/A	N/A	N/A	N/A	N/A	N/A
1245	N/A	N/A	'---------------A----------------------------------	0.9673065386922617	Y	N/A	N/A	N/A	N/A	N/A	N/A	N/A	N/A	N/A	N/A	N/A	N/A	N/A	N/A	N/A	N/A	N/A	N/A	N/A	N/A	N/A	N/A	N/A	N/A	N/A	N/A	N/A	N/A	N/A	N/A	N/A	N/A	N/A	N/A	N/A	N/A	N/A	N/A	N/A	N/A	N/A	N/A	N/A	N/A
1246	N/A	N/A	'---------------S----------------------------------	0.9673065386922617	Y	N/A	N/A	N/A	N/A	N/A	N/A	N/A	N/A	N/A	N/A	N/A	N/A	N/A	N/A	N/A	N/A	N/A	N/A	N/A	N/A	N/A	N/A	N/A	N/A	N/A	N/A	N/A	N/A	N/A	N/A	N/A	N/A	N/A	N/A	N/A	N/A	N/A	N/A	N/A	N/A	N/A	N/A	N/A	N/A
1247	N/A	N/A	'---------------C----------------------------------	0.9673065386922617	Y	N/A	N/A	N/A	N/A	N/A	N/A	N/A	N/A	N/A	N/A	N/A	N/A	N/A	N/A	N/A	N/A	N/A	N/A	N/A	N/A	N/A	N/A	N/A	N/A	N/A	N/A	N/A	N/A	N/A	N/A	N/A	N/A	N/A	N/A	N/A	N/A	N/A	N/A	N/A	N/A	N/A	N/A	N/A	N/A
1248	N/A	N/A	'---------------L----------------------------------	0.9673065386922617	Y	N/A	N/A	N/A	N/A	N/A	N/A	N/A	N/A	N/A	N/A	N/A	N/A	N/A	N/A	N/A	N/A	N/A	N/A	N/A	N/A	N/A	N/A	N/A	N/A	N/A	N/A	N/A	N/A	N/A	N/A	N/A	N/A	N/A	N/A	N/A	N/A	N/A	N/A	N/A	N/A	N/A	N/A	N/A	N/A
1249	N/A	N/A	'---------------W----------------------------------	0.9673065386922617	Y	N/A	N/A	N/A	N/A	N/A	N/A	N/A	N/A	N/A	N/A	N/A	N/A	N/A	N/A	N/A	N/A	N/A	N/A	N/A	N/A	N/A	N/A	N/A	N/A	N/A	N/A	N/A	N/A	N/A	N/A	N/A	N/A	N/A	N/A	N/A	N/A	N/A	N/A	N/A	N/A	N/A	N/A	N/A	N/A
1250	N/A	N/A	'---------------D----------N--I-II-----------------	0.9032193561287742	Y	N/A	N/A	N/A	N/A	N/A	N/A	N/A	N/A	N/A	N/A	N/A	N/A	N/A	N/A	N/A	N/A	N/A	N/A	N/A	N/A	N/A	N/A	N/A	N/A	N/A	N/A	N/A	N/A	N/A	N/A	N/A	N/A	N/A	N/A	N/A	N/A	N/A	N/A	N/A	N/A	N/A	N/A	N/A	N/A
1251	N/A	N/A	'---------------G----------N--G-GG-----------------	0.9032193561287742	Y	N/A	N/A	N/A	N/A	N/A	N/A	N/A	N/A	N/A	N/A	N/A	N/A	N/A	N/A	N/A	N/A	N/A	N/A	N/A	N/A	N/A	N/A	N/A	N/A	N/A	N/A	N/A	N/A	N/A	N/A	N/A	N/A	N/A	N/A	N/A	N/A	N/A	N/A	N/A	N/A	N/A	N/A	N/A	N/A
1252	N/A	N/A	'---------------T----------S-----------------------	0.9465106978604281	Y	N/A	N/A	N/A	N/A	N/A	N/A	N/A	N/A	N/A	N/A	N/A	N/A	N/A	N/A	N/A	N/A	N/A	N/A	N/A	N/A	N/A	N/A	N/A	N/A	N/A	N/A	N/A	N/A	N/A	N/A	N/A	N/A	N/A	N/A	N/A	N/A	N/A	N/A	N/A	N/A	N/A	N/A	N/A	N/A
1253	18.52	3.828E-5	'WWWWWWWWWWWWWWPWWWWWWWWWWWWWWWWWWWWWWW--WWWWWWWWWW	0.03739252149570086	N	9.96E-1	7.72E-2	1E0	2.117E-1	1E0	9.993E-1	20.57	23.10	36.26	33.65	21.39	9.62	15.46	33.76	28.78	30.56	16.21	13.75	7.91	12.84	34.34	7.83	6.90	32.64	0.38	8.16	2.056E-5	1.034E-5	7.059E-7	1.102E-6	1.634E-5	1.703E-3	1.108E-4	1.082E-6	2.797E-6	1.959E-6	8.391E-5	2.193E-4	5.031E-3	3.264E-4	9.762E-7	5.322E-3	1.05E-2	1.323E-6
1254	4.54	8.266E-2	'IVVVVVVVVMVVVRVIT-VVVVVVVILLLLLLLLLLLL--LLSLLLILLL	0.07418516296740653	N	9.021E-1	9.993E-1	1E0	1E0	9.999E-1	9.522E-1	6.26	3.49	7.72	7.74	3.16	5.91	4.30	1.03	6.40	3.20	4.37	4.06	11.04	4.09	6.90	4.53	4.63	2.52	6.33	4.55	1.755E-2	2.389E-1	5.766E-3	5.684E-3	3.371E-1	2.357E-2	1.051E-1	9.999E-1	1.558E-2	3.219E-1	9.802E-2	1.343E-1	7.788E-4	1.298E-1	1.054E-2	8.37E-2	7.606E-2	6.081E-1
1255	2.71	5.159E-1	'TLYYYYYYYGYYYASGR-TPTASSAGYYFHHHHANDDD--DHDDDHLTWW	0.07418516296740653	N	1E0	1E0	1E0	1E0	1E0	1E0	4.02	2.53	3.44	3.63	2.62	1.88	2.11	3.84	3.02	3.99	2.78	1.42	4.48	2.04	3.71	1.33	1.66	3.75	2.63	1.97	1.387E-1	6.012E-1	2.532E-1	2.09E-1	5.568E-1	9.037E-1	8.106E-1	1.681E-1	3.867E-1	1.443E-1	4.829E-1	9.919E-1	8.827E-2	8.387E-1	1.923E-1	9.965E-1	9.616E-1	1.838E-1
1256	2.79	4.811E-1	'HEPPPPPNPQPPPHQRS-NNIKIIIAQEEEEEEKTQIN--SNRNNSHKKK	0.07418516296740653	N	1E0	1E0	1E0	1E0	1E0	1E0	3.06	2.62	2.76	2.57	2.86	3.36	1.76	2.96	2.18	2.89	2.18	1.13	2.81	1.33	3.07	2.59	2.67	3.12	4.17	2.84	3.72E-1	5.558E-1	4.926E-1	5.844E-1	4.499E-1	2.732E-1	9.402E-1	4.08E-1	7.756E-1	4.371E-1	7.748E-1	9.997E-1	4.7E-1	9.966E-1	3.682E-1	5.702E-1	5.353E-1	3.479E-1
1257	N/A	N/A	'----------G----QT--I------------------------------	0.861627674465107	Y	N/A	N/A	N/A	N/A	N/A	N/A	N/A	N/A	N/A	N/A	N/A	N/A	N/A	N/A	N/A	N/A	N/A	N/A	N/A	N/A	N/A	N/A	N/A	N/A	N/A	N/A	N/A	N/A	N/A	N/A	N/A	N/A	N/A	N/A	N/A	N/A	N/A	N/A	N/A	N/A	N/A	N/A	N/A	N/A
1258	N/A	N/A	'----------V----IE--I--------------------------L---	0.8432313537292542	Y	N/A	N/A	N/A	N/A	N/A	N/A	N/A	N/A	N/A	N/A	N/A	N/A	N/A	N/A	N/A	N/A	N/A	N/A	N/A	N/A	N/A	N/A	N/A	N/A	N/A	N/A	N/A	N/A	N/A	N/A	N/A	N/A	N/A	N/A	N/A	N/A	N/A	N/A	N/A	N/A	N/A	N/A	N/A	N/A
1259	4.56	8.081E-2	'YT-----LA-R--L-HF--A-----VLLLLLLFLLLLL--LL-LLLMLLL	0.371125774845031	N	1E0	1E0	1E0	1E0	9.964E-1	1E0	4.90	4.55	6.35	6.00	2.48	5.02	3.14	2.77	4.58	1.24	2.28	3.48	11.06	2.58	5.02	3.63	4.65	4.92	4.10	4.71	5.872E-2	8.195E-2	1.619E-2	2.182E-2	6.273E-1	5.234E-2	3.424E-1	4.861E-1	7.969E-2	9.987E-1	7.292E-1	2.432E-1	7.72E-4	5.776E-1	5.211E-2	2.081E-1	7.458E-2	5.752E-2
1260	3.56	2.233E-1	'VE-----NL-Q--E-DG--G-----NAGSGGASNAAAA--GG-GGANSAA	0.371125774845031	N	1E0	1E0	1E0	9.961E-1	1E0	1E0	2.46	3.34	4.10	3.73	3.60	2.00	3.04	3.91	3.98	2.93	2.45	1.51	5.06	2.01	4.82	1.84	3.52	4.63	4.87	4.72	6.35E-1	2.801E-1	1.291E-1	1.879E-1	2.148E-1	8.559E-1	3.779E-1	1.557E-1	1.46E-1	4.205E-1	6.436E-1	9.85E-1	5.03E-2	8.55E-1	6.309E-2	9.162E-1	2.322E-1	7.588E-2
1261	2.84	4.578E-1	'EVYYYY-GD-E--D-GD--ENGENNPMERKKKKNMEND-KED-LVEEKNN	0.23725254949010202	N	1E0	1E0	1E0	1E0	1E0	1E0	3.53	3.07	1.84	1.78	3.24	2.87	2.30	3.98	2.13	3.81	2.62	1.34	3.85	1.73	2.81	2.30	2.71	4.10	3.77	2.96	2.306E-1	3.685E-1	9.146E-1	9.349E-1	3.102E-1	4.453E-1	7.189E-1	1.445E-1	8.001E-1	1.734E-1	5.588E-1	9.962E-1	1.654E-1	9.475E-1	4.706E-1	7.164E-1	5.167E-1	1.289E-1
1262	2.91	4.273E-1	'DTRRRRDTD-INNG-KL--DNKEEDNDRRRRRRDQQDQ-EQQ-SSQTETI	0.1873625274945011	N	1E0	1E0	1E0	1E0	1E0	1E0	3.78	2.99	1.93	2.95	2.88	3.17	2.02	3.10	1.82	3.09	2.62	1.35	5.75	1.85	2.14	2.38	2.83	3.53	3.90	3.05	1.774E-1	3.986E-1	8.833E-1	4.126E-1	4.425E-1	3.332E-1	8.476E-1	3.547E-1	9.221E-1	3.591E-1	5.591E-1	9.957E-1	2.704E-2	9.116E-1	7.962E-1	6.778E-1	4.604E-1	2.296E-1
1263	2.87	4.457E-1	'QPPPPPPRPPLILA-LV--PLLLLLFIIIIILLLTITL-ILI-IISLLTT	0.16986602679464108	N	1E0	9.999E-1	1E0	1E0	1E0	1E0	2.80	2.26	9.93	9.26	2.06	3.78	3.73	1.31	7.79	1.49	2.10	2.93	2.29	2.46	9.17	3.12	3.11	1.85	3.86	2.77	4.748E-1	7.378E-1	1.426E-3	2.113E-3	8.335E-1	1.784E-1	1.881E-1	9.972E-1	5.467E-3	9.862E-1	8.118E-1	4.185E-1	7.203E-1	6.384E-1	2.227E-3	3.478E-1	3.525E-1	9.139E-1
1264	2.70	5.211E-1	'TFGGGGANDTNSTF-PI--TTQKQTKGEDEEGGNEKHG-HGG-GGGGNKQ	0.16986602679464108	N	1E0	1E0	1E0	1E0	1E0	1E0	3.35	2.39	3.28	3.22	2.59	1.75	1.86	3.36	2.69	3.30	2.32	1.13	4.15	1.62	3.47	1.25	2.04	3.53	3.19	2.71	2.774E-1	6.704E-1	2.968E-1	3.165E-1	5.705E-1	9.417E-1	9.098E-1	2.745E-1	5.27E-1	2.921E-1	7.087E-1	9.997E-1	1.226E-1	9.689E-1	2.454E-1	9.984E-1	8.405E-1	2.293E-1
1265	2.75	4.99E-1	'NSDDDDQNEDSDDV-KG--INNNEKETQQSATLNQQQK-LKK-DKIESEY	0.16986602679464108	N	1E0	1E0	1E0	1E0	1E0	1E0	3.48	2.56	2.67	2.70	2.89	2.89	1.97	2.79	2.59	2.95	2.64	1.13	5.26	1.51	3.21	2.12	2.57	3.08	4.15	3.04	2.434E-1	5.887E-1	5.323E-1	5.195E-1	4.346E-1	4.354E-1	8.696E-1	4.793E-1	5.703E-1	4.136E-1	5.505E-1	9.997E-1	4.188E-2	9.843E-1	3.191E-1	8.027E-1	5.837E-1	3.626E-1
1266	2.76	4.948E-1	'FGYYYYPTPPSPPP-DP--FAAASKDPPPPPPPTHPFR-KHP-FKTRPEP	0.16986602679464108	N	1E0	1E0	1E0	1E0	1E0	1E0	2.95	2.59	3.84	3.84	2.85	2.44	2.66	4.01	3.24	3.80	2.25	1.89	1.61	2.31	4.11	2.11	2.30	3.82	3.24	2.43	4.122E-1	5.748E-1	1.679E-1	1.674E-1	4.535E-1	6.481E-1	5.401E-1	1.407E-1	3.1E-1	1.746E-1	7.435E-1	8.998E-1	9.709E-1	7.128E-1	1.268E-1	8.098E-1	7.197E-1	1.715E-1
1267	N/A	N/A	'-------------------------------------------P------	0.9956008798240352	Y	N/A	N/A	N/A	N/A	N/A	N/A	N/A	N/A	N/A	N/A	N/A	N/A	N/A	N/A	N/A	N/A	N/A	N/A	N/A	N/A	N/A	N/A	N/A	N/A	N/A	N/A	N/A	N/A	N/A	N/A	N/A	N/A	N/A	N/A	N/A	N/A	N/A	N/A	N/A	N/A	N/A	N/A	N/A	N/A
1268	N/A	N/A	'-------------------------------------------S------	0.9956008798240352	Y	N/A	N/A	N/A	N/A	N/A	N/A	N/A	N/A	N/A	N/A	N/A	N/A	N/A	N/A	N/A	N/A	N/A	N/A	N/A	N/A	N/A	N/A	N/A	N/A	N/A	N/A	N/A	N/A	N/A	N/A	N/A	N/A	N/A	N/A	N/A	N/A	N/A	N/A	N/A	N/A	N/A	N/A	N/A	N/A
1269	N/A	N/A	'-------------------------------------------C------	0.9956008798240352	Y	N/A	N/A	N/A	N/A	N/A	N/A	N/A	N/A	N/A	N/A	N/A	N/A	N/A	N/A	N/A	N/A	N/A	N/A	N/A	N/A	N/A	N/A	N/A	N/A	N/A	N/A	N/A	N/A	N/A	N/A	N/A	N/A	N/A	N/A	N/A	N/A	N/A	N/A	N/A	N/A	N/A	N/A	N/A	N/A
1270	N/A	N/A	'-------------------------------------------S------	0.9956008798240352	Y	N/A	N/A	N/A	N/A	N/A	N/A	N/A	N/A	N/A	N/A	N/A	N/A	N/A	N/A	N/A	N/A	N/A	N/A	N/A	N/A	N/A	N/A	N/A	N/A	N/A	N/A	N/A	N/A	N/A	N/A	N/A	N/A	N/A	N/A	N/A	N/A	N/A	N/A	N/A	N/A	N/A	N/A	N/A	N/A
1271	N/A	N/A	'-------------------------------------------L------	0.9956008798240352	Y	N/A	N/A	N/A	N/A	N/A	N/A	N/A	N/A	N/A	N/A	N/A	N/A	N/A	N/A	N/A	N/A	N/A	N/A	N/A	N/A	N/A	N/A	N/A	N/A	N/A	N/A	N/A	N/A	N/A	N/A	N/A	N/A	N/A	N/A	N/A	N/A	N/A	N/A	N/A	N/A	N/A	N/A	N/A	N/A
1272	N/A	N/A	'-------------------------------------------L------	0.9956008798240352	Y	N/A	N/A	N/A	N/A	N/A	N/A	N/A	N/A	N/A	N/A	N/A	N/A	N/A	N/A	N/A	N/A	N/A	N/A	N/A	N/A	N/A	N/A	N/A	N/A	N/A	N/A	N/A	N/A	N/A	N/A	N/A	N/A	N/A	N/A	N/A	N/A	N/A	N/A	N/A	N/A	N/A	N/A	N/A	N/A
1273	N/A	N/A	'-F-----------------Y-Y-Y--Y-YYYYYYY-YY-YYY-YYANFFY	0.6005798840231953	Y	N/A	N/A	N/A	N/A	N/A	N/A	N/A	N/A	N/A	N/A	N/A	N/A	N/A	N/A	N/A	N/A	N/A	N/A	N/A	N/A	N/A	N/A	N/A	N/A	N/A	N/A	N/A	N/A	N/A	N/A	N/A	N/A	N/A	N/A	N/A	N/A	N/A	N/A	N/A	N/A	N/A	N/A	N/A	N/A
1274	N/A	N/A	'-F-----------------N-W-W--Q-AYLFTNT-SN-KNN-WNKWNRS	0.6005798840231953	Y	N/A	N/A	N/A	N/A	N/A	N/A	N/A	N/A	N/A	N/A	N/A	N/A	N/A	N/A	N/A	N/A	N/A	N/A	N/A	N/A	N/A	N/A	N/A	N/A	N/A	N/A	N/A	N/A	N/A	N/A	N/A	N/A	N/A	N/A	N/A	N/A	N/A	N/A	N/A	N/A	N/A	N/A	N/A	N/A
1275	N/A	N/A	'-L-----------------Y-F-L--F-LENMPRE-HD-DKS-YYVTYFY	0.6005798840231953	Y	N/A	N/A	N/A	N/A	N/A	N/A	N/A	N/A	N/A	N/A	N/A	N/A	N/A	N/A	N/A	N/A	N/A	N/A	N/A	N/A	N/A	N/A	N/A	N/A	N/A	N/A	N/A	N/A	N/A	N/A	N/A	N/A	N/A	N/A	N/A	N/A	N/A	N/A	N/A	N/A	N/A	N/A	N/A	N/A
1276	N/A	N/A	'-G-----------------S-D-E--N-GNTAVTD-NS-TSS-KSNDTFI	0.6005798840231953	Y	N/A	N/A	N/A	N/A	N/A	N/A	N/A	N/A	N/A	N/A	N/A	N/A	N/A	N/A	N/A	N/A	N/A	N/A	N/A	N/A	N/A	N/A	N/A	N/A	N/A	N/A	N/A	N/A	N/A	N/A	N/A	N/A	N/A	N/A	N/A	N/A	N/A	N/A	N/A	N/A	N/A	N/A	N/A	N/A
1277	N/A	N/A	'-------------------------------P------------------	0.9856028794241152	Y	N/A	N/A	N/A	N/A	N/A	N/A	N/A	N/A	N/A	N/A	N/A	N/A	N/A	N/A	N/A	N/A	N/A	N/A	N/A	N/A	N/A	N/A	N/A	N/A	N/A	N/A	N/A	N/A	N/A	N/A	N/A	N/A	N/A	N/A	N/A	N/A	N/A	N/A	N/A	N/A	N/A	N/A	N/A	N/A
1278	N/A	N/A	'-------------------------------L------------------	0.9856028794241152	Y	N/A	N/A	N/A	N/A	N/A	N/A	N/A	N/A	N/A	N/A	N/A	N/A	N/A	N/A	N/A	N/A	N/A	N/A	N/A	N/A	N/A	N/A	N/A	N/A	N/A	N/A	N/A	N/A	N/A	N/A	N/A	N/A	N/A	N/A	N/A	N/A	N/A	N/A	N/A	N/A	N/A	N/A	N/A	N/A
1279	N/A	N/A	'-------------------------------E------------------	0.9856028794241152	Y	N/A	N/A	N/A	N/A	N/A	N/A	N/A	N/A	N/A	N/A	N/A	N/A	N/A	N/A	N/A	N/A	N/A	N/A	N/A	N/A	N/A	N/A	N/A	N/A	N/A	N/A	N/A	N/A	N/A	N/A	N/A	N/A	N/A	N/A	N/A	N/A	N/A	N/A	N/A	N/A	N/A	N/A	N/A	N/A
1280	N/A	N/A	'-------------------------------P------------------	0.9856028794241152	Y	N/A	N/A	N/A	N/A	N/A	N/A	N/A	N/A	N/A	N/A	N/A	N/A	N/A	N/A	N/A	N/A	N/A	N/A	N/A	N/A	N/A	N/A	N/A	N/A	N/A	N/A	N/A	N/A	N/A	N/A	N/A	N/A	N/A	N/A	N/A	N/A	N/A	N/A	N/A	N/A	N/A	N/A	N/A	N/A
1281	N/A	N/A	'-------------------------------L------------------	0.9856028794241152	Y	N/A	N/A	N/A	N/A	N/A	N/A	N/A	N/A	N/A	N/A	N/A	N/A	N/A	N/A	N/A	N/A	N/A	N/A	N/A	N/A	N/A	N/A	N/A	N/A	N/A	N/A	N/A	N/A	N/A	N/A	N/A	N/A	N/A	N/A	N/A	N/A	N/A	N/A	N/A	N/A	N/A	N/A	N/A	N/A
1282	N/A	N/A	'-D-----------------T------G-AN-NE-P-N---DG-R-Y--Y-	0.7491501699660066	Y	N/A	N/A	N/A	N/A	N/A	N/A	N/A	N/A	N/A	N/A	N/A	N/A	N/A	N/A	N/A	N/A	N/A	N/A	N/A	N/A	N/A	N/A	N/A	N/A	N/A	N/A	N/A	N/A	N/A	N/A	N/A	N/A	N/A	N/A	N/A	N/A	N/A	N/A	N/A	N/A	N/A	N/A	N/A	N/A
1283	N/A	N/A	'-M-----------------W------S-GT-GK-N-T---AL-G-T--P-	0.7491501699660066	Y	N/A	N/A	N/A	N/A	N/A	N/A	N/A	N/A	N/A	N/A	N/A	N/A	N/A	N/A	N/A	N/A	N/A	N/A	N/A	N/A	N/A	N/A	N/A	N/A	N/A	N/A	N/A	N/A	N/A	N/A	N/A	N/A	N/A	N/A	N/A	N/A	N/A	N/A	N/A	N/A	N/A	N/A	N/A	N/A
1284	N/A	N/A	'----------------------------C--P------------------	0.969506098780244	Y	N/A	N/A	N/A	N/A	N/A	N/A	N/A	N/A	N/A	N/A	N/A	N/A	N/A	N/A	N/A	N/A	N/A	N/A	N/A	N/A	N/A	N/A	N/A	N/A	N/A	N/A	N/A	N/A	N/A	N/A	N/A	N/A	N/A	N/A	N/A	N/A	N/A	N/A	N/A	N/A	N/A	N/A	N/A	N/A
1285	N/A	N/A	'----------------------------G--S------------------	0.969506098780244	Y	N/A	N/A	N/A	N/A	N/A	N/A	N/A	N/A	N/A	N/A	N/A	N/A	N/A	N/A	N/A	N/A	N/A	N/A	N/A	N/A	N/A	N/A	N/A	N/A	N/A	N/A	N/A	N/A	N/A	N/A	N/A	N/A	N/A	N/A	N/A	N/A	N/A	N/A	N/A	N/A	N/A	N/A	N/A	N/A
1286	N/A	N/A	'----------------------------T--V------------------	0.969506098780244	Y	N/A	N/A	N/A	N/A	N/A	N/A	N/A	N/A	N/A	N/A	N/A	N/A	N/A	N/A	N/A	N/A	N/A	N/A	N/A	N/A	N/A	N/A	N/A	N/A	N/A	N/A	N/A	N/A	N/A	N/A	N/A	N/A	N/A	N/A	N/A	N/A	N/A	N/A	N/A	N/A	N/A	N/A	N/A	N/A
1287	N/A	N/A	'----------------------------L--LI-----------------	0.9551089782043591	Y	N/A	N/A	N/A	N/A	N/A	N/A	N/A	N/A	N/A	N/A	N/A	N/A	N/A	N/A	N/A	N/A	N/A	N/A	N/A	N/A	N/A	N/A	N/A	N/A	N/A	N/A	N/A	N/A	N/A	N/A	N/A	N/A	N/A	N/A	N/A	N/A	N/A	N/A	N/A	N/A	N/A	N/A	N/A	N/A
1288	N/A	N/A	'----------------------------A--DI-----------------	0.9551089782043591	Y	N/A	N/A	N/A	N/A	N/A	N/A	N/A	N/A	N/A	N/A	N/A	N/A	N/A	N/A	N/A	N/A	N/A	N/A	N/A	N/A	N/A	N/A	N/A	N/A	N/A	N/A	N/A	N/A	N/A	N/A	N/A	N/A	N/A	N/A	N/A	N/A	N/A	N/A	N/A	N/A	N/A	N/A	N/A	N/A
1289	N/A	N/A	'----------------------------N--SS-----------------	0.9551089782043591	Y	N/A	N/A	N/A	N/A	N/A	N/A	N/A	N/A	N/A	N/A	N/A	N/A	N/A	N/A	N/A	N/A	N/A	N/A	N/A	N/A	N/A	N/A	N/A	N/A	N/A	N/A	N/A	N/A	N/A	N/A	N/A	N/A	N/A	N/A	N/A	N/A	N/A	N/A	N/A	N/A	N/A	N/A	N/A	N/A
1290	N/A	N/A	'----------------------------R--GT----------P------	0.9507098580283944	Y	N/A	N/A	N/A	N/A	N/A	N/A	N/A	N/A	N/A	N/A	N/A	N/A	N/A	N/A	N/A	N/A	N/A	N/A	N/A	N/A	N/A	N/A	N/A	N/A	N/A	N/A	N/A	N/A	N/A	N/A	N/A	N/A	N/A	N/A	N/A	N/A	N/A	N/A	N/A	N/A	N/A	N/A	N/A	N/A
1291	N/A	N/A	'----------------------------S--QN----------A------	0.9507098580283944	Y	N/A	N/A	N/A	N/A	N/A	N/A	N/A	N/A	N/A	N/A	N/A	N/A	N/A	N/A	N/A	N/A	N/A	N/A	N/A	N/A	N/A	N/A	N/A	N/A	N/A	N/A	N/A	N/A	N/A	N/A	N/A	N/A	N/A	N/A	N/A	N/A	N/A	N/A	N/A	N/A	N/A	N/A	N/A	N/A
1292	N/A	N/A	'----------------------------I--WS----------T------	0.9507098580283944	Y	N/A	N/A	N/A	N/A	N/A	N/A	N/A	N/A	N/A	N/A	N/A	N/A	N/A	N/A	N/A	N/A	N/A	N/A	N/A	N/A	N/A	N/A	N/A	N/A	N/A	N/A	N/A	N/A	N/A	N/A	N/A	N/A	N/A	N/A	N/A	N/A	N/A	N/A	N/A	N/A	N/A	N/A	N/A	N/A
1293	N/A	N/A	'----------------------------F--NN----------A------	0.9507098580283944	Y	N/A	N/A	N/A	N/A	N/A	N/A	N/A	N/A	N/A	N/A	N/A	N/A	N/A	N/A	N/A	N/A	N/A	N/A	N/A	N/A	N/A	N/A	N/A	N/A	N/A	N/A	N/A	N/A	N/A	N/A	N/A	N/A	N/A	N/A	N/A	N/A	N/A	N/A	N/A	N/A	N/A	N/A	N/A	N/A
1294	N/A	N/A	'----------------------------N--GI----------H------	0.9507098580283944	Y	N/A	N/A	N/A	N/A	N/A	N/A	N/A	N/A	N/A	N/A	N/A	N/A	N/A	N/A	N/A	N/A	N/A	N/A	N/A	N/A	N/A	N/A	N/A	N/A	N/A	N/A	N/A	N/A	N/A	N/A	N/A	N/A	N/A	N/A	N/A	N/A	N/A	N/A	N/A	N/A	N/A	N/A	N/A	N/A
1295	N/A	N/A	'----------------------------S--SH----------H------	0.9507098580283944	Y	N/A	N/A	N/A	N/A	N/A	N/A	N/A	N/A	N/A	N/A	N/A	N/A	N/A	N/A	N/A	N/A	N/A	N/A	N/A	N/A	N/A	N/A	N/A	N/A	N/A	N/A	N/A	N/A	N/A	N/A	N/A	N/A	N/A	N/A	N/A	N/A	N/A	N/A	N/A	N/A	N/A	N/A	N/A	N/A
1296	N/A	N/A	'----------------------------T--KS----------H------	0.9507098580283944	Y	N/A	N/A	N/A	N/A	N/A	N/A	N/A	N/A	N/A	N/A	N/A	N/A	N/A	N/A	N/A	N/A	N/A	N/A	N/A	N/A	N/A	N/A	N/A	N/A	N/A	N/A	N/A	N/A	N/A	N/A	N/A	N/A	N/A	N/A	N/A	N/A	N/A	N/A	N/A	N/A	N/A	N/A	N/A	N/A
1297	N/A	N/A	'----------------------------S--TN----------C------	0.9507098580283944	Y	N/A	N/A	N/A	N/A	N/A	N/A	N/A	N/A	N/A	N/A	N/A	N/A	N/A	N/A	N/A	N/A	N/A	N/A	N/A	N/A	N/A	N/A	N/A	N/A	N/A	N/A	N/A	N/A	N/A	N/A	N/A	N/A	N/A	N/A	N/A	N/A	N/A	N/A	N/A	N/A	N/A	N/A	N/A	N/A
1298	N/A	N/A	'----------------------------N--RG----------L------	0.9507098580283944	Y	N/A	N/A	N/A	N/A	N/A	N/A	N/A	N/A	N/A	N/A	N/A	N/A	N/A	N/A	N/A	N/A	N/A	N/A	N/A	N/A	N/A	N/A	N/A	N/A	N/A	N/A	N/A	N/A	N/A	N/A	N/A	N/A	N/A	N/A	N/A	N/A	N/A	N/A	N/A	N/A	N/A	N/A	N/A	N/A
1299	N/A	N/A	'----------------------------F--VS----------L------	0.9507098580283944	Y	N/A	N/A	N/A	N/A	N/A	N/A	N/A	N/A	N/A	N/A	N/A	N/A	N/A	N/A	N/A	N/A	N/A	N/A	N/A	N/A	N/A	N/A	N/A	N/A	N/A	N/A	N/A	N/A	N/A	N/A	N/A	N/A	N/A	N/A	N/A	N/A	N/A	N/A	N/A	N/A	N/A	N/A	N/A	N/A
1300	N/A	N/A	'----------------------------T--RH----------S-----M	0.9359128174365128	Y	N/A	N/A	N/A	N/A	N/A	N/A	N/A	N/A	N/A	N/A	N/A	N/A	N/A	N/A	N/A	N/A	N/A	N/A	N/A	N/A	N/A	N/A	N/A	N/A	N/A	N/A	N/A	N/A	N/A	N/A	N/A	N/A	N/A	N/A	N/A	N/A	N/A	N/A	N/A	N/A	N/A	N/A	N/A	N/A
1301	N/A	N/A	'----------------------------E--AG----------G-----T	0.9359128174365128	Y	N/A	N/A	N/A	N/A	N/A	N/A	N/A	N/A	N/A	N/A	N/A	N/A	N/A	N/A	N/A	N/A	N/A	N/A	N/A	N/A	N/A	N/A	N/A	N/A	N/A	N/A	N/A	N/A	N/A	N/A	N/A	N/A	N/A	N/A	N/A	N/A	N/A	N/A	N/A	N/A	N/A	N/A	N/A	N/A
1302	N/A	N/A	'----------------------------G--PG----------K-----E	0.9359128174365128	Y	N/A	N/A	N/A	N/A	N/A	N/A	N/A	N/A	N/A	N/A	N/A	N/A	N/A	N/A	N/A	N/A	N/A	N/A	N/A	N/A	N/A	N/A	N/A	N/A	N/A	N/A	N/A	N/A	N/A	N/A	N/A	N/A	N/A	N/A	N/A	N/A	N/A	N/A	N/A	N/A	N/A	N/A	N/A	N/A
1303	N/A	N/A	'----------------------------T--NN----------K---FGH	0.903019396120776	Y	N/A	N/A	N/A	N/A	N/A	N/A	N/A	N/A	N/A	N/A	N/A	N/A	N/A	N/A	N/A	N/A	N/A	N/A	N/A	N/A	N/A	N/A	N/A	N/A	N/A	N/A	N/A	N/A	N/A	N/A	N/A	N/A	N/A	N/A	N/A	N/A	N/A	N/A	N/A	N/A	N/A	N/A	N/A	N/A
1304	N/A	N/A	'----------------------------D--GQ----------Y---KGA	0.903019396120776	Y	N/A	N/A	N/A	N/A	N/A	N/A	N/A	N/A	N/A	N/A	N/A	N/A	N/A	N/A	N/A	N/A	N/A	N/A	N/A	N/A	N/A	N/A	N/A	N/A	N/A	N/A	N/A	N/A	N/A	N/A	N/A	N/A	N/A	N/A	N/A	N/A	N/A	N/A	N/A	N/A	N/A	N/A	N/A	N/A
1305	N/A	N/A	'----------------D---------G-L--ST--F-------N--KDGN	0.8112377524495102	Y	N/A	N/A	N/A	N/A	N/A	N/A	N/A	N/A	N/A	N/A	N/A	N/A	N/A	N/A	N/A	N/A	N/A	N/A	N/A	N/A	N/A	N/A	N/A	N/A	N/A	N/A	N/A	N/A	N/A	N/A	N/A	N/A	N/A	N/A	N/A	N/A	N/A	N/A	N/A	N/A	N/A	N/A	N/A	N/A
1306	N/A	N/A	'----------------G---------S-L--GL--G-------Y--ARKT	0.8112377524495102	Y	N/A	N/A	N/A	N/A	N/A	N/A	N/A	N/A	N/A	N/A	N/A	N/A	N/A	N/A	N/A	N/A	N/A	N/A	N/A	N/A	N/A	N/A	N/A	N/A	N/A	N/A	N/A	N/A	N/A	N/A	N/A	N/A	N/A	N/A	N/A	N/A	N/A	N/A	N/A	N/A	N/A	N/A	N/A	N/A
1307	N/A	N/A	'----------------G---------GVR--MF--N-------S--ELAT	0.793641271745651	Y	N/A	N/A	N/A	N/A	N/A	N/A	N/A	N/A	N/A	N/A	N/A	N/A	N/A	N/A	N/A	N/A	N/A	N/A	N/A	N/A	N/A	N/A	N/A	N/A	N/A	N/A	N/A	N/A	N/A	N/A	N/A	N/A	N/A	N/A	N/A	N/A	N/A	N/A	N/A	N/A	N/A	N/A	N/A	N/A
1308	N/A	N/A	'----------------E---------KSP--TD--R-D-----DD-VREE	0.7794441111777647	Y	N/A	N/A	N/A	N/A	N/A	N/A	N/A	N/A	N/A	N/A	N/A	N/A	N/A	N/A	N/A	N/A	N/A	N/A	N/A	N/A	N/A	N/A	N/A	N/A	N/A	N/A	N/A	N/A	N/A	N/A	N/A	N/A	N/A	N/A	N/A	N/A	N/A	N/A	N/A	N/A	N/A	N/A	N/A	N/A
1309	N/A	N/A	'----------------P---------WIS-SVL--S-A-----LPSDLLL	0.7409518096380726	Y	N/A	N/A	N/A	N/A	N/A	N/A	N/A	N/A	N/A	N/A	N/A	N/A	N/A	N/A	N/A	N/A	N/A	N/A	N/A	N/A	N/A	N/A	N/A	N/A	N/A	N/A	N/A	N/A	N/A	N/A	N/A	N/A	N/A	N/A	N/A	N/A	N/A	N/A	N/A	N/A	N/A	N/A	N/A	N/A
1310	N/A	N/A	'--------------K-R-I-------ESELVSI--T-S--S--SSCNVKV	0.6485702859428114	Y	N/A	N/A	N/A	N/A	N/A	N/A	N/A	N/A	N/A	N/A	N/A	N/A	N/A	N/A	N/A	N/A	N/A	N/A	N/A	N/A	N/A	N/A	N/A	N/A	N/A	N/A	N/A	N/A	N/A	N/A	N/A	N/A	N/A	N/A	N/A	N/A	N/A	N/A	N/A	N/A	N/A	N/A	N/A	N/A
1311	N/A	N/A	'------G-A--EK-I-E-E-------GNGGGGGESLGS--SG-SSQQGGH	0.5083983203359329	Y	N/A	N/A	N/A	N/A	N/A	N/A	N/A	N/A	N/A	N/A	N/A	N/A	N/A	N/A	N/A	N/A	N/A	N/A	N/A	N/A	N/A	N/A	N/A	N/A	N/A	N/A	N/A	N/A	N/A	N/A	N/A	N/A	N/A	N/A	N/A	N/A	N/A	N/A	N/A	N/A	N/A	N/A	N/A	N/A
1312	2.72	5.121E-1	'-S----F-F-EYH-IGI-A-------GPGGGGGGGGGG--GG-GGQLGGG	0.40831833633273346	N	1E0	1E0	1E0	1E0	1E0	1E0	2.89	1.80	6.54	5.75	2.17	1.17	2.77	2.67	5.38	2.65	2.36	1.95	3.83	2.03	7.01	1.16	2.34	2.95	3.34	3.15	4.367E-1	9.276E-1	1.394E-2	2.686E-2	7.819E-1	9.994E-1	4.89E-1	5.362E-1	3.743E-2	5.419E-1	6.881E-1	8.788E-1	1.689E-1	8.468E-1	9.657E-3	9.995E-1	6.958E-1	4.134E-1
1313	2.91	4.28E-1	'-QAAAAE-GNNGGKPGV-K-------PPPPPPPLPPPP--PP-PPIPPPP	0.3116376724655069	N	1E0	1E0	1E0	1E0	1E0	1E0	2.49	2.44	4.99	4.80	2.91	2.83	2.53	3.16	3.72	2.96	2.36	1.68	1.56	2.13	5.10	2.48	2.91	3.18	4.21	3.28	6.216E-1	6.481E-1	5.374E-2	6.457E-2	4.268E-1	4.598E-1	6.034E-1	3.346E-1	1.896E-1	4.073E-1	6.877E-1	9.578E-1	9.785E-1	8.02E-1	4.862E-2	6.246E-1	4.291E-1	3.284E-1
1314	4.20	1.164E-1	'-STTTTR-EDTYYTTTG-G-D-S-DSSDDSSSSDDSSS--SS-SSSPQAP	0.235252949410118	N	1E0	1E0	1E0	9.989E-1	1E0	1E0	5.51	4.81	3.18	4.21	5.99	2.09	3.18	7.83	3.82	7.63	4.76	2.26	4.98	3.28	4.19	1.04	1.40	7.22	4.81	3.28	3.323E-2	6.378E-2	3.304E-1	1.154E-1	2.185E-2	8.195E-1	3.281E-1	5.312E-3	1.706E-1	6.134E-3	6.662E-2	7.357E-1	5.393E-2	2.966E-1	1.175E-1	9.999E-1	9.932E-1	8.26E-3
1315	2.71	5.149E-1	'-ELLLLLLPGILLMATS-F-W-W-WLKTIIIVLLIIII--II-IIVQRRR	0.21805638872225558	N	1E0	1E0	1E0	1E0	1E0	1E0	3.48	2.45	4.34	4.07	1.50	3.17	2.30	1.42	3.42	1.46	1.94	2.17	5.61	2.03	3.93	2.51	2.91	2.60	3.24	2.82	2.427E-1	6.416E-1	1.009E-1	1.327E-1	9.856E-1	3.316E-1	7.195E-1	9.922E-1	2.591E-1	9.896E-1	8.814E-1	7.819E-1	3.059E-2	8.457E-1	1.526E-1	6.131E-1	4.286E-1	5.7E-1
1316	2.76	4.942E-1	'-ATTTTRQMVSAAFNWL-K-S-W-FWNFTRRRRTQKRQ--KK-KKASSGK	0.21805638872225558	N	1E0	1E0	1E0	1E0	1E0	1E0	3.82	3.30	3.84	4.42	2.30	2.85	1.77	3.16	2.16	2.44	1.96	1.89	7.81	1.84	2.50	1.78	2.97	4.17	2.66	3.47	1.713E-1	2.915E-1	1.672E-1	9.344E-2	7.179E-1	4.551E-1	9.376E-1	3.37E-1	7.868E-1	6.472E-1	8.714E-1	8.99E-1	5.4E-3	9.157E-1	6.165E-1	9.334E-1	4.029E-1	1.202E-1
1317	3.09	3.583E-1	'EQRRRRRRRGRRREKQRDS-E-T-EDSTSSSSSTTSSD--DD-DDSMSTT	0.14627074585082983	N	9.995E-1	1E0	1E0	1E0	1E0	1E0	4.87	4.79	2.79	3.03	4.54	2.87	2.14	6.14	1.90	5.33	3.09	2.06	6.78	1.95	2.11	1.74	3.09	6.62	3.51	4.04	6.04E-2	6.49E-2	4.81E-1	3.807E-1	8.25E-2	4.467E-1	7.969E-1	1.926E-2	8.963E-1	3.905E-2	3.58E-1	8.3E-1	1.156E-2	8.789E-1	8.087E-1	9.433E-1	3.586E-1	1.309E-2
1318	2.68	5.299E-1	'RKKKKKQQKQMEEEPLLEP-QQQQQRVAAAASSTKKRK--KK-KKALAMM	0.10257948410317935	N	1E0	1E0	1E0	1E0	1E0	1E0	2.87	3.52	2.56	2.40	2.67	3.25	2.08	3.32	1.70	2.11	1.57	1.40	4.04	1.40	2.36	2.69	3.51	4.29	3.74	3.66	4.462E-1	2.333E-1	5.878E-1	6.666E-1	5.363E-1	3.052E-1	8.238E-1	2.851E-1	9.532E-1	8.079E-1	9.771E-1	9.93E-1	1.36E-1	9.935E-1	6.853E-1	5.236E-1	2.361E-1	1.058E-1
1319	11.79	5.348E-4	'YIYYYYYYYYYYYYHYYYYYYYYYYYYYYYYYYYYYYY--YY-YYYYYYY	0.06798640271945611	N	1E0	1E0	1E0	7.722E-2	1E0	1.046E-1	21.95	8.87	20.81	20.58	8.42	13.38	8.21	8.65	18.94	14.11	16.40	12.25	26.31	11.30	22.71	10.56	8.07	7.90	10.35	0.58	1.403E-5	2.679E-3	1.924E-5	2.055E-5	3.57E-3	2.573E-4	4.101E-3	3.076E-3	3.352E-5	1.883E-4	7.818E-5	4.277E-4	4.779E-6	6.809E-4	1.145E-5	1.001E-3	4.53E-3	5.085E-3
1320	4.76	6.713E-2	'ILLLLLLIALIIV-LLLILQTTTSSVIVLIIVILIIII--VV-VVSMIVV	0.10187962407518497	N	9.57E-1	7.013E-1	1E0	1E0	9.999E-1	9.962E-1	4.94	3.50	27.67	25.43	2.77	5.26	11.50	0.90	24.15	2.46	4.03	6.27	11.10	4.28	25.41	3.85	4.23	2.75	4.90	4.60	5.626E-2	2.383E-1	3.536E-6	5.847E-6	4.874E-1	4.178E-2	6.176E-4	1E0	7.942E-6	6.386E-1	1.386E-1	1.741E-2	7.551E-4	1.069E-1	5.871E-6	1.658E-1	1.128E-1	4.953E-1
1321	3.10	3.575E-1	'MRGGGGYYFQYYY-SRARVYWWWWWTSTTAATTTTTTT--TT-TTTTSTT	0.10187962407518497	N	1E0	1E0	1E0	1E0	1E0	1E0	5.49	2.99	4.89	5.43	2.66	2.79	2.01	3.99	3.86	4.35	3.20	2.71	7.78	2.82	4.04	1.44	1.60	4.25	2.47	2.38	3.378E-2	3.955E-1	5.913E-2	3.582E-2	5.378E-1	4.812E-1	8.551E-1	1.437E-1	1.641E-1	9.986E-2	3.238E-1	5.163E-1	5.5E-3	4.665E-1	1.361E-1	9.905E-1	9.722E-1	1.108E-1
1322	7.15	8.722E-3	'SASSSSSSSSSCCSKSAASSAAAAAASAAASSSAAAAA--AA-AASSASA	0.06798640271945611	N	1E0	9.998E-1	1E0	3.946E-1	1E0	9.969E-1	3.30	6.63	10.39	9.33	7.54	2.53	5.66	8.23	8.71	5.73	4.82	4.30	9.71	4.53	11.08	2.73	6.73	9.62	9.84	9.90	2.924E-1	1.296E-2	1.102E-3	2.024E-3	6.534E-3	6.033E-1	2.913E-2	4.07E-3	2.967E-3	2.74E-2	6.32E-2	1.051E-1	1.618E-3	8.382E-2	7.632E-4	5.062E-1	1.2E-2	1.706E-3
1323	8.93	2.578E-3	'LILLLLFFLFFLLLQFLLFIVLLLLILLLLLLLLLLLL--LL-LLLLLLL	0.06798640271945611	N	5.484E-1	4.964E-1	1E0	6.925E-1	7.44E-1	9.49E-1	8.89	8.97	27.79	25.05	3.62	11.82	12.23	3.29	23.86	1.38	4.26	8.24	16.83	5.58	24.97	9.38	9.50	7.43	7.66	7.74	2.641E-3	2.516E-3	3.452E-6	6.402E-6	2.101E-1	5.261E-4	4.329E-4	2.957E-1	8.547E-6	9.944E-1	1.098E-1	4.029E-3	6.728E-5	3.132E-2	6.523E-6	1.96E-3	1.828E-3	7.074E-3
1324	7.63	6.114E-3	'YYYYYYYYYYYYYCFNYYYVFFFFFYYYYYYYYYYYYY--YY-YYYYYYY	0.06798640271945611	N	1E0	1E0	1E0	9.125E-1	1E0	7.589E-1	14.38	4.19	24.79	24.72	4.31	8.04	12.54	5.99	26.01	9.68	11.41	6.01	25.07	7.20	26.63	4.55	3.49	4.03	5.48	0.94	1.689E-4	1.173E-1	6.799E-6	6.912E-6	1.045E-1	4.601E-3	3.751E-4	2.192E-2	5.12E-6	1.647E-3	6.436E-4	2.164E-2	6.359E-6	8.368E-3	4.443E-6	8.222E-2	2.407E-1	1.374E-1
1325	4.31	1.037E-1	'WWWWWWFWWLWWWWPWWWWYKKKKKWFFFFFFFFFFFF--FF-FFFFFYF	0.06798640271945611	N	1E0	1E0	1E0	8.022E-1	1E0	1E0	5.75	4.58	6.05	5.66	1.45	5.16	3.20	3.50	4.89	3.24	2.78	3.61	6.04	3.08	5.80	4.33	4.30	4.76	1.73	2.77	2.694E-2	7.961E-2	2.083E-2	2.908E-2	9.896E-1	4.585E-2	3.232E-1	2.379E-1	5.928E-2	3.109E-1	4.858E-1	2.114E-1	2.11E-2	3.649E-1	2.577E-2	1.022E-1	1.052E-1	6.667E-2
1326	5.19	4.457E-2	'VSSSSSSSSCSSSSNASSVYAAAAASTTTTTAATTTTT--TT-TTTTTTT	0.06798640271945611	N	1E0	9.672E-1	1E0	9.918E-1	1E0	1E0	5.06	2.07	28.34	26.43	4.95	2.38	11.27	4.16	24.45	5.32	5.38	5.90	8.13	4.52	26.20	0.98	1.96	3.33	6.34	4.57	5.032E-2	8.287E-1	3.071E-6	4.652E-6	5.595E-2	6.77E-1	6.92E-4	1.214E-1	7.387E-6	3.966E-2	3.754E-2	2.361E-2	4.331E-3	8.43E-2	4.893E-6	1E0	8.739E-1	2.836E-1
1327	4.76	6.702E-2	'FITTTTTTTTTTTLVLTVSYMMLMMIMCLLLLLLFFFF--FF-FFMLMMM	0.06798640271945611	N	9.991E-1	4.244E-1	1E0	1E0	1E0	9.468E-1	6.37	3.12	28.91	26.85	1.96	4.30	12.08	2.11	25.96	2.97	3.73	8.45	10.66	6.34	28.16	2.83	3.09	4.10	3.64	5.17	1.605E-2	3.505E-1	2.727E-6	4.232E-6	8.731E-1	1.05E-1	4.652E-4	8.077E-1	5.171E-6	4.055E-1	1.873E-1	3.503E-3	9.491E-4	1.641E-2	3.186E-6	4.63E-1	3.601E-1	1.283E-1
1328	3.32	2.869E-1	'QGLLLLLLLLLLLVSPMMNSSSSSSTTSSSSSSSSSSS--SS-SSSSSTS	0.06798640271945611	N	1E0	9.994E-1	1E0	1E0	1E0	1E0	3.48	2.10	26.06	25.28	2.65	1.80	11.20	2.57	23.57	2.77	2.92	3.75	5.27	2.91	24.22	1.20	2.50	3.14	4.00	3.75	2.427E-1	8.146E-1	5.058E-6	6.058E-6	5.439E-1	9.276E-1	7.165E-4	5.813E-1	9.179E-6	4.894E-1	4.227E-1	1.839E-1	4.121E-2	4.266E-1	7.811E-6	9.992E-1	6.16E-1	3.413E-1
1329	4.67	7.262E-2	'TQTTTTITTTTTT-STTTTIHHHHHTSSSSSSSSSSSS--SS-SSSLCCC	0.10187962407518497	N	1E0	9.995E-1	1E0	9.999E-1	1E0	1E0	7.95	2.30	12.56	10.98	4.37	3.28	3.73	4.03	10.24	6.03	6.49	4.96	12.07	4.25	12.71	1.35	1.62	3.44	5.89	3.89	4.91E-3	7.184E-1	3.716E-4	8.041E-4	9.843E-2	2.988E-1	1.869E-1	1.375E-1	1.193E-3	2.118E-2	1.45E-2	5.501E-2	4.664E-4	1.104E-1	3.467E-4	9.956E-1	9.694E-1	2.527E-1
1330	9.41	1.927E-3	'MMLLLLLLLLLLLIELILMLMMMMMLLLLLLLLMLLLL--LL-LLLILMM	0.06798640271945611	N	7.495E-1	9.207E-1	1E0	2.883E-1	2.635E-1	9.824E-1	13.05	13.35	12.46	9.20	6.16	18.86	7.39	4.78	7.77	1.17	2.77	9.60	20.01	5.38	9.11	14.42	12.81	10.13	12.18	9.22	2.973E-4	2.6E-4	3.881E-4	2.186E-3	1.906E-2	3.435E-5	7.315E-3	6.561E-2	5.543E-3	9.994E-1	4.873E-1	1.724E-3	2.424E-5	3.752E-2	2.315E-3	1.665E-4	3.308E-4	1.272E-3
1331	4.61	7.752E-2	'ANTTTTTTTTTTTGSVSAMLLLLLLTTTTTTTTTTTTT--TT-TTTTSTT	0.06798640271945611	N	1E0	9.114E-1	1E0	1E0	1E0	1E0	5.33	2.14	27.86	26.22	3.78	2.70	11.46	3.14	24.73	4.41	4.50	6.19	8.15	4.71	26.34	1.32	1.88	3.17	5.22	4.30	3.93E-2	7.956E-1	3.4E-6	4.88E-6	1.784E-1	5.182E-1	6.282E-4	3.433E-1	6.911E-6	9.438E-2	8.602E-2	1.854E-2	4.281E-3	7.009E-2	4.745E-6	9.968E-1	9.018E-1	3.309E-1
1332	5.89	2.391E-2	'T-TTTTTTTTTTTCDVTTSLCTCCCTSSSSSSSSSSSS--SS-SSTSTSS	0.09798040391921614	N	1E0	9.999E-1	1E0	9.423E-1	9.974E-1	1E0	8.80	2.35	9.18	10.19	6.10	3.57	3.90	5.66	8.54	7.70	7.92	3.55	13.90	4.88	10.04	1.32	1.48	3.88	8.18	4.88	2.806E-3	6.931E-1	2.213E-3	1.226E-3	1.991E-2	2.209E-1	1.568E-1	2.905E-2	3.298E-3	5.821E-3	5.007E-3	2.247E-1	2.062E-4	5.959E-2	1.334E-3	9.967E-1	9.877E-1	1.602E-1
1333	8.50	3.399E-3	'T-IIIIVIITIIIVLVIVVVIIIIITVVVVVVVVIVVV--VV-VVVIVVV	0.09798040391921614	N	5.166E-1	5.899E-2	1E0	1E0	1E0	1.853E-1	10.13	2.93	35.02	30.63	6.11	6.82	13.54	2.47	30.32	6.75	8.80	13.32	16.00	10.29	35.64	4.85	3.87	1.62	8.18	6.48	1.271E-3	4.219E-1	8.69E-7	1.932E-6	1.977E-2	1.119E-2	2.403E-4	6.334E-1	2.051E-6	1.182E-2	2.797E-3	2.634E-4	9.046E-5	1.166E-3	7.818E-7	6.153E-2	1.619E-1	9.698E-1
1334	6.68	1.248E-2	'GGGGGGGGGGGGGNQVGGGGGGGGGGGGGGGGGGGGGG--GGGGGGGGGG	0.03739252149570086	N	1E0	9.962E-1	1E0	3.68E-1	6.117E-1	9.826E-1	7.28	4.13	26.74	25.77	5.91	0.50	11.27	6.63	23.44	7.13	6.62	4.29	8.68	5.12	24.31	1.93	4.37	6.49	7.71	6.73	7.877E-3	1.249E-1	4.334E-6	5.409E-6	2.344E-2	1E0	6.915E-4	1.3E-2	9.497E-6	8.835E-3	1.308E-2	1.059E-1	3.029E-3	4.744E-2	7.645E-6	8.833E-1	9.848E-2	1.454E-2
1335	4.64	7.473E-2	'YY-----------ARIYYY-YYYYYYFFFFFFFFFFFF--FF-FFFFFFF	0.2851429714057188	N	1E0	1E0	1E0	9.072E-1	1E0	8.823E-1	8.90	4.34	7.25	9.37	1.21	6.17	3.35	2.64	6.97	4.51	5.32	4.78	14.09	4.79	7.23	4.30	3.94	4.17	3.36	2.39	2.632E-3	1.005E-1	8.061E-3	1.975E-3	9.99E-1	1.883E-2	2.779E-1	5.479E-1	9.979E-3	8.532E-2	3.96E-2	6.58E-2	1.903E-4	6.494E-2	8.221E-3	1.056E-1	1.512E-1	1.198E-1
1336	4.75	6.738E-2	'GADDDDDEEGEEDSYGGGGSGGGGGGGGGGGGGGGGGG--GGGGGGGGGG	0.03739252149570086	N	1E0	1E0	1E0	9.188E-1	1E0	9.628E-1	4.62	5.54	3.94	4.62	5.48	1.07	4.79	7.81	4.37	6.16	3.46	2.87	6.42	3.83	5.29	1.59	4.71	8.41	5.32	6.66	7.674E-2	3.249E-2	1.517E-1	7.664E-2	3.432E-2	9.999E-1	6.504E-2	5.408E-3	9.79E-2	1.897E-2	2.465E-1	4.432E-1	1.536E-2	1.696E-1	4.051E-2	9.743E-1	6.983E-2	3.593E-3
1337	2.99	3.985E-1	'DNLLLLTTTVVTTPRDDDEDRRRRRDNNNNNNNNNNNN--NNRNNNNNNN	0.03739252149570086	N	1E0	1E0	1E0	1E0	1E0	1E0	3.91	2.79	1.90	2.81	3.67	3.57	2.15	3.47	2.38	3.72	3.15	1.24	4.28	2.04	2.74	2.68	2.71	3.34	5.15	3.33	1.562E-1	4.807E-1	8.971E-1	4.685E-1	2E-1	2.222E-1	7.892E-1	2.444E-1	6.761E-1	1.887E-1	3.4E-1	9.986E-1	1.069E-1	8.414E-1	5.036E-1	5.273E-1	5.167E-1	2.795E-1
1338	3.49	2.389E-1	'ITPPPPPPPLPPPPTVIVIIYYFFFLIVVVVVVVVVVV--VV-VVVVIVV	0.06798640271945611	N	9.998E-1	7.664E-1	1E0	1E0	1E0	1E0	3.29	2.08	28.41	27.36	3.47	4.37	11.57	1.66	24.48	2.36	3.52	6.40	2.65	5.14	26.30	3.39	2.96	1.00	4.72	3.15	2.931E-1	8.236E-1	3.022E-6	3.781E-6	2.448E-1	9.846E-2	5.957E-4	9.624E-1	7.339E-6	6.881E-1	2.331E-1	1.563E-2	5.416E-1	4.661E-2	4.787E-6	2.669E-1	4.072E-1	1E0
1339	2.85	4.519E-1	'SNTTTTLTSKPPQVAVVLYLPPPPPHASSSCSSSSSAS--SS-SSSAAAA	0.06798640271945611	N	1E0	1E0	1E0	1E0	1E0	1E0	2.45	1.47	10.15	9.19	3.09	2.22	3.14	2.48	7.81	2.85	2.90	2.86	2.85	2.48	10.00	1.75	2.31	2.20	4.50	3.19	6.418E-1	9.88E-1	1.255E-3	2.198E-3	3.607E-1	7.567E-1	3.41E-1	6.277E-1	5.396E-3	4.537E-1	4.308E-1	4.5E-1	4.543E-1	6.288E-1	1.371E-3	9.42E-1	7.118E-1	7.646E-1
1340	5.29	4.065E-2	'APPPPPPPPPPPPMPPPPGPPPPPPAPAAAAAAAPPPP--PP-PPAASAS	0.06798640271945611	N	1E0	9.599E-1	1E0	8.893E-1	1E0	9.013E-1	2.70	3.56	31.16	30.22	5.72	4.57	11.33	4.62	25.19	4.49	4.82	7.90	1.42	7.05	28.66	3.92	4.71	4.36	7.71	6.39	5.211E-1	2.238E-1	1.742E-6	2.092E-6	2.763E-2	8.074E-2	6.723E-4	7.64E-2	6.194E-6	8.738E-2	6.318E-2	5.067E-3	9.922E-1	9.413E-3	2.873E-6	1.545E-1	6.986E-2	9.932E-2
1341	3.10	3.546E-1	'TDEEEEAEARYVMYQTVVITSTQQQESNNNNNNNNNNN--NN-NNNNTEE	0.06798640271945611	N	1E0	1E0	1E0	1E0	1E0	1E0	3.73	2.29	3.48	3.21	3.23	3.22	1.97	2.82	3.46	3.35	3.00	1.22	5.30	1.45	4.06	2.21	2.15	2.63	4.64	2.83	1.873E-1	7.245E-1	2.436E-1	3.204E-1	3.126E-1	3.148E-1	8.692E-1	4.664E-1	2.471E-1	2.759E-1	3.931E-1	9.99E-1	4.023E-2	9.902E-1	1.334E-1	7.619E-1	7.906E-1	5.524E-1
1342	6.99	9.783E-3	'NSTTTTRNLTSRTSSTTTTNGSNSSNTTTTTTTTTTTT--TT-TTTTTTT	0.06798640271945611	N	1E0	1E0	1E0	9.856E-1	9.988E-1	1E0	8.38	4.48	7.07	9.69	6.92	3.69	3.65	7.68	7.19	8.68	7.32	2.39	12.54	4.79	7.60	1.32	1.05	6.49	7.57	4.56	3.663E-3	8.779E-2	9.259E-3	1.63E-3	1.035E-2	1.963E-1	2.045E-1	5.907E-3	8.47E-3	3.022E-3	7.682E-3	6.717E-1	3.75E-4	6.498E-2	6.277E-3	9.969E-1	9.999E-1	1.453E-2
1343	3.54	2.291E-1	'SDNNNNEDDKEDDPHSTTDDTLMLVPDNNDDDDNNNDN--NN-NNITDDD	0.06798640271945611	N	1E0	1E0	1E0	9.999E-1	1E0	1E0	3.86	2.83	1.79	2.55	4.54	3.87	2.61	4.21	3.32	4.47	3.49	1.44	3.58	2.24	3.63	2.77	2.54	3.67	6.21	3.90	1.64E-1	4.614E-1	9.296E-1	5.941E-1	8.273E-2	1.624E-1	5.646E-1	1.146E-1	2.849E-1	8.904E-2	2.395E-1	9.909E-1	2.192E-1	7.486E-1	2.078E-1	4.883E-1	5.985E-1	2.001E-1
1344	2.49	6.2E-1	'TLAAAAEVSGVVTMDPGNGIVSTTTRIPAAASAIASAS--SS-SSGVNNN	0.06798640271945611	N	1E0	1E0	1E0	1E0	1E0	1E0	2.56	1.44	4.85	4.48	2.67	1.96	2.38	2.33	4.06	2.64	2.42	1.43	3.68	1.86	4.85	1.55	2.09	2.20	4.13	2.97	5.862E-1	9.909E-1	6.116E-2	8.789E-2	5.354E-1	8.745E-1	6.779E-1	7.035E-1	1.344E-1	5.467E-1	6.553E-1	9.911E-1	1.976E-1	9.097E-1	6.121E-2	9.798E-1	8.168E-1	7.65E-1
[truncated: 2,033 more rows]
[truncated: 4 more columns]
