# Supplementary material for: Assessment of the predictive accuracy of five in silico prediction tools, alone or in combination, and two metaservers to classify long QT syndrome gene mutations
Source: BMC Med Genet. 2015 May 13;16:34. doi: 10.1186/s12881-015-0176-z (PMC4630850; doi:10.1186/s12881-015-0176-z)
Supplement: Additional file 3: — Raw data. The zipped file contains all raw data results in txt format from the five different in silico prediction tools and two metaservers. [file 12881_2015_176_MOESM3_ESM.zip › Supplementary Materials 2/Predict SNP results/KCNH2/pathogenicity/mapp.tree]

(145353509:1.261548,((((350589184:0.782980,(358334727:0.530498,(393908390:0.378152,(391328221:0.286210,328708053:0.321681):0.133703):0.086398):0.129620):0.146336,(196014721:0.385282,(405957211:0.575611,(260785252:0.437664,((348536950:0.329764,301622907:0.334437):0.052113,(224045359:0.415597,327275756:0.346345):0.016114):0.054245):0.078190):0.241828):0.037980):0.080973,(221124816:0.678926,((358342583:0.699332,312107839:0.055889):0.167397,((292619362:0.335873,(QUERY:0.290446,(345320556:0.000001,((350593540:0.257923,363736063:0.000001):0.200494,(47218642:0.084554,348544408:0.111305):0.075484):0.117195):0.031167):0.037985):0.164651,(256084289:0.433968,(270008890:1.877000,328700858:0.228000):0.355544):0.091944):0.064421):0.073054):0.052731):0.305855,(301093139:0.912114,403370497:1.420551):0.165064):0.059034,(((348677487:1.668733,(291242512:0.358385,(350646699:0.353878,(405968433:0.466006,(335892770:0.045560,391348484:0.351348):0.093224):0.056815):0.014060):0.632870):0.061700,((397569444:1.380183,398335886:0.560850):0.211664,(290985893:0.875593,((189238466:0.480420,(195397533:0.046711,(195432282:0.096051,386764484:0.162074):0.073972):0.263250):0.367820,(156367578:0.129522,((320544039:0.657395,321457863:0.425364):0.097495,(348559130:0.648057,(301619767:0.291947,(76576580:0.504899,327283476:0.463107):0.035257):0.136948):0.062426):0.019794):0.053234):0.367182):0.155283):0.035312):0.046064,(145515693:1.375185,255557325:1.471059):0.039470):0.025716);
