# Supplementary material for: Assessment of the predictive accuracy of five in silico prediction tools, alone or in combination, and two metaservers to classify long QT syndrome gene mutations
Source: BMC Med Genet. 2015 May 13;16:34. doi: 10.1186/s12881-015-0176-z (PMC4630850; doi:10.1186/s12881-015-0176-z)
Supplement: Additional file 3: — Raw data. The zipped file contains all raw data results in txt format from the five different in silico prediction tools and two metaservers. [file 12881_2015_176_MOESM3_ESM.zip › Supplementary Materials 2/Predict SNP results/KCNH2/pathogenicity/phdsnp.out]

******************************************************************************
**                                                                          **
**                                 PhD-SNP                                  **
**                   Predictor of human Deleterious SNPs                    **
**                                                                          **
******************************************************************************


      Sequence and Profile-Based Prediction
           823    R    W        Disease   8

      WT:  Aminoacid in Wild-Type Protein
      NEW: New Aminoacid after Mutation
      RI:  Reliability Index
      Effect:
             Neutral: Neural Polymorphism
             Disease: Disease-related Polymorphism


******************************************************************************
** Capriotti E, Calabrese R, Casadio R. (2006) Predicting the insurgence of **
** human genetic diseases associated to single point protein mutations with **
** support vector machines and evolutionary information. Bioinformatics. 22 **
** 2729-2734.                                                               **
******************************************************************************


******************************************************************************
**                                                                          **
**                                 PhD-SNP                                  **
**                   Predictor of human Deleterious SNPs                    **
**                                                                          **
******************************************************************************


      Sequence and Profile-Based Prediction
           822    V    M        Disease   6

      WT:  Aminoacid in Wild-Type Protein
      NEW: New Aminoacid after Mutation
      RI:  Reliability Index
      Effect:
             Neutral: Neural Polymorphism
             Disease: Disease-related Polymorphism


******************************************************************************
** Capriotti E, Calabrese R, Casadio R. (2006) Predicting the insurgence of **
** human genetic diseases associated to single point protein mutations with **
** support vector machines and evolutionary information. Bioinformatics. 22 **
** 2729-2734.                                                               **
******************************************************************************


******************************************************************************
**                                                                          **
**                                 PhD-SNP                                  **
**                   Predictor of human Deleterious SNPs                    **
**                                                                          **
******************************************************************************


      Sequence and Profile-Based Prediction
           818    S    L        Disease   6

      WT:  Aminoacid in Wild-Type Protein
      NEW: New Aminoacid after Mutation
      RI:  Reliability Index
      Effect:
             Neutral: Neural Polymorphism
             Disease: Disease-related Polymorphism


******************************************************************************
** Capriotti E, Calabrese R, Casadio R. (2006) Predicting the insurgence of **
** human genetic diseases associated to single point protein mutations with **
** support vector machines and evolutionary information. Bioinformatics. 22 **
** 2729-2734.                                                               **
******************************************************************************


******************************************************************************
**                                                                          **
**                                 PhD-SNP                                  **
**                   Predictor of human Deleterious SNPs                    **
**                                                                          **
******************************************************************************


      Sequence and Profile-Based Prediction
           552    L    S        Disease   6

      WT:  Aminoacid in Wild-Type Protein
      NEW: New Aminoacid after Mutation
      RI:  Reliability Index
      Effect:
             Neutral: Neural Polymorphism
             Disease: Disease-related Polymorphism


******************************************************************************
** Capriotti E, Calabrese R, Casadio R. (2006) Predicting the insurgence of **
** human genetic diseases associated to single point protein mutations with **
** support vector machines and evolutionary information. Bioinformatics. 22 **
** 2729-2734.                                                               **
******************************************************************************


******************************************************************************
**                                                                          **
**                                 PhD-SNP                                  **
**                   Predictor of human Deleterious SNPs                    **
**                                                                          **
******************************************************************************


      Sequence and Profile-Based Prediction
           805    F    C        Disease   7

      WT:  Aminoacid in Wild-Type Protein
      NEW: New Aminoacid after Mutation
      RI:  Reliability Index
      Effect:
             Neutral: Neural Polymorphism
             Disease: Disease-related Polymorphism


******************************************************************************
** Capriotti E, Calabrese R, Casadio R. (2006) Predicting the insurgence of **
** human genetic diseases associated to single point protein mutations with **
** support vector machines and evolutionary information. Bioinformatics. 22 **
** 2729-2734.                                                               **
******************************************************************************


******************************************************************************
**                                                                          **
**                                 PhD-SNP                                  **
**                   Predictor of human Deleterious SNPs                    **
**                                                                          **
******************************************************************************


      Sequence and Profile-Based Prediction
           564    L    P        Disease   6

      WT:  Aminoacid in Wild-Type Protein
      NEW: New Aminoacid after Mutation
      RI:  Reliability Index
      Effect:
             Neutral: Neural Polymorphism
             Disease: Disease-related Polymorphism


******************************************************************************
** Capriotti E, Calabrese R, Casadio R. (2006) Predicting the insurgence of **
** human genetic diseases associated to single point protein mutations with **
** support vector machines and evolutionary information. Bioinformatics. 22 **
** 2729-2734.                                                               **
******************************************************************************


******************************************************************************
**                                                                          **
**                                 PhD-SNP                                  **
**                   Predictor of human Deleterious SNPs                    **
**                                                                          **
******************************************************************************


      Sequence and Profile-Based Prediction
           562    H    P        Disease   5

      WT:  Aminoacid in Wild-Type Protein
      NEW: New Aminoacid after Mutation
      RI:  Reliability Index
      Effect:
             Neutral: Neural Polymorphism
             Disease: Disease-related Polymorphism


******************************************************************************
** Capriotti E, Calabrese R, Casadio R. (2006) Predicting the insurgence of **
** human genetic diseases associated to single point protein mutations with **
** support vector machines and evolutionary information. Bioinformatics. 22 **
** 2729-2734.                                                               **
******************************************************************************


******************************************************************************
**                                                                          **
**                                 PhD-SNP                                  **
**                   Predictor of human Deleterious SNPs                    **
**                                                                          **
******************************************************************************


      Sequence and Profile-Based Prediction
           561    A    P        Disease   7

      WT:  Aminoacid in Wild-Type Protein
      NEW: New Aminoacid after Mutation
      RI:  Reliability Index
      Effect:
             Neutral: Neural Polymorphism
             Disease: Disease-related Polymorphism


******************************************************************************
** Capriotti E, Calabrese R, Casadio R. (2006) Predicting the insurgence of **
** human genetic diseases associated to single point protein mutations with **
** support vector machines and evolutionary information. Bioinformatics. 22 **
** 2729-2734.                                                               **
******************************************************************************


******************************************************************************
**                                                                          **
**                                 PhD-SNP                                  **
**                   Predictor of human Deleterious SNPs                    **
**                                                                          **
******************************************************************************


      Sequence and Profile-Based Prediction
           561    A    T        Disease   7

      WT:  Aminoacid in Wild-Type Protein
      NEW: New Aminoacid after Mutation
      RI:  Reliability Index
      Effect:
             Neutral: Neural Polymorphism
             Disease: Disease-related Polymorphism


******************************************************************************
** Capriotti E, Calabrese R, Casadio R. (2006) Predicting the insurgence of **
** human genetic diseases associated to single point protein mutations with **
** support vector machines and evolutionary information. Bioinformatics. 22 **
** 2729-2734.                                                               **
******************************************************************************


******************************************************************************
**                                                                          **
**                                 PhD-SNP                                  **
**                   Predictor of human Deleterious SNPs                    **
**                                                                          **
******************************************************************************


      Sequence and Profile-Based Prediction
           561    A    V        Disease   8

      WT:  Aminoacid in Wild-Type Protein
      NEW: New Aminoacid after Mutation
      RI:  Reliability Index
      Effect:
             Neutral: Neural Polymorphism
             Disease: Disease-related Polymorphism


******************************************************************************
** Capriotti E, Calabrese R, Casadio R. (2006) Predicting the insurgence of **
** human genetic diseases associated to single point protein mutations with **
** support vector machines and evolutionary information. Bioinformatics. 22 **
** 2729-2734.                                                               **
******************************************************************************


******************************************************************************
**                                                                          **
**                                 PhD-SNP                                  **
**                   Predictor of human Deleterious SNPs                    **
**                                                                          **
******************************************************************************


      Sequence and Profile-Based Prediction
           572    G    R        Disease   8

      WT:  Aminoacid in Wild-Type Protein
      NEW: New Aminoacid after Mutation
      RI:  Reliability Index
      Effect:
             Neutral: Neural Polymorphism
             Disease: Disease-related Polymorphism


******************************************************************************
** Capriotti E, Calabrese R, Casadio R. (2006) Predicting the insurgence of **
** human genetic diseases associated to single point protein mutations with **
** support vector machines and evolutionary information. Bioinformatics. 22 **
** 2729-2734.                                                               **
******************************************************************************


******************************************************************************
**                                                                          **
**                                 PhD-SNP                                  **
**                   Predictor of human Deleterious SNPs                    **
**                                                                          **
******************************************************************************


      Sequence and Profile-Based Prediction
           572    G    S        Disease   5

      WT:  Aminoacid in Wild-Type Protein
      NEW: New Aminoacid after Mutation
      RI:  Reliability Index
      Effect:
             Neutral: Neural Polymorphism
             Disease: Disease-related Polymorphism


******************************************************************************
** Capriotti E, Calabrese R, Casadio R. (2006) Predicting the insurgence of **
** human genetic diseases associated to single point protein mutations with **
** support vector machines and evolutionary information. Bioinformatics. 22 **
** 2729-2734.                                                               **
******************************************************************************


******************************************************************************
**                                                                          **
**                                 PhD-SNP                                  **
**                   Predictor of human Deleterious SNPs                    **
**                                                                          **
******************************************************************************


      Sequence and Profile-Based Prediction
           148    R    W        Neutral   2

      WT:  Aminoacid in Wild-Type Protein
      NEW: New Aminoacid after Mutation
      RI:  Reliability Index
      Effect:
             Neutral: Neural Polymorphism
             Disease: Disease-related Polymorphism


******************************************************************************
** Capriotti E, Calabrese R, Casadio R. (2006) Predicting the insurgence of **
** human genetic diseases associated to single point protein mutations with **
** support vector machines and evolutionary information. Bioinformatics. 22 **
** 2729-2734.                                                               **
******************************************************************************


******************************************************************************
**                                                                          **
**                                 PhD-SNP                                  **
**                   Predictor of human Deleterious SNPs                    **
**                                                                          **
******************************************************************************


      Sequence and Profile-Based Prediction
            29    F    L        Disease   8

      WT:  Aminoacid in Wild-Type Protein
      NEW: New Aminoacid after Mutation
      RI:  Reliability Index
      Effect:
             Neutral: Neural Polymorphism
             Disease: Disease-related Polymorphism


******************************************************************************
** Capriotti E, Calabrese R, Casadio R. (2006) Predicting the insurgence of **
** human genetic diseases associated to single point protein mutations with **
** support vector machines and evolutionary information. Bioinformatics. 22 **
** 2729-2734.                                                               **
******************************************************************************


******************************************************************************
**                                                                          **
**                                 PhD-SNP                                  **
**                   Predictor of human Deleterious SNPs                    **
**                                                                          **
******************************************************************************


      Sequence and Profile-Based Prediction
           571    I    L        Disease   4

      WT:  Aminoacid in Wild-Type Protein
      NEW: New Aminoacid after Mutation
      RI:  Reliability Index
      Effect:
             Neutral: Neural Polymorphism
             Disease: Disease-related Polymorphism


******************************************************************************
** Capriotti E, Calabrese R, Casadio R. (2006) Predicting the insurgence of **
** human genetic diseases associated to single point protein mutations with **
** support vector machines and evolutionary information. Bioinformatics. 22 **
** 2729-2734.                                                               **
******************************************************************************


******************************************************************************
**                                                                          **
**                                 PhD-SNP                                  **
**                   Predictor of human Deleterious SNPs                    **
**                                                                          **
******************************************************************************


      Sequence and Profile-Based Prediction
            28    K    E        Disease   2

      WT:  Aminoacid in Wild-Type Protein
      NEW: New Aminoacid after Mutation
      RI:  Reliability Index
      Effect:
             Neutral: Neural Polymorphism
             Disease: Disease-related Polymorphism


******************************************************************************
** Capriotti E, Calabrese R, Casadio R. (2006) Predicting the insurgence of **
** human genetic diseases associated to single point protein mutations with **
** support vector machines and evolutionary information. Bioinformatics. 22 **
** 2729-2734.                                                               **
******************************************************************************


******************************************************************************
**                                                                          **
**                                 PhD-SNP                                  **
**                   Predictor of human Deleterious SNPs                    **
**                                                                          **
******************************************************************************


      Sequence and Profile-Based Prediction
            31    I    S        Disease   9

      WT:  Aminoacid in Wild-Type Protein
      NEW: New Aminoacid after Mutation
      RI:  Reliability Index
      Effect:
             Neutral: Neural Polymorphism
             Disease: Disease-related Polymorphism


******************************************************************************
** Capriotti E, Calabrese R, Casadio R. (2006) Predicting the insurgence of **
** human genetic diseases associated to single point protein mutations with **
** support vector machines and evolutionary information. Bioinformatics. 22 **
** 2729-2734.                                                               **
******************************************************************************


******************************************************************************
**                                                                          **
**                                 PhD-SNP                                  **
**                   Predictor of human Deleterious SNPs                    **
**                                                                          **
******************************************************************************


      Sequence and Profile-Based Prediction
           568    W    C        Disease   7

      WT:  Aminoacid in Wild-Type Protein
      NEW: New Aminoacid after Mutation
      RI:  Reliability Index
      Effect:
             Neutral: Neural Polymorphism
             Disease: Disease-related Polymorphism


******************************************************************************
** Capriotti E, Calabrese R, Casadio R. (2006) Predicting the insurgence of **
** human genetic diseases associated to single point protein mutations with **
** support vector machines and evolutionary information. Bioinformatics. 22 **
** 2729-2734.                                                               **
******************************************************************************


******************************************************************************
**                                                                          **
**                                 PhD-SNP                                  **
**                   Predictor of human Deleterious SNPs                    **
**                                                                          **
******************************************************************************


      Sequence and Profile-Based Prediction
            33    N    T        Disease   9

      WT:  Aminoacid in Wild-Type Protein
      NEW: New Aminoacid after Mutation
      RI:  Reliability Index
      Effect:
             Neutral: Neural Polymorphism
             Disease: Disease-related Polymorphism


******************************************************************************
** Capriotti E, Calabrese R, Casadio R. (2006) Predicting the insurgence of **
** human genetic diseases associated to single point protein mutations with **
** support vector machines and evolutionary information. Bioinformatics. 22 **
** 2729-2734.                                                               **
******************************************************************************


******************************************************************************
**                                                                          **
**                                 PhD-SNP                                  **
**                   Predictor of human Deleterious SNPs                    **
**                                                                          **
******************************************************************************


      Sequence and Profile-Based Prediction
           922    R    W        Neutral   3

      WT:  Aminoacid in Wild-Type Protein
      NEW: New Aminoacid after Mutation
      RI:  Reliability Index
      Effect:
             Neutral: Neural Polymorphism
             Disease: Disease-related Polymorphism


******************************************************************************
** Capriotti E, Calabrese R, Casadio R. (2006) Predicting the insurgence of **
** human genetic diseases associated to single point protein mutations with **
** support vector machines and evolutionary information. Bioinformatics. 22 **
** 2729-2734.                                                               **
******************************************************************************


******************************************************************************
**                                                                          **
**                                 PhD-SNP                                  **
**                   Predictor of human Deleterious SNPs                    **
**                                                                          **
******************************************************************************


      Sequence and Profile-Based Prediction
           784    R    W        Disease   5

      WT:  Aminoacid in Wild-Type Protein
      NEW: New Aminoacid after Mutation
      RI:  Reliability Index
      Effect:
             Neutral: Neural Polymorphism
             Disease: Disease-related Polymorphism


******************************************************************************
** Capriotti E, Calabrese R, Casadio R. (2006) Predicting the insurgence of **
** human genetic diseases associated to single point protein mutations with **
** support vector machines and evolutionary information. Bioinformatics. 22 **
** 2729-2734.                                                               **
******************************************************************************


******************************************************************************
**                                                                          **
**                                 PhD-SNP                                  **
**                   Predictor of human Deleterious SNPs                    **
**                                                                          **
******************************************************************************


      Sequence and Profile-Based Prediction
           645    M    L        Disease   9

      WT:  Aminoacid in Wild-Type Protein
      NEW: New Aminoacid after Mutation
      RI:  Reliability Index
      Effect:
             Neutral: Neural Polymorphism
             Disease: Disease-related Polymorphism


******************************************************************************
** Capriotti E, Calabrese R, Casadio R. (2006) Predicting the insurgence of **
** human genetic diseases associated to single point protein mutations with **
** support vector machines and evolutionary information. Bioinformatics. 22 **
** 2729-2734.                                                               **
******************************************************************************


******************************************************************************
**                                                                          **
**                                 PhD-SNP                                  **
**                   Predictor of human Deleterious SNPs                    **
**                                                                          **
******************************************************************************


      Sequence and Profile-Based Prediction
            43    Y    C        Disease   8

      WT:  Aminoacid in Wild-Type Protein
      NEW: New Aminoacid after Mutation
      RI:  Reliability Index
      Effect:
             Neutral: Neural Polymorphism
             Disease: Disease-related Polymorphism


******************************************************************************
** Capriotti E, Calabrese R, Casadio R. (2006) Predicting the insurgence of **
** human genetic diseases associated to single point protein mutations with **
** support vector machines and evolutionary information. Bioinformatics. 22 **
** 2729-2734.                                                               **
******************************************************************************


******************************************************************************
**                                                                          **
**                                 PhD-SNP                                  **
**                   Predictor of human Deleterious SNPs                    **
**                                                                          **
******************************************************************************


      Sequence and Profile-Based Prediction
           917    P    L        Neutral   4

      WT:  Aminoacid in Wild-Type Protein
      NEW: New Aminoacid after Mutation
      RI:  Reliability Index
      Effect:
             Neutral: Neural Polymorphism
             Disease: Disease-related Polymorphism


******************************************************************************
** Capriotti E, Calabrese R, Casadio R. (2006) Predicting the insurgence of **
** human genetic diseases associated to single point protein mutations with **
** support vector machines and evolutionary information. Bioinformatics. 22 **
** 2729-2734.                                                               **
******************************************************************************


******************************************************************************
**                                                                          **
**                                 PhD-SNP                                  **
**                   Predictor of human Deleterious SNPs                    **
**                                                                          **
******************************************************************************


      Sequence and Profile-Based Prediction
           436    T    M        Neutral   5

      WT:  Aminoacid in Wild-Type Protein
      NEW: New Aminoacid after Mutation
      RI:  Reliability Index
      Effect:
             Neutral: Neural Polymorphism
             Disease: Disease-related Polymorphism


******************************************************************************
** Capriotti E, Calabrese R, Casadio R. (2006) Predicting the insurgence of **
** human genetic diseases associated to single point protein mutations with **
** support vector machines and evolutionary information. Bioinformatics. 22 **
** 2729-2734.                                                               **
******************************************************************************


******************************************************************************
**                                                                          **
**                                 PhD-SNP                                  **
**                   Predictor of human Deleterious SNPs                    **
**                                                                          **
******************************************************************************


      Sequence and Profile-Based Prediction
           915    A    V        Neutral   6

      WT:  Aminoacid in Wild-Type Protein
      NEW: New Aminoacid after Mutation
      RI:  Reliability Index
      Effect:
             Neutral: Neural Polymorphism
             Disease: Disease-related Polymorphism


******************************************************************************
** Capriotti E, Calabrese R, Casadio R. (2006) Predicting the insurgence of **
** human genetic diseases associated to single point protein mutations with **
** support vector machines and evolutionary information. Bioinformatics. 22 **
** 2729-2734.                                                               **
******************************************************************************


******************************************************************************
**                                                                          **
**                                 PhD-SNP                                  **
**                   Predictor of human Deleterious SNPs                    **
**                                                                          **
******************************************************************************


      Sequence and Profile-Based Prediction
           640    F    V        Disease   8

      WT:  Aminoacid in Wild-Type Protein
      NEW: New Aminoacid after Mutation
      RI:  Reliability Index
      Effect:
             Neutral: Neural Polymorphism
             Disease: Disease-related Polymorphism


******************************************************************************
** Capriotti E, Calabrese R, Casadio R. (2006) Predicting the insurgence of **
** human genetic diseases associated to single point protein mutations with **
** support vector machines and evolutionary information. Bioinformatics. 22 **
** 2729-2734.                                                               **
******************************************************************************


******************************************************************************
**                                                                          **
**                                 PhD-SNP                                  **
**                   Predictor of human Deleterious SNPs                    **
**                                                                          **
******************************************************************************


      Sequence and Profile-Based Prediction
           913    A    V        Neutral   7

      WT:  Aminoacid in Wild-Type Protein
      NEW: New Aminoacid after Mutation
      RI:  Reliability Index
      Effect:
             Neutral: Neural Polymorphism
             Disease: Disease-related Polymorphism


******************************************************************************
** Capriotti E, Calabrese R, Casadio R. (2006) Predicting the insurgence of **
** human genetic diseases associated to single point protein mutations with **
** support vector machines and evolutionary information. Bioinformatics. 22 **
** 2729-2734.                                                               **
******************************************************************************


******************************************************************************
**                                                                          **
**                                 PhD-SNP                                  **
**                   Predictor of human Deleterious SNPs                    **
**                                                                          **
******************************************************************************


      Sequence and Profile-Based Prediction
           774    D    Y        Disease   7

      WT:  Aminoacid in Wild-Type Protein
      NEW: New Aminoacid after Mutation
      RI:  Reliability Index
      Effect:
             Neutral: Neural Polymorphism
             Disease: Disease-related Polymorphism


******************************************************************************
** Capriotti E, Calabrese R, Casadio R. (2006) Predicting the insurgence of **
** human genetic diseases associated to single point protein mutations with **
** support vector machines and evolutionary information. Bioinformatics. 22 **
** 2729-2734.                                                               **
******************************************************************************


******************************************************************************
**                                                                          **
**                                 PhD-SNP                                  **
**                   Predictor of human Deleterious SNPs                    **
**                                                                          **
******************************************************************************


      Sequence and Profile-Based Prediction
           534    R    C        Disease   6

      WT:  Aminoacid in Wild-Type Protein
      NEW: New Aminoacid after Mutation
      RI:  Reliability Index
      Effect:
             Neutral: Neural Polymorphism
             Disease: Disease-related Polymorphism


******************************************************************************
** Capriotti E, Calabrese R, Casadio R. (2006) Predicting the insurgence of **
** human genetic diseases associated to single point protein mutations with **
** support vector machines and evolutionary information. Bioinformatics. 22 **
** 2729-2734.                                                               **
******************************************************************************


******************************************************************************
**                                                                          **
**                                 PhD-SNP                                  **
**                   Predictor of human Deleterious SNPs                    **
**                                                                          **
******************************************************************************


      Sequence and Profile-Based Prediction
           534    R    L        Disease   7

      WT:  Aminoacid in Wild-Type Protein
      NEW: New Aminoacid after Mutation
      RI:  Reliability Index
      Effect:
             Neutral: Neural Polymorphism
             Disease: Disease-related Polymorphism


******************************************************************************
** Capriotti E, Calabrese R, Casadio R. (2006) Predicting the insurgence of **
** human genetic diseases associated to single point protein mutations with **
** support vector machines and evolutionary information. Bioinformatics. 22 **
** 2729-2734.                                                               **
******************************************************************************


******************************************************************************
**                                                                          **
**                                 PhD-SNP                                  **
**                   Predictor of human Deleterious SNPs                    **
**                                                                          **
******************************************************************************


      Sequence and Profile-Based Prediction
            53    G    R        Disease   9

      WT:  Aminoacid in Wild-Type Protein
      NEW: New Aminoacid after Mutation
      RI:  Reliability Index
      Effect:
             Neutral: Neural Polymorphism
             Disease: Disease-related Polymorphism


******************************************************************************
** Capriotti E, Calabrese R, Casadio R. (2006) Predicting the insurgence of **
** human genetic diseases associated to single point protein mutations with **
** support vector machines and evolutionary information. Bioinformatics. 22 **
** 2729-2734.                                                               **
******************************************************************************


******************************************************************************
**                                                                          **
**                                 PhD-SNP                                  **
**                   Predictor of human Deleterious SNPs                    **
**                                                                          **
******************************************************************************


      Sequence and Profile-Based Prediction
           531    R    Q        Disease   5

      WT:  Aminoacid in Wild-Type Protein
      NEW: New Aminoacid after Mutation
      RI:  Reliability Index
      Effect:
             Neutral: Neural Polymorphism
             Disease: Disease-related Polymorphism


******************************************************************************
** Capriotti E, Calabrese R, Casadio R. (2006) Predicting the insurgence of **
** human genetic diseases associated to single point protein mutations with **
** support vector machines and evolutionary information. Bioinformatics. 22 **
** 2729-2734.                                                               **
******************************************************************************


******************************************************************************
**                                                                          **
**                                 PhD-SNP                                  **
**                   Predictor of human Deleterious SNPs                    **
**                                                                          **
******************************************************************************


      Sequence and Profile-Based Prediction
           531    R    W        Disease   9

      WT:  Aminoacid in Wild-Type Protein
      NEW: New Aminoacid after Mutation
      RI:  Reliability Index
      Effect:
             Neutral: Neural Polymorphism
             Disease: Disease-related Polymorphism


******************************************************************************
** Capriotti E, Calabrese R, Casadio R. (2006) Predicting the insurgence of **
** human genetic diseases associated to single point protein mutations with **
** support vector machines and evolutionary information. Bioinformatics. 22 **
** 2729-2734.                                                               **
******************************************************************************


******************************************************************************
**                                                                          **
**                                 PhD-SNP                                  **
**                   Predictor of human Deleterious SNPs                    **
**                                                                          **
******************************************************************************


      Sequence and Profile-Based Prediction
           176    R    W        Disease   1

      WT:  Aminoacid in Wild-Type Protein
      NEW: New Aminoacid after Mutation
      RI:  Reliability Index
      Effect:
             Neutral: Neural Polymorphism
             Disease: Disease-related Polymorphism


******************************************************************************
** Capriotti E, Calabrese R, Casadio R. (2006) Predicting the insurgence of **
** human genetic diseases associated to single point protein mutations with **
** support vector machines and evolutionary information. Bioinformatics. 22 **
** 2729-2734.                                                               **
******************************************************************************


******************************************************************************
**                                                                          **
**                                 PhD-SNP                                  **
**                   Predictor of human Deleterious SNPs                    **
**                                                                          **
******************************************************************************


      Sequence and Profile-Based Prediction
            56    R    Q        Disease   9

      WT:  Aminoacid in Wild-Type Protein
      NEW: New Aminoacid after Mutation
      RI:  Reliability Index
      Effect:
             Neutral: Neural Polymorphism
             Disease: Disease-related Polymorphism


******************************************************************************
** Capriotti E, Calabrese R, Casadio R. (2006) Predicting the insurgence of **
** human genetic diseases associated to single point protein mutations with **
** support vector machines and evolutionary information. Bioinformatics. 22 **
** 2729-2734.                                                               **
******************************************************************************


******************************************************************************
**                                                                          **
**                                 PhD-SNP                                  **
**                   Predictor of human Deleterious SNPs                    **
**                                                                          **
******************************************************************************


      Sequence and Profile-Based Prediction
           421    T    M        Disease   6

      WT:  Aminoacid in Wild-Type Protein
      NEW: New Aminoacid after Mutation
      RI:  Reliability Index
      Effect:
             Neutral: Neural Polymorphism
             Disease: Disease-related Polymorphism


******************************************************************************
** Capriotti E, Calabrese R, Casadio R. (2006) Predicting the insurgence of **
** human genetic diseases associated to single point protein mutations with **
** support vector machines and evolutionary information. Bioinformatics. 22 **
** 2729-2734.                                                               **
******************************************************************************


******************************************************************************
**                                                                          **
**                                 PhD-SNP                                  **
**                   Predictor of human Deleterious SNPs                    **
**                                                                          **
******************************************************************************


      Sequence and Profile-Based Prediction
           897    K    T        Neutral   7

      WT:  Aminoacid in Wild-Type Protein
      NEW: New Aminoacid after Mutation
      RI:  Reliability Index
      Effect:
             Neutral: Neural Polymorphism
             Disease: Disease-related Polymorphism


******************************************************************************
** Capriotti E, Calabrese R, Casadio R. (2006) Predicting the insurgence of **
** human genetic diseases associated to single point protein mutations with **
** support vector machines and evolutionary information. Bioinformatics. 22 **
** 2729-2734.                                                               **
******************************************************************************


******************************************************************************
**                                                                          **
**                                 PhD-SNP                                  **
**                   Predictor of human Deleterious SNPs                    **
**                                                                          **
******************************************************************************


      Sequence and Profile-Based Prediction
           422    A    T        Disease   6

      WT:  Aminoacid in Wild-Type Protein
      NEW: New Aminoacid after Mutation
      RI:  Reliability Index
      Effect:
             Neutral: Neural Polymorphism
             Disease: Disease-related Polymorphism


******************************************************************************
** Capriotti E, Calabrese R, Casadio R. (2006) Predicting the insurgence of **
** human genetic diseases associated to single point protein mutations with **
** support vector machines and evolutionary information. Bioinformatics. 22 **
** 2729-2734.                                                               **
******************************************************************************


******************************************************************************
**                                                                          **
**                                 PhD-SNP                                  **
**                   Predictor of human Deleterious SNPs                    **
**                                                                          **
******************************************************************************


      Sequence and Profile-Based Prediction
           181    R    Q        Neutral   6

      WT:  Aminoacid in Wild-Type Protein
      NEW: New Aminoacid after Mutation
      RI:  Reliability Index
      Effect:
             Neutral: Neural Polymorphism
             Disease: Disease-related Polymorphism


******************************************************************************
** Capriotti E, Calabrese R, Casadio R. (2006) Predicting the insurgence of **
** human genetic diseases associated to single point protein mutations with **
** support vector machines and evolutionary information. Bioinformatics. 22 **
** 2729-2734.                                                               **
******************************************************************************


******************************************************************************
**                                                                          **
**                                 PhD-SNP                                  **
**                   Predictor of human Deleterious SNPs                    **
**                                                                          **
******************************************************************************


      Sequence and Profile-Based Prediction
           611    Y    H        Disease   6

      WT:  Aminoacid in Wild-Type Protein
      NEW: New Aminoacid after Mutation
      RI:  Reliability Index
      Effect:
             Neutral: Neural Polymorphism
             Disease: Disease-related Polymorphism


******************************************************************************
** Capriotti E, Calabrese R, Casadio R. (2006) Predicting the insurgence of **
** human genetic diseases associated to single point protein mutations with **
** support vector machines and evolutionary information. Bioinformatics. 22 **
** 2729-2734.                                                               **
******************************************************************************


******************************************************************************
**                                                                          **
**                                 PhD-SNP                                  **
**                   Predictor of human Deleterious SNPs                    **
**                                                                          **
******************************************************************************


      Sequence and Profile-Based Prediction
            70    H    R        Disease   1

      WT:  Aminoacid in Wild-Type Protein
      NEW: New Aminoacid after Mutation
      RI:  Reliability Index
      Effect:
             Neutral: Neural Polymorphism
             Disease: Disease-related Polymorphism


******************************************************************************
** Capriotti E, Calabrese R, Casadio R. (2006) Predicting the insurgence of **
** human genetic diseases associated to single point protein mutations with **
** support vector machines and evolutionary information. Bioinformatics. 22 **
** 2729-2734.                                                               **
******************************************************************************


******************************************************************************
**                                                                          **
**                                 PhD-SNP                                  **
**                   Predictor of human Deleterious SNPs                    **
**                                                                          **
******************************************************************************


      Sequence and Profile-Based Prediction
           609    D    G        Disease   0

      WT:  Aminoacid in Wild-Type Protein
      NEW: New Aminoacid after Mutation
      RI:  Reliability Index
      Effect:
             Neutral: Neural Polymorphism
             Disease: Disease-related Polymorphism


******************************************************************************
** Capriotti E, Calabrese R, Casadio R. (2006) Predicting the insurgence of **
** human genetic diseases associated to single point protein mutations with **
** support vector machines and evolutionary information. Bioinformatics. 22 **
** 2729-2734.                                                               **
******************************************************************************


******************************************************************************
**                                                                          **
**                                 PhD-SNP                                  **
**                   Predictor of human Deleterious SNPs                    **
**                                                                          **
******************************************************************************


      Sequence and Profile-Based Prediction
           609    D    N        Neutral   0

      WT:  Aminoacid in Wild-Type Protein
      NEW: New Aminoacid after Mutation
      RI:  Reliability Index
      Effect:
             Neutral: Neural Polymorphism
             Disease: Disease-related Polymorphism


******************************************************************************
** Capriotti E, Calabrese R, Casadio R. (2006) Predicting the insurgence of **
** human genetic diseases associated to single point protein mutations with **
** support vector machines and evolutionary information. Bioinformatics. 22 **
** 2729-2734.                                                               **
******************************************************************************


******************************************************************************
**                                                                          **
**                                 PhD-SNP                                  **
**                   Predictor of human Deleterious SNPs                    **
**                                                                          **
******************************************************************************


      Sequence and Profile-Based Prediction
          1036    G    D        Neutral   2

      WT:  Aminoacid in Wild-Type Protein
      NEW: New Aminoacid after Mutation
      RI:  Reliability Index
      Effect:
             Neutral: Neural Polymorphism
             Disease: Disease-related Polymorphism


******************************************************************************
** Capriotti E, Calabrese R, Casadio R. (2006) Predicting the insurgence of **
** human genetic diseases associated to single point protein mutations with **
** support vector machines and evolutionary information. Bioinformatics. 22 **
** 2729-2734.                                                               **
******************************************************************************


******************************************************************************
**                                                                          **
**                                 PhD-SNP                                  **
**                   Predictor of human Deleterious SNPs                    **
**                                                                          **
******************************************************************************


      Sequence and Profile-Based Prediction
           885    R    C        Disease   2

      WT:  Aminoacid in Wild-Type Protein
      NEW: New Aminoacid after Mutation
      RI:  Reliability Index
      Effect:
             Neutral: Neural Polymorphism
             Disease: Disease-related Polymorphism


******************************************************************************
** Capriotti E, Calabrese R, Casadio R. (2006) Predicting the insurgence of **
** human genetic diseases associated to single point protein mutations with **
** support vector machines and evolutionary information. Bioinformatics. 22 **
** 2729-2734.                                                               **
******************************************************************************


******************************************************************************
**                                                                          **
**                                 PhD-SNP                                  **
**                   Predictor of human Deleterious SNPs                    **
**                                                                          **
******************************************************************************


      Sequence and Profile-Based Prediction
           474    T    I        Disease   6

      WT:  Aminoacid in Wild-Type Protein
      NEW: New Aminoacid after Mutation
      RI:  Reliability Index
      Effect:
             Neutral: Neural Polymorphism
             Disease: Disease-related Polymorphism


******************************************************************************
** Capriotti E, Calabrese R, Casadio R. (2006) Predicting the insurgence of **
** human genetic diseases associated to single point protein mutations with **
** support vector machines and evolutionary information. Bioinformatics. 22 **
** 2729-2734.                                                               **
******************************************************************************


******************************************************************************
**                                                                          **
**                                 PhD-SNP                                  **
**                   Predictor of human Deleterious SNPs                    **
**                                                                          **
******************************************************************************


      Sequence and Profile-Based Prediction
           614    A    V        Disease   7

      WT:  Aminoacid in Wild-Type Protein
      NEW: New Aminoacid after Mutation
      RI:  Reliability Index
      Effect:
             Neutral: Neural Polymorphism
             Disease: Disease-related Polymorphism


******************************************************************************
** Capriotti E, Calabrese R, Casadio R. (2006) Predicting the insurgence of **
** human genetic diseases associated to single point protein mutations with **
** support vector machines and evolutionary information. Bioinformatics. 22 **
** 2729-2734.                                                               **
******************************************************************************


******************************************************************************
**                                                                          **
**                                 PhD-SNP                                  **
**                   Predictor of human Deleterious SNPs                    **
**                                                                          **
******************************************************************************


      Sequence and Profile-Based Prediction
            65    T    P        Disease   6

      WT:  Aminoacid in Wild-Type Protein
      NEW: New Aminoacid after Mutation
      RI:  Reliability Index
      Effect:
             Neutral: Neural Polymorphism
             Disease: Disease-related Polymorphism


******************************************************************************
** Capriotti E, Calabrese R, Casadio R. (2006) Predicting the insurgence of **
** human genetic diseases associated to single point protein mutations with **
** support vector machines and evolutionary information. Bioinformatics. 22 **
** 2729-2734.                                                               **
******************************************************************************


******************************************************************************
**                                                                          **
**                                 PhD-SNP                                  **
**                   Predictor of human Deleterious SNPs                    **
**                                                                          **
******************************************************************************


      Sequence and Profile-Based Prediction
           887    R    H        Disease   3

      WT:  Aminoacid in Wild-Type Protein
      NEW: New Aminoacid after Mutation
      RI:  Reliability Index
      Effect:
             Neutral: Neural Polymorphism
             Disease: Disease-related Polymorphism


******************************************************************************
** Capriotti E, Calabrese R, Casadio R. (2006) Predicting the insurgence of **
** human genetic diseases associated to single point protein mutations with **
** support vector machines and evolutionary information. Bioinformatics. 22 **
** 2729-2734.                                                               **
******************************************************************************


******************************************************************************
**                                                                          **
**                                 PhD-SNP                                  **
**                   Predictor of human Deleterious SNPs                    **
**                                                                          **
******************************************************************************


      Sequence and Profile-Based Prediction
            66    C    G        Disease   9

      WT:  Aminoacid in Wild-Type Protein
      NEW: New Aminoacid after Mutation
      RI:  Reliability Index
      Effect:
             Neutral: Neural Polymorphism
             Disease: Disease-related Polymorphism


******************************************************************************
** Capriotti E, Calabrese R, Casadio R. (2006) Predicting the insurgence of **
** human genetic diseases associated to single point protein mutations with **
** support vector machines and evolutionary information. Bioinformatics. 22 **
** 2729-2734.                                                               **
******************************************************************************


******************************************************************************
**                                                                          **
**                                 PhD-SNP                                  **
**                   Predictor of human Deleterious SNPs                    **
**                                                                          **
******************************************************************************


      Sequence and Profile-Based Prediction
           612    V    L        Disease   4

      WT:  Aminoacid in Wild-Type Protein
      NEW: New Aminoacid after Mutation
      RI:  Reliability Index
      Effect:
             Neutral: Neural Polymorphism
             Disease: Disease-related Polymorphism


******************************************************************************
** Capriotti E, Calabrese R, Casadio R. (2006) Predicting the insurgence of **
** human genetic diseases associated to single point protein mutations with **
** support vector machines and evolutionary information. Bioinformatics. 22 **
** 2729-2734.                                                               **
******************************************************************************


******************************************************************************
**                                                                          **
**                                 PhD-SNP                                  **
**                   Predictor of human Deleterious SNPs                    **
**                                                                          **
******************************************************************************


      Sequence and Profile-Based Prediction
           613    T    M        Disease   5

      WT:  Aminoacid in Wild-Type Protein
      NEW: New Aminoacid after Mutation
      RI:  Reliability Index
      Effect:
             Neutral: Neural Polymorphism
             Disease: Disease-related Polymorphism


******************************************************************************
** Capriotti E, Calabrese R, Casadio R. (2006) Predicting the insurgence of **
** human genetic diseases associated to single point protein mutations with **
** support vector machines and evolutionary information. Bioinformatics. 22 **
** 2729-2734.                                                               **
******************************************************************************


******************************************************************************
**                                                                          **
**                                 PhD-SNP                                  **
**                   Predictor of human Deleterious SNPs                    **
**                                                                          **
******************************************************************************


      Sequence and Profile-Based Prediction
           470    N    D        Disease   6

      WT:  Aminoacid in Wild-Type Protein
      NEW: New Aminoacid after Mutation
      RI:  Reliability Index
      Effect:
             Neutral: Neural Polymorphism
             Disease: Disease-related Polymorphism


******************************************************************************
** Capriotti E, Calabrese R, Casadio R. (2006) Predicting the insurgence of **
** human genetic diseases associated to single point protein mutations with **
** support vector machines and evolutionary information. Bioinformatics. 22 **
** 2729-2734.                                                               **
******************************************************************************


******************************************************************************
**                                                                          **
**                                 PhD-SNP                                  **
**                   Predictor of human Deleterious SNPs                    **
**                                                                          **
******************************************************************************


      Sequence and Profile-Based Prediction
            78    A    P        Disease   8

      WT:  Aminoacid in Wild-Type Protein
      NEW: New Aminoacid after Mutation
      RI:  Reliability Index
      Effect:
             Neutral: Neural Polymorphism
             Disease: Disease-related Polymorphism


******************************************************************************
** Capriotti E, Calabrese R, Casadio R. (2006) Predicting the insurgence of **
** human genetic diseases associated to single point protein mutations with **
** support vector machines and evolutionary information. Bioinformatics. 22 **
** 2729-2734.                                                               **
******************************************************************************


******************************************************************************
**                                                                          **
**                                 PhD-SNP                                  **
**                   Predictor of human Deleterious SNPs                    **
**                                                                          **
******************************************************************************


      Sequence and Profile-Based Prediction
           347    P    S        Neutral   8

      WT:  Aminoacid in Wild-Type Protein
      NEW: New Aminoacid after Mutation
      RI:  Reliability Index
      Effect:
             Neutral: Neural Polymorphism
             Disease: Disease-related Polymorphism


******************************************************************************
** Capriotti E, Calabrese R, Casadio R. (2006) Predicting the insurgence of **
** human genetic diseases associated to single point protein mutations with **
** support vector machines and evolutionary information. Bioinformatics. 22 **
** 2729-2734.                                                               **
******************************************************************************


******************************************************************************
**                                                                          **
**                                 PhD-SNP                                  **
**                   Predictor of human Deleterious SNPs                    **
**                                                                          **
******************************************************************************


      Sequence and Profile-Based Prediction
            72    P    Q        Disease   2

      WT:  Aminoacid in Wild-Type Protein
      NEW: New Aminoacid after Mutation
      RI:  Reliability Index
      Effect:
             Neutral: Neural Polymorphism
             Disease: Disease-related Polymorphism


******************************************************************************
** Capriotti E, Calabrese R, Casadio R. (2006) Predicting the insurgence of **
** human genetic diseases associated to single point protein mutations with **
** support vector machines and evolutionary information. Bioinformatics. 22 **
** 2729-2734.                                                               **
******************************************************************************


******************************************************************************
**                                                                          **
**                                 PhD-SNP                                  **
**                   Predictor of human Deleterious SNPs                    **
**                                                                          **
******************************************************************************


      Sequence and Profile-Based Prediction
           623    T    I        Disease   5

      WT:  Aminoacid in Wild-Type Protein
      NEW: New Aminoacid after Mutation
      RI:  Reliability Index
      Effect:
             Neutral: Neural Polymorphism
             Disease: Disease-related Polymorphism


******************************************************************************
** Capriotti E, Calabrese R, Casadio R. (2006) Predicting the insurgence of **
** human genetic diseases associated to single point protein mutations with **
** support vector machines and evolutionary information. Bioinformatics. 22 **
** 2729-2734.                                                               **
******************************************************************************


******************************************************************************
**                                                                          **
**                                 PhD-SNP                                  **
**                   Predictor of human Deleterious SNPs                    **
**                                                                          **
******************************************************************************


      Sequence and Profile-Based Prediction
           621    S    N        Disease   6

      WT:  Aminoacid in Wild-Type Protein
      NEW: New Aminoacid after Mutation
      RI:  Reliability Index
      Effect:
             Neutral: Neural Polymorphism
             Disease: Disease-related Polymorphism


******************************************************************************
** Capriotti E, Calabrese R, Casadio R. (2006) Predicting the insurgence of **
** human genetic diseases associated to single point protein mutations with **
** support vector machines and evolutionary information. Bioinformatics. 22 **
** 2729-2734.                                                               **
******************************************************************************


******************************************************************************
**                                                                          **
**                                 PhD-SNP                                  **
**                   Predictor of human Deleterious SNPs                    **
**                                                                          **
******************************************************************************


      Sequence and Profile-Based Prediction
           627    F    L        Disease   7

      WT:  Aminoacid in Wild-Type Protein
      NEW: New Aminoacid after Mutation
      RI:  Reliability Index
      Effect:
             Neutral: Neural Polymorphism
             Disease: Disease-related Polymorphism


******************************************************************************
** Capriotti E, Calabrese R, Casadio R. (2006) Predicting the insurgence of **
** human genetic diseases associated to single point protein mutations with **
** support vector machines and evolutionary information. Bioinformatics. 22 **
** 2729-2734.                                                               **
******************************************************************************


******************************************************************************
**                                                                          **
**                                 PhD-SNP                                  **
**                   Predictor of human Deleterious SNPs                    **
**                                                                          **
******************************************************************************


      Sequence and Profile-Based Prediction
            86    L    R        Disease   7

      WT:  Aminoacid in Wild-Type Protein
      NEW: New Aminoacid after Mutation
      RI:  Reliability Index
      Effect:
             Neutral: Neural Polymorphism
             Disease: Disease-related Polymorphism


******************************************************************************
** Capriotti E, Calabrese R, Casadio R. (2006) Predicting the insurgence of **
** human genetic diseases associated to single point protein mutations with **
** support vector machines and evolutionary information. Bioinformatics. 22 **
** 2729-2734.                                                               **
******************************************************************************


******************************************************************************
**                                                                          **
**                                 PhD-SNP                                  **
**                   Predictor of human Deleterious SNPs                    **
**                                                                          **
******************************************************************************


      Sequence and Profile-Based Prediction
           630    V    A        Disease   6

      WT:  Aminoacid in Wild-Type Protein
      NEW: New Aminoacid after Mutation
      RI:  Reliability Index
      Effect:
             Neutral: Neural Polymorphism
             Disease: Disease-related Polymorphism


******************************************************************************
** Capriotti E, Calabrese R, Casadio R. (2006) Predicting the insurgence of **
** human genetic diseases associated to single point protein mutations with **
** support vector machines and evolutionary information. Bioinformatics. 22 **
** 2729-2734.                                                               **
******************************************************************************


******************************************************************************
**                                                                          **
**                                 PhD-SNP                                  **
**                   Predictor of human Deleterious SNPs                    **
**                                                                          **
******************************************************************************


      Sequence and Profile-Based Prediction
           630    V    L        Disease   7

      WT:  Aminoacid in Wild-Type Protein
      NEW: New Aminoacid after Mutation
      RI:  Reliability Index
      Effect:
             Neutral: Neural Polymorphism
             Disease: Disease-related Polymorphism


******************************************************************************
** Capriotti E, Calabrese R, Casadio R. (2006) Predicting the insurgence of **
** human genetic diseases associated to single point protein mutations with **
** support vector machines and evolutionary information. Bioinformatics. 22 **
** 2729-2734.                                                               **
******************************************************************************


******************************************************************************
**                                                                          **
**                                 PhD-SNP                                  **
**                   Predictor of human Deleterious SNPs                    **
**                                                                          **
******************************************************************************


      Sequence and Profile-Based Prediction
           629    N    D        Neutral   5

      WT:  Aminoacid in Wild-Type Protein
      NEW: New Aminoacid after Mutation
      RI:  Reliability Index
      Effect:
             Neutral: Neural Polymorphism
             Disease: Disease-related Polymorphism


******************************************************************************
** Capriotti E, Calabrese R, Casadio R. (2006) Predicting the insurgence of **
** human genetic diseases associated to single point protein mutations with **
** support vector machines and evolutionary information. Bioinformatics. 22 **
** 2729-2734.                                                               **
******************************************************************************


******************************************************************************
**                                                                          **
**                                 PhD-SNP                                  **
**                   Predictor of human Deleterious SNPs                    **
**                                                                          **
******************************************************************************


      Sequence and Profile-Based Prediction
           629    N    K        Disease   7

      WT:  Aminoacid in Wild-Type Protein
      NEW: New Aminoacid after Mutation
      RI:  Reliability Index
      Effect:
             Neutral: Neural Polymorphism
             Disease: Disease-related Polymorphism


******************************************************************************
** Capriotti E, Calabrese R, Casadio R. (2006) Predicting the insurgence of **
** human genetic diseases associated to single point protein mutations with **
** support vector machines and evolutionary information. Bioinformatics. 22 **
** 2729-2734.                                                               **
******************************************************************************


******************************************************************************
**                                                                          **
**                                 PhD-SNP                                  **
**                   Predictor of human Deleterious SNPs                    **
**                                                                          **
******************************************************************************


      Sequence and Profile-Based Prediction
           629    N    S        Disease   6

      WT:  Aminoacid in Wild-Type Protein
      NEW: New Aminoacid after Mutation
      RI:  Reliability Index
      Effect:
             Neutral: Neural Polymorphism
             Disease: Disease-related Polymorphism


******************************************************************************
** Capriotti E, Calabrese R, Casadio R. (2006) Predicting the insurgence of **
** human genetic diseases associated to single point protein mutations with **
** support vector machines and evolutionary information. Bioinformatics. 22 **
** 2729-2734.                                                               **
******************************************************************************


******************************************************************************
**                                                                          **
**                                 PhD-SNP                                  **
**                   Predictor of human Deleterious SNPs                    **
**                                                                          **
******************************************************************************


      Sequence and Profile-Based Prediction
           628    G    S        Disease   8

      WT:  Aminoacid in Wild-Type Protein
      NEW: New Aminoacid after Mutation
      RI:  Reliability Index
      Effect:
             Neutral: Neural Polymorphism
             Disease: Disease-related Polymorphism


******************************************************************************
** Capriotti E, Calabrese R, Casadio R. (2006) Predicting the insurgence of **
** human genetic diseases associated to single point protein mutations with **
** support vector machines and evolutionary information. Bioinformatics. 22 **
** 2729-2734.                                                               **
******************************************************************************


******************************************************************************
**                                                                          **
**                                 PhD-SNP                                  **
**                   Predictor of human Deleterious SNPs                    **
**                                                                          **
******************************************************************************


      Sequence and Profile-Based Prediction
           456    D    Y        Disease   6

      WT:  Aminoacid in Wild-Type Protein
      NEW: New Aminoacid after Mutation
      RI:  Reliability Index
      Effect:
             Neutral: Neural Polymorphism
             Disease: Disease-related Polymorphism


******************************************************************************
** Capriotti E, Calabrese R, Casadio R. (2006) Predicting the insurgence of **
** human genetic diseases associated to single point protein mutations with **
** support vector machines and evolutionary information. Bioinformatics. 22 **
** 2729-2734.                                                               **
******************************************************************************


******************************************************************************
**                                                                          **
**                                 PhD-SNP                                  **
**                   Predictor of human Deleterious SNPs                    **
**                                                                          **
******************************************************************************


      Sequence and Profile-Based Prediction
           873    G    S        Neutral   8

      WT:  Aminoacid in Wild-Type Protein
      NEW: New Aminoacid after Mutation
      RI:  Reliability Index
      Effect:
             Neutral: Neural Polymorphism
             Disease: Disease-related Polymorphism


******************************************************************************
** Capriotti E, Calabrese R, Casadio R. (2006) Predicting the insurgence of **
** human genetic diseases associated to single point protein mutations with **
** support vector machines and evolutionary information. Bioinformatics. 22 **
** 2729-2734.                                                               **
******************************************************************************


******************************************************************************
**                                                                          **
**                                 PhD-SNP                                  **
**                   Predictor of human Deleterious SNPs                    **
**                                                                          **
******************************************************************************


      Sequence and Profile-Based Prediction
           752    R    Q        Disease   5

      WT:  Aminoacid in Wild-Type Protein
      NEW: New Aminoacid after Mutation
      RI:  Reliability Index
      Effect:
             Neutral: Neural Polymorphism
             Disease: Disease-related Polymorphism


******************************************************************************
** Capriotti E, Calabrese R, Casadio R. (2006) Predicting the insurgence of **
** human genetic diseases associated to single point protein mutations with **
** support vector machines and evolutionary information. Bioinformatics. 22 **
** 2729-2734.                                                               **
******************************************************************************


******************************************************************************
**                                                                          **
**                                 PhD-SNP                                  **
**                   Predictor of human Deleterious SNPs                    **
**                                                                          **
******************************************************************************


      Sequence and Profile-Based Prediction
           752    R    W        Disease   6

      WT:  Aminoacid in Wild-Type Protein
      NEW: New Aminoacid after Mutation
      RI:  Reliability Index
      Effect:
             Neutral: Neural Polymorphism
             Disease: Disease-related Polymorphism


******************************************************************************
** Capriotti E, Calabrese R, Casadio R. (2006) Predicting the insurgence of **
** human genetic diseases associated to single point protein mutations with **
** support vector machines and evolutionary information. Bioinformatics. 22 **
** 2729-2734.                                                               **
******************************************************************************


******************************************************************************
**                                                                          **
**                                 PhD-SNP                                  **
**                   Predictor of human Deleterious SNPs                    **
**                                                                          **
******************************************************************************


      Sequence and Profile-Based Prediction
           633    N    D        Disease   0

      WT:  Aminoacid in Wild-Type Protein
      NEW: New Aminoacid after Mutation
      RI:  Reliability Index
      Effect:
             Neutral: Neural Polymorphism
             Disease: Disease-related Polymorphism


******************************************************************************
** Capriotti E, Calabrese R, Casadio R. (2006) Predicting the insurgence of **
** human genetic diseases associated to single point protein mutations with **
** support vector machines and evolutionary information. Bioinformatics. 22 **
** 2729-2734.                                                               **
******************************************************************************


******************************************************************************
**                                                                          **
**                                 PhD-SNP                                  **
**                   Predictor of human Deleterious SNPs                    **
**                                                                          **
******************************************************************************


      Sequence and Profile-Based Prediction
           633    N    S        Disease   4

      WT:  Aminoacid in Wild-Type Protein
      NEW: New Aminoacid after Mutation
      RI:  Reliability Index
      Effect:
             Neutral: Neural Polymorphism
             Disease: Disease-related Polymorphism


******************************************************************************
** Capriotti E, Calabrese R, Casadio R. (2006) Predicting the insurgence of **
** human genetic diseases associated to single point protein mutations with **
** support vector machines and evolutionary information. Bioinformatics. 22 **
** 2729-2734.                                                               **
******************************************************************************


******************************************************************************
**                                                                          **
**                                 PhD-SNP                                  **
**                   Predictor of human Deleterious SNPs                    **
**                                                                          **
******************************************************************************


      Sequence and Profile-Based Prediction
           996    N    I        Disease   5

      WT:  Aminoacid in Wild-Type Protein
      NEW: New Aminoacid after Mutation
      RI:  Reliability Index
      Effect:
             Neutral: Neural Polymorphism
             Disease: Disease-related Polymorphism


******************************************************************************
** Capriotti E, Calabrese R, Casadio R. (2006) Predicting the insurgence of **
** human genetic diseases associated to single point protein mutations with **
** support vector machines and evolutionary information. Bioinformatics. 22 **
** 2729-2734.                                                               **
******************************************************************************


******************************************************************************
**                                                                          **
**                                 PhD-SNP                                  **
**                   Predictor of human Deleterious SNPs                    **
**                                                                          **
******************************************************************************


      Sequence and Profile-Based Prediction
          1047    R    L        Neutral   7

      WT:  Aminoacid in Wild-Type Protein
      NEW: New Aminoacid after Mutation
      RI:  Reliability Index
      Effect:
             Neutral: Neural Polymorphism
             Disease: Disease-related Polymorphism


******************************************************************************
** Capriotti E, Calabrese R, Casadio R. (2006) Predicting the insurgence of **
** human genetic diseases associated to single point protein mutations with **
** support vector machines and evolutionary information. Bioinformatics. 22 **
** 2729-2734.                                                               **
******************************************************************************


******************************************************************************
**                                                                          **
**                                 PhD-SNP                                  **
**                   Predictor of human Deleterious SNPs                    **
**                                                                          **
******************************************************************************


      Sequence and Profile-Based Prediction
           637    E    K        Disease   9

      WT:  Aminoacid in Wild-Type Protein
      NEW: New Aminoacid after Mutation
      RI:  Reliability Index
      Effect:
             Neutral: Neural Polymorphism
             Disease: Disease-related Polymorphism


******************************************************************************
** Capriotti E, Calabrese R, Casadio R. (2006) Predicting the insurgence of **
** human genetic diseases associated to single point protein mutations with **
** support vector machines and evolutionary information. Bioinformatics. 22 **
** 2729-2734.                                                               **
******************************************************************************


******************************************************************************
**                                                                          **
**                                 PhD-SNP                                  **
**                   Predictor of human Deleterious SNPs                    **
**                                                                          **
******************************************************************************


      Sequence and Profile-Based Prediction
           328    R    C        Disease   5

      WT:  Aminoacid in Wild-Type Protein
      NEW: New Aminoacid after Mutation
      RI:  Reliability Index
      Effect:
             Neutral: Neural Polymorphism
             Disease: Disease-related Polymorphism


******************************************************************************
** Capriotti E, Calabrese R, Casadio R. (2006) Predicting the insurgence of **
** human genetic diseases associated to single point protein mutations with **
** support vector machines and evolutionary information. Bioinformatics. 22 **
** 2729-2734.                                                               **
******************************************************************************


******************************************************************************
**                                                                          **
**                                 PhD-SNP                                  **
**                   Predictor of human Deleterious SNPs                    **
**                                                                          **
******************************************************************************


      Sequence and Profile-Based Prediction
          1068    Q    R        Neutral   4

      WT:  Aminoacid in Wild-Type Protein
      NEW: New Aminoacid after Mutation
      RI:  Reliability Index
      Effect:
             Neutral: Neural Polymorphism
             Disease: Disease-related Polymorphism


******************************************************************************
** Capriotti E, Calabrese R, Casadio R. (2006) Predicting the insurgence of **
** human genetic diseases associated to single point protein mutations with **
** support vector machines and evolutionary information. Bioinformatics. 22 **
** 2729-2734.                                                               **
******************************************************************************


******************************************************************************
**                                                                          **
**                                 PhD-SNP                                  **
**                   Predictor of human Deleterious SNPs                    **
**                                                                          **
******************************************************************************


      Sequence and Profile-Based Prediction
           582    R    C        Disease   2

      WT:  Aminoacid in Wild-Type Protein
      NEW: New Aminoacid after Mutation
      RI:  Reliability Index
      Effect:
             Neutral: Neural Polymorphism
             Disease: Disease-related Polymorphism


******************************************************************************
** Capriotti E, Calabrese R, Casadio R. (2006) Predicting the insurgence of **
** human genetic diseases associated to single point protein mutations with **
** support vector machines and evolutionary information. Bioinformatics. 22 **
** 2729-2734.                                                               **
******************************************************************************


******************************************************************************
**                                                                          **
**                                 PhD-SNP                                  **
**                   Predictor of human Deleterious SNPs                    **
**                                                                          **
******************************************************************************


      Sequence and Profile-Based Prediction
          1058    A    E        Neutral   7

      WT:  Aminoacid in Wild-Type Protein
      NEW: New Aminoacid after Mutation
      RI:  Reliability Index
      Effect:
             Neutral: Neural Polymorphism
             Disease: Disease-related Polymorphism


******************************************************************************
** Capriotti E, Calabrese R, Casadio R. (2006) Predicting the insurgence of **
** human genetic diseases associated to single point protein mutations with **
** support vector machines and evolutionary information. Bioinformatics. 22 **
** 2729-2734.                                                               **
******************************************************************************


******************************************************************************
**                                                                          **
**                                 PhD-SNP                                  **
**                   Predictor of human Deleterious SNPs                    **
**                                                                          **
******************************************************************************


      Sequence and Profile-Based Prediction
           584    G    S        Disease   2

      WT:  Aminoacid in Wild-Type Protein
      NEW: New Aminoacid after Mutation
      RI:  Reliability Index
      Effect:
             Neutral: Neural Polymorphism
             Disease: Disease-related Polymorphism


******************************************************************************
** Capriotti E, Calabrese R, Casadio R. (2006) Predicting the insurgence of **
** human genetic diseases associated to single point protein mutations with **
** support vector machines and evolutionary information. Bioinformatics. 22 **
** 2729-2734.                                                               **
******************************************************************************


******************************************************************************
**                                                                          **
**                                 PhD-SNP                                  **
**                   Predictor of human Deleterious SNPs                    **
**                                                                          **
******************************************************************************


      Sequence and Profile-Based Prediction
           501    D    N        Disease   8

      WT:  Aminoacid in Wild-Type Protein
      NEW: New Aminoacid after Mutation
      RI:  Reliability Index
      Effect:
             Neutral: Neural Polymorphism
             Disease: Disease-related Polymorphism


******************************************************************************
** Capriotti E, Calabrese R, Casadio R. (2006) Predicting the insurgence of **
** human genetic diseases associated to single point protein mutations with **
** support vector machines and evolutionary information. Bioinformatics. 22 **
** 2729-2734.                                                               **
******************************************************************************


******************************************************************************
**                                                                          **
**                                 PhD-SNP                                  **
**                   Predictor of human Deleterious SNPs                    **
**                                                                          **
******************************************************************************


      Sequence and Profile-Based Prediction
           706    S    C        Disease   4

      WT:  Aminoacid in Wild-Type Protein
      NEW: New Aminoacid after Mutation
      RI:  Reliability Index
      Effect:
             Neutral: Neural Polymorphism
             Disease: Disease-related Polymorphism


******************************************************************************
** Capriotti E, Calabrese R, Casadio R. (2006) Predicting the insurgence of **
** human genetic diseases associated to single point protein mutations with **
** support vector machines and evolutionary information. Bioinformatics. 22 **
** 2729-2734.                                                               **
******************************************************************************


******************************************************************************
**                                                                          **
**                                 PhD-SNP                                  **
**                   Predictor of human Deleterious SNPs                    **
**                                                                          **
******************************************************************************


      Sequence and Profile-Based Prediction
           593    I    R        Disease   7

      WT:  Aminoacid in Wild-Type Protein
      NEW: New Aminoacid after Mutation
      RI:  Reliability Index
      Effect:
             Neutral: Neural Polymorphism
             Disease: Disease-related Polymorphism


******************************************************************************
** Capriotti E, Calabrese R, Casadio R. (2006) Predicting the insurgence of **
** human genetic diseases associated to single point protein mutations with **
** support vector machines and evolutionary information. Bioinformatics. 22 **
** 2729-2734.                                                               **
******************************************************************************


******************************************************************************
**                                                                          **
**                                 PhD-SNP                                  **
**                   Predictor of human Deleterious SNPs                    **
**                                                                          **
******************************************************************************


      Sequence and Profile-Based Prediction
           596    P    R        Disease   4

      WT:  Aminoacid in Wild-Type Protein
      NEW: New Aminoacid after Mutation
      RI:  Reliability Index
      Effect:
             Neutral: Neural Polymorphism
             Disease: Disease-related Polymorphism


******************************************************************************
** Capriotti E, Calabrese R, Casadio R. (2006) Predicting the insurgence of **
** human genetic diseases associated to single point protein mutations with **
** support vector machines and evolutionary information. Bioinformatics. 22 **
** 2729-2734.                                                               **
******************************************************************************


******************************************************************************
**                                                                          **
**                                 PhD-SNP                                  **
**                   Predictor of human Deleterious SNPs                    **
**                                                                          **
******************************************************************************


      Sequence and Profile-Based Prediction
           490    A    T        Neutral   0

      WT:  Aminoacid in Wild-Type Protein
      NEW: New Aminoacid after Mutation
      RI:  Reliability Index
      Effect:
             Neutral: Neural Polymorphism
             Disease: Disease-related Polymorphism


******************************************************************************
** Capriotti E, Calabrese R, Casadio R. (2006) Predicting the insurgence of **
** human genetic diseases associated to single point protein mutations with **
** support vector machines and evolutionary information. Bioinformatics. 22 **
** 2729-2734.                                                               **
******************************************************************************


******************************************************************************
**                                                                          **
**                                 PhD-SNP                                  **
**                   Predictor of human Deleterious SNPs                    **
**                                                                          **
******************************************************************************


      Sequence and Profile-Based Prediction
           601    G    S        Disease   6

      WT:  Aminoacid in Wild-Type Protein
      NEW: New Aminoacid after Mutation
      RI:  Reliability Index
      Effect:
             Neutral: Neural Polymorphism
             Disease: Disease-related Polymorphism


******************************************************************************
** Capriotti E, Calabrese R, Casadio R. (2006) Predicting the insurgence of **
** human genetic diseases associated to single point protein mutations with **
** support vector machines and evolutionary information. Bioinformatics. 22 **
** 2729-2734.                                                               **
******************************************************************************


******************************************************************************
**                                                                          **
**                                 PhD-SNP                                  **
**                   Predictor of human Deleterious SNPs                    **
**                                                                          **
******************************************************************************


      Sequence and Profile-Based Prediction
           124    M    R        Disease   7

      WT:  Aminoacid in Wild-Type Protein
      NEW: New Aminoacid after Mutation
      RI:  Reliability Index
      Effect:
             Neutral: Neural Polymorphism
             Disease: Disease-related Polymorphism


******************************************************************************
** Capriotti E, Calabrese R, Casadio R. (2006) Predicting the insurgence of **
** human genetic diseases associated to single point protein mutations with **
** support vector machines and evolutionary information. Bioinformatics. 22 **
** 2729-2734.                                                               **
******************************************************************************


******************************************************************************
**                                                                          **
**                                 PhD-SNP                                  **
**                   Predictor of human Deleterious SNPs                    **
**                                                                          **
******************************************************************************


      Sequence and Profile-Based Prediction
           124    M    T        Disease   2

      WT:  Aminoacid in Wild-Type Protein
      NEW: New Aminoacid after Mutation
      RI:  Reliability Index
      Effect:
             Neutral: Neural Polymorphism
             Disease: Disease-related Polymorphism


******************************************************************************
** Capriotti E, Calabrese R, Casadio R. (2006) Predicting the insurgence of **
** human genetic diseases associated to single point protein mutations with **
** support vector machines and evolutionary information. Bioinformatics. 22 **
** 2729-2734.                                                               **
******************************************************************************


******************************************************************************
**                                                                          **
**                                 PhD-SNP                                  **
**                   Predictor of human Deleterious SNPs                    **
**                                                                          **
******************************************************************************


      Sequence and Profile-Based Prediction
           604    G    S        Disease   3

      WT:  Aminoacid in Wild-Type Protein
      NEW: New Aminoacid after Mutation
      RI:  Reliability Index
      Effect:
             Neutral: Neural Polymorphism
             Disease: Disease-related Polymorphism


******************************************************************************
** Capriotti E, Calabrese R, Casadio R. (2006) Predicting the insurgence of **
** human genetic diseases associated to single point protein mutations with **
** support vector machines and evolutionary information. Bioinformatics. 22 **
** 2729-2734.                                                               **
******************************************************************************
