# Supplementary material for: Assessment of the predictive accuracy of five in silico prediction tools, alone or in combination, and two metaservers to classify long QT syndrome gene mutations
Source: BMC Med Genet. 2015 May 13;16:34. doi: 10.1186/s12881-015-0176-z (PMC4630850; doi:10.1186/s12881-015-0176-z)
Supplement: Additional file 3: — Raw data. The zipped file contains all raw data results in txt format from the five different in silico prediction tools and two metaservers. [file 12881_2015_176_MOESM3_ESM.zip › Supplementary Materials 2/Predict SNP results/KCNH2/pathogenicity/polyphen.out]

#o_acc	o_pos	o_aa1	o_aa2	rsid	acc	pos	aa1	aa2	nt1	nt2	prediction	based_on	effect	site	region	PHAT	dScore	Score1	Score2	MSAv	Nobs	Nstruct	Nfilt	PDB_id	PDB_pos	PDB_ch	ident	length	NormASA	SecStr	MapReg	dVol	dProp	B-fact	H-bonds	AveNHet	MinDHet	AveNInt	MinDInt	AveNSit	MinDSit	Transv	CodPos	CpG	MinDJxn	PfamHit	IdPmax	IdPSNP	IdQmin
snvi30hmsq	823	R	W		Q12809	823	R	W	C	T	probably damaging	alignment		NO	NO		+3.900	-1.589	-5.489	1	677	20																				0	0	1	-69	PF00027.24	0.266		40.03
snvi30hmsq	822	V	M		Q12809	822	V	M	G	A	probably damaging	alignment		NO	NO		+2.043	-1.159	-3.202	1	679	20																				0	0	0	-66	PF00027.24	3.298	3.298	31.84
snvi30hmsq	818	S	L		Q12809	818	S	L	C	T	possibly damaging	alignment		NO	NO		+1.808	-1.577	-3.385	1	681	20																				0	1	1	-55	PF00027.24	3.543		39.86
snvi30hmsq	552	L	S		Q12809	552	L	S	T	C	possibly damaging	sequence annotation	2.2.2	NO	TRANSMEM	-2	+2.621	-1.091	-3.712	1	706	20																				0	1	2	-98	PF00520.26	1.577		18.72
snvi30hmsq	805	F	C		Q12809	805	F	C	T	G	probably damaging	alignment		NO	NO		+3.583	-1.368	-4.951	1	682	20																				1	1	0	-16	PF00027.24	1.157		20.02
snvi30hmsq	564	L	P		Q12809	564	L	P	T	C	possibly damaging	sequence annotation	2.2.2	NO	TRANSMEM	-5	+1.760	-1.479	-3.239	1	707	20																				0	1	0	-134	PF00520.26	26.722	26.722	23.38
snvi30hmsq	562	H	P		Q12809	562	H	P	A	C	possibly damaging	sequence annotation	2.2.2	NO	TRANSMEM	-6	+1.862	-1.089	-2.951	1	709	20																				1	1	0	-128	PF00520.26	26.722	26.722	18.72
snvi30hmsq	561	A	P		Q12809	561	A	P	G	C	possibly damaging	sequence annotation	2.2.2	NO	TRANSMEM	-3	+2.764	-1.111	-3.875	1	708	20																				1	0	1	-124	PF00520.26	1.573		18.72
snvi30hmsq	561	A	T		Q12809	561	A	T	G	A	benign	sequence annotation		NO	TRANSMEM	0	+2.314	-1.111	-3.425	1	708	20																				0	0	1	-124	PF00520.26	4.436		18.72
snvi30hmsq	561	A	V		Q12809	561	A	V	C	T	benign	sequence annotation		NO	TRANSMEM	1	+2.366	-1.111	-3.477	1	708	20																				0	1	1	-125	PF00520.26	2.226		18.72
snvi30hmsq	572	G	R		Q12809	572	G	R	G	C	probably damaging	alignment		NO	NO		+2.037	-1.121	-3.158	1	701	20																				1	0	3	-157	PF00520.26	3.829	3.829	33.05
snvi30hmsq	572	G	S		Q12809	572	G	S	G	A	possibly damaging	alignment		NO	NO		+1.698	-1.121	-2.819	1	701	20																				0	0	1	-157	PF00520.26	3.264	3.264	33.05
snvi30hmsq	148	R	W		Q12809	148	R	W	C	T	benign	alignment		NO	NO		+1.348	-2.318	-3.666	1	294	20																				0	0	1	+31	NO	15.038	15.038	90.34
snvi30hmsq	29	F	L		Q12809	29	F	L	T	C	benign	alignment		NO	NO		+0.874	-1.303	-2.177	1	527	20	4	2l4r	29	A	1.00	135	0.379	E	b	-23	0.03	0.00								0	0	0	-9	PF13426.1	6.741	1.490	92.84
snvi30hmsq	571	I	L		Q12809	571	I	L	A	C	possibly damaging	alignment		NO	NO		+1.662	-1.227	-2.889	1	701	20																				1	0	0	-154	PF00520.26	3.768		37.45
snvi30hmsq	28	K	E		Q12809	28	K	E	A	G	probably damaging	structure	1.1.1	NO	NO		+1.419	-2.004	-3.423	1	449	20	4	2l4r	28	A	1.00	135		.	B	-30	1.3	0.00								0	0	0	-6	NO	4.183		92.84
snvi30hmsq	31	I	S		Q12809	31	I	S	T	G	probably damaging	alignment		NO	NO		+2.138	-1.526	-3.664	1	527	20	4	2l4r	31	A	1.00	135	0.226	E	B	-78	0.75	0.00								1	1	0	-16	PF13426.1	2.279		92.84
snvi30hmsq	568	W	C		Q12809	568	W	C	G	C	possibly damaging	sequence annotation	2.2.2	NO	TRANSMEM	-4	+2.201	-1.022	-3.223	1	700	20																				1	2	0	-147	PF00520.26	5.713	5.713	18.72
snvi30hmsq	33	N	T		Q12809	33	N	T	A	C	probably damaging	alignment		NO	NO		+2.082	-1.157	-3.239	1	527	20	4	2l4r	33	A	1.00	135	0.281	E	B	2	0.39	0.00								1	1	0	-22	PF13426.1	3.912		92.84
snvi30hmsq	922	R	W		Q12809	922	R	W	C	T	probably damaging	alignment		NO	NO		+3.210	-2.068	-5.278	1	16	20																				0	0	1	-72	NO	0.496		90.34
snvi30hmsq	784	R	W		Q12809	784	R	W	C	T	probably damaging	alignment		NO	NO		+3.664	-1.930	-5.594	1	701	20																				0	0	1	+49	PF00027.24	0.190		32.87
snvi30hmsq	645	M	L		Q12809	645	M	L	A	C	benign	sequence annotation		NO	TRANSMEM	2	+0.710	-1.366	-2.076	1	720	20																				1	0	0	+13	PF00520.26	12.766	12.766	25.71
snvi30hmsq	43	Y	C		Q12809	43	Y	C	A	G	possibly damaging	alignment		NO	NO		+1.700	-1.391	-3.091	1	529	20	4	2l4r	43	A	1.00	135	0.768	E	B	-85	0.25	0.00								0	1	0	-52	PF13426.1	23.018	23.018	92.84
snvi30hmsq	917	P	L		Q12809	917	P	L	C	T	benign	alignment		NO	NO		+1.444	-1.839	-3.283	1	15	20																				0	1	1	-58	NO	5.900		60.57
snvi30hmsq	436	T	M		Q12809	436	T	M	C	T	benign	alignment		NO	NO		+0.651	-2.609	-3.260	1	595	20																				0	1	1	-179	NO	8.371	8.371	60.57
snvi30hmsq	915	A	V		Q12809	915	A	V	C	T	benign	alignment		NO	NO		+1.364	-1.912	-3.276	1	15	20																				0	1	0	-52	NO	8.271		60.57
snvi30hmsq	640	F	V		Q12809	640	F	V	T	G	possibly damaging	sequence annotation	2.2.2	NO	TRANSMEM	-1	+1.445	-1.188	-2.633	1	715	20																				1	0	2	+28	PF00520.26	5.087	5.087	30.97
snvi30hmsq	913	A	V		Q12809	913	A	V	C	T	possibly damaging	alignment		NO	NO		+1.510	-1.772	-3.282	1	13	20																				0	1	1	-46	NO	2.919		60.57
snvi30hmsq	774	D	Y		Q12809	774	D	Y	G	T	probably damaging	alignment		NO	NO		+3.173	-1.185	-4.358	1	700	20																				1	0	0	+79	PF00027.24	1.117		34.08
snvi30hmsq	534	R	C		Q12809	534	R	C	C	T	possibly damaging	sequence annotation	2.2.2	NO	TRANSMEM	-8	+3.899	-1.286	-5.185	1	690	20																				0	0	1	-43	PF00520.26	0.349		18.72
snvi30hmsq	534	R	L		Q12809	534	R	L	G	T	possibly damaging	sequence annotation	2.2.2	NO	TRANSMEM	-6	+0.928	-1.286	-2.214	1	690	20																				1	1	1	-44	PF00520.26	7.938	7.938	18.72
snvi30hmsq	53	G	R		Q12809	53	G	R	G	C	benign	alignment		NO	NO		+1.303	-1.366	-2.669	1	530	20	4	2l4r	53	A	1.00	135	0.460	T	l	113	0.91	0.00								1	0	3	-81	PF13426.1	1.961	1.306	91.37
snvi30hmsq	531	R	Q		Q12809	531	R	Q	G	A	possibly damaging	sequence annotation	2.2.2	NO	TRANSMEM	-2	+2.530	-1.367	-3.897	1	690	20																				0	1	1	-35	PF00520.26	0.749		18.72
snvi30hmsq	531	R	W		Q12809	531	R	W	C	T	possibly damaging	sequence annotation	2.2.2	NO	TRANSMEM	-7	+4.111	-1.367	-5.478	1	690	20																				0	0	1	-34	PF00520.26	0.155		18.72
snvi30hmsq	176	R	W	rs36210422	Q12809	176	R	W	C	T	probably damaging	alignment		NO	NO		+3.416	-2.052	-5.468	1	135	20																				0	0	1	-54	NO	0.451		56.69
snvi30hmsq	56	R	Q		Q12809	56	R	Q	G	A	probably damaging	alignment		NO	NO		+2.378	-1.265	-3.643	1	530	20	4	2l4r	56	A	1.00	135	0.701	H	A	-29	0.56	0.00								0	1	1	-91	PF13426.1	3.071		92.84
snvi30hmsq	421	T	M		Q12809	421	T	M	C	T	benign	sequence annotation		NO	TRANSMEM	0	+2.024	-1.334	-3.358	1	693	20																				0	1	1	-134	NO	5.436	5.436	33.56
snvi30hmsq	897	K	T	rs1805123	Q12809	897	K	T	A	C	possibly damaging	alignment		NO	NO		+1.669	-1.661	-3.330	1	27	20																				1	1	2	+3	NO	3.202		92.84
snvi30hmsq	422	A	T		Q12809	422	A	T	G	A	benign	sequence annotation		NO	TRANSMEM	0	+1.727	-1.035	-2.762	1	693	20																				0	0	0	-136	NO	4.816	4.816	33.56
snvi30hmsq	181	R	Q	rs41308954	Q12809	181	R	Q	G	A	benign	alignment		NO	NO		+0.198	-2.468	-2.666	1	79	20																				0	1	1	-70	NO	10.890	10.890	56.69
snvi30hmsq	611	Y	H		Q12809	611	Y	H	T	C	possibly damaging	alignment		NO	NO		+1.998	-1.025	-3.023	1	707	20																				0	0	0	+115	PF00520.26	9.103	9.103	25.71
snvi30hmsq	70	H	R		Q12809	70	H	R	A	G	benign	alignment		NO	NO		+1.438	-2.596	-4.034	1	536	20	4	2l4r	70	A	1.00	135	0.300	.	B	20	1.03	0.00								0	1	2	+99	PF13426.1	1.877		9.40
snvi30hmsq	609	D	G		Q12809	609	D	G	A	G	possibly damaging	alignment		NO	NO		+1.542	-2.006	-3.548	1	707	20																				0	1	0	+120	PF00520.26	2.295		12.17
snvi30hmsq	609	D	N		Q12809	609	D	N	G	A	possibly damaging	alignment		NO	NO		+1.792	-2.006	-3.798	1	707	20																				0	0	0	+121	PF00520.26	1.883		12.17
snvi30hmsq	1036	G	D		Q12809	1036	G	D	G	A	benign	alignment		NO	NO		+1.410	-2.042	-3.452	1	60	20																				0	1	0	+46	NO	2.646		24.94
snvi30hmsq	885	R	C		Q12809	885	R	C	C	T	probably damaging	alignment		NO	NO		+3.057	-1.709	-4.766	1	27	20																				0	0	1	+40	NO	0.983		54.01
snvi30hmsq	474	T	I		Q12809	474	T	I	C	T	possibly damaging	alignment		NO	NO		+1.900	-1.079	-2.979	1	701	20																				0	1	0	+137	PF00520.26	21.764	21.764	80.16
snvi30hmsq	614	A	V		Q12809	614	A	V	C	T	probably damaging	alignment		NO	INTRAMEM		+2.214	-1.247	-3.461	1	709	20																				0	1	1	+105	PF00520.26	2.226		31.32
snvi30hmsq	65	T	P	rs28933095	Q12809	65	T	P	A	C	probably damaging	alignment		NO	NO		+2.128	-1.948	-4.076	1	536	20	4	2l4r	65	A	1.00	135	0.345	T	A	-4	0.3	0.00								1	0	0	+115	PF13426.1	1.502		51.68
snvi30hmsq	887	R	H		Q12809	887	R	H	G	A	probably damaging	alignment		NO	NO		+2.694	-1.435	-4.129	1	27	20																				0	1	1	+33	NO	1.038		53.75
snvi30hmsq	66	C	G		Q12809	66	C	G	T	G	probably damaging	alignment		NO	NO		+2.197	-1.565	-3.762	1	536	20	4	2l4r	66	A	1.00	135	0.143	.	l	-48	0.75	0.00								1	0	2	+112	PF13426.1	2.003		80.16
snvi30hmsq	612	V	L		Q12809	612	V	L	G	C	benign	alignment		NO	INTRAMEM		+0.456	-1.564	-2.020	1	707	20																				1	0	0	+112	PF00520.26	9.590	9.590	32.96
snvi30hmsq	613	T	M		Q12809	613	T	M	C	T	probably damaging	alignment		NO	INTRAMEM		+3.256	-1.446	-4.702	1	708	20																				0	1	1	+108	PF00520.26	1.078		25.71
snvi30hmsq	470	N	D		Q12809	470	N	D	A	G	benign	sequence annotation		NO	TRANSMEM	2	+2.276	-1.148	-3.424	1	700	20																				0	0	2	+150	PF00520.26	1.644		80.16
snvi30hmsq	78	A	P		Q12809	78	A	P	G	C	benign	alignment		NO	NO		+1.103	-2.112	-3.215	1	535	20	4	2l4r	78	A	1.00	135	0.019	H	A	24	0.52	0.00								1	0	1	+76	PF13426.1	45.930	45.930	92.84
snvi30hmsq	347	P	S		Q12809	347	P	S	C	T	benign	alignment		NO	NO		+0.568	-2.144	-2.712	1	228	20																				0	0	0	+90	NO	6.869	6.869	37.62
snvi30hmsq	72	P	Q		Q12809	72	P	Q	C	A	benign	alignment		NO	NO		+0.888	-1.931	-2.819	1	536	20	4	2l4r	72	A	1.00	135	1.120	T	A	32	0.12	0.00								1	1	1	+93	PF13426.1	11.278	11.278	8.20
snvi30hmsq	623	T	I		Q12809	623	T	I	C	T	probably damaging	alignment		NO	INTRAMEM		+2.653	-1.067	-3.720	1	717	20																				0	1	0	+78	PF00520.26	5.582		25.71
snvi30hmsq	621	S	N		Q12809	621	S	N	G	A	possibly damaging	alignment		NO	INTRAMEM		+1.671	-1.394	-3.065	1	716	20																				0	1	0	+84	PF00520.26	8.143	8.143	31.32
snvi30hmsq	627	F	L		Q12809	627	F	L	T	C	possibly damaging	alignment		NO	INTRAMEM		+1.504	-1.046	-2.550	1	717	20																				0	0	0	+67	PF00520.26	5.346	5.346	25.71
snvi30hmsq	86	L	R		Q12809	86	L	R	T	G	benign	alignment		NO	NO		+1.467	-1.407	-2.874	1	535	20	4	2l4r	86	A	1.00	135	0.584	H	A	6	1.75	0.00								1	1	2	+51	PF13426.1	31.940	31.940	92.84
snvi30hmsq	630	V	A		Q12809	630	V	A	T	C	possibly damaging	alignment		NO	INTRAMEM		+1.899	-1.223	-3.122	1	717	20																				0	1	0	+57	PF00520.26	3.023		25.71
snvi30hmsq	630	V	L		Q12809	630	V	L	G	C	benign	alignment		NO	INTRAMEM		+1.120	-1.223	-2.343	1	717	20																				1	0	1	+58	PF00520.26	12.766	12.766	25.71
snvi30hmsq	629	N	D		Q12809	629	N	D	A	G	possibly damaging	alignment		NO	INTRAMEM		+1.617	-1.036	-2.653	1	717	20																				0	0	2	+61	PF00520.26	4.450	4.450	18.72
snvi30hmsq	629	N	K		Q12809	629	N	K	C	G	probably damaging	alignment		NO	INTRAMEM		+2.328	-1.036	-3.364	1	717	20																				1	2	1	+59	PF00520.26	2.927		18.72
snvi30hmsq	629	N	S		Q12809	629	N	S	A	G	benign	alignment		NO	INTRAMEM		+1.395	-1.036	-2.431	1	717	20																				0	1	0	+60	PF00520.26	11.878	11.878	18.72
snvi30hmsq	628	G	S		Q12809	628	G	S	G	A	probably damaging	alignment		NO	INTRAMEM		+2.496	-0.828	-3.324	1	717	20																				0	0	1	+64	PF00520.26	2.938		54.01
snvi30hmsq	456	D	Y		Q12809	456	D	Y	G	T	possibly damaging	sequence annotation	2.2.2	NO	TRANSMEM	-4	+3.232	-1.145	-4.377	1	693	20																				1	0	0	+192	PF00520.26	0.941		40.29
snvi30hmsq	873	G	S		Q12809	873	G	S	G	A	benign	alignment		NO	NO		+0.581	-1.957	-2.538	1	79	20																				0	0	1	-25	NO	11.176	11.176	40.98
snvi30hmsq	752	R	Q		Q12809	752	R	Q	G	A	probably damaging	alignment		NO	NO		+2.558	-1.030	-3.588	1	701	20																				0	1	1	-110	NO	2.536		24.94
snvi30hmsq	752	R	W		Q12809	752	R	W	C	T	probably damaging	alignment		NO	NO		+4.449	-1.030	-5.479	1	701	20																				0	0	1	-109	NO	0.223		24.94
snvi30hmsq	633	N	D		Q12809	633	N	D	A	G	benign	alignment		NO	NO		+1.495	-1.468	-2.963	1	717	20																				0	0	2	+49	PF00520.26	4.244	4.244	31.84
snvi30hmsq	633	N	S		Q12809	633	N	S	A	G	benign	alignment		NO	NO		+1.094	-1.468	-2.562	1	717	20																				0	1	0	+48	PF00520.26	6.508	6.508	31.84
snvi30hmsq	996	N	I		Q12809	996	N	I	A	T	probably damaging	alignment		NO	NO		+2.274	-1.760	-4.034	1	51	20																				1	1	0	-22	NO	0.120		5.44
snvi30hmsq	1047	R	L		Q12809	1047	R	L	G	T	benign	alignment		NO	NO		+1.166	-2.282	-3.448	1	62	20																				1	1	1	+13	NO	1.089		24.94
snvi30hmsq	637	E	K		Q12809	637	E	K	G	A	probably damaging	alignment		NO	NO		+2.215	-0.957	-3.172	1	715	20																				0	0	0	+37	PF00520.26	4.106		25.71
snvi30hmsq	328	R	C		Q12809	328	R	C	C	T	possibly damaging	alignment		NO	NO		+1.535	-1.897	-3.432	1	221	20																				0	0	1	-66	NO	15.095	15.095	39.86
snvi30hmsq	1068	Q	R		Q12809	1068	Q	R	A	G	possibly damaging	alignment		NO	NO		+1.520	-1.618	-3.138	1	60	20																				0	1	2	-51	NO	2.557		54.01
snvi30hmsq	582	R	C		Q12809	582	R	C	C	T	probably damaging	alignment		NO	NO		+2.814	-2.569	-5.383	1	615	20																				0	0	1	-187	PF00520.26	0.948		41.42
snvi30hmsq	1058	A	E		Q12809	1058	A	E	C	A	benign	alignment		NO	NO		+1.359	-1.873	-3.232	1	60	20																				1	1	0	-21	NO	3.638		60.57
snvi30hmsq	584	G	S		Q12809	584	G	S	G	A	benign	alignment		NO	NO		+0.734	-1.366	-2.100	1	650	20																				0	0	1	-193	PF00520.26	11.689	11.689	31.32
snvi30hmsq	501	D	N		Q12809	501	D	N	G	A	benign	sequence annotation		NO	TRANSMEM	2	+1.794	-0.806	-2.600	1	703	20																				0	0	1	+57	PF00520.26	3.553	3.553	10.70
snvi30hmsq	706	S	C		Q12809	706	S	C	C	G	probably damaging	alignment		NO	NO		+2.039	-1.493	-3.532	1	718	20																				1	1	0	+29	NO	9.841	9.841	19.67
snvi30hmsq	593	I	R	rs28928904	Q12809	593	I	R	T	G	probably damaging	alignment		NO	NO		+2.116	-2.058	-4.174	1	690	20																				1	1	0	+168	PF00520.26	2.025		39.95
snvi30hmsq	596	P	R		Q12809	596	P	R	C	G	benign	alignment		NO	NO		+0.656	-1.877	-2.533	1	682	20																				1	1	2	+159	PF00520.26	18.464	18.464	41.42
snvi30hmsq	490	A	T		Q12809	490	A	T	G	A	probably damaging	alignment		NO	NO		+2.029	-1.618	-3.647	1	704	20																				0	0	1	+90	PF00520.26	1.965		39.17
snvi30hmsq	601	G	S		Q12809	601	G	S	G	A	benign	alignment		NO	NO		+0.067	-2.414	-2.481	1	702	20																				0	0	1	+145	PF00520.26	11.746	11.746	10.53
snvi30hmsq	124	M	R		Q12809	124	M	R	T	G	benign	alignment		NO	NO		+1.045	-1.801	-2.846	1	552	20	4	2l4r	124	A	1.00	135	0.452	E	B	10	1.75	0.00								1	1	0	-64	PF13426.1	27.577	27.577	90.34
snvi30hmsq	124	M	T		Q12809	124	M	T	T	C	possibly damaging	alignment		NO	NO		+1.732	-1.801	-3.533	1	552	20	4	2l4r	124	A	1.00	135	0.452	E	B	-47	0.77	0.00								0	1	2	-64	PF13426.1	3.108		90.34
snvi30hmsq	604	G	S		Q12809	604	G	S	G	A	probably damaging	alignment		NO	NO		+2.088	-1.407	-3.495	1	702	20																				0	0	1	+136	PF00520.26	1.841		22.09
