# Supplementary material for: Assessment of the predictive accuracy of five in silico prediction tools, alone or in combination, and two metaservers to classify long QT syndrome gene mutations
Source: BMC Med Genet. 2015 May 13;16:34. doi: 10.1186/s12881-015-0176-z (PMC4630850; doi:10.1186/s12881-015-0176-z)
Supplement: Additional file 3: — Raw data. The zipped file contains all raw data results in txt format from the five different in silico prediction tools and two metaservers. [file 12881_2015_176_MOESM3_ESM.zip › Supplementary Materials 2/Predict SNP results/KCNH2/pathogenicity/sift_1.mut]

K28E
F29L
I31S
N33T
Y43C
G53R
R56Q
T65P
C66G
H70R
P72Q
A78P
L86R
M124R
M124T
R148W
R176W
R181Q
R328C
P347S
T421M
A422T
T436M
D456Y
N470D
T474I
A490T
D501N
R531Q
R531W
R534C
R534L
