# Supplementary material for: Assessment of the predictive accuracy of five in silico prediction tools, alone or in combination, and two metaservers to classify long QT syndrome gene mutations
Source: BMC Med Genet. 2015 May 13;16:34. doi: 10.1186/s12881-015-0176-z (PMC4630850; doi:10.1186/s12881-015-0176-z)
Supplement: Additional file 3: — Raw data. The zipped file contains all raw data results in txt format from the five different in silico prediction tools and two metaservers. [file 12881_2015_176_MOESM3_ESM.zip › Supplementary Materials 2/Predict SNP results/KCNH2/pathogenicity/sift_1.out]

K28E	DELETERIOUS	0.01	3.06	173	277
F29L	DELETERIOUS	0.00	3.03	186	277
I31S	DELETERIOUS	0.00	3.03	186	277
N33T	DELETERIOUS	0.00	3.03	186	277
Y43C	DELETERIOUS	0.00	3.00	190	277
G53R	DELETERIOUS	0.03	3.00	190	277
R56Q	DELETERIOUS	0.00	3.00	190	277
T65P	DELETERIOUS	0.01	2.95	194	277
C66G	DELETERIOUS	0.00	2.95	194	277
H70R	DELETERIOUS	0.04	2.94	193	277
P72Q	TOLERATED	0.14	2.94	194	277
A78P	DELETERIOUS	0.02	2.94	195	277
L86R	DELETERIOUS	0.00	2.94	195	277
M124R	TOLERATED	0.06	2.95	204	277
M124T	DELETERIOUS	0.00	2.95	204	277
R148W	TOLERATED	0.06	3.12	104	277
R176W	DELETERIOUS	0.00	3.30	85	277
R181Q	TOLERATED	0.29	3.55	78	277
R328C	DELETERIOUS	0.00	3.20	141	277
P347S	TOLERATED	0.42	3.22	140	277
T421M	DELETERIOUS	0.00	2.85	274	277
A422T	DELETERIOUS	0.00	2.85	274	277
T436M	TOLERATED	0.14	2.87	259	277
D456Y	DELETERIOUS	0.00	2.85	274	277
N470D	DELETERIOUS	0.00	2.85	276	277
T474I	DELETERIOUS	0.03	2.85	276	277
A490T	DELETERIOUS	0.01	2.85	276	277
D501N	DELETERIOUS	0.00	2.85	275	277
R531Q	DELETERIOUS	0.00	2.84	274	277
R531W	DELETERIOUS	0.00	2.84	274	277
R534C	DELETERIOUS	0.00	2.84	274	277
R534L	DELETERIOUS	0.00	2.84	274	277
