# Supplementary material for: Assessment of the predictive accuracy of five in silico prediction tools, alone or in combination, and two metaservers to classify long QT syndrome gene mutations
Source: BMC Med Genet. 2015 May 13;16:34. doi: 10.1186/s12881-015-0176-z (PMC4630850; doi:10.1186/s12881-015-0176-z)
Supplement: Additional file 3: — Raw data. The zipped file contains all raw data results in txt format from the five different in silico prediction tools and two metaservers. [file 12881_2015_176_MOESM3_ESM.zip › Supplementary Materials 2/Predict SNP results/KCNH2/pathogenicity/sift_1.seq.query.out]

BLASTP 2.2.19 [Nov-02-2008]


Reference: Altschul, Stephen F., Thomas L. Madden, Alejandro A. Schaffer, 
Jinghui Zhang, Zheng Zhang, Webb Miller, and David J. Lipman (1997), 
"Gapped BLAST and PSI-BLAST: a new generation of protein database search
programs",  Nucleic Acids Res. 25:3389-3402.


Reference for compositional score matrix adjustment: Altschul, Stephen F., 
John C. Wootton, E. Michael Gertz, Richa Agarwala, Aleksandr Morgulis,
Alejandro A. Schaffer, and Yi-Kuo Yu (2005) "Protein database searches
using compositionally adjusted substitution matrices", FEBS J. 272:5101-5109.

Query= snvi30hmsq_@_1   
         (700 letters)

Database: NCBI_NR x 
           18,235,315 sequences; 6,253,148,003 total letters

Searching..................................................done


                                                                 Score    E
Sequences producing significant alignments:                      (bits) Value

gi26051271                                                           1442   0.0  
gi4557729                                                            1442   0.0  
gi103488986                                                          1440   0.0  
gi11933152                                                           1439   0.0  
gi260918278                                                          1439   0.0  
gi332869953                                                          1434   0.0  
gi384939656                                                          1432   0.0  
gi125976021                                                          1422   0.0  
gi297592515                                                          1420   0.0  
gi3452413                                                            1385   0.0  
gi302393575                                                          1379   0.0  
gi50978876                                                           1370   0.0  
gi29835138                                                           1360   0.0  
gi157042785                                                          1360   0.0  
gi26006798                                                           1359   0.0  
gi2582009                                                            1358   0.0  
gi16758828                                                           1354   0.0  
gi296210240                                                          1351   0.0  
gi297289664                                                          1348   0.0  
gi26006805                                                           1327   0.0  
gi296488198                                                          1318   0.0  
gi149773580                                                          1315   0.0  
gi126723584                                                          1306   0.0  
gi148671198                                                          1304   0.0  
gi290543555                                                          1301   0.0  
gi126341148                                                          1296   0.0  
gi2582017                                                            1234   0.0  
gi149046553                                                          1224   0.0  
gi237862038                                                          1223   0.0  
gi119574459                                                          1203   0.0  
gi301759411                                                          1185   0.0  
gi344276522                                                          1154   0.0  
gi354478334                                                          1137   0.0  
gi344235688                                                          1135   0.0  
gi45945867                                                           1080   0.0  
gi30583511                                                           1078   0.0  
gi348536236                                                           948   0.0  
gi18777774                                                            934   0.0  
gi354495026                                                           932   0.0  
gi74004406                                                            932   0.0  
gi344268043                                                           930   0.0  
gi116875836                                                           930   0.0  
gi126326249                                                           929   0.0  
gi297471682                                                           929   0.0  
gi126326251                                                           929   0.0  
gi291391631                                                           929   0.0  
gi149730657                                                           928   0.0  
gi11121258                                                            927   0.0  
gi149639498                                                           927   0.0  
gi169158960                                                           923   0.0  
gi27886665                                                            922   0.0  
gi298569849                                                           920   0.0  
gi111955346                                                           920   0.0  
gi363736063                                                           918   0.0  
gi296204686                                                           918   0.0  
gi27886653                                                            916   0.0  
gi114581438                                                           916   0.0  
gi297668726                                                           915   0.0  
gi326922817                                                           915   0.0  
gi332234055                                                           914   0.0  
gi301607419                                                           912   0.0  
gi4104136                                                             912   0.0  
gi224054914                                                           910   0.0  
gi109099864                                                           909   0.0  
gi348544408                                                           907   0.0  
gi348519873                                                           903   0.0  
gi63080990                                                            902   0.0  
gi348585701                                                           878   0.0  
gi189520114                                                           877   0.0  
gi380805787                                                           873   0.0  
gi355561173                                                           857   0.0  
gi47218642                                                            845   0.0  
gi348508988                                                           830   0.0  
gi190337148                                                           830   0.0  
gi47086359                                                            829   0.0  
gi297682001                                                           803   0.0  
gi185134531                                                           800   0.0  
gi47217815                                                            786   0.0  
gi281343302                                                           748   0.0  
gi301778993                                                           745   0.0  
gi119887631                                                           741   0.0  
gi62702227                                                            730   0.0  
gi148695046                                                           724   0.0  
gi327283101                                                           722   0.0  
gi47225221                                                            719   0.0  
gi344248477                                                           703   0.0  
gi47215607                                                            690   0.0  
gi26051273                                                            677   0.0  
gi384939658                                                           676   0.0  
gi325651834                                                           676   0.0  
gi384946930                                                           675   0.0  
gi224086222                                                           674   0.0  
gi332869951                                                           674   0.0  
gi363743400                                                           673   0.0  
gi26006812                                                            673   0.0  
gi328700858                                                           671   0.0  
gi351694553                                                           669   0.0  
gi327275267                                                           667   0.0  
gi351695417                                                           664   0.0  
gi2582016                                                             662   0.0  
gi118341648                                                           662   0.0  
gi50346158                                                            662   0.0  
gi334322871                                                           661   0.0  
gi2582011                                                             661   0.0  
gi301617197                                                           661   0.0  
gi327288881                                                           660   0.0  
gi194383152                                                           642   0.0  
gi109116777                                                           640   0.0  
gi355568816                                                           640   0.0  
gi16758818                                                            639   e-180
gi194390974                                                           639   e-180
gi149054535                                                           639   e-180
gi13540549                                                            638   e-180
gi119614714                                                           638   e-180
gi296476291                                                           638   e-180
gi194216772                                                           637   e-180
gi119614715                                                           637   e-180
gi281348902                                                           636   e-180
gi348560445                                                           636   e-180
gi296201767                                                           636   e-179
gi359320290                                                           636   e-179
gi311266979                                                           636   e-179
gi296201769                                                           636   e-179
gi354481664                                                           635   e-179
gi301773320                                                           635   e-179
gi297701482                                                           635   e-179
gi355754277                                                           633   e-178
gi351704441                                                           632   e-178
gi344285636                                                           632   e-178
gi83423518                                                            631   e-178
gi344240671                                                           621   e-175
gi26342603                                                            608   e-171
gi26329609                                                            602   e-169
gi301629242                                                           599   e-168
gi326934029                                                           595   e-167
gi363729842                                                           593   e-167
gi198429038                                                           592   e-166
gi292619362                                                           582   e-163
gi298569851                                                           574   e-161
gi291237039                                                           561   e-157
gi27886651                                                            539   e-150
gi21750348                                                            539   e-150
gi300793681                                                           539   e-150
gi119614716                                                           539   e-150
gi332848803                                                           539   e-150
gi13623463                                                            538   e-150
gi328700860                                                           536   e-149
gi296201771                                                           536   e-149
gi321479480                                                           535   e-149
gi115966284                                                           533   e-149
gi332243346                                                           533   e-149
gi241159420                                                           533   e-148
gi115764818                                                           532   e-148
gi123243194                                                           530   e-148
gi307180612                                                           530   e-148
gi348542666                                                           527   e-147
gi158285159                                                           526   e-146
gi340724578                                                           524   e-146
gi383854726                                                           524   e-146
gi328782740                                                           523   e-146
gi380021134                                                           521   e-145
gi340724576                                                           521   e-145
gi189238251                                                           520   e-145
gi270008891                                                           520   e-145
gi47219730                                                            520   e-144
gi195430870                                                           506   e-140
gi308490985                                                           503   e-139
gi268575152                                                           503   e-139
gi341889701                                                           501   e-139
gi194756886                                                           501   e-139
gi339257350                                                           499   e-138
gi195151279                                                           498   e-138
gi193205552                                                           498   e-138
gi195341806                                                           498   e-138
gi195489478                                                           498   e-138
gi193205559                                                           498   e-138
gi17136454                                                            498   e-138
gi17555416                                                            498   e-138
gi193205548                                                           497   e-138
gi193205557                                                           497   e-138
gi193205550                                                           497   e-138
gi194886042                                                           497   e-138
gi193205554                                                           496   e-137
gi193205546                                                           495   e-137
gi195586289                                                           494   e-137
gi360045244                                                           493   e-136
gi256084289                                                           493   e-136
gi324518686                                                           483   e-134
gi156350337                                                           483   e-133
gi313240646                                                           476   e-131
gi313226561                                                           475   e-131
gi360044356                                                           464   e-128
gi256081332                                                           456   e-125
gi380804821                                                           455   e-125
gi357624812                                                           448   e-123
gi48527519                                                            446   e-122
gi350593540                                                           445   e-122
gi332028911                                                           443   e-121
gi307197082                                                           443   e-121
gi358334145                                                           437   e-120
gi358342583                                                           414   e-113
gi313225002                                                           412   e-112
gi291224747                                                           412   e-112
gi242009126                                                           407   e-111
gi196002797                                                           403   e-109
gi355697194                                                           382   e-103
gi221116011                                                           370   1e-99
gi156401213                                                           364   9e-98
gi47226372                                                            362   3e-97
gi221124816                                                           353   2e-94
gi221122877                                                           353   2e-94
gi221132253                                                           353   2e-94
gi156401053                                                           338   7e-90
gi291226780                                                           336   2e-89
gi292626725                                                           335   3e-89
gi224047176                                                           335   6e-89
gi350593536                                                           334   1e-88
gi363731504                                                           332   3e-88
gi326915235                                                           332   4e-88
gi47199936                                                            332   4e-88
gi149641453                                                           330   1e-87
gi348530621                                                           330   1e-87
gi327262483                                                           330   2e-87
gi292620311                                                           330   2e-87
gi188528967                                                           330   2e-87
gi301763595                                                           329   3e-87
gi4504831                                                             329   3e-87
gi84370250                                                            329   3e-87
gi2584731                                                             328   4e-87
gi80478033                                                            328   4e-87
gi348577225                                                           328   4e-87
gi332247860                                                           328   4e-87
gi344277084                                                           328   4e-87
gi109018388                                                           328   4e-87
gi13929046                                                            328   4e-87
gi291402449                                                           328   5e-87
gi334322066                                                           328   7e-87
gi348527470                                                           327   9e-87
gi260804669                                                           327   1e-86
gi2072152                                                             327   1e-86
gi190337344                                                           327   1e-86
gi26328257                                                            327   1e-86
gi255522969                                                           327   1e-86
gi354474298                                                           327   1e-86
gi260782489                                                           327   1e-86
gi19424324                                                            327   1e-86
gi109083888                                                           327   1e-86
gi42490787                                                            327   2e-86
gi348573545                                                           326   2e-86
gi126282552                                                           326   3e-86
gi195478693                                                           326   3e-86
gi47218192                                                            326   3e-86
gi195354621                                                           326   3e-86
gi116007160                                                           326   3e-86
gi328708053                                                           325   3e-86
gi220675629                                                           325   3e-86
gi320542083                                                           325   3e-86
gi296215231                                                           325   4e-86
gi195432719                                                           325   4e-86
gi198471179                                                           325   4e-86
gi2072148                                                             325   4e-86
gi20799308                                                            325   4e-86
gi242010493                                                           325   4e-86
gi344273875                                                           325   4e-86
gi300794853                                                           325   4e-86
gi149737161                                                           325   4e-86
gi22024390                                                            325   4e-86
gi326921157                                                           325   5e-86
gi73963139                                                            325   5e-86
gi291406550                                                           325   5e-86
gi301756725                                                           325   5e-86
gi194894876                                                           325   5e-86
gi281347248                                                           325   6e-86
gi118092120                                                           325   6e-86
gi224051845                                                           325   7e-86
gi24642070                                                            324   8e-86
gi195396633                                                           324   8e-86
gi301610366                                                           324   9e-86
gi348501402                                                           324   1e-85
gi157312                                                              324   1e-85
gi113679877                                                           323   1e-85
gi195130072                                                           323   1e-85
gi6625694                                                             323   1e-85
gi344243649                                                           323   1e-85
gi113676164                                                           323   2e-85
gi327259016                                                           323   2e-85
gi148704544                                                           323   2e-85
gi270006159                                                           323   2e-85
gi307169880                                                           323   2e-85
gi195168765                                                           323   2e-85
gi189236719                                                           323   2e-85
gi357614528                                                           322   3e-85
gi27886646                                                            322   4e-85
gi33327424                                                            322   5e-85
gi27886648                                                            322   5e-85
gi73963137                                                            322   5e-85
gi338719821                                                           322   6e-85
gi157134827                                                           322   6e-85
gi94732807                                                            320   1e-84
gi380015842                                                           320   2e-84
gi345802856                                                           320   2e-84
gi354721142                                                           320   2e-84
gi194768262                                                           319   2e-84
gi383849890                                                           319   2e-84
gi321464403                                                           319   3e-84
gi301763597                                                           319   3e-84
gi297695269                                                           319   3e-84
gi26006796                                                            319   3e-84
gi351703423                                                           318   4e-84
gi320542081                                                           318   4e-84
gi156401055                                                           318   4e-84
gi149041059                                                           318   4e-84
gi344277086                                                           318   4e-84
gi355745944                                                           318   5e-84
gi332247862                                                           318   5e-84
gi348577227                                                           318   5e-84
gi109018386                                                           318   5e-84
gi27437001                                                            318   5e-84
gi27805967                                                            318   5e-84
gi338724840                                                           318   5e-84
gi6754422                                                             318   6e-84
gi80474806                                                            318   6e-84
gi291402451                                                           318   6e-84
gi354472796                                                           318   7e-84
gi347968427                                                           317   1e-83
gi307192517                                                           317   1e-83
gi47222221                                                            317   1e-83
gi198415577                                                           317   1e-83
gi296478832                                                           317   1e-83
gi348522867                                                           316   2e-83
gi260785252                                                           316   2e-83
gi2072154                                                             315   3e-83
gi327275756                                                           315   4e-83
gi241843862                                                           315   4e-83
gi345497845                                                           315   4e-83
gi380806829                                                           314   7e-83
gi350406644                                                           314   9e-83
gi340721709                                                           314   9e-83
gi47213389                                                            314   1e-82
gi348536950                                                           314   1e-82
gi157120215                                                           313   3e-82
gi326672266                                                           312   4e-82
gi257153426                                                           312   4e-82
gi348508859                                                           312   5e-82
gi190337132                                                           311   5e-82
gi341875037                                                           311   5e-82
gi322798657                                                           311   6e-82
gi363743568                                                           311   9e-82
gi348524919                                                           311   1e-81
gi301605668                                                           310   1e-81
gi308506985                                                           310   1e-81
gi115738175                                                           310   2e-81
gi292624195                                                           310   2e-81
gi94733538                                                            310   2e-81
gi170594135                                                           308   4e-81
gi326665837                                                           308   5e-81
gi334322690                                                           308   6e-81
gi115640621                                                           308   8e-81
gi148691711                                                           307   9e-81
gi317419438                                                           307   1e-80
gi189240721                                                           307   1e-80
gi268566417                                                           307   1e-80
gi270012947                                                           307   1e-80
gi149027429                                                           307   1e-80
gi149027427                                                           307   1e-80
gi149027428                                                           307   1e-80
gi351700698                                                           307   1e-80
gi345323717                                                           307   1e-80
gi21489989                                                            306   1e-80
gi148691710                                                           306   2e-80
gi312071951                                                           306   2e-80
gi224045359                                                           306   2e-80
gi291399689                                                           306   2e-80
gi148691712                                                           306   2e-80
gi301626368                                                           306   2e-80
gi348588937                                                           306   2e-80
gi122065252                                                           306   2e-80
gi354476591                                                           306   2e-80
gi4731355                                                             306   2e-80
gi296228172                                                           306   2e-80
gi27886667                                                            306   2e-80
gi114585665                                                           306   2e-80
gi297671908                                                           306   2e-80
gi16322995                                                            306   2e-80
gi387762981                                                           306   2e-80
gi149729695                                                           306   2e-80
gi332232195                                                           306   2e-80
gi118086022                                                           306   2e-80
gi170049016                                                           306   2e-80
gi71989969                                                            306   3e-80
gi344288085                                                           306   3e-80
gi73532782                                                            306   3e-80
gi26339460                                                            306   3e-80
gi301777552                                                           306   3e-80
gi281351049                                                           306   3e-80
gi73990017                                                            305   4e-80
gi126341421                                                           305   4e-80
gi326921970                                                           305   4e-80
gi328708049                                                           305   4e-80
gi358332697                                                           305   7e-80
gi297471328                                                           304   8e-80
gi344240327                                                           304   8e-80
gi157116789                                                           304   9e-80
gi221040866                                                           303   2e-79
gi327274895                                                           302   3e-79
gi156397947                                                           301   8e-79
gi296202934                                                           300   2e-78
gi348509338                                                           300   2e-78
gi344251934                                                           299   3e-78
gi319443267                                                           299   4e-78
gi354485008                                                           298   5e-78
gi6912446                                                             298   6e-78
gi73965691                                                            298   6e-78
gi358417483                                                           298   7e-78
gi149054246                                                           298   8e-78
gi350590307                                                           297   9e-78
gi47202024                                                            297   1e-77
gi16758436                                                            297   1e-77
gi3702616                                                             297   1e-77
gi297701114                                                           297   1e-77
gi320089658                                                           297   1e-77
gi315364360                                                           297   1e-77
gi124487121                                                           297   1e-77
gi114667303                                                           297   1e-77
gi297487120                                                           297   1e-77
gi301773543                                                           297   1e-77
gi148670587                                                           297   2e-77
gi281344534                                                           296   2e-77
gi338711428                                                           296   2e-77
gi156371584                                                           295   4e-77
gi158292882                                                           295   6e-77
gi159786194                                                           295   7e-77
gi355568698                                                           294   8e-77
gi332260875                                                           294   1e-76
gi355754178                                                           294   1e-76
gi291229424                                                           293   2e-76
gi307196975                                                           291   5e-76
gi383857459                                                           291   6e-76
gi301622907                                                           291   7e-76
gi322792024                                                           291   8e-76
gi326670721                                                           289   3e-75
gi47224306                                                            289   3e-75
gi348562743                                                           288   4e-75
gi348537728                                                           288   5e-75
gi47226823                                                            287   9e-75
gi380022535                                                           287   1e-74
gi328776551                                                           287   1e-74
gi345481594                                                           287   1e-74
gi350426330                                                           286   2e-74
gi170581772                                                           286   2e-74
gi156386160                                                           286   2e-74
gi340723656                                                           286   3e-74
gi195121032                                                           285   4e-74
gi194755713                                                           285   6e-74
gi195436497                                                           285   6e-74
gi327277043                                                           285   7e-74
gi312087122                                                           285   7e-74
gi195383478                                                           284   1e-73
gi355697197                                                           284   1e-73
gi242006252                                                           284   1e-73
gi357608448                                                           283   1e-73
gi256083117                                                           283   2e-73
gi195028498                                                           283   2e-73
gi195487676                                                           283   2e-73
gi195335430                                                           283   3e-73
gi194880913                                                           282   3e-73
gi198457578                                                           281   5e-73
gi195150787                                                           281   6e-73
gi229892357                                                           281   6e-73
gi487736                                                              281   7e-73
gi17136946                                                            281   8e-73
gi256000831                                                           281   9e-73
gi195584425                                                           280   2e-72
gi353230288                                                           278   1e-71
gi358254534                                                           277   2e-71
gi332206891                                                           276   2e-71
gi351697610                                                           276   2e-71
gi297691762                                                           276   3e-71
gi109096539                                                           276   3e-71
gi354505970                                                           276   3e-71
gi8659557                                                             275   4e-71
gi38569493                                                            275   4e-71
gi114644905                                                           275   4e-71
gi119578478                                                           275   5e-71
gi223462175                                                           275   5e-71
gi5163195                                                             275   5e-71
gi355786072                                                           275   5e-71
gi355564204                                                           275   5e-71
gi341940863                                                           275   5e-71
gi6331348                                                             275   6e-71
gi348580173                                                           275   7e-71
gi149032086                                                           274   9e-71
gi198425825                                                           274   1e-70
gi159570347                                                           274   1e-70
gi20987684                                                            274   1e-70
gi300797919                                                           273   2e-70
gi344258982                                                           273   3e-70
gi350583920                                                           272   5e-70
gi168693667                                                           272   5e-70
gi344267920                                                           272   5e-70

>gi26051271
          Length = 888

 Score = 1442 bits (3733), Expect = 0.0,   Method: Compositional matrix adjust.
 Identities = 700/700 (100%), Positives = 700/700 (100%)

Query: 1   MPVRRGHVAPQNTFLDTIIRKFEGQSRKFIIANARVENCAVIYCNDGFCELCGYSRAEVM 60
           MPVRRGHVAPQNTFLDTIIRKFEGQSRKFIIANARVENCAVIYCNDGFCELCGYSRAEVM
Sbjct: 1   MPVRRGHVAPQNTFLDTIIRKFEGQSRKFIIANARVENCAVIYCNDGFCELCGYSRAEVM 60

Query: 61  QRPCTCDFLHGPRTQRRAAAQIAQALLGAEERKVEIAFYRKDGSCFLCLVDVVPVKNEDG 120
           QRPCTCDFLHGPRTQRRAAAQIAQALLGAEERKVEIAFYRKDGSCFLCLVDVVPVKNEDG
Sbjct: 61  QRPCTCDFLHGPRTQRRAAAQIAQALLGAEERKVEIAFYRKDGSCFLCLVDVVPVKNEDG 120

Query: 121 AVIMFILNFEVVMEKDMVGSPAHDTNHRGPPTSWLAPGRAKTFRLKLPALLALTARESSV 180
           AVIMFILNFEVVMEKDMVGSPAHDTNHRGPPTSWLAPGRAKTFRLKLPALLALTARESSV
Sbjct: 121 AVIMFILNFEVVMEKDMVGSPAHDTNHRGPPTSWLAPGRAKTFRLKLPALLALTARESSV 180

Query: 181 RSGGAGGAGAPGAVVVDVDLTPAAPSSESLALDEVTAMDNHVAGLGPAEERRALVGPGSP 240
           RSGGAGGAGAPGAVVVDVDLTPAAPSSESLALDEVTAMDNHVAGLGPAEERRALVGPGSP
Sbjct: 181 RSGGAGGAGAPGAVVVDVDLTPAAPSSESLALDEVTAMDNHVAGLGPAEERRALVGPGSP 240

Query: 241 PRSAPGQLPSPRAHSLNPDASGSSCSLARTRSRESCASVRRASSADDIEAMRAGVLPPPP 300
           PRSAPGQLPSPRAHSLNPDASGSSCSLARTRSRESCASVRRASSADDIEAMRAGVLPPPP
Sbjct: 241 PRSAPGQLPSPRAHSLNPDASGSSCSLARTRSRESCASVRRASSADDIEAMRAGVLPPPP 300

Query: 301 RHASTGAMHPLRSGLLNSTSDSDLVRYRTISKIPQITLNFVDLKGDPFLASPTSDREIIA 360
           RHASTGAMHPLRSGLLNSTSDSDLVRYRTISKIPQITLNFVDLKGDPFLASPTSDREIIA
Sbjct: 301 RHASTGAMHPLRSGLLNSTSDSDLVRYRTISKIPQITLNFVDLKGDPFLASPTSDREIIA 360

Query: 361 PKIKERTHNVTEKVTQVLSLGADVLPEYKLQAPRIHRWTILHYSPFKAVWDWLILLLVIY 420
           PKIKERTHNVTEKVTQVLSLGADVLPEYKLQAPRIHRWTILHYSPFKAVWDWLILLLVIY
Sbjct: 361 PKIKERTHNVTEKVTQVLSLGADVLPEYKLQAPRIHRWTILHYSPFKAVWDWLILLLVIY 420

Query: 421 TAVFTPYSAAFLLKETEEGPPATECGYACQPLAVVDLIVDIMFIVDILINFRTTYVNANE 480
           TAVFTPYSAAFLLKETEEGPPATECGYACQPLAVVDLIVDIMFIVDILINFRTTYVNANE
Sbjct: 421 TAVFTPYSAAFLLKETEEGPPATECGYACQPLAVVDLIVDIMFIVDILINFRTTYVNANE 480

Query: 481 EVVSHPGRIAVHYFKGWFLIDMVAAIPFDLLIFGSGSEELIGLLKTARLLRLVRVARKLD 540
           EVVSHPGRIAVHYFKGWFLIDMVAAIPFDLLIFGSGSEELIGLLKTARLLRLVRVARKLD
Sbjct: 481 EVVSHPGRIAVHYFKGWFLIDMVAAIPFDLLIFGSGSEELIGLLKTARLLRLVRVARKLD 540

Query: 541 RYSEYGAAVLFLLMCTFALIAHWLACIWYAIGNMEQPHMDSRIGWLHNLGDQIGKPYNSS 600
           RYSEYGAAVLFLLMCTFALIAHWLACIWYAIGNMEQPHMDSRIGWLHNLGDQIGKPYNSS
Sbjct: 541 RYSEYGAAVLFLLMCTFALIAHWLACIWYAIGNMEQPHMDSRIGWLHNLGDQIGKPYNSS 600

Query: 601 GLGGPSIKDKYVTALYFTFSSLTSVGFGNVSPNTNSEKIFSICVMLIGSLMYASIFGNVS 660
           GLGGPSIKDKYVTALYFTFSSLTSVGFGNVSPNTNSEKIFSICVMLIGSLMYASIFGNVS
Sbjct: 601 GLGGPSIKDKYVTALYFTFSSLTSVGFGNVSPNTNSEKIFSICVMLIGSLMYASIFGNVS 660

Query: 661 AIIQRLYSGTARYHTQMLRVREFIRFHQIPNPLRQRLEEY 700
           AIIQRLYSGTARYHTQMLRVREFIRFHQIPNPLRQRLEEY
Sbjct: 661 AIIQRLYSGTARYHTQMLRVREFIRFHQIPNPLRQRLEEY 700


>gi4557729
          Length = 1159

 Score = 1442 bits (3732), Expect = 0.0,   Method: Compositional matrix adjust.
 Identities = 700/700 (100%), Positives = 700/700 (100%)

Query: 1   MPVRRGHVAPQNTFLDTIIRKFEGQSRKFIIANARVENCAVIYCNDGFCELCGYSRAEVM 60
           MPVRRGHVAPQNTFLDTIIRKFEGQSRKFIIANARVENCAVIYCNDGFCELCGYSRAEVM
Sbjct: 1   MPVRRGHVAPQNTFLDTIIRKFEGQSRKFIIANARVENCAVIYCNDGFCELCGYSRAEVM 60

Query: 61  QRPCTCDFLHGPRTQRRAAAQIAQALLGAEERKVEIAFYRKDGSCFLCLVDVVPVKNEDG 120
           QRPCTCDFLHGPRTQRRAAAQIAQALLGAEERKVEIAFYRKDGSCFLCLVDVVPVKNEDG
Sbjct: 61  QRPCTCDFLHGPRTQRRAAAQIAQALLGAEERKVEIAFYRKDGSCFLCLVDVVPVKNEDG 120

Query: 121 AVIMFILNFEVVMEKDMVGSPAHDTNHRGPPTSWLAPGRAKTFRLKLPALLALTARESSV 180
           AVIMFILNFEVVMEKDMVGSPAHDTNHRGPPTSWLAPGRAKTFRLKLPALLALTARESSV
Sbjct: 121 AVIMFILNFEVVMEKDMVGSPAHDTNHRGPPTSWLAPGRAKTFRLKLPALLALTARESSV 180

Query: 181 RSGGAGGAGAPGAVVVDVDLTPAAPSSESLALDEVTAMDNHVAGLGPAEERRALVGPGSP 240
           RSGGAGGAGAPGAVVVDVDLTPAAPSSESLALDEVTAMDNHVAGLGPAEERRALVGPGSP
Sbjct: 181 RSGGAGGAGAPGAVVVDVDLTPAAPSSESLALDEVTAMDNHVAGLGPAEERRALVGPGSP 240

Query: 241 PRSAPGQLPSPRAHSLNPDASGSSCSLARTRSRESCASVRRASSADDIEAMRAGVLPPPP 300
           PRSAPGQLPSPRAHSLNPDASGSSCSLARTRSRESCASVRRASSADDIEAMRAGVLPPPP
Sbjct: 241 PRSAPGQLPSPRAHSLNPDASGSSCSLARTRSRESCASVRRASSADDIEAMRAGVLPPPP 300

Query: 301 RHASTGAMHPLRSGLLNSTSDSDLVRYRTISKIPQITLNFVDLKGDPFLASPTSDREIIA 360
           RHASTGAMHPLRSGLLNSTSDSDLVRYRTISKIPQITLNFVDLKGDPFLASPTSDREIIA
Sbjct: 301 RHASTGAMHPLRSGLLNSTSDSDLVRYRTISKIPQITLNFVDLKGDPFLASPTSDREIIA 360

Query: 361 PKIKERTHNVTEKVTQVLSLGADVLPEYKLQAPRIHRWTILHYSPFKAVWDWLILLLVIY 420
           PKIKERTHNVTEKVTQVLSLGADVLPEYKLQAPRIHRWTILHYSPFKAVWDWLILLLVIY
Sbjct: 361 PKIKERTHNVTEKVTQVLSLGADVLPEYKLQAPRIHRWTILHYSPFKAVWDWLILLLVIY 420

Query: 421 TAVFTPYSAAFLLKETEEGPPATECGYACQPLAVVDLIVDIMFIVDILINFRTTYVNANE 480
           TAVFTPYSAAFLLKETEEGPPATECGYACQPLAVVDLIVDIMFIVDILINFRTTYVNANE
Sbjct: 421 TAVFTPYSAAFLLKETEEGPPATECGYACQPLAVVDLIVDIMFIVDILINFRTTYVNANE 480

Query: 481 EVVSHPGRIAVHYFKGWFLIDMVAAIPFDLLIFGSGSEELIGLLKTARLLRLVRVARKLD 540
           EVVSHPGRIAVHYFKGWFLIDMVAAIPFDLLIFGSGSEELIGLLKTARLLRLVRVARKLD
Sbjct: 481 EVVSHPGRIAVHYFKGWFLIDMVAAIPFDLLIFGSGSEELIGLLKTARLLRLVRVARKLD 540

Query: 541 RYSEYGAAVLFLLMCTFALIAHWLACIWYAIGNMEQPHMDSRIGWLHNLGDQIGKPYNSS 600
           RYSEYGAAVLFLLMCTFALIAHWLACIWYAIGNMEQPHMDSRIGWLHNLGDQIGKPYNSS
Sbjct: 541 RYSEYGAAVLFLLMCTFALIAHWLACIWYAIGNMEQPHMDSRIGWLHNLGDQIGKPYNSS 600

Query: 601 GLGGPSIKDKYVTALYFTFSSLTSVGFGNVSPNTNSEKIFSICVMLIGSLMYASIFGNVS 660
           GLGGPSIKDKYVTALYFTFSSLTSVGFGNVSPNTNSEKIFSICVMLIGSLMYASIFGNVS
Sbjct: 601 GLGGPSIKDKYVTALYFTFSSLTSVGFGNVSPNTNSEKIFSICVMLIGSLMYASIFGNVS 660

Query: 661 AIIQRLYSGTARYHTQMLRVREFIRFHQIPNPLRQRLEEY 700
           AIIQRLYSGTARYHTQMLRVREFIRFHQIPNPLRQRLEEY
Sbjct: 661 AIIQRLYSGTARYHTQMLRVREFIRFHQIPNPLRQRLEEY 700


>gi103488986
          Length = 1159

 Score = 1440 bits (3727), Expect = 0.0,   Method: Compositional matrix adjust.
 Identities = 699/700 (99%), Positives = 700/700 (100%)

Query: 1   MPVRRGHVAPQNTFLDTIIRKFEGQSRKFIIANARVENCAVIYCNDGFCELCGYSRAEVM 60
           MPVRRGHVAPQ+TFLDTIIRKFEGQSRKFIIANARVENCAVIYCNDGFCELCGYSRAEVM
Sbjct: 1   MPVRRGHVAPQSTFLDTIIRKFEGQSRKFIIANARVENCAVIYCNDGFCELCGYSRAEVM 60

Query: 61  QRPCTCDFLHGPRTQRRAAAQIAQALLGAEERKVEIAFYRKDGSCFLCLVDVVPVKNEDG 120
           QRPCTCDFLHGPRTQRRAAAQIAQALLGAEERKVEIAFYRKDGSCFLCLVDVVPVKNEDG
Sbjct: 61  QRPCTCDFLHGPRTQRRAAAQIAQALLGAEERKVEIAFYRKDGSCFLCLVDVVPVKNEDG 120

Query: 121 AVIMFILNFEVVMEKDMVGSPAHDTNHRGPPTSWLAPGRAKTFRLKLPALLALTARESSV 180
           AVIMFILNFEVVMEKDMVGSPAHDTNHRGPPTSWLAPGRAKTFRLKLPALLALTARESSV
Sbjct: 121 AVIMFILNFEVVMEKDMVGSPAHDTNHRGPPTSWLAPGRAKTFRLKLPALLALTARESSV 180

Query: 181 RSGGAGGAGAPGAVVVDVDLTPAAPSSESLALDEVTAMDNHVAGLGPAEERRALVGPGSP 240
           RSGGAGGAGAPGAVVVDVDLTPAAPSSESLALDEVTAMDNHVAGLGPAEERRALVGPGSP
Sbjct: 181 RSGGAGGAGAPGAVVVDVDLTPAAPSSESLALDEVTAMDNHVAGLGPAEERRALVGPGSP 240

Query: 241 PRSAPGQLPSPRAHSLNPDASGSSCSLARTRSRESCASVRRASSADDIEAMRAGVLPPPP 300
           PRSAPGQLPSPRAHSLNPDASGSSCSLARTRSRESCASVRRASSADDIEAMRAGVLPPPP
Sbjct: 241 PRSAPGQLPSPRAHSLNPDASGSSCSLARTRSRESCASVRRASSADDIEAMRAGVLPPPP 300

Query: 301 RHASTGAMHPLRSGLLNSTSDSDLVRYRTISKIPQITLNFVDLKGDPFLASPTSDREIIA 360
           RHASTGAMHPLRSGLLNSTSDSDLVRYRTISKIPQITLNFVDLKGDPFLASPTSDREIIA
Sbjct: 301 RHASTGAMHPLRSGLLNSTSDSDLVRYRTISKIPQITLNFVDLKGDPFLASPTSDREIIA 360

Query: 361 PKIKERTHNVTEKVTQVLSLGADVLPEYKLQAPRIHRWTILHYSPFKAVWDWLILLLVIY 420
           PKIKERTHNVTEKVTQVLSLGADVLPEYKLQAPRIHRWTILHYSPFKAVWDWLILLLVIY
Sbjct: 361 PKIKERTHNVTEKVTQVLSLGADVLPEYKLQAPRIHRWTILHYSPFKAVWDWLILLLVIY 420

Query: 421 TAVFTPYSAAFLLKETEEGPPATECGYACQPLAVVDLIVDIMFIVDILINFRTTYVNANE 480
           TAVFTPYSAAFLLKETEEGPPATECGYACQPLAVVDLIVDIMFIVDILINFRTTYVNANE
Sbjct: 421 TAVFTPYSAAFLLKETEEGPPATECGYACQPLAVVDLIVDIMFIVDILINFRTTYVNANE 480

Query: 481 EVVSHPGRIAVHYFKGWFLIDMVAAIPFDLLIFGSGSEELIGLLKTARLLRLVRVARKLD 540
           EVVSHPGRIAVHYFKGWFLIDMVAAIPFDLLIFGSGSEELIGLLKTARLLRLVRVARKLD
Sbjct: 481 EVVSHPGRIAVHYFKGWFLIDMVAAIPFDLLIFGSGSEELIGLLKTARLLRLVRVARKLD 540

Query: 541 RYSEYGAAVLFLLMCTFALIAHWLACIWYAIGNMEQPHMDSRIGWLHNLGDQIGKPYNSS 600
           RYSEYGAAVLFLLMCTFALIAHWLACIWYAIGNMEQPHMDSRIGWLHNLGDQIGKPYNSS
Sbjct: 541 RYSEYGAAVLFLLMCTFALIAHWLACIWYAIGNMEQPHMDSRIGWLHNLGDQIGKPYNSS 600

Query: 601 GLGGPSIKDKYVTALYFTFSSLTSVGFGNVSPNTNSEKIFSICVMLIGSLMYASIFGNVS 660
           GLGGPSIKDKYVTALYFTFSSLTSVGFGNVSPNTNSEKIFSICVMLIGSLMYASIFGNVS
Sbjct: 601 GLGGPSIKDKYVTALYFTFSSLTSVGFGNVSPNTNSEKIFSICVMLIGSLMYASIFGNVS 660

Query: 661 AIIQRLYSGTARYHTQMLRVREFIRFHQIPNPLRQRLEEY 700
           AIIQRLYSGTARYHTQMLRVREFIRFHQIPNPLRQRLEEY
Sbjct: 661 AIIQRLYSGTARYHTQMLRVREFIRFHQIPNPLRQRLEEY 700


>gi11933152
          Length = 888

 Score = 1439 bits (3726), Expect = 0.0,   Method: Compositional matrix adjust.
 Identities = 699/700 (99%), Positives = 699/700 (99%)

Query: 1   MPVRRGHVAPQNTFLDTIIRKFEGQSRKFIIANARVENCAVIYCNDGFCELCGYSRAEVM 60
           MPVRRGHVAPQNTFLDTIIRKFEGQSRKFIIANARVENCAVIYCNDGFCELCGYSRAEVM
Sbjct: 1   MPVRRGHVAPQNTFLDTIIRKFEGQSRKFIIANARVENCAVIYCNDGFCELCGYSRAEVM 60

Query: 61  QRPCTCDFLHGPRTQRRAAAQIAQALLGAEERKVEIAFYRKDGSCFLCLVDVVPVKNEDG 120
           QRPCTCDFLHGPRTQRRAAAQIAQALLGAEERKVEIAFYRKDGSCFLCLVDVVPVKNEDG
Sbjct: 61  QRPCTCDFLHGPRTQRRAAAQIAQALLGAEERKVEIAFYRKDGSCFLCLVDVVPVKNEDG 120

Query: 121 AVIMFILNFEVVMEKDMVGSPAHDTNHRGPPTSWLAPGRAKTFRLKLPALLALTARESSV 180
           AVIMFILNFEVVMEKDMVGSPAHDTNHRGPPTSWLAPGRAKTFRLKLPALLALTARESSV
Sbjct: 121 AVIMFILNFEVVMEKDMVGSPAHDTNHRGPPTSWLAPGRAKTFRLKLPALLALTARESSV 180

Query: 181 RSGGAGGAGAPGAVVVDVDLTPAAPSSESLALDEVTAMDNHVAGLGPAEERRALVGPGSP 240
           RSGGAGGAGAPGAVVVDVDLTPAAPSSESLALDEVTAMDNHVAGLGPAEERRALVGPGSP
Sbjct: 181 RSGGAGGAGAPGAVVVDVDLTPAAPSSESLALDEVTAMDNHVAGLGPAEERRALVGPGSP 240

Query: 241 PRSAPGQLPSPRAHSLNPDASGSSCSLARTRSRESCASVRRASSADDIEAMRAGVLPPPP 300
           PRSAPGQLPSPRAHSLNPDASGSSCSLARTRSRESCASVRRASSADDIEAMRAGVLPPPP
Sbjct: 241 PRSAPGQLPSPRAHSLNPDASGSSCSLARTRSRESCASVRRASSADDIEAMRAGVLPPPP 300

Query: 301 RHASTGAMHPLRSGLLNSTSDSDLVRYRTISKIPQITLNFVDLKGDPFLASPTSDREIIA 360
           RHASTGAMHPLRSGLLNSTSDSDLVRYRTISKIPQITLNFVDLKGDPFLASPTSDREIIA
Sbjct: 301 RHASTGAMHPLRSGLLNSTSDSDLVRYRTISKIPQITLNFVDLKGDPFLASPTSDREIIA 360

Query: 361 PKIKERTHNVTEKVTQVLSLGADVLPEYKLQAPRIHRWTILHYSPFKAVWDWLILLLVIY 420
           PKIKERTHNVTEKVTQVLSLGADVLPEYKLQAPRIHRWTILHYSPFKAVWDWLILLLVIY
Sbjct: 361 PKIKERTHNVTEKVTQVLSLGADVLPEYKLQAPRIHRWTILHYSPFKAVWDWLILLLVIY 420

Query: 421 TAVFTPYSAAFLLKETEEGPPATECGYACQPLAVVDLIVDIMFIVDILINFRTTYVNANE 480
           TAVFTPYSAAFLLKETEEGPPATECGYACQPLAVVDLIVDIMFIVDILINFRTTYVNANE
Sbjct: 421 TAVFTPYSAAFLLKETEEGPPATECGYACQPLAVVDLIVDIMFIVDILINFRTTYVNANE 480

Query: 481 EVVSHPGRIAVHYFKGWFLIDMVAAIPFDLLIFGSGSEELIGLLKTARLLRLVRVARKLD 540
           EVVSHPGRIAVHYFKGWFLIDMVAAIPFDLLIFGSGSEELIGLLKTARLLRLVRVARKLD
Sbjct: 481 EVVSHPGRIAVHYFKGWFLIDMVAAIPFDLLIFGSGSEELIGLLKTARLLRLVRVARKLD 540

Query: 541 RYSEYGAAVLFLLMCTFALIAHWLACIWYAIGNMEQPHMDSRIGWLHNLGDQIGKPYNSS 600
           RYS YGAAVLFLLMCTFALIAHWLACIWYAIGNMEQPHMDSRIGWLHNLGDQIGKPYNSS
Sbjct: 541 RYSXYGAAVLFLLMCTFALIAHWLACIWYAIGNMEQPHMDSRIGWLHNLGDQIGKPYNSS 600

Query: 601 GLGGPSIKDKYVTALYFTFSSLTSVGFGNVSPNTNSEKIFSICVMLIGSLMYASIFGNVS 660
           GLGGPSIKDKYVTALYFTFSSLTSVGFGNVSPNTNSEKIFSICVMLIGSLMYASIFGNVS
Sbjct: 601 GLGGPSIKDKYVTALYFTFSSLTSVGFGNVSPNTNSEKIFSICVMLIGSLMYASIFGNVS 660

Query: 661 AIIQRLYSGTARYHTQMLRVREFIRFHQIPNPLRQRLEEY 700
           AIIQRLYSGTARYHTQMLRVREFIRFHQIPNPLRQRLEEY
Sbjct: 661 AIIQRLYSGTARYHTQMLRVREFIRFHQIPNPLRQRLEEY 700


>gi260918278
          Length = 1159

 Score = 1439 bits (3725), Expect = 0.0,   Method: Compositional matrix adjust.
 Identities = 699/700 (99%), Positives = 700/700 (100%)

Query: 1   MPVRRGHVAPQNTFLDTIIRKFEGQSRKFIIANARVENCAVIYCNDGFCELCGYSRAEVM 60
           MPVRRGHVAPQNTFLDTIIRKFEGQSRKFIIANARVENCAVIYCNDGFCELCGYSRAEVM
Sbjct: 1   MPVRRGHVAPQNTFLDTIIRKFEGQSRKFIIANARVENCAVIYCNDGFCELCGYSRAEVM 60

Query: 61  QRPCTCDFLHGPRTQRRAAAQIAQALLGAEERKVEIAFYRKDGSCFLCLVDVVPVKNEDG 120
           QRPCTCDFLHGPRTQRRAAAQIAQALLGAEERKVEIAFYRKDGSCFLCLVDVVPVKNEDG
Sbjct: 61  QRPCTCDFLHGPRTQRRAAAQIAQALLGAEERKVEIAFYRKDGSCFLCLVDVVPVKNEDG 120

Query: 121 AVIMFILNFEVVMEKDMVGSPAHDTNHRGPPTSWLAPGRAKTFRLKLPALLALTARESSV 180
           AVIMFILNFEVVMEKDMVGSPAHDTNHRGPPTSWLAPGRAKTFRLKLPALLALTARESSV
Sbjct: 121 AVIMFILNFEVVMEKDMVGSPAHDTNHRGPPTSWLAPGRAKTFRLKLPALLALTARESSV 180

Query: 181 RSGGAGGAGAPGAVVVDVDLTPAAPSSESLALDEVTAMDNHVAGLGPAEERRALVGPGSP 240
           RSGGAGGAGAPGAVVVDVDLTPAAPSSESLALDEVTAMDNHVAGLGPAEERRALVGPGSP
Sbjct: 181 RSGGAGGAGAPGAVVVDVDLTPAAPSSESLALDEVTAMDNHVAGLGPAEERRALVGPGSP 240

Query: 241 PRSAPGQLPSPRAHSLNPDASGSSCSLARTRSRESCASVRRASSADDIEAMRAGVLPPPP 300
           PRSAPGQLPSPRAHSLNPDASGSSCSLARTRSRESCASVRRA+SADDIEAMRAGVLPPPP
Sbjct: 241 PRSAPGQLPSPRAHSLNPDASGSSCSLARTRSRESCASVRRAASADDIEAMRAGVLPPPP 300

Query: 301 RHASTGAMHPLRSGLLNSTSDSDLVRYRTISKIPQITLNFVDLKGDPFLASPTSDREIIA 360
           RHASTGAMHPLRSGLLNSTSDSDLVRYRTISKIPQITLNFVDLKGDPFLASPTSDREIIA
Sbjct: 301 RHASTGAMHPLRSGLLNSTSDSDLVRYRTISKIPQITLNFVDLKGDPFLASPTSDREIIA 360

Query: 361 PKIKERTHNVTEKVTQVLSLGADVLPEYKLQAPRIHRWTILHYSPFKAVWDWLILLLVIY 420
           PKIKERTHNVTEKVTQVLSLGADVLPEYKLQAPRIHRWTILHYSPFKAVWDWLILLLVIY
Sbjct: 361 PKIKERTHNVTEKVTQVLSLGADVLPEYKLQAPRIHRWTILHYSPFKAVWDWLILLLVIY 420

Query: 421 TAVFTPYSAAFLLKETEEGPPATECGYACQPLAVVDLIVDIMFIVDILINFRTTYVNANE 480
           TAVFTPYSAAFLLKETEEGPPATECGYACQPLAVVDLIVDIMFIVDILINFRTTYVNANE
Sbjct: 421 TAVFTPYSAAFLLKETEEGPPATECGYACQPLAVVDLIVDIMFIVDILINFRTTYVNANE 480

Query: 481 EVVSHPGRIAVHYFKGWFLIDMVAAIPFDLLIFGSGSEELIGLLKTARLLRLVRVARKLD 540
           EVVSHPGRIAVHYFKGWFLIDMVAAIPFDLLIFGSGSEELIGLLKTARLLRLVRVARKLD
Sbjct: 481 EVVSHPGRIAVHYFKGWFLIDMVAAIPFDLLIFGSGSEELIGLLKTARLLRLVRVARKLD 540

Query: 541 RYSEYGAAVLFLLMCTFALIAHWLACIWYAIGNMEQPHMDSRIGWLHNLGDQIGKPYNSS 600
           RYSEYGAAVLFLLMCTFALIAHWLACIWYAIGNMEQPHMDSRIGWLHNLGDQIGKPYNSS
Sbjct: 541 RYSEYGAAVLFLLMCTFALIAHWLACIWYAIGNMEQPHMDSRIGWLHNLGDQIGKPYNSS 600

Query: 601 GLGGPSIKDKYVTALYFTFSSLTSVGFGNVSPNTNSEKIFSICVMLIGSLMYASIFGNVS 660
           GLGGPSIKDKYVTALYFTFSSLTSVGFGNVSPNTNSEKIFSICVMLIGSLMYASIFGNVS
Sbjct: 601 GLGGPSIKDKYVTALYFTFSSLTSVGFGNVSPNTNSEKIFSICVMLIGSLMYASIFGNVS 660

Query: 661 AIIQRLYSGTARYHTQMLRVREFIRFHQIPNPLRQRLEEY 700
           AIIQRLYSGTARYHTQMLRVREFIRFHQIPNPLRQRLEEY
Sbjct: 661 AIIQRLYSGTARYHTQMLRVREFIRFHQIPNPLRQRLEEY 700


>gi332869953
          Length = 1159

 Score = 1434 bits (3711), Expect = 0.0,   Method: Compositional matrix adjust.
 Identities = 697/700 (99%), Positives = 697/700 (99%)

Query: 1   MPVRRGHVAPQNTFLDTIIRKFEGQSRKFIIANARVENCAVIYCNDGFCELCGYSRAEVM 60
           MPVRRGHVAPQNTFLDTIIRKFEGQSRKFIIANARVENCAVIYCNDGFCELCGYSRAEVM
Sbjct: 1   MPVRRGHVAPQNTFLDTIIRKFEGQSRKFIIANARVENCAVIYCNDGFCELCGYSRAEVM 60

Query: 61  QRPCTCDFLHGPRTQRRAAAQIAQALLGAEERKVEIAFYRKDGSCFLCLVDVVPVKNEDG 120
           QRPCTCDFLHGPRTQRRAAAQIAQALLGAEERKVEIAFYRKDGSCFLCLVDVVPVKNEDG
Sbjct: 61  QRPCTCDFLHGPRTQRRAAAQIAQALLGAEERKVEIAFYRKDGSCFLCLVDVVPVKNEDG 120

Query: 121 AVIMFILNFEVVMEKDMVGSPAHDTNHRGPPTSWLAPGRAKTFRLKLPALLALTARESSV 180
           AVIMFILNFEVVMEKDMVGSPAHDTNHR PPTSWLAPGRAKTFRLKLPALLALTARESSV
Sbjct: 121 AVIMFILNFEVVMEKDMVGSPAHDTNHRAPPTSWLAPGRAKTFRLKLPALLALTARESSV 180

Query: 181 RSGGAGGAGAPGAVVVDVDLTPAAPSSESLALDEVTAMDNHVAGLGPAEERRALVGPGSP 240
           RSGGAGGAGAPGAVVVDVDLTPAAPSSESLALDEVTAMDNHVAGLGPAEERRALVGPGSP
Sbjct: 181 RSGGAGGAGAPGAVVVDVDLTPAAPSSESLALDEVTAMDNHVAGLGPAEERRALVGPGSP 240

Query: 241 PRSAPGQLPSPRAHSLNPDASGSSCSLARTRSRESCASVRRASSADDIEAMRAGVLPPPP 300
           P SAPGQLPSPRAHSLNPDASGSSCSLARTRSRESCASVRRASSADDIEAMRAGVLPPPP
Sbjct: 241 PPSAPGQLPSPRAHSLNPDASGSSCSLARTRSRESCASVRRASSADDIEAMRAGVLPPPP 300

Query: 301 RHASTGAMHPLRSGLLNSTSDSDLVRYRTISKIPQITLNFVDLKGDPFLASPTSDREIIA 360
           RHASTGAMHPLRSGLLNSTSDSDLVRYRTISKIPQITLNFVDLKGDPFLASPTSDREIIA
Sbjct: 301 RHASTGAMHPLRSGLLNSTSDSDLVRYRTISKIPQITLNFVDLKGDPFLASPTSDREIIA 360

Query: 361 PKIKERTHNVTEKVTQVLSLGADVLPEYKLQAPRIHRWTILHYSPFKAVWDWLILLLVIY 420
           PKIKERTHNVTEKVTQVLSLGADVLPEYKLQAPRIHRWTILHYSPFKAVWDWLILLLVIY
Sbjct: 361 PKIKERTHNVTEKVTQVLSLGADVLPEYKLQAPRIHRWTILHYSPFKAVWDWLILLLVIY 420

Query: 421 TAVFTPYSAAFLLKETEEGPPATECGYACQPLAVVDLIVDIMFIVDILINFRTTYVNANE 480
           TAVFTPYSAAFLLKETEEGP ATECGYACQPLAVVDLIVDIMFIVDILINFRTTYVNANE
Sbjct: 421 TAVFTPYSAAFLLKETEEGPSATECGYACQPLAVVDLIVDIMFIVDILINFRTTYVNANE 480

Query: 481 EVVSHPGRIAVHYFKGWFLIDMVAAIPFDLLIFGSGSEELIGLLKTARLLRLVRVARKLD 540
           EVVSHPGRIAVHYFKGWFLIDMVAAIPFDLLIFGSGSEELIGLLKTARLLRLVRVARKLD
Sbjct: 481 EVVSHPGRIAVHYFKGWFLIDMVAAIPFDLLIFGSGSEELIGLLKTARLLRLVRVARKLD 540

Query: 541 RYSEYGAAVLFLLMCTFALIAHWLACIWYAIGNMEQPHMDSRIGWLHNLGDQIGKPYNSS 600
           RYSEYGAAVLFLLMCTFALIAHWLACIWYAIGNMEQPHMDSRIGWLHNLGDQIGKPYNSS
Sbjct: 541 RYSEYGAAVLFLLMCTFALIAHWLACIWYAIGNMEQPHMDSRIGWLHNLGDQIGKPYNSS 600

Query: 601 GLGGPSIKDKYVTALYFTFSSLTSVGFGNVSPNTNSEKIFSICVMLIGSLMYASIFGNVS 660
           GLGGPSIKDKYVTALYFTFSSLTSVGFGNVSPNTNSEKIFSICVMLIGSLMYASIFGNVS
Sbjct: 601 GLGGPSIKDKYVTALYFTFSSLTSVGFGNVSPNTNSEKIFSICVMLIGSLMYASIFGNVS 660

Query: 661 AIIQRLYSGTARYHTQMLRVREFIRFHQIPNPLRQRLEEY 700
           AIIQRLYSGTARYHTQMLRVREFIRFHQIPNPLRQRLEEY
Sbjct: 661 AIIQRLYSGTARYHTQMLRVREFIRFHQIPNPLRQRLEEY 700


>gi384939656
          Length = 1159

 Score = 1432 bits (3706), Expect = 0.0,   Method: Compositional matrix adjust.
 Identities = 696/700 (99%), Positives = 696/700 (99%)

Query: 1   MPVRRGHVAPQNTFLDTIIRKFEGQSRKFIIANARVENCAVIYCNDGFCELCGYSRAEVM 60
           MPVRRGHVAPQNTFLDTIIRKFEGQSRKFIIANARVENCAVIYCNDGFCELCGYSRAEVM
Sbjct: 1   MPVRRGHVAPQNTFLDTIIRKFEGQSRKFIIANARVENCAVIYCNDGFCELCGYSRAEVM 60

Query: 61  QRPCTCDFLHGPRTQRRAAAQIAQALLGAEERKVEIAFYRKDGSCFLCLVDVVPVKNEDG 120
           QRPCTCDFLHGPRTQRRAAAQIAQALLGAEERKVEIAFYRKDGSCFLCLVDVVPVKNEDG
Sbjct: 61  QRPCTCDFLHGPRTQRRAAAQIAQALLGAEERKVEIAFYRKDGSCFLCLVDVVPVKNEDG 120

Query: 121 AVIMFILNFEVVMEKDMVGSPAHDTNHRGPPTSWLAPGRAKTFRLKLPALLALTARESSV 180
           AVIMFILNFEVVMEKDMVGSPAHDTNHRGPPTSWLA GRAKTFRLKLPALLALTARESSV
Sbjct: 121 AVIMFILNFEVVMEKDMVGSPAHDTNHRGPPTSWLASGRAKTFRLKLPALLALTARESSV 180

Query: 181 RSGGAGGAGAPGAVVVDVDLTPAAPSSESLALDEVTAMDNHVAGLGPAEERRALVGPGSP 240
           RSGGAGG GAPGAVVVDVDLTPAAPSSESLALDEVTAMDNHVAGLGPAEERRALVGPGSP
Sbjct: 181 RSGGAGGGGAPGAVVVDVDLTPAAPSSESLALDEVTAMDNHVAGLGPAEERRALVGPGSP 240

Query: 241 PRSAPGQLPSPRAHSLNPDASGSSCSLARTRSRESCASVRRASSADDIEAMRAGVLPPPP 300
           PRSAPG LPSPRAHSLNPDASGSSCSLARTRSRESCASVRRASSADDIEAMRAG LPPPP
Sbjct: 241 PRSAPGPLPSPRAHSLNPDASGSSCSLARTRSRESCASVRRASSADDIEAMRAGALPPPP 300

Query: 301 RHASTGAMHPLRSGLLNSTSDSDLVRYRTISKIPQITLNFVDLKGDPFLASPTSDREIIA 360
           RHASTGAMHPLRSGLLNSTSDSDLVRYRTISKIPQITLNFVDLKGDPFLASPTSDREIIA
Sbjct: 301 RHASTGAMHPLRSGLLNSTSDSDLVRYRTISKIPQITLNFVDLKGDPFLASPTSDREIIA 360

Query: 361 PKIKERTHNVTEKVTQVLSLGADVLPEYKLQAPRIHRWTILHYSPFKAVWDWLILLLVIY 420
           PKIKERTHNVTEKVTQVLSLGADVLPEYKLQAPRIHRWTILHYSPFKAVWDWLILLLVIY
Sbjct: 361 PKIKERTHNVTEKVTQVLSLGADVLPEYKLQAPRIHRWTILHYSPFKAVWDWLILLLVIY 420

Query: 421 TAVFTPYSAAFLLKETEEGPPATECGYACQPLAVVDLIVDIMFIVDILINFRTTYVNANE 480
           TAVFTPYSAAFLLKETEEGPPATECGYACQPLAVVDLIVDIMFIVDILINFRTTYVNANE
Sbjct: 421 TAVFTPYSAAFLLKETEEGPPATECGYACQPLAVVDLIVDIMFIVDILINFRTTYVNANE 480

Query: 481 EVVSHPGRIAVHYFKGWFLIDMVAAIPFDLLIFGSGSEELIGLLKTARLLRLVRVARKLD 540
           EVVSHPGRIAVHYFKGWFLIDMVAAIPFDLLIFGSGSEELIGLLKTARLLRLVRVARKLD
Sbjct: 481 EVVSHPGRIAVHYFKGWFLIDMVAAIPFDLLIFGSGSEELIGLLKTARLLRLVRVARKLD 540

Query: 541 RYSEYGAAVLFLLMCTFALIAHWLACIWYAIGNMEQPHMDSRIGWLHNLGDQIGKPYNSS 600
           RYSEYGAAVLFLLMCTFALIAHWLACIWYAIGNMEQPHMDSRIGWLHNLGDQIGKPYNSS
Sbjct: 541 RYSEYGAAVLFLLMCTFALIAHWLACIWYAIGNMEQPHMDSRIGWLHNLGDQIGKPYNSS 600

Query: 601 GLGGPSIKDKYVTALYFTFSSLTSVGFGNVSPNTNSEKIFSICVMLIGSLMYASIFGNVS 660
           GLGGPSIKDKYVTALYFTFSSLTSVGFGNVSPNTNSEKIFSICVMLIGSLMYASIFGNVS
Sbjct: 601 GLGGPSIKDKYVTALYFTFSSLTSVGFGNVSPNTNSEKIFSICVMLIGSLMYASIFGNVS 660

Query: 661 AIIQRLYSGTARYHTQMLRVREFIRFHQIPNPLRQRLEEY 700
           AIIQRLYSGTARYHTQMLRVREFIRFHQIPNPLRQRLEEY
Sbjct: 661 AIIQRLYSGTARYHTQMLRVREFIRFHQIPNPLRQRLEEY 700


>gi125976021
          Length = 1159

 Score = 1422 bits (3681), Expect = 0.0,   Method: Compositional matrix adjust.
 Identities = 688/700 (98%), Positives = 695/700 (99%)

Query: 1   MPVRRGHVAPQNTFLDTIIRKFEGQSRKFIIANARVENCAVIYCNDGFCELCGYSRAEVM 60
           MPVRRGHVAPQNTFLDTIIRKFEGQ+RKFIIANARVENCAVIYCNDGFCELCGYSRAEVM
Sbjct: 1   MPVRRGHVAPQNTFLDTIIRKFEGQARKFIIANARVENCAVIYCNDGFCELCGYSRAEVM 60

Query: 61  QRPCTCDFLHGPRTQRRAAAQIAQALLGAEERKVEIAFYRKDGSCFLCLVDVVPVKNEDG 120
           QRPCTCDFLHGPRTQRRAAAQIAQALLGAEERKVEIAFYRKDGSCFLCLVDVVPVKNEDG
Sbjct: 61  QRPCTCDFLHGPRTQRRAAAQIAQALLGAEERKVEIAFYRKDGSCFLCLVDVVPVKNEDG 120

Query: 121 AVIMFILNFEVVMEKDMVGSPAHDTNHRGPPTSWLAPGRAKTFRLKLPALLALTARESSV 180
           AVIMFILNFEVVMEKDMVGSPAHDTNHRGPPTSWLAPGRAK FRLKLPALLAL ARES+V
Sbjct: 121 AVIMFILNFEVVMEKDMVGSPAHDTNHRGPPTSWLAPGRAKAFRLKLPALLALAARESAV 180

Query: 181 RSGGAGGAGAPGAVVVDVDLTPAAPSSESLALDEVTAMDNHVAGLGPAEERRALVGPGSP 240
           RSGGAGGAGAPGAVVVDVDLTPAAPSSESLALDEVTAMDNHVAGLGPAEERRALVGPGSP
Sbjct: 181 RSGGAGGAGAPGAVVVDVDLTPAAPSSESLALDEVTAMDNHVAGLGPAEERRALVGPGSP 240

Query: 241 PRSAPGQLPSPRAHSLNPDASGSSCSLARTRSRESCASVRRASSADDIEAMRAGVLPPPP 300
           PRSAPGQLP+PRAHSLNPDASGSSCSLARTRSRESCA+VRRASSADDIEAMRAGVLPPPP
Sbjct: 241 PRSAPGQLPAPRAHSLNPDASGSSCSLARTRSRESCAAVRRASSADDIEAMRAGVLPPPP 300

Query: 301 RHASTGAMHPLRSGLLNSTSDSDLVRYRTISKIPQITLNFVDLKGDPFLASPTSDREIIA 360
           RHASTGAMHPLRSGLLNSTSDSDLVRYRTISKIPQITLNFVDLKGDPFLASPT+DREIIA
Sbjct: 301 RHASTGAMHPLRSGLLNSTSDSDLVRYRTISKIPQITLNFVDLKGDPFLASPTADREIIA 360

Query: 361 PKIKERTHNVTEKVTQVLSLGADVLPEYKLQAPRIHRWTILHYSPFKAVWDWLILLLVIY 420
           PKIKERTHNV EKVTQVLSLGADVLPEYKLQAPRIHRWTILHYSPFKAVWDWLILLLVIY
Sbjct: 361 PKIKERTHNVAEKVTQVLSLGADVLPEYKLQAPRIHRWTILHYSPFKAVWDWLILLLVIY 420

Query: 421 TAVFTPYSAAFLLKETEEGPPATECGYACQPLAVVDLIVDIMFIVDILINFRTTYVNANE 480
           TAVFTPYSAAFLLKETEEGPPATECGYACQPLAVVDLIVDIMFIVDILINFRTTYVNANE
Sbjct: 421 TAVFTPYSAAFLLKETEEGPPATECGYACQPLAVVDLIVDIMFIVDILINFRTTYVNANE 480

Query: 481 EVVSHPGRIAVHYFKGWFLIDMVAAIPFDLLIFGSGSEELIGLLKTARLLRLVRVARKLD 540
           EVVSHPGRIAVHYFKGWFLIDMVAAIPFDLLIFGSGSEELIGLLK ARLLRLVRVARKLD
Sbjct: 481 EVVSHPGRIAVHYFKGWFLIDMVAAIPFDLLIFGSGSEELIGLLKAARLLRLVRVARKLD 540

Query: 541 RYSEYGAAVLFLLMCTFALIAHWLACIWYAIGNMEQPHMDSRIGWLHNLGDQIGKPYNSS 600
           RYSEYGAAVLFLLMCTFALIAHWLACIWYAIGNMEQPHMDSRIGWLHNLGDQIGKPYNSS
Sbjct: 541 RYSEYGAAVLFLLMCTFALIAHWLACIWYAIGNMEQPHMDSRIGWLHNLGDQIGKPYNSS 600

Query: 601 GLGGPSIKDKYVTALYFTFSSLTSVGFGNVSPNTNSEKIFSICVMLIGSLMYASIFGNVS 660
           GLGGP+IKDKYVTALYFTFSSLTSVGFGNVSPNTN+EKIFSICVMLIGSLMYASIFGNVS
Sbjct: 601 GLGGPAIKDKYVTALYFTFSSLTSVGFGNVSPNTNAEKIFSICVMLIGSLMYASIFGNVS 660

Query: 661 AIIQRLYSGTARYHTQMLRVREFIRFHQIPNPLRQRLEEY 700
           AIIQRLYSG ARYHTQMLRVREFIRFHQIPNPLRQRLEEY
Sbjct: 661 AIIQRLYSGAARYHTQMLRVREFIRFHQIPNPLRQRLEEY 700


>gi297592515
          Length = 1159

 Score = 1420 bits (3676), Expect = 0.0,   Method: Compositional matrix adjust.
 Identities = 687/700 (98%), Positives = 694/700 (99%)

Query: 1   MPVRRGHVAPQNTFLDTIIRKFEGQSRKFIIANARVENCAVIYCNDGFCELCGYSRAEVM 60
           MPVRRGHVAPQNTFLDTIIRKFEGQ+RKFIIANARVENCAVIYCNDGFCELCGYSRAEVM
Sbjct: 1   MPVRRGHVAPQNTFLDTIIRKFEGQARKFIIANARVENCAVIYCNDGFCELCGYSRAEVM 60

Query: 61  QRPCTCDFLHGPRTQRRAAAQIAQALLGAEERKVEIAFYRKDGSCFLCLVDVVPVKNEDG 120
           QRPCTCDFLHGPR QRRAAAQIAQALLGAEERKVEIAFYRKDGSCFLCLVDVVPVKNEDG
Sbjct: 61  QRPCTCDFLHGPRAQRRAAAQIAQALLGAEERKVEIAFYRKDGSCFLCLVDVVPVKNEDG 120

Query: 121 AVIMFILNFEVVMEKDMVGSPAHDTNHRGPPTSWLAPGRAKTFRLKLPALLALTARESSV 180
           AVIMFILNFEVVMEKDMVGSPAHDTNHRGPPTSWLAPGRAK FRLKLPALLAL ARES+V
Sbjct: 121 AVIMFILNFEVVMEKDMVGSPAHDTNHRGPPTSWLAPGRAKAFRLKLPALLALAARESAV 180

Query: 181 RSGGAGGAGAPGAVVVDVDLTPAAPSSESLALDEVTAMDNHVAGLGPAEERRALVGPGSP 240
           RSGGAGGAGAPGAVVVDVDLTPAAPSSESLALDEVTAMDNHVAGLGPAEERRALVGPGSP
Sbjct: 181 RSGGAGGAGAPGAVVVDVDLTPAAPSSESLALDEVTAMDNHVAGLGPAEERRALVGPGSP 240

Query: 241 PRSAPGQLPSPRAHSLNPDASGSSCSLARTRSRESCASVRRASSADDIEAMRAGVLPPPP 300
           PRSAPGQLP+PRAHSLNPDASGSSCSLARTRSRESCA+VRRASSADDIEAMRAGVLPPPP
Sbjct: 241 PRSAPGQLPAPRAHSLNPDASGSSCSLARTRSRESCAAVRRASSADDIEAMRAGVLPPPP 300

Query: 301 RHASTGAMHPLRSGLLNSTSDSDLVRYRTISKIPQITLNFVDLKGDPFLASPTSDREIIA 360
           RHASTGAMHPLRSGLLNSTSDSDLVRYRTISKIPQITLNFVDLKGDPFLASPT+DREIIA
Sbjct: 301 RHASTGAMHPLRSGLLNSTSDSDLVRYRTISKIPQITLNFVDLKGDPFLASPTADREIIA 360

Query: 361 PKIKERTHNVTEKVTQVLSLGADVLPEYKLQAPRIHRWTILHYSPFKAVWDWLILLLVIY 420
           PKIKERTHNV EKVTQVLSLGADVLPEYKLQAPRIHRWTILHYSPFKAVWDWLILLLVIY
Sbjct: 361 PKIKERTHNVAEKVTQVLSLGADVLPEYKLQAPRIHRWTILHYSPFKAVWDWLILLLVIY 420

Query: 421 TAVFTPYSAAFLLKETEEGPPATECGYACQPLAVVDLIVDIMFIVDILINFRTTYVNANE 480
           TAVFTPYSAAFLLKETEEGPPATECGYACQPLAVVDLIVDIMFIVDILINFRTTYVNANE
Sbjct: 421 TAVFTPYSAAFLLKETEEGPPATECGYACQPLAVVDLIVDIMFIVDILINFRTTYVNANE 480

Query: 481 EVVSHPGRIAVHYFKGWFLIDMVAAIPFDLLIFGSGSEELIGLLKTARLLRLVRVARKLD 540
           EVVSHPGRIAVHYFKGWFLIDMVAAIPFDLLIFGSGSEELIGLLK ARLLRLVRVARKLD
Sbjct: 481 EVVSHPGRIAVHYFKGWFLIDMVAAIPFDLLIFGSGSEELIGLLKAARLLRLVRVARKLD 540

Query: 541 RYSEYGAAVLFLLMCTFALIAHWLACIWYAIGNMEQPHMDSRIGWLHNLGDQIGKPYNSS 600
           RYSEYGAAVLFLLMCTFALIAHWLACIWYAIGNMEQPHMDSRIGWLHNLGDQIGKPYNSS
Sbjct: 541 RYSEYGAAVLFLLMCTFALIAHWLACIWYAIGNMEQPHMDSRIGWLHNLGDQIGKPYNSS 600

Query: 601 GLGGPSIKDKYVTALYFTFSSLTSVGFGNVSPNTNSEKIFSICVMLIGSLMYASIFGNVS 660
           GLGGP+IKDKYVTALYFTFSSLTSVGFGNVSPNTN+EKIFSICVMLIGSLMYASIFGNVS
Sbjct: 601 GLGGPAIKDKYVTALYFTFSSLTSVGFGNVSPNTNAEKIFSICVMLIGSLMYASIFGNVS 660

Query: 661 AIIQRLYSGTARYHTQMLRVREFIRFHQIPNPLRQRLEEY 700
           AIIQRLYSG ARYHTQMLRVREFIRFHQIPNPLRQRLEEY
Sbjct: 661 AIIQRLYSGAARYHTQMLRVREFIRFHQIPNPLRQRLEEY 700


>gi3452413
          Length = 1133

 Score = 1385 bits (3584), Expect = 0.0,   Method: Compositional matrix adjust.
 Identities = 674/674 (100%), Positives = 674/674 (100%)

Query: 27  RKFIIANARVENCAVIYCNDGFCELCGYSRAEVMQRPCTCDFLHGPRTQRRAAAQIAQAL 86
           RKFIIANARVENCAVIYCNDGFCELCGYSRAEVMQRPCTCDFLHGPRTQRRAAAQIAQAL
Sbjct: 1   RKFIIANARVENCAVIYCNDGFCELCGYSRAEVMQRPCTCDFLHGPRTQRRAAAQIAQAL 60

Query: 87  LGAEERKVEIAFYRKDGSCFLCLVDVVPVKNEDGAVIMFILNFEVVMEKDMVGSPAHDTN 146
           LGAEERKVEIAFYRKDGSCFLCLVDVVPVKNEDGAVIMFILNFEVVMEKDMVGSPAHDTN
Sbjct: 61  LGAEERKVEIAFYRKDGSCFLCLVDVVPVKNEDGAVIMFILNFEVVMEKDMVGSPAHDTN 120

Query: 147 HRGPPTSWLAPGRAKTFRLKLPALLALTARESSVRSGGAGGAGAPGAVVVDVDLTPAAPS 206
           HRGPPTSWLAPGRAKTFRLKLPALLALTARESSVRSGGAGGAGAPGAVVVDVDLTPAAPS
Sbjct: 121 HRGPPTSWLAPGRAKTFRLKLPALLALTARESSVRSGGAGGAGAPGAVVVDVDLTPAAPS 180

Query: 207 SESLALDEVTAMDNHVAGLGPAEERRALVGPGSPPRSAPGQLPSPRAHSLNPDASGSSCS 266
           SESLALDEVTAMDNHVAGLGPAEERRALVGPGSPPRSAPGQLPSPRAHSLNPDASGSSCS
Sbjct: 181 SESLALDEVTAMDNHVAGLGPAEERRALVGPGSPPRSAPGQLPSPRAHSLNPDASGSSCS 240

Query: 267 LARTRSRESCASVRRASSADDIEAMRAGVLPPPPRHASTGAMHPLRSGLLNSTSDSDLVR 326
           LARTRSRESCASVRRASSADDIEAMRAGVLPPPPRHASTGAMHPLRSGLLNSTSDSDLVR
Sbjct: 241 LARTRSRESCASVRRASSADDIEAMRAGVLPPPPRHASTGAMHPLRSGLLNSTSDSDLVR 300

Query: 327 YRTISKIPQITLNFVDLKGDPFLASPTSDREIIAPKIKERTHNVTEKVTQVLSLGADVLP 386
           YRTISKIPQITLNFVDLKGDPFLASPTSDREIIAPKIKERTHNVTEKVTQVLSLGADVLP
Sbjct: 301 YRTISKIPQITLNFVDLKGDPFLASPTSDREIIAPKIKERTHNVTEKVTQVLSLGADVLP 360

Query: 387 EYKLQAPRIHRWTILHYSPFKAVWDWLILLLVIYTAVFTPYSAAFLLKETEEGPPATECG 446
           EYKLQAPRIHRWTILHYSPFKAVWDWLILLLVIYTAVFTPYSAAFLLKETEEGPPATECG
Sbjct: 361 EYKLQAPRIHRWTILHYSPFKAVWDWLILLLVIYTAVFTPYSAAFLLKETEEGPPATECG 420

Query: 447 YACQPLAVVDLIVDIMFIVDILINFRTTYVNANEEVVSHPGRIAVHYFKGWFLIDMVAAI 506
           YACQPLAVVDLIVDIMFIVDILINFRTTYVNANEEVVSHPGRIAVHYFKGWFLIDMVAAI
Sbjct: 421 YACQPLAVVDLIVDIMFIVDILINFRTTYVNANEEVVSHPGRIAVHYFKGWFLIDMVAAI 480

Query: 507 PFDLLIFGSGSEELIGLLKTARLLRLVRVARKLDRYSEYGAAVLFLLMCTFALIAHWLAC 566
           PFDLLIFGSGSEELIGLLKTARLLRLVRVARKLDRYSEYGAAVLFLLMCTFALIAHWLAC
Sbjct: 481 PFDLLIFGSGSEELIGLLKTARLLRLVRVARKLDRYSEYGAAVLFLLMCTFALIAHWLAC 540

Query: 567 IWYAIGNMEQPHMDSRIGWLHNLGDQIGKPYNSSGLGGPSIKDKYVTALYFTFSSLTSVG 626
           IWYAIGNMEQPHMDSRIGWLHNLGDQIGKPYNSSGLGGPSIKDKYVTALYFTFSSLTSVG
Sbjct: 541 IWYAIGNMEQPHMDSRIGWLHNLGDQIGKPYNSSGLGGPSIKDKYVTALYFTFSSLTSVG 600

Query: 627 FGNVSPNTNSEKIFSICVMLIGSLMYASIFGNVSAIIQRLYSGTARYHTQMLRVREFIRF 686
           FGNVSPNTNSEKIFSICVMLIGSLMYASIFGNVSAIIQRLYSGTARYHTQMLRVREFIRF
Sbjct: 601 FGNVSPNTNSEKIFSICVMLIGSLMYASIFGNVSAIIQRLYSGTARYHTQMLRVREFIRF 660

Query: 687 HQIPNPLRQRLEEY 700
           HQIPNPLRQRLEEY
Sbjct: 661 HQIPNPLRQRLEEY 674


>gi302393575
          Length = 1158

 Score = 1379 bits (3569), Expect = 0.0,   Method: Compositional matrix adjust.
 Identities = 685/700 (97%), Positives = 688/700 (98%), Gaps = 1/700 (0%)

Query: 1   MPVRRGHVAPQNTFLDTIIRKFEGQSRKFIIANARVENCAVIYCNDGFCELCGYSRAEVM 60
           MPVRRGHVAPQNTFLDTIIRKFEGQSRKFIIANARVENCAVIYCNDGFCELCGYSRAEVM
Sbjct: 1   MPVRRGHVAPQNTFLDTIIRKFEGQSRKFIIANARVENCAVIYCNDGFCELCGYSRAEVM 60

Query: 61  QRPCTCDFLHGPRTQRRAAAQIAQALLGAEERKVEIAFYRKDGSCFLCLVDVVPVKNEDG 120
           QRPCTCDFLHGPRTQRRAAAQIAQALLGAEERKVEI+FYRKDGSCFLCLVDVVPVKNEDG
Sbjct: 61  QRPCTCDFLHGPRTQRRAAAQIAQALLGAEERKVEISFYRKDGSCFLCLVDVVPVKNEDG 120

Query: 121 AVIMFILNFEVVMEKDMVGSPAHDTNHRGPPTSWLAPGRAKTFRLKLPALLALTARESSV 180
           AVIMFILNFEVVMEKDMVGSPA DTNHRGPPTSWLA GRAKTFRLKLPALLALTARES+V
Sbjct: 121 AVIMFILNFEVVMEKDMVGSPARDTNHRGPPTSWLATGRAKTFRLKLPALLALTARESTV 180

Query: 181 RSGGAGGAGAPGAVVVDVDLTPAAPSSESLALDEVTAMDNHVAGLGPAEERRALVGPGSP 240
           R GGAG  GAPGAVVVDVDLTPAAPSSESLALDEVTAMDNHVAGLGPAEERRALVGPGSP
Sbjct: 181 RPGGAGSTGAPGAVVVDVDLTPAAPSSESLALDEVTAMDNHVAGLGPAEERRALVGPGSP 240

Query: 241 PRSAPGQLPSPRAHSLNPDASGSSCSLARTRSRESCASVRRASSADDIEAMRAGVLPPPP 300
           P  AP   PSPRAHSLNPDASGSSCSLARTRSRESCASVRRASSADDIEAMR G LPPPP
Sbjct: 241 PACAPIPHPSPRAHSLNPDASGSSCSLARTRSRESCASVRRASSADDIEAMRTG-LPPPP 299

Query: 301 RHASTGAMHPLRSGLLNSTSDSDLVRYRTISKIPQITLNFVDLKGDPFLASPTSDREIIA 360
           RHASTGAMHPLRSGLLNSTSDSDLVRYRTISKIPQITLNFVDLKGDPFLASPTSDREIIA
Sbjct: 300 RHASTGAMHPLRSGLLNSTSDSDLVRYRTISKIPQITLNFVDLKGDPFLASPTSDREIIA 359

Query: 361 PKIKERTHNVTEKVTQVLSLGADVLPEYKLQAPRIHRWTILHYSPFKAVWDWLILLLVIY 420
           PKIKERTHNVTEKVTQVLSLGADVLPEYKLQAPRIHRWTILHYSPFKAVWDWLILLLVIY
Sbjct: 360 PKIKERTHNVTEKVTQVLSLGADVLPEYKLQAPRIHRWTILHYSPFKAVWDWLILLLVIY 419

Query: 421 TAVFTPYSAAFLLKETEEGPPATECGYACQPLAVVDLIVDIMFIVDILINFRTTYVNANE 480
           TAVFTPYSAAFLLKETEEGPPAT+CGYACQPLAVVDLIVDIMFIVDILINFRTTYVNANE
Sbjct: 420 TAVFTPYSAAFLLKETEEGPPATDCGYACQPLAVVDLIVDIMFIVDILINFRTTYVNANE 479

Query: 481 EVVSHPGRIAVHYFKGWFLIDMVAAIPFDLLIFGSGSEELIGLLKTARLLRLVRVARKLD 540
           EVVSHPGRIAVHYFKGWFLIDMVAAIPFDLLIFGSGSEELIGLLKTARLLRLVRVARKLD
Sbjct: 480 EVVSHPGRIAVHYFKGWFLIDMVAAIPFDLLIFGSGSEELIGLLKTARLLRLVRVARKLD 539

Query: 541 RYSEYGAAVLFLLMCTFALIAHWLACIWYAIGNMEQPHMDSRIGWLHNLGDQIGKPYNSS 600
           RYSEYGAAVLFLLMCTFALIAHWLACIWYAIGNMEQPHMDSRIGWLHNLGDQIGKPYNSS
Sbjct: 540 RYSEYGAAVLFLLMCTFALIAHWLACIWYAIGNMEQPHMDSRIGWLHNLGDQIGKPYNSS 599

Query: 601 GLGGPSIKDKYVTALYFTFSSLTSVGFGNVSPNTNSEKIFSICVMLIGSLMYASIFGNVS 660
           GLGGPSIKDKYVTALYFTFSSLTSVGFGNVSPNTNSEKIFSICVMLIGSLMYASIFGNVS
Sbjct: 600 GLGGPSIKDKYVTALYFTFSSLTSVGFGNVSPNTNSEKIFSICVMLIGSLMYASIFGNVS 659

Query: 661 AIIQRLYSGTARYHTQMLRVREFIRFHQIPNPLRQRLEEY 700
           AIIQRLYSGTARYHTQMLRVREFIRFHQIPNPLRQRLEEY
Sbjct: 660 AIIQRLYSGTARYHTQMLRVREFIRFHQIPNPLRQRLEEY 699


>gi50978876
          Length = 1158

 Score = 1370 bits (3545), Expect = 0.0,   Method: Compositional matrix adjust.
 Identities = 678/700 (96%), Positives = 681/700 (97%), Gaps = 1/700 (0%)

Query: 1   MPVRRGHVAPQNTFLDTIIRKFEGQSRKFIIANARVENCAVIYCNDGFCELCGYSRAEVM 60
           MPVRRGHVAPQNTFLDTIIRKFEGQSRKFIIANARVENCAVIYCNDGFCELCGYSRAEVM
Sbjct: 1   MPVRRGHVAPQNTFLDTIIRKFEGQSRKFIIANARVENCAVIYCNDGFCELCGYSRAEVM 60

Query: 61  QRPCTCDFLHGPRTQRRAAAQIAQALLGAEERKVEIAFYRKDGSCFLCLVDVVPVKNEDG 120
           QRPCTCDFLHGPRTQRRAAAQIAQALLGAEERKVEIAFYRKDGSCFLCLVDVVPVKNEDG
Sbjct: 61  QRPCTCDFLHGPRTQRRAAAQIAQALLGAEERKVEIAFYRKDGSCFLCLVDVVPVKNEDG 120

Query: 121 AVIMFILNFEVVMEKDMVGSPAHDTNHRGPPTSWLAPGRAKTFRLKLPALLALTARESSV 180
           AVIMFILNFEVVMEKDMVGSP HDTNHRGPPTSWLAPGRAKTFRLKLPALLALT RESS 
Sbjct: 121 AVIMFILNFEVVMEKDMVGSPTHDTNHRGPPTSWLAPGRAKTFRLKLPALLALTTRESSA 180

Query: 181 RSGGAGGAGAPGAVVVDVDLTPAAPSSESLALDEVTAMDNHVAGLGPAEERRALVGPGSP 240
           R GG G AGAPGAVVVDVDL+PA PS ESLALDEVTAMDNHVAGLGP EE+RALVG  SP
Sbjct: 181 RPGGVGSAGAPGAVVVDVDLSPAVPSRESLALDEVTAMDNHVAGLGPMEEQRALVGSSSP 240

Query: 241 PRSAPGQLPSPRAHSLNPDASGSSCSLARTRSRESCASVRRASSADDIEAMRAGVLPPPP 300
           P  AP  LPSPRAHSLNPDASGSSCSLARTRSRESCASVRRASSADDIEAMRAG LPPPP
Sbjct: 241 PAGAPEPLPSPRAHSLNPDASGSSCSLARTRSRESCASVRRASSADDIEAMRAG-LPPPP 299

Query: 301 RHASTGAMHPLRSGLLNSTSDSDLVRYRTISKIPQITLNFVDLKGDPFLASPTSDREIIA 360
           RHASTGAMHPLR GLLNSTSDSDLVRYRTISKIPQITLNFVDLKGDPFLASPTSDREIIA
Sbjct: 300 RHASTGAMHPLRGGLLNSTSDSDLVRYRTISKIPQITLNFVDLKGDPFLASPTSDREIIA 359

Query: 361 PKIKERTHNVTEKVTQVLSLGADVLPEYKLQAPRIHRWTILHYSPFKAVWDWLILLLVIY 420
           PKIKERTHNVTEKVTQVLSLGADVLPEYKLQAPRIHRWTILHYSPFKAVWDWLILLLVIY
Sbjct: 360 PKIKERTHNVTEKVTQVLSLGADVLPEYKLQAPRIHRWTILHYSPFKAVWDWLILLLVIY 419

Query: 421 TAVFTPYSAAFLLKETEEGPPATECGYACQPLAVVDLIVDIMFIVDILINFRTTYVNANE 480
           TAVFTPYSAAFLLKETEEGPPA +CGYACQPLAVVD IVDIMFIVDILINFRTTYVNANE
Sbjct: 420 TAVFTPYSAAFLLKETEEGPPAPDCGYACQPLAVVDFIVDIMFIVDILINFRTTYVNANE 479

Query: 481 EVVSHPGRIAVHYFKGWFLIDMVAAIPFDLLIFGSGSEELIGLLKTARLLRLVRVARKLD 540
           EVVSHPGRIAVHYFKGWFLIDMVAAIPFDLLIFGSGSEELIGLLKTARLLRLVRVARKLD
Sbjct: 480 EVVSHPGRIAVHYFKGWFLIDMVAAIPFDLLIFGSGSEELIGLLKTARLLRLVRVARKLD 539

Query: 541 RYSEYGAAVLFLLMCTFALIAHWLACIWYAIGNMEQPHMDSRIGWLHNLGDQIGKPYNSS 600
           RYSEYGAAVLFLLMCTFALIAHWLACIWYAIGNMEQPHMDSRIGWLHNLGDQIGKPYNSS
Sbjct: 540 RYSEYGAAVLFLLMCTFALIAHWLACIWYAIGNMEQPHMDSRIGWLHNLGDQIGKPYNSS 599

Query: 601 GLGGPSIKDKYVTALYFTFSSLTSVGFGNVSPNTNSEKIFSICVMLIGSLMYASIFGNVS 660
           GLGGPSIKDKYVTALYFTFSSLTSVGFGNVSPNTNSEKIFSICVMLIGSLMYASIFGNVS
Sbjct: 600 GLGGPSIKDKYVTALYFTFSSLTSVGFGNVSPNTNSEKIFSICVMLIGSLMYASIFGNVS 659

Query: 661 AIIQRLYSGTARYHTQMLRVREFIRFHQIPNPLRQRLEEY 700
           AIIQRLYSGTARYHTQMLRVREFIRFHQIPNPLRQRLEEY
Sbjct: 660 AIIQRLYSGTARYHTQMLRVREFIRFHQIPNPLRQRLEEY 699


>gi29835138
          Length = 1117

 Score = 1360 bits (3520), Expect = 0.0,   Method: Compositional matrix adjust.
 Identities = 678/702 (96%), Positives = 682/702 (97%), Gaps = 2/702 (0%)

Query: 1   MPVRRGHVAPQNTFLDTIIRKFEGQSRKFIIANARVENCAVIYCNDGFCELCGYSRAEVM 60
           MPVRRGHVAPQNTFLDTIIRKFEGQSRKFIIANARVENCAVIYCNDGFCELCGYSRAEVM
Sbjct: 1   MPVRRGHVAPQNTFLDTIIRKFEGQSRKFIIANARVENCAVIYCNDGFCELCGYSRAEVM 60

Query: 61  QRPCTCDFLHGPRTQRRAAAQIAQALLGAEERKVEIAFYRKDGSCFLCLVDVVPVKNEDG 120
           QRPCTCDFLHGPRTQRRAAAQIAQALLGAEERKVEIAFYRKDGSCFLCLVDVVPVKNEDG
Sbjct: 61  QRPCTCDFLHGPRTQRRAAAQIAQALLGAEERKVEIAFYRKDGSCFLCLVDVVPVKNEDG 120

Query: 121 AVIMFILNFEVVMEKDMVGSPAHDTNHRGPPTSWLAPGRAKTFRLKLPALLALTARESSV 180
           AVIMFILNFEVVMEKDMVGSPAHDTNHRGP TSWLA GRAKTFRLKLPALLALTARESSV
Sbjct: 121 AVIMFILNFEVVMEKDMVGSPAHDTNHRGPSTSWLASGRAKTFRLKLPALLALTARESSV 180

Query: 181 RSGGAGGAGAPGAVVVDVDLTPAAPSSESLALDEVTAMDNHVAGLGPAEERRALVGPGS- 239
           R+G    AGAPGAVVVDVDLTPAAPSSESLALDEV+AMDNHVAGLGPAEERRALVGPGS 
Sbjct: 181 RTGSMRSAGAPGAVVVDVDLTPAAPSSESLALDEVSAMDNHVAGLGPAEERRALVGPGSA 240

Query: 240 -PPRSAPGQLPSPRAHSLNPDASGSSCSLARTRSRESCASVRRASSADDIEAMRAGVLPP 298
            P  S  G  PSPRA SLNPDASGSSCSLARTRSRESCASVRRASSADDIEAMRAG LPP
Sbjct: 241 SPVASIRGPHPSPRAQSLNPDASGSSCSLARTRSRESCASVRRASSADDIEAMRAGALPP 300

Query: 299 PPRHASTGAMHPLRSGLLNSTSDSDLVRYRTISKIPQITLNFVDLKGDPFLASPTSDREI 358
           PPRHASTGAMHPLRSGLLNSTSDSDLVRYRTISKIPQITLNFVDLKGDPFLASPTSDREI
Sbjct: 301 PPRHASTGAMHPLRSGLLNSTSDSDLVRYRTISKIPQITLNFVDLKGDPFLASPTSDREI 360

Query: 359 IAPKIKERTHNVTEKVTQVLSLGADVLPEYKLQAPRIHRWTILHYSPFKAVWDWLILLLV 418
           IAPKIKERTHNVTEKVTQVLSLGADVLPEYKLQAPRIHRWTILHYSPFKAVWDWLILLLV
Sbjct: 361 IAPKIKERTHNVTEKVTQVLSLGADVLPEYKLQAPRIHRWTILHYSPFKAVWDWLILLLV 420

Query: 419 IYTAVFTPYSAAFLLKETEEGPPATECGYACQPLAVVDLIVDIMFIVDILINFRTTYVNA 478
           IYTAVFTPYSAAFLLKETE+G  A +CGYACQPLAVVDLIVDIMFIVDILINFRTTYVNA
Sbjct: 421 IYTAVFTPYSAAFLLKETEDGSQAPDCGYACQPLAVVDLIVDIMFIVDILINFRTTYVNA 480

Query: 479 NEEVVSHPGRIAVHYFKGWFLIDMVAAIPFDLLIFGSGSEELIGLLKTARLLRLVRVARK 538
           NEEVVSHPGRIAVHYFKGWFLIDMVAAIPFDLLIFGSGSEELIGLLKTARLLRLVRVARK
Sbjct: 481 NEEVVSHPGRIAVHYFKGWFLIDMVAAIPFDLLIFGSGSEELIGLLKTARLLRLVRVARK 540

Query: 539 LDRYSEYGAAVLFLLMCTFALIAHWLACIWYAIGNMEQPHMDSRIGWLHNLGDQIGKPYN 598
           LDRYSEYGAAVLFLLMCTFALIAHWLACIWYAIGNMEQPHMDS IGWLHNLGDQIGKPYN
Sbjct: 541 LDRYSEYGAAVLFLLMCTFALIAHWLACIWYAIGNMEQPHMDSHIGWLHNLGDQIGKPYN 600

Query: 599 SSGLGGPSIKDKYVTALYFTFSSLTSVGFGNVSPNTNSEKIFSICVMLIGSLMYASIFGN 658
           SSGLGGPSIKDKYVTALYFTFSSLTSVGFGNVSPNTNSEKIFSICVMLIGSLMYASIFGN
Sbjct: 601 SSGLGGPSIKDKYVTALYFTFSSLTSVGFGNVSPNTNSEKIFSICVMLIGSLMYASIFGN 660

Query: 659 VSAIIQRLYSGTARYHTQMLRVREFIRFHQIPNPLRQRLEEY 700
           VSAIIQRLYSGTARYHTQMLRVREFIRFHQIPNPLRQRLEEY
Sbjct: 661 VSAIIQRLYSGTARYHTQMLRVREFIRFHQIPNPLRQRLEEY 702


>gi157042785
          Length = 1162

 Score = 1360 bits (3519), Expect = 0.0,   Method: Compositional matrix adjust.
 Identities = 678/702 (96%), Positives = 682/702 (97%), Gaps = 2/702 (0%)

Query: 1   MPVRRGHVAPQNTFLDTIIRKFEGQSRKFIIANARVENCAVIYCNDGFCELCGYSRAEVM 60
           MPVRRGHVAPQNTFLDTIIRKFEGQSRKFIIANARVENCAVIYCNDGFCELCGYSRAEVM
Sbjct: 1   MPVRRGHVAPQNTFLDTIIRKFEGQSRKFIIANARVENCAVIYCNDGFCELCGYSRAEVM 60

Query: 61  QRPCTCDFLHGPRTQRRAAAQIAQALLGAEERKVEIAFYRKDGSCFLCLVDVVPVKNEDG 120
           QRPCTCDFLHGPRTQRRAAAQIAQALLGAEERKVEIAFYRKDGSCFLCLVDVVPVKNEDG
Sbjct: 61  QRPCTCDFLHGPRTQRRAAAQIAQALLGAEERKVEIAFYRKDGSCFLCLVDVVPVKNEDG 120

Query: 121 AVIMFILNFEVVMEKDMVGSPAHDTNHRGPPTSWLAPGRAKTFRLKLPALLALTARESSV 180
           AVIMFILNFEVVMEKDMVGSPAHDTNHRGP TSWLA GRAKTFRLKLPALLALTARESSV
Sbjct: 121 AVIMFILNFEVVMEKDMVGSPAHDTNHRGPSTSWLASGRAKTFRLKLPALLALTARESSV 180

Query: 181 RSGGAGGAGAPGAVVVDVDLTPAAPSSESLALDEVTAMDNHVAGLGPAEERRALVGPGS- 239
           R+G    AGAPGAVVVDVDLTPAAPSSESLALDEV+AMDNHVAGLGPAEERRALVGPGS 
Sbjct: 181 RTGSMRSAGAPGAVVVDVDLTPAAPSSESLALDEVSAMDNHVAGLGPAEERRALVGPGSA 240

Query: 240 -PPRSAPGQLPSPRAHSLNPDASGSSCSLARTRSRESCASVRRASSADDIEAMRAGVLPP 298
            P  S  G  PSPRA SLNPDASGSSCSLARTRSRESCASVRRASSADDIEAMRAG LPP
Sbjct: 241 SPVASIRGPHPSPRAQSLNPDASGSSCSLARTRSRESCASVRRASSADDIEAMRAGALPP 300

Query: 299 PPRHASTGAMHPLRSGLLNSTSDSDLVRYRTISKIPQITLNFVDLKGDPFLASPTSDREI 358
           PPRHASTGAMHPLRSGLLNSTSDSDLVRYRTISKIPQITLNFVDLKGDPFLASPTSDREI
Sbjct: 301 PPRHASTGAMHPLRSGLLNSTSDSDLVRYRTISKIPQITLNFVDLKGDPFLASPTSDREI 360

Query: 359 IAPKIKERTHNVTEKVTQVLSLGADVLPEYKLQAPRIHRWTILHYSPFKAVWDWLILLLV 418
           IAPKIKERTHNVTEKVTQVLSLGADVLPEYKLQAPRIHRWTILHYSPFKAVWDWLILLLV
Sbjct: 361 IAPKIKERTHNVTEKVTQVLSLGADVLPEYKLQAPRIHRWTILHYSPFKAVWDWLILLLV 420

Query: 419 IYTAVFTPYSAAFLLKETEEGPPATECGYACQPLAVVDLIVDIMFIVDILINFRTTYVNA 478
           IYTAVFTPYSAAFLLKETE+G  A +CGYACQPLAVVDLIVDIMFIVDILINFRTTYVNA
Sbjct: 421 IYTAVFTPYSAAFLLKETEDGSQAPDCGYACQPLAVVDLIVDIMFIVDILINFRTTYVNA 480

Query: 479 NEEVVSHPGRIAVHYFKGWFLIDMVAAIPFDLLIFGSGSEELIGLLKTARLLRLVRVARK 538
           NEEVVSHPGRIAVHYFKGWFLIDMVAAIPFDLLIFGSGSEELIGLLKTARLLRLVRVARK
Sbjct: 481 NEEVVSHPGRIAVHYFKGWFLIDMVAAIPFDLLIFGSGSEELIGLLKTARLLRLVRVARK 540

Query: 539 LDRYSEYGAAVLFLLMCTFALIAHWLACIWYAIGNMEQPHMDSRIGWLHNLGDQIGKPYN 598
           LDRYSEYGAAVLFLLMCTFALIAHWLACIWYAIGNMEQPHMDS IGWLHNLGDQIGKPYN
Sbjct: 541 LDRYSEYGAAVLFLLMCTFALIAHWLACIWYAIGNMEQPHMDSHIGWLHNLGDQIGKPYN 600

Query: 599 SSGLGGPSIKDKYVTALYFTFSSLTSVGFGNVSPNTNSEKIFSICVMLIGSLMYASIFGN 658
           SSGLGGPSIKDKYVTALYFTFSSLTSVGFGNVSPNTNSEKIFSICVMLIGSLMYASIFGN
Sbjct: 601 SSGLGGPSIKDKYVTALYFTFSSLTSVGFGNVSPNTNSEKIFSICVMLIGSLMYASIFGN 660

Query: 659 VSAIIQRLYSGTARYHTQMLRVREFIRFHQIPNPLRQRLEEY 700
           VSAIIQRLYSGTARYHTQMLRVREFIRFHQIPNPLRQRLEEY
Sbjct: 661 VSAIIQRLYSGTARYHTQMLRVREFIRFHQIPNPLRQRLEEY 702


>gi26006798
          Length = 1162

 Score = 1359 bits (3518), Expect = 0.0,   Method: Compositional matrix adjust.
 Identities = 678/702 (96%), Positives = 682/702 (97%), Gaps = 2/702 (0%)

Query: 1   MPVRRGHVAPQNTFLDTIIRKFEGQSRKFIIANARVENCAVIYCNDGFCELCGYSRAEVM 60
           MPVRRGHVAPQNTFLDTIIRKFEGQSRKFIIANARVENCAVIYCNDGFCELCGYSRAEVM
Sbjct: 1   MPVRRGHVAPQNTFLDTIIRKFEGQSRKFIIANARVENCAVIYCNDGFCELCGYSRAEVM 60

Query: 61  QRPCTCDFLHGPRTQRRAAAQIAQALLGAEERKVEIAFYRKDGSCFLCLVDVVPVKNEDG 120
           QRPCTCDFLHGPRTQRRAAAQIAQALLGAEERKVEIAFYRKDGSCFLCLVDVVPVKNEDG
Sbjct: 61  QRPCTCDFLHGPRTQRRAAAQIAQALLGAEERKVEIAFYRKDGSCFLCLVDVVPVKNEDG 120

Query: 121 AVIMFILNFEVVMEKDMVGSPAHDTNHRGPPTSWLAPGRAKTFRLKLPALLALTARESSV 180
           AVIMFILNFEVVMEKDMVGSPAHDTNHRGP TSWLA GRAKTFRLKLPALLALTARESSV
Sbjct: 121 AVIMFILNFEVVMEKDMVGSPAHDTNHRGPSTSWLASGRAKTFRLKLPALLALTARESSV 180

Query: 181 RSGGAGGAGAPGAVVVDVDLTPAAPSSESLALDEVTAMDNHVAGLGPAEERRALVGPGS- 239
           R+G    AGAPGAVVVDVDLTPAAPSSESLALDEV+AMDNHVAGLGPAEERRALVGPGS 
Sbjct: 181 RTGSMHSAGAPGAVVVDVDLTPAAPSSESLALDEVSAMDNHVAGLGPAEERRALVGPGSA 240

Query: 240 -PPRSAPGQLPSPRAHSLNPDASGSSCSLARTRSRESCASVRRASSADDIEAMRAGVLPP 298
            P  S  G  PSPRA SLNPDASGSSCSLARTRSRESCASVRRASSADDIEAMRAG LPP
Sbjct: 241 SPVASIRGPHPSPRAQSLNPDASGSSCSLARTRSRESCASVRRASSADDIEAMRAGALPP 300

Query: 299 PPRHASTGAMHPLRSGLLNSTSDSDLVRYRTISKIPQITLNFVDLKGDPFLASPTSDREI 358
           PPRHASTGAMHPLRSGLLNSTSDSDLVRYRTISKIPQITLNFVDLKGDPFLASPTSDREI
Sbjct: 301 PPRHASTGAMHPLRSGLLNSTSDSDLVRYRTISKIPQITLNFVDLKGDPFLASPTSDREI 360

Query: 359 IAPKIKERTHNVTEKVTQVLSLGADVLPEYKLQAPRIHRWTILHYSPFKAVWDWLILLLV 418
           IAPKIKERTHNVTEKVTQVLSLGADVLPEYKLQAPRIHRWTILHYSPFKAVWDWLILLLV
Sbjct: 361 IAPKIKERTHNVTEKVTQVLSLGADVLPEYKLQAPRIHRWTILHYSPFKAVWDWLILLLV 420

Query: 419 IYTAVFTPYSAAFLLKETEEGPPATECGYACQPLAVVDLIVDIMFIVDILINFRTTYVNA 478
           IYTAVFTPYSAAFLLKETE+G  A +CGYACQPLAVVDLIVDIMFIVDILINFRTTYVNA
Sbjct: 421 IYTAVFTPYSAAFLLKETEDGSQAPDCGYACQPLAVVDLIVDIMFIVDILINFRTTYVNA 480

Query: 479 NEEVVSHPGRIAVHYFKGWFLIDMVAAIPFDLLIFGSGSEELIGLLKTARLLRLVRVARK 538
           NEEVVSHPGRIAVHYFKGWFLIDMVAAIPFDLLIFGSGSEELIGLLKTARLLRLVRVARK
Sbjct: 481 NEEVVSHPGRIAVHYFKGWFLIDMVAAIPFDLLIFGSGSEELIGLLKTARLLRLVRVARK 540

Query: 539 LDRYSEYGAAVLFLLMCTFALIAHWLACIWYAIGNMEQPHMDSRIGWLHNLGDQIGKPYN 598
           LDRYSEYGAAVLFLLMCTFALIAHWLACIWYAIGNMEQPHMDS IGWLHNLGDQIGKPYN
Sbjct: 541 LDRYSEYGAAVLFLLMCTFALIAHWLACIWYAIGNMEQPHMDSHIGWLHNLGDQIGKPYN 600

Query: 599 SSGLGGPSIKDKYVTALYFTFSSLTSVGFGNVSPNTNSEKIFSICVMLIGSLMYASIFGN 658
           SSGLGGPSIKDKYVTALYFTFSSLTSVGFGNVSPNTNSEKIFSICVMLIGSLMYASIFGN
Sbjct: 601 SSGLGGPSIKDKYVTALYFTFSSLTSVGFGNVSPNTNSEKIFSICVMLIGSLMYASIFGN 660

Query: 659 VSAIIQRLYSGTARYHTQMLRVREFIRFHQIPNPLRQRLEEY 700
           VSAIIQRLYSGTARYHTQMLRVREFIRFHQIPNPLRQRLEEY
Sbjct: 661 VSAIIQRLYSGTARYHTQMLRVREFIRFHQIPNPLRQRLEEY 702


>gi2582009
          Length = 1162

 Score = 1358 bits (3514), Expect = 0.0,   Method: Compositional matrix adjust.
 Identities = 677/702 (96%), Positives = 681/702 (97%), Gaps = 2/702 (0%)

Query: 1   MPVRRGHVAPQNTFLDTIIRKFEGQSRKFIIANARVENCAVIYCNDGFCELCGYSRAEVM 60
           MPVRRGHVAPQNTFLDTIIRKFEGQSRKFIIANARVENCAVIYCNDGFCELCGYSRAEVM
Sbjct: 1   MPVRRGHVAPQNTFLDTIIRKFEGQSRKFIIANARVENCAVIYCNDGFCELCGYSRAEVM 60

Query: 61  QRPCTCDFLHGPRTQRRAAAQIAQALLGAEERKVEIAFYRKDGSCFLCLVDVVPVKNEDG 120
           QRPCTCDFLHGPRTQRRAAAQIAQALLGAEERKVEIAFYRKDGSCFLCLVDVVPVKNEDG
Sbjct: 61  QRPCTCDFLHGPRTQRRAAAQIAQALLGAEERKVEIAFYRKDGSCFLCLVDVVPVKNEDG 120

Query: 121 AVIMFILNFEVVMEKDMVGSPAHDTNHRGPPTSWLAPGRAKTFRLKLPALLALTARESSV 180
           AVIMFILNFEVVMEKDMVGSPAHDTNHRGP TSWLA GRAKTFRLKLPALLALTARESSV
Sbjct: 121 AVIMFILNFEVVMEKDMVGSPAHDTNHRGPSTSWLASGRAKTFRLKLPALLALTARESSV 180

Query: 181 RSGGAGGAGAPGAVVVDVDLTPAAPSSESLALDEVTAMDNHVAGLGPAEERRALVGPGS- 239
           R+G    AGAPGAVVVDVDLTPAAPSSESLALDEV+AMDNHVAGLGPAEERRALVGPGS 
Sbjct: 181 RTGSMRSAGAPGAVVVDVDLTPAAPSSESLALDEVSAMDNHVAGLGPAEERRALVGPGSA 240

Query: 240 -PPRSAPGQLPSPRAHSLNPDASGSSCSLARTRSRESCASVRRASSADDIEAMRAGVLPP 298
            P  S  G  PSPRA SLNPDASGSSCSLARTRSRESCASVRRASSADDIEAMRAG LPP
Sbjct: 241 SPVASIRGPHPSPRAQSLNPDASGSSCSLARTRSRESCASVRRASSADDIEAMRAGALPP 300

Query: 299 PPRHASTGAMHPLRSGLLNSTSDSDLVRYRTISKIPQITLNFVDLKGDPFLASPTSDREI 358
           PPRHASTGAMHPLRSGLLNSTSDSDLVRYRTISKIPQITLNFVDLKGDPFLASPTSDREI
Sbjct: 301 PPRHASTGAMHPLRSGLLNSTSDSDLVRYRTISKIPQITLNFVDLKGDPFLASPTSDREI 360

Query: 359 IAPKIKERTHNVTEKVTQVLSLGADVLPEYKLQAPRIHRWTILHYSPFKAVWDWLILLLV 418
           IAPKIKERTHNVTEKVTQVLSLGADVLPEYKLQAPRIHRWTILHYSPFKAVWDWLILLLV
Sbjct: 361 IAPKIKERTHNVTEKVTQVLSLGADVLPEYKLQAPRIHRWTILHYSPFKAVWDWLILLLV 420

Query: 419 IYTAVFTPYSAAFLLKETEEGPPATECGYACQPLAVVDLIVDIMFIVDILINFRTTYVNA 478
           IYTAVFTPYSAAFLLKETE+G  A +CGYACQPL VVDLIVDIMFIVDILINFRTTYVNA
Sbjct: 421 IYTAVFTPYSAAFLLKETEDGSQAPDCGYACQPLTVVDLIVDIMFIVDILINFRTTYVNA 480

Query: 479 NEEVVSHPGRIAVHYFKGWFLIDMVAAIPFDLLIFGSGSEELIGLLKTARLLRLVRVARK 538
           NEEVVSHPGRIAVHYFKGWFLIDMVAAIPFDLLIFGSGSEELIGLLKTARLLRLVRVARK
Sbjct: 481 NEEVVSHPGRIAVHYFKGWFLIDMVAAIPFDLLIFGSGSEELIGLLKTARLLRLVRVARK 540

Query: 539 LDRYSEYGAAVLFLLMCTFALIAHWLACIWYAIGNMEQPHMDSRIGWLHNLGDQIGKPYN 598
           LDRYSEYGAAVLFLLMCTFALIAHWLACIWYAIGNMEQPHMDS IGWLHNLGDQIGKPYN
Sbjct: 541 LDRYSEYGAAVLFLLMCTFALIAHWLACIWYAIGNMEQPHMDSHIGWLHNLGDQIGKPYN 600

Query: 599 SSGLGGPSIKDKYVTALYFTFSSLTSVGFGNVSPNTNSEKIFSICVMLIGSLMYASIFGN 658
           SSGLGGPSIKDKYVTALYFTFSSLTSVGFGNVSPNTNSEKIFSICVMLIGSLMYASIFGN
Sbjct: 601 SSGLGGPSIKDKYVTALYFTFSSLTSVGFGNVSPNTNSEKIFSICVMLIGSLMYASIFGN 660

Query: 659 VSAIIQRLYSGTARYHTQMLRVREFIRFHQIPNPLRQRLEEY 700
           VSAIIQRLYSGTARYHTQMLRVREFIRFHQIPNPLRQRLEEY
Sbjct: 661 VSAIIQRLYSGTARYHTQMLRVREFIRFHQIPNPLRQRLEEY 702


>gi16758828
          Length = 1163

 Score = 1354 bits (3505), Expect = 0.0,   Method: Compositional matrix adjust.
 Identities = 674/702 (96%), Positives = 680/702 (96%), Gaps = 2/702 (0%)

Query: 1   MPVRRGHVAPQNTFLDTIIRKFEGQSRKFIIANARVENCAVIYCNDGFCELCGYSRAEVM 60
           MPVRRGHVAPQNTFLDTIIRKFEGQSRKFIIANARVENCAVIYCNDGFCELCGYSRAEVM
Sbjct: 1   MPVRRGHVAPQNTFLDTIIRKFEGQSRKFIIANARVENCAVIYCNDGFCELCGYSRAEVM 60

Query: 61  QRPCTCDFLHGPRTQRRAAAQIAQALLGAEERKVEIAFYRKDGSCFLCLVDVVPVKNEDG 120
           QRPCTCDFLHGPRTQRRAAAQIAQALLGAEERKVEIAFYRKDGSCFLCLVDVVPVKNEDG
Sbjct: 61  QRPCTCDFLHGPRTQRRAAAQIAQALLGAEERKVEIAFYRKDGSCFLCLVDVVPVKNEDG 120

Query: 121 AVIMFILNFEVVMEKDMVGSPAHDTNHRGPPTSWLAPGRAKTFRLKLPALLALTARESSV 180
           AVIMFILNFEVVMEKDMVGSPAHDTNHRGP TSWLA GRAKTFRLKLPALLALTARES +
Sbjct: 121 AVIMFILNFEVVMEKDMVGSPAHDTNHRGPSTSWLASGRAKTFRLKLPALLALTARESPM 180

Query: 181 RSGGAGGAGAPGAVVVDVDLTPAAPSSESLALDEVTAMDNHVAGLGPAEERRALVGPGS- 239
           R+G  G  GAPGAVVVDVDLTPAAPSSESLALDEV+AMDNHVAGLGPAEERRALVGP S 
Sbjct: 181 RTGSTGSPGAPGAVVVDVDLTPAAPSSESLALDEVSAMDNHVAGLGPAEERRALVGPASA 240

Query: 240 -PPRSAPGQLPSPRAHSLNPDASGSSCSLARTRSRESCASVRRASSADDIEAMRAGVLPP 298
            P  S PG  PSPRA SLNPDASGSSCSLARTRSRESCASVRRASSADDIEAMRAG LP 
Sbjct: 241 SPVASIPGPHPSPRAQSLNPDASGSSCSLARTRSRESCASVRRASSADDIEAMRAGALPL 300

Query: 299 PPRHASTGAMHPLRSGLLNSTSDSDLVRYRTISKIPQITLNFVDLKGDPFLASPTSDREI 358
           PPRHASTGAMHPLRSGLLNSTSDSDLVRYRTISKIPQITLNFVDLKGDPFLASPTSDREI
Sbjct: 301 PPRHASTGAMHPLRSGLLNSTSDSDLVRYRTISKIPQITLNFVDLKGDPFLASPTSDREI 360

Query: 359 IAPKIKERTHNVTEKVTQVLSLGADVLPEYKLQAPRIHRWTILHYSPFKAVWDWLILLLV 418
           IAPKIKERTHNVTEKVTQVLSLGADVLPEYKLQAPRIHRWTILHYSPFKAVWDWLILLLV
Sbjct: 361 IAPKIKERTHNVTEKVTQVLSLGADVLPEYKLQAPRIHRWTILHYSPFKAVWDWLILLLV 420

Query: 419 IYTAVFTPYSAAFLLKETEEGPPATECGYACQPLAVVDLIVDIMFIVDILINFRTTYVNA 478
           IYTAVFTPYSAAFLLKETE+G  A +CGYACQPLAVVDL+VDIMFIVDILINFRTTYVNA
Sbjct: 421 IYTAVFTPYSAAFLLKETEDGSQAPDCGYACQPLAVVDLLVDIMFIVDILINFRTTYVNA 480

Query: 479 NEEVVSHPGRIAVHYFKGWFLIDMVAAIPFDLLIFGSGSEELIGLLKTARLLRLVRVARK 538
           NEEVVSHPGRIAVHYFKGWFLIDMVAAIPFDLLIFGSGSEELIGLLKTARLLRLVRVARK
Sbjct: 481 NEEVVSHPGRIAVHYFKGWFLIDMVAAIPFDLLIFGSGSEELIGLLKTARLLRLVRVARK 540

Query: 539 LDRYSEYGAAVLFLLMCTFALIAHWLACIWYAIGNMEQPHMDSRIGWLHNLGDQIGKPYN 598
           LDRYSEYGAAVLFLLMCTFALIAHWLACIWYAIGNMEQPHMDS IGWLHNLGDQIGKPYN
Sbjct: 541 LDRYSEYGAAVLFLLMCTFALIAHWLACIWYAIGNMEQPHMDSHIGWLHNLGDQIGKPYN 600

Query: 599 SSGLGGPSIKDKYVTALYFTFSSLTSVGFGNVSPNTNSEKIFSICVMLIGSLMYASIFGN 658
           SSGLGGPSIKDKYVTALYFTFSSLTSVGFGNVSPNTNSEKIFSICVMLIGSLMYASIFGN
Sbjct: 601 SSGLGGPSIKDKYVTALYFTFSSLTSVGFGNVSPNTNSEKIFSICVMLIGSLMYASIFGN 660

Query: 659 VSAIIQRLYSGTARYHTQMLRVREFIRFHQIPNPLRQRLEEY 700
           VSAIIQRLYSGTARYHTQMLRVREFIRFHQIPNPLRQRLEEY
Sbjct: 661 VSAIIQRLYSGTARYHTQMLRVREFIRFHQIPNPLRQRLEEY 702


>gi296210240
          Length = 1160

 Score = 1351 bits (3497), Expect = 0.0,   Method: Compositional matrix adjust.
 Identities = 677/701 (96%), Positives = 681/701 (97%), Gaps = 1/701 (0%)

Query: 1   MPVRRGHVAPQNTFLDTIIRKFEGQSRKFIIANARVENCAVIYCNDGFCELCGYSRAEVM 60
           MPVRRGHVAPQNTFLDTIIRKFEGQSRKFIIANARVENCAVIYCNDGFCELCGYSRAEVM
Sbjct: 1   MPVRRGHVAPQNTFLDTIIRKFEGQSRKFIIANARVENCAVIYCNDGFCELCGYSRAEVM 60

Query: 61  QRPCTCDFLHGPRTQRRAAAQIAQALLGAEERKVEIAFYRKDGSCFLCLVDVVPVKNEDG 120
           QRPCTCDFLHGPRTQRRAAAQIAQALLGAEERKVEIAFYRKDGSCFLCLVDVVPVKNEDG
Sbjct: 61  QRPCTCDFLHGPRTQRRAAAQIAQALLGAEERKVEIAFYRKDGSCFLCLVDVVPVKNEDG 120

Query: 121 AVIMFILNFEVVMEKDMVGSPAHDTNHRGPPTSWLAPGRAKTFRLKLPALLALTARESSV 180
           AVIMFILNFEVVMEKDMVGSPAHDTNHRGPPTSWLAPGRAKTFRLKLPALLALTARESSV
Sbjct: 121 AVIMFILNFEVVMEKDMVGSPAHDTNHRGPPTSWLAPGRAKTFRLKLPALLALTARESSV 180

Query: 181 RSGGAGGAGAPGAVVVDVDLTPAAPSSESLALDEVTAMDNHVAGLGPAEERRALVG-PGS 239
           RSG AGG GAPGAVVVDVDL PAAPSSESLALDE+TAMDNHVAGLGPAEERR LVG    
Sbjct: 181 RSGRAGGTGAPGAVVVDVDLAPAAPSSESLALDEMTAMDNHVAGLGPAEERRVLVGRGSP 240

Query: 240 PPRSAPGQLPSPRAHSLNPDASGSSCSLARTRSRESCASVRRASSADDIEAMRAGVLPPP 299
           P  +       PRAHSLNPDASGSSCSLARTRSRESCASVRRASSADDIEAMRAG LPPP
Sbjct: 241 PAPAPGPLPSPPRAHSLNPDASGSSCSLARTRSRESCASVRRASSADDIEAMRAGALPPP 300

Query: 300 PRHASTGAMHPLRSGLLNSTSDSDLVRYRTISKIPQITLNFVDLKGDPFLASPTSDREII 359
           PRHASTGAMHPLRSGLLNSTSDSDLVRYRTISKIPQITLNFVDLKGDPFLASPTSDREII
Sbjct: 301 PRHASTGAMHPLRSGLLNSTSDSDLVRYRTISKIPQITLNFVDLKGDPFLASPTSDREII 360

Query: 360 APKIKERTHNVTEKVTQVLSLGADVLPEYKLQAPRIHRWTILHYSPFKAVWDWLILLLVI 419
           APKIKERTHNVTEKVTQVLSLGADVLPEYKLQAPRIHRWTILHYSPFKAVWDWLILLLVI
Sbjct: 361 APKIKERTHNVTEKVTQVLSLGADVLPEYKLQAPRIHRWTILHYSPFKAVWDWLILLLVI 420

Query: 420 YTAVFTPYSAAFLLKETEEGPPATECGYACQPLAVVDLIVDIMFIVDILINFRTTYVNAN 479
           YTAVFTPYSAAFLLKETEEGP A +CGYACQPLAVVDLIVDIMFIVDILINFRTTYVNAN
Sbjct: 421 YTAVFTPYSAAFLLKETEEGPAAPDCGYACQPLAVVDLIVDIMFIVDILINFRTTYVNAN 480

Query: 480 EEVVSHPGRIAVHYFKGWFLIDMVAAIPFDLLIFGSGSEELIGLLKTARLLRLVRVARKL 539
           EEVVSHPGRIAVHYFKGWFLIDMVAAIPFDLLIFGSGSEELIGLLKTARLLRLVRVARKL
Sbjct: 481 EEVVSHPGRIAVHYFKGWFLIDMVAAIPFDLLIFGSGSEELIGLLKTARLLRLVRVARKL 540

Query: 540 DRYSEYGAAVLFLLMCTFALIAHWLACIWYAIGNMEQPHMDSRIGWLHNLGDQIGKPYNS 599
           DRYSEYGAAVLFLLMCTFALIAHWLACIWYAIGNMEQPH+DSRIGWLHNLGDQIGKPYNS
Sbjct: 541 DRYSEYGAAVLFLLMCTFALIAHWLACIWYAIGNMEQPHVDSRIGWLHNLGDQIGKPYNS 600

Query: 600 SGLGGPSIKDKYVTALYFTFSSLTSVGFGNVSPNTNSEKIFSICVMLIGSLMYASIFGNV 659
           SGLGGPSIKDKYVTALYFTFSSLTSVGFGNVSPNTNSEKIFSICVMLIGSLMYASIFGNV
Sbjct: 601 SGLGGPSIKDKYVTALYFTFSSLTSVGFGNVSPNTNSEKIFSICVMLIGSLMYASIFGNV 660

Query: 660 SAIIQRLYSGTARYHTQMLRVREFIRFHQIPNPLRQRLEEY 700
           SAIIQRLYSGTARYHTQMLRVREFIRFHQIPNPLRQRLEEY
Sbjct: 661 SAIIQRLYSGTARYHTQMLRVREFIRFHQIPNPLRQRLEEY 701


>gi297289664
          Length = 1166

 Score = 1348 bits (3490), Expect = 0.0,   Method: Compositional matrix adjust.
 Identities = 673/707 (95%), Positives = 677/707 (95%), Gaps = 7/707 (0%)

Query: 1   MPVRRGHVAPQNTFLDTIIRKFEGQSRKFIIANARVENCAVIYCNDGFCELCGYSRAEVM 60
           MPVRRGHVAPQNTFLDTIIRKFEGQSRKFIIANARVENCAVIYCNDGFCELCGYSRAEVM
Sbjct: 1   MPVRRGHVAPQNTFLDTIIRKFEGQSRKFIIANARVENCAVIYCNDGFCELCGYSRAEVM 60

Query: 61  QRPCTCDFLHGPRTQRRAAAQIAQALLGAEERKVEIAFYRKDGSCFLCLVDVVPVKNEDG 120
           QRPCTCDFLHGPRTQRRAAAQIAQALLGAEERKVEIAFYRKDGSCFLCLVDVVPVKNEDG
Sbjct: 61  QRPCTCDFLHGPRTQRRAAAQIAQALLGAEERKVEIAFYRKDGSCFLCLVDVVPVKNEDG 120

Query: 121 AVIMFILNFEVVMEKDMVGSPAHDTNHRGPPTSWLAPGRAKTFR-------LKLPALLAL 173
           AVIMFILNFEVVMEKDMVGSPAHDTNHRGPPTSWLA G+   FR       L    L A+
Sbjct: 121 AVIMFILNFEVVMEKDMVGSPAHDTNHRGPPTSWLASGKCTCFRAGSGVRGLTSLGLXAV 180

Query: 174 TARESSVRSGGAGGAGAPGAVVVDVDLTPAAPSSESLALDEVTAMDNHVAGLGPAEERRA 233
             +  + R     G GAPGAVVVDVDLTPAAPSSESLALDEVTAMDNHVAGLGPAEERRA
Sbjct: 181 QGQHCAGREDVVVGWGAPGAVVVDVDLTPAAPSSESLALDEVTAMDNHVAGLGPAEERRA 240

Query: 234 LVGPGSPPRSAPGQLPSPRAHSLNPDASGSSCSLARTRSRESCASVRRASSADDIEAMRA 293
           LVGPGSPP SAPG LPSPRAHSLNPDASGSSCSLARTRSRESCASVRRASSADDIEAMRA
Sbjct: 241 LVGPGSPPHSAPGPLPSPRAHSLNPDASGSSCSLARTRSRESCASVRRASSADDIEAMRA 300

Query: 294 GVLPPPPRHASTGAMHPLRSGLLNSTSDSDLVRYRTISKIPQITLNFVDLKGDPFLASPT 353
           G LPPPPRHASTGAMHPLRSGLLNSTSDSDLVRYRTISKIPQITLNFVDLKGDPFLASPT
Sbjct: 301 GALPPPPRHASTGAMHPLRSGLLNSTSDSDLVRYRTISKIPQITLNFVDLKGDPFLASPT 360

Query: 354 SDREIIAPKIKERTHNVTEKVTQVLSLGADVLPEYKLQAPRIHRWTILHYSPFKAVWDWL 413
           SDREIIAPKIKERTHNVTEKVTQVLSLGADVLPEYKLQAPRIHRWTILHYSPFKAVWDWL
Sbjct: 361 SDREIIAPKIKERTHNVTEKVTQVLSLGADVLPEYKLQAPRIHRWTILHYSPFKAVWDWL 420

Query: 414 ILLLVIYTAVFTPYSAAFLLKETEEGPPATECGYACQPLAVVDLIVDIMFIVDILINFRT 473
           ILLLVIYTAVFTPYSAAFLLKETEEGPPATECGYACQPLAVVDLIVDIMFIVDILINFRT
Sbjct: 421 ILLLVIYTAVFTPYSAAFLLKETEEGPPATECGYACQPLAVVDLIVDIMFIVDILINFRT 480

Query: 474 TYVNANEEVVSHPGRIAVHYFKGWFLIDMVAAIPFDLLIFGSGSEELIGLLKTARLLRLV 533
           TYVNANEEVVSHPGRIAVHYFKGWFLIDMVAAIPFDLLIFGSGSEELIGLLKTARLLRLV
Sbjct: 481 TYVNANEEVVSHPGRIAVHYFKGWFLIDMVAAIPFDLLIFGSGSEELIGLLKTARLLRLV 540

Query: 534 RVARKLDRYSEYGAAVLFLLMCTFALIAHWLACIWYAIGNMEQPHMDSRIGWLHNLGDQI 593
           RVARKLDRYSEYGAAVLFLLMCTFALIAHWLACIWYAIGNMEQPHMDSRIGWLHNLGDQI
Sbjct: 541 RVARKLDRYSEYGAAVLFLLMCTFALIAHWLACIWYAIGNMEQPHMDSRIGWLHNLGDQI 600

Query: 594 GKPYNSSGLGGPSIKDKYVTALYFTFSSLTSVGFGNVSPNTNSEKIFSICVMLIGSLMYA 653
           GKPYNSSGLGGPSIKDKYVTALYFTFSSLTSVGFGNVSPNTNSEKIFSICVMLIGSLMYA
Sbjct: 601 GKPYNSSGLGGPSIKDKYVTALYFTFSSLTSVGFGNVSPNTNSEKIFSICVMLIGSLMYA 660

Query: 654 SIFGNVSAIIQRLYSGTARYHTQMLRVREFIRFHQIPNPLRQRLEEY 700
           SIFGNVSAIIQRLYSGTARYHTQMLRVREFIRFHQIPNPLRQRLEEY
Sbjct: 661 SIFGNVSAIIQRLYSGTARYHTQMLRVREFIRFHQIPNPLRQRLEEY 707


>gi26006805
          Length = 1161

 Score = 1327 bits (3435), Expect = 0.0,   Method: Compositional matrix adjust.
 Identities = 682/702 (97%), Positives = 683/702 (97%), Gaps = 2/702 (0%)

Query: 1   MPVRRGHVAPQNTFLDTIIRKFEGQSRKFIIANARVENCAVIYCNDGFCELCGYSRAEVM 60
           MPVRRGHVAPQNTFLDTIIRKFEGQSRKFIIANARVENCAVIYCNDGFCELCGYSRAEVM
Sbjct: 1   MPVRRGHVAPQNTFLDTIIRKFEGQSRKFIIANARVENCAVIYCNDGFCELCGYSRAEVM 60

Query: 61  QRPCTCDFLHGPRTQRRAAAQIAQALLGAEERKVEIAFYRKDGSCFLCLVDVVPVKNEDG 120
           QRPCTCDFLHGPRTQRRAAAQIAQALLGAEERKVEIAFYRKDGSCFLCLVDVVPVKNEDG
Sbjct: 61  QRPCTCDFLHGPRTQRRAAAQIAQALLGAEERKVEIAFYRKDGSCFLCLVDVVPVKNEDG 120

Query: 121 AVIMFILNFEVVMEKDMVGSPAHDTNHRGPPTSWLAPGRAKTFRLKLPALLALTARESSV 180
           AVIMFILNFEVVMEKDMVGSPA DTNHRGPPTSWLAPGRAKTFRLKLPALLALTARESSV
Sbjct: 121 AVIMFILNFEVVMEKDMVGSPARDTNHRGPPTSWLAPGRAKTFRLKLPALLALTARESSV 180

Query: 181 RSGGAGGAGAPGAVVVDVDLTPAAPSSESLALDEVTAMDNHVAGLGPAEERRALVGPGSP 240
           R GGAGGAGAPGAVVVDVDLTPAAPSSESLALDEV AMDNHVAGLGPAEERRALVG  SP
Sbjct: 181 RPGGAGGAGAPGAVVVDVDLTPAAPSSESLALDEVPAMDNHVAGLGPAEERRALVGSCSP 240

Query: 241 PRSAPGQL--PSPRAHSLNPDASGSSCSLARTRSRESCASVRRASSADDIEAMRAGVLPP 298
           P         PS RAHSLNPDASGSSCSLARTRSRESCASVRRASSADDIEAMRAG LPP
Sbjct: 241 PPPVSAPGPHPSLRAHSLNPDASGSSCSLARTRSRESCASVRRASSADDIEAMRAGALPP 300

Query: 299 PPRHASTGAMHPLRSGLLNSTSDSDLVRYRTISKIPQITLNFVDLKGDPFLASPTSDREI 358
           PPRHASTGAMHPLRSGLLNSTSDSDLVRYRTISKIPQITLNFVDLKGDPFLASPTSDREI
Sbjct: 301 PPRHASTGAMHPLRSGLLNSTSDSDLVRYRTISKIPQITLNFVDLKGDPFLASPTSDREI 360

Query: 359 IAPKIKERTHNVTEKVTQVLSLGADVLPEYKLQAPRIHRWTILHYSPFKAVWDWLILLLV 418
           IAPKIKERTHNVTEKVTQVLSLGADVLPEYKLQAPRIHRWTILHYSPFKAVWDWLILLLV
Sbjct: 361 IAPKIKERTHNVTEKVTQVLSLGADVLPEYKLQAPRIHRWTILHYSPFKAVWDWLILLLV 420

Query: 419 IYTAVFTPYSAAFLLKETEEGPPATECGYACQPLAVVDLIVDIMFIVDILINFRTTYVNA 478
           IYTAVFTPYSAAFLLKETEEGPPA ECGYACQPLAVVDLIVDIMFIVDILINFRTTYVNA
Sbjct: 421 IYTAVFTPYSAAFLLKETEEGPPAPECGYACQPLAVVDLIVDIMFIVDILINFRTTYVNA 480

Query: 479 NEEVVSHPGRIAVHYFKGWFLIDMVAAIPFDLLIFGSGSEELIGLLKTARLLRLVRVARK 538
           NEEVVSHPGRIAVHYFKGWFLIDMVAAIPFDLLIFGSGSEELIGLLKTARLLRLVRVARK
Sbjct: 481 NEEVVSHPGRIAVHYFKGWFLIDMVAAIPFDLLIFGSGSEELIGLLKTARLLRLVRVARK 540

Query: 539 LDRYSEYGAAVLFLLMCTFALIAHWLACIWYAIGNMEQPHMDSRIGWLHNLGDQIGKPYN 598
           LDRYSEYGAAVL LLMCTFALIAHWLACIWYAIGNMEQPHMDSRIGWLHNLGDQ+GKPYN
Sbjct: 541 LDRYSEYGAAVLLLLMCTFALIAHWLACIWYAIGNMEQPHMDSRIGWLHNLGDQMGKPYN 600

Query: 599 SSGLGGPSIKDKYVTALYFTFSSLTSVGFGNVSPNTNSEKIFSICVMLIGSLMYASIFGN 658
           SSGLGGPSIKDKYVT LYFTFSSLTSVGFGNVSPNTNSEKIFSICVMLIGSLMYASIFGN
Sbjct: 601 SSGLGGPSIKDKYVTGLYFTFSSLTSVGFGNVSPNTNSEKIFSICVMLIGSLMYASIFGN 660

Query: 659 VSAIIQRLYSGTARYHTQMLRVREFIRFHQIPNPLRQRLEEY 700
           VSAIIQRLYSGTARYHTQMLRVREFIRFHQIPNPLRQRLEEY
Sbjct: 661 VSAIIQRLYSGTARYHTQMLRVREFIRFHQIPNPLRQRLEEY 702


>gi296488198
          Length = 783

 Score = 1318 bits (3410), Expect = 0.0,   Method: Compositional matrix adjust.
 Identities = 678/710 (95%), Positives = 680/710 (95%), Gaps = 11/710 (1%)

Query: 1   MPVRRGHVAPQNTFLDTIIRKFEGQSRKFIIANARVENCAVIYCNDGFCELCGYSRAEVM 60
           MPVRRGHVAPQNTFLDTIIRKFEGQSRKFIIANARVENCAVIYCNDGFCELCGYSRAEVM
Sbjct: 1   MPVRRGHVAPQNTFLDTIIRKFEGQSRKFIIANARVENCAVIYCNDGFCELCGYSRAEVM 60

Query: 61  QRPCTCDFLHGPRTQRRAAAQIAQALLGAEERKVEIAFYRKDGSCFLCLVDVVPVKNEDG 120
           QRPCTCDFLHGPRTQRRAAAQIAQALLGAEERKVEIAFYRKDGSCFLCLVDVVPVKNEDG
Sbjct: 61  QRPCTCDFLHGPRTQRRAAAQIAQALLGAEERKVEIAFYRKDGSCFLCLVDVVPVKNEDG 120

Query: 121 AVIMFILNFEVVMEKDMVGSPAHDTNHRGPPTSWLAPGRAKTFRLKLPALLALTARESSV 180
           AVIMFILNFEVVMEK +VGSPA DTNHR PPTSWLA GRAKTFRLKLPALLALTAR SSV
Sbjct: 121 AVIMFILNFEVVMEKGLVGSPARDTNHRAPPTSWLAAGRAKTFRLKLPALLALTARASSV 180

Query: 181 RSGGAGGAGAPGAVVVDVDLTPAAPSSESLALDEVTAMDNHVAGLGPAEERRALVGPGSP 240
           R G AGGAGAPGAVVVDVDLTPAAPSSESLALDEVTAMDNHVAG   AEERRALVGPGSP
Sbjct: 181 RPGSAGGAGAPGAVVVDVDLTPAAPSSESLALDEVTAMDNHVAGRA-AEERRALVGPGSP 239

Query: 241 PRS---------APGQLPSPRAHSLNPDASGSSCSLARTRSRESCASVRRASSADDIEAM 291
           P            PG  PSPRAHSLNPDASGSSCSLARTRSRESCASVRRASSADDIEAM
Sbjct: 240 PPPPPPPPLPACVPGPHPSPRAHSLNPDASGSSCSLARTRSRESCASVRRASSADDIEAM 299

Query: 292 RAGVLPPPP-RHASTGAMHPLRSGLLNSTSDSDLVRYRTISKIPQITLNFVDLKGDPFLA 350
           R G LPPPP RHASTGAMHPLRSGLLNSTSDSDLVRYRTISKIPQITLNFVDLKGDPFLA
Sbjct: 300 RTGALPPPPPRHASTGAMHPLRSGLLNSTSDSDLVRYRTISKIPQITLNFVDLKGDPFLA 359

Query: 351 SPTSDREIIAPKIKERTHNVTEKVTQVLSLGADVLPEYKLQAPRIHRWTILHYSPFKAVW 410
           SPTSDREIIAPKIKERTHNVTEKVTQVLSLGADVLPEYKLQAPRIHRWTILHYSPFKAVW
Sbjct: 360 SPTSDREIIAPKIKERTHNVTEKVTQVLSLGADVLPEYKLQAPRIHRWTILHYSPFKAVW 419

Query: 411 DWLILLLVIYTAVFTPYSAAFLLKETEEGPPATECGYACQPLAVVDLIVDIMFIVDILIN 470
           DWLILLLVIYTAVFTPYSAAFLLKETEE P A +CGYACQPLAVVDLIVDIMFIVDILIN
Sbjct: 420 DWLILLLVIYTAVFTPYSAAFLLKETEEAPLAPDCGYACQPLAVVDLIVDIMFIVDILIN 479

Query: 471 FRTTYVNANEEVVSHPGRIAVHYFKGWFLIDMVAAIPFDLLIFGSGSEELIGLLKTARLL 530
           FRTTYVNANEEVVSHPGRIAVHYFKGWFLIDMVAAIPFDLLIFGSGSEELIGLLKTARLL
Sbjct: 480 FRTTYVNANEEVVSHPGRIAVHYFKGWFLIDMVAAIPFDLLIFGSGSEELIGLLKTARLL 539

Query: 531 RLVRVARKLDRYSEYGAAVLFLLMCTFALIAHWLACIWYAIGNMEQPHMDSRIGWLHNLG 590
           RLVRVARKLDRYSEYGAAVLFLLMCTFALIAHWLACIWYAIGNMEQPHMDSRIGWLHNLG
Sbjct: 540 RLVRVARKLDRYSEYGAAVLFLLMCTFALIAHWLACIWYAIGNMEQPHMDSRIGWLHNLG 599

Query: 591 DQIGKPYNSSGLGGPSIKDKYVTALYFTFSSLTSVGFGNVSPNTNSEKIFSICVMLIGSL 650
           DQIGKPYNSSGLGGPSIKDKYVTALYFTFSSLTSVGFGNVSPNTNSEKIFSICVMLIGSL
Sbjct: 600 DQIGKPYNSSGLGGPSIKDKYVTALYFTFSSLTSVGFGNVSPNTNSEKIFSICVMLIGSL 659

Query: 651 MYASIFGNVSAIIQRLYSGTARYHTQMLRVREFIRFHQIPNPLRQRLEEY 700
           MYASIFGNVSAIIQRLYSGTARYHTQMLRVREFIRFHQIPNPLRQRLEEY
Sbjct: 660 MYASIFGNVSAIIQRLYSGTARYHTQMLRVREFIRFHQIPNPLRQRLEEY 709


>gi149773580
          Length = 849

 Score = 1315 bits (3402), Expect = 0.0,   Method: Compositional matrix adjust.
 Identities = 678/710 (95%), Positives = 680/710 (95%), Gaps = 11/710 (1%)

Query: 1   MPVRRGHVAPQNTFLDTIIRKFEGQSRKFIIANARVENCAVIYCNDGFCELCGYSRAEVM 60
           MPVRRGHVAPQNTFLDTIIRKFEGQSRKFIIANARVENCAVIYCNDGFCELCGYSRAEVM
Sbjct: 1   MPVRRGHVAPQNTFLDTIIRKFEGQSRKFIIANARVENCAVIYCNDGFCELCGYSRAEVM 60

Query: 61  QRPCTCDFLHGPRTQRRAAAQIAQALLGAEERKVEIAFYRKDGSCFLCLVDVVPVKNEDG 120
           QRPCTCDFLHGPRTQRRAAAQIAQALLGAEERKVEIAFYRKDGSCFLCLVDVVPVKNEDG
Sbjct: 61  QRPCTCDFLHGPRTQRRAAAQIAQALLGAEERKVEIAFYRKDGSCFLCLVDVVPVKNEDG 120

Query: 121 AVIMFILNFEVVMEKDMVGSPAHDTNHRGPPTSWLAPGRAKTFRLKLPALLALTARESSV 180
           AVIMFILNFEVVMEK +VGSPA DTNHR PPTSWLA GRAKTFRLKLPALLALTAR SSV
Sbjct: 121 AVIMFILNFEVVMEKGLVGSPARDTNHRAPPTSWLAAGRAKTFRLKLPALLALTARASSV 180

Query: 181 RSGGAGGAGAPGAVVVDVDLTPAAPSSESLALDEVTAMDNHVAGLGPAEERRALVGPGSP 240
           R G AGGAGAPGAVVVDVDLTPAAPSSESLALDEVTAMDNHVAG   AEERRALVGPGSP
Sbjct: 181 RPGSAGGAGAPGAVVVDVDLTPAAPSSESLALDEVTAMDNHVAGRA-AEERRALVGPGSP 239

Query: 241 PRS---------APGQLPSPRAHSLNPDASGSSCSLARTRSRESCASVRRASSADDIEAM 291
           P            PG  PSPRAHSLNPDASGSSCSLARTRSRESCASVRRASSADDIEAM
Sbjct: 240 PPPPPPPPLPACVPGPHPSPRAHSLNPDASGSSCSLARTRSRESCASVRRASSADDIEAM 299

Query: 292 RAGVLPPPP-RHASTGAMHPLRSGLLNSTSDSDLVRYRTISKIPQITLNFVDLKGDPFLA 350
           R G LPPPP RHASTGAMHPLRSGLLNSTSDSDLVRYRTISKIPQITLNFVDLKGDPFLA
Sbjct: 300 RTGALPPPPPRHASTGAMHPLRSGLLNSTSDSDLVRYRTISKIPQITLNFVDLKGDPFLA 359

Query: 351 SPTSDREIIAPKIKERTHNVTEKVTQVLSLGADVLPEYKLQAPRIHRWTILHYSPFKAVW 410
           SPTSDREIIAPKIKERTHNVTEKVTQVLSLGADVLPEYKLQAPRIHRWTILHYSPFKAVW
Sbjct: 360 SPTSDREIIAPKIKERTHNVTEKVTQVLSLGADVLPEYKLQAPRIHRWTILHYSPFKAVW 419

Query: 411 DWLILLLVIYTAVFTPYSAAFLLKETEEGPPATECGYACQPLAVVDLIVDIMFIVDILIN 470
           DWLILLLVIYTAVFTPYSAAFLLKETEE P A +CGYACQPLAVVDLIVDIMFIVDILIN
Sbjct: 420 DWLILLLVIYTAVFTPYSAAFLLKETEEAPLAPDCGYACQPLAVVDLIVDIMFIVDILIN 479

Query: 471 FRTTYVNANEEVVSHPGRIAVHYFKGWFLIDMVAAIPFDLLIFGSGSEELIGLLKTARLL 530
           FRTTYVNANEEVVSHPGRIAVHYFKGWFLIDMVAAIPFDLLIFGSGSEELIGLLKTARLL
Sbjct: 480 FRTTYVNANEEVVSHPGRIAVHYFKGWFLIDMVAAIPFDLLIFGSGSEELIGLLKTARLL 539

Query: 531 RLVRVARKLDRYSEYGAAVLFLLMCTFALIAHWLACIWYAIGNMEQPHMDSRIGWLHNLG 590
           RLVRVARKLDRYSEYGAAVLFLLMCTFALIAHWLACIWYAIGNMEQPHMDSRIGWLHNLG
Sbjct: 540 RLVRVARKLDRYSEYGAAVLFLLMCTFALIAHWLACIWYAIGNMEQPHMDSRIGWLHNLG 599

Query: 591 DQIGKPYNSSGLGGPSIKDKYVTALYFTFSSLTSVGFGNVSPNTNSEKIFSICVMLIGSL 650
           DQIGKPYNSSGLGGPSIKDKYVTALYFTFSSLTSVGFGNVSPNTNSEKIFSICVMLIGSL
Sbjct: 600 DQIGKPYNSSGLGGPSIKDKYVTALYFTFSSLTSVGFGNVSPNTNSEKIFSICVMLIGSL 659

Query: 651 MYASIFGNVSAIIQRLYSGTARYHTQMLRVREFIRFHQIPNPLRQRLEEY 700
           MYASIFGNVSAIIQRLYSGTARYHTQMLRVREFIRFHQIPNPLRQRLEEY
Sbjct: 660 MYASIFGNVSAIIQRLYSGTARYHTQMLRVREFIRFHQIPNPLRQRLEEY 709


>gi126723584
          Length = 1144

 Score = 1306 bits (3380), Expect = 0.0,   Method: Compositional matrix adjust.
 Identities = 665/702 (94%), Positives = 666/702 (94%), Gaps = 19/702 (2%)

Query: 1   MPVRRGHVAPQNTFLDTIIRKFEGQSRKFIIANARVENCAVIYCNDGFCELCGYSRAEVM 60
           MPVRRGHVAPQNTFLDTIIRKFEGQSRKFIIANARVENCAVIYCNDGFCELCGYSRAEVM
Sbjct: 1   MPVRRGHVAPQNTFLDTIIRKFEGQSRKFIIANARVENCAVIYCNDGFCELCGYSRAEVM 60

Query: 61  QRPCTCDFLHGPRTQRRAAAQIAQALLGAEERKVEIAFYRKDGSCFLCLVDVVPVKNEDG 120
           QRPCTCDFL                 LGAEERKVEIAFYRKDGSCFLCLVDVVPVKNEDG
Sbjct: 61  QRPCTCDFL-----------------LGAEERKVEIAFYRKDGSCFLCLVDVVPVKNEDG 103

Query: 121 AVIMFILNFEVVMEKDMVGSPAHDTNHRGPPTSWLAPGRAKTFRLKLPALLALTARESSV 180
           AVIMFILNFEVVMEKDMVGSPA DTNHRGPPTSWLAPGRAKTFRLKLPALLALTARESSV
Sbjct: 104 AVIMFILNFEVVMEKDMVGSPARDTNHRGPPTSWLAPGRAKTFRLKLPALLALTARESSV 163

Query: 181 RSGGAGGAGAPGAVVVDVDLTPAAPSSESLALDEVTAMDNHVAGLGPAEERRALVGPGSP 240
           R GGAGGAGAPGAVVVDVDLTPAAPSSESLALDEV AMDNHVAGLGPAEERRALVG  SP
Sbjct: 164 RPGGAGGAGAPGAVVVDVDLTPAAPSSESLALDEVPAMDNHVAGLGPAEERRALVGSCSP 223

Query: 241 PRSAPGQL--PSPRAHSLNPDASGSSCSLARTRSRESCASVRRASSADDIEAMRAGVLPP 298
           P         PS RAHSLNPDASGSSCSLARTRSRESCASVRRASSADDIEAMRAG LPP
Sbjct: 224 PPPVSAPGPHPSLRAHSLNPDASGSSCSLARTRSRESCASVRRASSADDIEAMRAGALPP 283

Query: 299 PPRHASTGAMHPLRSGLLNSTSDSDLVRYRTISKIPQITLNFVDLKGDPFLASPTSDREI 358
           PPRHASTGAMHPLRSGLLNSTSDSDLVRYRTISKIPQITLNFVDLKGDPFLASPTSDREI
Sbjct: 284 PPRHASTGAMHPLRSGLLNSTSDSDLVRYRTISKIPQITLNFVDLKGDPFLASPTSDREI 343

Query: 359 IAPKIKERTHNVTEKVTQVLSLGADVLPEYKLQAPRIHRWTILHYSPFKAVWDWLILLLV 418
           IAPKIKERTHNVTEKVTQVLSLGADVLPEYKLQAPRIHRWTILHYSPFKAVWDWLILLLV
Sbjct: 344 IAPKIKERTHNVTEKVTQVLSLGADVLPEYKLQAPRIHRWTILHYSPFKAVWDWLILLLV 403

Query: 419 IYTAVFTPYSAAFLLKETEEGPPATECGYACQPLAVVDLIVDIMFIVDILINFRTTYVNA 478
           IYTAVFTPYSAAFLLKETEEGPPA ECGYACQPLAVVDLIVDIMFIVDILINFRTTYVNA
Sbjct: 404 IYTAVFTPYSAAFLLKETEEGPPAPECGYACQPLAVVDLIVDIMFIVDILINFRTTYVNA 463

Query: 479 NEEVVSHPGRIAVHYFKGWFLIDMVAAIPFDLLIFGSGSEELIGLLKTARLLRLVRVARK 538
           NEEVVSHPGRIAVHYFKGWFLIDMVAAIPFDLLIFGSGSEELIGLLKTARLLRLVRVARK
Sbjct: 464 NEEVVSHPGRIAVHYFKGWFLIDMVAAIPFDLLIFGSGSEELIGLLKTARLLRLVRVARK 523

Query: 539 LDRYSEYGAAVLFLLMCTFALIAHWLACIWYAIGNMEQPHMDSRIGWLHNLGDQIGKPYN 598
           LDRYSEYGAAVL LLMCTFALIAHWLACIWYAIGNMEQPHMDSRIGWLHNLGDQ+GKPYN
Sbjct: 524 LDRYSEYGAAVLLLLMCTFALIAHWLACIWYAIGNMEQPHMDSRIGWLHNLGDQMGKPYN 583

Query: 599 SSGLGGPSIKDKYVTALYFTFSSLTSVGFGNVSPNTNSEKIFSICVMLIGSLMYASIFGN 658
           SSGLGGPSIKDKYVT LYFTFSSLTSVGFGNVSPNTNSEKIFSICVMLIGSLMYASIFGN
Sbjct: 584 SSGLGGPSIKDKYVTGLYFTFSSLTSVGFGNVSPNTNSEKIFSICVMLIGSLMYASIFGN 643

Query: 659 VSAIIQRLYSGTARYHTQMLRVREFIRFHQIPNPLRQRLEEY 700
           VSAIIQRLYSGTARYHTQMLRVREFIRFHQIPNPLRQRLEEY
Sbjct: 644 VSAIIQRLYSGTARYHTQMLRVREFIRFHQIPNPLRQRLEEY 685


>gi148671198
          Length = 1136

 Score = 1304 bits (3375), Expect = 0.0,   Method: Compositional matrix adjust.
 Identities = 652/676 (96%), Positives = 656/676 (97%), Gaps = 2/676 (0%)

Query: 27  RKFIIANARVENCAVIYCNDGFCELCGYSRAEVMQRPCTCDFLHGPRTQRRAAAQIAQAL 86
           RKFIIANARVENCAVIYCNDGFCELCGYSRAEVMQRPCTCDFLHGPRTQRRAAAQIAQAL
Sbjct: 1   RKFIIANARVENCAVIYCNDGFCELCGYSRAEVMQRPCTCDFLHGPRTQRRAAAQIAQAL 60

Query: 87  LGAEERKVEIAFYRKDGSCFLCLVDVVPVKNEDGAVIMFILNFEVVMEKDMVGSPAHDTN 146
           LGAEERKVEIAFYRKDGSCFLCLVDVVPVKNEDGAVIMFILNFEVVMEKDMVGSPAHDTN
Sbjct: 61  LGAEERKVEIAFYRKDGSCFLCLVDVVPVKNEDGAVIMFILNFEVVMEKDMVGSPAHDTN 120

Query: 147 HRGPPTSWLAPGRAKTFRLKLPALLALTARESSVRSGGAGGAGAPGAVVVDVDLTPAAPS 206
           HRGP TSWLA GRAKTFRLKLPALLALTARESSVR+G    AGAPGAVVVDVDLTPAAPS
Sbjct: 121 HRGPSTSWLASGRAKTFRLKLPALLALTARESSVRTGSMRSAGAPGAVVVDVDLTPAAPS 180

Query: 207 SESLALDEVTAMDNHVAGLGPAEERRALVGPGS--PPRSAPGQLPSPRAHSLNPDASGSS 264
           SESLALDEV+AMDNHVAGLGPAEERRALVGPGS  P  S  G  PSPRA SLNPDASGSS
Sbjct: 181 SESLALDEVSAMDNHVAGLGPAEERRALVGPGSASPVASIRGPHPSPRAQSLNPDASGSS 240

Query: 265 CSLARTRSRESCASVRRASSADDIEAMRAGVLPPPPRHASTGAMHPLRSGLLNSTSDSDL 324
           CSLARTRSRESCASVRRASSADDIEAMRAG LPPPPRHASTGAMHPLRSGLLNSTSDSDL
Sbjct: 241 CSLARTRSRESCASVRRASSADDIEAMRAGALPPPPRHASTGAMHPLRSGLLNSTSDSDL 300

Query: 325 VRYRTISKIPQITLNFVDLKGDPFLASPTSDREIIAPKIKERTHNVTEKVTQVLSLGADV 384
           VRYRTISKIPQITLNFVDLKGDPFLASPTSDREIIAPKIKERTHNVTEKVTQVLSLGADV
Sbjct: 301 VRYRTISKIPQITLNFVDLKGDPFLASPTSDREIIAPKIKERTHNVTEKVTQVLSLGADV 360

Query: 385 LPEYKLQAPRIHRWTILHYSPFKAVWDWLILLLVIYTAVFTPYSAAFLLKETEEGPPATE 444
           LPEYKLQAPRIHRWTILHYSPFKAVWDWLILLLVIYTAVFTPYSAAFLLKETE+G  A +
Sbjct: 361 LPEYKLQAPRIHRWTILHYSPFKAVWDWLILLLVIYTAVFTPYSAAFLLKETEDGSQAPD 420

Query: 445 CGYACQPLAVVDLIVDIMFIVDILINFRTTYVNANEEVVSHPGRIAVHYFKGWFLIDMVA 504
           CGYACQPLAVVDLIVDIMFIVDILINFRTTYVNANEEVVSHPGRIAVHYFKGWFLIDMVA
Sbjct: 421 CGYACQPLAVVDLIVDIMFIVDILINFRTTYVNANEEVVSHPGRIAVHYFKGWFLIDMVA 480

Query: 505 AIPFDLLIFGSGSEELIGLLKTARLLRLVRVARKLDRYSEYGAAVLFLLMCTFALIAHWL 564
           AIPFDLLIFGSGSEELIGLLKTARLLRLVRVARKLDRYSEYGAAVLFLLMCTFALIAHWL
Sbjct: 481 AIPFDLLIFGSGSEELIGLLKTARLLRLVRVARKLDRYSEYGAAVLFLLMCTFALIAHWL 540

Query: 565 ACIWYAIGNMEQPHMDSRIGWLHNLGDQIGKPYNSSGLGGPSIKDKYVTALYFTFSSLTS 624
           ACIWYAIGNMEQPHMDS IGWLHNLGDQIGKPYNSSGLGGPSIKDKYVTALYFTFSSLTS
Sbjct: 541 ACIWYAIGNMEQPHMDSHIGWLHNLGDQIGKPYNSSGLGGPSIKDKYVTALYFTFSSLTS 600

Query: 625 VGFGNVSPNTNSEKIFSICVMLIGSLMYASIFGNVSAIIQRLYSGTARYHTQMLRVREFI 684
           VGFGNVSPNTNSEKIFSICVMLIGSLMYASIFGNVSAIIQRLYSGTARYHTQMLRVREFI
Sbjct: 601 VGFGNVSPNTNSEKIFSICVMLIGSLMYASIFGNVSAIIQRLYSGTARYHTQMLRVREFI 660

Query: 685 RFHQIPNPLRQRLEEY 700
           RFHQIPNPLRQRLEEY
Sbjct: 661 RFHQIPNPLRQRLEEY 676


>gi290543555
          Length = 1158

 Score = 1301 bits (3367), Expect = 0.0,   Method: Compositional matrix adjust.
 Identities = 674/702 (96%), Positives = 679/702 (96%), Gaps = 4/702 (0%)

Query: 1   MPVRRGHVAPQNTFLDTIIRKFEGQSRKFIIANARVENCAVIYCNDGFCELCGYSRAEVM 60
           MPVRRGHVAPQNTFLDTIIRKFEGQSRKFIIANARVENCAVIYCNDGFCELCGYSRAEVM
Sbjct: 1   MPVRRGHVAPQNTFLDTIIRKFEGQSRKFIIANARVENCAVIYCNDGFCELCGYSRAEVM 60

Query: 61  QRPCTCDFLHGPRTQRRAAAQIAQALLGAEERKVEIAFYRKDGSCFLCLVDVVPVKNEDG 120
           QRPCTCDFLHGPRTQRRAAAQIAQALLGAEERKVEIAFYRKDGSCFLCLVDVVPVKNEDG
Sbjct: 61  QRPCTCDFLHGPRTQRRAAAQIAQALLGAEERKVEIAFYRKDGSCFLCLVDVVPVKNEDG 120

Query: 121 AVIMFILNFEVVMEKDMVGSPAHDTNHRGPPTSWLAPGRAKTFRLKLPALLALTARESS- 179
           AVIMFILNFEVVMEKDMVGSPA DTNHRGPPTSWL PGRAKTFRLKLPALLALT RESS 
Sbjct: 121 AVIMFILNFEVVMEKDMVGSPARDTNHRGPPTSWLTPGRAKTFRLKLPALLALTTRESSS 180

Query: 180 VRSGGAGGAGAPGAVVVDVDLTPAAPSSESLALDEVTAMDNHVAGLGPAEERRALVGPGS 239
           VR GG GG+GAPGAVVVDVDLTPAAPSSESLALDEV+A+DNHVAG  PAEERRALV PGS
Sbjct: 181 VRPGGTGGSGAPGAVVVDVDLTPAAPSSESLALDEVSALDNHVAG--PAEERRALVAPGS 238

Query: 240 PPRSAPGQL-PSPRAHSLNPDASGSSCSLARTRSRESCASVRRASSADDIEAMRAGVLPP 298
           PP S PG    SPRAHSLNPDASGSSCSLARTRSRESCASVRRASSADDIEAMRAG LPP
Sbjct: 239 PPSSVPGPPHTSPRAHSLNPDASGSSCSLARTRSRESCASVRRASSADDIEAMRAGALPP 298

Query: 299 PPRHASTGAMHPLRSGLLNSTSDSDLVRYRTISKIPQITLNFVDLKGDPFLASPTSDREI 358
           PPRHASTGAMHPLRSGLLNSTSDSDLVRYRTISKIPQITLNFVDLKGDPFLASPTSDREI
Sbjct: 299 PPRHASTGAMHPLRSGLLNSTSDSDLVRYRTISKIPQITLNFVDLKGDPFLASPTSDREI 358

Query: 359 IAPKIKERTHNVTEKVTQVLSLGADVLPEYKLQAPRIHRWTILHYSPFKAVWDWLILLLV 418
           IAPKIKERTHNVTEKVTQVLSLGADVLPEYKLQAPRIHRWTILHYSPFKAVWDWLILLLV
Sbjct: 359 IAPKIKERTHNVTEKVTQVLSLGADVLPEYKLQAPRIHRWTILHYSPFKAVWDWLILLLV 418

Query: 419 IYTAVFTPYSAAFLLKETEEGPPATECGYACQPLAVVDLIVDIMFIVDILINFRTTYVNA 478
           IYTAVFTPYSAAFLLKE EE     +CGYACQPLAVVDLIVDIMFIVDILINFRTTYVNA
Sbjct: 419 IYTAVFTPYSAAFLLKEPEEDAQTADCGYACQPLAVVDLIVDIMFIVDILINFRTTYVNA 478

Query: 479 NEEVVSHPGRIAVHYFKGWFLIDMVAAIPFDLLIFGSGSEELIGLLKTARLLRLVRVARK 538
           NEEVVSHPGRIAVHYFKGWFLIDMVAAIPFDLLIFGSGSEELIGLLKTARLLRLVRVARK
Sbjct: 479 NEEVVSHPGRIAVHYFKGWFLIDMVAAIPFDLLIFGSGSEELIGLLKTARLLRLVRVARK 538

Query: 539 LDRYSEYGAAVLFLLMCTFALIAHWLACIWYAIGNMEQPHMDSRIGWLHNLGDQIGKPYN 598
           LDRYSEYGAAVLFLLMCTFALIAHWLACIWYAIGNMEQP M+SRIGWLHNLGDQIGKPYN
Sbjct: 539 LDRYSEYGAAVLFLLMCTFALIAHWLACIWYAIGNMEQPDMNSRIGWLHNLGDQIGKPYN 598

Query: 599 SSGLGGPSIKDKYVTALYFTFSSLTSVGFGNVSPNTNSEKIFSICVMLIGSLMYASIFGN 658
           SSGLGGPSIKDKYVTALYFTFSSLTSVGFGNVSPNTNSEKIFSICVMLIGSLMYASIFGN
Sbjct: 599 SSGLGGPSIKDKYVTALYFTFSSLTSVGFGNVSPNTNSEKIFSICVMLIGSLMYASIFGN 658

Query: 659 VSAIIQRLYSGTARYHTQMLRVREFIRFHQIPNPLRQRLEEY 700
           VSAIIQRLYSGTARYHTQMLRVREFIRFHQIPNPLRQRLEEY
Sbjct: 659 VSAIIQRLYSGTARYHTQMLRVREFIRFHQIPNPLRQRLEEY 700


>gi126341148
          Length = 1162

 Score = 1296 bits (3353), Expect = 0.0,   Method: Compositional matrix adjust.
 Identities = 653/700 (93%), Positives = 665/700 (95%), Gaps = 8/700 (1%)

Query: 3   VRRGHVAPQNTFLDTIIRKFEGQSRKFIIANARVENCAVIYCNDGFCELCGYSRAEVMQR 62
           VRRGHVAPQNTFLDTIIRKFEGQSRKFIIANARVENCAVIYCNDGFCELCGYSRAEVMQR
Sbjct: 7   VRRGHVAPQNTFLDTIIRKFEGQSRKFIIANARVENCAVIYCNDGFCELCGYSRAEVMQR 66

Query: 63  PCTCDFLHGPRTQRRAAAQIAQALLGAEERKVEIAFYRKDGSCFLCLVDVVPVKNEDGAV 122
           PCTCDFLHGPRTQRRAAAQIAQALLGAEERKVEIAFYRKDGSCFLCLVDVVPVKNEDGAV
Sbjct: 67  PCTCDFLHGPRTQRRAAAQIAQALLGAEERKVEIAFYRKDGSCFLCLVDVVPVKNEDGAV 126

Query: 123 IMFILNFEVVMEKDMVGSPAHDTNHRGPPTSWLAPGRAKTFRLKLPALLALTARESSVRS 182
           IMFILNFEVVME ++ GSP HDTNHRGPPTSWLAPGR +TFRLKLPALLALTARE S+R 
Sbjct: 127 IMFILNFEVVMETELTGSPVHDTNHRGPPTSWLAPGRGRTFRLKLPALLALTAREPSLR- 185

Query: 183 GGAGGAGAPGAVVVDVDLTPAAPSSESLALDEVTA-MDNHVAGL-GPAEERRALVGPGSP 240
              GG GAPGAVVVDVDLTPA PSSESLALDEVT+ +DNHV+G  G AEERRALVGPGSP
Sbjct: 186 --PGGPGAPGAVVVDVDLTPAPPSSESLALDEVTSSLDNHVSGPPGLAEERRALVGPGSP 243

Query: 241 PRSAPGQLPSPRAHSLNPDASGSSCSLARTRSRESCASVRRASSADDIEAMRAGVLPPPP 300
             S P    SPR  +LNPDASGSSCSLARTRSRESCASVRRASSADDIEAMRAG +PPPP
Sbjct: 244 -SSVPLTHSSPRTRNLNPDASGSSCSLARTRSRESCASVRRASSADDIEAMRAGTMPPPP 302

Query: 301 RHASTGAMHPLRSGLLNSTSDSDLVRYRTISKIPQITLNFVDLKGDPFLASPTSDREIIA 360
           RHASTGAMHPLRS LLNSTSDSDLVRYRTISKIPQITLNFVDLKGDPFLASP SDREIIA
Sbjct: 303 RHASTGAMHPLRSSLLNSTSDSDLVRYRTISKIPQITLNFVDLKGDPFLASPASDREIIA 362

Query: 361 PKIKERTHNVTEKVTQVLSLGADVLPEYKLQAPRIHRWTILHYSPFKAVWDWLILLLVIY 420
           PKIKERTHNVTEKVTQVLSLGADVLPEYKLQAPRIHRWTILHYSPFKAVWDWLILLLVIY
Sbjct: 363 PKIKERTHNVTEKVTQVLSLGADVLPEYKLQAPRIHRWTILHYSPFKAVWDWLILLLVIY 422

Query: 421 TAVFTPYSAAFLLKETEEGPPATECGYACQPLAVVDLIVDIMFIVDILINFRTTYVNANE 480
           TAVFTPYSAAFLL  +EE PPA +CGYACQPLAVVDLIVDIMFIVDILINFRTTYVNANE
Sbjct: 423 TAVFTPYSAAFLL--SEETPPAPDCGYACQPLAVVDLIVDIMFIVDILINFRTTYVNANE 480

Query: 481 EVVSHPGRIAVHYFKGWFLIDMVAAIPFDLLIFGSGSEELIGLLKTARLLRLVRVARKLD 540
           EVVSHPGRIAVHYFKGWFLIDMVAAIPFDLLIFGSGSEELIGLLKTARLLRLVRVARKLD
Sbjct: 481 EVVSHPGRIAVHYFKGWFLIDMVAAIPFDLLIFGSGSEELIGLLKTARLLRLVRVARKLD 540

Query: 541 RYSEYGAAVLFLLMCTFALIAHWLACIWYAIGNMEQPHMDSRIGWLHNLGDQIGKPYNSS 600
           RYSEYGAAVLFLLMCTFALIAHWLACIWYAIGNMEQP  DSRIGWLHNLG+QIGKPYN S
Sbjct: 541 RYSEYGAAVLFLLMCTFALIAHWLACIWYAIGNMEQPLKDSRIGWLHNLGEQIGKPYNGS 600

Query: 601 GLGGPSIKDKYVTALYFTFSSLTSVGFGNVSPNTNSEKIFSICVMLIGSLMYASIFGNVS 660
           G GGPSIKDKYVTALYFTFSSLTSVGFGNVSPNTNSEKIFSICVMLIGSLMYASIFGNVS
Sbjct: 601 GSGGPSIKDKYVTALYFTFSSLTSVGFGNVSPNTNSEKIFSICVMLIGSLMYASIFGNVS 660

Query: 661 AIIQRLYSGTARYHTQMLRVREFIRFHQIPNPLRQRLEEY 700
           AIIQRLYSGTARYHTQMLRVREFIRFHQIPNPLRQRLEEY
Sbjct: 661 AIIQRLYSGTARYHTQMLRVREFIRFHQIPNPLRQRLEEY 700


>gi2582017
          Length = 1103

 Score = 1234 bits (3193), Expect = 0.0,   Method: Compositional matrix adjust.
 Identities = 619/643 (96%), Positives = 623/643 (96%), Gaps = 2/643 (0%)

Query: 60  MQRPCTCDFLHGPRTQRRAAAQIAQALLGAEERKVEIAFYRKDGSCFLCLVDVVPVKNED 119
           MQRPCTCDFLHGPRTQRRAAAQIAQALLGAEERKVEIAFYRKDGSCFLCLVDVVPVKNED
Sbjct: 1   MQRPCTCDFLHGPRTQRRAAAQIAQALLGAEERKVEIAFYRKDGSCFLCLVDVVPVKNED 60

Query: 120 GAVIMFILNFEVVMEKDMVGSPAHDTNHRGPPTSWLAPGRAKTFRLKLPALLALTARESS 179
           GAVIMFILNFEVVMEKDMVGSPAHDTNHRGP TSWLA GRAKTFRLKLPALLALTARESS
Sbjct: 61  GAVIMFILNFEVVMEKDMVGSPAHDTNHRGPSTSWLASGRAKTFRLKLPALLALTARESS 120

Query: 180 VRSGGAGGAGAPGAVVVDVDLTPAAPSSESLALDEVTAMDNHVAGLGPAEERRALVGPGS 239
           VR+G    AGAPGAVVVDVDLTPAAPSSESLALDEV+AMDNHVAGLGPAEERRALVGPGS
Sbjct: 121 VRTGSMHSAGAPGAVVVDVDLTPAAPSSESLALDEVSAMDNHVAGLGPAEERRALVGPGS 180

Query: 240 --PPRSAPGQLPSPRAHSLNPDASGSSCSLARTRSRESCASVRRASSADDIEAMRAGVLP 297
             P  S  G  PSPRA SLNPDASGSSCSLARTRSRESCASVRRASSADDIEAMRAG LP
Sbjct: 181 ASPVASIRGPHPSPRAQSLNPDASGSSCSLARTRSRESCASVRRASSADDIEAMRAGALP 240

Query: 298 PPPRHASTGAMHPLRSGLLNSTSDSDLVRYRTISKIPQITLNFVDLKGDPFLASPTSDRE 357
           PPPRHASTGAMHPLRSGLLNSTSDSDLVRYRTISKIPQITLNFVDLKGDPFLASPTSDRE
Sbjct: 241 PPPRHASTGAMHPLRSGLLNSTSDSDLVRYRTISKIPQITLNFVDLKGDPFLASPTSDRE 300

Query: 358 IIAPKIKERTHNVTEKVTQVLSLGADVLPEYKLQAPRIHRWTILHYSPFKAVWDWLILLL 417
           IIAPKIKERTHNVTEKVTQVLSLGADVLPEYKLQAPRIHRWTILHYSPFKAVWDWLILLL
Sbjct: 301 IIAPKIKERTHNVTEKVTQVLSLGADVLPEYKLQAPRIHRWTILHYSPFKAVWDWLILLL 360

Query: 418 VIYTAVFTPYSAAFLLKETEEGPPATECGYACQPLAVVDLIVDIMFIVDILINFRTTYVN 477
           VIYTAVFTPYSAAFLLKETE+G  A +CGYACQPLAVVDLIVDIMFIVDILINFRTTYVN
Sbjct: 361 VIYTAVFTPYSAAFLLKETEDGSQAPDCGYACQPLAVVDLIVDIMFIVDILINFRTTYVN 420

Query: 478 ANEEVVSHPGRIAVHYFKGWFLIDMVAAIPFDLLIFGSGSEELIGLLKTARLLRLVRVAR 537
           ANEEVVSHPGRIAVHYFKGWFLIDMVAAIPFDLLIFGSGSEELIGLLKTARLLRLVRVAR
Sbjct: 421 ANEEVVSHPGRIAVHYFKGWFLIDMVAAIPFDLLIFGSGSEELIGLLKTARLLRLVRVAR 480

Query: 538 KLDRYSEYGAAVLFLLMCTFALIAHWLACIWYAIGNMEQPHMDSRIGWLHNLGDQIGKPY 597
           KLDRYSEYGAAVLFLLMCTFALIAHWLACIWYAIGNMEQPHMDS IGWLHNLGDQIGKPY
Sbjct: 481 KLDRYSEYGAAVLFLLMCTFALIAHWLACIWYAIGNMEQPHMDSHIGWLHNLGDQIGKPY 540

Query: 598 NSSGLGGPSIKDKYVTALYFTFSSLTSVGFGNVSPNTNSEKIFSICVMLIGSLMYASIFG 657
           NSSGLGGPSIKDKYVTALYFTFSSLTSVGFGNVSPNTNSEKIFSICVMLIGSLMYASIFG
Sbjct: 541 NSSGLGGPSIKDKYVTALYFTFSSLTSVGFGNVSPNTNSEKIFSICVMLIGSLMYASIFG 600

Query: 658 NVSAIIQRLYSGTARYHTQMLRVREFIRFHQIPNPLRQRLEEY 700
           NVSAIIQRLYSGTARYHTQMLRVREFIRFHQIPNPLRQRLEEY
Sbjct: 601 NVSAIIQRLYSGTARYHTQMLRVREFIRFHQIPNPLRQRLEEY 643


>gi149046553
          Length = 1104

 Score = 1224 bits (3167), Expect = 0.0,   Method: Compositional matrix adjust.
 Identities = 614/643 (95%), Positives = 620/643 (96%), Gaps = 2/643 (0%)

Query: 60  MQRPCTCDFLHGPRTQRRAAAQIAQALLGAEERKVEIAFYRKDGSCFLCLVDVVPVKNED 119
           MQRPCTCDFLHGPRTQRRAAAQIAQALLGAEERKVEIAFYRKDGSCFLCLVDVVPVKNED
Sbjct: 1   MQRPCTCDFLHGPRTQRRAAAQIAQALLGAEERKVEIAFYRKDGSCFLCLVDVVPVKNED 60

Query: 120 GAVIMFILNFEVVMEKDMVGSPAHDTNHRGPPTSWLAPGRAKTFRLKLPALLALTARESS 179
           GAVIMFILNFEVVMEKDMVGSPAHDTNHRGP TSWLA GRAKTFRLKLPALLALTARES 
Sbjct: 61  GAVIMFILNFEVVMEKDMVGSPAHDTNHRGPSTSWLASGRAKTFRLKLPALLALTARESP 120

Query: 180 VRSGGAGGAGAPGAVVVDVDLTPAAPSSESLALDEVTAMDNHVAGLGPAEERRALVGPGS 239
           +R+G  G  GAPGAVVVDVDLTPAAPSSESLALDEV+AMDNHVAGLGPAEERRALVGP S
Sbjct: 121 MRTGSTGSPGAPGAVVVDVDLTPAAPSSESLALDEVSAMDNHVAGLGPAEERRALVGPAS 180

Query: 240 --PPRSAPGQLPSPRAHSLNPDASGSSCSLARTRSRESCASVRRASSADDIEAMRAGVLP 297
             P  S  G  PSP A SLNPDASGSSCSLARTRSRESCASVRRASSADDIEAMRAG LP
Sbjct: 181 ASPVASIRGPHPSPPAQSLNPDASGSSCSLARTRSRESCASVRRASSADDIEAMRAGALP 240

Query: 298 PPPRHASTGAMHPLRSGLLNSTSDSDLVRYRTISKIPQITLNFVDLKGDPFLASPTSDRE 357
           PPPRHASTGAMHPLRSGLLNSTSDSDLVRYRTISKIPQITLNFVDLKGDPFLASPTSDRE
Sbjct: 241 PPPRHASTGAMHPLRSGLLNSTSDSDLVRYRTISKIPQITLNFVDLKGDPFLASPTSDRE 300

Query: 358 IIAPKIKERTHNVTEKVTQVLSLGADVLPEYKLQAPRIHRWTILHYSPFKAVWDWLILLL 417
           IIAPKIKERTHNVTEKVTQVLSLGADVLPEYKLQAPRIHRWTILHYSPFKAVWDWLILLL
Sbjct: 301 IIAPKIKERTHNVTEKVTQVLSLGADVLPEYKLQAPRIHRWTILHYSPFKAVWDWLILLL 360

Query: 418 VIYTAVFTPYSAAFLLKETEEGPPATECGYACQPLAVVDLIVDIMFIVDILINFRTTYVN 477
           VIYTAVFTPYSAAFLLKETE+G  A +CGYACQPLAVVDL+VDIMFIVDILINFRTTYVN
Sbjct: 361 VIYTAVFTPYSAAFLLKETEDGSQAPDCGYACQPLAVVDLLVDIMFIVDILINFRTTYVN 420

Query: 478 ANEEVVSHPGRIAVHYFKGWFLIDMVAAIPFDLLIFGSGSEELIGLLKTARLLRLVRVAR 537
           ANEEVVSHPGRIAVHYFKGWFLIDMVAAIPFDLLIFGSGSEELIGLLKTARLLRLVRVAR
Sbjct: 421 ANEEVVSHPGRIAVHYFKGWFLIDMVAAIPFDLLIFGSGSEELIGLLKTARLLRLVRVAR 480

Query: 538 KLDRYSEYGAAVLFLLMCTFALIAHWLACIWYAIGNMEQPHMDSRIGWLHNLGDQIGKPY 597
           KLDRYSEYGAAVLFLLMCTFALIAHWLACIWYAIGNMEQPHMDS IGWLHNLGDQIGKPY
Sbjct: 481 KLDRYSEYGAAVLFLLMCTFALIAHWLACIWYAIGNMEQPHMDSHIGWLHNLGDQIGKPY 540

Query: 598 NSSGLGGPSIKDKYVTALYFTFSSLTSVGFGNVSPNTNSEKIFSICVMLIGSLMYASIFG 657
           NSSGLGGPSIKDKYVTALYFTFSSLTSVGFGNVSPNTNSEKIFSICVMLIGSLMYASIFG
Sbjct: 541 NSSGLGGPSIKDKYVTALYFTFSSLTSVGFGNVSPNTNSEKIFSICVMLIGSLMYASIFG 600

Query: 658 NVSAIIQRLYSGTARYHTQMLRVREFIRFHQIPNPLRQRLEEY 700
           NVSAIIQRLYSGTARYHTQMLRVREFIRFHQIPNPLRQRLEEY
Sbjct: 601 NVSAIIQRLYSGTARYHTQMLRVREFIRFHQIPNPLRQRLEEY 643


>gi237862038
          Length = 1063

 Score = 1223 bits (3165), Expect = 0.0,   Method: Compositional matrix adjust.
 Identities = 598/598 (100%), Positives = 598/598 (100%)

Query: 103 GSCFLCLVDVVPVKNEDGAVIMFILNFEVVMEKDMVGSPAHDTNHRGPPTSWLAPGRAKT 162
           GSCFLCLVDVVPVKNEDGAVIMFILNFEVVMEKDMVGSPAHDTNHRGPPTSWLAPGRAKT
Sbjct: 7   GSCFLCLVDVVPVKNEDGAVIMFILNFEVVMEKDMVGSPAHDTNHRGPPTSWLAPGRAKT 66

Query: 163 FRLKLPALLALTARESSVRSGGAGGAGAPGAVVVDVDLTPAAPSSESLALDEVTAMDNHV 222
           FRLKLPALLALTARESSVRSGGAGGAGAPGAVVVDVDLTPAAPSSESLALDEVTAMDNHV
Sbjct: 67  FRLKLPALLALTARESSVRSGGAGGAGAPGAVVVDVDLTPAAPSSESLALDEVTAMDNHV 126

Query: 223 AGLGPAEERRALVGPGSPPRSAPGQLPSPRAHSLNPDASGSSCSLARTRSRESCASVRRA 282
           AGLGPAEERRALVGPGSPPRSAPGQLPSPRAHSLNPDASGSSCSLARTRSRESCASVRRA
Sbjct: 127 AGLGPAEERRALVGPGSPPRSAPGQLPSPRAHSLNPDASGSSCSLARTRSRESCASVRRA 186

Query: 283 SSADDIEAMRAGVLPPPPRHASTGAMHPLRSGLLNSTSDSDLVRYRTISKIPQITLNFVD 342
           SSADDIEAMRAGVLPPPPRHASTGAMHPLRSGLLNSTSDSDLVRYRTISKIPQITLNFVD
Sbjct: 187 SSADDIEAMRAGVLPPPPRHASTGAMHPLRSGLLNSTSDSDLVRYRTISKIPQITLNFVD 246

Query: 343 LKGDPFLASPTSDREIIAPKIKERTHNVTEKVTQVLSLGADVLPEYKLQAPRIHRWTILH 402
           LKGDPFLASPTSDREIIAPKIKERTHNVTEKVTQVLSLGADVLPEYKLQAPRIHRWTILH
Sbjct: 247 LKGDPFLASPTSDREIIAPKIKERTHNVTEKVTQVLSLGADVLPEYKLQAPRIHRWTILH 306

Query: 403 YSPFKAVWDWLILLLVIYTAVFTPYSAAFLLKETEEGPPATECGYACQPLAVVDLIVDIM 462
           YSPFKAVWDWLILLLVIYTAVFTPYSAAFLLKETEEGPPATECGYACQPLAVVDLIVDIM
Sbjct: 307 YSPFKAVWDWLILLLVIYTAVFTPYSAAFLLKETEEGPPATECGYACQPLAVVDLIVDIM 366

Query: 463 FIVDILINFRTTYVNANEEVVSHPGRIAVHYFKGWFLIDMVAAIPFDLLIFGSGSEELIG 522
           FIVDILINFRTTYVNANEEVVSHPGRIAVHYFKGWFLIDMVAAIPFDLLIFGSGSEELIG
Sbjct: 367 FIVDILINFRTTYVNANEEVVSHPGRIAVHYFKGWFLIDMVAAIPFDLLIFGSGSEELIG 426

Query: 523 LLKTARLLRLVRVARKLDRYSEYGAAVLFLLMCTFALIAHWLACIWYAIGNMEQPHMDSR 582
           LLKTARLLRLVRVARKLDRYSEYGAAVLFLLMCTFALIAHWLACIWYAIGNMEQPHMDSR
Sbjct: 427 LLKTARLLRLVRVARKLDRYSEYGAAVLFLLMCTFALIAHWLACIWYAIGNMEQPHMDSR 486

Query: 583 IGWLHNLGDQIGKPYNSSGLGGPSIKDKYVTALYFTFSSLTSVGFGNVSPNTNSEKIFSI 642
           IGWLHNLGDQIGKPYNSSGLGGPSIKDKYVTALYFTFSSLTSVGFGNVSPNTNSEKIFSI
Sbjct: 487 IGWLHNLGDQIGKPYNSSGLGGPSIKDKYVTALYFTFSSLTSVGFGNVSPNTNSEKIFSI 546

Query: 643 CVMLIGSLMYASIFGNVSAIIQRLYSGTARYHTQMLRVREFIRFHQIPNPLRQRLEEY 700
           CVMLIGSLMYASIFGNVSAIIQRLYSGTARYHTQMLRVREFIRFHQIPNPLRQRLEEY
Sbjct: 547 CVMLIGSLMYASIFGNVSAIIQRLYSGTARYHTQMLRVREFIRFHQIPNPLRQRLEEY 604


>gi119574459
          Length = 832

 Score = 1203 bits (3113), Expect = 0.0,   Method: Compositional matrix adjust.
 Identities = 614/700 (87%), Positives = 622/700 (88%), Gaps = 56/700 (8%)

Query: 1   MPVRRGHVAPQNTFLDTIIRKFEGQSRKFIIANARVENCAVIYCNDGFCELCGYSRAEVM 60
           MPVRRGHVAPQNTFLDTIIRKFEGQSRKFIIANARVENCAVIYCNDGFCELCGYSRAEVM
Sbjct: 1   MPVRRGHVAPQNTFLDTIIRKFEGQSRKFIIANARVENCAVIYCNDGFCELCGYSRAEVM 60

Query: 61  QRPCTCDFLHGPRTQRRAAAQIAQALLGAEERKVEIAFYRKDGSCFLCLVDVVPVKNEDG 120
           QRPCTCDFLHGPRTQRRAAAQIAQALLGAEERKVEIAFYRK                 DG
Sbjct: 61  QRPCTCDFLHGPRTQRRAAAQIAQALLGAEERKVEIAFYRK-----------------DG 103

Query: 121 AVIMFILNFEVVMEKDMVGSPAHDTNHRGPPTSWLAPGRAKTFRLKLPALLALTARESSV 180
           +  + +++   V  +D                     G    F L    ++         
Sbjct: 104 SCFLCLVDVVPVKNED---------------------GAVIMFILNFEVVME-------- 134

Query: 181 RSGGAGGAGAPGAVVVDVDLTPAAPSSESLALDEVTAMDNHVAGLGPAEERRALVGPGSP 240
                        V VDVDLTPAAPSSESLALDEVTAMDNHVAGLGPAEERRALVGPGSP
Sbjct: 135 ----------KDMVGVDVDLTPAAPSSESLALDEVTAMDNHVAGLGPAEERRALVGPGSP 184

Query: 241 PRSAPGQLPSPRAHSLNPDASGSSCSLARTRSRESCASVRRASSADDIEAMRAGVLPPPP 300
           PRSAPGQLPSPRAHSLNPDASGSSCSLARTRSRESCASVRRASSADDIEAMRAGVLPPPP
Sbjct: 185 PRSAPGQLPSPRAHSLNPDASGSSCSLARTRSRESCASVRRASSADDIEAMRAGVLPPPP 244

Query: 301 RHASTGAMHPLRSGLLNSTSDSDLVRYRTISKIPQITLNFVDLKGDPFLASPTSDREIIA 360
           RHASTGAMHPLRSGLLNSTSDSDLVRYRTISKIPQITLNFVDLKGDPFLASPTSDREIIA
Sbjct: 245 RHASTGAMHPLRSGLLNSTSDSDLVRYRTISKIPQITLNFVDLKGDPFLASPTSDREIIA 304

Query: 361 PKIKERTHNVTEKVTQVLSLGADVLPEYKLQAPRIHRWTILHYSPFKAVWDWLILLLVIY 420
           PKIKERTHNVTEKVTQVLSLGADVLPEYKLQAPRIHRWTILHYSPFKAVWDWLILLLVIY
Sbjct: 305 PKIKERTHNVTEKVTQVLSLGADVLPEYKLQAPRIHRWTILHYSPFKAVWDWLILLLVIY 364

Query: 421 TAVFTPYSAAFLLKETEEGPPATECGYACQPLAVVDLIVDIMFIVDILINFRTTYVNANE 480
           TAVFTPYSAAFLLKETEEGPPATECGYACQPLAVVDLIVDIMFIVDILINFRTTYVNANE
Sbjct: 365 TAVFTPYSAAFLLKETEEGPPATECGYACQPLAVVDLIVDIMFIVDILINFRTTYVNANE 424

Query: 481 EVVSHPGRIAVHYFKGWFLIDMVAAIPFDLLIFGSGSEELIGLLKTARLLRLVRVARKLD 540
           EVVSHPGRIAVHYFKGWFLIDMVAAIPFDLLIFGSGSEELIGLLKTARLLRLVRVARKLD
Sbjct: 425 EVVSHPGRIAVHYFKGWFLIDMVAAIPFDLLIFGSGSEELIGLLKTARLLRLVRVARKLD 484

Query: 541 RYSEYGAAVLFLLMCTFALIAHWLACIWYAIGNMEQPHMDSRIGWLHNLGDQIGKPYNSS 600
           RYSEYGAAVLFLLMCTFALIAHWLACIWYAIGNMEQPHMDSRIGWLHNLGDQIGKPYNSS
Sbjct: 485 RYSEYGAAVLFLLMCTFALIAHWLACIWYAIGNMEQPHMDSRIGWLHNLGDQIGKPYNSS 544

Query: 601 GLGGPSIKDKYVTALYFTFSSLTSVGFGNVSPNTNSEKIFSICVMLIGSLMYASIFGNVS 660
           GLGGPSIKDKYVTALYFTFSSLTSVGFGNVSPNTNSEKIFSICVMLIGSLMYASIFGNVS
Sbjct: 545 GLGGPSIKDKYVTALYFTFSSLTSVGFGNVSPNTNSEKIFSICVMLIGSLMYASIFGNVS 604

Query: 661 AIIQRLYSGTARYHTQMLRVREFIRFHQIPNPLRQRLEEY 700
           AIIQRLYSGTARYHTQMLRVREFIRFHQIPNPLRQRLEEY
Sbjct: 605 AIIQRLYSGTARYHTQMLRVREFIRFHQIPNPLRQRLEEY 644


>gi301759411
          Length = 1144

 Score = 1185 bits (3065), Expect = 0.0,   Method: Compositional matrix adjust.
 Identities = 617/686 (89%), Positives = 619/686 (90%), Gaps = 45/686 (6%)

Query: 27  RKFIIANARVENCAVIYCNDGFCELCGYSRAEVMQRPCTCDFLHGPRTQRRAAAQIAQAL 86
           RKFIIANARVENCAVIYCNDGFCELC YSRAEVMQRPCTCDFLHGPRTQRRAAAQIAQAL
Sbjct: 33  RKFIIANARVENCAVIYCNDGFCELCCYSRAEVMQRPCTCDFLHGPRTQRRAAAQIAQAL 92

Query: 87  LGAEERKVEIAFYRKD------GSCFLCLVDVVPVKNEDGAVIMFILNFEVVMEKDMVGS 140
           LGAEERKVEIAFYRKD      GSCFLCLVDVVPVKNEDGAVIMFILNFEVVMEKDMVGS
Sbjct: 93  LGAEERKVEIAFYRKDTRASAVGSCFLCLVDVVPVKNEDGAVIMFILNFEVVMEKDMVGS 152

Query: 141 PAHDTNHRGPPTSWLAPGRAKTFRLKLPALLALTARESSVRSGGAGGAGAPGAVVVDVDL 200
           PAHDTNHRGP +SWLAPGRAKTFRLKLPALLALTARESSVR GGAG AGAPGAVVVDVDL
Sbjct: 153 PAHDTNHRGPTSSWLAPGRAKTFRLKLPALLALTARESSVRPGGAGSAGAPGAVVVDVDL 212

Query: 201 T------PAAPSSESLALDEVTAMDNHVAGLGPAEERRALVGPGSPPRSAPGQLPSPRAH 254
           T                 DEV AMDNHVAGLGPAEERRALVG GSPP             
Sbjct: 213 TLRXXXXXXXXXXXXXXRDEVPAMDNHVAGLGPAEERRALVGSGSPP------------- 259

Query: 255 SLNPDASGSSCSLARTRSRESCASVRRASSADDIEAMRAGVLPPPPRHASTGAMHPLRSG 314
                              ESCASVRRASSADDIEAMR G LPPPPRHASTGAMHPLR G
Sbjct: 260 -------------------ESCASVRRASSADDIEAMRTG-LPPPPRHASTGAMHPLRGG 299

Query: 315 LLNSTSDSDLVRYRTISKIPQITLNFVDLKGDPFLASPTSDREIIAPKIKERTHNVTEKV 374
           LLNSTSDSDLVRYRTISKIPQITLNFVDLKGDPFLASPTSDREIIAPKIKERTHNVTEKV
Sbjct: 300 LLNSTSDSDLVRYRTISKIPQITLNFVDLKGDPFLASPTSDREIIAPKIKERTHNVTEKV 359

Query: 375 TQVLSLGADVLPEYKLQAPRIHRWTILHYSPFKAVWDWLILLLVIYTAVFTPYSAAFLLK 434
           TQVLSLGADVLPEYKLQAPRIHRWTILHYSPFKAVWDWLILLLVIYTAVFTPYSAAFLLK
Sbjct: 360 TQVLSLGADVLPEYKLQAPRIHRWTILHYSPFKAVWDWLILLLVIYTAVFTPYSAAFLLK 419

Query: 435 ETEEGPPATECGYACQPLAVVDLIVDIMFIVDILINFRTTYVNANEEVVSHPGRIAVHYF 494
           ETEEGP A +CGYACQPLAVVD IVDIMFIVDILINFRTTYVNANEEVVSHPGRIAVHYF
Sbjct: 420 ETEEGPAAPDCGYACQPLAVVDFIVDIMFIVDILINFRTTYVNANEEVVSHPGRIAVHYF 479

Query: 495 KGWFLIDMVAAIPFDLLIFGSGSEELIGLLKTARLLRLVRVARKLDRYSEYGAAVLFLLM 554
           KGWFLIDMVAAIPFDLLIFGSGSEELIGLLKTARLLRLVRVARKLDRYSEYGAAVLFLLM
Sbjct: 480 KGWFLIDMVAAIPFDLLIFGSGSEELIGLLKTARLLRLVRVARKLDRYSEYGAAVLFLLM 539

Query: 555 CTFALIAHWLACIWYAIGNMEQPHMDSRIGWLHNLGDQIGKPYNSSGLGGPSIKDKYVTA 614
           CTFALIAHWLACIWYAIGNMEQPHMDSRIGWLHNLGDQIGKPYNSSGLGGPSIKDKYVTA
Sbjct: 540 CTFALIAHWLACIWYAIGNMEQPHMDSRIGWLHNLGDQIGKPYNSSGLGGPSIKDKYVTA 599

Query: 615 LYFTFSSLTSVGFGNVSPNTNSEKIFSICVMLIGSLMYASIFGNVSAIIQRLYSGTARYH 674
           LYFTFSSLTSVGFGNVSPNTNSEKIFSICVMLIGSLMYASIFGNVSAIIQRLYSGTARYH
Sbjct: 600 LYFTFSSLTSVGFGNVSPNTNSEKIFSICVMLIGSLMYASIFGNVSAIIQRLYSGTARYH 659

Query: 675 TQMLRVREFIRFHQIPNPLRQRLEEY 700
           TQMLRVREFIRFHQIPNPLRQRLEEY
Sbjct: 660 TQMLRVREFIRFHQIPNPLRQRLEEY 685


>gi344276522
          Length = 1201

 Score = 1154 bits (2985), Expect = 0.0,   Method: Compositional matrix adjust.
 Identities = 597/621 (96%), Positives = 602/621 (96%), Gaps = 3/621 (0%)

Query: 5   RGHVAPQNTFLDTIIRKFEGQSRKFIIANARVENCAVIYCNDGFCELCGYSRAEVMQRPC 64
           RG VAPQNTFLD IIRKFEGQSRKFIIANARVENCAVIYCNDGFCELCGYSRAEVMQRPC
Sbjct: 149 RGPVAPQNTFLDIIIRKFEGQSRKFIIANARVENCAVIYCNDGFCELCGYSRAEVMQRPC 208

Query: 65  TCDFLHGPRTQRRAAAQIAQALLGAEERKVEIAFYRKDGSCFLCLVDVVPVKNEDGAVIM 124
           TCDFLHGPRTQRRAAAQIAQALLGAEERKVEIAFYRKDGSCFLCLVDVVPVKNEDGAVIM
Sbjct: 209 TCDFLHGPRTQRRAAAQIAQALLGAEERKVEIAFYRKDGSCFLCLVDVVPVKNEDGAVIM 268

Query: 125 FILNFEVVMEKDMVGSPAHDTNHRGPPTSWLAPGRAKTFRLKLPALLALTARESSVRSGG 184
           FILNFEVVMEKDMVGSPA DTNHRGPPTSWLAPGRAKTFRLKLPALLALTAR+SSVRSGG
Sbjct: 269 FILNFEVVMEKDMVGSPARDTNHRGPPTSWLAPGRAKTFRLKLPALLALTARQSSVRSGG 328

Query: 185 AGGAGAPGAVVVDVDLTPAAPSSESLALDEVTAMDNHVAGLGPAEERRALVGPGSPPRSA 244
            GG+GAPGAVVVDVDLTP APS ESLALDEVTA+DNHV G GPAEE+RALVGPGSPP  A
Sbjct: 329 TGGSGAPGAVVVDVDLTPTAPS-ESLALDEVTALDNHVVGPGPAEEQRALVGPGSPPSRA 387

Query: 245 PGQLPSPRAHSLNPDASGSSCSLARTRSRESCASVRRASSADDIEAMRAGVLPPPP-RHA 303
           P    SP AHSLNPDASGSSCSLARTRSRES ASVRRASSADDIEAMRAG LPPPP RHA
Sbjct: 388 PAPH-SPLAHSLNPDASGSSCSLARTRSRESFASVRRASSADDIEAMRAGALPPPPPRHA 446

Query: 304 STGAMHPLRSGLLNSTSDSDLVRYRTISKIPQITLNFVDLKGDPFLASPTSDREIIAPKI 363
           STGAMHPLRSGLLNSTSDSDLVRYRTISKIPQITLNFVDLKGDPFLASPTSDREIIAPKI
Sbjct: 447 STGAMHPLRSGLLNSTSDSDLVRYRTISKIPQITLNFVDLKGDPFLASPTSDREIIAPKI 506

Query: 364 KERTHNVTEKVTQVLSLGADVLPEYKLQAPRIHRWTILHYSPFKAVWDWLILLLVIYTAV 423
           KERTHNVTEKVTQVLSLGADVLPEYKLQAPRIHRWTILHYSPFKAVWDWLILLLVIYTAV
Sbjct: 507 KERTHNVTEKVTQVLSLGADVLPEYKLQAPRIHRWTILHYSPFKAVWDWLILLLVIYTAV 566

Query: 424 FTPYSAAFLLKETEEGPPATECGYACQPLAVVDLIVDIMFIVDILINFRTTYVNANEEVV 483
           FTPYSAAFLLKETEEGPPA +CGYACQPLAVVDLIVDIMFIVDILINFRTTYVNANEEVV
Sbjct: 567 FTPYSAAFLLKETEEGPPAPDCGYACQPLAVVDLIVDIMFIVDILINFRTTYVNANEEVV 626

Query: 484 SHPGRIAVHYFKGWFLIDMVAAIPFDLLIFGSGSEELIGLLKTARLLRLVRVARKLDRYS 543
           SHPGRIAVHYFKGWFLIDMVAAIPFDLLIFGSGSEELIGLLKTARLLRLVRVARKLDRYS
Sbjct: 627 SHPGRIAVHYFKGWFLIDMVAAIPFDLLIFGSGSEELIGLLKTARLLRLVRVARKLDRYS 686

Query: 544 EYGAAVLFLLMCTFALIAHWLACIWYAIGNMEQPHMDSRIGWLHNLGDQIGKPYNSSGLG 603
           EYGAAVLFLLMCTFALIAHWLACIWYAIGNMEQPHMDSRIGWLHNLGDQIGKPYNSSGLG
Sbjct: 687 EYGAAVLFLLMCTFALIAHWLACIWYAIGNMEQPHMDSRIGWLHNLGDQIGKPYNSSGLG 746

Query: 604 GPSIKDKYVTALYFTFSSLTS 624
           GPSIKDKYVTALYFTFSSLTS
Sbjct: 747 GPSIKDKYVTALYFTFSSLTS 767


>gi354478334
          Length = 1063

 Score = 1137 bits (2940), Expect = 0.0,   Method: Compositional matrix adjust.
 Identities = 575/603 (95%), Positives = 581/603 (96%), Gaps = 2/603 (0%)

Query: 100 RKDGSCFLCLVDVVPVKNEDGAVIMFILNFEVVMEKDMVGSPAHDTNHRGPPTSWLAPGR 159
           +  GSCFLCLVDVVPVKNEDGAVIMFILNFEVVMEKDMVGSPA D+NHRG P  WLA GR
Sbjct: 11  KDKGSCFLCLVDVVPVKNEDGAVIMFILNFEVVMEKDMVGSPARDSNHRGAPAGWLASGR 70

Query: 160 AKTFRLKLPALLALTARESSVRSGGAGGAGAPGAVVVDVDLTPAAPSSESLALDEVTAMD 219
           AKTFRLKLPALLALTARESSVR+GG GGAGAPGAVVVDVDL P APSSESLALDEV+AMD
Sbjct: 71  AKTFRLKLPALLALTARESSVRTGGMGGAGAPGAVVVDVDLAPVAPSSESLALDEVSAMD 130

Query: 220 NHVAGLGPAEERRALVGPGS--PPRSAPGQLPSPRAHSLNPDASGSSCSLARTRSRESCA 277
           NHVAGLGPAEERRALVGPGS  P  S  G  PSPRA SLNPDASGSSCSLARTRSRESCA
Sbjct: 131 NHVAGLGPAEERRALVGPGSASPVASVRGPHPSPRAQSLNPDASGSSCSLARTRSRESCA 190

Query: 278 SVRRASSADDIEAMRAGVLPPPPRHASTGAMHPLRSGLLNSTSDSDLVRYRTISKIPQIT 337
           SVRRASSADDIEAMRAG LPPPPRHASTGAMHPLRSGLLNSTSDSDLVRYRTISKIPQIT
Sbjct: 191 SVRRASSADDIEAMRAGALPPPPRHASTGAMHPLRSGLLNSTSDSDLVRYRTISKIPQIT 250

Query: 338 LNFVDLKGDPFLASPTSDREIIAPKIKERTHNVTEKVTQVLSLGADVLPEYKLQAPRIHR 397
           LNFVDLKGDPFLASPTSDREIIAPKIKERTHNVTEKVTQVLSLGADVLPEYKLQAPRIHR
Sbjct: 251 LNFVDLKGDPFLASPTSDREIIAPKIKERTHNVTEKVTQVLSLGADVLPEYKLQAPRIHR 310

Query: 398 WTILHYSPFKAVWDWLILLLVIYTAVFTPYSAAFLLKETEEGPPATECGYACQPLAVVDL 457
           WTILHYSPFKAVWDWLILLLVIYTAVFTPYSAAFLLKETE+G PA +CGYACQPLAVVDL
Sbjct: 311 WTILHYSPFKAVWDWLILLLVIYTAVFTPYSAAFLLKETEDGAPAPDCGYACQPLAVVDL 370

Query: 458 IVDIMFIVDILINFRTTYVNANEEVVSHPGRIAVHYFKGWFLIDMVAAIPFDLLIFGSGS 517
           IVDIMFIVDILINFRTTYVNANEEVVSHPGRIAVHYFKGWFLIDMVAAIPFDLLIFGSGS
Sbjct: 371 IVDIMFIVDILINFRTTYVNANEEVVSHPGRIAVHYFKGWFLIDMVAAIPFDLLIFGSGS 430

Query: 518 EELIGLLKTARLLRLVRVARKLDRYSEYGAAVLFLLMCTFALIAHWLACIWYAIGNMEQP 577
           EELIGLLKTARLLRLVRVARKLDRYSEYGAAVLFLLMCTFALIAHWLACIWYAIGNMEQP
Sbjct: 431 EELIGLLKTARLLRLVRVARKLDRYSEYGAAVLFLLMCTFALIAHWLACIWYAIGNMEQP 490

Query: 578 HMDSRIGWLHNLGDQIGKPYNSSGLGGPSIKDKYVTALYFTFSSLTSVGFGNVSPNTNSE 637
           HMDSRIGWLHNLGDQIGKPYNSSGLGGPSIKDKYVTALYFTFSSLTSVGFGNVSPNTNSE
Sbjct: 491 HMDSRIGWLHNLGDQIGKPYNSSGLGGPSIKDKYVTALYFTFSSLTSVGFGNVSPNTNSE 550

Query: 638 KIFSICVMLIGSLMYASIFGNVSAIIQRLYSGTARYHTQMLRVREFIRFHQIPNPLRQRL 697
           KIFSICVMLIGSLMYASIFGNVSAIIQRLYSGTARYHTQMLRVREFIRFHQIPNPLRQRL
Sbjct: 551 KIFSICVMLIGSLMYASIFGNVSAIIQRLYSGTARYHTQMLRVREFIRFHQIPNPLRQRL 610

Query: 698 EEY 700
           EEY
Sbjct: 611 EEY 613


>gi344235688
          Length = 1038

 Score = 1135 bits (2937), Expect = 0.0,   Method: Compositional matrix adjust.
 Identities = 575/600 (95%), Positives = 580/600 (96%), Gaps = 2/600 (0%)

Query: 103 GSCFLCLVDVVPVKNEDGAVIMFILNFEVVMEKDMVGSPAHDTNHRGPPTSWLAPGRAKT 162
           GSCFLCLVDVVPVKNEDGAVIMFILNFEVVMEKDMVGSPA D+NHRG P  WLA GRAKT
Sbjct: 1   GSCFLCLVDVVPVKNEDGAVIMFILNFEVVMEKDMVGSPARDSNHRGAPAGWLASGRAKT 60

Query: 163 FRLKLPALLALTARESSVRSGGAGGAGAPGAVVVDVDLTPAAPSSESLALDEVTAMDNHV 222
           FRLKLPALLALTARESSVR+GG GGAGAPGAVVVDVDL P APSSESLALDEV+AMDNHV
Sbjct: 61  FRLKLPALLALTARESSVRTGGMGGAGAPGAVVVDVDLAPVAPSSESLALDEVSAMDNHV 120

Query: 223 AGLGPAEERRALVGPGS--PPRSAPGQLPSPRAHSLNPDASGSSCSLARTRSRESCASVR 280
           AGLGPAEERRALVGPGS  P  S  G  PSPRA SLNPDASGSSCSLARTRSRESCASVR
Sbjct: 121 AGLGPAEERRALVGPGSASPVASVRGPHPSPRAQSLNPDASGSSCSLARTRSRESCASVR 180

Query: 281 RASSADDIEAMRAGVLPPPPRHASTGAMHPLRSGLLNSTSDSDLVRYRTISKIPQITLNF 340
           RASSADDIEAMRAG LPPPPRHASTGAMHPLRSGLLNSTSDSDLVRYRTISKIPQITLNF
Sbjct: 181 RASSADDIEAMRAGALPPPPRHASTGAMHPLRSGLLNSTSDSDLVRYRTISKIPQITLNF 240

Query: 341 VDLKGDPFLASPTSDREIIAPKIKERTHNVTEKVTQVLSLGADVLPEYKLQAPRIHRWTI 400
           VDLKGDPFLASPTSDREIIAPKIKERTHNVTEKVTQVLSLGADVLPEYKLQAPRIHRWTI
Sbjct: 241 VDLKGDPFLASPTSDREIIAPKIKERTHNVTEKVTQVLSLGADVLPEYKLQAPRIHRWTI 300

Query: 401 LHYSPFKAVWDWLILLLVIYTAVFTPYSAAFLLKETEEGPPATECGYACQPLAVVDLIVD 460
           LHYSPFKAVWDWLILLLVIYTAVFTPYSAAFLLKETE+G PA +CGYACQPLAVVDLIVD
Sbjct: 301 LHYSPFKAVWDWLILLLVIYTAVFTPYSAAFLLKETEDGAPAPDCGYACQPLAVVDLIVD 360

Query: 461 IMFIVDILINFRTTYVNANEEVVSHPGRIAVHYFKGWFLIDMVAAIPFDLLIFGSGSEEL 520
           IMFIVDILINFRTTYVNANEEVVSHPGRIAVHYFKGWFLIDMVAAIPFDLLIFGSGSEEL
Sbjct: 361 IMFIVDILINFRTTYVNANEEVVSHPGRIAVHYFKGWFLIDMVAAIPFDLLIFGSGSEEL 420

Query: 521 IGLLKTARLLRLVRVARKLDRYSEYGAAVLFLLMCTFALIAHWLACIWYAIGNMEQPHMD 580
           IGLLKTARLLRLVRVARKLDRYSEYGAAVLFLLMCTFALIAHWLACIWYAIGNMEQPHMD
Sbjct: 421 IGLLKTARLLRLVRVARKLDRYSEYGAAVLFLLMCTFALIAHWLACIWYAIGNMEQPHMD 480

Query: 581 SRIGWLHNLGDQIGKPYNSSGLGGPSIKDKYVTALYFTFSSLTSVGFGNVSPNTNSEKIF 640
           SRIGWLHNLGDQIGKPYNSSGLGGPSIKDKYVTALYFTFSSLTSVGFGNVSPNTNSEKIF
Sbjct: 481 SRIGWLHNLGDQIGKPYNSSGLGGPSIKDKYVTALYFTFSSLTSVGFGNVSPNTNSEKIF 540

Query: 641 SICVMLIGSLMYASIFGNVSAIIQRLYSGTARYHTQMLRVREFIRFHQIPNPLRQRLEEY 700
           SICVMLIGSLMYASIFGNVSAIIQRLYSGTARYHTQMLRVREFIRFHQIPNPLRQRLEEY
Sbjct: 541 SICVMLIGSLMYASIFGNVSAIIQRLYSGTARYHTQMLRVREFIRFHQIPNPLRQRLEEY 600


>gi45945867
          Length = 773

 Score = 1080 bits (2793), Expect = 0.0,   Method: Compositional matrix adjust.
 Identities = 556/642 (86%), Positives = 565/642 (88%), Gaps = 57/642 (8%)

Query: 59  VMQRPCTCDFLHGPRTQRRAAAQIAQALLGAEERKVEIAFYRKDGSCFLCLVDVVPVKNE 118
           VMQRPCTCDFLHGPRTQRRAAAQIAQALLGAEERKVEIAFYRK                 
Sbjct: 1   VMQRPCTCDFLHGPRTQRRAAAQIAQALLGAEERKVEIAFYRK----------------- 43

Query: 119 DGAVIMFILNFEVVMEKDMVGSPAHDTNHRGPPTSWLAPGRAKTFRLKLPALLALTARES 178
           DG+  + +++   V  +D                     G    F L    ++       
Sbjct: 44  DGSCFLCLVDVVPVKNED---------------------GAVIMFILNFEVVME------ 76

Query: 179 SVRSGGAGGAGAPGAVVVDVDLTPAAPSSESLALDEVTAMDNHVAGLGPAEERRALVGPG 238
                          +VVDVDLTPAAPSSESLALDEVTAMDNHVAGLGPAEERRALVGPG
Sbjct: 77  -------------KDMVVDVDLTPAAPSSESLALDEVTAMDNHVAGLGPAEERRALVGPG 123

Query: 239 SPPRSAPGQLPSPRAHSLNPDASGSSCSLARTRSRESCASVRRASSADDIEAMRAGVLPP 298
           SPPRSAPGQLPSPRAHSLNPDASGSSCSLARTRSRESCASVRRASSADDIEAMRAGVLPP
Sbjct: 124 SPPRSAPGQLPSPRAHSLNPDASGSSCSLARTRSRESCASVRRASSADDIEAMRAGVLPP 183

Query: 299 PPRHASTGAMHPLRSGLLNSTSDSDLVRYRTISKIPQITLNFVDLKGDPFLASPTSDREI 358
           PPRHASTGAMHPLRSGLLNSTSDSDLVRYRTISKIPQITLNFVDLKGDPFLASPTSDREI
Sbjct: 184 PPRHASTGAMHPLRSGLLNSTSDSDLVRYRTISKIPQITLNFVDLKGDPFLASPTSDREI 243

Query: 359 IAPKIKERTHNVTEKVTQVLSLGADVLPEYKLQAPRIHRWTILHYSPFKAVWDWLILLLV 418
           IAPKIKERTHNVTEKVTQVLSLGADVLPEYKLQAPRIHRWTILHYSPFKAVWDWLILLLV
Sbjct: 244 IAPKIKERTHNVTEKVTQVLSLGADVLPEYKLQAPRIHRWTILHYSPFKAVWDWLILLLV 303

Query: 419 IYTAVFTPYSAAFLLKETEEGPPATECGYACQPLAVVDLIVDIMFIVDILINFRTTYVNA 478
           IYTAVFTPYSAAFLLKETEEGPPATECGYACQPLAVVDLIVDIMFIVDILINFRTTYVNA
Sbjct: 304 IYTAVFTPYSAAFLLKETEEGPPATECGYACQPLAVVDLIVDIMFIVDILINFRTTYVNA 363

Query: 479 NEEVVSHPGRIAVHYFKGWFLIDMVAAIPFDLLIFGSGSEELIGLLKTARLLRLVRVARK 538
           NEEVVSHPGRIAVHYFKGWFLIDMVAAIPFDLLIFGSGSEELIGLLKTARLLRLVRVARK
Sbjct: 364 NEEVVSHPGRIAVHYFKGWFLIDMVAAIPFDLLIFGSGSEELIGLLKTARLLRLVRVARK 423

Query: 539 LDRYSEYGAAVLFLLMCTFALIAHWLACIWYAIGNMEQPHMDSRIGWLHNLGDQIGKPYN 598
           LDRYSEYGAAVLFLLMCTFALIAHWLACIWYAIGNMEQPHMDSRIGWLHNLGDQIGKPYN
Sbjct: 424 LDRYSEYGAAVLFLLMCTFALIAHWLACIWYAIGNMEQPHMDSRIGWLHNLGDQIGKPYN 483

Query: 599 SSGLGGPSIKDKYVTALYFTFSSLTSVGFGNVSPNTNSEKIFSICVMLIGSLMYASIFGN 658
           SSGLGGPSIKDKYVTALYFTFSSLTSVGFGNVSPNTNSEKIFSICVMLIGSLMYASIFGN
Sbjct: 484 SSGLGGPSIKDKYVTALYFTFSSLTSVGFGNVSPNTNSEKIFSICVMLIGSLMYASIFGN 543

Query: 659 VSAIIQRLYSGTARYHTQMLRVREFIRFHQIPNPLRQRLEEY 700
           VSAIIQRLYSGTARYHTQMLRVREFIRFHQIPNPLRQRLEEY
Sbjct: 544 VSAIIQRLYSGTARYHTQMLRVREFIRFHQIPNPLRQRLEEY 585


>gi30583511
          Length = 772

 Score = 1078 bits (2789), Expect = 0.0,   Method: Compositional matrix adjust.
 Identities = 555/641 (86%), Positives = 564/641 (87%), Gaps = 57/641 (8%)

Query: 60  MQRPCTCDFLHGPRTQRRAAAQIAQALLGAEERKVEIAFYRKDGSCFLCLVDVVPVKNED 119
           MQRPCTCDFLHGPRTQRRAAAQIAQALLGAEERKVEIAFYRK                 D
Sbjct: 1   MQRPCTCDFLHGPRTQRRAAAQIAQALLGAEERKVEIAFYRK-----------------D 43

Query: 120 GAVIMFILNFEVVMEKDMVGSPAHDTNHRGPPTSWLAPGRAKTFRLKLPALLALTARESS 179
           G+  + +++   V  +D                     G    F L    ++        
Sbjct: 44  GSCFLCLVDVVPVKNED---------------------GAVIMFILNFEVVME------- 75

Query: 180 VRSGGAGGAGAPGAVVVDVDLTPAAPSSESLALDEVTAMDNHVAGLGPAEERRALVGPGS 239
                         +VVDVDLTPAAPSSESLALDEVTAMDNHVAGLGPAEERRALVGPGS
Sbjct: 76  ------------KDMVVDVDLTPAAPSSESLALDEVTAMDNHVAGLGPAEERRALVGPGS 123

Query: 240 PPRSAPGQLPSPRAHSLNPDASGSSCSLARTRSRESCASVRRASSADDIEAMRAGVLPPP 299
           PPRSAPGQLPSPRAHSLNPDASGSSCSLARTRSRESCASVRRASSADDIEAMRAGVLPPP
Sbjct: 124 PPRSAPGQLPSPRAHSLNPDASGSSCSLARTRSRESCASVRRASSADDIEAMRAGVLPPP 183

Query: 300 PRHASTGAMHPLRSGLLNSTSDSDLVRYRTISKIPQITLNFVDLKGDPFLASPTSDREII 359
           PRHASTGAMHPLRSGLLNSTSDSDLVRYRTISKIPQITLNFVDLKGDPFLASPTSDREII
Sbjct: 184 PRHASTGAMHPLRSGLLNSTSDSDLVRYRTISKIPQITLNFVDLKGDPFLASPTSDREII 243

Query: 360 APKIKERTHNVTEKVTQVLSLGADVLPEYKLQAPRIHRWTILHYSPFKAVWDWLILLLVI 419
           APKIKERTHNVTEKVTQVLSLGADVLPEYKLQAPRIHRWTILHYSPFKAVWDWLILLLVI
Sbjct: 244 APKIKERTHNVTEKVTQVLSLGADVLPEYKLQAPRIHRWTILHYSPFKAVWDWLILLLVI 303

Query: 420 YTAVFTPYSAAFLLKETEEGPPATECGYACQPLAVVDLIVDIMFIVDILINFRTTYVNAN 479
           YTAVFTPYSAAFLLKETEEGPPATECGYACQPLAVVDLIVDIMFIVDILINFRTTYVNAN
Sbjct: 304 YTAVFTPYSAAFLLKETEEGPPATECGYACQPLAVVDLIVDIMFIVDILINFRTTYVNAN 363

Query: 480 EEVVSHPGRIAVHYFKGWFLIDMVAAIPFDLLIFGSGSEELIGLLKTARLLRLVRVARKL 539
           EEVVSHPGRIAVHYFKGWFLIDMVAAIPFDLLIFGSGSEELIGLLKTARLLRLVRVARKL
Sbjct: 364 EEVVSHPGRIAVHYFKGWFLIDMVAAIPFDLLIFGSGSEELIGLLKTARLLRLVRVARKL 423

Query: 540 DRYSEYGAAVLFLLMCTFALIAHWLACIWYAIGNMEQPHMDSRIGWLHNLGDQIGKPYNS 599
           DRYSEYGAAVLFLLMCTFALIAHWLACIWYAIGNMEQPHMDSRIGWLHNLGDQIGKPYNS
Sbjct: 424 DRYSEYGAAVLFLLMCTFALIAHWLACIWYAIGNMEQPHMDSRIGWLHNLGDQIGKPYNS 483

Query: 600 SGLGGPSIKDKYVTALYFTFSSLTSVGFGNVSPNTNSEKIFSICVMLIGSLMYASIFGNV 659
           SGLGGPSIKDKYVTALYFTFSSLTSVGFGNVSPNTNSEKIFSICVMLIGSLMYASIFGNV
Sbjct: 484 SGLGGPSIKDKYVTALYFTFSSLTSVGFGNVSPNTNSEKIFSICVMLIGSLMYASIFGNV 543

Query: 660 SAIIQRLYSGTARYHTQMLRVREFIRFHQIPNPLRQRLEEY 700
           SAIIQRLYSGTARYHTQMLRVREFIRFHQIPNPLRQRLEEY
Sbjct: 544 SAIIQRLYSGTARYHTQMLRVREFIRFHQIPNPLRQRLEEY 584


>gi348536236
          Length = 824

 Score =  948 bits (2451), Expect = 0.0,   Method: Compositional matrix adjust.
 Identities = 508/741 (68%), Positives = 570/741 (76%), Gaps = 57/741 (7%)

Query: 1   MPVRRGHVAPQNTFLDTIIRKFEGQSRKFIIANARVENCAVIYCNDGFCELCGYSRAEVM 60
           MPVRRGHVAPQNTFLDTIIRKF+ QSRKFIIANARVENCA+I+CNDGFC +CGYSRAE+M
Sbjct: 1   MPVRRGHVAPQNTFLDTIIRKFDSQSRKFIIANARVENCAIIFCNDGFCHMCGYSRAEIM 60

Query: 61  QRPCTCDFLHGPRTQRRAAAQIAQALLGAEERKVEIAFYRKDGSCFLCLVDVVPVKNEDG 120
           Q+PC C+FL+GP T+R A AQ+AQALLG+EERKVEI  YRKDG C LC+VDVVPVKNEDG
Sbjct: 61  QKPCACNFLYGPDTKRLAIAQMAQALLGSEERKVEINLYRKDGQCILCMVDVVPVKNEDG 120

Query: 121 AVIMFILNFEVVMEKDMVGSPAHDTNHRGPPTSWLAPGRAKTFRLKLPALLALTARESSV 180
            VIMFILNFE VM  + V     + NHR P  +WL  GR + F+L+LP L +L+  ++S+
Sbjct: 121 VVIMFILNFE-VMTDESVRDHKQELNHRLP--TWLVTGRPRGFKLRLPLLRSLSNSKASL 177

Query: 181 RSGGAGGAGAPGAVVVDVDLTPAAPSS-ESLALDEV----TAMDNHVAGLGPA------- 228
               AG    P A    V L P    S ESL L E         NH   L  +       
Sbjct: 178 DDAEAG--HIPTA--TPVSLRPEDHRSPESLGLGEFLPLPPLPPNHQEQLSGSRSALQSW 233

Query: 229 -----EERRALVGPGSPPRSAP------GQLPSPRAH-----------SLNPDASGSSCS 266
                E++R L+    PP + P        L  P  H           SLNP+ S S+CS
Sbjct: 234 PEDRQEDQRTLLC-SEPPVAVPPHQTHGAHLVGPLTHSSPCVAPHHRLSLNPEGSASNCS 292

Query: 267 LARTRSRESCASVRRASSADDIEAMRAGVLPPPPRHASTGAMHPL---RSGLLNSTSDSD 323
           L+ +RSRES  S+RRASS D+IEAMR    P   R     ++ P    +S +LNSTSDSD
Sbjct: 293 LSHSRSRESFHSMRRASSVDEIEAMR----PEWDRKNRRPSVRPAINSKSNILNSTSDSD 348

Query: 324 LVRYRTISKIPQITLNFVDLKGDPFLASPTSDREIIAP-KIKERTHNVTEKVTQVLSLGA 382
           L+RYRTISKIPQITLNFVD K DP +A P+ + +IIAP K+ +RTHNVTEKVTQVLSLGA
Sbjct: 349 LMRYRTISKIPQITLNFVDFKPDPLIALPSGEMDIIAPCKLIDRTHNVTEKVTQVLSLGA 408

Query: 383 DVLPEYKLQAPRIHRWTILHYSPFKAVWDWLILLLVIYTAVFTPYSAAFLLKETEEGPPA 442
           DVLPEYKLQAPRIH+WT+LHYSPFKAVWDWLILLLVIYTA+ TPYSAAFLL + E+    
Sbjct: 409 DVLPEYKLQAPRIHKWTVLHYSPFKAVWDWLILLLVIYTAILTPYSAAFLLNDHED-VGM 467

Query: 443 TECGYACQPLAVVDLIVDIMFIVDILINFRTTYVNANEEVVSHPGRIAVHYFKGWFLIDM 502
             C Y+C PL VVDLIVDIMFI+DILINFRTTYVN+N+EVVSHP RIAVHYFKGWFLIDM
Sbjct: 468 QGCIYSCSPLNVVDLIVDIMFIIDILINFRTTYVNSNDEVVSHPVRIAVHYFKGWFLIDM 527

Query: 503 VAAIPFDLLIFGSGSE--ELIGLLKTARLLRLVRVARKLDRYSEYGAAVLFLLMCTFALI 560
           VAAIPFDLLI+ +G E   LIGLLKTARLLRLVRVARKLDRYSEYGAAVLFLLMCTFALI
Sbjct: 528 VAAIPFDLLIYRNGEETTTLIGLLKTARLLRLVRVARKLDRYSEYGAAVLFLLMCTFALI 587

Query: 561 AHWLACIWYAIGNMEQPHMDSRIGWLHNLGDQIGKPYNSSGLG-GPSIKDKYVTALYFTF 619
           AHWLACIWYAIG++E+   +  IGWLH LGDQ+GK +N S  G GPSIKDKYVTALYFTF
Sbjct: 588 AHWLACIWYAIGSVER---NGSIGWLHTLGDQLGKHFNGSIPGSGPSIKDKYVTALYFTF 644

Query: 620 SSLTSVGFGNVSPNTNSEKIFSICVMLIGSLMYASIFGNVSAIIQRLYSGTARYHTQMLR 679
           SSLTSVGFGNVSPNTNSEKIFSICVMLIGSLMYASIFGNVSAIIQRLYSGTARYHTQMLR
Sbjct: 645 SSLTSVGFGNVSPNTNSEKIFSICVMLIGSLMYASIFGNVSAIIQRLYSGTARYHTQMLR 704

Query: 680 VREFIRFHQIPNPLRQRLEEY 700
           VREFIRFHQIPNPLRQRLEEY
Sbjct: 705 VREFIRFHQIPNPLRQRLEEY 725


>gi18777774
          Length = 1195

 Score =  934 bits (2413), Expect = 0.0,   Method: Compositional matrix adjust.
 Identities = 480/721 (66%), Positives = 547/721 (75%), Gaps = 39/721 (5%)

Query: 1   MPVRRGHVAPQNTFLDTIIRKFEGQSRKFIIANARVENCAVIYCNDGFCELCGYSRAEVM 60
           MPVRRGHVAPQNTFL TIIRKFEGQ++KFIIANARV+NCA+IYCNDGFCE+ G+SR +VM
Sbjct: 1   MPVRRGHVAPQNTFLGTIIRKFEGQNKKFIIANARVQNCAIIYCNDGFCEMTGFSRPDVM 60

Query: 61  QRPCTCDFLHGPRTQRRAAAQIAQALLGAEERKVEIAFYRKDGSCFLCLVDVVPVKNEDG 120
           Q+PCTCDFLHGP T+R   AQIAQALLG+EERKVE+ +Y K+GS F+C   ++PVKN++G
Sbjct: 61  QKPCTCDFLHGPETKRHDIAQIAQALLGSEERKVEVTYYHKNGSTFICNTHIIPVKNQEG 120

Query: 121 AVIMFILNFEVVMEKDMVGSPAHDTNHRGPPTSWLAPGRAKTFRLKLPALLALTARESSV 180
             +MFI+NFE V ++D   SP      R  P   +     K F  K P L  LT R+ S+
Sbjct: 121 VAMMFIINFEYVTDEDNAASP-----ERVNPILPVKSVNRKLFGFKFPGLRVLTYRKQSL 175

Query: 181 RSGGAGGAGAPGAVVVDVDLTPAAPSSESLALDEVTAMDNHVAGLGPAEERRALVGPG-- 238
                     P  VV+D     +  S +S+A+    +          A++ +AL+ P   
Sbjct: 176 PQED------PDVVVID----SSKHSDDSVAMKHFKSPTKESCSPSEADDTKALIQPSQC 225

Query: 239 SPPRSAPGQL----PSPRAHSLNPDASGSSCSLARTRSRESCASVRRASSADDIEAMRAG 294
           SP  +  G L    P  +   L PD   SS  L  +RSRES  S+RRASS  DIE     
Sbjct: 226 SPLVNISGPLDHSSPKRQWDRLYPDMLQSSSQLTHSRSRESLCSIRRASSVHDIEGF--N 283

Query: 295 VLPPP---PRHAS-------TGAMHPLRSGLLNSTSDSDLVRYRTISKIPQITLNFVDLK 344
           V P      RHAS        G  + ++S LL STSDS+L +Y TI+KIPQ+TLNF D+K
Sbjct: 284 VHPKNIFRDRHASEDNGRNVKGPFNHIKSSLLGSTSDSNLNKYSTINKIPQLTLNFSDVK 343

Query: 345 GDPFLAS-PTSDREIIAPKIKERTHNVTEKVTQVLSLGADVLPEYKLQAPRIHRWTILHY 403
            +    S P+SD+ IIAPK+KERTHNVTEKVTQVLSLGADVLPEYKLQ PRI+++TILHY
Sbjct: 344 TEKKNTSPPSSDKTIIAPKVKERTHNVTEKVTQVLSLGADVLPEYKLQTPRINKFTILHY 403

Query: 404 SPFKAVWDWLILLLVIYTAVFTPYSAAFLLKETEEGPPATECGYACQPLAVVDLIVDIMF 463
           SPFKAVWDWLILLLVIYTA+FTPYSAAFLL + EE     ECGY+C PL VVDLIVDIMF
Sbjct: 404 SPFKAVWDWLILLLVIYTAIFTPYSAAFLLNDREEQ-KRRECGYSCSPLNVVDLIVDIMF 462

Query: 464 IVDILINFRTTYVNANEEVVSHPGRIAVHYFKGWFLIDMVAAIPFDLLIFGSGSEE---L 520
           I+DILINFRTTYVN NEEVVS P +IAVHYFKGWFLIDMVAAIPFDLLIFGSGS+E   L
Sbjct: 463 IIDILINFRTTYVNQNEEVVSDPAKIAVHYFKGWFLIDMVAAIPFDLLIFGSGSDETTTL 522

Query: 521 IGLLKTARLLRLVRVARKLDRYSEYGAAVLFLLMCTFALIAHWLACIWYAIGNMEQPHMD 580
           IGLLKTARLLRLVRVARKLDRYSEYGAAVL LLMC FALIAHWLACIWYAIGN+E+P++ 
Sbjct: 523 IGLLKTARLLRLVRVARKLDRYSEYGAAVLMLLMCIFALIAHWLACIWYAIGNVERPYLT 582

Query: 581 SRIGWLHNLGDQIGKPYN-SSGLGGPSIKDKYVTALYFTFSSLTSVGFGNVSPNTNSEKI 639
            +IGWL +LG QIGK YN S    GPSIKDKYVTALYFTFSSLTSVGFGNVSPNTNSEKI
Sbjct: 583 DKIGWLDSLGTQIGKRYNDSDSSSGPSIKDKYVTALYFTFSSLTSVGFGNVSPNTNSEKI 642

Query: 640 FSICVMLIGSLMYASIFGNVSAIIQRLYSGTARYHTQMLRVREFIRFHQIPNPLRQRLEE 699
           FSICVMLIGSLMYASIFGNVSAIIQRLYSGTARYH QMLRV+EFIRFHQIPNPLRQRLEE
Sbjct: 643 FSICVMLIGSLMYASIFGNVSAIIQRLYSGTARYHMQMLRVKEFIRFHQIPNPLRQRLEE 702

Query: 700 Y 700
           Y
Sbjct: 703 Y 703


>gi354495026
          Length = 986

 Score =  932 bits (2409), Expect = 0.0,   Method: Compositional matrix adjust.
 Identities = 479/721 (66%), Positives = 547/721 (75%), Gaps = 39/721 (5%)

Query: 1   MPVRRGHVAPQNTFLDTIIRKFEGQSRKFIIANARVENCAVIYCNDGFCELCGYSRAEVM 60
           MPVRRGHVAPQNTFL TIIRKFEGQ++KFIIANARV+NCA+IYCNDGFCE+ G+SR +VM
Sbjct: 1   MPVRRGHVAPQNTFLGTIIRKFEGQNKKFIIANARVQNCAIIYCNDGFCEMTGFSRPDVM 60

Query: 61  QRPCTCDFLHGPRTQRRAAAQIAQALLGAEERKVEIAFYRKDGSCFLCLVDVVPVKNEDG 120
           Q+PCTCDFLHGP T+R   AQIAQALLG+EERKVE+ +Y K+GS F+C   ++PVKN++G
Sbjct: 61  QKPCTCDFLHGPETKRHDIAQIAQALLGSEERKVEVTYYHKNGSTFICNTHIIPVKNQEG 120

Query: 121 AVIMFILNFEVVMEKDMVGSPAHDTNHRGPPTSWLAPGRAKTFRLKLPALLALTARESSV 180
             +MFI+NFE V ++D   SP      R  P   +     K F  K P L  LT R+ S+
Sbjct: 121 VAMMFIINFEYVTDEDNAASP-----ERINPILPVKSVNRKLFGFKFPGLRVLTYRKQSL 175

Query: 181 RSGGAGGAGAPGAVVVDVDLTPAAPSSESLALDEVTAMDNHVAGLGPAEERRALVGPG-- 238
                     P  VV+D     +  S +S+A+    +          A++ +AL+ P   
Sbjct: 176 PQED------PDVVVID----SSKHSDDSVAMKHFKSPTKESCSPSEADDTKALIQPSQC 225

Query: 239 SPPRSAPGQL----PSPRAHSLNPDASGSSCSLARTRSRESCASVRRASSADDIEAMRAG 294
           SP  +  G L    P  +   L PD   SS  L  +RSRES  S+RRASS  DIE     
Sbjct: 226 SPLVNISGPLDHSSPKRQWDRLYPDMLQSSSQLTHSRSRESLCSIRRASSVHDIEGF--S 283

Query: 295 VLPPP---PRHAS-------TGAMHPLRSGLLNSTSDSDLVRYRTISKIPQITLNFVDLK 344
           V P      RHAS        G  + ++S LL STSDS+L +Y TI+KIPQ+TLNF D+K
Sbjct: 284 VHPKNIFRDRHASEDNGRNVKGPFNHIKSSLLGSTSDSNLNKYSTINKIPQLTLNFSDVK 343

Query: 345 GDPFLAS-PTSDREIIAPKIKERTHNVTEKVTQVLSLGADVLPEYKLQAPRIHRWTILHY 403
            +    S P+SD+ IIAPK+KERTHNVTEKVTQVLSLGADVLPEYKLQ PRI+++TILHY
Sbjct: 344 TEKKNTSPPSSDKTIIAPKVKERTHNVTEKVTQVLSLGADVLPEYKLQTPRINKFTILHY 403

Query: 404 SPFKAVWDWLILLLVIYTAVFTPYSAAFLLKETEEGPPATECGYACQPLAVVDLIVDIMF 463
           SPFKAVWDWLILLLVIYTA+FTPYSAAFLL + EE     ECGY+C PL VVDLIVDIMF
Sbjct: 404 SPFKAVWDWLILLLVIYTAIFTPYSAAFLLNDREE-QKRRECGYSCSPLNVVDLIVDIMF 462

Query: 464 IVDILINFRTTYVNANEEVVSHPGRIAVHYFKGWFLIDMVAAIPFDLLIFGSGSEE---L 520
           I+DILINFRTTYVN NEEVVS P +IA+HYFKGWFLIDMVAAIPFDLLIFGSGS+E   L
Sbjct: 463 IIDILINFRTTYVNQNEEVVSDPAKIAIHYFKGWFLIDMVAAIPFDLLIFGSGSDETTTL 522

Query: 521 IGLLKTARLLRLVRVARKLDRYSEYGAAVLFLLMCTFALIAHWLACIWYAIGNMEQPHMD 580
           IGLLKTARLLRLVRVARKLDRYSEYGAAVL LLMC FALIAHWLACIWYAIGN+E+P++ 
Sbjct: 523 IGLLKTARLLRLVRVARKLDRYSEYGAAVLMLLMCIFALIAHWLACIWYAIGNVERPYLT 582

Query: 581 SRIGWLHNLGDQIGKPYN-SSGLGGPSIKDKYVTALYFTFSSLTSVGFGNVSPNTNSEKI 639
            +IGWL +LG QIGK YN S    GPSIKDKYVTALYFTFSSLTSVGFGNVSPNTNSEKI
Sbjct: 583 DKIGWLDSLGQQIGKRYNDSDSSSGPSIKDKYVTALYFTFSSLTSVGFGNVSPNTNSEKI 642

Query: 640 FSICVMLIGSLMYASIFGNVSAIIQRLYSGTARYHTQMLRVREFIRFHQIPNPLRQRLEE 699
           FSICVMLIGSLMYASIFGNVSAIIQRLYSGTARYH QMLRV+EFIRFHQIPNPLRQRLEE
Sbjct: 643 FSICVMLIGSLMYASIFGNVSAIIQRLYSGTARYHMQMLRVKEFIRFHQIPNPLRQRLEE 702

Query: 700 Y 700
           Y
Sbjct: 703 Y 703


>gi74004406
          Length = 1197

 Score =  932 bits (2408), Expect = 0.0,   Method: Compositional matrix adjust.
 Identities = 478/721 (66%), Positives = 549/721 (76%), Gaps = 39/721 (5%)

Query: 1   MPVRRGHVAPQNTFLDTIIRKFEGQSRKFIIANARVENCAVIYCNDGFCELCGYSRAEVM 60
           MPVRRGHVAPQNTFL TIIRKFEGQ++KFIIANARV+NCA+IYCNDGFCE+ G+SR +VM
Sbjct: 1   MPVRRGHVAPQNTFLGTIIRKFEGQNKKFIIANARVQNCAIIYCNDGFCEMTGFSRPDVM 60

Query: 61  QRPCTCDFLHGPRTQRRAAAQIAQALLGAEERKVEIAFYRKDGSCFLCLVDVVPVKNEDG 120
           Q+PCTCDFLHGP T+R   AQIAQALLG+EERKVE+ +Y K+GS F+C   ++PVKN++G
Sbjct: 61  QKPCTCDFLHGPETKRHDIAQIAQALLGSEERKVEVTYYHKNGSTFICNTHIIPVKNQEG 120

Query: 121 AVIMFILNFEVVMEKDMVGSPAHDTNHRGPPTSWLAPGRAKTFRLKLPALLALTARESSV 180
             +MFI+NFE V +++   SP      R  P   +     K F  K PAL  LT R+ S+
Sbjct: 121 VAMMFIINFEYVTDEENAASP-----ERVNPILPVKTVNRKLFGFKFPALRVLTYRKQSL 175

Query: 181 RSGGAGGAGAPGAVVVDVDLTPAAPSSESLALDEVTAMDNHVAGLGPAEERRALVGPG-- 238
                     P  VV+D     +  S +S+A+    +          A++ +AL+ P   
Sbjct: 176 PQED------PDVVVID----SSKQSDDSVAMKHFKSPTKESCSPSEADDTKALIQPSKC 225

Query: 239 SPPRSAPGQL----PSPRAHSLNPDASGSSCSLARTRSRESCASVRRASSADDIEAMRAG 294
           SP  +  G L    P  +   L PD   SS  L  +RS+ES  S+RRASS  DIE     
Sbjct: 226 SPLVNISGPLDHSSPKRQWDRLYPDMLQSSTQLTHSRSKESICSIRRASSVHDIEGF--S 283

Query: 295 VLPPP---PRHAS-------TGAMHPLRSGLLNSTSDSDLVRYRTISKIPQITLNFVDLK 344
           V P      RHAS        G  + ++S LL STSDS+L +Y TI+KIPQ+TLNF D+K
Sbjct: 284 VHPKNIFRDRHASEDNGRNVKGPFNHIKSSLLGSTSDSNLNKYSTINKIPQLTLNFSDVK 343

Query: 345 GDPFLAS-PTSDREIIAPKIKERTHNVTEKVTQVLSLGADVLPEYKLQAPRIHRWTILHY 403
            +   AS P+SD+ IIAPK+K+RTHNVTEKVTQVLSLGADVLPEYKLQ PRI+++TILHY
Sbjct: 344 TEKKNASPPSSDKTIIAPKVKDRTHNVTEKVTQVLSLGADVLPEYKLQTPRINKFTILHY 403

Query: 404 SPFKAVWDWLILLLVIYTAVFTPYSAAFLLKETEEGPPATECGYACQPLAVVDLIVDIMF 463
           SPFKAVWDWLILLLVIYTA+FTPYSAAFLL + EE     ECGY+C PL VVDLIVDIMF
Sbjct: 404 SPFKAVWDWLILLLVIYTAIFTPYSAAFLLNDREE-QKRRECGYSCSPLNVVDLIVDIMF 462

Query: 464 IVDILINFRTTYVNANEEVVSHPGRIAVHYFKGWFLIDMVAAIPFDLLIFGSGSEE---L 520
           I+DILINFRTTYVN NEEVVS P +IA+HYFKGWFLIDMVAAIPFDLLIFGSGS+E   L
Sbjct: 463 IIDILINFRTTYVNQNEEVVSDPAKIAIHYFKGWFLIDMVAAIPFDLLIFGSGSDETTTL 522

Query: 521 IGLLKTARLLRLVRVARKLDRYSEYGAAVLFLLMCTFALIAHWLACIWYAIGNMEQPHMD 580
           IGLLKTARLLRLVRVARKLDRYSEYGAAVL LLMC FALIAHWLACIWYAIGN+E+P++ 
Sbjct: 523 IGLLKTARLLRLVRVARKLDRYSEYGAAVLMLLMCIFALIAHWLACIWYAIGNVERPYLT 582

Query: 581 SRIGWLHNLGDQIGKPYN-SSGLGGPSIKDKYVTALYFTFSSLTSVGFGNVSPNTNSEKI 639
            +IGWL +LG QIGK YN S    GPSIKDKYVTALYFTFSSLTSVGFGNVSPNTNSEKI
Sbjct: 583 DKIGWLDSLGQQIGKRYNDSDSSSGPSIKDKYVTALYFTFSSLTSVGFGNVSPNTNSEKI 642

Query: 640 FSICVMLIGSLMYASIFGNVSAIIQRLYSGTARYHTQMLRVREFIRFHQIPNPLRQRLEE 699
           FSICVMLIGSLMYASIFGNVSAIIQRLYSGTARYH QMLRV+EFIRFHQIPNPLRQRLEE
Sbjct: 643 FSICVMLIGSLMYASIFGNVSAIIQRLYSGTARYHMQMLRVKEFIRFHQIPNPLRQRLEE 702

Query: 700 Y 700
           Y
Sbjct: 703 Y 703


>gi344268043
          Length = 1196

 Score =  930 bits (2404), Expect = 0.0,   Method: Compositional matrix adjust.
 Identities = 478/721 (66%), Positives = 548/721 (76%), Gaps = 39/721 (5%)

Query: 1   MPVRRGHVAPQNTFLDTIIRKFEGQSRKFIIANARVENCAVIYCNDGFCELCGYSRAEVM 60
           MPVRRGHVAPQNTFL TIIRKFEGQ++KFIIANARV+NCA+IYCNDGFCE+ G+SR +VM
Sbjct: 1   MPVRRGHVAPQNTFLGTIIRKFEGQNKKFIIANARVQNCAIIYCNDGFCEMTGFSRPDVM 60

Query: 61  QRPCTCDFLHGPRTQRRAAAQIAQALLGAEERKVEIAFYRKDGSCFLCLVDVVPVKNEDG 120
           Q+PCTCDFLHGP T+R   AQIAQALLG+EERKVE+ +Y K+GS F+C   ++PVKN++G
Sbjct: 61  QKPCTCDFLHGPETKRHDIAQIAQALLGSEERKVEVTYYHKNGSTFICNTHIIPVKNQEG 120

Query: 121 AVIMFILNFEVVMEKDMVGSPAHDTNHRGPPTSWLAPGRAKTFRLKLPALLALTARESSV 180
             +MFI+NFE V +++   SP      R  P   +     K F LK P L  LT R+ S+
Sbjct: 121 VAMMFIINFEYVTDEENAASP-----ERVNPILPVKTVNRKLFGLKFPGLRVLTYRKQSL 175

Query: 181 RSGGAGGAGAPGAVVVDVDLTPAAPSSESLALDEVTAMDNHVAGLGPAEERRALVGPG-- 238
                     P AVV+D     +  S +S+A+    +          A++ +AL+ P   
Sbjct: 176 PQED------PDAVVID----SSKHSDDSVAMKHFKSPTKESCSPSEADDTKALIQPSKC 225

Query: 239 SPPRSAPGQL----PSPRAHSLNPDASGSSCSLARTRSRESCASVRRASSADDIEAMRAG 294
           SP  +  G L    P  +   L PD   SS  L  +RSRES  S+RRASS  +IE     
Sbjct: 226 SPLVNISGPLDHSSPKRQWDRLYPDMLQSSSQLTHSRSRESLCSIRRASSVHNIEGF--S 283

Query: 295 VLPPP---PRHAS-------TGAMHPLRSGLLNSTSDSDLVRYRTISKIPQITLNFVDLK 344
           V P      RHAS        G  + ++S LL STSDS+L +Y TI+KIPQ+TLNF D+K
Sbjct: 284 VHPKSIFRDRHASEDNGRNVKGPFNHIKSSLLGSTSDSNLNKYSTINKIPQLTLNFSDVK 343

Query: 345 GDPFLAS-PTSDREIIAPKIKERTHNVTEKVTQVLSLGADVLPEYKLQAPRIHRWTILHY 403
            +    S P+SD+ IIAPK+K+RTHNVTEKVTQVLSLGADVLPEYKLQ PRI+++TILHY
Sbjct: 344 TEKKNTSPPSSDKTIIAPKVKDRTHNVTEKVTQVLSLGADVLPEYKLQTPRINKFTILHY 403

Query: 404 SPFKAVWDWLILLLVIYTAVFTPYSAAFLLKETEEGPPATECGYACQPLAVVDLIVDIMF 463
           SPFKAVWDWLILLLVIYTA+FTPYSAAFLL + EE     ECGY+C PL VVDLIVDIMF
Sbjct: 404 SPFKAVWDWLILLLVIYTAIFTPYSAAFLLNDREEQ-KRRECGYSCSPLNVVDLIVDIMF 462

Query: 464 IVDILINFRTTYVNANEEVVSHPGRIAVHYFKGWFLIDMVAAIPFDLLIFGSGSEE---L 520
           I+DILINFRTTYVN NEEVVS P +IA+HYFKGWFLIDMVAAIPFDLLIFGSGS+E   L
Sbjct: 463 IIDILINFRTTYVNQNEEVVSDPAKIAIHYFKGWFLIDMVAAIPFDLLIFGSGSDETTTL 522

Query: 521 IGLLKTARLLRLVRVARKLDRYSEYGAAVLFLLMCTFALIAHWLACIWYAIGNMEQPHMD 580
           IGLLKTARLLRLVRVARKLDRYSEYGAAVL LLMC FALIAHWLACIWYAIGN+E+P++ 
Sbjct: 523 IGLLKTARLLRLVRVARKLDRYSEYGAAVLMLLMCIFALIAHWLACIWYAIGNVERPYLT 582

Query: 581 SRIGWLHNLGDQIGKPYN-SSGLGGPSIKDKYVTALYFTFSSLTSVGFGNVSPNTNSEKI 639
            +IGWL  LG QIGK YN S    GPSIKDKYVTALYFTFSSLTSVGFGNVSPNTNSEKI
Sbjct: 583 DKIGWLDTLGLQIGKRYNDSDSSSGPSIKDKYVTALYFTFSSLTSVGFGNVSPNTNSEKI 642

Query: 640 FSICVMLIGSLMYASIFGNVSAIIQRLYSGTARYHTQMLRVREFIRFHQIPNPLRQRLEE 699
           FSICVMLIGSLMYASIFGNVSAIIQRLYSGTARYH QMLRV+EFIRFHQIPNPLRQRLEE
Sbjct: 643 FSICVMLIGSLMYASIFGNVSAIIQRLYSGTARYHMQMLRVKEFIRFHQIPNPLRQRLEE 702

Query: 700 Y 700
           Y
Sbjct: 703 Y 703


>gi116875836
          Length = 1195

 Score =  930 bits (2403), Expect = 0.0,   Method: Compositional matrix adjust.
 Identities = 477/721 (66%), Positives = 547/721 (75%), Gaps = 39/721 (5%)

Query: 1   MPVRRGHVAPQNTFLDTIIRKFEGQSRKFIIANARVENCAVIYCNDGFCELCGYSRAEVM 60
           MPVRRGHVAPQNTFL TIIRKFEGQ++KFIIANARV+NCA+IYCNDGFCE+ G+SR +VM
Sbjct: 1   MPVRRGHVAPQNTFLGTIIRKFEGQNKKFIIANARVQNCAIIYCNDGFCEMTGFSRPDVM 60

Query: 61  QRPCTCDFLHGPRTQRRAAAQIAQALLGAEERKVEIAFYRKDGSCFLCLVDVVPVKNEDG 120
           Q+PCTCDFLHGP T+R   AQIAQALLG+EERKVE+ +Y K+GS F+C   ++PVKN++G
Sbjct: 61  QKPCTCDFLHGPETKRHDIAQIAQALLGSEERKVEVTYYHKNGSTFICNTHIIPVKNQEG 120

Query: 121 AVIMFILNFEVVMEKDMVGSPAHDTNHRGPPTSWLAPGRAKTFRLKLPALLALTARESSV 180
             +MFI+NFE V +++   +P      R  P   +     K F  K P L  LT R+ S+
Sbjct: 121 VAMMFIINFEYVTDEENAATP-----ERVNPILPVKTVNRKLFGFKFPGLRVLTYRKQSL 175

Query: 181 RSGGAGGAGAPGAVVVDVDLTPAAPSSESLALDEVTAMDNHVAGLGPAEERRALVGPG-- 238
                     P  VV+D     +  S +S+A+    +          A++ +AL+ P   
Sbjct: 176 PQED------PDVVVID----SSKHSDDSVAMKHFKSPTKESCSPSEADDTKALIQPSQC 225

Query: 239 SPPRSAPGQL----PSPRAHSLNPDASGSSCSLARTRSRESCASVRRASSADDIEAMRAG 294
           SP  +  G L    P  +   L PD   SS  L  +RSRES  S+RRASS  DIE     
Sbjct: 226 SPLVNISGPLDHSSPKRQWDRLYPDMLQSSSQLTHSRSRESLCSIRRASSVHDIEGF--S 283

Query: 295 VLPPP---PRHAS-------TGAMHPLRSGLLNSTSDSDLVRYRTISKIPQITLNFVDLK 344
           V P      RHAS        G  + ++S LL STSDS+L +Y TI+KIPQ+TLNF D+K
Sbjct: 284 VHPKNIFRDRHASEDNGRNVKGPFNHIKSSLLGSTSDSNLNKYSTINKIPQLTLNFSDVK 343

Query: 345 GDPFLAS-PTSDREIIAPKIKERTHNVTEKVTQVLSLGADVLPEYKLQAPRIHRWTILHY 403
            +    S P+SD+ IIAPK+KERTHNVTEKVTQVLSLGADVLPEYKLQ PRI+++TILHY
Sbjct: 344 TEKKNTSPPSSDKTIIAPKVKERTHNVTEKVTQVLSLGADVLPEYKLQTPRINKFTILHY 403

Query: 404 SPFKAVWDWLILLLVIYTAVFTPYSAAFLLKETEEGPPATECGYACQPLAVVDLIVDIMF 463
           SPFKAVWDWLILLLVIYTA+FTPYSAAFLL + EE     ECGY+C PL VVDLIVDIMF
Sbjct: 404 SPFKAVWDWLILLLVIYTAIFTPYSAAFLLNDREEQ-KRRECGYSCSPLNVVDLIVDIMF 462

Query: 464 IVDILINFRTTYVNANEEVVSHPGRIAVHYFKGWFLIDMVAAIPFDLLIFGSGSEE---L 520
           I+DILINFRTTYVN NEEVVS P +IA+HYFKGWFLIDMVAAIPFDLLIFGSGS+E   L
Sbjct: 463 IIDILINFRTTYVNQNEEVVSDPAKIAIHYFKGWFLIDMVAAIPFDLLIFGSGSDETTTL 522

Query: 521 IGLLKTARLLRLVRVARKLDRYSEYGAAVLFLLMCTFALIAHWLACIWYAIGNMEQPHMD 580
           IGLLKTARLLRLVRVARKLDRYSEYGAAVL LLMC FALIAHWLACIWYAIGN+E+P++ 
Sbjct: 523 IGLLKTARLLRLVRVARKLDRYSEYGAAVLMLLMCIFALIAHWLACIWYAIGNVERPYLT 582

Query: 581 SRIGWLHNLGDQIGKPYN-SSGLGGPSIKDKYVTALYFTFSSLTSVGFGNVSPNTNSEKI 639
            +IGWL +LG QIGK YN S    GPSIKDKYVTALYFTFSSLTSVGFGNVSPNTNSEKI
Sbjct: 583 DKIGWLDSLGTQIGKRYNDSDSSSGPSIKDKYVTALYFTFSSLTSVGFGNVSPNTNSEKI 642

Query: 640 FSICVMLIGSLMYASIFGNVSAIIQRLYSGTARYHTQMLRVREFIRFHQIPNPLRQRLEE 699
           FSICVMLIGSLMYASIFGNVSAIIQRLYSGTARYH QMLRV+EFIRFHQIPNPLRQRLEE
Sbjct: 643 FSICVMLIGSLMYASIFGNVSAIIQRLYSGTARYHMQMLRVKEFIRFHQIPNPLRQRLEE 702

Query: 700 Y 700
           Y
Sbjct: 703 Y 703


>gi126326249
          Length = 1203

 Score =  929 bits (2402), Expect = 0.0,   Method: Compositional matrix adjust.
 Identities = 477/721 (66%), Positives = 547/721 (75%), Gaps = 39/721 (5%)

Query: 1   MPVRRGHVAPQNTFLDTIIRKFEGQSRKFIIANARVENCAVIYCNDGFCELCGYSRAEVM 60
           MPVRRGHVAPQNTFL TIIRKFEGQ++KFIIANARV+NCA+IYCNDGFCE+ G+SR +VM
Sbjct: 1   MPVRRGHVAPQNTFLGTIIRKFEGQNKKFIIANARVQNCAIIYCNDGFCEMTGFSRPDVM 60

Query: 61  QRPCTCDFLHGPRTQRRAAAQIAQALLGAEERKVEIAFYRKDGSCFLCLVDVVPVKNEDG 120
           Q+PCTCDFLHGP T+R   AQIAQALLG+EERKVE+ +Y K+GS F+C   ++PVKN++G
Sbjct: 61  QKPCTCDFLHGPETKRHDIAQIAQALLGSEERKVEVTYYHKNGSTFICNTHIIPVKNQEG 120

Query: 121 AVIMFILNFEVVMEKDMVGSPAHDTNHRGPPTSWLAPGRAKTFRLKLPALLALTARESSV 180
             +MFI+NFE V +++   SP      R  P     P   K F  KLP L  LT R+ S+
Sbjct: 121 VAMMFIINFEYVTDEENAASPE-----RFNPILPTKPVNRKLFGFKLPGLRLLTYRKQSL 175

Query: 181 RSGGAGGAGAPGAVVVDVDLTPAAPSSESLALDEVTAMDNHVAGLGPAEERRALVGPG-- 238
                     P  VV+D     +  S +S+A+    +          A++ +AL+ P   
Sbjct: 176 PQED------PDVVVID----SSKHSDDSVAMKHFKSPTKESCSPSEADDTKALIQPSKC 225

Query: 239 SPPRSAPGQL----PSPRAHSLNPDASGSSCSLARTRSRESCASVRRASSADDIEAMRAG 294
           SP  +  G L    P  +   L PD   SS  L  +RS+ES  S+RRASS  DIE     
Sbjct: 226 SPLVNISGPLDHSSPKRQWDRLYPDMLQSSSQLTHSRSKESICSIRRASSVHDIEGF--S 283

Query: 295 VLPPP---PRHAS-------TGAMHPLRSGLLNSTSDSDLVRYRTISKIPQITLNFVDLK 344
           V P      RHAS        G  + ++S LL STSDS+L +Y TI+KIPQ+TLNF D+K
Sbjct: 284 VHPKNVFRDRHASEDNGRHVKGPFNHIKSSLLGSTSDSNLNKYSTINKIPQLTLNFSDVK 343

Query: 345 GDPFLAS-PTSDREIIAPKIKERTHNVTEKVTQVLSLGADVLPEYKLQAPRIHRWTILHY 403
            +    S P+S++ IIAPK+K+RTHNVTEKVTQVLSLGADVLPEYKLQ PRI+++TILHY
Sbjct: 344 TEKKNTSPPSSEKTIIAPKVKDRTHNVTEKVTQVLSLGADVLPEYKLQTPRINKFTILHY 403

Query: 404 SPFKAVWDWLILLLVIYTAVFTPYSAAFLLKETEEGPPATECGYACQPLAVVDLIVDIMF 463
           SPFKAVWDWLILLLVIYTA+FTPYSAAFLL + EE     ECGY+C PL VVDLIVDIMF
Sbjct: 404 SPFKAVWDWLILLLVIYTAIFTPYSAAFLLNDREEQ-KRRECGYSCSPLNVVDLIVDIMF 462

Query: 464 IVDILINFRTTYVNANEEVVSHPGRIAVHYFKGWFLIDMVAAIPFDLLIFGSGSEE---L 520
           I+DILINFRTTYVN NEEVVS P +IA+HYFKGWFLIDMVAAIPFDLLIFGSGS+E   L
Sbjct: 463 IIDILINFRTTYVNQNEEVVSDPAKIAIHYFKGWFLIDMVAAIPFDLLIFGSGSDETTTL 522

Query: 521 IGLLKTARLLRLVRVARKLDRYSEYGAAVLFLLMCTFALIAHWLACIWYAIGNMEQPHMD 580
           IGLLKTARLLRLVRVARKLDRYSEYGAAVL LLMC FALIAHWLACIWYAIGN+E+P++ 
Sbjct: 523 IGLLKTARLLRLVRVARKLDRYSEYGAAVLMLLMCIFALIAHWLACIWYAIGNVERPYLI 582

Query: 581 SRIGWLHNLGDQIGKPYNSS-GLGGPSIKDKYVTALYFTFSSLTSVGFGNVSPNTNSEKI 639
            +IGWL  LG QIGK YN S    GPSIKDKYVTALYFTFSSLTSVGFGNVSPNTNSEKI
Sbjct: 583 DKIGWLDTLGQQIGKRYNQSDASSGPSIKDKYVTALYFTFSSLTSVGFGNVSPNTNSEKI 642

Query: 640 FSICVMLIGSLMYASIFGNVSAIIQRLYSGTARYHTQMLRVREFIRFHQIPNPLRQRLEE 699
           FSICVMLIGSLMYASIFGNVSAIIQRLYSGTARYH QMLRV+EFIRFHQIPNPLRQRLEE
Sbjct: 643 FSICVMLIGSLMYASIFGNVSAIIQRLYSGTARYHMQMLRVKEFIRFHQIPNPLRQRLEE 702

Query: 700 Y 700
           Y
Sbjct: 703 Y 703


>gi297471682
          Length = 1197

 Score =  929 bits (2401), Expect = 0.0,   Method: Compositional matrix adjust.
 Identities = 476/721 (66%), Positives = 548/721 (76%), Gaps = 39/721 (5%)

Query: 1   MPVRRGHVAPQNTFLDTIIRKFEGQSRKFIIANARVENCAVIYCNDGFCELCGYSRAEVM 60
           MPVRRGHVAPQNTFL TIIRKFEGQ++KFIIANARV+NCA+IYCNDGFCE+ G+SR +VM
Sbjct: 1   MPVRRGHVAPQNTFLGTIIRKFEGQNKKFIIANARVQNCAIIYCNDGFCEMTGFSRPDVM 60

Query: 61  QRPCTCDFLHGPRTQRRAAAQIAQALLGAEERKVEIAFYRKDGSCFLCLVDVVPVKNEDG 120
           Q+PCTCDFLHGP T+R   AQIAQALLG+EERKVE+ +Y K+GS F+C   ++PVKN++G
Sbjct: 61  QKPCTCDFLHGPETKRHDVAQIAQALLGSEERKVEVTYYHKNGSTFICNTHIIPVKNQEG 120

Query: 121 AVIMFILNFEVVMEKDMVGSPAHDTNHRGPPTSWLAPGRAKTFRLKLPALLALTARESSV 180
             +MFI+NFE V  ++   SP      R  P   +     K F  K P L  LT R+ S+
Sbjct: 121 VAMMFIINFEYVRNEENAASP-----ERVNPILPVKTVNRKLFGFKFPGLRVLTYRKQSL 175

Query: 181 RSGGAGGAGAPGAVVVDVDLTPAAPSSESLALDEVTAMDNHVAGLGPAEERRALVGPG-- 238
                     P  VV++     +  S +S+A+  + +          A++ +AL+ P   
Sbjct: 176 PQED------PDVVVIE----SSKHSDDSVAMKHLKSPTKESCSPSEADDTKALIQPSKC 225

Query: 239 SPPRSAPGQL----PSPRAHSLNPDASGSSCSLARTRSRESCASVRRASSADDIEAMRAG 294
           SP  +  G L    P  +   L PD   SS  L  +RS+ES  S+RRASS  DIE     
Sbjct: 226 SPLVNISGPLDHSSPKRQWDRLYPDMLQSSSQLTHSRSKESICSIRRASSVHDIEGF--S 283

Query: 295 VLPPP---PRHAS-------TGAMHPLRSGLLNSTSDSDLVRYRTISKIPQITLNFVDLK 344
           V P      RHAS        G  + ++S LL STSDS+L +Y TI+KIPQ+TLNF D+K
Sbjct: 284 VHPKNIFRDRHASEDNGRNVKGPFNHIKSSLLGSTSDSNLNKYSTINKIPQLTLNFSDVK 343

Query: 345 GDPFLAS-PTSDREIIAPKIKERTHNVTEKVTQVLSLGADVLPEYKLQAPRIHRWTILHY 403
            +   AS P+SD+ IIAPK+K+RTHNVTEKVTQVLSLGADVLPEYKLQ PRI+++TILHY
Sbjct: 344 AEKKNASPPSSDKTIIAPKVKDRTHNVTEKVTQVLSLGADVLPEYKLQTPRINKFTILHY 403

Query: 404 SPFKAVWDWLILLLVIYTAVFTPYSAAFLLKETEEGPPATECGYACQPLAVVDLIVDIMF 463
           SPFKAVWDWLILLLVIYTA+FTPYSAAFLL + EE     ECGY+C PL VVDLIVDIMF
Sbjct: 404 SPFKAVWDWLILLLVIYTAIFTPYSAAFLLNDREEQ-KRRECGYSCSPLNVVDLIVDIMF 462

Query: 464 IVDILINFRTTYVNANEEVVSHPGRIAVHYFKGWFLIDMVAAIPFDLLIFGSGSEE---L 520
           I+DILINFRTTYVN NEEVVS P +IA+HYFKGWFLIDMVAAIPFDLLIFGSGS+E   L
Sbjct: 463 IIDILINFRTTYVNQNEEVVSDPAKIAIHYFKGWFLIDMVAAIPFDLLIFGSGSDETTTL 522

Query: 521 IGLLKTARLLRLVRVARKLDRYSEYGAAVLFLLMCTFALIAHWLACIWYAIGNMEQPHMD 580
           IGLLKTARLLRLVRVARKLDRYSEYGAAVL LLMC FALIAHWLACIWYAIGN+E+P++ 
Sbjct: 523 IGLLKTARLLRLVRVARKLDRYSEYGAAVLMLLMCIFALIAHWLACIWYAIGNVERPYLT 582

Query: 581 SRIGWLHNLGDQIGKPYN-SSGLGGPSIKDKYVTALYFTFSSLTSVGFGNVSPNTNSEKI 639
            +IGWL +LG QIGK YN S    GPSIKDKYVTALYFTFSSLTSVGFGNVSPNTNSEKI
Sbjct: 583 DKIGWLDSLGQQIGKRYNDSDSSSGPSIKDKYVTALYFTFSSLTSVGFGNVSPNTNSEKI 642

Query: 640 FSICVMLIGSLMYASIFGNVSAIIQRLYSGTARYHTQMLRVREFIRFHQIPNPLRQRLEE 699
           FSICVMLIGSLMYASIFGNVSAIIQRLYSGTARYH QMLRV+EFIRFHQIPNPLRQRLEE
Sbjct: 643 FSICVMLIGSLMYASIFGNVSAIIQRLYSGTARYHMQMLRVKEFIRFHQIPNPLRQRLEE 702

Query: 700 Y 700
           Y
Sbjct: 703 Y 703


>gi126326251
          Length = 1199

 Score =  929 bits (2401), Expect = 0.0,   Method: Compositional matrix adjust.
 Identities = 477/721 (66%), Positives = 547/721 (75%), Gaps = 39/721 (5%)

Query: 1   MPVRRGHVAPQNTFLDTIIRKFEGQSRKFIIANARVENCAVIYCNDGFCELCGYSRAEVM 60
           MPVRRGHVAPQNTFL TIIRKFEGQ++KFIIANARV+NCA+IYCNDGFCE+ G+SR +VM
Sbjct: 1   MPVRRGHVAPQNTFLGTIIRKFEGQNKKFIIANARVQNCAIIYCNDGFCEMTGFSRPDVM 60

Query: 61  QRPCTCDFLHGPRTQRRAAAQIAQALLGAEERKVEIAFYRKDGSCFLCLVDVVPVKNEDG 120
           Q+PCTCDFLHGP T+R   AQIAQALLG+EERKVE+ +Y K+GS F+C   ++PVKN++G
Sbjct: 61  QKPCTCDFLHGPETKRHDIAQIAQALLGSEERKVEVTYYHKNGSTFICNTHIIPVKNQEG 120

Query: 121 AVIMFILNFEVVMEKDMVGSPAHDTNHRGPPTSWLAPGRAKTFRLKLPALLALTARESSV 180
             +MFI+NFE V +++   SP      R  P     P   K F  KLP L  LT R+ S+
Sbjct: 121 VAMMFIINFEYVTDEENAASP-----ERFNPILPTKPVNRKLFGFKLPGLRLLTYRKQSL 175

Query: 181 RSGGAGGAGAPGAVVVDVDLTPAAPSSESLALDEVTAMDNHVAGLGPAEERRALVGPG-- 238
                     P  VV+D     +  S +S+A+    +          A++ +AL+ P   
Sbjct: 176 PQED------PDVVVID----SSKHSDDSVAMKHFKSPTKESCSPSEADDTKALIQPSKC 225

Query: 239 SPPRSAPGQL----PSPRAHSLNPDASGSSCSLARTRSRESCASVRRASSADDIEAMRAG 294
           SP  +  G L    P  +   L PD   SS  L  +RS+ES  S+RRASS  DIE     
Sbjct: 226 SPLVNISGPLDHSSPKRQWDRLYPDMLQSSSQLTHSRSKESICSIRRASSVHDIEGF--S 283

Query: 295 VLPPP---PRHAS-------TGAMHPLRSGLLNSTSDSDLVRYRTISKIPQITLNFVDLK 344
           V P      RHAS        G  + ++S LL STSDS+L +Y TI+KIPQ+TLNF D+K
Sbjct: 284 VHPKNVFRDRHASEDNGRHVKGPFNHIKSSLLGSTSDSNLNKYSTINKIPQLTLNFSDVK 343

Query: 345 GDPFLAS-PTSDREIIAPKIKERTHNVTEKVTQVLSLGADVLPEYKLQAPRIHRWTILHY 403
            +    S P+S++ IIAPK+K+RTHNVTEKVTQVLSLGADVLPEYKLQ PRI+++TILHY
Sbjct: 344 TEKKNTSPPSSEKTIIAPKVKDRTHNVTEKVTQVLSLGADVLPEYKLQTPRINKFTILHY 403

Query: 404 SPFKAVWDWLILLLVIYTAVFTPYSAAFLLKETEEGPPATECGYACQPLAVVDLIVDIMF 463
           SPFKAVWDWLILLLVIYTA+FTPYSAAFLL + EE     ECGY+C PL VVDLIVDIMF
Sbjct: 404 SPFKAVWDWLILLLVIYTAIFTPYSAAFLLNDREEQ-KRRECGYSCSPLNVVDLIVDIMF 462

Query: 464 IVDILINFRTTYVNANEEVVSHPGRIAVHYFKGWFLIDMVAAIPFDLLIFGSGSEE---L 520
           I+DILINFRTTYVN NEEVVS P +IA+HYFKGWFLIDMVAAIPFDLLIFGSGS+E   L
Sbjct: 463 IIDILINFRTTYVNQNEEVVSDPAKIAIHYFKGWFLIDMVAAIPFDLLIFGSGSDETTTL 522

Query: 521 IGLLKTARLLRLVRVARKLDRYSEYGAAVLFLLMCTFALIAHWLACIWYAIGNMEQPHMD 580
           IGLLKTARLLRLVRVARKLDRYSEYGAAVL LLMC FALIAHWLACIWYAIGN+E+P++ 
Sbjct: 523 IGLLKTARLLRLVRVARKLDRYSEYGAAVLMLLMCIFALIAHWLACIWYAIGNVERPYLI 582

Query: 581 SRIGWLHNLGDQIGKPYNSSGL-GGPSIKDKYVTALYFTFSSLTSVGFGNVSPNTNSEKI 639
            +IGWL  LG QIGK YN S    GPSIKDKYVTALYFTFSSLTSVGFGNVSPNTNSEKI
Sbjct: 583 DKIGWLDTLGQQIGKRYNQSDASSGPSIKDKYVTALYFTFSSLTSVGFGNVSPNTNSEKI 642

Query: 640 FSICVMLIGSLMYASIFGNVSAIIQRLYSGTARYHTQMLRVREFIRFHQIPNPLRQRLEE 699
           FSICVMLIGSLMYASIFGNVSAIIQRLYSGTARYH QMLRV+EFIRFHQIPNPLRQRLEE
Sbjct: 643 FSICVMLIGSLMYASIFGNVSAIIQRLYSGTARYHMQMLRVKEFIRFHQIPNPLRQRLEE 702

Query: 700 Y 700
           Y
Sbjct: 703 Y 703


>gi291391631
          Length = 1201

 Score =  929 bits (2400), Expect = 0.0,   Method: Compositional matrix adjust.
 Identities = 476/721 (66%), Positives = 547/721 (75%), Gaps = 39/721 (5%)

Query: 1   MPVRRGHVAPQNTFLDTIIRKFEGQSRKFIIANARVENCAVIYCNDGFCELCGYSRAEVM 60
           MPVRRGHVAPQNTFL TIIRKFEGQ++KFIIANARV+NCA+IYCNDGFCE+ G+SR +VM
Sbjct: 1   MPVRRGHVAPQNTFLGTIIRKFEGQNKKFIIANARVQNCAIIYCNDGFCEMTGFSRPDVM 60

Query: 61  QRPCTCDFLHGPRTQRRAAAQIAQALLGAEERKVEIAFYRKDGSCFLCLVDVVPVKNEDG 120
           Q+PCTCDFLHGP T+R   AQIAQALLG+EERKVE+ +Y K+GS F+C   ++PVKN++G
Sbjct: 61  QKPCTCDFLHGPETKRHDIAQIAQALLGSEERKVEVTYYHKNGSTFICNTHIIPVKNQEG 120

Query: 121 AVIMFILNFEVVMEKDMVGSPAHDTNHRGPPTSWLAPGRAKTFRLKLPALLALTARESSV 180
             +MFI+NFE V +++   SP      R  P   +     K F  K P L  LT R+ S+
Sbjct: 121 VAMMFIINFEYVTDEENAASP-----ERVNPILPVKTVNRKLFGFKFPGLRVLTYRKQSL 175

Query: 181 RSGGAGGAGAPGAVVVDVDLTPAAPSSESLALDEVTAMDNHVAGLGPAEERRALVGPG-- 238
                     P  VV+D     +  S +S+A+    +          A++ +AL+ P   
Sbjct: 176 PQED------PDVVVID----SSKHSDDSVAMKHFKSPTKESCSPSEADDTKALIQPSKC 225

Query: 239 SPPRSAPGQL----PSPRAHSLNPDASGSSCSLARTRSRESCASVRRASSADDIEAMRAG 294
           SP  +  G L    P  +   L PD   SS  L  +RS+ES  S+RRASS  DIE     
Sbjct: 226 SPLVNISGPLDHSSPKRQWDRLYPDMLQSSSRLTHSRSKESICSIRRASSVHDIEGF--S 283

Query: 295 VLPPP---PRHAS-------TGAMHPLRSGLLNSTSDSDLVRYRTISKIPQITLNFVDLK 344
           V P      RHAS        G  + ++S LL STSDS+L +Y TI+KIPQ+TLNF D+K
Sbjct: 284 VHPKNIFRDRHASEDNGRNVKGPFNHIKSSLLGSTSDSNLNKYSTINKIPQLTLNFSDVK 343

Query: 345 GDPFLAS-PTSDREIIAPKIKERTHNVTEKVTQVLSLGADVLPEYKLQAPRIHRWTILHY 403
            +    S P+SD+ IIAPK+K+RTHNVTEKVTQVLSLGADVLPEYKLQ PRI+++TILHY
Sbjct: 344 TEKKNTSPPSSDKTIIAPKVKDRTHNVTEKVTQVLSLGADVLPEYKLQTPRINKFTILHY 403

Query: 404 SPFKAVWDWLILLLVIYTAVFTPYSAAFLLKETEEGPPATECGYACQPLAVVDLIVDIMF 463
           SPFKAVWDWLILLLVIYTA+FTPYSAAFLL + EE     ECGY+C PL VVDLIVDIMF
Sbjct: 404 SPFKAVWDWLILLLVIYTAIFTPYSAAFLLNDREE-QKRRECGYSCSPLNVVDLIVDIMF 462

Query: 464 IVDILINFRTTYVNANEEVVSHPGRIAVHYFKGWFLIDMVAAIPFDLLIFGSGSEE---L 520
           I+DILINFRTTYVN NEEVVS P +IA+HYFKGWFLIDMVAAIPFDLLIFGSGS+E   L
Sbjct: 463 IIDILINFRTTYVNQNEEVVSDPAKIAIHYFKGWFLIDMVAAIPFDLLIFGSGSDETTTL 522

Query: 521 IGLLKTARLLRLVRVARKLDRYSEYGAAVLFLLMCTFALIAHWLACIWYAIGNMEQPHMD 580
           IGLLKTARLLRLVRVARKLDRYSEYGAAVL LLMC FALIAHWLACIWYAIGN+E+P++ 
Sbjct: 523 IGLLKTARLLRLVRVARKLDRYSEYGAAVLMLLMCIFALIAHWLACIWYAIGNVERPYLT 582

Query: 581 SRIGWLHNLGDQIGKPYN-SSGLGGPSIKDKYVTALYFTFSSLTSVGFGNVSPNTNSEKI 639
            +IGWL +LG QIGK YN S    GPSIKDKYVTALYFTFSSLTSVGFGNVSPNTNSEKI
Sbjct: 583 DKIGWLDSLGQQIGKRYNDSDSSSGPSIKDKYVTALYFTFSSLTSVGFGNVSPNTNSEKI 642

Query: 640 FSICVMLIGSLMYASIFGNVSAIIQRLYSGTARYHTQMLRVREFIRFHQIPNPLRQRLEE 699
           FSICVMLIGSLMYASIFGNVSAIIQRLYSGTARYH QMLRV+EFIRFHQIPNPLRQRLEE
Sbjct: 643 FSICVMLIGSLMYASIFGNVSAIIQRLYSGTARYHMQMLRVKEFIRFHQIPNPLRQRLEE 702

Query: 700 Y 700
           Y
Sbjct: 703 Y 703


>gi149730657
          Length = 1197

 Score =  928 bits (2398), Expect = 0.0,   Method: Compositional matrix adjust.
 Identities = 476/721 (66%), Positives = 547/721 (75%), Gaps = 39/721 (5%)

Query: 1   MPVRRGHVAPQNTFLDTIIRKFEGQSRKFIIANARVENCAVIYCNDGFCELCGYSRAEVM 60
           MPVRRGHVAPQNTFL TIIRKFEGQ++KFIIANARV+NCA+IYCNDGFCE+ G+SR +VM
Sbjct: 1   MPVRRGHVAPQNTFLGTIIRKFEGQNKKFIIANARVQNCAIIYCNDGFCEMTGFSRPDVM 60

Query: 61  QRPCTCDFLHGPRTQRRAAAQIAQALLGAEERKVEIAFYRKDGSCFLCLVDVVPVKNEDG 120
           Q+PCTCDFLHGP T+R   AQIAQALLG+EERKVE+ +Y K+GS F+C   ++PVKN++G
Sbjct: 61  QKPCTCDFLHGPETKRHDIAQIAQALLGSEERKVEVTYYHKNGSTFICNTHIIPVKNQEG 120

Query: 121 AVIMFILNFEVVMEKDMVGSPAHDTNHRGPPTSWLAPGRAKTFRLKLPALLALTARESSV 180
             +MFI+NFE V +++   SP      R  P   +     K F  K P L  LT R+ S+
Sbjct: 121 VAMMFIINFEHVTDEENAASP-----QRVNPILPVKTVNRKLFGFKFPGLRVLTYRKQSL 175

Query: 181 RSGGAGGAGAPGAVVVDVDLTPAAPSSESLALDEVTAMDNHVAGLGPAEERRALVGPG-- 238
                     P  VV+D     +  S +S+A+    +          A++ +AL+ P   
Sbjct: 176 PQED------PDVVVID----SSKHSDDSVAMKHFKSPTKESCSPSEADDTKALIQPSKC 225

Query: 239 SPPRSAPGQL----PSPRAHSLNPDASGSSCSLARTRSRESCASVRRASSADDIEAMRAG 294
           SP  +  G L    P  +   L PD   SS  L  +RS+ES  S+RRASS  DIE     
Sbjct: 226 SPLVNISGPLDHSSPKRQWDRLYPDMLQSSSQLTHSRSKESICSIRRASSVHDIEGY--S 283

Query: 295 VLPPP---PRHAS-------TGAMHPLRSGLLNSTSDSDLVRYRTISKIPQITLNFVDLK 344
           V P      RHAS        G  + ++S LL STSDS+L +Y TI+KIPQ+TLNF D+K
Sbjct: 284 VHPKNVFRDRHASEDNGRSVKGPFNHIKSSLLGSTSDSNLNKYSTINKIPQLTLNFSDVK 343

Query: 345 GDPFLAS-PTSDREIIAPKIKERTHNVTEKVTQVLSLGADVLPEYKLQAPRIHRWTILHY 403
            +    S P+SD+ IIAPK+K+RTHNVTEKVTQVLSLGADVLPEYKLQ PRI+++TILHY
Sbjct: 344 TEKKNTSPPSSDKTIIAPKVKDRTHNVTEKVTQVLSLGADVLPEYKLQTPRINKFTILHY 403

Query: 404 SPFKAVWDWLILLLVIYTAVFTPYSAAFLLKETEEGPPATECGYACQPLAVVDLIVDIMF 463
           SPFKAVWDWLILLLVIYTA+FTPYSAAFLL + EE     ECGY+C PL VVDLIVDIMF
Sbjct: 404 SPFKAVWDWLILLLVIYTAIFTPYSAAFLLNDREE-QKRRECGYSCSPLNVVDLIVDIMF 462

Query: 464 IVDILINFRTTYVNANEEVVSHPGRIAVHYFKGWFLIDMVAAIPFDLLIFGSGSEE---L 520
           I+DILINFRTTYVN NEEVVS P +IA+HYFKGWFLIDMVAAIPFDLLIFGSGS+E   L
Sbjct: 463 IIDILINFRTTYVNQNEEVVSDPAKIAIHYFKGWFLIDMVAAIPFDLLIFGSGSDETTTL 522

Query: 521 IGLLKTARLLRLVRVARKLDRYSEYGAAVLFLLMCTFALIAHWLACIWYAIGNMEQPHMD 580
           IGLLKTARLLRLVRVARKLDRYSEYGAAVL LLMC FALIAHWLACIWYAIGN+E+P++ 
Sbjct: 523 IGLLKTARLLRLVRVARKLDRYSEYGAAVLMLLMCIFALIAHWLACIWYAIGNVERPYLT 582

Query: 581 SRIGWLHNLGDQIGKPYN-SSGLGGPSIKDKYVTALYFTFSSLTSVGFGNVSPNTNSEKI 639
            +IGWL +LG QIGK YN S    GPSIKDKYVTALYFTFSSLTSVGFGNVSPNTNSEKI
Sbjct: 583 DKIGWLDSLGQQIGKRYNDSDSSSGPSIKDKYVTALYFTFSSLTSVGFGNVSPNTNSEKI 642

Query: 640 FSICVMLIGSLMYASIFGNVSAIIQRLYSGTARYHTQMLRVREFIRFHQIPNPLRQRLEE 699
           FSICVMLIGSLMYASIFGNVSAIIQRLYSGTARYH QMLRV+EFIRFHQIPNPLRQRLEE
Sbjct: 643 FSICVMLIGSLMYASIFGNVSAIIQRLYSGTARYHMQMLRVKEFIRFHQIPNPLRQRLEE 702

Query: 700 Y 700
           Y
Sbjct: 703 Y 703


>gi11121258
          Length = 1195

 Score =  927 bits (2397), Expect = 0.0,   Method: Compositional matrix adjust.
 Identities = 475/721 (65%), Positives = 546/721 (75%), Gaps = 39/721 (5%)

Query: 1   MPVRRGHVAPQNTFLDTIIRKFEGQSRKFIIANARVENCAVIYCNDGFCELCGYSRAEVM 60
           MPVRRGHVAPQNTFL TIIRKFEGQ++KFIIANARV+NCA+IYCNDG CE+ G+SR +VM
Sbjct: 1   MPVRRGHVAPQNTFLGTIIRKFEGQNKKFIIANARVQNCAIIYCNDGLCEMTGFSRPDVM 60

Query: 61  QRPCTCDFLHGPRTQRRAAAQIAQALLGAEERKVEIAFYRKDGSCFLCLVDVVPVKNEDG 120
           Q+PCTCDFLHGP T+R   AQIAQALLG+EERKVE+ +Y K+GS F+C   ++PVKN++G
Sbjct: 61  QKPCTCDFLHGPETKRHDIAQIAQALLGSEERKVEVTYYHKNGSTFICNTHIIPVKNQEG 120

Query: 121 AVIMFILNFEVVMEKDMVGSPAHDTNHRGPPTSWLAPGRAKTFRLKLPALLALTARESSV 180
             +MFI+NFE V +++   +P      R  P   +     K F  K P L  LT R+ S+
Sbjct: 121 VAMMFIINFEYVTDEENAATP-----ERVNPILPVKTVNRKLFGFKFPGLRVLTYRKQSL 175

Query: 181 RSGGAGGAGAPGAVVVDVDLTPAAPSSESLALDEVTAMDNHVAGLGPAEERRALVGPG-- 238
                     P  VV+D     +  S +S+A+    +          A++ +AL+ P   
Sbjct: 176 PQED------PDVVVID----SSKHSDDSVAMKHFKSPTKESCSPSEADDTKALIQPSQC 225

Query: 239 SPPRSAPGQL----PSPRAHSLNPDASGSSCSLARTRSRESCASVRRASSADDIEAMRAG 294
           SP  +  G L    P  +   L PD   SS  L  +RSRES  S+RRASS  DIE     
Sbjct: 226 SPLVNISGPLDHSSPKRQWDRLYPDMLQSSSQLTHSRSRESLCSIRRASSVHDIEGF--S 283

Query: 295 VLPPP---PRHAS-------TGAMHPLRSGLLNSTSDSDLVRYRTISKIPQITLNFVDLK 344
           V P      RHAS        G  + ++S LL STSDS+L +Y TI+KIPQ+TLNF D+K
Sbjct: 284 VHPKNIFRDRHASEDNGRNVKGPFNHIKSSLLGSTSDSNLNKYSTINKIPQLTLNFSDVK 343

Query: 345 GDPFLAS-PTSDREIIAPKIKERTHNVTEKVTQVLSLGADVLPEYKLQAPRIHRWTILHY 403
            +    S P+SD+ IIAPK+KERTHNVTEKVTQVLSLGADVLPEYKLQ PRI+++TILHY
Sbjct: 344 TEKKNTSPPSSDKTIIAPKVKERTHNVTEKVTQVLSLGADVLPEYKLQTPRINKFTILHY 403

Query: 404 SPFKAVWDWLILLLVIYTAVFTPYSAAFLLKETEEGPPATECGYACQPLAVVDLIVDIMF 463
           SPFKAVWDWLILLLVIYTA+FTPYSAAFLL + EE     ECGY+C PL VVDLIVDIMF
Sbjct: 404 SPFKAVWDWLILLLVIYTAIFTPYSAAFLLNDREEQ-KRRECGYSCSPLNVVDLIVDIMF 462

Query: 464 IVDILINFRTTYVNANEEVVSHPGRIAVHYFKGWFLIDMVAAIPFDLLIFGSGSEE---L 520
           I+DILINFRTTYVN NEEVVS P +IA+HYFKGWFLIDMVAAIPFDLL+FGSGS+E   L
Sbjct: 463 IIDILINFRTTYVNQNEEVVSDPAKIAIHYFKGWFLIDMVAAIPFDLLVFGSGSDETTTL 522

Query: 521 IGLLKTARLLRLVRVARKLDRYSEYGAAVLFLLMCTFALIAHWLACIWYAIGNMEQPHMD 580
           IGLLKTARLLRLVRVARKLDRYSEYGAAVL LLMC FALIAHWLACIWYAIGN+E+P++ 
Sbjct: 523 IGLLKTARLLRLVRVARKLDRYSEYGAAVLMLLMCIFALIAHWLACIWYAIGNVERPYLT 582

Query: 581 SRIGWLHNLGDQIGKPYN-SSGLGGPSIKDKYVTALYFTFSSLTSVGFGNVSPNTNSEKI 639
            +IGWL +LG QIGK YN S    GPSIKDKYVTALYFTFSSLTSVGFGNVSPNTNSEKI
Sbjct: 583 DKIGWLDSLGTQIGKRYNDSDSSSGPSIKDKYVTALYFTFSSLTSVGFGNVSPNTNSEKI 642

Query: 640 FSICVMLIGSLMYASIFGNVSAIIQRLYSGTARYHTQMLRVREFIRFHQIPNPLRQRLEE 699
           FSICVMLIGSLMYASIFGNVSAIIQRLYSGTARYH QMLRV+EFIRFHQIPNPLRQRLEE
Sbjct: 643 FSICVMLIGSLMYASIFGNVSAIIQRLYSGTARYHMQMLRVKEFIRFHQIPNPLRQRLEE 702

Query: 700 Y 700
           Y
Sbjct: 703 Y 703


>gi149639498
          Length = 1200

 Score =  927 bits (2397), Expect = 0.0,   Method: Compositional matrix adjust.
 Identities = 476/721 (66%), Positives = 548/721 (76%), Gaps = 39/721 (5%)

Query: 1   MPVRRGHVAPQNTFLDTIIRKFEGQSRKFIIANARVENCAVIYCNDGFCELCGYSRAEVM 60
           MPVRRGHVAPQNTFL TIIRKFEGQ++KFIIANARV+NCA+IYCNDGFCE+ G+SR +VM
Sbjct: 1   MPVRRGHVAPQNTFLGTIIRKFEGQNKKFIIANARVQNCAIIYCNDGFCEMTGFSRPDVM 60

Query: 61  QRPCTCDFLHGPRTQRRAAAQIAQALLGAEERKVEIAFYRKDGSCFLCLVDVVPVKNEDG 120
           Q+PCTCDFLHGP T+R   AQIAQALLG+EERKVE+ +Y KDGS F+C   ++PVKN++G
Sbjct: 61  QKPCTCDFLHGPETKRHDIAQIAQALLGSEERKVEVTYYHKDGSTFICNTHIIPVKNQEG 120

Query: 121 AVIMFILNFEVVMEKDMVGSPAHDTNHRGPPTSWLAPGRAKTFRLKLPALLALTARESSV 180
             +MFI+NFE V +++   SP    +  G       P   K F  +LP L  LT R+ S+
Sbjct: 121 VAMMFIINFEYVTDEENADSPERLNSLMGA-----KPINRKLFGFRLPGLRLLTYRKQSL 175

Query: 181 RSGGAGGAGAPGAVVVDVDLTPAAPSSESLALDEVTAMDNHVAGLGPAEERRALVGPG-- 238
                     P  VVVD     +  S +S+A+    +          A++ +AL+ P   
Sbjct: 176 PQED------PDVVVVD----SSKHSDDSVAMKHFKSPTKESCSPSEADDTKALIQPSKC 225

Query: 239 SPPRSAPGQL----PSPRAHSLNPDASGSSCSLARTRSRESCASVRRASSADDIEAMRAG 294
           SP  +  G L    P  +   L PD   SS  L  +RS+ES  S+RRASS  DIE     
Sbjct: 226 SPLVNISGPLDHSSPKRQWDRLYPDMLQSSSQLTHSRSKESLCSIRRASSVHDIEGF--S 283

Query: 295 VLPPP---PRHAS-------TGAMHPLRSGLLNSTSDSDLVRYRTISKIPQITLNFVDLK 344
           V P      RHAS        G  + ++S LL STSDS+L +Y TI+KIPQ+TLNF D+K
Sbjct: 284 VHPKSIFRDRHASEDNGRIVKGPFNHIKSSLLGSTSDSNLNKYSTINKIPQLTLNFSDVK 343

Query: 345 GDPFLAS-PTSDREIIAPKIKERTHNVTEKVTQVLSLGADVLPEYKLQAPRIHRWTILHY 403
            +    S P+S++ IIAPK+K+RTHNVTEKVTQVLSLGADVLPEYKLQ PRI+++TILHY
Sbjct: 344 TEKKNTSPPSSEKTIIAPKVKDRTHNVTEKVTQVLSLGADVLPEYKLQTPRINKFTILHY 403

Query: 404 SPFKAVWDWLILLLVIYTAVFTPYSAAFLLKETEEGPPATECGYACQPLAVVDLIVDIMF 463
           SPFKAVWDW+ILLLVIYTA+FTPYSAAFLL + EE     ECGY+C PL VVDLIVDIMF
Sbjct: 404 SPFKAVWDWVILLLVIYTAIFTPYSAAFLLNDKEE-QKRRECGYSCSPLNVVDLIVDIMF 462

Query: 464 IVDILINFRTTYVNANEEVVSHPGRIAVHYFKGWFLIDMVAAIPFDLLIFGSGSEE---L 520
           I+DILINFRTTYVN NEEVVS P +IA+HYFKGWFLIDMVAAIPFDLLIFGSGS+E   L
Sbjct: 463 IIDILINFRTTYVNQNEEVVSDPAKIAIHYFKGWFLIDMVAAIPFDLLIFGSGSDETTTL 522

Query: 521 IGLLKTARLLRLVRVARKLDRYSEYGAAVLFLLMCTFALIAHWLACIWYAIGNMEQPHMD 580
           IGLLKTARLLRLVRVARKLDRYSEYGAAVL LLMC FALIAHWLACIWYAIGN+E+P++ 
Sbjct: 523 IGLLKTARLLRLVRVARKLDRYSEYGAAVLMLLMCIFALIAHWLACIWYAIGNVERPYLT 582

Query: 581 SRIGWLHNLGDQIGKPYNSSGL-GGPSIKDKYVTALYFTFSSLTSVGFGNVSPNTNSEKI 639
            +IGWL +LG QIGK YN S    GPSIKDKYVTALYFTFSSLTSVGFGNVSPNTNSEKI
Sbjct: 583 DKIGWLDSLGQQIGKRYNQSDASSGPSIKDKYVTALYFTFSSLTSVGFGNVSPNTNSEKI 642

Query: 640 FSICVMLIGSLMYASIFGNVSAIIQRLYSGTARYHTQMLRVREFIRFHQIPNPLRQRLEE 699
           FSICVMLIGSLMYASIFGNVSAIIQRLYSGTARYH QMLRV+EFIRFHQIPNPLRQRLEE
Sbjct: 643 FSICVMLIGSLMYASIFGNVSAIIQRLYSGTARYHMQMLRVKEFIRFHQIPNPLRQRLEE 702

Query: 700 Y 700
           Y
Sbjct: 703 Y 703


>gi169158960
          Length = 1253

 Score =  923 bits (2385), Expect = 0.0,   Method: Compositional matrix adjust.
 Identities = 484/713 (67%), Positives = 556/713 (77%), Gaps = 24/713 (3%)

Query: 1   MPVRRGHVAPQNTFLDTIIRKFEGQSRKFIIANARVENCAVIYCNDGFCELCGYSRAEVM 60
           MPVRRGHVAPQNTFLDTIIRKFEGQ+RKFIIANARVENCA+I+CNDGFC +CGY+R+EVM
Sbjct: 1   MPVRRGHVAPQNTFLDTIIRKFEGQNRKFIIANARVENCAIIFCNDGFCGMCGYTRSEVM 60

Query: 61  QRPCTCDFLHGPRTQRRAAAQIAQALLGAEERKVEIAFYRKDGSCFLCLVDVVPVKNEDG 120
           Q+PCTC FL+GP T R A AQ+A+ALLG+EERKVEI+ YRKDG C  CLVDVVPVKNEDG
Sbjct: 61  QKPCTCSFLYGPHTGRPAVAQMAKALLGSEERKVEISLYRKDGVCLPCLVDVVPVKNEDG 120

Query: 121 AVIMFILNFEVVMEKD--MVGSPAHDTNHRGPPTSWLAPGRAKTFRLKLPALLALTARES 178
            VIMFILNFE+  ++D  +  SP  D N++  P  WL+  R +  RL LP L +L+  + 
Sbjct: 121 LVIMFILNFELADQQDRPLDSSPGRDINNKN-PIPWLSKARRRRLRLPLPLLHSLSGSKQ 179

Query: 179 SVRSGGAGGAGAP----GAVVVDVDLTPAAPSSESLALDEVTAMDNHVAGLGPAEERRAL 234
           S+      G   P    G   V +D   + P   +L   ++   ++       +E R + 
Sbjct: 180 SLHEDTEKGFMQPMPHMGHESVALDKLLSLPERSALGGSQLLFWEDKAQTESESELRPSE 239

Query: 235 VGPGSPPRSAPGQLPSPRAHSLNPDASGSSCSLARTRSRESCASVRRASSADDIEAMRAG 294
           V   SPP        SPR H+L  +AS SSCS+A +RS ES   +R + S +D    R  
Sbjct: 240 V---SPPLPQGFSQSSPRLHNLTSEASPSSCSMAHSRSCESLCGMRPSPSTNDFNWDRK- 295

Query: 295 VLPPPPRHASTGAMHPLRSGLLNSTSDSDLVRYRTISKIPQITLNFVDLKGDPFLASPTS 354
               P R +STGAMH  ++ L N+TSDSDL+R R+  +  QI+ N +D+K D  +A PT 
Sbjct: 296 ---LPVRPSSTGAMH-RKASLQNATSDSDLIRLRSSGRGTQISHNLIDMKPDALIAVPTG 351

Query: 355 DREIIAP-KIKERTHNVTEKVTQVLSLGADVLPEYKLQAPRIHRWTILHYSPFKAVWDWL 413
           + +IIAP K+ +RTHNVTEKVTQVLSLGADVLPEYKLQAPRIH+WTILHYSPFKAVWDW+
Sbjct: 352 EIDIIAPCKLIDRTHNVTEKVTQVLSLGADVLPEYKLQAPRIHKWTILHYSPFKAVWDWV 411

Query: 414 ILLLVIYTAVFTPYSAAFLLKETEEGPPATECGYACQPLAVVDLIVDIMFIVDILINFRT 473
           ILLLVIYTA+FTPYSAAFLL + EE      CGY+C  L VVDLIVDIMF+VDI+INFRT
Sbjct: 412 ILLLVIYTAIFTPYSAAFLLSDEEE-EVIQRCGYSCSTLNVVDLIVDIMFVVDIVINFRT 470

Query: 474 TYVNANEEVVSHPGRIAVHYFKGWFLIDMVAAIPFDLLIF-----GSGSEELIGLLKTAR 528
           TYVN+N+EVVS PGRIAVHYFKGWFLIDMVAAIPFDLLI+      + S  LIGLLKTAR
Sbjct: 471 TYVNSNDEVVSQPGRIAVHYFKGWFLIDMVAAIPFDLLIYRSEEETTTSTTLIGLLKTAR 530

Query: 529 LLRLVRVARKLDRYSEYGAAVLFLLMCTFALIAHWLACIWYAIGNMEQPHMDSRIGWLHN 588
           LLRLVRVARKLDRYSEYGAAVLFLLMCTFALIAHWLACIWYAIGN+E+    SRIGWL++
Sbjct: 531 LLRLVRVARKLDRYSEYGAAVLFLLMCTFALIAHWLACIWYAIGNVERSG-PSRIGWLNS 589

Query: 589 LGDQIGKPYNSSGLG-GPSIKDKYVTALYFTFSSLTSVGFGNVSPNTNSEKIFSICVMLI 647
           LGDQ+GKPYNSS  G GPSIKDKYVTALYFTFSSLTSVGFGNVSPNTNSEKIFSICVMLI
Sbjct: 590 LGDQLGKPYNSSVRGSGPSIKDKYVTALYFTFSSLTSVGFGNVSPNTNSEKIFSICVMLI 649

Query: 648 GSLMYASIFGNVSAIIQRLYSGTARYHTQMLRVREFIRFHQIPNPLRQRLEEY 700
           G+LMYASIFGNVSAIIQRLYSGTARYHTQMLRVREFIRFHQIPNPLRQRLEEY
Sbjct: 650 GALMYASIFGNVSAIIQRLYSGTARYHTQMLRVREFIRFHQIPNPLRQRLEEY 702


>gi27886665
          Length = 732

 Score =  922 bits (2382), Expect = 0.0,   Method: Compositional matrix adjust.
 Identities = 476/714 (66%), Positives = 549/714 (76%), Gaps = 32/714 (4%)

Query: 1   MPVRRGHVAPQNTFLDTIIRKFEGQSRKFIIANARVENCAVIYCNDGFCELCGYSRAEVM 60
           MPVRRGHVAPQNTFL TIIRKFEGQ++KFIIANARV+NCA+IYCNDGFCE+ G+SR +VM
Sbjct: 1   MPVRRGHVAPQNTFLGTIIRKFEGQNKKFIIANARVQNCAIIYCNDGFCEMTGFSRPDVM 60

Query: 61  QRPCTCDFLHGPRTQRRAAAQIAQALLGAEERKVEIAFYRKDGSCFLCLVDVVPVKNEDG 120
           Q+PCTCDFLHGP T+R   AQIAQALLG+EERKVE+ +Y K+GS F+C   ++PVKN++G
Sbjct: 61  QKPCTCDFLHGPETKRHDIAQIAQALLGSEERKVEVTYYHKNGSTFICNTHIIPVKNQEG 120

Query: 121 AVIMFILNFEVVMEKDMVGSPAHDTNHRGPPTSWLAPGRAKTFRLKLPALLALTARESSV 180
             +MFI+NFE V + +   +P      R  P   +     K F  K P L  LT R+ S+
Sbjct: 121 VAMMFIINFEYVTDNENAATP-----ERVNPILPIKTVNRKFFGFKFPGLRVLTYRKQSL 175

Query: 181 RSGGAGGAGAPGAVVVDVDLTPAAPSSESLALDEVTAMDNHVAGLGPAEERRALVGPG-- 238
                     P  VV+D     +  S +S+A+    +          A++ +AL+ P   
Sbjct: 176 PQED------PDVVVID----SSKHSDDSVAMKHFKSPTKESCSPSEADDTKALIQPSKC 225

Query: 239 SPPRSAPGQL----PSPRAHSLNPDASGSSCSLARTRSRESCASVRRASSADDIEAMRAG 294
           SP  +  G L    P  +   L PD   SS  L+ +RSRES  S+RRASS  DIE    G
Sbjct: 226 SPLVNISGPLDHSSPKRQWDRLYPDMLQSSSQLSHSRSRESLCSIRRASSVHDIEGF--G 283

Query: 295 VLPPP---PRHASTGAMHPLRSGLLNSTSDSDLVRYRTISKIPQITLNFVDLKGDPFLAS 351
           V P      RHAS G  + ++S LL STSDS+L +Y TI+KIPQ+TLNF ++K +   +S
Sbjct: 284 VHPKNIFRDRHASEGPFNHIKSSLLGSTSDSNLNKYSTINKIPQLTLNFSEVKTEKKNSS 343

Query: 352 -PTSDREIIAPKIKERTHNVTEKVTQVLSLGADVLPEYKLQAPRIHRWTILHYSPFKAVW 410
            P+SD+ IIAPK+K+RTHNVTEKVTQVLSLGADVLPEYKLQ PRI+++TILHYSPFKAVW
Sbjct: 344 PPSSDKTIIAPKVKDRTHNVTEKVTQVLSLGADVLPEYKLQTPRINKFTILHYSPFKAVW 403

Query: 411 DWLILLLVIYTAVFTPYSAAFLLKETEEGPPATECGYACQPLAVVDLIVDIMFIVDILIN 470
           DWLILLLVIYTA+FTPYSAAFLL + EE     ECGY+C PL VVDLIVDIMFI+DILIN
Sbjct: 404 DWLILLLVIYTAIFTPYSAAFLLNDREEQ-KRRECGYSCSPLNVVDLIVDIMFIIDILIN 462

Query: 471 FRTTYVNANEEVVSHPGRIAVHYFKGWFLIDMVAAIPFDLLIFGSGSEE---LIGLLKTA 527
           FRTTYVN NEEVVS P +IA+HYFKGWFLIDMVAAIPFDLLIFGSGS+E   LIGLLKTA
Sbjct: 463 FRTTYVNQNEEVVSDPAKIAIHYFKGWFLIDMVAAIPFDLLIFGSGSDETTTLIGLLKTA 522

Query: 528 RLLRLVRVARKLDRYSEYGAAVLFLLMCTFALIAHWLACIWYAIGNMEQPHMDSRIGWLH 587
           RLLRLVRVARKLDRYSEYGAAVL LLMC FALIAHWLACIWYAIGN+E+P++  +IGWL 
Sbjct: 523 RLLRLVRVARKLDRYSEYGAAVLMLLMCIFALIAHWLACIWYAIGNVERPYLTDKIGWLD 582

Query: 588 NLGDQIGKPYN-SSGLGGPSIKDKYVTALYFTFSSLTSVGFGNVSPNTNSEKIFSICVML 646
           +LG QIGK YN S    GPSIKDKYVTALYFTFSSLTSVGFGNVSPNTNSEKIFSICVML
Sbjct: 583 SLGQQIGKRYNDSDSSSGPSIKDKYVTALYFTFSSLTSVGFGNVSPNTNSEKIFSICVML 642

Query: 647 IGSLMYASIFGNVSAIIQRLYSGTARYHTQMLRVREFIRFHQIPNPLRQRLEEY 700
           IGSLMYASIFGNVSAIIQRLYSGTARYH QMLRV+EFIRFHQIPNPLRQRLEEY
Sbjct: 643 IGSLMYASIFGNVSAIIQRLYSGTARYHMQMLRVKEFIRFHQIPNPLRQRLEEY 696


>gi298569849
          Length = 1127

 Score =  920 bits (2378), Expect = 0.0,   Method: Compositional matrix adjust.
 Identities = 483/713 (67%), Positives = 555/713 (77%), Gaps = 24/713 (3%)

Query: 1   MPVRRGHVAPQNTFLDTIIRKFEGQSRKFIIANARVENCAVIYCNDGFCELCGYSRAEVM 60
           MPVRRGHVAPQNTFLDTIIRKFEGQ+RKFIIANARVENCA+I+CNDGFC +CGY+R+EVM
Sbjct: 1   MPVRRGHVAPQNTFLDTIIRKFEGQNRKFIIANARVENCAIIFCNDGFCGMCGYTRSEVM 60

Query: 61  QRPCTCDFLHGPRTQRRAAAQIAQALLGAEERKVEIAFYRKDGSCFLCLVDVVPVKNEDG 120
           Q+PCTC FL+GP T R A AQ+A+ALLG+EERKVEI+ YRKDG C  CLVDVVPVKNEDG
Sbjct: 61  QKPCTCSFLYGPHTGRPAVAQMAKALLGSEERKVEISLYRKDGVCLPCLVDVVPVKNEDG 120

Query: 121 AVIMFILNFEVVMEKD--MVGSPAHDTNHRGPPTSWLAPGRAKTFRLKLPALLALTARES 178
            VIMFILNFE+  ++D  +  SP  D N++  P  WL+  R +  RL LP L +L+  + 
Sbjct: 121 LVIMFILNFELADQQDRPLDSSPGRDINNKN-PIPWLSKARRRRLRLPLPLLHSLSGSKQ 179

Query: 179 SVRSGGAGGAGAP----GAVVVDVDLTPAAPSSESLALDEVTAMDNHVAGLGPAEERRAL 234
           S+      G   P    G   V +D   + P   +L   ++   ++       +E R + 
Sbjct: 180 SLHEDTEKGFMQPMPHMGHESVALDKLLSLPERSALGGSQLLFWEDKAQTESESELRPSE 239

Query: 235 VGPGSPPRSAPGQLPSPRAHSLNPDASGSSCSLARTRSRESCASVRRASSADDIEAMRAG 294
           V   SPP        SPR H+L  +AS SSCS+A +RS ES   +R + S +D    R  
Sbjct: 240 V---SPPLPQGFSQSSPRLHNLTSEASPSSCSMAHSRSCESLCGMRPSPSTNDFNWDRK- 295

Query: 295 VLPPPPRHASTGAMHPLRSGLLNSTSDSDLVRYRTISKIPQITLNFVDLKGDPFLASPTS 354
               P R +STGAMH  ++ L N+TSDSDL+R R+  +  QI+ N +D+K D  +A PT 
Sbjct: 296 ---LPVRPSSTGAMH-RKASLQNATSDSDLIRLRSSGRGTQISHNLIDMKPDALIAVPTG 351

Query: 355 DREIIAP-KIKERTHNVTEKVTQVLSLGADVLPEYKLQAPRIHRWTILHYSPFKAVWDWL 413
           + +IIAP K+ +RTHNVTEKVTQVLSLGADVLPEYKLQAPRIH+WTILHYSPFKAVWDW+
Sbjct: 352 EIDIIAPCKLIDRTHNVTEKVTQVLSLGADVLPEYKLQAPRIHKWTILHYSPFKAVWDWV 411

Query: 414 ILLLVIYTAVFTPYSAAFLLKETEEGPPATECGYACQPLAVVDLIVDIMFIVDILINFRT 473
           ILLLVIYTA+FTPYSAAFLL + EE      CGY+C  L VVDLIVDIMF+VDI+INFRT
Sbjct: 412 ILLLVIYTAIFTPYSAAFLLSDEEE-EVIQRCGYSCSTLNVVDLIVDIMFVVDIVINFRT 470

Query: 474 TYVNANEEVVSHPGRIAVHYFKGWFLIDMVAAIPFDLLIF-----GSGSEELIGLLKTAR 528
           TYVN+N+EVVS PGRIAVHYFKGWFLIDMVAAIPFDLLI+      + S  LIGLLKTAR
Sbjct: 471 TYVNSNDEVVSQPGRIAVHYFKGWFLIDMVAAIPFDLLIYRSEEETTTSTTLIGLLKTAR 530

Query: 529 LLRLVRVARKLDRYSEYGAAVLFLLMCTFALIAHWLACIWYAIGNMEQPHMDSRIGWLHN 588
           LLRLVRVARKLDRYSEYGAAVLFLLMCTFALIAHWLACIWYAIGN+E+    SRIGWL++
Sbjct: 531 LLRLVRVARKLDRYSEYGAAVLFLLMCTFALIAHWLACIWYAIGNVERSG-PSRIGWLNS 589

Query: 589 LGDQIGKPYNSSGLG-GPSIKDKYVTALYFTFSSLTSVGFGNVSPNTNSEKIFSICVMLI 647
           LGDQ+GKPYNSS  G GPSIKDKYVTALYFTFSSLTSVGFGNVSPNTNSEKIFSICVMLI
Sbjct: 590 LGDQLGKPYNSSVRGSGPSIKDKYVTALYFTFSSLTSVGFGNVSPNTNSEKIFSICVMLI 649

Query: 648 GSLMYASIFGNVSAIIQRLYSGTARYHTQMLRVREFIRFHQIPNPLRQRLEEY 700
           G+LMYASIFGNVSAIIQRL SGTARYHTQMLRVREFIRFHQIPNPLRQRLEEY
Sbjct: 650 GALMYASIFGNVSAIIQRLNSGTARYHTQMLRVREFIRFHQIPNPLRQRLEEY 702


>gi111955346
          Length = 1253

 Score =  920 bits (2377), Expect = 0.0,   Method: Compositional matrix adjust.
 Identities = 483/713 (67%), Positives = 555/713 (77%), Gaps = 24/713 (3%)

Query: 1   MPVRRGHVAPQNTFLDTIIRKFEGQSRKFIIANARVENCAVIYCNDGFCELCGYSRAEVM 60
           MPVRRGHVAPQNTFLDTIIRKFEGQ+RKFIIANARVENCA+I+CNDGFC +CGY+R+EVM
Sbjct: 1   MPVRRGHVAPQNTFLDTIIRKFEGQNRKFIIANARVENCAIIFCNDGFCGMCGYTRSEVM 60

Query: 61  QRPCTCDFLHGPRTQRRAAAQIAQALLGAEERKVEIAFYRKDGSCFLCLVDVVPVKNEDG 120
           Q+PCTC FL+GP T R A AQ+A+ALLG+EERKVEI+ YRKDG C  CLVDVVPVKNEDG
Sbjct: 61  QKPCTCSFLYGPHTGRPAVAQMAKALLGSEERKVEISLYRKDGVCLPCLVDVVPVKNEDG 120

Query: 121 AVIMFILNFEVVMEKD--MVGSPAHDTNHRGPPTSWLAPGRAKTFRLKLPALLALTARES 178
            VIMFILNFE+  ++D  +  SP  D N++  P  WL+  R +  RL LP L +L+  + 
Sbjct: 121 LVIMFILNFELADQQDRPLDSSPGRDINNKN-PIPWLSKARRRRLRLPLPLLHSLSGSKQ 179

Query: 179 SVRSGGAGGAGAP----GAVVVDVDLTPAAPSSESLALDEVTAMDNHVAGLGPAEERRAL 234
           S+      G   P    G   V +D   + P   +L   ++   ++       +E R + 
Sbjct: 180 SLHEDTEKGFMQPMPHMGHESVALDKLLSLPERSALGGSQLLFWEDKAQTESESELRPSE 239

Query: 235 VGPGSPPRSAPGQLPSPRAHSLNPDASGSSCSLARTRSRESCASVRRASSADDIEAMRAG 294
           V   SPP        SPR H+L  +AS SSCS+A +RS ES   +R + S +D    R  
Sbjct: 240 V---SPPLPQGFSQSSPRLHNLTSEASPSSCSMAHSRSCESLCGMRPSPSTNDFNWDRK- 295

Query: 295 VLPPPPRHASTGAMHPLRSGLLNSTSDSDLVRYRTISKIPQITLNFVDLKGDPFLASPTS 354
               P R +STGAMH  ++ L N+TSDSDL+R R+  +  QI+ N +D+K D  +A PT 
Sbjct: 296 ---LPVRPSSTGAMH-RKASLQNATSDSDLIRLRSSGRGTQISHNLIDMKPDALIAVPTG 351

Query: 355 DREIIAP-KIKERTHNVTEKVTQVLSLGADVLPEYKLQAPRIHRWTILHYSPFKAVWDWL 413
           + +IIAP K+ +RTHNVTEKVTQVLSLGADVLPEYKLQAPRIH+WTILHYSPFKAVWDW+
Sbjct: 352 EIDIIAPCKLIDRTHNVTEKVTQVLSLGADVLPEYKLQAPRIHKWTILHYSPFKAVWDWV 411

Query: 414 ILLLVIYTAVFTPYSAAFLLKETEEGPPATECGYACQPLAVVDLIVDIMFIVDILINFRT 473
           ILLLVIYTA+FTPYSAAFLL + EE      CGY+C  L VVDLIVDIMF+VDI+INFRT
Sbjct: 412 ILLLVIYTAIFTPYSAAFLLSDEEE-EVIQRCGYSCSTLNVVDLIVDIMFVVDIVINFRT 470

Query: 474 TYVNANEEVVSHPGRIAVHYFKGWFLIDMVAAIPFDLLIF-----GSGSEELIGLLKTAR 528
           TYVN+N+EVVS PGRIAVHYFKGWFLIDMVAAIPFDLLI+      + S  LIGLLKTAR
Sbjct: 471 TYVNSNDEVVSQPGRIAVHYFKGWFLIDMVAAIPFDLLIYRSEEETTTSTTLIGLLKTAR 530

Query: 529 LLRLVRVARKLDRYSEYGAAVLFLLMCTFALIAHWLACIWYAIGNMEQPHMDSRIGWLHN 588
           LLRLVRVARKLDRYSEYGAAVLFLLMCTFALIAHWLACIWYAIGN+E+    SRIGWL++
Sbjct: 531 LLRLVRVARKLDRYSEYGAAVLFLLMCTFALIAHWLACIWYAIGNVERSG-PSRIGWLNS 589

Query: 589 LGDQIGKPYNSSGLG-GPSIKDKYVTALYFTFSSLTSVGFGNVSPNTNSEKIFSICVMLI 647
           LGDQ+GKPYNSS  G GPSIKDKYVTALYFTFSSLTSVGFGNVSPNTNSEKIFSICVMLI
Sbjct: 590 LGDQLGKPYNSSVRGSGPSIKDKYVTALYFTFSSLTSVGFGNVSPNTNSEKIFSICVMLI 649

Query: 648 GSLMYASIFGNVSAIIQRLYSGTARYHTQMLRVREFIRFHQIPNPLRQRLEEY 700
           G+LMYASIFGNVSAIIQRL SGTARYHTQMLRVREFIRFHQIPNPLRQRLEEY
Sbjct: 650 GALMYASIFGNVSAIIQRLNSGTARYHTQMLRVREFIRFHQIPNPLRQRLEEY 702


>gi363736063
          Length = 1197

 Score =  918 bits (2373), Expect = 0.0,   Method: Compositional matrix adjust.
 Identities = 474/721 (65%), Positives = 550/721 (76%), Gaps = 39/721 (5%)

Query: 1   MPVRRGHVAPQNTFLDTIIRKFEGQSRKFIIANARVENCAVIYCNDGFCELCGYSRAEVM 60
           MPVRRGHVAPQNTFL TIIRKFEGQ++KFIIANARV+NCA+IYCNDGFCE+ G+SR +VM
Sbjct: 1   MPVRRGHVAPQNTFLGTIIRKFEGQNKKFIIANARVQNCAIIYCNDGFCEMTGFSRPDVM 60

Query: 61  QRPCTCDFLHGPRTQRRAAAQIAQALLGAEERKVEIAFYRKDGSCFLCLVDVVPVKNEDG 120
           Q+PCTCDFLHGP T+R   AQIAQALLG+EERKVE+ +Y KDGS F+C   ++PVKN++G
Sbjct: 61  QKPCTCDFLHGPETKRHHIAQIAQALLGSEERKVEVTYYHKDGSTFICNTHIIPVKNQEG 120

Query: 121 AVIMFILNFEVVMEKDMVGSPAHDTNHRGPPTSWLAPGRAKTFRLKLPALLALTARESSV 180
             +MFI+NFE V +++ + SP      +  P         K F  +LP L  LT R+ S+
Sbjct: 121 VAMMFIINFEYVTDEENISSP-----EKCNPILPSKLVNRKLFGFRLPGLRLLTYRKQSL 175

Query: 181 RSGGAGGAGAPGAVVVDVDLTPAAPSSESLALDEVTAMDNHVAGLGPAEERRALVGP--G 238
                     P AV++D     +  S +S+A+    +           ++ +AL+ P  G
Sbjct: 176 PQED------PDAVIID----SSKHSDDSVAMKHFKSPTKESCSPSEVDDTKALIQPSEG 225

Query: 239 SPPRSAPGQL----PSPRAHSLNPDASGSSCSLARTRSRESCASVRRASSADDIEAMRAG 294
           SP  +  G L    P  +   L PD   +S  L  +RS+ES  S+RRASS  DIE     
Sbjct: 226 SPLVNISGPLDHSSPKQQWDRLYPDMIQTSNPLTHSRSKESICSIRRASSVHDIEGF--N 283

Query: 295 VLPPP---PRHAS-------TGAMHPLRSGLLNSTSDSDLVRYRTISKIPQITLNFVDLK 344
           V P      RHAS        G  + ++S LL STSDS+L +Y TI+KIPQ+TLNF D+K
Sbjct: 284 VHPKNIFRDRHASEDNGRNVKGPFNHIKSSLLGSTSDSNLNKYSTINKIPQLTLNFSDIK 343

Query: 345 GDPFLASPTSDRE-IIAPKIKERTHNVTEKVTQVLSLGADVLPEYKLQAPRIHRWTILHY 403
            +   +SP S  + IIAPK+K+RTHNVTEKVTQVLSLGADVLPEYKLQ PRI+++TILHY
Sbjct: 344 NEKKSSSPPSSEKAIIAPKVKDRTHNVTEKVTQVLSLGADVLPEYKLQTPRINKFTILHY 403

Query: 404 SPFKAVWDWLILLLVIYTAVFTPYSAAFLLKETEEGPPATECGYACQPLAVVDLIVDIMF 463
           SPFKAVWDWLILLLVIYTA+FTPYSAAFLL ++EE     ECGY+C PL VVDLIVDIMF
Sbjct: 404 SPFKAVWDWLILLLVIYTAIFTPYSAAFLLNDSEER-KRRECGYSCSPLNVVDLIVDIMF 462

Query: 464 IVDILINFRTTYVNANEEVVSHPGRIAVHYFKGWFLIDMVAAIPFDLLIFGSGSEE---L 520
           I+DILINFRTTYVN NEEVVS P +IA+HYFKGWFLIDMVAAIPFDLLIFGSGSEE   L
Sbjct: 463 IIDILINFRTTYVNQNEEVVSDPAKIAIHYFKGWFLIDMVAAIPFDLLIFGSGSEETTTL 522

Query: 521 IGLLKTARLLRLVRVARKLDRYSEYGAAVLFLLMCTFALIAHWLACIWYAIGNMEQPHMD 580
           IGLLKTARLLRLVRVARKLDRYSEYGAAVL LLMC FALIAHWLACIWYAIGN+E+P++ 
Sbjct: 523 IGLLKTARLLRLVRVARKLDRYSEYGAAVLMLLMCIFALIAHWLACIWYAIGNVERPYLA 582

Query: 581 SRIGWLHNLGDQIGKPYN-SSGLGGPSIKDKYVTALYFTFSSLTSVGFGNVSPNTNSEKI 639
            +IGWL +LG+Q+GK YN S    GPSIKDKYVTALYFTFSSLTSVGFGNVSPNTNSEKI
Sbjct: 583 HKIGWLDSLGEQLGKHYNKSDASSGPSIKDKYVTALYFTFSSLTSVGFGNVSPNTNSEKI 642

Query: 640 FSICVMLIGSLMYASIFGNVSAIIQRLYSGTARYHTQMLRVREFIRFHQIPNPLRQRLEE 699
           FSICVMLIGSLMYASIFGNVSAIIQRLYSGTARYH QMLRV+EFIRFHQIPNPLRQRLEE
Sbjct: 643 FSICVMLIGSLMYASIFGNVSAIIQRLYSGTARYHMQMLRVKEFIRFHQIPNPLRQRLEE 702

Query: 700 Y 700
           Y
Sbjct: 703 Y 703


>gi296204686
          Length = 1196

 Score =  918 bits (2372), Expect = 0.0,   Method: Compositional matrix adjust.
 Identities = 478/721 (66%), Positives = 549/721 (76%), Gaps = 39/721 (5%)

Query: 1   MPVRRGHVAPQNTFLDTIIRKFEGQSRKFIIANARVENCAVIYCNDGFCELCGYSRAEVM 60
           MPVRRGHVAPQNTFL TIIRKFEGQ++KFIIANARV+NCA+IYCNDGFCE+ G+SR +VM
Sbjct: 1   MPVRRGHVAPQNTFLGTIIRKFEGQNKKFIIANARVQNCAIIYCNDGFCEMTGFSRPDVM 60

Query: 61  QRPCTCDFLHGPRTQRRAAAQIAQALLGAEERKVEIAFYRKDGSCFLCLVDVVPVKNEDG 120
           Q+PCTCDFLHGP T+R   AQIAQALLG+EERKVE+ +Y K+GS F+C   ++PVKN++G
Sbjct: 61  QKPCTCDFLHGPETKRHDIAQIAQALLGSEERKVEVTYYHKNGSTFICNTHIIPVKNQEG 120

Query: 121 AVIMFILNFEVVMEKDMVGSPAHDTNHRGPPTSWLAPGRAKTFRLKLPALLALTARESSV 180
             +MFI+NFE V + +   SP      R  P   +     K F  K PAL  LT R+ S+
Sbjct: 121 VAMMFIINFEYVTDDENATSP-----QRVNPILPVKTVNRKFFGFKFPALRVLTYRKQSL 175

Query: 181 RSGGAGGAGAPGAVVVDVDLTPAAPSSESLALDEVTAMDNHVAGLGPAEERRALVGPG-- 238
                     P  VV+D     +  S +S+A+    +          A++ +AL+ P   
Sbjct: 176 PQED------PDVVVID----SSKHSDDSVAMKHFKSPTKESCSPSEADDTKALIQPSKC 225

Query: 239 SPPRSAPGQL----PSPRAHSLNPDASGSSCSLARTRSRESCASVRRASSADDIEAMRAG 294
           SP  +  G L    P  +   L PD   SS  L+ +RSRES  S+RRASS  DIE     
Sbjct: 226 SPLVNISGPLDHSSPKRQWDRLYPDMLQSSSQLSHSRSRESLCSIRRASSVHDIEGF--S 283

Query: 295 VLPPP---PRHAS-------TGAMHPLRSGLLNSTSDSDLVRYRTISKIPQITLNFVDLK 344
           V P      RHAS        G  + ++S LL STSDS+L +Y TI+KIPQ+TLNF D+K
Sbjct: 284 VHPKNIFRDRHASEDNGRNVKGPFNHIKSSLLGSTSDSNLNKYSTINKIPQLTLNFSDVK 343

Query: 345 GDPFLAS-PTSDREIIAPKIKERTHNVTEKVTQVLSLGADVLPEYKLQAPRIHRWTILHY 403
            +   +S P+SD+ IIAPK+K+RTHNVTEKVTQVLSLGADVLPEYKLQ PRI+++TILHY
Sbjct: 344 TEKKNSSPPSSDKTIIAPKVKDRTHNVTEKVTQVLSLGADVLPEYKLQTPRINKFTILHY 403

Query: 404 SPFKAVWDWLILLLVIYTAVFTPYSAAFLLKETEEGPPATECGYACQPLAVVDLIVDIMF 463
           SPFKAVWDWLILLLVIYTA+FTPYSAAFLL + EE     ECGY+C PL VVDLIVDIMF
Sbjct: 404 SPFKAVWDWLILLLVIYTAIFTPYSAAFLLNDREEQ-KRRECGYSCSPLNVVDLIVDIMF 462

Query: 464 IVDILINFRTTYVNANEEVVSHPGRIAVHYFKGWFLIDMVAAIPFDLLIFGSGSEE---L 520
           I+DILINFRTTYVN NEEVVS P +IA+HYFKGWFLIDMVAAIPFDLLIFGSGS+E   L
Sbjct: 463 IIDILINFRTTYVNQNEEVVSDPAKIAIHYFKGWFLIDMVAAIPFDLLIFGSGSDETTTL 522

Query: 521 IGLLKTARLLRLVRVARKLDRYSEYGAAVLFLLMCTFALIAHWLACIWYAIGNMEQPHMD 580
           IGLLKTARLLRLVRVARKLDRYSEYGAAVL LLMC FALIAHWLACIWYAIGN+E+P++ 
Sbjct: 523 IGLLKTARLLRLVRVARKLDRYSEYGAAVLMLLMCIFALIAHWLACIWYAIGNVERPYLT 582

Query: 581 SRIGWLHNLGDQIGKPYN-SSGLGGPSIKDKYVTALYFTFSSLTSVGFGNVSPNTNSEKI 639
            +IGWL +LG QIGK YN S    GPSIKDKYVTALYFTFSSLTSVGFGNVSPNTNSEKI
Sbjct: 583 DKIGWLDSLGQQIGKRYNDSDSSSGPSIKDKYVTALYFTFSSLTSVGFGNVSPNTNSEKI 642

Query: 640 FSICVMLIGSLMYASIFGNVSAIIQRLYSGTARYHTQMLRVREFIRFHQIPNPLRQRLEE 699
           FSICVMLIGSLMYASIFGNVSAIIQRLYSGTARYH QMLRV+EFIRFHQIPNPLRQRLEE
Sbjct: 643 FSICVMLIGSLMYASIFGNVSAIIQRLYSGTARYHMQMLRVKEFIRFHQIPNPLRQRLEE 702

Query: 700 Y 700
           Y
Sbjct: 703 Y 703


>gi27886653
          Length = 1196

 Score =  916 bits (2368), Expect = 0.0,   Method: Compositional matrix adjust.
 Identities = 476/721 (66%), Positives = 549/721 (76%), Gaps = 39/721 (5%)

Query: 1   MPVRRGHVAPQNTFLDTIIRKFEGQSRKFIIANARVENCAVIYCNDGFCELCGYSRAEVM 60
           MPVRRGHVAPQNTFL TIIRKFEGQ++KFIIANARV+NCA+IYCNDGFCE+ G+SR +VM
Sbjct: 1   MPVRRGHVAPQNTFLGTIIRKFEGQNKKFIIANARVQNCAIIYCNDGFCEMTGFSRPDVM 60

Query: 61  QRPCTCDFLHGPRTQRRAAAQIAQALLGAEERKVEIAFYRKDGSCFLCLVDVVPVKNEDG 120
           Q+PCTCDFLHGP T+R   AQIAQALLG+EERKVE+ +Y K+GS F+C   ++PVKN++G
Sbjct: 61  QKPCTCDFLHGPETKRHDIAQIAQALLGSEERKVEVTYYHKNGSTFICNTHIIPVKNQEG 120

Query: 121 AVIMFILNFEVVMEKDMVGSPAHDTNHRGPPTSWLAPGRAKTFRLKLPALLALTARESSV 180
             +MFI+NFE V + +   +P      R  P   +     K F  K P L  LT R+ S+
Sbjct: 121 VAMMFIINFEYVTDNENAATP-----ERVNPILPIKTVNRKFFGFKFPGLRVLTYRKQSL 175

Query: 181 RSGGAGGAGAPGAVVVDVDLTPAAPSSESLALDEVTAMDNHVAGLGPAEERRALVGPG-- 238
                     P  VV+D     +  S +S+A+    +          A++ +AL+ P   
Sbjct: 176 PQED------PDVVVID----SSKHSDDSVAMKHFKSPTKESCSPSEADDTKALIQPSKC 225

Query: 239 SPPRSAPGQL----PSPRAHSLNPDASGSSCSLARTRSRESCASVRRASSADDIEAMRAG 294
           SP  +  G L    P  +   L PD   SS  L+ +RSRES  S+RRASS  DIE    G
Sbjct: 226 SPLVNISGPLDHSSPKRQWDRLYPDMLQSSSQLSHSRSRESLCSIRRASSVHDIEGF--G 283

Query: 295 VLPPP---PRHAS-------TGAMHPLRSGLLNSTSDSDLVRYRTISKIPQITLNFVDLK 344
           V P      RHAS        G  + ++S LL STSDS+L +Y TI+KIPQ+TLNF ++K
Sbjct: 284 VHPKNIFRDRHASEDNGRNVKGPFNHIKSSLLGSTSDSNLNKYSTINKIPQLTLNFSEVK 343

Query: 345 GDPFLAS-PTSDREIIAPKIKERTHNVTEKVTQVLSLGADVLPEYKLQAPRIHRWTILHY 403
            +   +S P+SD+ IIAPK+K+RTHNVTEKVTQVLSLGADVLPEYKLQ PRI+++TILHY
Sbjct: 344 TEKKNSSPPSSDKTIIAPKVKDRTHNVTEKVTQVLSLGADVLPEYKLQTPRINKFTILHY 403

Query: 404 SPFKAVWDWLILLLVIYTAVFTPYSAAFLLKETEEGPPATECGYACQPLAVVDLIVDIMF 463
           SPFKAVWDWLILLLVIYTA+FTPYSAAFLL + EE     ECGY+C PL VVDLIVDIMF
Sbjct: 404 SPFKAVWDWLILLLVIYTAIFTPYSAAFLLNDREEQ-KRRECGYSCSPLNVVDLIVDIMF 462

Query: 464 IVDILINFRTTYVNANEEVVSHPGRIAVHYFKGWFLIDMVAAIPFDLLIFGSGSEE---L 520
           I+DILINFRTTYVN NEEVVS P +IA+HYFKGWFLIDMVAAIPFDLLIFGSGS+E   L
Sbjct: 463 IIDILINFRTTYVNQNEEVVSDPAKIAIHYFKGWFLIDMVAAIPFDLLIFGSGSDETTTL 522

Query: 521 IGLLKTARLLRLVRVARKLDRYSEYGAAVLFLLMCTFALIAHWLACIWYAIGNMEQPHMD 580
           IGLLKTARLLRLVRVARKLDRYSEYGAAVL LLMC FALIAHWLACIWYAIGN+E+P++ 
Sbjct: 523 IGLLKTARLLRLVRVARKLDRYSEYGAAVLMLLMCIFALIAHWLACIWYAIGNVERPYLT 582

Query: 581 SRIGWLHNLGDQIGKPYN-SSGLGGPSIKDKYVTALYFTFSSLTSVGFGNVSPNTNSEKI 639
            +IGWL +LG QIGK YN S    GPSIKDKYVTALYFTFSSLTSVGFGNVSPNTNSEKI
Sbjct: 583 DKIGWLDSLGQQIGKRYNDSDSSSGPSIKDKYVTALYFTFSSLTSVGFGNVSPNTNSEKI 642

Query: 640 FSICVMLIGSLMYASIFGNVSAIIQRLYSGTARYHTQMLRVREFIRFHQIPNPLRQRLEE 699
           FSICVMLIGSLMYASIFGNVSAIIQRLYSGTARYH QMLRV+EFIRFHQIPNPLRQRLEE
Sbjct: 643 FSICVMLIGSLMYASIFGNVSAIIQRLYSGTARYHMQMLRVKEFIRFHQIPNPLRQRLEE 702

Query: 700 Y 700
           Y
Sbjct: 703 Y 703


>gi114581438
          Length = 1196

 Score =  916 bits (2368), Expect = 0.0,   Method: Compositional matrix adjust.
 Identities = 476/721 (66%), Positives = 549/721 (76%), Gaps = 39/721 (5%)

Query: 1   MPVRRGHVAPQNTFLDTIIRKFEGQSRKFIIANARVENCAVIYCNDGFCELCGYSRAEVM 60
           MPVRRGHVAPQNTFL TIIRKFEGQ++KFIIANARV+NCA+IYCNDGFCE+ G+SR +VM
Sbjct: 1   MPVRRGHVAPQNTFLGTIIRKFEGQNKKFIIANARVQNCAIIYCNDGFCEMTGFSRPDVM 60

Query: 61  QRPCTCDFLHGPRTQRRAAAQIAQALLGAEERKVEIAFYRKDGSCFLCLVDVVPVKNEDG 120
           Q+PCTCDFLHGP T+R   AQIAQALLG+EERKVE+ +Y K+GS F+C   ++PVKN++G
Sbjct: 61  QKPCTCDFLHGPETKRHDIAQIAQALLGSEERKVEVTYYHKNGSTFICNTHIIPVKNQEG 120

Query: 121 AVIMFILNFEVVMEKDMVGSPAHDTNHRGPPTSWLAPGRAKTFRLKLPALLALTARESSV 180
             +MFI+NFE V + +   +P      R  P   +     K F  K P L  LT R+ S+
Sbjct: 121 VAMMFIINFEYVTDNENAATP-----ERVNPILPIKTINRKFFGFKFPGLRVLTYRKQSL 175

Query: 181 RSGGAGGAGAPGAVVVDVDLTPAAPSSESLALDEVTAMDNHVAGLGPAEERRALVGPG-- 238
                     P  VV+D     +  S +S+A+    +          A++ +AL+ P   
Sbjct: 176 PQED------PDVVVID----SSKHSDDSVAMKHFKSPTKESCSPSEADDTKALIQPSKC 225

Query: 239 SPPRSAPGQL----PSPRAHSLNPDASGSSCSLARTRSRESCASVRRASSADDIEAMRAG 294
           SP  +  G L    P  +   L PD   SS  L+ +RSRES  S+RRASS  DIE    G
Sbjct: 226 SPLVNISGPLDHSSPKRQWDRLYPDMLQSSSQLSHSRSRESLCSIRRASSVHDIEGF--G 283

Query: 295 VLPPP---PRHAS-------TGAMHPLRSGLLNSTSDSDLVRYRTISKIPQITLNFVDLK 344
           V P      RHAS        G  + ++S LL STSDS+L +Y TI+KIPQ+TLNF ++K
Sbjct: 284 VHPKNIFRDRHASEDNGRNVKGPFNHIKSSLLGSTSDSNLNKYSTINKIPQLTLNFSEVK 343

Query: 345 GDPFLAS-PTSDREIIAPKIKERTHNVTEKVTQVLSLGADVLPEYKLQAPRIHRWTILHY 403
            +   +S P+SD+ IIAPK+K+RTHNVTEKVTQVLSLGADVLPEYKLQ PRI+++TILHY
Sbjct: 344 TEKKNSSPPSSDKTIIAPKVKDRTHNVTEKVTQVLSLGADVLPEYKLQTPRINKFTILHY 403

Query: 404 SPFKAVWDWLILLLVIYTAVFTPYSAAFLLKETEEGPPATECGYACQPLAVVDLIVDIMF 463
           SPFKAVWDWLILLLVIYTA+FTPYSAAFLL + EE     ECGY+C PL VVDLIVDIMF
Sbjct: 404 SPFKAVWDWLILLLVIYTAIFTPYSAAFLLNDREEQ-KRRECGYSCSPLNVVDLIVDIMF 462

Query: 464 IVDILINFRTTYVNANEEVVSHPGRIAVHYFKGWFLIDMVAAIPFDLLIFGSGSEE---L 520
           I+DILINFRTTYVN NEEVVS P +IA+HYFKGWFLIDMVAAIPFDLLIFGSGS+E   L
Sbjct: 463 IIDILINFRTTYVNQNEEVVSDPAKIAIHYFKGWFLIDMVAAIPFDLLIFGSGSDETTTL 522

Query: 521 IGLLKTARLLRLVRVARKLDRYSEYGAAVLFLLMCTFALIAHWLACIWYAIGNMEQPHMD 580
           IGLLKTARLLRLVRVARKLDRYSEYGAAVL LLMC FALIAHWLACIWYAIGN+E+P++ 
Sbjct: 523 IGLLKTARLLRLVRVARKLDRYSEYGAAVLMLLMCIFALIAHWLACIWYAIGNVERPYLT 582

Query: 581 SRIGWLHNLGDQIGKPYN-SSGLGGPSIKDKYVTALYFTFSSLTSVGFGNVSPNTNSEKI 639
            +IGWL +LG QIGK YN S    GPSIKDKYVTALYFTFSSLTSVGFGNVSPNTNSEKI
Sbjct: 583 DKIGWLDSLGQQIGKRYNDSDSSSGPSIKDKYVTALYFTFSSLTSVGFGNVSPNTNSEKI 642

Query: 640 FSICVMLIGSLMYASIFGNVSAIIQRLYSGTARYHTQMLRVREFIRFHQIPNPLRQRLEE 699
           FSICVMLIGSLMYASIFGNVSAIIQRLYSGTARYH QMLRV+EFIRFHQIPNPLRQRLEE
Sbjct: 643 FSICVMLIGSLMYASIFGNVSAIIQRLYSGTARYHMQMLRVKEFIRFHQIPNPLRQRLEE 702

Query: 700 Y 700
           Y
Sbjct: 703 Y 703


>gi297668726
          Length = 1196

 Score =  915 bits (2366), Expect = 0.0,   Method: Compositional matrix adjust.
 Identities = 476/721 (66%), Positives = 549/721 (76%), Gaps = 39/721 (5%)

Query: 1   MPVRRGHVAPQNTFLDTIIRKFEGQSRKFIIANARVENCAVIYCNDGFCELCGYSRAEVM 60
           MPVRRGHVAPQNTFL TIIRKFEGQ++KFIIANARV+NCA+IYCNDGFCE+ G+SR +VM
Sbjct: 1   MPVRRGHVAPQNTFLGTIIRKFEGQNKKFIIANARVQNCAIIYCNDGFCEMTGFSRPDVM 60

Query: 61  QRPCTCDFLHGPRTQRRAAAQIAQALLGAEERKVEIAFYRKDGSCFLCLVDVVPVKNEDG 120
           Q+PCTCDFLHGP T+R   AQIAQALLG+EERKVE+ +Y K+GS F+C   ++PVKN++G
Sbjct: 61  QKPCTCDFLHGPETKRHDIAQIAQALLGSEERKVEVTYYHKNGSTFICNTHIIPVKNQEG 120

Query: 121 AVIMFILNFEVVMEKDMVGSPAHDTNHRGPPTSWLAPGRAKTFRLKLPALLALTARESSV 180
             +MFI+NFE V + +   +P      R  P   +     K F  K P L  LT R+ S+
Sbjct: 121 VAMMFIINFEYVTDNENAATP-----ERVNPILPVKTVNRKFFGFKFPGLRVLTYRKQSL 175

Query: 181 RSGGAGGAGAPGAVVVDVDLTPAAPSSESLALDEVTAMDNHVAGLGPAEERRALVGPG-- 238
                     P  VV+D     +  S +S+A+    +          A++ +AL+ P   
Sbjct: 176 PQED------PDVVVID----SSKHSDDSVAMKHFKSPTKESCSPSEADDTKALIQPSKC 225

Query: 239 SPPRSAPGQL----PSPRAHSLNPDASGSSCSLARTRSRESCASVRRASSADDIEAMRAG 294
           SP  +  G L    P  +   L PD   SS  L+ +RSRES  S+RRASS  DIE    G
Sbjct: 226 SPLVNISGPLDHSSPKRQWDRLYPDMLQSSSQLSHSRSRESLCSIRRASSVHDIEGF--G 283

Query: 295 VLPPP---PRHAS-------TGAMHPLRSGLLNSTSDSDLVRYRTISKIPQITLNFVDLK 344
           V P      RHAS        G  + ++S LL STSDS+L +Y TI+KIPQ+TLNF ++K
Sbjct: 284 VHPKNIFRDRHASEDNGRNVKGPFNHIKSSLLGSTSDSNLNKYSTINKIPQLTLNFSEVK 343

Query: 345 GDPFLAS-PTSDREIIAPKIKERTHNVTEKVTQVLSLGADVLPEYKLQAPRIHRWTILHY 403
            +   +S P+SD+ IIAPK+K+RTHNVTEKVTQVLSLGADVLPEYKLQ PRI+++TILHY
Sbjct: 344 TEKKNSSPPSSDKTIIAPKVKDRTHNVTEKVTQVLSLGADVLPEYKLQTPRINKFTILHY 403

Query: 404 SPFKAVWDWLILLLVIYTAVFTPYSAAFLLKETEEGPPATECGYACQPLAVVDLIVDIMF 463
           SPFKAVWDWLILLLVIYTA+FTPYSAAFLL + EE     ECGY+C PL VVDLIVDIMF
Sbjct: 404 SPFKAVWDWLILLLVIYTAIFTPYSAAFLLNDREEQ-KRRECGYSCSPLNVVDLIVDIMF 462

Query: 464 IVDILINFRTTYVNANEEVVSHPGRIAVHYFKGWFLIDMVAAIPFDLLIFGSGSEE---L 520
           I+DILINFRTTYVN NEEVVS P +IA+HYFKGWFLIDMVAAIPFDLLIFGSGS+E   L
Sbjct: 463 IIDILINFRTTYVNQNEEVVSDPAKIAIHYFKGWFLIDMVAAIPFDLLIFGSGSDETTTL 522

Query: 521 IGLLKTARLLRLVRVARKLDRYSEYGAAVLFLLMCTFALIAHWLACIWYAIGNMEQPHMD 580
           IGLLKTARLLRLVRVARKLDRYSEYGAAVL LLMC FALIAHWLACIWYAIGN+E+P++ 
Sbjct: 523 IGLLKTARLLRLVRVARKLDRYSEYGAAVLMLLMCIFALIAHWLACIWYAIGNVERPYLT 582

Query: 581 SRIGWLHNLGDQIGKPYN-SSGLGGPSIKDKYVTALYFTFSSLTSVGFGNVSPNTNSEKI 639
            +IGWL +LG QIGK YN S    GPSIKDKYVTALYFTFSSLTSVGFGNVSPNTNSEKI
Sbjct: 583 DKIGWLDSLGQQIGKRYNDSDSSSGPSIKDKYVTALYFTFSSLTSVGFGNVSPNTNSEKI 642

Query: 640 FSICVMLIGSLMYASIFGNVSAIIQRLYSGTARYHTQMLRVREFIRFHQIPNPLRQRLEE 699
           FSICVMLIGSLMYASIFGNVSAIIQRLYSGTARYH QMLRV+EFIRFHQIPNPLRQRLEE
Sbjct: 643 FSICVMLIGSLMYASIFGNVSAIIQRLYSGTARYHMQMLRVKEFIRFHQIPNPLRQRLEE 702

Query: 700 Y 700
           Y
Sbjct: 703 Y 703


>gi326922817
          Length = 1197

 Score =  915 bits (2366), Expect = 0.0,   Method: Compositional matrix adjust.
 Identities = 472/719 (65%), Positives = 547/719 (76%), Gaps = 35/719 (4%)

Query: 1   MPVRRGHVAPQNTFLDTIIRKFEGQSRKFIIANARVENCAVIYCNDGFCELCGYSRAEVM 60
           MPVRRGHVAPQNTFL TIIRKFEGQ++KFIIANARV+NCA+IYCNDGFCE+ G+SR +VM
Sbjct: 1   MPVRRGHVAPQNTFLGTIIRKFEGQNKKFIIANARVQNCAIIYCNDGFCEMTGFSRPDVM 60

Query: 61  QRPCTCDFLHGPRTQRRAAAQIAQALLGAEERKVEIAFYRKDGSCFLCLVDVVPVKNEDG 120
           Q+PCTCDFLHGP T+R   AQIAQALLG+EERKVE+ +Y KDGS F+C   ++PVKN++G
Sbjct: 61  QKPCTCDFLHGPETKRHHIAQIAQALLGSEERKVEVTYYHKDGSTFICNTHIIPVKNQEG 120

Query: 121 AVIMFILNFEVVMEKDMVGSPAHDTNHRGPPTSWLAPGRAKTFRLKLPALLALTARESSV 180
             +MFI+NFE V +++ + SP      +  P         K F  +LP L  LT R+ S+
Sbjct: 121 VAMMFIINFEYVTDEENIASP-----EKCNPILPSKLVNRKLFGFRLPGLRLLTYRKQSL 175

Query: 181 RSGGAGGAGAPGAVVVDVDLTPAAPSSESLALDEVTAMDNHVAGLGPAEERRALVGPG-- 238
                     P AV++D     +  S +S+AL    +           ++ +AL+ P   
Sbjct: 176 PQED------PDAVIID----SSKHSDDSVALKHFKSPTKESCSPSEVDDTKALIQPSKC 225

Query: 239 SPPRSAPGQL----PSPRAHSLNPDASGSSCSLARTRSRESCASVRRASSADDIEAMRAG 294
           SP  +  G L    P  +   L PD   +S  L  +RS+ES  S+RRASS  DIE     
Sbjct: 226 SPMVNISGPLDHSSPKQQWDRLYPDMIQTSNPLTHSRSKESICSIRRASSVHDIEGFNVH 285

Query: 295 VLPP-PPRHAS-------TGAMHPLRSGLLNSTSDSDLVRYRTISKIPQITLNFVDLKGD 346
                  RHAS        G  + ++S LL STSDS+L +Y TI+KIPQ+TLNF D+K +
Sbjct: 286 AKNIFRDRHASEDNGRNVKGPFNHIKSSLLGSTSDSNLNKYSTINKIPQLTLNFSDIKNE 345

Query: 347 PFLASPTSDRE-IIAPKIKERTHNVTEKVTQVLSLGADVLPEYKLQAPRIHRWTILHYSP 405
              +SP S  + IIAPK+K+RTHNVTEKVTQVLSLGADVLPEYKLQ PRI+++TILHYSP
Sbjct: 346 KKSSSPPSSEKAIIAPKVKDRTHNVTEKVTQVLSLGADVLPEYKLQTPRINKFTILHYSP 405

Query: 406 FKAVWDWLILLLVIYTAVFTPYSAAFLLKETEEGPPATECGYACQPLAVVDLIVDIMFIV 465
           FKAVWDWLILLLVIYTA+FTPYSAAFLL ++EE     ECGY+C PL VVDLIVDIMFI+
Sbjct: 406 FKAVWDWLILLLVIYTAIFTPYSAAFLLNDSEER-KRRECGYSCSPLNVVDLIVDIMFII 464

Query: 466 DILINFRTTYVNANEEVVSHPGRIAVHYFKGWFLIDMVAAIPFDLLIFGSGSEE---LIG 522
           DILINFRTTYVN NEEVVS P +IA+HYFKGWFLIDMVAAIPFDLLIFGSGSEE   LIG
Sbjct: 465 DILINFRTTYVNQNEEVVSDPAKIAIHYFKGWFLIDMVAAIPFDLLIFGSGSEETTTLIG 524

Query: 523 LLKTARLLRLVRVARKLDRYSEYGAAVLFLLMCTFALIAHWLACIWYAIGNMEQPHMDSR 582
           LLKTARLLRLVRVARKLDRYSEYGAAVL LLMC FALIAHWLACIWYAIGN+E+P++  +
Sbjct: 525 LLKTARLLRLVRVARKLDRYSEYGAAVLMLLMCIFALIAHWLACIWYAIGNVERPYLAHK 584

Query: 583 IGWLHNLGDQIGKPYN-SSGLGGPSIKDKYVTALYFTFSSLTSVGFGNVSPNTNSEKIFS 641
           IGWL +LG+Q+GK YN S    GPSIKDKYVTALYFTFSSLTSVGFGNVSPNTNSEKIFS
Sbjct: 585 IGWLDSLGEQLGKHYNKSDASSGPSIKDKYVTALYFTFSSLTSVGFGNVSPNTNSEKIFS 644

Query: 642 ICVMLIGSLMYASIFGNVSAIIQRLYSGTARYHTQMLRVREFIRFHQIPNPLRQRLEEY 700
           ICVMLIGSLMYASIFGNVSAIIQRLYSGTARYH QMLRV+EFIRFHQIPNPLRQRLEEY
Sbjct: 645 ICVMLIGSLMYASIFGNVSAIIQRLYSGTARYHMQMLRVKEFIRFHQIPNPLRQRLEEY 703


>gi332234055
          Length = 1196

 Score =  914 bits (2363), Expect = 0.0,   Method: Compositional matrix adjust.
 Identities = 475/721 (65%), Positives = 549/721 (76%), Gaps = 39/721 (5%)

Query: 1   MPVRRGHVAPQNTFLDTIIRKFEGQSRKFIIANARVENCAVIYCNDGFCELCGYSRAEVM 60
           MPVRRGHVAPQNTFL TIIRKFEGQ++KFIIANARV+NCA+IYCNDGFCE+ G+SR +VM
Sbjct: 1   MPVRRGHVAPQNTFLGTIIRKFEGQNKKFIIANARVQNCAIIYCNDGFCEMTGFSRPDVM 60

Query: 61  QRPCTCDFLHGPRTQRRAAAQIAQALLGAEERKVEIAFYRKDGSCFLCLVDVVPVKNEDG 120
           Q+PCTCDFLHGP T+R   AQIAQALLG+EERKVE+ +Y K+GS F+C   ++PVKN++G
Sbjct: 61  QKPCTCDFLHGPETKRHDIAQIAQALLGSEERKVEVTYYHKNGSTFICNTHIIPVKNQEG 120

Query: 121 AVIMFILNFEVVMEKDMVGSPAHDTNHRGPPTSWLAPGRAKTFRLKLPALLALTARESSV 180
             +MFI+NFE V + +   +P      R  P   +     K F  K P L  LT R+ S+
Sbjct: 121 VAMMFIINFEYVTDNENAATP-----QRVNPILPVKTVNRKFFGFKFPGLRVLTYRKQSL 175

Query: 181 RSGGAGGAGAPGAVVVDVDLTPAAPSSESLALDEVTAMDNHVAGLGPAEERRALVGPG-- 238
                     P  VV+D     +  S +S+A+    +          A++ +AL+ P   
Sbjct: 176 PQED------PDVVVID----SSKHSDDSVAMKHFKSPTKESCSPSEADDTKALIQPSKC 225

Query: 239 SPPRSAPGQL----PSPRAHSLNPDASGSSCSLARTRSRESCASVRRASSADDIEAMRAG 294
           SP  +  G L    P  +   L PD   SS  L+ +RSRES  S+RRASS  DIE    G
Sbjct: 226 SPLVNISGPLDHSSPKRQWDRLYPDMLQSSSQLSHSRSRESLCSIRRASSVHDIEGF--G 283

Query: 295 VLPPP---PRHAS-------TGAMHPLRSGLLNSTSDSDLVRYRTISKIPQITLNFVDLK 344
           V P      RHAS        G  + ++S LL STSDS+L +Y TI+KIPQ+TLNF ++K
Sbjct: 284 VHPKNIFRDRHASEDNGRNVKGPFNHIKSSLLGSTSDSNLNKYSTINKIPQLTLNFSEVK 343

Query: 345 GDPFLAS-PTSDREIIAPKIKERTHNVTEKVTQVLSLGADVLPEYKLQAPRIHRWTILHY 403
            +   +S P+S++ IIAPK+K+RTHNVTEKVTQVLSLGADVLPEYKLQ PRI+++TILHY
Sbjct: 344 TEKKNSSPPSSNKTIIAPKVKDRTHNVTEKVTQVLSLGADVLPEYKLQTPRINKFTILHY 403

Query: 404 SPFKAVWDWLILLLVIYTAVFTPYSAAFLLKETEEGPPATECGYACQPLAVVDLIVDIMF 463
           SPFKAVWDWLILLLVIYTA+FTPYSAAFLL + EE     ECGY+C PL VVDLIVDIMF
Sbjct: 404 SPFKAVWDWLILLLVIYTAIFTPYSAAFLLNDREEQ-KRRECGYSCSPLNVVDLIVDIMF 462

Query: 464 IVDILINFRTTYVNANEEVVSHPGRIAVHYFKGWFLIDMVAAIPFDLLIFGSGSEE---L 520
           I+DILINFRTTYVN NEEVVS P +IA+HYFKGWFLIDMVAAIPFDLLIFGSGS+E   L
Sbjct: 463 IIDILINFRTTYVNQNEEVVSDPAKIAIHYFKGWFLIDMVAAIPFDLLIFGSGSDETTTL 522

Query: 521 IGLLKTARLLRLVRVARKLDRYSEYGAAVLFLLMCTFALIAHWLACIWYAIGNMEQPHMD 580
           IGLLKTARLLRLVRVARKLDRYSEYGAAVL LLMC FALIAHWLACIWYAIGN+E+P++ 
Sbjct: 523 IGLLKTARLLRLVRVARKLDRYSEYGAAVLMLLMCIFALIAHWLACIWYAIGNVERPYLT 582

Query: 581 SRIGWLHNLGDQIGKPYN-SSGLGGPSIKDKYVTALYFTFSSLTSVGFGNVSPNTNSEKI 639
            +IGWL +LG QIGK YN S    GPSIKDKYVTALYFTFSSLTSVGFGNVSPNTNSEKI
Sbjct: 583 DKIGWLDSLGQQIGKRYNDSDSSSGPSIKDKYVTALYFTFSSLTSVGFGNVSPNTNSEKI 642

Query: 640 FSICVMLIGSLMYASIFGNVSAIIQRLYSGTARYHTQMLRVREFIRFHQIPNPLRQRLEE 699
           FSICVMLIGSLMYASIFGNVSAIIQRLYSGTARYH QMLRV+EFIRFHQIPNPLRQRLEE
Sbjct: 643 FSICVMLIGSLMYASIFGNVSAIIQRLYSGTARYHMQMLRVKEFIRFHQIPNPLRQRLEE 702

Query: 700 Y 700
           Y
Sbjct: 703 Y 703


>gi301607419
          Length = 1193

 Score =  912 bits (2358), Expect = 0.0,   Method: Compositional matrix adjust.
 Identities = 467/721 (64%), Positives = 544/721 (75%), Gaps = 39/721 (5%)

Query: 1   MPVRRGHVAPQNTFLDTIIRKFEGQSRKFIIANARVENCAVIYCNDGFCELCGYSRAEVM 60
           MPVRRGHVAPQNTFL TIIRKFEGQ++KFIIANARV+NCA+IYCNDGFCE+ G+SR +VM
Sbjct: 1   MPVRRGHVAPQNTFLGTIIRKFEGQNKKFIIANARVQNCAIIYCNDGFCEMTGFSRPDVM 60

Query: 61  QRPCTCDFLHGPRTQRRAAAQIAQALLGAEERKVEIAFYRKDGSCFLCLVDVVPVKNEDG 120
           Q+PCTCDFLHGP T+R   AQIAQALLG+EERKV + +Y KDGS FLC   ++PVKN++G
Sbjct: 61  QKPCTCDFLHGPETKRHDIAQIAQALLGSEERKVVVTYYHKDGSTFLCSTHIIPVKNQEG 120

Query: 121 AVIMFILNFEVVMEKDMVGSPAHDTNHRGPPTSWLAPGRAKTFRLKLPALLALTARESSV 180
             +MFI+NFE V + +   SP      R P    + P   K F ++ P L  L+ R+ S+
Sbjct: 121 VAMMFIMNFEYVTKIESPVSP-----ERIPRLLPITPENRKLFGIQFPQLRLLSHRKQSL 175

Query: 181 RSGGAGGAGAPGAVVVDVDLTPAAPSSESLALDEVTAMDNHVAGLGPAEERRALVGPGSP 240
                     P AV+VD     +  S +S+A+    +          A++ +AL+     
Sbjct: 176 PQED------PDAVIVD----SSKHSDDSMAMKHFKSPTKESCSPSEADDTKALIDSHKC 225

Query: 241 PR----SAPGQLPSPRAH--SLNPDASGSSCSLARTRSRESCASVRRASSADDIEAMRAG 294
                 + P    SP+     L PD   +   ++  RS++S  S+RRASS  DIE     
Sbjct: 226 STLVNVTGPLDHSSPKRQWDQLFPDRLHAGSHISHARSKDSVCSMRRASSVHDIEGF--S 283

Query: 295 VLPPP---PRHAS-------TGAMHPLRSGLLNSTSDSDLVRYRTISKIPQITLNFVDLK 344
           + P      RHAS        G  + ++S LL STSDS+L +Y TI+KIPQ+TLNF D+K
Sbjct: 284 IHPKSVFRDRHASEDNGRDFKGPFNHIKSSLLGSTSDSNLNKYSTINKIPQLTLNFSDVK 343

Query: 345 GDPFLAS-PTSDREIIAPKIKERTHNVTEKVTQVLSLGADVLPEYKLQAPRIHRWTILHY 403
            +   +S P+S++ IIAPK+KERTHNVTEKVTQVLSLGADVLPEYKLQ PRI+++TILHY
Sbjct: 344 NEKKASSPPSSEKTIIAPKVKERTHNVTEKVTQVLSLGADVLPEYKLQTPRINKFTILHY 403

Query: 404 SPFKAVWDWLILLLVIYTAVFTPYSAAFLLKETEEGPPATECGYACQPLAVVDLIVDIMF 463
           SPFKAVWDWLILLLVIYTA+FTPYSAAFLL + EE     ECGY+C PL VVDL+VDIMF
Sbjct: 404 SPFKAVWDWLILLLVIYTAIFTPYSAAFLLNDREEQ-KRRECGYSCNPLNVVDLMVDIMF 462

Query: 464 IVDILINFRTTYVNANEEVVSHPGRIAVHYFKGWFLIDMVAAIPFDLLIFGSGSEE---L 520
           I+DILINFRTTYVN NEEVVS P +IA+HYFKGWFLIDMVAAIPFDLLIFGSGS+E   L
Sbjct: 463 IIDILINFRTTYVNQNEEVVSDPAKIAIHYFKGWFLIDMVAAIPFDLLIFGSGSDETTTL 522

Query: 521 IGLLKTARLLRLVRVARKLDRYSEYGAAVLFLLMCTFALIAHWLACIWYAIGNMEQPHMD 580
           IGLLKTARLLRLVRVARKLDRYSEYGAAVL LLMC FALIAHWLACIWYAIGN+E+P++ 
Sbjct: 523 IGLLKTARLLRLVRVARKLDRYSEYGAAVLMLLMCIFALIAHWLACIWYAIGNVERPYLI 582

Query: 581 SRIGWLHNLGDQIGKPYNSSG-LGGPSIKDKYVTALYFTFSSLTSVGFGNVSPNTNSEKI 639
            +I WL  LGDQI KPYN S    GPSIKDKYVTALYFTFSSLTSVGFGNVSPNTNSEK+
Sbjct: 583 HKISWLDALGDQIKKPYNYSDPSSGPSIKDKYVTALYFTFSSLTSVGFGNVSPNTNSEKV 642

Query: 640 FSICVMLIGSLMYASIFGNVSAIIQRLYSGTARYHTQMLRVREFIRFHQIPNPLRQRLEE 699
           FSICVMLIGSLMYASIFGNVSAIIQRLYSGTARYH QMLRV+EFIRFHQIPNPLRQRLEE
Sbjct: 643 FSICVMLIGSLMYASIFGNVSAIIQRLYSGTARYHMQMLRVKEFIRFHQIPNPLRQRLEE 702

Query: 700 Y 700
           Y
Sbjct: 703 Y 703


>gi4104136
          Length = 1196

 Score =  912 bits (2357), Expect = 0.0,   Method: Compositional matrix adjust.
 Identities = 474/721 (65%), Positives = 547/721 (75%), Gaps = 39/721 (5%)

Query: 1   MPVRRGHVAPQNTFLDTIIRKFEGQSRKFIIANARVENCAVIYCNDGFCELCGYSRAEVM 60
           MPVRRGHVAPQNTFL TIIRKFEGQ++KFIIANARV+NCA+IYCNDGFCE+ G+SR +VM
Sbjct: 1   MPVRRGHVAPQNTFLGTIIRKFEGQNKKFIIANARVQNCAIIYCNDGFCEMTGFSRPDVM 60

Query: 61  QRPCTCDFLHGPRTQRRAAAQIAQALLGAEERKVEIAFYRKDGSCFLCLVDVVPVKNEDG 120
           Q+PCTCDFLHGP T+R   AQIAQALLG+EERKVE+ +Y K+GS F+C   ++PVKN++G
Sbjct: 61  QKPCTCDFLHGPETKRHDIAQIAQALLGSEERKVEVTYYHKNGSTFICNTHIIPVKNQEG 120

Query: 121 AVIMFILNFEVVMEKDMVGSPAHDTNHRGPPTSWLAPGRAKTFRLKLPALLALTARESSV 180
             +MFI+NFE V + +   +P      R  P   +     K F  K P L  LT R+ S+
Sbjct: 121 VAMMFIINFEYVTDNENAATP-----ERVNPILPIKTVNRKFFGFKFPGLRVLTYRKQSL 175

Query: 181 RSGGAGGAGAPGAVVVDVDLTPAAPSSESLALDEVTAMDNHVAGLGPAEERRALVGPG-- 238
                     P  VV+D     +  S +S+A+    +          A++ +AL+ P   
Sbjct: 176 PQED------PDVVVID----SSKHSDDSVAMKHFKSPTKESCSPSEADDTKALIQPSKC 225

Query: 239 SPPRSAPGQL----PSPRAHSLNPDASGSSCSLARTRSRESCASVRRASSADDIEAMRAG 294
           SP  +  G L    P  +   L PD   SS  L+ +RSRES  S+RRASS  DIE    G
Sbjct: 226 SPLVNISGPLDHSSPKRQWDRLYPDMLQSSSQLSHSRSRESLCSIRRASSVHDIEGF--G 283

Query: 295 VLPPP---PRHAS-------TGAMHPLRSGLLNSTSDSDLVRYRTISKIPQITLNFVDLK 344
           V P      RHAS        G  + ++S LL STSDS+L +Y TI+KIPQ+TLNF ++K
Sbjct: 284 VHPKNIFRDRHASEDNGRNVKGPFNHIKSSLLGSTSDSNLNKYSTINKIPQLTLNFSEVK 343

Query: 345 GDPFLAS-PTSDREIIAPKIKERTHNVTEKVTQVLSLGADVLPEYKLQAPRIHRWTILHY 403
            +   +S P+SD+ IIAPK+K+RTHNVTEKVTQVLSLGADVLPEYKLQ PRI+++TILHY
Sbjct: 344 TEKKNSSPPSSDKTIIAPKVKDRTHNVTEKVTQVLSLGADVLPEYKLQTPRINKFTILHY 403

Query: 404 SPFKAVWDWLILLLVIYTAVFTPYSAAFLLKETEEGPPATECGYACQPLAVVDLIVDIMF 463
           SPFKAVWDWLILLLVIYTA+FTPYSAAFLL + EE     ECGY+C PL VVDLIVDIMF
Sbjct: 404 SPFKAVWDWLILLLVIYTAIFTPYSAAFLLNDREE-QKRRECGYSCSPLNVVDLIVDIMF 462

Query: 464 IVDILINFRTTYVNANEEVVSHPGRIAVHYFKGWFLIDMVAAIPFDLLIFGSGSEE---L 520
           I+DILINFRTTYVN NEEVVS P +IA+HYFKGWFLIDMVAAIPFDLLIFGSGS+E   L
Sbjct: 463 IIDILINFRTTYVNQNEEVVSDPAKIAIHYFKGWFLIDMVAAIPFDLLIFGSGSDETTTL 522

Query: 521 IGLLKTARLLRLVRVARKLDRYSEYGAAVLFLLMCTFALIAHWLACIWYAIGNMEQPHMD 580
           IGLLKTARLLRLVRVARKLDRYSEYGAAVL L MC FAL AHWLACIWYAIGN+E+P++ 
Sbjct: 523 IGLLKTARLLRLVRVARKLDRYSEYGAAVLMLSMCIFALNAHWLACIWYAIGNVERPYLT 582

Query: 581 SRIGWLHNLGDQIGKPYN-SSGLGGPSIKDKYVTALYFTFSSLTSVGFGNVSPNTNSEKI 639
            +IGWL +LG QIGK YN S    GPSIKDKYVTALYFTFSSLTSVGFGNVSPNTNSEKI
Sbjct: 583 DKIGWLDSLGQQIGKRYNDSDSSSGPSIKDKYVTALYFTFSSLTSVGFGNVSPNTNSEKI 642

Query: 640 FSICVMLIGSLMYASIFGNVSAIIQRLYSGTARYHTQMLRVREFIRFHQIPNPLRQRLEE 699
           FSICVMLIGSLMYASIFGNVSAIIQRLYSGTARYH QMLRV+EFIRFHQIPNPLRQRLEE
Sbjct: 643 FSICVMLIGSLMYASIFGNVSAIIQRLYSGTARYHMQMLRVKEFIRFHQIPNPLRQRLEE 702

Query: 700 Y 700
           Y
Sbjct: 703 Y 703


>gi224054914
          Length = 1196

 Score =  910 bits (2351), Expect = 0.0,   Method: Compositional matrix adjust.
 Identities = 472/721 (65%), Positives = 548/721 (76%), Gaps = 39/721 (5%)

Query: 1   MPVRRGHVAPQNTFLDTIIRKFEGQSRKFIIANARVENCAVIYCNDGFCELCGYSRAEVM 60
           MPVRRGHVAPQNTFL TIIRKFEGQ++KFIIANARV+NCA+IYCNDGFCE+ G+SR +VM
Sbjct: 1   MPVRRGHVAPQNTFLGTIIRKFEGQNKKFIIANARVQNCAIIYCNDGFCEMTGFSRPDVM 60

Query: 61  QRPCTCDFLHGPRTQRRAAAQIAQALLGAEERKVEIAFYRKDGSCFLCLVDVVPVKNEDG 120
           Q+PCTCDFLHGP T+R   AQIAQALLG+EERKVE+ +Y KDGS F+C   ++PVKN++G
Sbjct: 61  QKPCTCDFLHGPETKRHHIAQIAQALLGSEERKVEVTYYHKDGSTFICNTHIIPVKNQEG 120

Query: 121 AVIMFILNFEVVMEKDMVGSPAHDTNHRGPPTSWLAPGRAKTFRLKLPALLALTARESSV 180
             +MFI+NFE V +++ V SP      +  P         K F  +LP L  LT R+ S+
Sbjct: 121 VAMMFIINFEYVTDEENVASP-----EKCKPILPSKLVNRKLFGFRLPGLRLLTYRKQSL 175

Query: 181 RSGGAGGAGAPGAVVVDVDLTPAAPSSESLALDEVTAMDNHVAGLGPAEERRALV--GPG 238
                     P AV++D     +  S +S+A+    +           ++ +AL+     
Sbjct: 176 PQED------PDAVIID----SSKHSDDSVAMKHFKSPTKESCSPSEVDDTKALIQHSKC 225

Query: 239 SPPRSAPGQL----PSPRAHSLNPDASGSSCSLARTRSRESCASVRRASSADDIEAMRAG 294
           SP  +  G L    P  +   L PD   +S  L  +RS+ES  S+RRASS  DIE     
Sbjct: 226 SPLVNISGPLDHSSPKQQWDRLYPDMIQTSNPLTHSRSKESICSIRRASSVHDIEGF--N 283

Query: 295 VLPPP---PRHAS-------TGAMHPLRSGLLNSTSDSDLVRYRTISKIPQITLNFVDLK 344
           V P      RHAS        G  + ++S LL STSDS+L +Y TI+KIPQ+TLNF D+K
Sbjct: 284 VHPKNIFRDRHASEDNGRNVQGPFNHIKSSLLGSTSDSNLNKYSTINKIPQLTLNFSDIK 343

Query: 345 GDPFLASPTSDRE-IIAPKIKERTHNVTEKVTQVLSLGADVLPEYKLQAPRIHRWTILHY 403
            +   +SP S  + IIAPK+K+RTHNVTEKVTQVLSLGADVLPEYKLQ PRI+++TILHY
Sbjct: 344 SEKKSSSPPSSEKAIIAPKVKDRTHNVTEKVTQVLSLGADVLPEYKLQTPRINKFTILHY 403

Query: 404 SPFKAVWDWLILLLVIYTAVFTPYSAAFLLKETEEGPPATECGYACQPLAVVDLIVDIMF 463
           SPFKAVWDWLILLLVIYTA+FTPYSAAFLL ++E+     ECGY+C PL VVDLIVDIMF
Sbjct: 404 SPFKAVWDWLILLLVIYTAIFTPYSAAFLLNDSEDR-KRRECGYSCSPLNVVDLIVDIMF 462

Query: 464 IVDILINFRTTYVNANEEVVSHPGRIAVHYFKGWFLIDMVAAIPFDLLIFGSGSEE---L 520
           I+DILINFRTTYVN NEEVVS P +IA+HYFKGWFLIDMVAAIPFDLLIFGSGSEE   L
Sbjct: 463 IIDILINFRTTYVNQNEEVVSDPAKIAIHYFKGWFLIDMVAAIPFDLLIFGSGSEETTTL 522

Query: 521 IGLLKTARLLRLVRVARKLDRYSEYGAAVLFLLMCTFALIAHWLACIWYAIGNMEQPHMD 580
           IGLLKTARLLRLVRVARKLDRYSEYGAAVL LLMC FALIAHWLACIWYAIGN+E+P++ 
Sbjct: 523 IGLLKTARLLRLVRVARKLDRYSEYGAAVLMLLMCIFALIAHWLACIWYAIGNVERPYLA 582

Query: 581 SRIGWLHNLGDQIGKPYN-SSGLGGPSIKDKYVTALYFTFSSLTSVGFGNVSPNTNSEKI 639
            +IGWL +LG+Q+GK YN S    GPSIKDKYVTALYFTFSSLTSVGFGNVSPNTNSEKI
Sbjct: 583 HKIGWLDSLGEQLGKHYNKSDASSGPSIKDKYVTALYFTFSSLTSVGFGNVSPNTNSEKI 642

Query: 640 FSICVMLIGSLMYASIFGNVSAIIQRLYSGTARYHTQMLRVREFIRFHQIPNPLRQRLEE 699
           FSICVMLIGSLMYASIFGNVSAIIQRLYSGTARYH QMLRV+EFIRFHQIPNPLRQRLEE
Sbjct: 643 FSICVMLIGSLMYASIFGNVSAIIQRLYSGTARYHMQMLRVKEFIRFHQIPNPLRQRLEE 702

Query: 700 Y 700
           Y
Sbjct: 703 Y 703


>gi109099864
          Length = 1195

 Score =  909 bits (2350), Expect = 0.0,   Method: Compositional matrix adjust.
 Identities = 475/721 (65%), Positives = 547/721 (75%), Gaps = 40/721 (5%)

Query: 1   MPVRRGHVAPQNTFLDTIIRKFEGQSRKFIIANARVENCAVIYCNDGFCELCGYSRAEVM 60
           MPVRRGHVAPQNTFL TIIRKFEGQ++KFIIANARV+NCA+IYCNDGFCE+ G+SR +VM
Sbjct: 1   MPVRRGHVAPQNTFLGTIIRKFEGQNKKFIIANARVQNCAIIYCNDGFCEMTGFSRPDVM 60

Query: 61  QRPCTCDFLHGPRTQRRAAAQIAQALLGAEERKVEIAFYRKDGSCFLCLVDVVPVKNEDG 120
           Q+PCTCDFLHGP T+R   AQIAQALLG+EERKVE+ +Y K+GS F+C   ++PVKN++G
Sbjct: 61  QKPCTCDFLHGPETKRHDIAQIAQALLGSEERKVEVTYYHKNGSTFICNTHIIPVKNQEG 120

Query: 121 AVIMFILNFEVVMEKDMVGSPAHDTNHRGPPTSWLAPGRAKTFRLKLPALLALTARESSV 180
             +MFI+NFE V +++        T  R  P   +     K F  K P L  LT R+ S+
Sbjct: 121 VAMMFIINFEYVTDENAA------TPERVNPILPVKTVNRKFFGFKFPGLRVLTYRKQSL 174

Query: 181 RSGGAGGAGAPGAVVVDVDLTPAAPSSESLALDEVTAMDNHVAGLGPAEERRALVGPG-- 238
                     P  VV+D     +  S +S+A+    +          A++ +AL+ P   
Sbjct: 175 PQED------PDVVVID----SSKHSDDSVAMKHFKSPTKESCSPSEADDTKALIQPSKC 224

Query: 239 SPPRSAPGQL----PSPRAHSLNPDASGSSCSLARTRSRESCASVRRASSADDIEAMRAG 294
           SP  +  G L    P  +   L PD   SS  L+ +RSRES  S+RRASS  DIE     
Sbjct: 225 SPLVNISGPLDHSSPKRQWDRLYPDMLQSSSQLSHSRSRESLCSIRRASSVHDIEGF--S 282

Query: 295 VLPPP---PRHAS-------TGAMHPLRSGLLNSTSDSDLVRYRTISKIPQITLNFVDLK 344
           V P      RHAS        G  + ++S LL STSDS+L +Y TI+KIPQ+TLNF + K
Sbjct: 283 VHPKNIFRDRHASEDNGRNVKGPFNHIKSSLLGSTSDSNLNKYSTINKIPQLTLNFSEAK 342

Query: 345 GDPFLAS-PTSDREIIAPKIKERTHNVTEKVTQVLSLGADVLPEYKLQAPRIHRWTILHY 403
            +   +S P+SD+ IIAPK+K+RTHNVTEKVTQVLSLGADVLPEYKLQ PRI+++TILHY
Sbjct: 343 TEKKNSSPPSSDKTIIAPKVKDRTHNVTEKVTQVLSLGADVLPEYKLQTPRINKFTILHY 402

Query: 404 SPFKAVWDWLILLLVIYTAVFTPYSAAFLLKETEEGPPATECGYACQPLAVVDLIVDIMF 463
           SPFKAVWDWLILLLVIYTA+FTPYSAAFLL + EE     ECGY+C PL VVDLIVDIMF
Sbjct: 403 SPFKAVWDWLILLLVIYTAIFTPYSAAFLLNDREEQ-KRRECGYSCSPLNVVDLIVDIMF 461

Query: 464 IVDILINFRTTYVNANEEVVSHPGRIAVHYFKGWFLIDMVAAIPFDLLIFGSGSEE---L 520
           I+DILINFRTTYVN NEEVVS P +IA+HYFKGWFLIDMVAAIPFDLLIFGSGS+E   L
Sbjct: 462 IIDILINFRTTYVNQNEEVVSDPAKIAIHYFKGWFLIDMVAAIPFDLLIFGSGSDETTTL 521

Query: 521 IGLLKTARLLRLVRVARKLDRYSEYGAAVLFLLMCTFALIAHWLACIWYAIGNMEQPHMD 580
           IGLLKTARLLRLVRVARKLDRYSEYGAAVL LLMC FALIAHWLACIWYAIGN+E+P++ 
Sbjct: 522 IGLLKTARLLRLVRVARKLDRYSEYGAAVLMLLMCIFALIAHWLACIWYAIGNVERPYLT 581

Query: 581 SRIGWLHNLGDQIGKPYN-SSGLGGPSIKDKYVTALYFTFSSLTSVGFGNVSPNTNSEKI 639
            +IGWL +LG QIGK YN S    GPSIKDKYVTALYFTFSSLTSVGFGNVSPNTNSEKI
Sbjct: 582 DKIGWLDSLGQQIGKRYNDSDSSSGPSIKDKYVTALYFTFSSLTSVGFGNVSPNTNSEKI 641

Query: 640 FSICVMLIGSLMYASIFGNVSAIIQRLYSGTARYHTQMLRVREFIRFHQIPNPLRQRLEE 699
           FSICVMLIGSLMYASIFGNVSAIIQRLYSGTARYH QMLRV+EFIRFHQIPNPLRQRLEE
Sbjct: 642 FSICVMLIGSLMYASIFGNVSAIIQRLYSGTARYHMQMLRVKEFIRFHQIPNPLRQRLEE 701

Query: 700 Y 700
           Y
Sbjct: 702 Y 702


>gi348544408
          Length = 1215

 Score =  907 bits (2344), Expect = 0.0,   Method: Compositional matrix adjust.
 Identities = 476/733 (64%), Positives = 542/733 (73%), Gaps = 48/733 (6%)

Query: 1   MPVRRGHVAPQNTFLDTIIRKFEGQSRKFIIANARVENCAVIYCNDGFCELCGYSRAEVM 60
           MPVRRGHVAPQNTFL  IIRKFEGQ++KFIIANARV+NCA+IYCNDGFCE+ G+SR +VM
Sbjct: 1   MPVRRGHVAPQNTFLGVIIRKFEGQNKKFIIANARVQNCAIIYCNDGFCEMTGFSRPDVM 60

Query: 61  QRPCTCDFLHGPRTQRRAAAQIAQALLGAEERKVEIAFYRKDGSCFLCLVDVVPVKNEDG 120
           Q+PCTCDFLHG  T R A AQ+AQALLG+EERKVEI ++RKDGS FLC   ++PVKNE+G
Sbjct: 61  QKPCTCDFLHGQFTSRHAVAQVAQALLGSEERKVEITYHRKDGSNFLCATHIIPVKNEEG 120

Query: 121 AVIMFILNFEVVMEKDMVGSPAHDTNHRGPPTSWLAPGRAKTFRLKLPALLALTARESSV 180
            V+MFILNF+ ++++    S     NH  P  +     + + FR +LPAL  L   + S+
Sbjct: 121 VVMMFILNFDYILDEGSSDS-LERLNHTSPSKA----DQWRFFRFRLPALPLLGISKQSL 175

Query: 181 RSGGAGGAGAPGAVVVDVDLTPAAPSSESLALDEVTAMDNHVAGLGPAEERRALVGPG-- 238
                     P AV+VD   +P          D              A + RAL+GP   
Sbjct: 176 PQED------PDAVMVD---SPRYSDGSVATRDYQLPTTRESCSPSYANDTRALIGPSHC 226

Query: 239 SPPRSAPGQLPSPRA--HSLNPD----------------ASGSSCSLARTRSRESCASVR 280
           S P S P    SP+     + PD                A+ S   L  T SRES  S+R
Sbjct: 227 STPVSGPLDHSSPKGPWDRMYPDQAVAQTKNQSQEDTLIAAPSIPGLTPTVSRESMCSIR 286

Query: 281 RASSADDIEAMRAGV-LPPPPRHAS-------TGAMHPLRSGLLNSTSDSDLVRYRTISK 332
           RASS  D+E   +   +    RHAS        G +  ++S LL STSDS+L +Y TI+K
Sbjct: 287 RASSVHDMEGFGSNSKMVFRDRHASEDNGRNIKGPLSQIKSSLLGSTSDSNLNKYSTINK 346

Query: 333 IPQITLNFVDLKGDPFLAS-PTSDREIIAPKIKERTHNVTEKVTQVLSLGADVLPEYKLQ 391
           IP ITLNF +   D    S P+S++ IIAPK+K+RTHNVT+KVTQVLSLGADVLPEYKLQ
Sbjct: 347 IPLITLNFSEANNDKKCPSPPSSEKTIIAPKVKDRTHNVTDKVTQVLSLGADVLPEYKLQ 406

Query: 392 APRIHRWTILHYSPFKAVWDWLILLLVIYTAVFTPYSAAFLLKETEEGPPATECGYACQP 451
            PR+ +WTILHYSPFKAVWDWLILLLVIYTA+FTPYSAAFLL + EE     ECGY+C P
Sbjct: 407 TPRMDKWTILHYSPFKAVWDWLILLLVIYTAIFTPYSAAFLLNDIEEQ-RRRECGYSCSP 465

Query: 452 LAVVDLIVDIMFIVDILINFRTTYVNANEEVVSHPGRIAVHYFKGWFLIDMVAAIPFDLL 511
           L VVDLIVDIMFIVDILINFRTTYVN NEEVVSHP +IA+HYFKGWFLIDMVAAIPFDLL
Sbjct: 466 LNVVDLIVDIMFIVDILINFRTTYVNTNEEVVSHPAKIAIHYFKGWFLIDMVAAIPFDLL 525

Query: 512 IFGSGSEE---LIGLLKTARLLRLVRVARKLDRYSEYGAAVLFLLMCTFALIAHWLACIW 568
           IFGSGS+E   LIGLLKTARLLRLVRVARKLDRYSEYGAAVL LLMC FALIAHWLACIW
Sbjct: 526 IFGSGSDETTTLIGLLKTARLLRLVRVARKLDRYSEYGAAVLMLLMCIFALIAHWLACIW 585

Query: 569 YAIGNMEQPHMDSRIGWLHNLGDQIGKPYNSSG-LGGPSIKDKYVTALYFTFSSLTSVGF 627
           YAIGN+E+P+++ +IGWL NLG  IGK YN S    GPSIKDKYVTALYFTFSSLTSVGF
Sbjct: 586 YAIGNVEKPYLEHKIGWLDNLGVSIGKKYNYSDPSSGPSIKDKYVTALYFTFSSLTSVGF 645

Query: 628 GNVSPNTNSEKIFSICVMLIGSLMYASIFGNVSAIIQRLYSGTARYHTQMLRVREFIRFH 687
           GNVSPNTNSEKIFSICVMLIGSLMYASIFGNVSAIIQRLYSGTARYH QMLRV+EFIRFH
Sbjct: 646 GNVSPNTNSEKIFSICVMLIGSLMYASIFGNVSAIIQRLYSGTARYHLQMLRVKEFIRFH 705

Query: 688 QIPNPLRQRLEEY 700
           QIPNPLRQRLEEY
Sbjct: 706 QIPNPLRQRLEEY 718


>gi348519873
          Length = 1159

 Score =  903 bits (2333), Expect = 0.0,   Method: Compositional matrix adjust.
 Identities = 461/712 (64%), Positives = 535/712 (75%), Gaps = 27/712 (3%)

Query: 1   MPVRRGHVAPQNTFLDTIIRKFEGQSRKFIIANARVENCAVIYCNDGFCELCGYSRAEVM 60
           MP+RRGHVAPQNTFL  IIRKFEGQ+RKF+IANARVENCA+IYCNDGFCE+ G+SR ++M
Sbjct: 1   MPIRRGHVAPQNTFLGIIIRKFEGQNRKFVIANARVENCAIIYCNDGFCEMTGFSRPDIM 60

Query: 61  QRPCTCDFLHGPRTQRRAAAQIAQALLGAEERKVEIAFYRKDGSCFLCLVDVVPVKNEDG 120
           Q+PCTCDFLHG  T + A  Q+ QA+ G+EERKVEI +YRKDGS F C   ++PVKNE+G
Sbjct: 61  QKPCTCDFLHGDLTDKEAINQVTQAVFGSEERKVEITYYRKDGSDFQCNTHIIPVKNEEG 120

Query: 121 AVIMFILNFEVVMEKDMVGSPAHDTNHRGPPTSWLAPGRAKTFRLKLPALLALTARESSV 180
            V+MFILNFE V+++      + ++  +  PTS     ++K FR +  AL  +   + S+
Sbjct: 121 VVMMFILNFEYVVDEG-----SDNSTEKISPTSPTKSDQSKFFRFRQAALSLMNTNKQSL 175

Query: 181 RSGGAGGAGAPGAVVVDV---DLTPAA----PSSESLALDEVTAMDNHVAGLGPAEERRA 233
                     P AV+VD+   D    A    PS        + A D H          +A
Sbjct: 176 PQED------PDAVMVDLPKEDEDSVALESFPSPTKSICSPIEANDTHALIGSSHHSSQA 229

Query: 234 LVGPGSPPRSAPGQLPSPRAHSLNPDASGSSCSLARTRSRESCASVRRASSADDIEAMRA 293
            +GP     S+P +LP  + +   P    SS SL+ T  R S +S+RRASS  +IE   +
Sbjct: 230 SIGPEPLDHSSP-KLPWEKLYHSEPHQ--SSTSLSNTFPRGSISSMRRASSVHEIEGYSS 286

Query: 294 GVLPP-PPRHASTGAMHPLRSGLLNSTSDSDLVRYRTISKIPQITLNFVDLKGDPFLASP 352
                   RH + G  + ++S LL STSDS++ +Y TI+KIP I LNF D       + P
Sbjct: 287 NSKNLFRDRHTNEGPFNHVKSSLLGSTSDSNINKYSTINKIPLIALNFSDGTEKKTHSPP 346

Query: 353 TSDREIIAPKIKERTHNVTEKVTQVLSLGADVLPEYKLQAPRIHRWTILHYSPFKAVWDW 412
            +++ IIAPK+KERTHNVTEKVTQVLSLGADVLPEYKLQ PRI ++TILHYSPFKAVWDW
Sbjct: 347 ATEKPIIAPKVKERTHNVTEKVTQVLSLGADVLPEYKLQTPRIDKFTILHYSPFKAVWDW 406

Query: 413 LILLLVIYTAVFTPYSAAFLLKETEEGPPATECGYACQPLAVVDLIVDIMFIVDILINFR 472
           LILLLVIYTA+ TPYSAAFLL + EE     ECGY+C PL VVDLIVDIMFI+DILINFR
Sbjct: 407 LILLLVIYTAILTPYSAAFLLNDQEEQ-KRRECGYSCNPLNVVDLIVDIMFIIDILINFR 465

Query: 473 TTYVNANEEVVSHPGRIAVHYFKGWFLIDMVAAIPFDLLIFGSGSEE---LIGLLKTARL 529
           TTYVN NEEVVSHP +IA+HYFKGWFLIDMVAAIPFDLLIFGSGS+E   LIGLLKTARL
Sbjct: 466 TTYVNQNEEVVSHPAKIAIHYFKGWFLIDMVAAIPFDLLIFGSGSDETTTLIGLLKTARL 525

Query: 530 LRLVRVARKLDRYSEYGAAVLFLLMCTFALIAHWLACIWYAIGNMEQPHMDSRIGWLHNL 589
           LRLVRVARKLDRYSEYGAAVL LLMC FALIAHWLACIWYAIGN+E+P+++ RIGWL NL
Sbjct: 526 LRLVRVARKLDRYSEYGAAVLMLLMCIFALIAHWLACIWYAIGNVEKPYLEHRIGWLDNL 585

Query: 590 GDQIGKPYNSSG-LGGPSIKDKYVTALYFTFSSLTSVGFGNVSPNTNSEKIFSICVMLIG 648
           G  IGK YN S    GPSIKDKYVTALYFTFSSLTSVGFGNVSPNTNSEK+FSICVMLIG
Sbjct: 586 GVSIGKRYNYSDPNSGPSIKDKYVTALYFTFSSLTSVGFGNVSPNTNSEKVFSICVMLIG 645

Query: 649 SLMYASIFGNVSAIIQRLYSGTARYHTQMLRVREFIRFHQIPNPLRQRLEEY 700
           SLMYASIFGNVSAIIQRLYSGTARYH QMLRV+EFIRFHQIPNPLRQRLEEY
Sbjct: 646 SLMYASIFGNVSAIIQRLYSGTARYHAQMLRVKEFIRFHQIPNPLRQRLEEY 697


>gi63080990
          Length = 1182

 Score =  902 bits (2332), Expect = 0.0,   Method: Compositional matrix adjust.
 Identities = 466/721 (64%), Positives = 538/721 (74%), Gaps = 45/721 (6%)

Query: 7   HVAPQNTFLDTIIRKFEGQSRKFIIANARVENCAVIYCNDGFCELCGYSRAEVMQRPCTC 66
           HVAPQNTFL TIIRKFEGQ++KFI+ANARV+NCA+IYCNDGFCE+ G+SR +VMQ+PCTC
Sbjct: 1   HVAPQNTFLGTIIRKFEGQNKKFIVANARVQNCAIIYCNDGFCEMTGFSRPDVMQKPCTC 60

Query: 67  DFLHGPRTQRRAAAQIAQALLGAEERKVEIAFYRKDGSCFLCLVDVVPVKNEDGAVIMFI 126
           DFLHGP T+R   AQIAQALLG+EERKVE+ +Y K+GS F+C   ++PVKN++G  +MFI
Sbjct: 61  DFLHGPETKRHDIAQIAQALLGSEERKVEVTYYHKNGSTFICNTHIIPVKNQEGVAMMFI 120

Query: 127 LNFEVVMEKDMVGSPAHDTNHRGPPTSWLAPGRAKTFRLKLPALLALTARESSVRSGGAG 186
           +NFE V +++   SP      R  P   +     K F  K P L  L+ R+ S+      
Sbjct: 121 INFEYVTDEENAASP-----ERVNPILPVKTVNRKLFGFKFPGLRVLSYRKQSLPQED-- 173

Query: 187 GAGAPGAVVVDVDLTPAAPSSESLALDEVTAMDNHVAGLGPAEERRALVGPG--SPPRSA 244
               P  VV+D     +  S +S+A+    +          A++ +AL+ P   SP  + 
Sbjct: 174 ----PDVVVID----SSKHSDDSVAMKHFKSPTKESCSPSEADDTKALIQPSKCSPLVNI 225

Query: 245 PGQL----PSPRAHSLNPDASGSSCSLARTRSRESCASVRRASSADDIEAMRAGVLPPP- 299
            G L    P  +   L PD   SS  L  +RSRES  S+RRASS  DIE     V P   
Sbjct: 226 SGPLDHSSPKRQWDRLYPDMLQSSSQLTHSRSRESLCSIRRASSVHDIEGF--SVHPKNI 283

Query: 300 --PRHAS-------TGAMHPLRSGLLNSTSDSDLVRYRTISKIPQITLNFVDLKGDPFLA 350
              RHAS        G  + ++S LL STSDS+L +Y TI+KIPQ+TLNF D+K +    
Sbjct: 284 FRDRHASEDNGRNVKGPFNHIKSSLLGSTSDSNLNKYSTINKIPQLTLNFSDVKTEKKNT 343

Query: 351 S-PTSDREIIAPKIKERTHNVTEKVTQVLSLGADVLPEYKLQAPRIHRWTILHYSPFKAV 409
           S P+SD+ IIAPK+KERTHNVTEKVTQVLSLGADVLPEYKLQ PRI+++TIL YSP KAV
Sbjct: 344 SPPSSDKTIIAPKVKERTHNVTEKVTQVLSLGADVLPEYKLQTPRINKFTILRYSPLKAV 403

Query: 410 WDWLILLLVIYTAVFTPYSAAFLLKETEEGPPATECGYACQPLAVVDLIVDIMFIVDILI 469
           WDWLILLLVIYTA+FTPYSAAFLL + EE     ECGY+C PL VVDLIVDIMFI+DILI
Sbjct: 404 WDWLILLLVIYTAIFTPYSAAFLLNDREEQ-KRRECGYSCSPLNVVDLIVDIMFIIDILI 462

Query: 470 NFRTTYVNANEEVVSHPGRIAVHYFKGWFLIDMVAAIPFDLLIFGSGSEE---LIGLLKT 526
           NFRTTYVN NEEVVS P +IA+HYFKGWFLIDMVAAIPFDLLIFGSGS+E   LIGLLKT
Sbjct: 463 NFRTTYVNQNEEVVSDPAKIAIHYFKGWFLIDMVAAIPFDLLIFGSGSDETTTLIGLLKT 522

Query: 527 ARLLRLVRVARKLDRYSEYGAAVLFLLMCTFALIAHWLACIWYAIGNMEQPHMDSRIGWL 586
           ARLLRLVRVARKLDRYSEYGAAVL LLMC FAL+AHWLACIWYAIGN+ +P++  +IGWL
Sbjct: 523 ARLLRLVRVARKLDRYSEYGAAVLMLLMCIFALLAHWLACIWYAIGNVVRPYLTDKIGWL 582

Query: 587 HNLGDQIGKPYN-SSGLGGPSIKDKYVTALYFTFSSLTSVGFGNVSPNTNSEKIFSICVM 645
            +LG QIGK YN S    GPSIKDKYVTALYFTFSSLTSVGFGNVSPNTNSEKIFSICVM
Sbjct: 583 DSLGQQIGKHYNESDSSSGPSIKDKYVTALYFTFSSLTSVGFGNVSPNTNSEKIFSICVM 642

Query: 646 LIGSL------MYASIFGNVSAIIQRLYSGTARYHTQMLRVREFIRFHQIPNPLRQRLEE 699
           LIGSL      MYASIFGNVSAIIQRLYSGTARYH QMLRV+EFIRFHQIPNPLRQRLEE
Sbjct: 643 LIGSLMYASIFMYASIFGNVSAIIQRLYSGTARYHMQMLRVKEFIRFHQIPNPLRQRLEE 702

Query: 700 Y 700
           Y
Sbjct: 703 Y 703


>gi348585701
          Length = 1306

 Score =  878 bits (2268), Expect = 0.0,   Method: Compositional matrix adjust.
 Identities = 453/698 (64%), Positives = 523/698 (74%), Gaps = 39/698 (5%)

Query: 24  GQSRKFIIANARVENCAVIYCNDGFCELCGYSRAEVMQRPCTCDFLHGPRTQRRAAAQIA 83
            + +KFIIANARV+NCA+IYCNDGFCE+ G+SR +VMQ+PCTCDFLHGP T+R   AQIA
Sbjct: 136 SEDKKFIIANARVQNCAIIYCNDGFCEMTGFSRPDVMQKPCTCDFLHGPETKRHDIAQIA 195

Query: 84  QALLGAEERKVEIAFYRKDGSCFLCLVDVVPVKNEDGAVIMFILNFEVVMEKDMVGSPAH 143
           QALLG+EERKVE+ +Y K+GS F+C   ++PVKN++G  +MFI+NFE V +++   SP  
Sbjct: 196 QALLGSEERKVEVTYYHKNGSTFICNTHIIPVKNQEGVAMMFIINFEYVTDEENAASP-- 253

Query: 144 DTNHRGPPTSWLAPGRAKTFRLKLPALLALTARESSVRSGGAGGAGAPGAVVVDVDLTPA 203
               R  P   +     K F  K P L  L+ R+ S+          P  VV+D     +
Sbjct: 254 ---ERVNPILPVKTVNRKLFGFKFPGLRVLSYRKQSLPQED------PDVVVID----SS 300

Query: 204 APSSESLALDEVTAMDNHVAGLGPAEERRALVGPG--SPPRSAPGQL----PSPRAHSLN 257
             S +S+A+    +          A++ +AL+ P   SP  +  G L    P  +   L 
Sbjct: 301 KHSDDSVAMKHFKSPTKESCSPSEADDTKALIQPSKCSPLVNISGPLDHSSPKRQWDRLY 360

Query: 258 PDASGSSCSLARTRSRESCASVRRASSADDIEAMRAGVLPPP---PRHAS-------TGA 307
           PD   SS  L  +RSRES  S+RRASS  DIE     V P      RHAS        G 
Sbjct: 361 PDMLQSSSQLTHSRSRESLCSIRRASSVHDIEGF--SVHPKNIFRDRHASEDNGRNVKGP 418

Query: 308 MHPLRSGLLNSTSDSDLVRYRTISKIPQITLNFVDLKGDPFLASP-TSDREIIAPKIKER 366
            + ++S LL STSDS+L +Y TI+KIPQ+TLNF D+K +    SP +SD+ IIAPK+KER
Sbjct: 419 FNHIKSSLLGSTSDSNLNKYSTINKIPQLTLNFSDVKTEKKNTSPPSSDKTIIAPKVKER 478

Query: 367 THNVTEKVTQVLSLGADVLPEYKLQAPRIHRWTILHYSPFKAVWDWLILLLVIYTAVFTP 426
           THNVTEKVTQVLSLGADVLPEYKLQ PRI+++TILHYSPFKAVWDWLILLLVIYTA+FTP
Sbjct: 479 THNVTEKVTQVLSLGADVLPEYKLQTPRINKFTILHYSPFKAVWDWLILLLVIYTAIFTP 538

Query: 427 YSAAFLLKETEEGPPATECGYACQPLAVVDLIVDIMFIVDILINFRTTYVNANEEVVSHP 486
           YSAAFLL + EE     ECGY+C PL VVDLIVDIMFI+DILINFRTTYVN NEEVVS P
Sbjct: 539 YSAAFLLNDREEQK-RRECGYSCSPLNVVDLIVDIMFIIDILINFRTTYVNQNEEVVSDP 597

Query: 487 GRIAVHYFKGWFLIDMVAAIPFDLLIFGSGSEE---LIGLLKTARLLRLVRVARKLDRYS 543
            +IA+HYFKGWFLIDMVAAIPFDLLIFGSGS+E   LIGLLKTARLLRLVRVARKLDRYS
Sbjct: 598 AKIAIHYFKGWFLIDMVAAIPFDLLIFGSGSDETTTLIGLLKTARLLRLVRVARKLDRYS 657

Query: 544 EYGAAVLFLLMCTFALIAHWLACIWYAIGNMEQPHMDSRIGWLHNLGDQIGKPYNSS-GL 602
           EYGAAVL LLMC FALIAHWLACIWYAIGN+E+P++  +IGWL +LG QIGK YN S   
Sbjct: 658 EYGAAVLMLLMCIFALIAHWLACIWYAIGNVERPYLTDKIGWLDSLGQQIGKHYNESDSS 717

Query: 603 GGPSIKDKYVTALYFTFSSLTSVGFGNVSPNTNSEKIFSICVMLIGSLMYASIFGNVSAI 662
            GPSIKDKYVTALYFTFSSLTSVGFGNVSPNTNSEKIFSICVMLIGSLMYASIFGNVSAI
Sbjct: 718 SGPSIKDKYVTALYFTFSSLTSVGFGNVSPNTNSEKIFSICVMLIGSLMYASIFGNVSAI 777

Query: 663 IQRLYSGTARYHTQMLRVREFIRFHQIPNPLRQRLEEY 700
           IQRLYSGTARYH QMLRV+EFIRFHQIPNPLRQRLEEY
Sbjct: 778 IQRLYSGTARYHMQMLRVKEFIRFHQIPNPLRQRLEEY 815


>gi189520114
          Length = 1181

 Score =  877 bits (2266), Expect = 0.0,   Method: Compositional matrix adjust.
 Identities = 460/727 (63%), Positives = 534/727 (73%), Gaps = 42/727 (5%)

Query: 1   MPVRRGHVAPQNTFLDTIIRKFEGQSRKFIIANARVENCAVIYCNDGFCELCGYSRAEVM 60
           MPVRRGHVAPQNTFL  IIRKFEGQ+++F+IANARV+NCA+IYCND FCE+ G+SR +VM
Sbjct: 1   MPVRRGHVAPQNTFLGIIIRKFEGQNKRFVIANARVQNCAIIYCNDAFCEMTGFSRPDVM 60

Query: 61  QRPCTCDFLHGPRTQRRAAAQIAQALLGAEERKVEIAFYRKDGSCFLCLVDVVPVKNEDG 120
           Q+PCTCDFLHG  T+R A AQ+AQAL+G+EERKVEI ++RKDGS FLC   ++PVKN++G
Sbjct: 61  QKPCTCDFLHGQLTKRHAIAQVAQALMGSEERKVEITYHRKDGSDFLCATHIIPVKNQEG 120

Query: 121 AVIMFILNFEVVMEKDMVGSPAHDTNHRGPPTSWLAPGRAKTFRLKLPALLALTARESSV 180
            V+MFIL+F+ V+++  + S     NH  P        + + FR +LPA L++       
Sbjct: 121 VVMMFILSFDYVLKEGSMDS-LDRLNHTSPARQ----EQRRFFRFRLPAPLSML------ 169

Query: 181 RSGGAGGAGAPGAVVVDVDLTPAAPSSESLALDEVTAMDNHVAGLGP----------AEE 230
              G      P     +V +  A  + +  +     ++      L P            +
Sbjct: 170 ---GVSKQSLPQEDPDEVTIHSADQNEKHSSCSSSLSLSLSPRELHPPTGESCSPSYGND 226

Query: 231 RRALVGP---GS-PPRSAPGQLPSPRAHSLNPDASGSSCSLARTRSRESCASVRRASSAD 286
            RAL+G    GS  P S P    SPR      D   S  + +R  SR S  + RRASS  
Sbjct: 227 TRALIGQSYLGSCSPISGPQDHSSPRGPWERVDPQESLATASRRASRASMCTFRRASSTQ 286

Query: 287 DIEAMRAGVLPP-PPRHAS-------TGAMHPLRSGLLNSTSDSDLVRYRTISKIPQITL 338
           D+E +          RHAS        G  + ++S LL STSDS+L +Y TI+KIP ITL
Sbjct: 287 DLEGLSTHTQRTYRDRHASEDNGRSIKGPFNQIKSSLLGSTSDSNLTKYSTINKIPLITL 346

Query: 339 NFVDLKGDPFLASP-TSDREIIAPKIKERTHNVTEKVTQVLSLGADVLPEYKLQAPRIHR 397
           NF +   D   +SP +S++ IIAPK+K+RTHNVT+KVTQVLSLGADVLPEYKLQ PRI++
Sbjct: 347 NFSETNHDKRPSSPHSSEKTIIAPKVKDRTHNVTDKVTQVLSLGADVLPEYKLQTPRINK 406

Query: 398 WTILHYSPFKAVWDWLILLLVIYTAVFTPYSAAFLLKETEEGPPATECGYACQPLAVVDL 457
            TILHYSPFKAVWDWLILLLVIYTA+FTPYSAAFLL + EE     ECGY+C PL VVDL
Sbjct: 407 LTILHYSPFKAVWDWLILLLVIYTAIFTPYSAAFLLNDPEE-EKRRECGYSCSPLNVVDL 465

Query: 458 IVDIMFIVDILINFRTTYVNANEEVVSHPGRIAVHYFKGWFLIDMVAAIPFDLLIFGSGS 517
           IVDIMFIVDILINFRTTY+NANEEVVSHP +IAVHYFKGWF IDMVAAIPFDLLIF  GS
Sbjct: 466 IVDIMFIVDILINFRTTYINANEEVVSHPAKIAVHYFKGWFFIDMVAAIPFDLLIFEGGS 525

Query: 518 EE---LIGLLKTARLLRLVRVARKLDRYSEYGAAVLFLLMCTFALIAHWLACIWYAIGNM 574
           +E   LIGLLKTARLLRLVRVARKLDRYSEYGAAVL LLMC FALIAHWLACIWYAIGN+
Sbjct: 526 DETTTLIGLLKTARLLRLVRVARKLDRYSEYGAAVLMLLMCIFALIAHWLACIWYAIGNV 585

Query: 575 EQPHMDSRIGWLHNLGDQIGKPYN-SSGLGGPSIKDKYVTALYFTFSSLTSVGFGNVSPN 633
           E+ ++D  IGWL NLG  IGK YN S    GPSI+DKYVTALYFTFSSLTSVGFGNVSPN
Sbjct: 586 ERLYLDHTIGWLDNLGISIGKQYNISDDASGPSIRDKYVTALYFTFSSLTSVGFGNVSPN 645

Query: 634 TNSEKIFSICVMLIGSLMYASIFGNVSAIIQRLYSGTARYHTQMLRVREFIRFHQIPNPL 693
           TNSEKIFSICVMLIGSLMYASIFGNVSAIIQRLYSGTARYH QMLRV+EFIRFHQIPNPL
Sbjct: 646 TNSEKIFSICVMLIGSLMYASIFGNVSAIIQRLYSGTARYHLQMLRVKEFIRFHQIPNPL 705

Query: 694 RQRLEEY 700
           RQRLEEY
Sbjct: 706 RQRLEEY 712


>gi380805787
          Length = 639

 Score =  873 bits (2256), Expect = 0.0,   Method: Compositional matrix adjust.
 Identities = 423/424 (99%), Positives = 423/424 (99%)

Query: 277 ASVRRASSADDIEAMRAGVLPPPPRHASTGAMHPLRSGLLNSTSDSDLVRYRTISKIPQI 336
           ASVRRASSADDIEAMRAG LPPPPRHASTGAMHPLRSGLLNSTSDSDLVRYRTISKIPQI
Sbjct: 1   ASVRRASSADDIEAMRAGALPPPPRHASTGAMHPLRSGLLNSTSDSDLVRYRTISKIPQI 60

Query: 337 TLNFVDLKGDPFLASPTSDREIIAPKIKERTHNVTEKVTQVLSLGADVLPEYKLQAPRIH 396
           TLNFVDLKGDPFLASPTSDREIIAPKIKERTHNVTEKVTQVLSLGADVLPEYKLQAPRIH
Sbjct: 61  TLNFVDLKGDPFLASPTSDREIIAPKIKERTHNVTEKVTQVLSLGADVLPEYKLQAPRIH 120

Query: 397 RWTILHYSPFKAVWDWLILLLVIYTAVFTPYSAAFLLKETEEGPPATECGYACQPLAVVD 456
           RWTILHYSPFKAVWDWLILLLVIYTAVFTPYSAAFLLKETEEGPPATECGYACQPLAVVD
Sbjct: 121 RWTILHYSPFKAVWDWLILLLVIYTAVFTPYSAAFLLKETEEGPPATECGYACQPLAVVD 180

Query: 457 LIVDIMFIVDILINFRTTYVNANEEVVSHPGRIAVHYFKGWFLIDMVAAIPFDLLIFGSG 516
           LIVDIMFIVDILINFRTTYVNANEEVVSHPGRIAVHYFKGWFLIDMVAAIPFDLLIFGSG
Sbjct: 181 LIVDIMFIVDILINFRTTYVNANEEVVSHPGRIAVHYFKGWFLIDMVAAIPFDLLIFGSG 240

Query: 517 SEELIGLLKTARLLRLVRVARKLDRYSEYGAAVLFLLMCTFALIAHWLACIWYAIGNMEQ 576
           SEELIGLLKTARLLRLVRVARKLDRYSEYGAAVLFLLMCTFALIAHWLACIWYAIGNMEQ
Sbjct: 241 SEELIGLLKTARLLRLVRVARKLDRYSEYGAAVLFLLMCTFALIAHWLACIWYAIGNMEQ 300

Query: 577 PHMDSRIGWLHNLGDQIGKPYNSSGLGGPSIKDKYVTALYFTFSSLTSVGFGNVSPNTNS 636
           PHMDSRIGWLHNLGDQIGKPYNSSGLGGPSIKDKYVTALYFTFSSLTSVGFGNVSPNTNS
Sbjct: 301 PHMDSRIGWLHNLGDQIGKPYNSSGLGGPSIKDKYVTALYFTFSSLTSVGFGNVSPNTNS 360

Query: 637 EKIFSICVMLIGSLMYASIFGNVSAIIQRLYSGTARYHTQMLRVREFIRFHQIPNPLRQR 696
           EKIFSICVMLIGSLMYASIFGNVSAIIQRLYSGTARYHTQMLRVREFIRFHQIPNPLRQR
Sbjct: 361 EKIFSICVMLIGSLMYASIFGNVSAIIQRLYSGTARYHTQMLRVREFIRFHQIPNPLRQR 420

Query: 697 LEEY 700
           LEEY
Sbjct: 421 LEEY 424


>gi355561173
          Length = 950

 Score =  857 bits (2215), Expect = 0.0,   Method: Compositional matrix adjust.
 Identities = 414/415 (99%), Positives = 414/415 (99%)

Query: 286 DDIEAMRAGVLPPPPRHASTGAMHPLRSGLLNSTSDSDLVRYRTISKIPQITLNFVDLKG 345
           DDIEAMRAG LPPPPRHASTGAMHPLRSGLLNSTSDSDLVRYRTISKIPQITLNFVDLKG
Sbjct: 165 DDIEAMRAGALPPPPRHASTGAMHPLRSGLLNSTSDSDLVRYRTISKIPQITLNFVDLKG 224

Query: 346 DPFLASPTSDREIIAPKIKERTHNVTEKVTQVLSLGADVLPEYKLQAPRIHRWTILHYSP 405
           DPFLASPTSDREIIAPKIKERTHNVTEKVTQVLSLGADVLPEYKLQAPRIHRWTILHYSP
Sbjct: 225 DPFLASPTSDREIIAPKIKERTHNVTEKVTQVLSLGADVLPEYKLQAPRIHRWTILHYSP 284

Query: 406 FKAVWDWLILLLVIYTAVFTPYSAAFLLKETEEGPPATECGYACQPLAVVDLIVDIMFIV 465
           FKAVWDWLILLLVIYTAVFTPYSAAFLLKETEEGPPATECGYACQPLAVVDLIVDIMFIV
Sbjct: 285 FKAVWDWLILLLVIYTAVFTPYSAAFLLKETEEGPPATECGYACQPLAVVDLIVDIMFIV 344

Query: 466 DILINFRTTYVNANEEVVSHPGRIAVHYFKGWFLIDMVAAIPFDLLIFGSGSEELIGLLK 525
           DILINFRTTYVNANEEVVSHPGRIAVHYFKGWFLIDMVAAIPFDLLIFGSGSEELIGLLK
Sbjct: 345 DILINFRTTYVNANEEVVSHPGRIAVHYFKGWFLIDMVAAIPFDLLIFGSGSEELIGLLK 404

Query: 526 TARLLRLVRVARKLDRYSEYGAAVLFLLMCTFALIAHWLACIWYAIGNMEQPHMDSRIGW 585
           TARLLRLVRVARKLDRYSEYGAAVLFLLMCTFALIAHWLACIWYAIGNMEQPHMDSRIGW
Sbjct: 405 TARLLRLVRVARKLDRYSEYGAAVLFLLMCTFALIAHWLACIWYAIGNMEQPHMDSRIGW 464

Query: 586 LHNLGDQIGKPYNSSGLGGPSIKDKYVTALYFTFSSLTSVGFGNVSPNTNSEKIFSICVM 645
           LHNLGDQIGKPYNSSGLGGPSIKDKYVTALYFTFSSLTSVGFGNVSPNTNSEKIFSICVM
Sbjct: 465 LHNLGDQIGKPYNSSGLGGPSIKDKYVTALYFTFSSLTSVGFGNVSPNTNSEKIFSICVM 524

Query: 646 LIGSLMYASIFGNVSAIIQRLYSGTARYHTQMLRVREFIRFHQIPNPLRQRLEEY 700
           LIGSLMYASIFGNVSAIIQRLYSGTARYHTQMLRVREFIRFHQIPNPLRQRLEEY
Sbjct: 525 LIGSLMYASIFGNVSAIIQRLYSGTARYHTQMLRVREFIRFHQIPNPLRQRLEEY 579


 Score =  303 bits (776), Expect = 2e-79,   Method: Compositional matrix adjust.
 Identities = 154/156 (98%), Positives = 155/156 (99%)

Query: 27  RKFIIANARVENCAVIYCNDGFCELCGYSRAEVMQRPCTCDFLHGPRTQRRAAAQIAQAL 86
           RKFIIANARVENCAVIYCNDGFCELCGYSRAEVMQRPCTCDFLHGPRTQRRAAAQIAQAL
Sbjct: 1   RKFIIANARVENCAVIYCNDGFCELCGYSRAEVMQRPCTCDFLHGPRTQRRAAAQIAQAL 60

Query: 87  LGAEERKVEIAFYRKDGSCFLCLVDVVPVKNEDGAVIMFILNFEVVMEKDMVGSPAHDTN 146
           LGAEERKVEIAFYRKDGSCFLCLVDV+PVKNEDGAVIMFILNFEVVMEKDMVGSPAHDTN
Sbjct: 61  LGAEERKVEIAFYRKDGSCFLCLVDVLPVKNEDGAVIMFILNFEVVMEKDMVGSPAHDTN 120

Query: 147 HRGPPTSWLAPGRAKTFRLKLPALLALTARESSVRS 182
           HRGPPTSWLA GRAKTFRLKLPALLALTARESSVRS
Sbjct: 121 HRGPPTSWLASGRAKTFRLKLPALLALTARESSVRS 156


>gi47218642
          Length = 1329

 Score =  845 bits (2183), Expect = 0.0,   Method: Compositional matrix adjust.
 Identities = 478/859 (55%), Positives = 540/859 (62%), Gaps = 172/859 (20%)

Query: 1   MPVRRGHVAPQNTFLDTIIRKFEGQSRKFIIANARVENCAVIYCNDGFCELCGYSRAEVM 60
           MPVRRGHVAPQNTFL  IIRKFEGQ++KFIIANARV+NCA+IYCNDGFCE+ G+SR +VM
Sbjct: 1   MPVRRGHVAPQNTFLGVIIRKFEGQNKKFIIANARVQNCAIIYCNDGFCEMTGFSRPDVM 60

Query: 61  QRPCTCDFLHGPRTQRRAAAQIAQALLGAEERKVEIAFYRKD---------GSCFLCLVD 111
           Q+PCTCDFLHG  T R A AQ+AQALLG+EERKVEI ++RKD         GS FLC   
Sbjct: 61  QKPCTCDFLHGQFTNRHAVAQVAQALLGSEERKVEITYHRKDGQRKMMTVIGSNFLCATH 120

Query: 112 VVPVKNEDGAVIMFILNFEVVMEKDMVGSPAHDTNHRGPPTSWLAPGRAKTFRLKLPALL 171
           ++PVKNE+G VIMFILNF+ ++++    S     N   P  +    GR   FR + PAL 
Sbjct: 121 IIPVKNEEGVVIMFILNFDYILDEGSSDS-LEKLNQTSPSKTDQWKGR--FFRFRFPALP 177

Query: 172 ALTARESSVRSGGAGGAGAPGAVVVDVDLTPAAPSSESLALDEVTAMDNHVAGLGPAEER 231
            L   + S+          P AV+VD   +P          D                + 
Sbjct: 178 LLGVSKQSLPQED------PDAVMVD---SPRHSDGSVATHDYQLPTTRESCSPSYGNDT 228

Query: 232 RALVG----------------PGSP-PRSAPGQLPSPRAHSLNPD---ASGSSCSLARTR 271
           RAL+                 P SP  R+ P Q  +P  H    D   A+ S   L  T 
Sbjct: 229 RALIASSHCSTPISGPLDHSSPKSPWERTYPDQAVAPAQHQSQDDTLTAAPSIPGLTPTA 288

Query: 272 SRESCASVRRASSADDIEAMRAGV-LPPPPRHAS-------TGAMHPLRSGLLNSTSDSD 323
           SRES  S+RRASS  D+E   +   +    RHAS        G +  ++S LL STSDS+
Sbjct: 289 SRESVCSIRRASSVHDMEGFGSNSKVVFRDRHASEDNGRNIKGPLSQIKSSLLGSTSDSN 348

Query: 324 LVRYRTISKIPQITLNFVDLKGDPFLAS-PTSDREIIAPKIKERTHNVTEKVTQVLSLGA 382
           L +Y TI+KIP I LNF +   +    S P+S++ IIAPK+K+RTHNVT+KVTQVLSLGA
Sbjct: 349 LNKYSTINKIPLIALNFSEANNEKKCPSPPSSEKTIIAPKVKDRTHNVTDKVTQVLSLGA 408

Query: 383 DVLPEYKLQAPRIHRWTILHYSPFKAVWDWLILLLVIYTAVFTPYSAAFLLKETEEGPPA 442
           DVLPEYKLQ PRIHRWTILHYSPFKAVWDWLILLLVIYTA+FTPYSAAFLL + EE    
Sbjct: 409 DVLPEYKLQTPRIHRWTILHYSPFKAVWDWLILLLVIYTAIFTPYSAAFLLNDIEER-KR 467

Query: 443 TECGYACQPLAVVDLIVDIMFIVDILINFRTTYVNANEEVVSHPGRIAVHYFKGWFLIDM 502
            ECGY+C PL VVDLIVDIMFIVDILINFRTTYVN NEEVVSHPG+IA+HYFKGWFLIDM
Sbjct: 468 RECGYSCSPLNVVDLIVDIMFIVDILINFRTTYVNTNEEVVSHPGKIAIHYFKGWFLIDM 527

Query: 503 VAAIPFDLLIFGSGSEE------------------------------------------- 519
           VAAIPFDLLIFGSGS+E                                           
Sbjct: 528 VAAIPFDLLIFGSGSDEAALLVQRWAEVLAEAPPKQTLQSREQEGWTLSFLHKIAATDES 587

Query: 520 ------LIGLLKTARLLRLVRVARKLDRYSEYGAAVLFLLMCTFALIAHWLACIWYAIGN 573
                 LIGLLKTARLLRLVRVARKLDRYSEYGAAVL LLMC FALIAHWLACIWYAIGN
Sbjct: 588 DVLTTTLIGLLKTARLLRLVRVARKLDRYSEYGAAVLMLLMCIFALIAHWLACIWYAIGN 647

Query: 574 MEQPHMDSRIGWLHNLGDQI--------------------------GKPYNSSGL-GGPS 606
           ME+P+++ +IGWL NLG  I                          GK YN S L  GPS
Sbjct: 648 MERPYLEHKIGWLDNLGLSIGDFPSCSLLYWYKRGPATAHHHCLLSGKKYNYSDLSSGPS 707

Query: 607 IKDKYVTALYFTFSSLTSVGFGNVSPNTNSEKIFSICVMLIG------------------ 648
           IKDKYVTALYFTFSSLTSVGFGNVSPNTNSEKIFSICVMLIG                  
Sbjct: 708 IKDKYVTALYFTFSSLTSVGFGNVSPNTNSEKIFSICVMLIGCKTCSPADPPSVAHVQPR 767

Query: 649 ---------------------------SLMYASIFGNVSAIIQRLYSGTARYHTQMLRVR 681
                                      +LMYASIFGNVSAIIQRLYSGTARYH QMLRV+
Sbjct: 768 HTSDVWCHTSAAPGRRGSRFPSVACLLALMYASIFGNVSAIIQRLYSGTARYHLQMLRVK 827

Query: 682 EFIRFHQIPNPLRQRLEEY 700
           EFIRFHQIPNPLRQRLEEY
Sbjct: 828 EFIRFHQIPNPLRQRLEEY 846


>gi348508988
          Length = 1208

 Score =  830 bits (2145), Expect = 0.0,   Method: Compositional matrix adjust.
 Identities = 461/720 (64%), Positives = 531/720 (73%), Gaps = 54/720 (7%)

Query: 1   MPVRRGHVAPQNTFLDTIIRKFEGQSRKFIIANARVENCAVIYCNDGFCELCGYSRAEVM 60
           MPVRRGHVA QNT+LDTIIRKF+ Q+RKFIIANA+++NC +IYCN+GFC++ G++RAE+M
Sbjct: 1   MPVRRGHVALQNTYLDTIIRKFDEQNRKFIIANAQMKNCGIIYCNEGFCQMFGFTRAEIM 60

Query: 61  QRPCTCDFLHGPRTQRRAAAQIAQALLGAEERKVEIAFYRKDGSCFLCLVDVVPVKNEDG 120
           Q+PCTC FL GP T + + AQ+ QALLG+EERKVEI +Y K G+C  CLV +VPVKNE+G
Sbjct: 61  QQPCTCQFLVGPGTMKSSLAQLGQALLGSEERKVEILYYSKKGTCRPCLVGIVPVKNEEG 120

Query: 121 AVIMFILNFEVVMEKDMVGSPAHDTNHRGPPTSWLAPGRAKTFRLKLPALLALTARESSV 180
            VIMFIL+F+ +++     +       +G    + + G+ +  +++LP L ++  R  S+
Sbjct: 121 LVIMFILDFQELIDPSHKKTALRQRITQGW-AYFFSLGQNRRLKMRLPVLRSM--RRPSL 177

Query: 181 RSGGAGGAGAPGAVVVDVDLTPAAPSSESLALDEVTAMDNHVAGLGPAEERRALVGPGSP 240
                 G      VVVD       P+SE + L E               E  AL+     
Sbjct: 178 SKDQFEG------VVVDY----LQPNSEEVPLKEFRIPSKESCM---QSETEALIEQDMD 224

Query: 241 PRSAPGQLPSPRAHSL-----NPDASGSSCSLARTRSRESCASVRRASSADDIEAMRAGV 295
           P S P   PS +  SL     +P  +    SL R+ SR+S  S+RRASS DDI+ MRA  
Sbjct: 225 PPS-PAAQPSTKRRSLLTDRLDPMHAFPRGSLPRSCSRDSVRSLRRASSLDDIDGMRA-- 281

Query: 296 LPPPPRHASTGAMHPLRSGLLNSTSDSDLVRYRTISKIPQITLNFVDLKGDPFLASPTSD 355
                        + L+   LNSTSDSDL+R+RTI +IPQ+TL F   +  P   SPT +
Sbjct: 282 -----------EWNNLKPNTLNSTSDSDLMRHRTIGRIPQVTLTFGSDRMRP--PSPT-E 327

Query: 356 REIIAP-KIKERTHNVTEKVTQV---LSLGADVLPEYKLQAPRIHRWTILHYSPFKAVWD 411
            EIIAP KIK+RT NVTEKVTQV   LSLGADVLPEYKLQAPRIH+WTILHYSPFKAVWD
Sbjct: 328 IEIIAPSKIKDRTQNVTEKVTQVTQVLSLGADVLPEYKLQAPRIHKWTILHYSPFKAVWD 387

Query: 412 WLILLLVIYTAVFTPYSAAFLLKETEEGPPATECGYACQPLAVVDLIVDIMFIVDILINF 471
           W+ILLLVIYTA+FTPYSAAFLL E EE      CGY C PL VVDL+VD+MFIVDILINF
Sbjct: 388 WVILLLVIYTAIFTPYSAAFLLNEVEEETQRRICGYTCNPLNVVDLVVDVMFIVDILINF 447

Query: 472 RTTYVNANEEVVSHPGRIAVHYFKGWFLIDMVAAIPFDLLIFGSGSEE-----LIGLLKT 526
           RTTYVN N+EVVSHPGRIA HYFKGWFLID+VAAIPFDLLIF SGSEE     LIGLLKT
Sbjct: 448 RTTYVNHNDEVVSHPGRIAQHYFKGWFLIDIVAAIPFDLLIFRSGSEEPQTTTLIGLLKT 507

Query: 527 ARLLRLVRVARKLDRYSEYGAAVLFLLMCTFALIAHWLACIWYAIGNMEQPHMDSR---- 582
           ARLLRLVRVARKLDRYSEYGAAVLFLLMCTFALIAHWLACIWYAIGN+E+ H  +R    
Sbjct: 508 ARLLRLVRVARKLDRYSEYGAAVLFLLMCTFALIAHWLACIWYAIGNVER-HGSARIGGM 566

Query: 583 -IGWLHNLGDQIGKPYNSSG-LGGPSIKDKYVTALYFTFSSLTSVGFGNVSPNTNSEKIF 640
            IGWL NL DQIGK YN +    GPSIKDKYVTALYFTFSSLTSVGFGNVSPNTN EKIF
Sbjct: 567 KIGWLDNLADQIGKYYNDTDPASGPSIKDKYVTALYFTFSSLTSVGFGNVSPNTNPEKIF 626

Query: 641 SICVMLIGSLMYASIFGNVSAIIQRLYSGTARYHTQMLRVREFIRFHQIPNPLRQRLEEY 700
           SICVMLIGSLMYASIFGNVSAIIQRLYSGTARYHTQMLRV+EFIRFHQIP  LRQRLEEY
Sbjct: 627 SICVMLIGSLMYASIFGNVSAIIQRLYSGTARYHTQMLRVKEFIRFHQIPGGLRQRLEEY 686


>gi190337148
          Length = 1186

 Score =  830 bits (2143), Expect = 0.0,   Method: Compositional matrix adjust.
 Identities = 458/718 (63%), Positives = 528/718 (73%), Gaps = 64/718 (8%)

Query: 1   MPVRRGHVAPQNTFLDTIIRKFEGQSRKFIIANARVENCAVIYCNDGFCELCGYSRAEVM 60
           MPVRRGHVA QNT+LDTIIRKF+GQ+RKF+IANA+++NC +IYCN+GFC++ G+SRAE+M
Sbjct: 1   MPVRRGHVALQNTYLDTIIRKFDGQNRKFLIANAQMKNCGIIYCNEGFCQMFGFSRAEIM 60

Query: 61  QRPCTCDFLHGPRTQRRAAAQIAQALLGAEERKVEIAFYRKDGSCFLCLVDVVPVKNEDG 120
           Q+ CTC FL GP T + A  Q+AQALLG+EERKVEI +Y K+G+C  CL+DV+PVKNE+G
Sbjct: 61  QQSCTCQFLVGPGTMKSALGQLAQALLGSEERKVEILYYSKEGTCRPCLIDVIPVKNEEG 120

Query: 121 AVIMFILNFEVVMEKDMV--GSPAHDTNHRGPPTSWLAPGRAKTFRLKLPALLALTARES 178
            VIMFILNF+ +++  M   G      N      SWL  G+ +   L++P+L     R+ 
Sbjct: 121 VVIMFILNFQELLDPSMKKGGLKQRMAN------SWLRAGQRRRMHLRMPSL--RVKRQP 172

Query: 179 SVRSGGAGGAGAPGAVVVDVDLTPAAPSSESLALDEVTAMDNHVAGLGPAEERRALVG-- 236
           S+      G      VVVD       PS E +AL ++    +         E +AL+   
Sbjct: 173 SLPKDHFEG------VVVDY----LQPSHEEVALKDLQMSPDSCL----KSETQALIQQT 218

Query: 237 PGSPPRSAPGQLPSPRAHSLNPDASGSSCSLARTRSRESCASVRRASSADDIEAMRAGVL 296
           P S   S P   PS R     P        L  + SRES  S+RRASS  DI+ MR    
Sbjct: 219 PSSCELSPPPSRPSDRLEPSGP-------LLKHSHSRESMHSLRRASSLHDIDGMR---- 267

Query: 297 PPPPRHASTGAMHPLRSGLLNSTSDSDLVRYRTISKIPQITLNFVDLKGDPFLASPTSDR 356
                         L+   LNSTSDSDL+R+RTI +IPQ+T++F   +  P   SPT + 
Sbjct: 268 ---------DQWSDLKPSNLNSTSDSDLMRHRTIGRIPQVTISFGSDRLRP--PSPT-EI 315

Query: 357 EIIAP-KIKERTHNVTEK---VTQVLSLGADVLPEYKLQAPRIHRWTILHYSPFKAVWDW 412
           EIIAP KIK+R+ NV+EK   VTQVLSLGADVLPEYKLQAPRIH+WTILHYSPFKAVWDW
Sbjct: 316 EIIAPSKIKDRSQNVSEKVTQVTQVLSLGADVLPEYKLQAPRIHKWTILHYSPFKAVWDW 375

Query: 413 LILLLVIYTAVFTPYSAAFLLKETEEGPPATECGYACQPLAVVDLIVDIMFIVDILINFR 472
           +ILLLV+YTAVFTPYSAAFLL E E+    T CGY C PL VVDL+VD+MFI+DILINFR
Sbjct: 376 IILLLVLYTAVFTPYSAAFLLNEQEDERRRT-CGYTCNPLNVVDLVVDVMFIIDILINFR 434

Query: 473 TTYVNANEEVVSHPGRIAVHYFKGWFLIDMVAAIPFDLLIFGSGSEE-----LIGLLKTA 527
           TTYVN N+EVVS+P RIA HYFKGWFLID+VAAIPFDLLIF SGS+E     LIGLLKTA
Sbjct: 435 TTYVNHNDEVVSNPARIAQHYFKGWFLIDIVAAIPFDLLIFRSGSDEPQTTTLIGLLKTA 494

Query: 528 RLLRLVRVARKLDRYSEYGAAVLFLLMCTFALIAHWLACIWYAIGNMEQPHM----DSRI 583
           RLLRLVRVARKLDRYSEYGAAVLFLLMCTFALIAHWLACIWYAIGNME+         +I
Sbjct: 495 RLLRLVRVARKLDRYSEYGAAVLFLLMCTFALIAHWLACIWYAIGNMERTSSARIGGMKI 554

Query: 584 GWLHNLGDQIGKPYN-SSGLGGPSIKDKYVTALYFTFSSLTSVGFGNVSPNTNSEKIFSI 642
           GWL NL DQIGK YN S+   GPSIKDKYVTALYFTFSSLTSVGFGNVSPNTN EKIFSI
Sbjct: 555 GWLDNLADQIGKQYNDSNSFSGPSIKDKYVTALYFTFSSLTSVGFGNVSPNTNPEKIFSI 614

Query: 643 CVMLIGSLMYASIFGNVSAIIQRLYSGTARYHTQMLRVREFIRFHQIPNPLRQRLEEY 700
           CVMLIGSLMYASIFGNVSAIIQRLYSGTARYHTQMLRV+EFIRFHQIP  LRQRLEEY
Sbjct: 615 CVMLIGSLMYASIFGNVSAIIQRLYSGTARYHTQMLRVKEFIRFHQIPGGLRQRLEEY 672


>gi47086359
          Length = 1186

 Score =  829 bits (2142), Expect = 0.0,   Method: Compositional matrix adjust.
 Identities = 458/718 (63%), Positives = 528/718 (73%), Gaps = 64/718 (8%)

Query: 1   MPVRRGHVAPQNTFLDTIIRKFEGQSRKFIIANARVENCAVIYCNDGFCELCGYSRAEVM 60
           MPVRRGHVA QNT+LDTIIRKF+GQ+RKF+IANA+++NC +IYCN+GFC++ G+SRAE+M
Sbjct: 1   MPVRRGHVALQNTYLDTIIRKFDGQNRKFLIANAQMKNCGIIYCNEGFCQMFGFSRAEIM 60

Query: 61  QRPCTCDFLHGPRTQRRAAAQIAQALLGAEERKVEIAFYRKDGSCFLCLVDVVPVKNEDG 120
           Q+ CTC FL GP T + A  Q+AQALLG+EERKVEI +Y K+G+C  CL+DV+PVKNE+G
Sbjct: 61  QQSCTCQFLVGPGTMKSALGQLAQALLGSEERKVEILYYSKEGTCRPCLIDVIPVKNEEG 120

Query: 121 AVIMFILNFEVVMEKDMV--GSPAHDTNHRGPPTSWLAPGRAKTFRLKLPALLALTARES 178
            VIMFILNF+ +++  M   G      N      SWL  G+ +   L++P+L     R+ 
Sbjct: 121 VVIMFILNFQELLDPSMKKGGLKQRMAN------SWLRAGQRRRMHLRMPSL--RVKRQP 172

Query: 179 SVRSGGAGGAGAPGAVVVDVDLTPAAPSSESLALDEVTAMDNHVAGLGPAEERRALVG-- 236
           S+      G      VVVD       PS E +AL ++    +         E +AL+   
Sbjct: 173 SLPKDHFEG------VVVDY----LQPSHEEVALKDLQMSPDSCL----KSETQALIQQT 218

Query: 237 PGSPPRSAPGQLPSPRAHSLNPDASGSSCSLARTRSRESCASVRRASSADDIEAMRAGVL 296
           P S   S P   PS R     P        L  + SRES  S+RRASS  DI+ MR    
Sbjct: 219 PSSCELSPPPSRPSDRLEPSGP-------LLKHSHSRESMHSLRRASSLHDIDGMR---- 267

Query: 297 PPPPRHASTGAMHPLRSGLLNSTSDSDLVRYRTISKIPQITLNFVDLKGDPFLASPTSDR 356
                         L+   LNSTSDSDL+R+RTI +IPQ+T++F   +  P   SPT + 
Sbjct: 268 ---------DQWSDLKPSNLNSTSDSDLMRHRTIGRIPQVTISFGSDRLRP--PSPT-EI 315

Query: 357 EIIAP-KIKERTHNVTEK---VTQVLSLGADVLPEYKLQAPRIHRWTILHYSPFKAVWDW 412
           EIIAP KIK+R+ NV+EK   VTQVLSLGADVLPEYKLQAPRIH+WTILHYSPFKAVWDW
Sbjct: 316 EIIAPSKIKDRSQNVSEKVTQVTQVLSLGADVLPEYKLQAPRIHKWTILHYSPFKAVWDW 375

Query: 413 LILLLVIYTAVFTPYSAAFLLKETEEGPPATECGYACQPLAVVDLIVDIMFIVDILINFR 472
           +ILLLV+YTAVFTPYSAAFLL E E+    T CGY C PL VVDL+VD+MFI+DILINFR
Sbjct: 376 IILLLVLYTAVFTPYSAAFLLNEQEDERRRT-CGYTCNPLNVVDLVVDVMFIIDILINFR 434

Query: 473 TTYVNANEEVVSHPGRIAVHYFKGWFLIDMVAAIPFDLLIFGSGSEE-----LIGLLKTA 527
           TTYVN N+EVVS+P RIA HYFKGWFLID+VAAIPFDLLIF SGS+E     LIGLLKTA
Sbjct: 435 TTYVNHNDEVVSNPARIAQHYFKGWFLIDIVAAIPFDLLIFRSGSDEPQTTTLIGLLKTA 494

Query: 528 RLLRLVRVARKLDRYSEYGAAVLFLLMCTFALIAHWLACIWYAIGNMEQPHM----DSRI 583
           RLLRLVRVARKLDRYSEYGAAVLFLLMCTFALIAHWLACIWYAIGNME+         +I
Sbjct: 495 RLLRLVRVARKLDRYSEYGAAVLFLLMCTFALIAHWLACIWYAIGNMERTSSARIGGMKI 554

Query: 584 GWLHNLGDQIGKPYN-SSGLGGPSIKDKYVTALYFTFSSLTSVGFGNVSPNTNSEKIFSI 642
           GWL NL DQIGK YN S+   GPSIKDKYVTALYFTFSSLTSVGFGNVSPNTN EKIFSI
Sbjct: 555 GWLDNLADQIGKQYNDSNSFSGPSIKDKYVTALYFTFSSLTSVGFGNVSPNTNPEKIFSI 614

Query: 643 CVMLIGSLMYASIFGNVSAIIQRLYSGTARYHTQMLRVREFIRFHQIPNPLRQRLEEY 700
           CVMLIGSLMYASIFGNVSAIIQRLYSGTARYHTQMLRV+EFIRFHQIP  LRQRLEEY
Sbjct: 615 CVMLIGSLMYASIFGNVSAIIQRLYSGTARYHTQMLRVKEFIRFHQIPGGLRQRLEEY 672


>gi297682001
          Length = 1071

 Score =  803 bits (2074), Expect = 0.0,   Method: Compositional matrix adjust.
 Identities = 480/706 (67%), Positives = 504/706 (71%), Gaps = 100/706 (14%)

Query: 1   MPVRRGHVAPQNTFLDTIIRKFEGQSRKFIIANARVENCAVIYCNDGFCELCGYSRAEVM 60
           MPVRRGHVAPQNTFLDTIIRKFEGQS ++ +  A     AV  C             +++
Sbjct: 1   MPVRRGHVAPQNTFLDTIIRKFEGQSERWSLLLA---GAAVDSCAVLLMLRLLGGGGDLL 57

Query: 61  QRPCTCDFLHGPRTQRRAAAQIAQALLGAEERKVEIAFYRKDGSCFLCLVDVVPVKNEDG 120
            RP        P+     A+++A    G          +    SC+     V+P      
Sbjct: 58  SRP-------APQCTVPRASEVAPRSAG----------FAGSESCWRGSTGVIPELRLSV 100

Query: 121 AVIMFILNFEVVMEKDMVGSPAHDTNHRG----PPTSWLAP--GRAKTFRLKLPALLALT 174
            V         V+ +   GS +      G    P T+ L+   GRAKTFRLKLPALLALT
Sbjct: 101 LVCRGCSLPIPVLLQGGWGSISQALPAPGLLAVPTTTCLSSPAGRAKTFRLKLPALLALT 160

Query: 175 ARESSVRSGGAGGAGAPGAVVVDVDLTPAAPSSESLALDEVTAMDNHVAGLGPAEERRAL 234
           ARESSVRSGGAG   APGAVVVDVDLTPAAPSSESLALDEVTAMDNHVAGLGPAEERRAL
Sbjct: 161 ARESSVRSGGAG---APGAVVVDVDLTPAAPSSESLALDEVTAMDNHVAGLGPAEERRAL 217

Query: 235 VGPGSPPRSAPGQLPSPRAHSLNPDASGSSCSLARTRSRESCASVRRASSADDIEAMRAG 294
           VGPGSPP SAPG LPSPRAHSLNPDASGSSCSLARTRSRESCASVRRASSADDIEAMRAG
Sbjct: 218 VGPGSPPPSAPGPLPSPRAHSLNPDASGSSCSLARTRSRESCASVRRASSADDIEAMRAG 277

Query: 295 VLPPPPRHASTGAMHPLRSGLLNSTSDSDLVRYRTISKIPQITLNFVDLKGDPFLASPTS 354
           VLPPPPRHASTGAMHPLRSGLLNSTSDSDLVRYRTISKIPQITLNFVDLKGDPFLASPTS
Sbjct: 278 VLPPPPRHASTGAMHPLRSGLLNSTSDSDLVRYRTISKIPQITLNFVDLKGDPFLASPTS 337

Query: 355 DREIIAPKIKERTHNVTEKVTQVLSLGADVLPEYKLQAPRIHRWTILHYSPFKAVWDWLI 414
           DREIIAPKIKERTHNVTEKVTQVLSLGADVLPEYKLQAPRIHR              W I
Sbjct: 338 DREIIAPKIKERTHNVTEKVTQVLSLGADVLPEYKLQAPRIHR--------------WTI 383

Query: 415 LLLVIYTAVFTPYSAAFLLKETEEGPPATECGYACQPLAVVDLIVDIMFIVDILINFRTT 474
           L        ++P+ A +                                  D LI     
Sbjct: 384 LH-------YSPFKAVW----------------------------------DWLILLLVI 402

Query: 475 YVNANEEVVSHPGRIAVHYFKGWFLIDMVAAIPFDLLIFGSGSEELIGLLKTARLLRLVR 534
           Y             +   Y   + L     AIP     FG     LIGLLKTARLLRLVR
Sbjct: 403 YTA-----------VFTPYSAAFLLXXXWCAIPLSW-SFG----LLIGLLKTARLLRLVR 446

Query: 535 VARKLDRYSEYGAAVLFLLMCTFALIAHWLACIWYAIGNMEQPHMDSRIGWLHNLGDQIG 594
           VARKLDRYSEYGAAVLFLLMCTFALIAHWLACIWYAIGNMEQPHMDSRIGWLHNLGDQIG
Sbjct: 447 VARKLDRYSEYGAAVLFLLMCTFALIAHWLACIWYAIGNMEQPHMDSRIGWLHNLGDQIG 506

Query: 595 KPYNSSGLGGPSIKDKYVTALYFTFSSLTSVGFGNVSPNTNSEKIFSICVMLIGSLMYAS 654
           KPYNSSGLGGPSIKDKYVTALYFTFSSLTSVGFGNVSPNTNSEKIFSICVMLIGSLMYAS
Sbjct: 507 KPYNSSGLGGPSIKDKYVTALYFTFSSLTSVGFGNVSPNTNSEKIFSICVMLIGSLMYAS 566

Query: 655 IFGNVSAIIQRLYSGTARYHTQMLRVREFIRFHQIPNPLRQRLEEY 700
           IFGNVSAIIQRLYSGTARYHTQMLRVREFIRFHQIPNPLRQRLEEY
Sbjct: 567 IFGNVSAIIQRLYSGTARYHTQMLRVREFIRFHQIPNPLRQRLEEY 612


>gi185134531
          Length = 1167

 Score =  800 bits (2067), Expect = 0.0,   Method: Compositional matrix adjust.
 Identities = 462/744 (62%), Positives = 538/744 (72%), Gaps = 70/744 (9%)

Query: 1   MPVRRGHVAPQNTFLDTIIRKFEGQSRKFIIANARVENCAVIYCNDGFCELCGYSRAEVM 60
           MPVRRGHVA QNT+LDTIIRKF+GQ+RKF+IANA+++NC +IYCN+GFC++ G+SRAE+M
Sbjct: 1   MPVRRGHVALQNTYLDTIIRKFDGQNRKFLIANAQMKNCGIIYCNEGFCQMFGFSRAEIM 60

Query: 61  QRPCTCDFLHGPRTQRRAAAQIAQALLGAEERKVEIAFYRKDGSCFLCLVDVVPVKNEDG 120
           Q+PCTC FL GP T + A AQ+AQALLG+EERKVEI +Y K+G+C  CL+DVVPVK  +G
Sbjct: 61  QQPCTCQFLVGPGTMKTALAQLAQALLGSEERKVEILYYNKEGTCRPCLIDVVPVKKAEG 120

Query: 121 AVIMFILNFEVVMEKDMVGSPAHDTNHRGPPTSWLAPGRAKTFRLKLPALLALTARESSV 180
            VIMFILNF+ +++  +          +G    W+  G+++  +L+LP + A+  R SS+
Sbjct: 121 QVIMFILNFQEIIDPSLKKPGLRQRVAQG----WVWAGQSRRLKLRLPLVRAM--RRSSL 174

Query: 181 RSGGAGGAGAPGAVVVDVDLTPAAPSSESLALDEVTAMDNHVAGLGPAEERRALVGPGSP 240
                GG      VVVD       P+SE + L E               E  AL+     
Sbjct: 175 AKDQFGG------VVVDY----PQPNSEEIPLKEFRIPSKESCM---QSETEALIEQDH- 220

Query: 241 PRSAPGQLPSPRAHSLNPDASGSSCS----------------LARTRSRESCASVRRASS 284
             S P    SP+  SL  +  G S                  L R+RSRE+  S+RRASS
Sbjct: 221 EFSQPASHYSPKLLSLLSERLGPSVPFLPSSPFSSAAFPRTVLPRSRSRETVGSLRRASS 280

Query: 285 ADDIEAMRA-GVLPPPPRHAST------------GAMHPLRSGLLNSTSDSDLVRYRTIS 331
            DD+ +MRA    P  PR  ST            G +  L++G L+STSDSDL+R RT +
Sbjct: 281 LDDLGSMRAESGRPGDPRSNSTPSESKQTKPKLPGPVGDLKAGTLSSTSDSDLMRRRTST 340

Query: 332 KIPQITLNFV-DLKGDPFLASPTSDREIIAP-KIKERTHNVTEK---VTQVLSLGADVLP 386
           + P +TL+F  DL   P   SPT + EIIAP K+K+R  +VTEK   VTQVLSLGADVLP
Sbjct: 341 RNP-LTLSFASDLLRPP---SPT-EIEIIAPSKVKDRHRDVTEKVTHVTQVLSLGADVLP 395

Query: 387 EYKLQAPRIHRWTILHYSPFKAVWDWLILLLVIYTAVFTPYSAAFLLKETEEGPPATECG 446
           EYKLQAPRIH+WTILHYSPFKAVWDW+ILLLVIYTAVFTPYSAAFLL E E+      CG
Sbjct: 396 EYKLQAPRIHKWTILHYSPFKAVWDWVILLLVIYTAVFTPYSAAFLLNEMEDE-LRRSCG 454

Query: 447 YACQPLAVVDLIVDIMFIVDILINFRTTYVNANEEVVSHPGRIAVHYFKGWFLIDMVAAI 506
           Y C PL VVDL+VD+MFIVDILINFRTTYVN N+EVVSHPGRIA HYFKGWFLID+VAAI
Sbjct: 455 YTCNPLNVVDLVVDVMFIVDILINFRTTYVNHNDEVVSHPGRIAQHYFKGWFLIDIVAAI 514

Query: 507 PFDLLIFGSGSEE-----LIGLLKTARLLRLVRVARKLDRYSEYGAAVLFLLMCTFALIA 561
           PFDLLIF SGS+E     LIGLLKTARLLRLVRVARKLDRYSEYGAAVLFLLMCTFALIA
Sbjct: 515 PFDLLIFRSGSDEPQTTTLIGLLKTARLLRLVRVARKLDRYSEYGAAVLFLLMCTFALIA 574

Query: 562 HWLACIWYAIGNMEQPHM----DSRIGWLHNLGDQIGKPYNSSG-LGGPSIKDKYVTALY 616
           HWLACIWYAIGN E+ +       +IGWL NL +QIGKPYN +    GPS KDKYVTALY
Sbjct: 575 HWLACIWYAIGNAERTNSARIGGMKIGWLDNLAEQIGKPYNDTDPASGPSTKDKYVTALY 634

Query: 617 FTFSSLTSVGFGNVSPNTNSEKIFSICVMLIGSLMYASIFGNVSAIIQRLYSGTARYHTQ 676
           FTFSSLTSVGFGNVSPNTN EKIFSIC+MLIGSLMYASIFG+VSAIIQRLYSG ARYHTQ
Sbjct: 635 FTFSSLTSVGFGNVSPNTNPEKIFSICIMLIGSLMYASIFGDVSAIIQRLYSGAARYHTQ 694

Query: 677 MLRVREFIRFHQIPNPLRQRLEEY 700
           MLRV+EFIRFHQIP  LRQRLEEY
Sbjct: 695 MLRVKEFIRFHQIPEGLRQRLEEY 718


>gi47217815
          Length = 1156

 Score =  786 bits (2031), Expect = 0.0,   Method: Compositional matrix adjust.
 Identities = 456/773 (58%), Positives = 523/773 (67%), Gaps = 120/773 (15%)

Query: 1   MPVRRGHVAPQNTFLDTIIRKFEGQS-----------------------------RKFII 31
           MPVRRGHVA QNT+LDTIIRKF+ Q+                             RKF+I
Sbjct: 1   MPVRRGHVALQNTYLDTIIRKFDEQTSTACTFHLFQKDRLNKIISFIPQDSVVTDRKFLI 60

Query: 32  ANARVENCAVIYCNDGFCELCGYSRAEVMQRPCTCDFLHGPRTQRRAAAQIAQALLGAEE 91
           ANA+++NC +IYCN+GFC++ G++RAE+MQ+PCTC FL GP T + A AQ+AQALLG+EE
Sbjct: 61  ANAQMQNCGIIYCNEGFCQMFGFTRAEIMQQPCTCQFLVGPGTMKSALAQLAQALLGSEE 120

Query: 92  RKVEIAFYRKDGSCFLCLVDVVPVKNEDGAVIMFILNFEVVMEKDMVGSPAHDTNHRG-- 149
           RKVEI  Y K+G+C  C VDVVPVKNEDG VIMFIL+F+ ++++ +  S       +G  
Sbjct: 121 RKVEILCYAKEGTCRPCTVDVVPVKNEDGLVIMFILDFQELIDRSLSKSGLRQRVAQGSE 180

Query: 150 PPTSWLAPGRAKTFRLKLPALLALTARESSVRSGGAGGAGAPGAVVVDVDLTP-AAPSSE 208
           P     A   A  +R     + +L                       DV L     PS E
Sbjct: 181 PAVEDEAADAAVAYR---NCVFSLQPNSE------------------DVPLKEFRIPSKE 219

Query: 209 SLALDEVTA-----MDNHVAGLGPAEERRALVGPGSPPRSAPGQLPSPRAHSLNPDASGS 263
           S    E  A     ++        + ++R+L+    P R  PG             A+  
Sbjct: 220 SCMQSETEALIEQDLNPPSPAAPSSAKQRSLL----PDRLDPG-------------AAVP 262

Query: 264 SCSLARTRSRESCASVRRASSADDIEAMRA--GVLPPPPRHASTGAMHPLRSGLLNSTSD 321
             SL R+ S +S  S+RRASS DDI+ MRA     P  PR  S      L++ +LNSTSD
Sbjct: 263 GASLPRSCSGDSMRSIRRASSLDDIDGMRAEWNSRPGDPRSNSN-----LKTSVLNSTSD 317

Query: 322 SDLVRYRTISKIPQITLNFVDLKGDPFLASPTSDREIIAP-KIKERTHNVTEK---VTQV 377
           SDLVR+R + +IPQ+TL+F     D  +    ++ EIIAP KIK+RT NVTEK   VTQV
Sbjct: 318 SDLVRHRAVGRIPQVTLSF---GSDRMIPPSPTEIEIIAPSKIKDRTQNVTEKVTQVTQV 374

Query: 378 LSLGADVLPEYKLQAPRIHRWTILHYSPFKAVWDWLILLLVIYTAVFTPYSAAFLLKETE 437
           LSLGADVLPEYKLQAPRIHRWTILHYSPFKAVWDW+ILLLVIYTA+FTPYSAAFLL E E
Sbjct: 375 LSLGADVLPEYKLQAPRIHRWTILHYSPFKAVWDWVILLLVIYTAIFTPYSAAFLLSEVE 434

Query: 438 EGPPATECGYACQPLAVVDLIVDIMFIVDILINFRTTYVNANEEVVSHPGRIAVHYFKGW 497
           E    T CGY C PL VVDL+VD+MFIVDILINFRTTYVN NEEVVSHPGRIA HYFKGW
Sbjct: 435 EQRRRT-CGYTCNPLNVVDLLVDVMFIVDILINFRTTYVNHNEEVVSHPGRIAQHYFKGW 493

Query: 498 FLIDMVAAIPFDLLIFGSGSEE-----------LIGLLKTARLLRLVRVARKLDRYSEYG 546
           FLID+VAAIPFDLLIF SGSE+           LIGLLKTARLLRLVRVARKLDRYSEYG
Sbjct: 494 FLIDIVAAIPFDLLIFRSGSEDDGDTVDPQTTTLIGLLKTARLLRLVRVARKLDRYSEYG 553

Query: 547 AAVLFLLMCTFALIAHWLACIWYAIGNMEQPHMDS----RIGWLHNLGDQIGKPYNSSGL 602
           AAVL LLMCTFALIAHWLACIWYAIGNME+         +IGWL NL +QIGK YN S  
Sbjct: 554 AAVLLLLMCTFALIAHWLACIWYAIGNMERTSSARIGAMKIGWLDNLAEQIGKQYNDSNA 613

Query: 603 -GGPSIKDKYVTALYFTFSSLTSVGFGNVSPNTNSEKIFSICVMLIG------------- 648
             GPSI+DKYVTALYFTFSSLTSVGFGNVSPNTN EKIFSICVMLIG             
Sbjct: 614 ESGPSIQDKYVTALYFTFSSLTSVGFGNVSPNTNPEKIFSICVMLIGCEGLNQPLCRLCR 673

Query: 649 -SLMYASIFGNVSAIIQRLYSGTARYHTQMLRVREFIRFHQIPNPLRQRLEEY 700
            +LMYASIFGNVSAIIQRLYSGTARYHTQMLRV+EFIRFHQIP  LRQRLEEY
Sbjct: 674 PALMYASIFGNVSAIIQRLYSGTARYHTQMLRVKEFIRFHQIPGGLRQRLEEY 726


>gi281343302
          Length = 1095

 Score =  748 bits (1930), Expect = 0.0,   Method: Compositional matrix adjust.
 Identities = 397/619 (64%), Positives = 455/619 (73%), Gaps = 39/619 (6%)

Query: 103 GSCFLCLVDVVPVKNEDGAVIMFILNFEVVMEKDMVGSPAHDTNHRGPPTSWLAPGRAKT 162
           GS F+C   ++PVKN++G  +MFI+NFE V +++   SP      R  P   +     K 
Sbjct: 1   GSTFICNTHIIPVKNQEGVAMMFIINFEYVTDEENAASP-----ERVNPILPVKTVNRKL 55

Query: 163 FRLKLPALLALTARESSVRSGGAGGAGAPGAVVVDVDLTPAAPSSESLALDEVTAMDNHV 222
           F  K P L  LT R+ S+          P  VV+D     +  S +S+A+    +     
Sbjct: 56  FGFKFPRLRVLTYRKQSLPQED------PDVVVID----SSKHSDDSVAMKHFKSPTKES 105

Query: 223 AGLGPAEERRALVGPG--SPPRSAPGQL----PSPRAHSLNPDASGSSCSLARTRSRESC 276
                A++ +AL+ P   SP  +  G L    P  +   L PD   SS  L  +RS+ES 
Sbjct: 106 CSPSEADDTKALIQPSKCSPLVNISGPLDHSSPKRQWDRLYPDMLQSSTQLTHSRSKESI 165

Query: 277 ASVRRASSADDIEAMRAGVLPPP---PRHAS-------TGAMHPLRSGLLNSTSDSDLVR 326
            S+RRASS  DIE     V P      RHAS        G  + ++S LL STSDS+L +
Sbjct: 166 CSIRRASSVHDIEGF--SVHPKNIFRDRHASEDNGRNVKGPFNHIKSSLLGSTSDSNLNK 223

Query: 327 YRTISKIPQITLNFVDLKGDPFLASP-TSDREIIAPKIKERTHNVTEKVTQVLSLGADVL 385
           Y TI+KIPQ+TLNF D+K +   ASP +SD+ IIAPK+K+RTHNVTEKVTQVLSLGADVL
Sbjct: 224 YSTINKIPQLTLNFSDVKTEKKNASPPSSDKTIIAPKVKDRTHNVTEKVTQVLSLGADVL 283

Query: 386 PEYKLQAPRIHRWTILHYSPFKAVWDWLILLLVIYTAVFTPYSAAFLLKETEEGPPATEC 445
           PEYKLQ PRI+++TILHYSPFKAVWDWLILLLVIYTA+FTPYSAAFLL + EE     EC
Sbjct: 284 PEYKLQTPRINKFTILHYSPFKAVWDWLILLLVIYTAIFTPYSAAFLLNDREEQK-RREC 342

Query: 446 GYACQPLAVVDLIVDIMFIVDILINFRTTYVNANEEVVSHPGRIAVHYFKGWFLIDMVAA 505
           GY+C PL VVDLIVDIMFI+DILINFRTTYVN NEEVVS P +IA+HYFKGWFLIDMVAA
Sbjct: 343 GYSCSPLNVVDLIVDIMFIIDILINFRTTYVNQNEEVVSDPAKIAIHYFKGWFLIDMVAA 402

Query: 506 IPFDLLIFGSGSEE---LIGLLKTARLLRLVRVARKLDRYSEYGAAVLFLLMCTFALIAH 562
           IPFDLLIFGSGS+E   LIGLLKTARLLRLVRVARKLDRYSEYGAAVL LLMC FALIAH
Sbjct: 403 IPFDLLIFGSGSDETTTLIGLLKTARLLRLVRVARKLDRYSEYGAAVLMLLMCIFALIAH 462

Query: 563 WLACIWYAIGNMEQPHMDSRIGWLHNLGDQIGKPYNSS-GLGGPSIKDKYVTALYFTFSS 621
           WLACIWYAIGN+E+P++  +IGWL +LG QIGK YN S    GPSIKDKYVTALYFTFSS
Sbjct: 463 WLACIWYAIGNVERPYLTDKIGWLDSLGQQIGKRYNDSDSSSGPSIKDKYVTALYFTFSS 522

Query: 622 LTSVGFGNVSPNTNSEKIFSICVMLIGSLMYASIFGNVSAIIQRLYSGTARYHTQMLRVR 681
           LTSVGFGNVSPNTNSEKIFSICVMLIGSLMYASIFGNVSAIIQRLYSGTARYH QMLRV+
Sbjct: 523 LTSVGFGNVSPNTNSEKIFSICVMLIGSLMYASIFGNVSAIIQRLYSGTARYHMQMLRVK 582

Query: 682 EFIRFHQIPNPLRQRLEEY 700
           EFIRFHQIPNPLRQRLEEY
Sbjct: 583 EFIRFHQIPNPLRQRLEEY 601


>gi301778993
          Length = 1094

 Score =  745 bits (1924), Expect = 0.0,   Method: Compositional matrix adjust.
 Identities = 396/618 (64%), Positives = 454/618 (73%), Gaps = 39/618 (6%)

Query: 104 SCFLCLVDVVPVKNEDGAVIMFILNFEVVMEKDMVGSPAHDTNHRGPPTSWLAPGRAKTF 163
           S F+C   ++PVKN++G  +MFI+NFE V +++   SP      R  P   +     K F
Sbjct: 1   STFICNTHIIPVKNQEGVAMMFIINFEYVTDEENAASP-----ERVNPILPVKTVNRKLF 55

Query: 164 RLKLPALLALTARESSVRSGGAGGAGAPGAVVVDVDLTPAAPSSESLALDEVTAMDNHVA 223
             K P L  LT R+ S+          P  VV+D     +  S +S+A+    +      
Sbjct: 56  GFKFPRLRVLTYRKQSLPQED------PDVVVID----SSKHSDDSVAMKHFKSPTKESC 105

Query: 224 GLGPAEERRALVGPG--SPPRSAPGQL----PSPRAHSLNPDASGSSCSLARTRSRESCA 277
               A++ +AL+ P   SP  +  G L    P  +   L PD   SS  L  +RS+ES  
Sbjct: 106 SPSEADDTKALIQPSKCSPLVNISGPLDHSSPKRQWDRLYPDMLQSSTQLTHSRSKESIC 165

Query: 278 SVRRASSADDIEAMRAGVLPPP---PRHAS-------TGAMHPLRSGLLNSTSDSDLVRY 327
           S+RRASS  DIE     V P      RHAS        G  + ++S LL STSDS+L +Y
Sbjct: 166 SIRRASSVHDIEGF--SVHPKNIFRDRHASEDNGRNVKGPFNHIKSSLLGSTSDSNLNKY 223

Query: 328 RTISKIPQITLNFVDLKGDPFLASP-TSDREIIAPKIKERTHNVTEKVTQVLSLGADVLP 386
            TI+KIPQ+TLNF D+K +   ASP +SD+ IIAPK+K+RTHNVTEKVTQVLSLGADVLP
Sbjct: 224 STINKIPQLTLNFSDVKTEKKNASPPSSDKTIIAPKVKDRTHNVTEKVTQVLSLGADVLP 283

Query: 387 EYKLQAPRIHRWTILHYSPFKAVWDWLILLLVIYTAVFTPYSAAFLLKETEEGPPATECG 446
           EYKLQ PRI+++TILHYSPFKAVWDWLILLLVIYTA+FTPYSAAFLL + EE     ECG
Sbjct: 284 EYKLQTPRINKFTILHYSPFKAVWDWLILLLVIYTAIFTPYSAAFLLNDREEQK-RRECG 342

Query: 447 YACQPLAVVDLIVDIMFIVDILINFRTTYVNANEEVVSHPGRIAVHYFKGWFLIDMVAAI 506
           Y+C PL VVDLIVDIMFI+DILINFRTTYVN NEEVVS P +IA+HYFKGWFLIDMVAAI
Sbjct: 343 YSCSPLNVVDLIVDIMFIIDILINFRTTYVNQNEEVVSDPAKIAIHYFKGWFLIDMVAAI 402

Query: 507 PFDLLIFGSGSEE---LIGLLKTARLLRLVRVARKLDRYSEYGAAVLFLLMCTFALIAHW 563
           PFDLLIFGSGS+E   LIGLLKTARLLRLVRVARKLDRYSEYGAAVL LLMC FALIAHW
Sbjct: 403 PFDLLIFGSGSDETTTLIGLLKTARLLRLVRVARKLDRYSEYGAAVLMLLMCIFALIAHW 462

Query: 564 LACIWYAIGNMEQPHMDSRIGWLHNLGDQIGKPYNSS-GLGGPSIKDKYVTALYFTFSSL 622
           LACIWYAIGN+E+P++  +IGWL +LG QIGK YN S    GPSIKDKYVTALYFTFSSL
Sbjct: 463 LACIWYAIGNVERPYLTDKIGWLDSLGQQIGKRYNDSDSSSGPSIKDKYVTALYFTFSSL 522

Query: 623 TSVGFGNVSPNTNSEKIFSICVMLIGSLMYASIFGNVSAIIQRLYSGTARYHTQMLRVRE 682
           TSVGFGNVSPNTNSEKIFSICVMLIGSLMYASIFGNVSAIIQRLYSGTARYH QMLRV+E
Sbjct: 523 TSVGFGNVSPNTNSEKIFSICVMLIGSLMYASIFGNVSAIIQRLYSGTARYHMQMLRVKE 582

Query: 683 FIRFHQIPNPLRQRLEEY 700
           FIRFHQIPNPLRQRLEEY
Sbjct: 583 FIRFHQIPNPLRQRLEEY 600


>gi119887631
          Length = 1136

 Score =  741 bits (1912), Expect = 0.0,   Method: Compositional matrix adjust.
 Identities = 395/618 (63%), Positives = 454/618 (73%), Gaps = 39/618 (6%)

Query: 104 SCFLCLVDVVPVKNEDGAVIMFILNFEVVMEKDMVGSPAHDTNHRGPPTSWLAPGRAKTF 163
           S F+C   ++PVKN++G  +MFI+NFE V  ++   SP      R  P   +     K F
Sbjct: 43  STFICNTHIIPVKNQEGVAMMFIINFEYVRNEENAASP-----ERVNPILPVKTVNRKLF 97

Query: 164 RLKLPALLALTARESSVRSGGAGGAGAPGAVVVDVDLTPAAPSSESLALDEVTAMDNHVA 223
             K P L  LT R+ S+          P  VV++     +  S +S+A+  + +      
Sbjct: 98  GFKFPGLRVLTYRKQSLPQED------PDVVVIE----SSKHSDDSVAMKHLKSPTKESC 147

Query: 224 GLGPAEERRALVGPG--SPPRSAPGQL----PSPRAHSLNPDASGSSCSLARTRSRESCA 277
               A++ +AL+ P   SP  +  G L    P  +   L PD   SS  L  +RS+ES  
Sbjct: 148 SPSEADDTKALIQPSKCSPLVNISGPLDHSSPKRQWDRLYPDMLQSSSQLTHSRSKESIC 207

Query: 278 SVRRASSADDIEAMRAGVLPPP---PRHAS-------TGAMHPLRSGLLNSTSDSDLVRY 327
           S+RRASS  DIE     V P      RHAS        G  + ++S LL STSDS+L +Y
Sbjct: 208 SIRRASSVHDIEGF--SVHPKNIFRDRHASEDNGRNVKGPFNHIKSSLLGSTSDSNLNKY 265

Query: 328 RTISKIPQITLNFVDLKGDPFLASP-TSDREIIAPKIKERTHNVTEKVTQVLSLGADVLP 386
            TI+KIPQ+TLNF D+K +   ASP +SD+ IIAPK+K+RTHNVTEKVTQVLSLGADVLP
Sbjct: 266 STINKIPQLTLNFSDVKAEKKNASPPSSDKTIIAPKVKDRTHNVTEKVTQVLSLGADVLP 325

Query: 387 EYKLQAPRIHRWTILHYSPFKAVWDWLILLLVIYTAVFTPYSAAFLLKETEEGPPATECG 446
           EYKLQ PRI+++TILHYSPFKAVWDWLILLLVIYTA+FTPYSAAFLL + EE     ECG
Sbjct: 326 EYKLQTPRINKFTILHYSPFKAVWDWLILLLVIYTAIFTPYSAAFLLNDREEQK-RRECG 384

Query: 447 YACQPLAVVDLIVDIMFIVDILINFRTTYVNANEEVVSHPGRIAVHYFKGWFLIDMVAAI 506
           Y+C PL VVDLIVDIMFI+DILINFRTTYVN NEEVVS P +IA+HYFKGWFLIDMVAAI
Sbjct: 385 YSCSPLNVVDLIVDIMFIIDILINFRTTYVNQNEEVVSDPAKIAIHYFKGWFLIDMVAAI 444

Query: 507 PFDLLIFGSGSEE---LIGLLKTARLLRLVRVARKLDRYSEYGAAVLFLLMCTFALIAHW 563
           PFDLLIFGSGS+E   LIGLLKTARLLRLVRVARKLDRYSEYGAAVL LLMC FALIAHW
Sbjct: 445 PFDLLIFGSGSDETTTLIGLLKTARLLRLVRVARKLDRYSEYGAAVLMLLMCIFALIAHW 504

Query: 564 LACIWYAIGNMEQPHMDSRIGWLHNLGDQIGKPYNSS-GLGGPSIKDKYVTALYFTFSSL 622
           LACIWYAIGN+E+P++  +IGWL +LG QIGK YN S    GPSIKDKYVTALYFTFSSL
Sbjct: 505 LACIWYAIGNVERPYLTDKIGWLDSLGQQIGKRYNDSDSSSGPSIKDKYVTALYFTFSSL 564

Query: 623 TSVGFGNVSPNTNSEKIFSICVMLIGSLMYASIFGNVSAIIQRLYSGTARYHTQMLRVRE 682
           TSVGFGNVSPNTNSEKIFSICVMLIGSLMYASIFGNVSAIIQRLYSGTARYH QMLRV+E
Sbjct: 565 TSVGFGNVSPNTNSEKIFSICVMLIGSLMYASIFGNVSAIIQRLYSGTARYHMQMLRVKE 624

Query: 683 FIRFHQIPNPLRQRLEEY 700
           FIRFHQIPNPLRQRLEEY
Sbjct: 625 FIRFHQIPNPLRQRLEEY 642


>gi62702227
          Length = 940

 Score =  730 bits (1884), Expect = 0.0,   Method: Compositional matrix adjust.
 Identities = 395/618 (63%), Positives = 455/618 (73%), Gaps = 39/618 (6%)

Query: 104 SCFLCLVDVVPVKNEDGAVIMFILNFEVVMEKDMVGSPAHDTNHRGPPTSWLAPGRAKTF 163
           S F+C   ++PVKN++G  +MFI+NFE V + +   +P      R  P   +     K F
Sbjct: 1   STFICNTHIIPVKNQEGVAMMFIINFEYVTDNENAATP-----ERVNPILPIKTVNRKFF 55

Query: 164 RLKLPALLALTARESSVRSGGAGGAGAPGAVVVDVDLTPAAPSSESLALDEVTAMDNHVA 223
             K P L  LT R+ S+          P  VV+D     +  S +S+A+    +      
Sbjct: 56  GFKFPGLRVLTYRKQSLPQED------PDVVVID----SSKHSDDSVAMKHFKSPTKESC 105

Query: 224 GLGPAEERRALVGPG--SPPRSAPGQL----PSPRAHSLNPDASGSSCSLARTRSRESCA 277
               A++ +AL+ P   SP  +  G L    P  +   L PD   SS  L+ +RSRES  
Sbjct: 106 SPSEADDTKALIQPSKCSPLVNISGPLDHSSPKRQWDRLYPDMLQSSSQLSHSRSRESLC 165

Query: 278 SVRRASSADDIEAMRAGVLPPP---PRHAS-------TGAMHPLRSGLLNSTSDSDLVRY 327
           S+RRASS  DIE    GV P      RHAS        G  + ++S LL STSDS+L +Y
Sbjct: 166 SIRRASSVHDIEGF--GVHPKNIFRDRHASEDNGRNVKGPFNHIKSSLLGSTSDSNLNKY 223

Query: 328 RTISKIPQITLNFVDLKGDPFLASP-TSDREIIAPKIKERTHNVTEKVTQVLSLGADVLP 386
            TI+KIPQ+TLNF ++K +   +SP +SD+ IIAPK+K+RTHNVTEKVTQVLSLGADVLP
Sbjct: 224 STINKIPQLTLNFSEVKTEKKNSSPPSSDKTIIAPKVKDRTHNVTEKVTQVLSLGADVLP 283

Query: 387 EYKLQAPRIHRWTILHYSPFKAVWDWLILLLVIYTAVFTPYSAAFLLKETEEGPPATECG 446
           EYKLQ PRI+++TILHYSPFKAVWDWLILLLVIYTA+FTPYSAAFLL + EE     ECG
Sbjct: 284 EYKLQTPRINKFTILHYSPFKAVWDWLILLLVIYTAIFTPYSAAFLLNDREE-QKRRECG 342

Query: 447 YACQPLAVVDLIVDIMFIVDILINFRTTYVNANEEVVSHPGRIAVHYFKGWFLIDMVAAI 506
           Y+C PL VVDLIVDIMFI+DILINFRTTYVN NEEVVS P +IA+HYFKGWFLIDMVAAI
Sbjct: 343 YSCSPLNVVDLIVDIMFIIDILINFRTTYVNQNEEVVSDPAKIAIHYFKGWFLIDMVAAI 402

Query: 507 PFDLLIFGSGSEE---LIGLLKTARLLRLVRVARKLDRYSEYGAAVLFLLMCTFALIAHW 563
           PFDLLIFGSGS+E   LIGLLKTARLLRLVRVARKLDRYSEYGAAVL LLMC FALIAHW
Sbjct: 403 PFDLLIFGSGSDETTTLIGLLKTARLLRLVRVARKLDRYSEYGAAVLMLLMCIFALIAHW 462

Query: 564 LACIWYAIGNMEQPHMDSRIGWLHNLGDQIGKPYNSS-GLGGPSIKDKYVTALYFTFSSL 622
           LACIWYAIGN+E+P++  +IGWL +LG QIGK YN S    GPSIKDKYVTALYFTFSSL
Sbjct: 463 LACIWYAIGNVERPYLTDKIGWLDSLGQQIGKRYNDSDSSSGPSIKDKYVTALYFTFSSL 522

Query: 623 TSVGFGNVSPNTNSEKIFSICVMLIGSLMYASIFGNVSAIIQRLYSGTARYHTQMLRVRE 682
           TSVGFGNVSPNTNSEKIFSICVMLIGSLMYASIFGNVSAIIQRLYSGTARYH QMLRV+E
Sbjct: 523 TSVGFGNVSPNTNSEKIFSICVMLIGSLMYASIFGNVSAIIQRLYSGTARYHMQMLRVKE 582

Query: 683 FIRFHQIPNPLRQRLEEY 700
           FIRFHQIPNPLRQRLEEY
Sbjct: 583 FIRFHQIPNPLRQRLEEY 600


>gi148695046
          Length = 1073

 Score =  724 bits (1868), Expect = 0.0,   Method: Compositional matrix adjust.
 Identities = 388/599 (64%), Positives = 440/599 (73%), Gaps = 39/599 (6%)

Query: 123 IMFILNFEVVMEKDMVGSPAHDTNHRGPPTSWLAPGRAKTFRLKLPALLALTARESSVRS 182
           +MFI+NFE V +++   +P      R  P   +     K F  K P L  LT R+ S+  
Sbjct: 1   MMFIINFEYVTDEENAATP-----ERVNPILPVKTVNRKLFGFKFPGLRVLTYRKQSLPQ 55

Query: 183 GGAGGAGAPGAVVVDVDLTPAAPSSESLALDEVTAMDNHVAGLGPAEERRALVGPG--SP 240
                   P  VV+D     +  S +S+A+    +          A++ +AL+ P   SP
Sbjct: 56  ED------PDVVVID----SSKHSDDSVAMKHFKSPTKESCSPSEADDTKALIQPSQCSP 105

Query: 241 PRSAPGQL----PSPRAHSLNPDASGSSCSLARTRSRESCASVRRASSADDIEAMRAGVL 296
             +  G L    P  +   L PD   SS  L  +RSRES  S+RRASS  DIE     V 
Sbjct: 106 LVNISGPLDHSSPKRQWDRLYPDMLQSSSQLTHSRSRESLCSIRRASSVHDIEGF--SVH 163

Query: 297 PPP---PRHAS-------TGAMHPLRSGLLNSTSDSDLVRYRTISKIPQITLNFVDLKGD 346
           P      RHAS        G  + ++S LL STSDS+L +Y TI+KIPQ+TLNF D+K +
Sbjct: 164 PKNIFRDRHASEDNGRNVKGPFNHIKSSLLGSTSDSNLNKYSTINKIPQLTLNFSDVKTE 223

Query: 347 PFLASP-TSDREIIAPKIKERTHNVTEKVTQVLSLGADVLPEYKLQAPRIHRWTILHYSP 405
               SP +SD+ IIAPK+KERTHNVTEKVTQVLSLGADVLPEYKLQ PRI+++TILHYSP
Sbjct: 224 KKNTSPPSSDKTIIAPKVKERTHNVTEKVTQVLSLGADVLPEYKLQTPRINKFTILHYSP 283

Query: 406 FKAVWDWLILLLVIYTAVFTPYSAAFLLKETEEGPPATECGYACQPLAVVDLIVDIMFIV 465
           FKAVWDWLILLLVIYTA+FTPYSAAFLL + EE     ECGY+C PL VVDLIVDIMFI+
Sbjct: 284 FKAVWDWLILLLVIYTAIFTPYSAAFLLNDREEQK-RRECGYSCSPLNVVDLIVDIMFII 342

Query: 466 DILINFRTTYVNANEEVVSHPGRIAVHYFKGWFLIDMVAAIPFDLLIFGSGSEE---LIG 522
           DILINFRTTYVN NEEVVS P +IA+HYFKGWFLIDMVAAIPFDLLIFGSGS+E   LIG
Sbjct: 343 DILINFRTTYVNQNEEVVSDPAKIAIHYFKGWFLIDMVAAIPFDLLIFGSGSDETTTLIG 402

Query: 523 LLKTARLLRLVRVARKLDRYSEYGAAVLFLLMCTFALIAHWLACIWYAIGNMEQPHMDSR 582
           LLKTARLLRLVRVARKLDRYSEYGAAVL LLMC FALIAHWLACIWYAIGN+E+P++  +
Sbjct: 403 LLKTARLLRLVRVARKLDRYSEYGAAVLMLLMCIFALIAHWLACIWYAIGNVERPYLTDK 462

Query: 583 IGWLHNLGDQIGKPYNSS-GLGGPSIKDKYVTALYFTFSSLTSVGFGNVSPNTNSEKIFS 641
           IGWL +LG QIGK YN S    GPSIKDKYVTALYFTFSSLTSVGFGNVSPNTNSEKIFS
Sbjct: 463 IGWLDSLGTQIGKRYNDSDSSSGPSIKDKYVTALYFTFSSLTSVGFGNVSPNTNSEKIFS 522

Query: 642 ICVMLIGSLMYASIFGNVSAIIQRLYSGTARYHTQMLRVREFIRFHQIPNPLRQRLEEY 700
           ICVMLIGSLMYASIFGNVSAIIQRLYSGTARYH QMLRV+EFIRFHQIPNPLRQRLEEY
Sbjct: 523 ICVMLIGSLMYASIFGNVSAIIQRLYSGTARYHMQMLRVKEFIRFHQIPNPLRQRLEEY 581


>gi327283101
          Length = 1092

 Score =  722 bits (1863), Expect = 0.0,   Method: Compositional matrix adjust.
 Identities = 389/620 (62%), Positives = 453/620 (73%), Gaps = 43/620 (6%)

Query: 104 SCFLCLVDVVPVKNEDGAVIMFILNFEVVMEKDMVGSPAHDTNHRGPPTSWLAPGRAKTF 163
           S F+C   ++PVKN+DG  +MFI++FE V ++D +  P           +       K F
Sbjct: 1   STFICNTHIIPVKNQDGVAMMFIISFEYVTDEDNIECPEKLNQILAAKVT-----NRKLF 55

Query: 164 RLKLPALLALTARESSVRSGGAGGAGAPGAVVVDVDLTPAAPSSESLALDEVTAMDNHVA 223
             K+P L  L  R+ S+          P AV+VD     +  S +S+A+    +      
Sbjct: 56  GFKIPGLSLLPYRKQSLPQED------PDAVIVD----SSKRSEDSMAMKHFKSPTKESC 105

Query: 224 GLGPAEERRALVGPG--SPPRSAPGQL----PSPRAHSLNPDASGSSCSLARTRSRESCA 277
               A++ +AL+ P   SPP +  G L    P  +   L PD   SS +L+ T S+ES  
Sbjct: 106 SPSEADDTKALIQPSTCSPPVNISGPLDHSSPKRQWDRLYPDMLHSSTALSHTPSKESLC 165

Query: 278 SVRRASSADDIEAMRAGVLPPPP-----RHAS-------TGAMHPLRSGLLNSTSDSDLV 325
           S+RRASS  +IE    G    P      RHAS        G  + ++S LL STSDS+L 
Sbjct: 166 SIRRASSVHNIE----GFATHPNNVFRGRHASEDNGRDVKGPFNHIKSSLLGSTSDSNLN 221

Query: 326 RYRTISKIPQITLNFVDLKGDPFLASPTSDRE-IIAPKIKERTHNVTEKVTQVLSLGADV 384
           +Y TISKIPQ+TLNF D+K +   +SP S  + IIAPK+K+RTHNVTEKVTQVLSLGADV
Sbjct: 222 KYSTISKIPQLTLNFSDIKTEKKSSSPPSSEKTIIAPKVKDRTHNVTEKVTQVLSLGADV 281

Query: 385 LPEYKLQAPRIHRWTILHYSPFKAVWDWLILLLVIYTAVFTPYSAAFLLKETEEGPPATE 444
           LPEYKLQ PR++++TILHYSPFKAVWDWLILLLVIYTA+FTPYSAAFLL ++EE      
Sbjct: 282 LPEYKLQTPRMNKFTILHYSPFKAVWDWLILLLVIYTAIFTPYSAAFLLNDSEEQK-TQA 340

Query: 445 CGYACQPLAVVDLIVDIMFIVDILINFRTTYVNANEEVVSHPGRIAVHYFKGWFLIDMVA 504
           CGY+C PL +VDLIVDIMFI+DILINFRTTYVN NEEVVS P +IA+HYFKGWFLIDMVA
Sbjct: 341 CGYSCNPLNMVDLIVDIMFIIDILINFRTTYVNKNEEVVSDPAKIAIHYFKGWFLIDMVA 400

Query: 505 AIPFDLLIFGSGSEE---LIGLLKTARLLRLVRVARKLDRYSEYGAAVLFLLMCTFALIA 561
           AIPFDLLIFGSGS+E   LIGLLKTARLLRLVRVARKLDRYSEYGAAVL LLMC FALIA
Sbjct: 401 AIPFDLLIFGSGSDETTTLIGLLKTARLLRLVRVARKLDRYSEYGAAVLMLLMCIFALIA 460

Query: 562 HWLACIWYAIGNMEQPHMDSRIGWLHNLGDQIGKPYNSSGLG-GPSIKDKYVTALYFTFS 620
           HWLACIWYAIGN+E+ ++  +IGWL +LG Q+GK YN S L  GPSIKDKYVTALYFTFS
Sbjct: 461 HWLACIWYAIGNVERNYLTPKIGWLDSLGQQLGKHYNVSDLSSGPSIKDKYVTALYFTFS 520

Query: 621 SLTSVGFGNVSPNTNSEKIFSICVMLIGSLMYASIFGNVSAIIQRLYSGTARYHTQMLRV 680
           SLTSVGFGNVSPNTNSEKIFSICVMLIGSLMYASIFGNVSAIIQRLYSGTARYH QMLRV
Sbjct: 521 SLTSVGFGNVSPNTNSEKIFSICVMLIGSLMYASIFGNVSAIIQRLYSGTARYHMQMLRV 580

Query: 681 REFIRFHQIPNPLRQRLEEY 700
           +EFIRFHQIPNPLRQRLEEY
Sbjct: 581 KEFIRFHQIPNPLRQRLEEY 600


>gi47225221
          Length = 1192

 Score =  719 bits (1857), Expect = 0.0,   Method: Compositional matrix adjust.
 Identities = 421/719 (58%), Positives = 468/719 (65%), Gaps = 135/719 (18%)

Query: 103 GSCFLCLVDVVPVKNEDGAVIMFILNFEVVMEKDMVGSPAHDTNHRGPPTSWLAPGRAKT 162
           G CFL +VDVVPVKNE+G VIMFILNFEV+ E         + NHR P  +WL  GR + 
Sbjct: 44  GHCFLSMVDVVPVKNEEGLVIMFILNFEVMTEGTFQDH-KEELNHRLP--TWLVTGRYRL 100

Query: 163 FRL----------------------KLPALLALTARESSVRSGGAGGAGAPGAVVVDVDL 200
            R                       KL   L  +   S V          P A    + L
Sbjct: 101 ARFSFFSFPRPSTVPVPPPGRPRGFKLRLPLLRSLSNSKVSLDDTEAGHVPTAT--PLPL 158

Query: 201 TPAAPSSESLALDEVTAMDNHVAGLGPAE---ERRALVGPGSPPRSAPGQLPSPRAHSLN 257
                  ESL L E   +     G  P +    R  LVGP +  +S+P   P  R  SLN
Sbjct: 159 NSDHCGHESLGLGEFLPLPTLPTG-HPEQLPVSRTHLVGPHT--QSSPCVAPHHRL-SLN 214

Query: 258 PDASGSSCSLARTRSRESCASVRRASSADDIEAMR------------------------- 292
           PD SGS+CSL+ +RSRES  S+RRASS D+IEAMR                         
Sbjct: 215 PDGSGSNCSLSHSRSRESFHSMRRASSVDEIEAMRPDWDRKNRRASVRQGSSSTGERATR 274

Query: 293 -----AG-----VLPPPPRHASTGAMHPLRSGLLNSTSDSDLVRYRTISKIPQITLNFVD 342
                AG     ++PP      TGA++  +S +LNSTSDSDL+RYR ISKIPQITLNFVD
Sbjct: 275 ARQTSAGETIPSLIPPLLLAVPTGAVNS-KSNILNSTSDSDLMRYRAISKIPQITLNFVD 333

Query: 343 LKGDPFLASPTSDREIIAP-KIKERTHN-----------------------------VTE 372
            K DP +A PT + +IIAP K+ +RTHN                             +TE
Sbjct: 334 FKPDPLIALPTGEMDIIAPCKLIDRTHNVTEKVTQSRGNGSYRETGEHGKKGGGKVKITE 393

Query: 373 KVT----------------------------QVLSLGADVLPEYKLQAPRIHRWTILHYS 404
            +                             +VLSLGADVLPEYKLQAPRIH+WT+LHYS
Sbjct: 394 MIVCSEKRDVGEVIFSYPRYYQGRCVQDLRPEVLSLGADVLPEYKLQAPRIHKWTVLHYS 453

Query: 405 PFKAVWDWLILLLVIYTAVFTPYSAAFLLKETEEGPPATECGYACQPLAVVDLIVDIMFI 464
           PFKAVWDWLILLLVIYTA+ TPYSAAFLL + EE      C Y+C PL VVDLIVDIMFI
Sbjct: 454 PFKAVWDWLILLLVIYTAILTPYSAAFLLSD-EEDANMPSCIYSCYPLNVVDLIVDIMFI 512

Query: 465 VDILINFRTTYVNANEEVVSHPGRIAVHYFKGWFLIDMVAAIPFDLLIFGSGSEE--LIG 522
           +DILINFRTTYVN+N+EVVSHP RIAVHYFKGWFLIDMVAAIPFDLLI+ +G E   LIG
Sbjct: 513 IDILINFRTTYVNSNDEVVSHPVRIAVHYFKGWFLIDMVAAIPFDLLIYRNGEETTTLIG 572

Query: 523 LLKTARLLRLVRVARKLDRYSEYGAAVLFLLMCTFALIAHWLACIWYAIGNMEQPHMDSR 582
           LLKTARLLRLVRVARKLDRYSEYGAAVLFLLMCTFALIAHWLACIWYAIGN+E+   +  
Sbjct: 573 LLKTARLLRLVRVARKLDRYSEYGAAVLFLLMCTFALIAHWLACIWYAIGNVER---NGS 629

Query: 583 IGWLHNLGDQIGKPYNSSGLG-GPSIKDKYVTALYFTFSSLTSVGFGNVSPNTNSEKIFS 641
           IGWLH LGDQ+GKPYN S  G GPSIKDKYVTALYFTFSSLTSVGFGNVSPNTNSEKIFS
Sbjct: 630 IGWLHTLGDQLGKPYNDSFHGSGPSIKDKYVTALYFTFSSLTSVGFGNVSPNTNSEKIFS 689

Query: 642 ICVMLIGSLMYASIFGNVSAIIQRLYSGTARYHTQMLRVREFIRFHQIPNPLRQRLEEY 700
           ICVMLIGSLMYASIFGNVSAIIQRLYSGTARYHTQMLRVREFIRFHQIPNPLRQRLEEY
Sbjct: 690 ICVMLIGSLMYASIFGNVSAIIQRLYSGTARYHTQMLRVREFIRFHQIPNPLRQRLEEY 748


>gi344248477
          Length = 689

 Score =  703 bits (1814), Expect = 0.0,   Method: Compositional matrix adjust.
 Identities = 353/453 (77%), Positives = 384/453 (84%), Gaps = 11/453 (2%)

Query: 256 LNPDASGSSCSLARTRSRESCASVRRASSADDIEAMRAGVLPPP---PRHASTGAMHPLR 312
           L PD   SS  L  +RSRES  S+RRASS  DIE     V P      RHAS G  + ++
Sbjct: 37  LYPDMLQSSSQLTHSRSRESLCSIRRASSVHDIEGF--SVHPKNIFRDRHASEGPFNHIK 94

Query: 313 SGLLNSTSDSDLVRYRTISKIPQITLNFVDLKGDPFLASP-TSDREIIAPKIKERTHNVT 371
           S LL STSDS+L +Y TI+KIPQ+TLNF D+K +    SP +SD+ IIAPK+KERTHNVT
Sbjct: 95  SSLLGSTSDSNLNKYSTINKIPQLTLNFSDVKTEKKNTSPPSSDKTIIAPKVKERTHNVT 154

Query: 372 EKVTQVLSLGADVLPEYKLQAPRIHRWTILHYSPFKAVWDWLILLLVIYTAVFTPYSAAF 431
           EKVTQVLSLGADVLPEYKLQ PRI+++TILHYSPFKAVWDWLILLLVIYTA+FTPYSAAF
Sbjct: 155 EKVTQVLSLGADVLPEYKLQTPRINKFTILHYSPFKAVWDWLILLLVIYTAIFTPYSAAF 214

Query: 432 LLKETEEGPPATECGYACQPLAVVDLIVDIMFIVDILINFRTTYVNANEEVVSHPGRIAV 491
           LL + EE     ECGY+C PL VVDLIVDIMFI+DILINFRTTYVN NEEVVS P +IA+
Sbjct: 215 LLNDREE-QKRRECGYSCSPLNVVDLIVDIMFIIDILINFRTTYVNQNEEVVSDPAKIAI 273

Query: 492 HYFKGWFLIDMVAAIPFDLLIFGSGSEE---LIGLLKTARLLRLVRVARKLDRYSEYGAA 548
           HYFKGWFLIDMVAAIPFDLLIFGSGS+E   LIGLLKTARLLRLVRVARKLDRYSEYGAA
Sbjct: 274 HYFKGWFLIDMVAAIPFDLLIFGSGSDETTTLIGLLKTARLLRLVRVARKLDRYSEYGAA 333

Query: 549 VLFLLMCTFALIAHWLACIWYAIGNMEQPHMDSRIGWLHNLGDQIGKPYNSS-GLGGPSI 607
           VL LLMC FALIAHWLACIWYAIGN+E+P++  +IGWL +LG QIGK YN S    GPSI
Sbjct: 334 VLMLLMCIFALIAHWLACIWYAIGNVERPYLTDKIGWLDSLGQQIGKRYNDSDSSSGPSI 393

Query: 608 KDKYVTALYFTFSSLTSVGFGNVSPNTNSEKIFSICVMLIGSLMYASIFGNVSAIIQRLY 667
           KDKYVTALYFTFSSLTSVGFGNVSPNTNSEKIFSICVMLIGSLMYASIFGNVSAIIQRLY
Sbjct: 394 KDKYVTALYFTFSSLTSVGFGNVSPNTNSEKIFSICVMLIGSLMYASIFGNVSAIIQRLY 453

Query: 668 SGTARYHTQMLRVREFIRFHQIPNPLRQRLEEY 700
           SGTARYH QMLRV+EFIRFHQIPNPLRQRLEEY
Sbjct: 454 SGTARYHMQMLRVKEFIRFHQIPNPLRQRLEEY 486


>gi47215607
          Length = 936

 Score =  690 bits (1781), Expect = 0.0,   Method: Compositional matrix adjust.
 Identities = 399/712 (56%), Positives = 468/712 (65%), Gaps = 76/712 (10%)

Query: 41  VIYCNDGFCELCGY----SRAEVMQRPCTCDFLHGPRTQRRAAAQIAQALLGAEERKVEI 96
           +I+CND FC   G+     RAEVMQ+PCTC FL+GP T+R A AQ+A+ALLGAEER+VE+
Sbjct: 1   LIFCNDAFC---GHVRLPPRAEVMQKPCTCSFLYGPHTRRAAVAQMAKALLGAEERRVEM 57

Query: 97  AFYRKD---------GSCFLCLVDVVPVKNEDGAVIMFILNFEVVMEKDMVGSPAHDTNH 147
           + Y K+         G CF C++DVVPVKNEDG VIMFIL FE+              N 
Sbjct: 58  SLYTKEEIFWNVKVKGVCFYCVIDVVPVKNEDGLVIMFILTFEL-------------PND 104

Query: 148 RGPPTSWLAPGRAKTFRLKLPALLALTARESSVRSGGAGGAGAPGAVVVDVDLTP----A 203
           R  P+   +P R     L++P L    AR   +R   +      G V    +L+      
Sbjct: 105 RRSPSG--SPTRELNRVLRIPWLS--IARRQRLRVLLSSLRLRTGVVPQSAELSSWTDLP 160

Query: 204 APSSESLALD------EVTAMDNHVAGLGPAEERRALVGPGSPPRSAPGQLPSPRA--HS 255
           A   ES+ALD      E   +D   AGL   +   +        +          A   S
Sbjct: 161 ALGHESVALDKLLSLPETQQLDGAAAGLLLWDNTESEEEEEEEEQRVCETREKTAAFKES 220

Query: 256 LNPDAS-------GSSCSLAR-----TRSRESCASVRRASSADDIEA-MRAGVLPPPPRH 302
           +  D S       G  C   R          +  S++ +SS DDI++  R        RH
Sbjct: 221 MQGDKSIDTGAAFGDRCEDKRPLPVVCSPVRAEGSLKHSSSVDDIKSDQRYWQKRLQLRH 280

Query: 303 ASTGAMHPLRSGLLNSTSDSDLVRYRTISKIPQI-TLNFVDLKGDPFLASPTSDREIIAP 361
           + T  +        ++ + S  + +   S+  ++ T + +D K + F+  P    EI  P
Sbjct: 281 SCTAGIETAEKSNASAAALSTDLHFLPNSQCERLMTQSLLDTKANAFVTLPPG--EIRPP 338

Query: 362 -KIKERTHNVTEKVTQVLSLGADVLPEYKLQAPRIHRWTILHYSPFKAVWDWLILLLVIY 420
            K+ +RTH+VTEKVTQVLSLG DVLPEYKLQ PRI +WTILHYSPFKAVWDW+ILLLVIY
Sbjct: 339 SKLIDRTHHVTEKVTQVLSLGDDVLPEYKLQTPRIQKWTILHYSPFKAVWDWVILLLVIY 398

Query: 421 TAVFTPYSAAFLLKETEEGPPATECGYACQPLAVVDLIVDIMFIVDILINFRTTYVNANE 480
           TA+FTPYSA FLL + EE    T CGY+C PL VVD IVDIMF+VDI+INFRTTYVN+NE
Sbjct: 399 TAIFTPYSATFLLSDQEETAMQT-CGYSCSPLDVVDFIVDIMFVVDIIINFRTTYVNSNE 457

Query: 481 EVVSHPGRIAVHYFKGWFLIDMVAAIPFDLLIFGSGSE-----------ELIGLLKTARL 529
           EVV+   RIAVHY KGWFLIDMVAAIPFDLLIF S  E            LIGLLKTARL
Sbjct: 458 EVVTQSSRIAVHYLKGWFLIDMVAAIPFDLLIFRSEDEVLRGGGEGETTTLIGLLKTARL 517

Query: 530 LRLVRVARKLDRYSEYGAAVLFLLMCTFALIAHWLACIWYAIGNMEQPHMDSRIGWLHNL 589
           LRLVRVARKLDRYSEYGAAVLFLLMCTFALIAHWLACIWYAIGN+E+    + IGWL NL
Sbjct: 518 LRLVRVARKLDRYSEYGAAVLFLLMCTFALIAHWLACIWYAIGNVER-STSAGIGWLDNL 576

Query: 590 GDQIGKPYNSSGLG-GPSIKDKYVTALYFTFSSLTSVGFGNVSPNTNSEKIFSICVMLIG 648
           G+Q+GK YN S LG GPS +DKYVTALYFTFSSLTSVGFGNVSPNTNSEKIFSICVMLIG
Sbjct: 577 GEQLGKRYNDSVLGSGPSTRDKYVTALYFTFSSLTSVGFGNVSPNTNSEKIFSICVMLIG 636

Query: 649 SLMYASIFGNVSAIIQRLYSGTARYHTQMLRVREFIRFHQIPNPLRQRLEEY 700
           +LMYASIFGNVSAIIQRLYSGTARYHTQM+RVREFIRFHQIPNPLRQRLEEY
Sbjct: 637 ALMYASIFGNVSAIIQRLYSGTARYHTQMIRVREFIRFHQIPNPLRQRLEEY 688


>gi26051273
          Length = 819

 Score =  677 bits (1746), Expect = 0.0,   Method: Compositional matrix adjust.
 Identities = 324/325 (99%), Positives = 325/325 (100%)

Query: 376 QVLSLGADVLPEYKLQAPRIHRWTILHYSPFKAVWDWLILLLVIYTAVFTPYSAAFLLKE 435
           +VLSLGADVLPEYKLQAPRIHRWTILHYSPFKAVWDWLILLLVIYTAVFTPYSAAFLLKE
Sbjct: 36  EVLSLGADVLPEYKLQAPRIHRWTILHYSPFKAVWDWLILLLVIYTAVFTPYSAAFLLKE 95

Query: 436 TEEGPPATECGYACQPLAVVDLIVDIMFIVDILINFRTTYVNANEEVVSHPGRIAVHYFK 495
           TEEGPPATECGYACQPLAVVDLIVDIMFIVDILINFRTTYVNANEEVVSHPGRIAVHYFK
Sbjct: 96  TEEGPPATECGYACQPLAVVDLIVDIMFIVDILINFRTTYVNANEEVVSHPGRIAVHYFK 155

Query: 496 GWFLIDMVAAIPFDLLIFGSGSEELIGLLKTARLLRLVRVARKLDRYSEYGAAVLFLLMC 555
           GWFLIDMVAAIPFDLLIFGSGSEELIGLLKTARLLRLVRVARKLDRYSEYGAAVLFLLMC
Sbjct: 156 GWFLIDMVAAIPFDLLIFGSGSEELIGLLKTARLLRLVRVARKLDRYSEYGAAVLFLLMC 215

Query: 556 TFALIAHWLACIWYAIGNMEQPHMDSRIGWLHNLGDQIGKPYNSSGLGGPSIKDKYVTAL 615
           TFALIAHWLACIWYAIGNMEQPHMDSRIGWLHNLGDQIGKPYNSSGLGGPSIKDKYVTAL
Sbjct: 216 TFALIAHWLACIWYAIGNMEQPHMDSRIGWLHNLGDQIGKPYNSSGLGGPSIKDKYVTAL 275

Query: 616 YFTFSSLTSVGFGNVSPNTNSEKIFSICVMLIGSLMYASIFGNVSAIIQRLYSGTARYHT 675
           YFTFSSLTSVGFGNVSPNTNSEKIFSICVMLIGSLMYASIFGNVSAIIQRLYSGTARYHT
Sbjct: 276 YFTFSSLTSVGFGNVSPNTNSEKIFSICVMLIGSLMYASIFGNVSAIIQRLYSGTARYHT 335

Query: 676 QMLRVREFIRFHQIPNPLRQRLEEY 700
           QMLRVREFIRFHQIPNPLRQRLEEY
Sbjct: 336 QMLRVREFIRFHQIPNPLRQRLEEY 360


>gi384939658
          Length = 819

 Score =  676 bits (1745), Expect = 0.0,   Method: Compositional matrix adjust.
 Identities = 324/325 (99%), Positives = 325/325 (100%)

Query: 376 QVLSLGADVLPEYKLQAPRIHRWTILHYSPFKAVWDWLILLLVIYTAVFTPYSAAFLLKE 435
           +VLSLGADVLPEYKLQAPRIHRWTILHYSPFKAVWDWLILLLVIYTAVFTPYSAAFLLKE
Sbjct: 36  EVLSLGADVLPEYKLQAPRIHRWTILHYSPFKAVWDWLILLLVIYTAVFTPYSAAFLLKE 95

Query: 436 TEEGPPATECGYACQPLAVVDLIVDIMFIVDILINFRTTYVNANEEVVSHPGRIAVHYFK 495
           TEEGPPATECGYACQPLAVVDLIVDIMFIVDILINFRTTYVNANEEVVSHPGRIAVHYFK
Sbjct: 96  TEEGPPATECGYACQPLAVVDLIVDIMFIVDILINFRTTYVNANEEVVSHPGRIAVHYFK 155

Query: 496 GWFLIDMVAAIPFDLLIFGSGSEELIGLLKTARLLRLVRVARKLDRYSEYGAAVLFLLMC 555
           GWFLIDMVAAIPFDLLIFGSGSEELIGLLKTARLLRLVRVARKLDRYSEYGAAVLFLLMC
Sbjct: 156 GWFLIDMVAAIPFDLLIFGSGSEELIGLLKTARLLRLVRVARKLDRYSEYGAAVLFLLMC 215

Query: 556 TFALIAHWLACIWYAIGNMEQPHMDSRIGWLHNLGDQIGKPYNSSGLGGPSIKDKYVTAL 615
           TFALIAHWLACIWYAIGNMEQPHMDSRIGWLHNLGDQIGKPYNSSGLGGPSIKDKYVTAL
Sbjct: 216 TFALIAHWLACIWYAIGNMEQPHMDSRIGWLHNLGDQIGKPYNSSGLGGPSIKDKYVTAL 275

Query: 616 YFTFSSLTSVGFGNVSPNTNSEKIFSICVMLIGSLMYASIFGNVSAIIQRLYSGTARYHT 675
           YFTFSSLTSVGFGNVSPNTNSEKIFSICVMLIGSLMYASIFGNVSAIIQRLYSGTARYHT
Sbjct: 276 YFTFSSLTSVGFGNVSPNTNSEKIFSICVMLIGSLMYASIFGNVSAIIQRLYSGTARYHT 335

Query: 676 QMLRVREFIRFHQIPNPLRQRLEEY 700
           QMLRVREFIRFHQIPNPLRQRLEEY
Sbjct: 336 QMLRVREFIRFHQIPNPLRQRLEEY 360


>gi325651834
          Length = 548

 Score =  676 bits (1744), Expect = 0.0,   Method: Compositional matrix adjust.
 Identities = 324/325 (99%), Positives = 325/325 (100%)

Query: 376 QVLSLGADVLPEYKLQAPRIHRWTILHYSPFKAVWDWLILLLVIYTAVFTPYSAAFLLKE 435
           +VLSLGADVLPEYKLQAPRIHRWTILHYSPFKAVWDWLILLLVIYTAVFTPYSAAFLLKE
Sbjct: 36  EVLSLGADVLPEYKLQAPRIHRWTILHYSPFKAVWDWLILLLVIYTAVFTPYSAAFLLKE 95

Query: 436 TEEGPPATECGYACQPLAVVDLIVDIMFIVDILINFRTTYVNANEEVVSHPGRIAVHYFK 495
           TEEGPPATECGYACQPLAVVDLIVDIMFIVDILINFRTTYVNANEEVVSHPGRIAVHYFK
Sbjct: 96  TEEGPPATECGYACQPLAVVDLIVDIMFIVDILINFRTTYVNANEEVVSHPGRIAVHYFK 155

Query: 496 GWFLIDMVAAIPFDLLIFGSGSEELIGLLKTARLLRLVRVARKLDRYSEYGAAVLFLLMC 555
           GWFLIDMVAAIPFDLLIFGSGSEELIGLLKTARLLRLVRVARKLDRYSEYGAAVLFLLMC
Sbjct: 156 GWFLIDMVAAIPFDLLIFGSGSEELIGLLKTARLLRLVRVARKLDRYSEYGAAVLFLLMC 215

Query: 556 TFALIAHWLACIWYAIGNMEQPHMDSRIGWLHNLGDQIGKPYNSSGLGGPSIKDKYVTAL 615
           TFALIAHWLACIWYAIGNMEQPHMDSRIGWLHNLGDQIGKPYNSSGLGGPSIKDKYVTAL
Sbjct: 216 TFALIAHWLACIWYAIGNMEQPHMDSRIGWLHNLGDQIGKPYNSSGLGGPSIKDKYVTAL 275

Query: 616 YFTFSSLTSVGFGNVSPNTNSEKIFSICVMLIGSLMYASIFGNVSAIIQRLYSGTARYHT 675
           YFTFSSLTSVGFGNVSPNTNSEKIFSICVMLIGSLMYASIFGNVSAIIQRLYSGTARYHT
Sbjct: 276 YFTFSSLTSVGFGNVSPNTNSEKIFSICVMLIGSLMYASIFGNVSAIIQRLYSGTARYHT 335

Query: 676 QMLRVREFIRFHQIPNPLRQRLEEY 700
           QMLRVREFIRFHQIPNPLRQRLEEY
Sbjct: 336 QMLRVREFIRFHQIPNPLRQRLEEY 360


>gi384946930
          Length = 547

 Score =  675 bits (1742), Expect = 0.0,   Method: Compositional matrix adjust.
 Identities = 324/325 (99%), Positives = 325/325 (100%)

Query: 376 QVLSLGADVLPEYKLQAPRIHRWTILHYSPFKAVWDWLILLLVIYTAVFTPYSAAFLLKE 435
           +VLSLGADVLPEYKLQAPRIHRWTILHYSPFKAVWDWLILLLVIYTAVFTPYSAAFLLKE
Sbjct: 36  EVLSLGADVLPEYKLQAPRIHRWTILHYSPFKAVWDWLILLLVIYTAVFTPYSAAFLLKE 95

Query: 436 TEEGPPATECGYACQPLAVVDLIVDIMFIVDILINFRTTYVNANEEVVSHPGRIAVHYFK 495
           TEEGPPATECGYACQPLAVVDLIVDIMFIVDILINFRTTYVNANEEVVSHPGRIAVHYFK
Sbjct: 96  TEEGPPATECGYACQPLAVVDLIVDIMFIVDILINFRTTYVNANEEVVSHPGRIAVHYFK 155

Query: 496 GWFLIDMVAAIPFDLLIFGSGSEELIGLLKTARLLRLVRVARKLDRYSEYGAAVLFLLMC 555
           GWFLIDMVAAIPFDLLIFGSGSEELIGLLKTARLLRLVRVARKLDRYSEYGAAVLFLLMC
Sbjct: 156 GWFLIDMVAAIPFDLLIFGSGSEELIGLLKTARLLRLVRVARKLDRYSEYGAAVLFLLMC 215

Query: 556 TFALIAHWLACIWYAIGNMEQPHMDSRIGWLHNLGDQIGKPYNSSGLGGPSIKDKYVTAL 615
           TFALIAHWLACIWYAIGNMEQPHMDSRIGWLHNLGDQIGKPYNSSGLGGPSIKDKYVTAL
Sbjct: 216 TFALIAHWLACIWYAIGNMEQPHMDSRIGWLHNLGDQIGKPYNSSGLGGPSIKDKYVTAL 275

Query: 616 YFTFSSLTSVGFGNVSPNTNSEKIFSICVMLIGSLMYASIFGNVSAIIQRLYSGTARYHT 675
           YFTFSSLTSVGFGNVSPNTNSEKIFSICVMLIGSLMYASIFGNVSAIIQRLYSGTARYHT
Sbjct: 276 YFTFSSLTSVGFGNVSPNTNSEKIFSICVMLIGSLMYASIFGNVSAIIQRLYSGTARYHT 335

Query: 676 QMLRVREFIRFHQIPNPLRQRLEEY 700
           QMLRVREFIRFHQIPNPLRQRLEEY
Sbjct: 336 QMLRVREFIRFHQIPNPLRQRLEEY 360


>gi224086222
          Length = 1202

 Score =  674 bits (1740), Expect = 0.0,   Method: Compositional matrix adjust.
 Identities = 328/389 (84%), Positives = 353/389 (90%), Gaps = 5/389 (1%)

Query: 317 NSTSDSDLVRYRTISKIPQITLNFVDLKGDPFLASPTSDREIIAP-KIKERTHNVTEKVT 375
           NSTSDSDL++YRTIS+IPQ TLNFV+   +   +  T++ EIIAP K+ ERT NVTEKVT
Sbjct: 164 NSTSDSDLMKYRTISQIPQFTLNFVEFNLEKHRSGSTTEIEIIAPHKVMERTQNVTEKVT 223

Query: 376 QVLSLGADVLPEYKLQAPRIHRWTILHYSPFKAVWDWLILLLVIYTAVFTPYSAAFLLKE 435
           QVLSLGADVLPEYKLQAPRIHRWTILHYSPFKAVWDWLILLLVIYTAVFTPYSAAFLL E
Sbjct: 224 QVLSLGADVLPEYKLQAPRIHRWTILHYSPFKAVWDWLILLLVIYTAVFTPYSAAFLLNE 283

Query: 436 TEEGPPATECGYACQPLAVVDLIVDIMFIVDILINFRTTYVNANEEVVSHPGRIAVHYFK 495
            +      +C Y+C PL ++DLIVDIMFIVDI+INFRTTYVN N+EVVSHPG+IA+HYFK
Sbjct: 284 EQVEEKRWDCSYSCDPLNIIDLIVDIMFIVDIVINFRTTYVNINDEVVSHPGKIAIHYFK 343

Query: 496 GWFLIDMVAAIPFDLLIFGSGSEE---LIGLLKTARLLRLVRVARKLDRYSEYGAAVLFL 552
           GWFLIDMVAAIPFDLLIF SGS+E   LIGLLKTARLLRLVRVARKLDRYSEYGAAVLFL
Sbjct: 344 GWFLIDMVAAIPFDLLIFRSGSDETTTLIGLLKTARLLRLVRVARKLDRYSEYGAAVLFL 403

Query: 553 LMCTFALIAHWLACIWYAIGNMEQPHMDSRIGWLHNLGDQIGKPYNSSGL-GGPSIKDKY 611
           LMCTFALIAHWLACIWYAIGN+E+P+M+ +IGWL NLGDQIGK YN S L  GPSIKDKY
Sbjct: 404 LMCTFALIAHWLACIWYAIGNVERPYMEHKIGWLDNLGDQIGKRYNDSDLSSGPSIKDKY 463

Query: 612 VTALYFTFSSLTSVGFGNVSPNTNSEKIFSICVMLIGSLMYASIFGNVSAIIQRLYSGTA 671
           VTALYFTFSSLTSVGFGNVSPNTNSEKIFSICVMLIGSLMYASIFGNVSAIIQRLYSGTA
Sbjct: 464 VTALYFTFSSLTSVGFGNVSPNTNSEKIFSICVMLIGSLMYASIFGNVSAIIQRLYSGTA 523

Query: 672 RYHTQMLRVREFIRFHQIPNPLRQRLEEY 700
           RYHTQMLRV+EFIRFHQIPNPLRQRLEEY
Sbjct: 524 RYHTQMLRVKEFIRFHQIPNPLRQRLEEY 552


 Score =  177 bits (450), Expect = 1e-41,   Method: Compositional matrix adjust.
 Identities = 78/104 (75%), Positives = 91/104 (87%)

Query: 27  RKFIIANARVENCAVIYCNDGFCELCGYSRAEVMQRPCTCDFLHGPRTQRRAAAQIAQAL 86
           RKF+IANA++ENCA+IYCNDGFCE+ GYSR EVMQ+PCTCDFL GP T + + AQ+ QAL
Sbjct: 20  RKFLIANAQMENCAIIYCNDGFCEMFGYSRVEVMQQPCTCDFLTGPDTTKSSIAQLTQAL 79

Query: 87  LGAEERKVEIAFYRKDGSCFLCLVDVVPVKNEDGAVIMFILNFE 130
           LG+EE K+EI +YRKD SCF CLVDVVPVKNE+G VIMFILNFE
Sbjct: 80  LGSEECKLEILYYRKDTSCFRCLVDVVPVKNEEGVVIMFILNFE 123


>gi332869951
          Length = 819

 Score =  674 bits (1738), Expect = 0.0,   Method: Compositional matrix adjust.
 Identities = 323/325 (99%), Positives = 324/325 (99%)

Query: 376 QVLSLGADVLPEYKLQAPRIHRWTILHYSPFKAVWDWLILLLVIYTAVFTPYSAAFLLKE 435
           +VLSLGADVLPEYKLQAPRIHRWTILHYSPFKAVWDWLILLLVIYTAVFTPYSAAFLLKE
Sbjct: 36  EVLSLGADVLPEYKLQAPRIHRWTILHYSPFKAVWDWLILLLVIYTAVFTPYSAAFLLKE 95

Query: 436 TEEGPPATECGYACQPLAVVDLIVDIMFIVDILINFRTTYVNANEEVVSHPGRIAVHYFK 495
           TEEGP ATECGYACQPLAVVDLIVDIMFIVDILINFRTTYVNANEEVVSHPGRIAVHYFK
Sbjct: 96  TEEGPSATECGYACQPLAVVDLIVDIMFIVDILINFRTTYVNANEEVVSHPGRIAVHYFK 155

Query: 496 GWFLIDMVAAIPFDLLIFGSGSEELIGLLKTARLLRLVRVARKLDRYSEYGAAVLFLLMC 555
           GWFLIDMVAAIPFDLLIFGSGSEELIGLLKTARLLRLVRVARKLDRYSEYGAAVLFLLMC
Sbjct: 156 GWFLIDMVAAIPFDLLIFGSGSEELIGLLKTARLLRLVRVARKLDRYSEYGAAVLFLLMC 215

Query: 556 TFALIAHWLACIWYAIGNMEQPHMDSRIGWLHNLGDQIGKPYNSSGLGGPSIKDKYVTAL 615
           TFALIAHWLACIWYAIGNMEQPHMDSRIGWLHNLGDQIGKPYNSSGLGGPSIKDKYVTAL
Sbjct: 216 TFALIAHWLACIWYAIGNMEQPHMDSRIGWLHNLGDQIGKPYNSSGLGGPSIKDKYVTAL 275

Query: 616 YFTFSSLTSVGFGNVSPNTNSEKIFSICVMLIGSLMYASIFGNVSAIIQRLYSGTARYHT 675
           YFTFSSLTSVGFGNVSPNTNSEKIFSICVMLIGSLMYASIFGNVSAIIQRLYSGTARYHT
Sbjct: 276 YFTFSSLTSVGFGNVSPNTNSEKIFSICVMLIGSLMYASIFGNVSAIIQRLYSGTARYHT 335

Query: 676 QMLRVREFIRFHQIPNPLRQRLEEY 700
           QMLRVREFIRFHQIPNPLRQRLEEY
Sbjct: 336 QMLRVREFIRFHQIPNPLRQRLEEY 360


>gi363743400
          Length = 1063

 Score =  673 bits (1737), Expect = 0.0,   Method: Compositional matrix adjust.
 Identities = 328/389 (84%), Positives = 352/389 (90%), Gaps = 5/389 (1%)

Query: 317 NSTSDSDLVRYRTISKIPQITLNFVDLKGDPFLASPTSDREIIAP-KIKERTHNVTEKVT 375
           NSTSDSDL++YRTIS+IPQ TLNFV+   +   +  T++ EIIAP K+ ERT NVTEKVT
Sbjct: 160 NSTSDSDLMKYRTISQIPQFTLNFVEFNLEKHRSGSTTEIEIIAPHKVTERTQNVTEKVT 219

Query: 376 QVLSLGADVLPEYKLQAPRIHRWTILHYSPFKAVWDWLILLLVIYTAVFTPYSAAFLLKE 435
           QVLSLGADVLPEYKLQAPRIHRWTILHYSPFKAVWDWLILLLVIYTAVFTPYSAAFLL E
Sbjct: 220 QVLSLGADVLPEYKLQAPRIHRWTILHYSPFKAVWDWLILLLVIYTAVFTPYSAAFLLNE 279

Query: 436 TEEGPPATECGYACQPLAVVDLIVDIMFIVDILINFRTTYVNANEEVVSHPGRIAVHYFK 495
            +       C Y+C PL ++DLIVDIMFIVDI+INFRTTYVN N+EVVSHPG+IA+HYFK
Sbjct: 280 EQGEEKHWNCSYSCDPLNIIDLIVDIMFIVDIVINFRTTYVNINDEVVSHPGKIAIHYFK 339

Query: 496 GWFLIDMVAAIPFDLLIFGSGSEE---LIGLLKTARLLRLVRVARKLDRYSEYGAAVLFL 552
           GWFLIDMVAAIPFDLLIF SGS+E   LIGLLKTARLLRLVRVARKLDRYSEYGAAVLFL
Sbjct: 340 GWFLIDMVAAIPFDLLIFRSGSDETTTLIGLLKTARLLRLVRVARKLDRYSEYGAAVLFL 399

Query: 553 LMCTFALIAHWLACIWYAIGNMEQPHMDSRIGWLHNLGDQIGKPYNSSGL-GGPSIKDKY 611
           LMCTFALIAHWLACIWYAIGN+E+P+M+ +IGWL NLGDQIGK YN S L  GPSIKDKY
Sbjct: 400 LMCTFALIAHWLACIWYAIGNVERPYMEHKIGWLDNLGDQIGKRYNDSDLSSGPSIKDKY 459

Query: 612 VTALYFTFSSLTSVGFGNVSPNTNSEKIFSICVMLIGSLMYASIFGNVSAIIQRLYSGTA 671
           VTALYFTFSSLTSVGFGNVSPNTNSEKIFSICVMLIGSLMYASIFGNVSAIIQRLYSGTA
Sbjct: 460 VTALYFTFSSLTSVGFGNVSPNTNSEKIFSICVMLIGSLMYASIFGNVSAIIQRLYSGTA 519

Query: 672 RYHTQMLRVREFIRFHQIPNPLRQRLEEY 700
           RYHTQMLRV+EFIRFHQIPNPLRQRLEEY
Sbjct: 520 RYHTQMLRVKEFIRFHQIPNPLRQRLEEY 548


 Score =  183 bits (464), Expect = 3e-43,   Method: Compositional matrix adjust.
 Identities = 84/131 (64%), Positives = 102/131 (77%), Gaps = 2/131 (1%)

Query: 26  SRKFIIANARVENCAVIYCNDGFCELCGYSRAEVMQRPCTCDFLHGPRTQRRAAAQIAQA 85
           +RKF+IANA++ENCA+IYCNDGFCE+ GYSR EVMQRPCTCDFL GP T + + AQ+ QA
Sbjct: 21  NRKFLIANAQMENCAIIYCNDGFCEMFGYSRVEVMQRPCTCDFLTGPDTTKSSIAQLTQA 80

Query: 86  LLGAEERKVEIAFYRKDGSCFLCLVDVVPVKNEDGAVIMFILNFEVVMEKDMVGSPAHDT 145
           LLG+EE K+EI +YRKD SCF CLVDVVPVKNEDG VIMFILNFE + +  ++   +  +
Sbjct: 81  LLGSEECKLEILYYRKDTSCFRCLVDVVPVKNEDGVVIMFILNFEDLAQ--LIAKSSGRS 138

Query: 146 NHRGPPTSWLA 156
            H     SW A
Sbjct: 139 LHHRLSQSWRA 149


>gi26006812
          Length = 526

 Score =  673 bits (1736), Expect = 0.0,   Method: Compositional matrix adjust.
 Identities = 328/389 (84%), Positives = 352/389 (90%), Gaps = 5/389 (1%)

Query: 317 NSTSDSDLVRYRTISKIPQITLNFVDLKGDPFLASPTSDREIIAP-KIKERTHNVTEKVT 375
           NSTSDSDL++YRTIS+IPQ TLNFV+   +   +  T++ EIIAP K+ ERT NVTEKVT
Sbjct: 16  NSTSDSDLMKYRTISQIPQFTLNFVEFNLEKHRSGSTTEIEIIAPHKVTERTQNVTEKVT 75

Query: 376 QVLSLGADVLPEYKLQAPRIHRWTILHYSPFKAVWDWLILLLVIYTAVFTPYSAAFLLKE 435
           QVLSLGADVLPEYKLQAPRIHRWTILHYSPFKAVWDWLILLLVIYTAVFTPYSAAFLL E
Sbjct: 76  QVLSLGADVLPEYKLQAPRIHRWTILHYSPFKAVWDWLILLLVIYTAVFTPYSAAFLLNE 135

Query: 436 TEEGPPATECGYACQPLAVVDLIVDIMFIVDILINFRTTYVNANEEVVSHPGRIAVHYFK 495
            +       C Y+C PL ++DLIVDIMFIVDI+INFRTTYVN N+EVVSHPG+IA+HYFK
Sbjct: 136 EQGEEKHWNCSYSCDPLNIIDLIVDIMFIVDIVINFRTTYVNINDEVVSHPGKIAIHYFK 195

Query: 496 GWFLIDMVAAIPFDLLIFGSGSEE---LIGLLKTARLLRLVRVARKLDRYSEYGAAVLFL 552
           GWFLIDMVAAIPFDLLIF SGS+E   LIGLLKTARLLRLVRVARKLDRYSEYGAAVLFL
Sbjct: 196 GWFLIDMVAAIPFDLLIFRSGSDETTTLIGLLKTARLLRLVRVARKLDRYSEYGAAVLFL 255

Query: 553 LMCTFALIAHWLACIWYAIGNMEQPHMDSRIGWLHNLGDQIGKPYNSSGL-GGPSIKDKY 611
           LMCTFALIAHWLACIWYAIGN+E+P+M+ +IGWL NLGDQIGK YN S L  GPSIKDKY
Sbjct: 256 LMCTFALIAHWLACIWYAIGNVERPYMEHKIGWLDNLGDQIGKRYNDSDLSSGPSIKDKY 315

Query: 612 VTALYFTFSSLTSVGFGNVSPNTNSEKIFSICVMLIGSLMYASIFGNVSAIIQRLYSGTA 671
           VTALYFTFSSLTSVGFGNVSPNTNSEKIFSICVMLIGSLMYASIFGNVSAIIQRLYSGTA
Sbjct: 316 VTALYFTFSSLTSVGFGNVSPNTNSEKIFSICVMLIGSLMYASIFGNVSAIIQRLYSGTA 375

Query: 672 RYHTQMLRVREFIRFHQIPNPLRQRLEEY 700
           RYHTQMLRV+EFIRFHQIPNPLRQRLEEY
Sbjct: 376 RYHTQMLRVKEFIRFHQIPNPLRQRLEEY 404


>gi328700858
          Length = 1349

 Score =  671 bits (1732), Expect = 0.0,   Method: Compositional matrix adjust.
 Identities = 378/738 (51%), Positives = 462/738 (62%), Gaps = 82/738 (11%)

Query: 1   MPVRRGHVAPQNTFLDTIIRKFEGQSRKFIIANARVENCAVIYCNDGFCELCGYSRAEVM 60
           MP+RRGHV  + T ++TIIRKF+  +R F++ANA+   C +IYC+DGFC + GYSRAEVM
Sbjct: 1   MPIRRGHVTQRTTVIETIIRKFDTHNRSFLVANAQQAGCNIIYCSDGFCHMTGYSRAEVM 60

Query: 61  QRPCTCDFLHGPRTQRRAAAQIAQALLGAEERKVEIAFYRKDGSCFLCLVDVVPVKNEDG 120
           Q P  CDFL GP T + A + + +AL    ER  EI +YRKDGS FLC   + PVK+E  
Sbjct: 61  QCPAICDFLQGPMTSQHAVSVVKEALAAGMERHFEILYYRKDGSKFLCSEVIAPVKSEVD 120

Query: 121 AVIMFILNFEVVMEKDMVGSPAHDTNHRGPPTSWLAPGRAK-TFRLKLPALLALTARESS 179
            + ++I+NFE     D+   P+       P +      RA+ +FR  L        R SS
Sbjct: 121 DICLYIINFE-----DLTAPPS-PVEQPDPASRLSKFDRARQSFRQSL--------RMSS 166

Query: 180 VRSGGAGGAG-------------APGAVVVDVDLTPAAPSSESL--ALDEVTAMDNHVAG 224
            R   A   G                +  +    TP AP S SL  A+ ++T+       
Sbjct: 167 FRGRNARQPGRLTPLPHEDEYDEESSSTHLKTPSTPKAPDSLSLKTAVADITSTTTTRVE 226

Query: 225 LGPAEERRALVGPG---SPPRSAPGQLPSPRAHSLNPDASGSSCSLARTRSRESCASVRR 281
                 R   V P    S P   P     PR  + +PD + S       RS     S R 
Sbjct: 227 DETTSPRPLFVRPEPQISQPHRTPDHPSPPRTPNKSPDRNPSFGGSPPARSNTDSVSYRS 286

Query: 282 ASSADDIEAMRAGVLPPPPRHASTGAMHPLRSGLLNSTSDSDLVRYRTISKIPQITLNFV 341
                                  TG   P      N++S++DL +Y T S +   + +  
Sbjct: 287 HF---------------------TGKSFP------NTSSETDLQKYNT-STLWDHSTSLG 318

Query: 342 DLKGDPFLASPTSDREIIAPKIKE---RTHNVTEKVTQVLSLGADVLPEYKLQAPRIHRW 398
           +L  D  L    S ++  + K  +    T N+ EKV QVLSLGAD+LPEYKLQ+P+IH+W
Sbjct: 319 NLATDS-LKYKYSIQDNGSAKFFQGALHTPNMGEKVAQVLSLGADILPEYKLQSPKIHKW 377

Query: 399 TILHYSPFKAVWDWLILLLVIYTAVFTPYSAAFLLKETE-EGPPATECGYACQPLAVVDL 457
           TILHYSPFKAVWDW+ILLLVIYTA+FTPY AAFLL E   +GP      +   PL VVD 
Sbjct: 378 TILHYSPFKAVWDWIILLLVIYTAIFTPYFAAFLLNEPHFKGPRPLRFSFE-DPLVVVDF 436

Query: 458 IVDIMFIVDILINFRTTYVNANEEVVSHPGRIAVHYFKGWFLIDMVAAIPFDLLIFGSGS 517
            VDI FI+DI INFRTTYVN N+EVVS P +IA++YF+GWFLID+VAAIPFDLLI GS +
Sbjct: 437 FVDITFIIDIAINFRTTYVNKNDEVVSAPSKIALNYFRGWFLIDLVAAIPFDLLIAGSSA 496

Query: 518 EE---------------LIGLLKTARLLRLVRVARKLDRYSEYGAAVLFLLMCTFALIAH 562
           E                LIGLLKTARLLRLVRVARK+DRYSEYGAAVL LLM TFALIAH
Sbjct: 497 ETDELTQETQKPEETTTLIGLLKTARLLRLVRVARKIDRYSEYGAAVLLLLMATFALIAH 556

Query: 563 WLACIWYAIGNMEQPHMDSRIGWLHNLGDQIGKPYNSSGLGGPSIKDKYVTALYFTFSSL 622
           WLACIWYAIGN E+ H+DS++GWL  L +   + Y+ +  GGPSI+ +Y+TALYFTFSSL
Sbjct: 557 WLACIWYAIGNAERRHVDSKVGWLDILANDTHQFYSHNNTGGPSIRSRYITALYFTFSSL 616

Query: 623 TSVGFGNVSPNTNSEKIFSICVMLIGSLMYASIFGNVSAIIQRLYSGTARYHTQMLRVRE 682
           TSVGFGNV+PNT++EK F+ICVML+GSLMYASIFGNVSAIIQRLYSGTARYHTQMLRVRE
Sbjct: 617 TSVGFGNVAPNTDAEKAFTICVMLVGSLMYASIFGNVSAIIQRLYSGTARYHTQMLRVRE 676

Query: 683 FIRFHQIPNPLRQRLEEY 700
           FIRFHQIPNPLRQRLEEY
Sbjct: 677 FIRFHQIPNPLRQRLEEY 694


>gi351694553
          Length = 949

 Score =  669 bits (1726), Expect = 0.0,   Method: Compositional matrix adjust.
 Identities = 329/411 (80%), Positives = 359/411 (87%), Gaps = 6/411 (1%)

Query: 295 VLPPPPRHASTGAMHPLRSGLLNSTSDSDLVRYRTISKIPQITLNFVDLKGDPFLASP-T 353
           V P  P  A     + ++S LL STSDS+L +Y TI+KIPQ+TLNF D+K +    SP +
Sbjct: 42  VNPILPVKAVNRPFNHIKSSLLGSTSDSNLNKYSTINKIPQLTLNFSDVKTEKKNTSPPS 101

Query: 354 SDREIIAPKIKERTHNVTEKVTQVLSLGADVLPEYKLQAPRIHRWTILHYSPFKAVWDWL 413
           SD+ IIAPK+K+RTHNVTEKVTQVLSLGADVLPEYKLQ PRI+++TILHYSPFKAVWDWL
Sbjct: 102 SDKTIIAPKVKDRTHNVTEKVTQVLSLGADVLPEYKLQTPRINKFTILHYSPFKAVWDWL 161

Query: 414 ILLLVIYTAVFTPYSAAFLLKETEEGPPATECGYACQPLAVVDLIVDIMFIVDILINFRT 473
           ILLLVIYTA+FTPYSAAFLL + EE     ECGY+C PL VVDLIVDIMFI+DILINFRT
Sbjct: 162 ILLLVIYTAIFTPYSAAFLLNDREE-QKRRECGYSCSPLNVVDLIVDIMFIIDILINFRT 220

Query: 474 TYVNANEEVVSHPGRIAVHYFKGWFLIDMVAAIPFDLLIFGSGSEE---LIGLLKTARLL 530
           TYVN NEEVVS P +IA+HYFKGWFLIDMVAAIPFDLLIFGSGS+E   LIGLLKTARLL
Sbjct: 221 TYVNQNEEVVSDPAKIAIHYFKGWFLIDMVAAIPFDLLIFGSGSDETTTLIGLLKTARLL 280

Query: 531 RLVRVARKLDRYSEYGAAVLFLLMCTFALIAHWLACIWYAIGNMEQPHMDSRIGWLHNLG 590
           RLVRVARKLDRYSEYGAAVL LLMC FALIAHWLACIWYAIGN+E+P++  +IGWL +LG
Sbjct: 281 RLVRVARKLDRYSEYGAAVLMLLMCIFALIAHWLACIWYAIGNVERPYLTDKIGWLDSLG 340

Query: 591 DQIGKPYNSS-GLGGPSIKDKYVTALYFTFSSLTSVGFGNVSPNTNSEKIFSICVMLIGS 649
            QIGK YN S    GPSIKDKYVTALYFTFSSLTSVGFGNVSPNTNSEKIFSICVMLIGS
Sbjct: 341 QQIGKRYNDSDSSSGPSIKDKYVTALYFTFSSLTSVGFGNVSPNTNSEKIFSICVMLIGS 400

Query: 650 LMYASIFGNVSAIIQRLYSGTARYHTQMLRVREFIRFHQIPNPLRQRLEEY 700
           LMYASIFGNVSAIIQRLYSGTARYH QMLRV+EFIRFHQIPNPLRQRLEEY
Sbjct: 401 LMYASIFGNVSAIIQRLYSGTARYHMQMLRVKEFIRFHQIPNPLRQRLEEY 451


>gi327275267
          Length = 1067

 Score =  667 bits (1721), Expect = 0.0,   Method: Compositional matrix adjust.
 Identities = 327/389 (84%), Positives = 351/389 (90%), Gaps = 7/389 (1%)

Query: 317 NSTSDSDLVRYRTISKIPQITLNFVDLKGDPFLASPTSDREIIAP-KIKERTHNVTEKVT 375
           NSTSDSDL +YRTIS+IPQ TLNFV+   +   +  T++ EIIAP K+ ERT NVTEKVT
Sbjct: 164 NSTSDSDL-KYRTISQIPQFTLNFVEFNLEKHRSGSTTEIEIIAPHKVMERTQNVTEKVT 222

Query: 376 QVLSLGADVLPEYKLQAPRIHRWTILHYSPFKAVWDWLILLLVIYTAVFTPYSAAFLLKE 435
           QVLSLGADVLPEYKLQ PRIHRWTILHYSPFKAVWDWLILLLVIYTAVFTPYSAAFLL E
Sbjct: 223 QVLSLGADVLPEYKLQTPRIHRWTILHYSPFKAVWDWLILLLVIYTAVFTPYSAAFLLNE 282

Query: 436 TEEGPPATECGYACQPLAVVDLIVDIMFIVDILINFRTTYVNANEEVVSHPGRIAVHYFK 495
            +E    +EC Y C PL ++DLIVDIMFIVDI+INFRTTYVN N+EVVSHP +IA+HYFK
Sbjct: 283 EQE-EKLSECSYKCDPLYIIDLIVDIMFIVDIIINFRTTYVNINDEVVSHPAKIAIHYFK 341

Query: 496 GWFLIDMVAAIPFDLLIFGSGSEE---LIGLLKTARLLRLVRVARKLDRYSEYGAAVLFL 552
           GWFLIDMVAAIPFDLLIF +GS+E   LIGLLKTARLLRLVRVARKLDRYSEYGAAVLFL
Sbjct: 342 GWFLIDMVAAIPFDLLIFRNGSDETTTLIGLLKTARLLRLVRVARKLDRYSEYGAAVLFL 401

Query: 553 LMCTFALIAHWLACIWYAIGNMEQPHMDSRIGWLHNLGDQIGKPYNSSGLG-GPSIKDKY 611
           LMCTFALIAHWLACIWYAIGN+E+P+M+ +IGWL NLGDQIGK YN S L  GPSIKDKY
Sbjct: 402 LMCTFALIAHWLACIWYAIGNVERPYMEHKIGWLDNLGDQIGKRYNDSDLSSGPSIKDKY 461

Query: 612 VTALYFTFSSLTSVGFGNVSPNTNSEKIFSICVMLIGSLMYASIFGNVSAIIQRLYSGTA 671
           VTALYFTFSSLTSVGFGNVSPNTNSEKIFSICVMLIGSLMYASIFGNVSAIIQRLYSGTA
Sbjct: 462 VTALYFTFSSLTSVGFGNVSPNTNSEKIFSICVMLIGSLMYASIFGNVSAIIQRLYSGTA 521

Query: 672 RYHTQMLRVREFIRFHQIPNPLRQRLEEY 700
           RYHTQMLRV+EFIRFHQIPNPLRQRLEEY
Sbjct: 522 RYHTQMLRVKEFIRFHQIPNPLRQRLEEY 550


 Score =  227 bits (578), Expect = 2e-56,   Method: Compositional matrix adjust.
 Identities = 104/154 (67%), Positives = 122/154 (79%), Gaps = 2/154 (1%)

Query: 1   MPVRRGHVAPQNTFLDTIIRKFEGQSRKFIIANARVENCAVIYCNDGFCELCGYSRAEVM 60
           MPVRRGHVAPQN +LDTIIRKFEGQ+RKFIIANA+++NCA+IYCNDGFCE+ GYSR EVM
Sbjct: 1   MPVRRGHVAPQNIYLDTIIRKFEGQNRKFIIANAQMDNCAIIYCNDGFCEMFGYSRVEVM 60

Query: 61  QRPCTCDFLHGPRTQRRAAAQIAQALLGAEERKVEIAFYRKDGSCFLCLVDVVPVKNEDG 120
           QRPCTCDFL GP T   + AQ+ QALLG+EE K+EI +YRKD SC  CLVDVVPVKNE+G
Sbjct: 61  QRPCTCDFLRGPDTTLNSIAQLGQALLGSEECKLEILYYRKDTSCIRCLVDVVPVKNEEG 120

Query: 121 AVIMFILNFEVVMEKDMVGSPAHDTNHRGPPTSW 154
            VIMFILNFE +    ++   A  + H+     W
Sbjct: 121 VVIMFILNFEDLAA--IIAKSARQSLHQRLSQGW 152


>gi351695417
          Length = 1208

 Score =  664 bits (1712), Expect = 0.0,   Method: Compositional matrix adjust.
 Identities = 317/325 (97%), Positives = 322/325 (99%)

Query: 376 QVLSLGADVLPEYKLQAPRIHRWTILHYSPFKAVWDWLILLLVIYTAVFTPYSAAFLLKE 435
           +VLSLGADVLPEYKLQAPRIHRWTILHYSPFKAVWDWLILLLVIYTAVFTPYSAAFLLKE
Sbjct: 436 EVLSLGADVLPEYKLQAPRIHRWTILHYSPFKAVWDWLILLLVIYTAVFTPYSAAFLLKE 495

Query: 436 TEEGPPATECGYACQPLAVVDLIVDIMFIVDILINFRTTYVNANEEVVSHPGRIAVHYFK 495
           TEEGP A +CGYACQPLAVVDLIVDIMFIVDILINFRTTYVNANEEVVSHPGRIAVHYFK
Sbjct: 496 TEEGPQAPDCGYACQPLAVVDLIVDIMFIVDILINFRTTYVNANEEVVSHPGRIAVHYFK 555

Query: 496 GWFLIDMVAAIPFDLLIFGSGSEELIGLLKTARLLRLVRVARKLDRYSEYGAAVLFLLMC 555
           GWFLIDMVAAIPFDLLIFGSGSEELIGLLKTARLLRLVRVARKLDRYSEYGAAVLFLLMC
Sbjct: 556 GWFLIDMVAAIPFDLLIFGSGSEELIGLLKTARLLRLVRVARKLDRYSEYGAAVLFLLMC 615

Query: 556 TFALIAHWLACIWYAIGNMEQPHMDSRIGWLHNLGDQIGKPYNSSGLGGPSIKDKYVTAL 615
           TFALIAHWLACIWYAIGNMEQP +++RIGWLHNLGDQIGKPYNSSGLGGPSIKDKYVTAL
Sbjct: 616 TFALIAHWLACIWYAIGNMEQPDVNARIGWLHNLGDQIGKPYNSSGLGGPSIKDKYVTAL 675

Query: 616 YFTFSSLTSVGFGNVSPNTNSEKIFSICVMLIGSLMYASIFGNVSAIIQRLYSGTARYHT 675
           YFTFSSLTSVGFGNVSPNTNSEKIFSICVMLIGSLMYASIFGNVSAIIQRLYSGTARYHT
Sbjct: 676 YFTFSSLTSVGFGNVSPNTNSEKIFSICVMLIGSLMYASIFGNVSAIIQRLYSGTARYHT 735

Query: 676 QMLRVREFIRFHQIPNPLRQRLEEY 700
           QMLRVREFIRFHQIPNPLRQRLEEY
Sbjct: 736 QMLRVREFIRFHQIPNPLRQRLEEY 760


 Score =  595 bits (1534), Expect = e-167,   Method: Compositional matrix adjust.
 Identities = 322/354 (90%), Positives = 327/354 (92%), Gaps = 6/354 (1%)

Query: 25  QSRKFIIANARVENCAVIYCNDGFCELCGYSRAEVMQRPCTCDFLHGPRTQRRAAAQIAQ 84
           + RKFIIANARVENCAVIYCNDGFCELCGYSRAEVMQRPCTCDFLHGPRTQRRAAAQIAQ
Sbjct: 7   RGRKFIIANARVENCAVIYCNDGFCELCGYSRAEVMQRPCTCDFLHGPRTQRRAAAQIAQ 66

Query: 85  ALLGAEERKVEIAFYRKDGSCFLCLVDVVPVKNEDGAVIMFILNFEVVMEKDMVGSPAHD 144
           ALLGAEERKVEIAFYRKDGSCFLCLVDVVPVKNEDGAVIMFILNFEVVMEKDM GSPA D
Sbjct: 67  ALLGAEERKVEIAFYRKDGSCFLCLVDVVPVKNEDGAVIMFILNFEVVMEKDMAGSPARD 126

Query: 145 TNHRGPPTSWLAPGRAKTFRLKLPALLALTARE-SSVRSGGAGGAGAPGAVVVDVDLTPA 203
           TNHR PP SWLAPGRAKTFRLKLPALLALTARE SSVR GG GGA    AVVVDVDLTPA
Sbjct: 127 TNHRAPPPSWLAPGRAKTFRLKLPALLALTARESSSVRPGGTGGAPG--AVVVDVDLTPA 184

Query: 204 APSSESLALDEVTAMDNHVAGLGPAEERRALVGPGSPPRSAPGQL-PSPRAHSLNPDASG 262
            PSSESLALDEV+A+DNHV GL  AEERRALV PGS P   PG    SPRAHSLNPDASG
Sbjct: 185 VPSSESLALDEVSALDNHVVGL--AEERRALVAPGSLPTGVPGPAHTSPRAHSLNPDASG 242

Query: 263 SSCSLARTRSRESCASVRRASSADDIEAMRAGVLPPPPRHASTGAMHPLRSGLLNSTSDS 322
           SSCSLARTRSRESCASVRRASSADDIEAMRAG L PPPRHASTGAMHPLRSGLLNSTSDS
Sbjct: 243 SSCSLARTRSRESCASVRRASSADDIEAMRAGALSPPPRHASTGAMHPLRSGLLNSTSDS 302

Query: 323 DLVRYRTISKIPQITLNFVDLKGDPFLASPTSDREIIAPKIKERTHNVTEKVTQ 376
           DLVRYRTISKIPQITLNFVDLKG+PFLASPTSDREIIAPKIK+RTHNVTEKVTQ
Sbjct: 303 DLVRYRTISKIPQITLNFVDLKGEPFLASPTSDREIIAPKIKDRTHNVTEKVTQ 356


>gi2582016
          Length = 820

 Score =  662 bits (1709), Expect = 0.0,   Method: Compositional matrix adjust.
 Identities = 318/325 (97%), Positives = 321/325 (98%)

Query: 376 QVLSLGADVLPEYKLQAPRIHRWTILHYSPFKAVWDWLILLLVIYTAVFTPYSAAFLLKE 435
           +VLSLGADVLPEYKLQAPRIHRWTILHYSPFKAVWDWLILLLVIYTAVFTPYSAAFLLKE
Sbjct: 36  EVLSLGADVLPEYKLQAPRIHRWTILHYSPFKAVWDWLILLLVIYTAVFTPYSAAFLLKE 95

Query: 436 TEEGPPATECGYACQPLAVVDLIVDIMFIVDILINFRTTYVNANEEVVSHPGRIAVHYFK 495
           TE+G  A +CGYACQPLAVVDLIVDIMFIVDILINFRTTYVNANEEVVSHPGRIAVHYFK
Sbjct: 96  TEDGSQAPDCGYACQPLAVVDLIVDIMFIVDILINFRTTYVNANEEVVSHPGRIAVHYFK 155

Query: 496 GWFLIDMVAAIPFDLLIFGSGSEELIGLLKTARLLRLVRVARKLDRYSEYGAAVLFLLMC 555
           GWFLIDMVAAIPFDLLIFGSGSEELIGLLKTARLLRLVRVARKLDRYSEYGAAVLFLLMC
Sbjct: 156 GWFLIDMVAAIPFDLLIFGSGSEELIGLLKTARLLRLVRVARKLDRYSEYGAAVLFLLMC 215

Query: 556 TFALIAHWLACIWYAIGNMEQPHMDSRIGWLHNLGDQIGKPYNSSGLGGPSIKDKYVTAL 615
           TFALIAHWLACIWYAIGNMEQPHMDS IGWLHNLGDQIGKPYNSSGLGGPSIKDKYVTAL
Sbjct: 216 TFALIAHWLACIWYAIGNMEQPHMDSHIGWLHNLGDQIGKPYNSSGLGGPSIKDKYVTAL 275

Query: 616 YFTFSSLTSVGFGNVSPNTNSEKIFSICVMLIGSLMYASIFGNVSAIIQRLYSGTARYHT 675
           YFTFSSLTSVGFGNVSPNTNSEKIFSICVMLIGSLMYASIFGNVSAIIQRLYSGTARYHT
Sbjct: 276 YFTFSSLTSVGFGNVSPNTNSEKIFSICVMLIGSLMYASIFGNVSAIIQRLYSGTARYHT 335

Query: 676 QMLRVREFIRFHQIPNPLRQRLEEY 700
           QMLRVREFIRFHQIPNPLRQRLEEY
Sbjct: 336 QMLRVREFIRFHQIPNPLRQRLEEY 360


>gi118341648
          Length = 393

 Score =  662 bits (1709), Expect = 0.0,   Method: Compositional matrix adjust.
 Identities = 319/320 (99%), Positives = 320/320 (100%)

Query: 376 QVLSLGADVLPEYKLQAPRIHRWTILHYSPFKAVWDWLILLLVIYTAVFTPYSAAFLLKE 435
           +VLSLGADVLPEYKLQAPRIHRWTILHYSPFKAVWDWLILLLVIYTAVFTPYSAAFLLKE
Sbjct: 36  EVLSLGADVLPEYKLQAPRIHRWTILHYSPFKAVWDWLILLLVIYTAVFTPYSAAFLLKE 95

Query: 436 TEEGPPATECGYACQPLAVVDLIVDIMFIVDILINFRTTYVNANEEVVSHPGRIAVHYFK 495
           TEEGPPATECGYACQPLAVVDLIVDIMFIVDILINFRTTYVNANEEVVSHPGRIAVHYFK
Sbjct: 96  TEEGPPATECGYACQPLAVVDLIVDIMFIVDILINFRTTYVNANEEVVSHPGRIAVHYFK 155

Query: 496 GWFLIDMVAAIPFDLLIFGSGSEELIGLLKTARLLRLVRVARKLDRYSEYGAAVLFLLMC 555
           GWFLIDMVAAIPFDLLIFGSGSEELIGLLKTARLLRLVRVARKLDRYSEYGAAVLFLLMC
Sbjct: 156 GWFLIDMVAAIPFDLLIFGSGSEELIGLLKTARLLRLVRVARKLDRYSEYGAAVLFLLMC 215

Query: 556 TFALIAHWLACIWYAIGNMEQPHMDSRIGWLHNLGDQIGKPYNSSGLGGPSIKDKYVTAL 615
           TFALIAHWLACIWYAIGNMEQPHMDSRIGWLHNLGDQIGKPYNSSGLGGPSIKDKYVTAL
Sbjct: 216 TFALIAHWLACIWYAIGNMEQPHMDSRIGWLHNLGDQIGKPYNSSGLGGPSIKDKYVTAL 275

Query: 616 YFTFSSLTSVGFGNVSPNTNSEKIFSICVMLIGSLMYASIFGNVSAIIQRLYSGTARYHT 675
           YFTFSSLTSVGFGNVSPNTNSEKIFSICVMLIGSLMYASIFGNVSAIIQRLYSGTARYHT
Sbjct: 276 YFTFSSLTSVGFGNVSPNTNSEKIFSICVMLIGSLMYASIFGNVSAIIQRLYSGTARYHT 335

Query: 676 QMLRVREFIRFHQIPNPLRQ 695
           QMLRVREFIRFHQIPNPLRQ
Sbjct: 336 QMLRVREFIRFHQIPNPLRQ 355


>gi50346158
          Length = 821

 Score =  662 bits (1708), Expect = 0.0,   Method: Compositional matrix adjust.
 Identities = 317/325 (97%), Positives = 321/325 (98%)

Query: 376 QVLSLGADVLPEYKLQAPRIHRWTILHYSPFKAVWDWLILLLVIYTAVFTPYSAAFLLKE 435
           +VLSLGADVLPEYKLQAPRIHRWTILHYSPFKAVWDWLILLLVIYTAVFTPYSAAFLLKE
Sbjct: 36  EVLSLGADVLPEYKLQAPRIHRWTILHYSPFKAVWDWLILLLVIYTAVFTPYSAAFLLKE 95

Query: 436 TEEGPPATECGYACQPLAVVDLIVDIMFIVDILINFRTTYVNANEEVVSHPGRIAVHYFK 495
           TE+G  A +CGYACQPLAVVDL+VDIMFIVDILINFRTTYVNANEEVVSHPGRIAVHYFK
Sbjct: 96  TEDGSQAPDCGYACQPLAVVDLLVDIMFIVDILINFRTTYVNANEEVVSHPGRIAVHYFK 155

Query: 496 GWFLIDMVAAIPFDLLIFGSGSEELIGLLKTARLLRLVRVARKLDRYSEYGAAVLFLLMC 555
           GWFLIDMVAAIPFDLLIFGSGSEELIGLLKTARLLRLVRVARKLDRYSEYGAAVLFLLMC
Sbjct: 156 GWFLIDMVAAIPFDLLIFGSGSEELIGLLKTARLLRLVRVARKLDRYSEYGAAVLFLLMC 215

Query: 556 TFALIAHWLACIWYAIGNMEQPHMDSRIGWLHNLGDQIGKPYNSSGLGGPSIKDKYVTAL 615
           TFALIAHWLACIWYAIGNMEQPHMDS IGWLHNLGDQIGKPYNSSGLGGPSIKDKYVTAL
Sbjct: 216 TFALIAHWLACIWYAIGNMEQPHMDSHIGWLHNLGDQIGKPYNSSGLGGPSIKDKYVTAL 275

Query: 616 YFTFSSLTSVGFGNVSPNTNSEKIFSICVMLIGSLMYASIFGNVSAIIQRLYSGTARYHT 675
           YFTFSSLTSVGFGNVSPNTNSEKIFSICVMLIGSLMYASIFGNVSAIIQRLYSGTARYHT
Sbjct: 276 YFTFSSLTSVGFGNVSPNTNSEKIFSICVMLIGSLMYASIFGNVSAIIQRLYSGTARYHT 335

Query: 676 QMLRVREFIRFHQIPNPLRQRLEEY 700
           QMLRVREFIRFHQIPNPLRQRLEEY
Sbjct: 336 QMLRVREFIRFHQIPNPLRQRLEEY 360


>gi334322871
          Length = 997

 Score =  661 bits (1706), Expect = 0.0,   Method: Compositional matrix adjust.
 Identities = 327/392 (83%), Positives = 352/392 (89%), Gaps = 6/392 (1%)

Query: 314 GLLNSTSDSDLVRYRTISKIPQITLNFVDLKGDPFLASPTSDREIIAP-KIKERTHNVTE 372
           G  +S SD+D V+YRTIS+IPQ TLNFV+   +   +S T++ EIIAP K+ ERT NVTE
Sbjct: 164 GGQSSASDTDQVKYRTISQIPQFTLNFVEFNLEKHPSSSTTEIEIIAPHKVVERTQNVTE 223

Query: 373 KVTQVLSLGADVLPEYKLQAPRIHRWTILHYSPFKAVWDWLILLLVIYTAVFTPYSAAFL 432
           KVTQVLSLGADVLPEYKLQAPRIH WTILHYSPFKAVWDWLILLLVIYTAVFTPYSAAFL
Sbjct: 224 KVTQVLSLGADVLPEYKLQAPRIHGWTILHYSPFKAVWDWLILLLVIYTAVFTPYSAAFL 283

Query: 433 LKETEEGPPATECGYACQPLAVVDLIVDIMFIVDILINFRTTYVNANEEVVSHPGRIAVH 492
           L   EE      CGY C PL VV+LIVDIMFIVDI+INFRTTYVN+N+EVVSHPG+IAVH
Sbjct: 284 LNNQEESR-HWNCGYTCNPLTVVELIVDIMFIVDIVINFRTTYVNSNDEVVSHPGKIAVH 342

Query: 493 YFKGWFLIDMVAAIPFDLLIFGSGSEE---LIGLLKTARLLRLVRVARKLDRYSEYGAAV 549
           YFKGWFLIDMVAAIPFDLLIF +GS+E   LIGLLKTARLLRLVRVARKLDRYSEYGAAV
Sbjct: 343 YFKGWFLIDMVAAIPFDLLIFHTGSDETTTLIGLLKTARLLRLVRVARKLDRYSEYGAAV 402

Query: 550 LFLLMCTFALIAHWLACIWYAIGNMEQPHMDSRIGWLHNLGDQIGKPYNSSGLG-GPSIK 608
           LFLLMCTFALIAHWLACIWYAIGN+E+P+++ +IGWL NLGDQIGK YN S +G GPSIK
Sbjct: 403 LFLLMCTFALIAHWLACIWYAIGNVERPYLEHKIGWLDNLGDQIGKRYNDSDMGSGPSIK 462

Query: 609 DKYVTALYFTFSSLTSVGFGNVSPNTNSEKIFSICVMLIGSLMYASIFGNVSAIIQRLYS 668
           DKYVTALYFTFSSLTSVGFGNVSPNTN EKIFSICVMLIGSLMYASIFGNVSAIIQRLYS
Sbjct: 463 DKYVTALYFTFSSLTSVGFGNVSPNTNPEKIFSICVMLIGSLMYASIFGNVSAIIQRLYS 522

Query: 669 GTARYHTQMLRVREFIRFHQIPNPLRQRLEEY 700
           GTARYHTQMLRV+EFIRFHQIPNPLRQRLEEY
Sbjct: 523 GTARYHTQMLRVKEFIRFHQIPNPLRQRLEEY 554


 Score =  230 bits (586), Expect = 2e-57,   Method: Compositional matrix adjust.
 Identities = 102/130 (78%), Positives = 117/130 (90%)

Query: 1   MPVRRGHVAPQNTFLDTIIRKFEGQSRKFIIANARVENCAVIYCNDGFCELCGYSRAEVM 60
           MP+RRGHVAPQNT+LDTIIRKFEGQSRKF+IANA++ENCA+IYCNDGFC+L GYSR EVM
Sbjct: 1   MPIRRGHVAPQNTYLDTIIRKFEGQSRKFLIANAQIENCAIIYCNDGFCQLFGYSRMEVM 60

Query: 61  QRPCTCDFLHGPRTQRRAAAQIAQALLGAEERKVEIAFYRKDGSCFLCLVDVVPVKNEDG 120
           QRPCTCDFL GP T   A +++AQALLGA+E K+EI +YRKD SCF CLVDVVP+KNEDG
Sbjct: 61  QRPCTCDFLTGPDTPPSAVSRLAQALLGAKECKLEILYYRKDASCFRCLVDVVPIKNEDG 120

Query: 121 AVIMFILNFE 130
            VIM+ILNFE
Sbjct: 121 DVIMYILNFE 130


>gi2582011
          Length = 820

 Score =  661 bits (1705), Expect = 0.0,   Method: Compositional matrix adjust.
 Identities = 317/325 (97%), Positives = 320/325 (98%)

Query: 376 QVLSLGADVLPEYKLQAPRIHRWTILHYSPFKAVWDWLILLLVIYTAVFTPYSAAFLLKE 435
           +VLSLGADVLPEYKLQAPRIHRWTILHYSPFKAVWDWLILLLVIYTAVFTPYSAAFLLKE
Sbjct: 36  EVLSLGADVLPEYKLQAPRIHRWTILHYSPFKAVWDWLILLLVIYTAVFTPYSAAFLLKE 95

Query: 436 TEEGPPATECGYACQPLAVVDLIVDIMFIVDILINFRTTYVNANEEVVSHPGRIAVHYFK 495
           TE+G  A +CGYACQPL VVDLIVDIMFIVDILINFRTTYVNANEEVVSHPGRIAVHYFK
Sbjct: 96  TEDGSQAPDCGYACQPLTVVDLIVDIMFIVDILINFRTTYVNANEEVVSHPGRIAVHYFK 155

Query: 496 GWFLIDMVAAIPFDLLIFGSGSEELIGLLKTARLLRLVRVARKLDRYSEYGAAVLFLLMC 555
           GWFLIDMVAAIPFDLLIFGSGSEELIGLLKTARLLRLVRVARKLDRYSEYGAAVLFLLMC
Sbjct: 156 GWFLIDMVAAIPFDLLIFGSGSEELIGLLKTARLLRLVRVARKLDRYSEYGAAVLFLLMC 215

Query: 556 TFALIAHWLACIWYAIGNMEQPHMDSRIGWLHNLGDQIGKPYNSSGLGGPSIKDKYVTAL 615
           TFALIAHWLACIWYAIGNMEQPHMDS IGWLHNLGDQIGKPYNSSGLGGPSIKDKYVTAL
Sbjct: 216 TFALIAHWLACIWYAIGNMEQPHMDSHIGWLHNLGDQIGKPYNSSGLGGPSIKDKYVTAL 275

Query: 616 YFTFSSLTSVGFGNVSPNTNSEKIFSICVMLIGSLMYASIFGNVSAIIQRLYSGTARYHT 675
           YFTFSSLTSVGFGNVSPNTNSEKIFSICVMLIGSLMYASIFGNVSAIIQRLYSGTARYHT
Sbjct: 276 YFTFSSLTSVGFGNVSPNTNSEKIFSICVMLIGSLMYASIFGNVSAIIQRLYSGTARYHT 335

Query: 676 QMLRVREFIRFHQIPNPLRQRLEEY 700
           QMLRVREFIRFHQIPNPLRQRLEEY
Sbjct: 336 QMLRVREFIRFHQIPNPLRQRLEEY 360


>gi301617197
          Length = 1063

 Score =  661 bits (1705), Expect = 0.0,   Method: Compositional matrix adjust.
 Identities = 322/394 (81%), Positives = 352/394 (89%), Gaps = 6/394 (1%)

Query: 312 RSGLLNSTSDSDLVRYRTISKIPQITLNFVDLKGDPFLASPTSDREIIAPKIK-ERTHNV 370
           ++  LNS+S+SD ++YRTIS+IPQ TLNFV+   +   ++ T++ EI+AP    ERT NV
Sbjct: 161 KANFLNSSSESDFMKYRTISQIPQFTLNFVEFNLEKHRSASTTEIEIVAPSNAFERTQNV 220

Query: 371 TEKVTQVLSLGADVLPEYKLQAPRIHRWTILHYSPFKAVWDWLILLLVIYTAVFTPYSAA 430
           TEKVTQVLSLGADVLPEYKLQAPRIHRWTILHYSPFKAVWDWLILLLVIYTAVFTPYSAA
Sbjct: 221 TEKVTQVLSLGADVLPEYKLQAPRIHRWTILHYSPFKAVWDWLILLLVIYTAVFTPYSAA 280

Query: 431 FLLKETEEGPPATECGYACQPLAVVDLIVDIMFIVDILINFRTTYVNANEEVVSHPGRIA 490
           FLL + EE   + ECGY+C PL +VDLIVDIMFIVDI+INFRTTYVN N+EVVSHP +IA
Sbjct: 281 FLLNDQEE-ESSWECGYSCNPLNIVDLIVDIMFIVDIIINFRTTYVNINDEVVSHPAKIA 339

Query: 491 VHYFKGWFLIDMVAAIPFDLLIFGSGSEE---LIGLLKTARLLRLVRVARKLDRYSEYGA 547
           +HYFKGWFLIDMVAAIPFDLLI+ +GS+E   LIGLLKTARLLRLVRVARKLDRYSEYGA
Sbjct: 340 IHYFKGWFLIDMVAAIPFDLLIYRTGSDETTTLIGLLKTARLLRLVRVARKLDRYSEYGA 399

Query: 548 AVLFLLMCTFALIAHWLACIWYAIGNMEQPHMDSRIGWLHNLGDQIGKPYNSSGL-GGPS 606
           AVLFLLMCTFALIAHWLACIWYAIGN+E+P M  +IGWL NL  QIGK YN + L  GPS
Sbjct: 400 AVLFLLMCTFALIAHWLACIWYAIGNVERPLMQHKIGWLDNLAAQIGKSYNDTDLTSGPS 459

Query: 607 IKDKYVTALYFTFSSLTSVGFGNVSPNTNSEKIFSICVMLIGSLMYASIFGNVSAIIQRL 666
           IKDKYVTALYFTFSSLTSVGFGNVSPNTNSEKIFSICVMLIGSLMYASIFGNVSAIIQRL
Sbjct: 460 IKDKYVTALYFTFSSLTSVGFGNVSPNTNSEKIFSICVMLIGSLMYASIFGNVSAIIQRL 519

Query: 667 YSGTARYHTQMLRVREFIRFHQIPNPLRQRLEEY 700
           YSGTARYHTQMLRV+EFIRFHQIPNPLRQRLEEY
Sbjct: 520 YSGTARYHTQMLRVKEFIRFHQIPNPLRQRLEEY 553


 Score =  229 bits (585), Expect = 3e-57,   Method: Compositional matrix adjust.
 Identities = 100/130 (76%), Positives = 116/130 (89%)

Query: 1   MPVRRGHVAPQNTFLDTIIRKFEGQSRKFIIANARVENCAVIYCNDGFCELCGYSRAEVM 60
           MPVRRGHVAPQNT+LDTIIRKFEGQSRKF+IANA+++NCA+IYCNDGFC++ GYSR EVM
Sbjct: 1   MPVRRGHVAPQNTYLDTIIRKFEGQSRKFLIANAQMDNCAIIYCNDGFCDMFGYSRVEVM 60

Query: 61  QRPCTCDFLHGPRTQRRAAAQIAQALLGAEERKVEIAFYRKDGSCFLCLVDVVPVKNEDG 120
           QRPCTCDFL GP T   +  Q+ +ALLG+EERK+EI +YRK+GSC  CLVDVVPVKNE+G
Sbjct: 61  QRPCTCDFLTGPETTSNSITQLTEALLGSEERKLEILYYRKEGSCLRCLVDVVPVKNEEG 120

Query: 121 AVIMFILNFE 130
            VIMFILNFE
Sbjct: 121 DVIMFILNFE 130


>gi327288881
          Length = 697

 Score =  660 bits (1704), Expect = 0.0,   Method: Compositional matrix adjust.
 Identities = 356/536 (66%), Positives = 408/536 (76%), Gaps = 39/536 (7%)

Query: 16  DTIIRKFEGQSRKFIIANARVENCAVIYCNDGFCELCGYSRAEVMQRPCTCDFLHGPRTQ 75
           ++++     + RKFIIANARVENCA+IYCNDGFC+LCGY+RAEVMQ+PCTCDFL+GP TQ
Sbjct: 128 ESLLDTDRSKGRKFIIANARVENCAIIYCNDGFCDLCGYTRAEVMQKPCTCDFLYGPCTQ 187

Query: 76  RRAAAQIAQALLGAEERKVEIAFYRKDGSCFLCLVDVVPVKNEDGAVIMFILNFEVVMEK 135
           R A AQIAQAL+G+EERKVEI+FYRKDGSCFLCLVDVVPVKNEDGAVIMFILNFEVVM++
Sbjct: 188 RTATAQIAQALMGSEERKVEISFYRKDGSCFLCLVDVVPVKNEDGAVIMFILNFEVVMDR 247

Query: 136 DMVGSPAHDTNHRGPPTSWLAPGRAKTFRLKLPALLALTARESSVRSGGAGGAGAPGAVV 195
           +++ SP  +TNH   P +WL  GR K+FRLKLPALLAL   + S+           GA V
Sbjct: 248 NLLTSPVKNTNHWVSPAAWLPTGRGKSFRLKLPALLALAGSKQSL----PQDPDPEGASV 303

Query: 196 VDVDLTPAAPSSESLALDEVTA-MDNHVAGLGPAEERRALVGPGSPPRSA---------- 244
           + VD +    SSES+ALDEVTA +DNH  G G  E+++AL+ P                 
Sbjct: 304 LVVDFSKR--SSESVALDEVTASLDNHCLGCGGPEDQQALMEPQEEDELEEEEEDNEGEE 361

Query: 245 ----------------PGQLPSPRAHS--LNPDASGSSCSLARTRSRESCASVRRASSAD 286
                           P    SPRA    L+ +AS S+CSL R+RSRES  SVRRASS D
Sbjct: 362 GSDGGGGGGGGGRLEPPVTHSSPRAEKARLSLEASFSNCSLVRSRSRESFYSVRRASSVD 421

Query: 287 DIEAMRAGVLP--PPPRHASTGAMHPLRSGLLNSTSDSDLVRYRTISKIPQITLNFVDLK 344
           DIEAM+          RHASTGAM+  RS LLNSTSDSDL+RYR ISKIPQITLNFVD K
Sbjct: 422 DIEAMKGEGEKGRGHSRHASTGAMNNARSHLLNSTSDSDLMRYRAISKIPQITLNFVDFK 481

Query: 345 GDPFLASPTSDREIIA-PKIKERTHNVTEKVTQVLSLGADVLPEYKLQAPRIHRWTILHY 403
            + FL SP++++EIIA  K+KERTHNVTEKVTQVLSLGADVLPEYKLQAPRIH+WTILHY
Sbjct: 482 AEAFLTSPSNEKEIIASSKLKERTHNVTEKVTQVLSLGADVLPEYKLQAPRIHKWTILHY 541

Query: 404 SPFKAVWDWLILLLVIYTAVFTPYSAAFLLKETEEGPPATECGYACQPLAVVDLIVDIMF 463
           SPFKAVWDWLILLLVIYTA+FTPYSAAFLL + ++ P    C   C PL VVDLIVDIMF
Sbjct: 542 SPFKAVWDWLILLLVIYTAIFTPYSAAFLLNDRDD-PAKPSCSGYCSPLNVVDLIVDIMF 600

Query: 464 IVDILINFRTTYVNANEEVVSHPGRIAVHYFKGWFLIDMVAAIPFDLLIFGSGSEE 519
           I+DILINFRTTYVN NEEVVSHPG+IA+HYFKGWFLIDMVAAIPFDLLIFGSGSEE
Sbjct: 601 IIDILINFRTTYVNTNEEVVSHPGKIAIHYFKGWFLIDMVAAIPFDLLIFGSGSEE 656


>gi194383152
          Length = 958

 Score =  642 bits (1655), Expect = 0.0,   Method: Compositional matrix adjust.
 Identities = 315/380 (82%), Positives = 342/380 (90%), Gaps = 6/380 (1%)

Query: 326 RYRTISKIPQITLNFVDLKGDPFLASPTSDREIIAP-KIKERTHNVTEKVTQVLSLGADV 384
           +YRTIS+IPQ TLNFV+   +   +S T++ EIIAP K+ ERT NVTEKVTQVLSLGADV
Sbjct: 174 KYRTISQIPQFTLNFVEFNLEKHRSSSTTEIEIIAPHKVVERTQNVTEKVTQVLSLGADV 233

Query: 385 LPEYKLQAPRIHRWTILHYSPFKAVWDWLILLLVIYTAVFTPYSAAFLLKETEEGPPATE 444
           LPEYKLQAPRIHRWTILHYSPFKAVWDWLILLLVIYTAVFTPYSAAFLL + +E      
Sbjct: 234 LPEYKLQAPRIHRWTILHYSPFKAVWDWLILLLVIYTAVFTPYSAAFLLSDQDESRRGA- 292

Query: 445 CGYACQPLAVVDLIVDIMFIVDILINFRTTYVNANEEVVSHPGRIAVHYFKGWFLIDMVA 504
           C Y C PL VVDLIVDIMF+VDI+INFRTTYVN N+EVVSHP RIAVHYFKGWFLIDMVA
Sbjct: 293 CSYTCSPLTVVDLIVDIMFVVDIVINFRTTYVNTNDEVVSHPRRIAVHYFKGWFLIDMVA 352

Query: 505 AIPFDLLIFGSGSEE---LIGLLKTARLLRLVRVARKLDRYSEYGAAVLFLLMCTFALIA 561
           AIPFDLLIF +GS+E   LIGLLKTARLLRLVRVARKLDRYSEYGAAVLFLLMCTFALIA
Sbjct: 353 AIPFDLLIFRTGSDETTTLIGLLKTARLLRLVRVARKLDRYSEYGAAVLFLLMCTFALIA 412

Query: 562 HWLACIWYAIGNMEQPHMDSRIGWLHNLGDQIGKPYNSSG-LGGPSIKDKYVTALYFTFS 620
           HWLACIWYAIGN+E+P+++ +IGWL +LG Q+GK YN SG   GPS++DKYVTALYFTFS
Sbjct: 413 HWLACIWYAIGNVERPYLEHKIGWLDSLGVQLGKRYNGSGPASGPSVQDKYVTALYFTFS 472

Query: 621 SLTSVGFGNVSPNTNSEKIFSICVMLIGSLMYASIFGNVSAIIQRLYSGTARYHTQMLRV 680
           SLTSVGFGNVSPNTNSEK+FSICVMLIGSLMYASIFGNVSAIIQRLYSGTARYHTQMLRV
Sbjct: 473 SLTSVGFGNVSPNTNSEKVFSICVMLIGSLMYASIFGNVSAIIQRLYSGTARYHTQMLRV 532

Query: 681 REFIRFHQIPNPLRQRLEEY 700
           +EFIRFHQIPNPLRQRLEEY
Sbjct: 533 KEFIRFHQIPNPLRQRLEEY 552


 Score =  232 bits (591), Expect = 6e-58,   Method: Compositional matrix adjust.
 Identities = 106/130 (81%), Positives = 117/130 (90%)

Query: 1   MPVRRGHVAPQNTFLDTIIRKFEGQSRKFIIANARVENCAVIYCNDGFCELCGYSRAEVM 60
           MPVRRGHVAPQNT+LDTIIRKFEGQSRKF+IANA++ENCA+IYCNDGFCEL GYSR EVM
Sbjct: 1   MPVRRGHVAPQNTYLDTIIRKFEGQSRKFLIANAQMENCAIIYCNDGFCELFGYSRVEVM 60

Query: 61  QRPCTCDFLHGPRTQRRAAAQIAQALLGAEERKVEIAFYRKDGSCFLCLVDVVPVKNEDG 120
           Q+PCTCDFL GP T   A +++AQALLGAEE KV+I +YRKD S F CLVDVVPVKNEDG
Sbjct: 61  QQPCTCDFLTGPNTPSSAVSRLAQALLGAEECKVDILYYRKDASSFRCLVDVVPVKNEDG 120

Query: 121 AVIMFILNFE 130
           AVIMFILNFE
Sbjct: 121 AVIMFILNFE 130


>gi109116777
          Length = 994

 Score =  640 bits (1651), Expect = 0.0,   Method: Compositional matrix adjust.
 Identities = 315/380 (82%), Positives = 342/380 (90%), Gaps = 6/380 (1%)

Query: 326 RYRTISKIPQITLNFVDLKGDPFLASPTSDREIIAP-KIKERTHNVTEKVTQVLSLGADV 384
           +YRTIS+IPQ TLNFV+   +   +S T++ EIIAP K+ ERT NVTEKVTQVLSLGADV
Sbjct: 174 KYRTISQIPQFTLNFVEFNLEKHRSSSTTEIEIIAPHKVVERTQNVTEKVTQVLSLGADV 233

Query: 385 LPEYKLQAPRIHRWTILHYSPFKAVWDWLILLLVIYTAVFTPYSAAFLLKETEEGPPATE 444
           LPEYKLQAPRIHRWTILHYSPFKAVWDWLILLLVIYTAVFTPYSAAFLL + +E      
Sbjct: 234 LPEYKLQAPRIHRWTILHYSPFKAVWDWLILLLVIYTAVFTPYSAAFLLSDQDESRRGA- 292

Query: 445 CGYACQPLAVVDLIVDIMFIVDILINFRTTYVNANEEVVSHPGRIAVHYFKGWFLIDMVA 504
           CGY C PL VVDLIVDIMF+VDI+INFRTTYVN N+EVVSHP RIAVHYFKGWFLIDMVA
Sbjct: 293 CGYTCSPLTVVDLIVDIMFVVDIVINFRTTYVNTNDEVVSHPRRIAVHYFKGWFLIDMVA 352

Query: 505 AIPFDLLIFGSGSEE---LIGLLKTARLLRLVRVARKLDRYSEYGAAVLFLLMCTFALIA 561
           AIPFDLLIF +GS+E   LIGLLKTARLLRLVRVARKLDRYSEYGAAVLFLLMCTFALIA
Sbjct: 353 AIPFDLLIFRTGSDETTTLIGLLKTARLLRLVRVARKLDRYSEYGAAVLFLLMCTFALIA 412

Query: 562 HWLACIWYAIGNMEQPHMDSRIGWLHNLGDQIGKPYNSSG-LGGPSIKDKYVTALYFTFS 620
           HWLACIWYAIGN+E+P+++ +IGWL +LG Q+GK YN S    GPS++DKYVTALYFTFS
Sbjct: 413 HWLACIWYAIGNVERPYLEHKIGWLDSLGVQLGKRYNGSDPASGPSVQDKYVTALYFTFS 472

Query: 621 SLTSVGFGNVSPNTNSEKIFSICVMLIGSLMYASIFGNVSAIIQRLYSGTARYHTQMLRV 680
           SLTSVGFGNVSPNTNSEK+FSICVMLIGSLMYASIFGNVSAIIQRLYSGTARYHTQMLRV
Sbjct: 473 SLTSVGFGNVSPNTNSEKVFSICVMLIGSLMYASIFGNVSAIIQRLYSGTARYHTQMLRV 532

Query: 681 REFIRFHQIPNPLRQRLEEY 700
           +EFIRFHQIPNPLRQRLEEY
Sbjct: 533 KEFIRFHQIPNPLRQRLEEY 552


 Score =  231 bits (590), Expect = 7e-58,   Method: Compositional matrix adjust.
 Identities = 106/130 (81%), Positives = 117/130 (90%)

Query: 1   MPVRRGHVAPQNTFLDTIIRKFEGQSRKFIIANARVENCAVIYCNDGFCELCGYSRAEVM 60
           MPVRRGHVAPQNT+LDTIIRKFEGQSRKF+IANA++ENCA+IYCNDGFCEL GYSR EVM
Sbjct: 1   MPVRRGHVAPQNTYLDTIIRKFEGQSRKFLIANAQMENCAIIYCNDGFCELFGYSRVEVM 60

Query: 61  QRPCTCDFLHGPRTQRRAAAQIAQALLGAEERKVEIAFYRKDGSCFLCLVDVVPVKNEDG 120
           Q+PCTCDFL GP T   A +++AQALLGAEE KV+I +YRKD S F CLVDVVPVKNEDG
Sbjct: 61  QQPCTCDFLTGPNTPSSAVSRLAQALLGAEECKVDILYYRKDASSFRCLVDVVPVKNEDG 120

Query: 121 AVIMFILNFE 130
           AVIMFILNFE
Sbjct: 121 AVIMFILNFE 130


>gi355568816
          Length = 994

 Score =  640 bits (1651), Expect = 0.0,   Method: Compositional matrix adjust.
 Identities = 315/380 (82%), Positives = 342/380 (90%), Gaps = 6/380 (1%)

Query: 326 RYRTISKIPQITLNFVDLKGDPFLASPTSDREIIAP-KIKERTHNVTEKVTQVLSLGADV 384
           +YRTIS+IPQ TLNFV+   +   +S T++ EIIAP K+ ERT NVTEKVTQVLSLGADV
Sbjct: 174 KYRTISQIPQFTLNFVEFNLEKHRSSSTTEIEIIAPHKVVERTQNVTEKVTQVLSLGADV 233

Query: 385 LPEYKLQAPRIHRWTILHYSPFKAVWDWLILLLVIYTAVFTPYSAAFLLKETEEGPPATE 444
           LPEYKLQAPRIHRWTILHYSPFKAVWDWLILLLVIYTAVFTPYSAAFLL + +E      
Sbjct: 234 LPEYKLQAPRIHRWTILHYSPFKAVWDWLILLLVIYTAVFTPYSAAFLLSDQDESRRGA- 292

Query: 445 CGYACQPLAVVDLIVDIMFIVDILINFRTTYVNANEEVVSHPGRIAVHYFKGWFLIDMVA 504
           CGY C PL VVDLIVDIMF+VDI+INFRTTYVN N+EVVSHP RIAVHYFKGWFLIDMVA
Sbjct: 293 CGYTCSPLTVVDLIVDIMFVVDIVINFRTTYVNTNDEVVSHPRRIAVHYFKGWFLIDMVA 352

Query: 505 AIPFDLLIFGSGSEE---LIGLLKTARLLRLVRVARKLDRYSEYGAAVLFLLMCTFALIA 561
           AIPFDLLIF +GS+E   LIGLLKTARLLRLVRVARKLDRYSEYGAAVLFLLMCTFALIA
Sbjct: 353 AIPFDLLIFRTGSDETTTLIGLLKTARLLRLVRVARKLDRYSEYGAAVLFLLMCTFALIA 412

Query: 562 HWLACIWYAIGNMEQPHMDSRIGWLHNLGDQIGKPYNSSG-LGGPSIKDKYVTALYFTFS 620
           HWLACIWYAIGN+E+P+++ +IGWL +LG Q+GK YN S    GPS++DKYVTALYFTFS
Sbjct: 413 HWLACIWYAIGNVERPYLEHKIGWLDSLGVQLGKRYNGSDPASGPSVQDKYVTALYFTFS 472

Query: 621 SLTSVGFGNVSPNTNSEKIFSICVMLIGSLMYASIFGNVSAIIQRLYSGTARYHTQMLRV 680
           SLTSVGFGNVSPNTNSEK+FSICVMLIGSLMYASIFGNVSAIIQRLYSGTARYHTQMLRV
Sbjct: 473 SLTSVGFGNVSPNTNSEKVFSICVMLIGSLMYASIFGNVSAIIQRLYSGTARYHTQMLRV 532

Query: 681 REFIRFHQIPNPLRQRLEEY 700
           +EFIRFHQIPNPLRQRLEEY
Sbjct: 533 KEFIRFHQIPNPLRQRLEEY 552


 Score =  231 bits (590), Expect = 7e-58,   Method: Compositional matrix adjust.
 Identities = 106/130 (81%), Positives = 117/130 (90%)

Query: 1   MPVRRGHVAPQNTFLDTIIRKFEGQSRKFIIANARVENCAVIYCNDGFCELCGYSRAEVM 60
           MPVRRGHVAPQNT+LDTIIRKFEGQSRKF+IANA++ENCA+IYCNDGFCEL GYSR EVM
Sbjct: 1   MPVRRGHVAPQNTYLDTIIRKFEGQSRKFLIANAQMENCAIIYCNDGFCELFGYSRVEVM 60

Query: 61  QRPCTCDFLHGPRTQRRAAAQIAQALLGAEERKVEIAFYRKDGSCFLCLVDVVPVKNEDG 120
           Q+PCTCDFL GP T   A +++AQALLGAEE KV+I +YRKD S F CLVDVVPVKNEDG
Sbjct: 61  QQPCTCDFLTGPNTPSSAVSRLAQALLGAEECKVDILYYRKDASSFRCLVDVVPVKNEDG 120

Query: 121 AVIMFILNFE 130
           AVIMFILNFE
Sbjct: 121 AVIMFILNFE 130


>gi16758818
          Length = 950

 Score =  639 bits (1648), Expect = e-180,   Method: Compositional matrix adjust.
 Identities = 313/380 (82%), Positives = 341/380 (89%), Gaps = 6/380 (1%)

Query: 326 RYRTISKIPQITLNFVDLKGDPFLASPTSDREIIAP-KIKERTHNVTEKVTQVLSLGADV 384
           +YRT+S+IPQ TLNFV+   +   +  T++ EIIAP K+ ERT NVTEKVTQVLSLGADV
Sbjct: 174 KYRTVSQIPQFTLNFVEFNLEKHRSGSTTEIEIIAPHKVVERTQNVTEKVTQVLSLGADV 233

Query: 385 LPEYKLQAPRIHRWTILHYSPFKAVWDWLILLLVIYTAVFTPYSAAFLLKETEEGPPATE 444
           LPEYKLQAPRIHR TILHYSPFKAVWDWLILLLVIYTAVFTPYSAAFLL + +E    T 
Sbjct: 234 LPEYKLQAPRIHRGTILHYSPFKAVWDWLILLLVIYTAVFTPYSAAFLLSDQDESQRGT- 292

Query: 445 CGYACQPLAVVDLIVDIMFIVDILINFRTTYVNANEEVVSHPGRIAVHYFKGWFLIDMVA 504
           CGY C PL VVDLIVDIMF+VDI+INFRTTYVN N+EVVSHP RIAVHYFKGWFLIDMVA
Sbjct: 293 CGYTCSPLTVVDLIVDIMFVVDIVINFRTTYVNTNDEVVSHPRRIAVHYFKGWFLIDMVA 352

Query: 505 AIPFDLLIFGSGSEE---LIGLLKTARLLRLVRVARKLDRYSEYGAAVLFLLMCTFALIA 561
           AIPFDLLIF +GS+E   LIGLLKTARLLRLVRVARKLDRYSEYGAAVLFLLMCTFALIA
Sbjct: 353 AIPFDLLIFRTGSDETTTLIGLLKTARLLRLVRVARKLDRYSEYGAAVLFLLMCTFALIA 412

Query: 562 HWLACIWYAIGNMEQPHMDSRIGWLHNLGDQIGKPYNSSG-LGGPSIKDKYVTALYFTFS 620
           HWLACIWYAIGN+E+P+++ +IGWL +LG Q+GK YN S    GPS++DKYVTALYFTFS
Sbjct: 413 HWLACIWYAIGNVERPYLEPKIGWLDSLGAQLGKQYNGSDPASGPSVQDKYVTALYFTFS 472

Query: 621 SLTSVGFGNVSPNTNSEKIFSICVMLIGSLMYASIFGNVSAIIQRLYSGTARYHTQMLRV 680
           SLTSVGFGNVSPNTNSEK+FSICVMLIGSLMYASIFGNVSAIIQRLYSGTARYHTQMLRV
Sbjct: 473 SLTSVGFGNVSPNTNSEKVFSICVMLIGSLMYASIFGNVSAIIQRLYSGTARYHTQMLRV 532

Query: 681 REFIRFHQIPNPLRQRLEEY 700
           +EFIRFHQIPNPLRQRLEEY
Sbjct: 533 KEFIRFHQIPNPLRQRLEEY 552


 Score =  234 bits (597), Expect = 1e-58,   Method: Compositional matrix adjust.
 Identities = 107/130 (82%), Positives = 117/130 (90%)

Query: 1   MPVRRGHVAPQNTFLDTIIRKFEGQSRKFIIANARVENCAVIYCNDGFCELCGYSRAEVM 60
           MPVRRGHVAPQNT+LDTIIRKFEGQSRKF+IANA++ENCA+IYCNDGFCEL GYSR EVM
Sbjct: 1   MPVRRGHVAPQNTYLDTIIRKFEGQSRKFLIANAQMENCAIIYCNDGFCELFGYSRVEVM 60

Query: 61  QRPCTCDFLHGPRTQRRAAAQIAQALLGAEERKVEIAFYRKDGSCFLCLVDVVPVKNEDG 120
           QRPCTCDFL GP T   A +++AQALLGAEE KV+I +YRKD S F CLVDVVPVKNEDG
Sbjct: 61  QRPCTCDFLTGPNTPSSAVSRLAQALLGAEECKVDILYYRKDASSFRCLVDVVPVKNEDG 120

Query: 121 AVIMFILNFE 130
           AVIMFILNFE
Sbjct: 121 AVIMFILNFE 130


>gi194390974
          Length = 835

 Score =  639 bits (1647), Expect = e-180,   Method: Compositional matrix adjust.
 Identities = 314/380 (82%), Positives = 341/380 (89%), Gaps = 6/380 (1%)

Query: 326 RYRTISKIPQITLNFVDLKGDPFLASPTSDREIIAP-KIKERTHNVTEKVTQVLSLGADV 384
           +YRTIS+IPQ TLNFV+   +   +S T++ EIIAP K+ ERT NVTEKVTQVLSLGADV
Sbjct: 51  KYRTISQIPQFTLNFVEFNLEKHRSSSTTEIEIIAPHKVVERTQNVTEKVTQVLSLGADV 110

Query: 385 LPEYKLQAPRIHRWTILHYSPFKAVWDWLILLLVIYTAVFTPYSAAFLLKETEEGPPATE 444
           LPEYKLQAPRIHRWTILHYSPFKAVWDWLILLLVIYTAVFTPYSAAFLL + +E      
Sbjct: 111 LPEYKLQAPRIHRWTILHYSPFKAVWDWLILLLVIYTAVFTPYSAAFLLSDQDESRRGA- 169

Query: 445 CGYACQPLAVVDLIVDIMFIVDILINFRTTYVNANEEVVSHPGRIAVHYFKGWFLIDMVA 504
           C Y C PL VVDLIVDIMF+VDI+INFRTTYVN N+EVVSHP RIAVHYFKGWFLIDMVA
Sbjct: 170 CSYTCSPLTVVDLIVDIMFVVDIVINFRTTYVNTNDEVVSHPRRIAVHYFKGWFLIDMVA 229

Query: 505 AIPFDLLIFGSGSEE---LIGLLKTARLLRLVRVARKLDRYSEYGAAVLFLLMCTFALIA 561
           AIPFDLLIF +GS+E   LIGLLKTARLLRLVRVARKLDRYSEYGAAVLFLLMCTFALIA
Sbjct: 230 AIPFDLLIFRTGSDETTTLIGLLKTARLLRLVRVARKLDRYSEYGAAVLFLLMCTFALIA 289

Query: 562 HWLACIWYAIGNMEQPHMDSRIGWLHNLGDQIGKPYNSSG-LGGPSIKDKYVTALYFTFS 620
           HWLACIWYAIGN+E+P+++ +IGWL +LG Q+GK YN S    GPS++DKYVTALYFTFS
Sbjct: 290 HWLACIWYAIGNVERPYLEHKIGWLDSLGVQLGKRYNGSDPASGPSVQDKYVTALYFTFS 349

Query: 621 SLTSVGFGNVSPNTNSEKIFSICVMLIGSLMYASIFGNVSAIIQRLYSGTARYHTQMLRV 680
           SLTSVGFGNVSPNTNSEK+FSICVMLIGSLMYASIFGNVSAIIQRLYSGTARYHTQMLRV
Sbjct: 350 SLTSVGFGNVSPNTNSEKVFSICVMLIGSLMYASIFGNVSAIIQRLYSGTARYHTQMLRV 409

Query: 681 REFIRFHQIPNPLRQRLEEY 700
           +EFIRFHQIPNPLRQRLEEY
Sbjct: 410 KEFIRFHQIPNPLRQRLEEY 429


>gi149054535
          Length = 950

 Score =  639 bits (1647), Expect = e-180,   Method: Compositional matrix adjust.
 Identities = 313/380 (82%), Positives = 341/380 (89%), Gaps = 6/380 (1%)

Query: 326 RYRTISKIPQITLNFVDLKGDPFLASPTSDREIIAP-KIKERTHNVTEKVTQVLSLGADV 384
           +YRT+S+IPQ TLNFV+   +   +  T++ EIIAP K+ ERT NVTEKVTQVLSLGADV
Sbjct: 174 KYRTVSQIPQFTLNFVEFNLEKHRSGSTTEIEIIAPHKVVERTQNVTEKVTQVLSLGADV 233

Query: 385 LPEYKLQAPRIHRWTILHYSPFKAVWDWLILLLVIYTAVFTPYSAAFLLKETEEGPPATE 444
           LPEYKLQAPRIHR TILHYSPFKAVWDWLILLLVIYTAVFTPYSAAFLL + +E    T 
Sbjct: 234 LPEYKLQAPRIHRGTILHYSPFKAVWDWLILLLVIYTAVFTPYSAAFLLSDQDESQRGT- 292

Query: 445 CGYACQPLAVVDLIVDIMFIVDILINFRTTYVNANEEVVSHPGRIAVHYFKGWFLIDMVA 504
           CGY C PL VVDLIVDIMF+VDI+INFRTTYVN N+EVVSHP RIAVHYFKGWFLIDMVA
Sbjct: 293 CGYTCSPLTVVDLIVDIMFVVDIVINFRTTYVNTNDEVVSHPRRIAVHYFKGWFLIDMVA 352

Query: 505 AIPFDLLIFGSGSEE---LIGLLKTARLLRLVRVARKLDRYSEYGAAVLFLLMCTFALIA 561
           AIPFDLLIF +GS+E   LIGLLKTARLLRLVRVARKLDRYSEYGAAVLFLLMCTFALIA
Sbjct: 353 AIPFDLLIFRTGSDETTTLIGLLKTARLLRLVRVARKLDRYSEYGAAVLFLLMCTFALIA 412

Query: 562 HWLACIWYAIGNMEQPHMDSRIGWLHNLGDQIGKPYNSSG-LGGPSIKDKYVTALYFTFS 620
           HWLACIWYAIGN+E+P+++ +IGWL +LG Q+GK YN S    GPS++DKYVTALYFTFS
Sbjct: 413 HWLACIWYAIGNVERPYLEPKIGWLDSLGAQLGKQYNGSDPASGPSVQDKYVTALYFTFS 472

Query: 621 SLTSVGFGNVSPNTNSEKIFSICVMLIGSLMYASIFGNVSAIIQRLYSGTARYHTQMLRV 680
           SLTSVGFGNVSPNTNSEK+FSICVMLIGSLMYASIFGNVSAIIQRLYSGTARYHTQMLRV
Sbjct: 473 SLTSVGFGNVSPNTNSEKVFSICVMLIGSLMYASIFGNVSAIIQRLYSGTARYHTQMLRV 532

Query: 681 REFIRFHQIPNPLRQRLEEY 700
           +EFIRFHQIPNPLRQRLEEY
Sbjct: 533 KEFIRFHQIPNPLRQRLEEY 552


 Score =  234 bits (597), Expect = 1e-58,   Method: Compositional matrix adjust.
 Identities = 107/130 (82%), Positives = 117/130 (90%)

Query: 1   MPVRRGHVAPQNTFLDTIIRKFEGQSRKFIIANARVENCAVIYCNDGFCELCGYSRAEVM 60
           MPVRRGHVAPQNT+LDTIIRKFEGQSRKF+IANA++ENCA+IYCNDGFCEL GYSR EVM
Sbjct: 1   MPVRRGHVAPQNTYLDTIIRKFEGQSRKFLIANAQMENCAIIYCNDGFCELFGYSRVEVM 60

Query: 61  QRPCTCDFLHGPRTQRRAAAQIAQALLGAEERKVEIAFYRKDGSCFLCLVDVVPVKNEDG 120
           QRPCTCDFL GP T   A +++AQALLGAEE KV+I +YRKD S F CLVDVVPVKNEDG
Sbjct: 61  QRPCTCDFLTGPNTPSSAVSRLAQALLGAEECKVDILYYRKDASSFRCLVDVVPVKNEDG 120

Query: 121 AVIMFILNFE 130
           AVIMFILNFE
Sbjct: 121 AVIMFILNFE 130


>gi13540549
          Length = 994

 Score =  638 bits (1645), Expect = e-180,   Method: Compositional matrix adjust.
 Identities = 314/380 (82%), Positives = 341/380 (89%), Gaps = 6/380 (1%)

Query: 326 RYRTISKIPQITLNFVDLKGDPFLASPTSDREIIAP-KIKERTHNVTEKVTQVLSLGADV 384
           +YRTIS+IPQ TLNFV+   +   +S T++ EIIAP K+ ERT NVTEKVTQVLSLGADV
Sbjct: 174 KYRTISQIPQFTLNFVEFNLEKHRSSSTTEIEIIAPHKVVERTQNVTEKVTQVLSLGADV 233

Query: 385 LPEYKLQAPRIHRWTILHYSPFKAVWDWLILLLVIYTAVFTPYSAAFLLKETEEGPPATE 444
           LPEYKLQAPRIHRWTILHYSPFKAVWDWLILLLVIYTAVFTPYSAAFLL + +E      
Sbjct: 234 LPEYKLQAPRIHRWTILHYSPFKAVWDWLILLLVIYTAVFTPYSAAFLLSDQDESRRGA- 292

Query: 445 CGYACQPLAVVDLIVDIMFIVDILINFRTTYVNANEEVVSHPGRIAVHYFKGWFLIDMVA 504
           C Y C PL VVDLIVDIMF+VDI+INFRTTYVN N+EVVSHP RIAVHYFKGWFLIDMVA
Sbjct: 293 CSYTCSPLTVVDLIVDIMFVVDIVINFRTTYVNTNDEVVSHPRRIAVHYFKGWFLIDMVA 352

Query: 505 AIPFDLLIFGSGSEE---LIGLLKTARLLRLVRVARKLDRYSEYGAAVLFLLMCTFALIA 561
           AIPFDLLIF +GS+E   LIGLLKTARLLRLVRVARKLDRYSEYGAAVLFLLMCTFALIA
Sbjct: 353 AIPFDLLIFRTGSDETTTLIGLLKTARLLRLVRVARKLDRYSEYGAAVLFLLMCTFALIA 412

Query: 562 HWLACIWYAIGNMEQPHMDSRIGWLHNLGDQIGKPYNSSG-LGGPSIKDKYVTALYFTFS 620
           HWLACIWYAIGN+E+P+++ +IGWL +LG Q+GK YN S    GPS++DKYVTALYFTFS
Sbjct: 413 HWLACIWYAIGNVERPYLEHKIGWLDSLGVQLGKRYNGSDPASGPSVQDKYVTALYFTFS 472

Query: 621 SLTSVGFGNVSPNTNSEKIFSICVMLIGSLMYASIFGNVSAIIQRLYSGTARYHTQMLRV 680
           SLTSVGFGNVSPNTNSEK+FSICVMLIGSLMYASIFGNVSAIIQRLYSGTARYHTQMLRV
Sbjct: 473 SLTSVGFGNVSPNTNSEKVFSICVMLIGSLMYASIFGNVSAIIQRLYSGTARYHTQMLRV 532

Query: 681 REFIRFHQIPNPLRQRLEEY 700
           +EFIRFHQIPNPLRQRLEEY
Sbjct: 533 KEFIRFHQIPNPLRQRLEEY 552


 Score =  231 bits (590), Expect = 6e-58,   Method: Compositional matrix adjust.
 Identities = 106/130 (81%), Positives = 117/130 (90%)

Query: 1   MPVRRGHVAPQNTFLDTIIRKFEGQSRKFIIANARVENCAVIYCNDGFCELCGYSRAEVM 60
           MPVRRGHVAPQNT+LDTIIRKFEGQSRKF+IANA++ENCA+IYCNDGFCEL GYSR EVM
Sbjct: 1   MPVRRGHVAPQNTYLDTIIRKFEGQSRKFLIANAQMENCAIIYCNDGFCELFGYSRVEVM 60

Query: 61  QRPCTCDFLHGPRTQRRAAAQIAQALLGAEERKVEIAFYRKDGSCFLCLVDVVPVKNEDG 120
           Q+PCTCDFL GP T   A +++AQALLGAEE KV+I +YRKD S F CLVDVVPVKNEDG
Sbjct: 61  QQPCTCDFLTGPNTPSSAVSRLAQALLGAEECKVDILYYRKDASSFRCLVDVVPVKNEDG 120

Query: 121 AVIMFILNFE 130
           AVIMFILNFE
Sbjct: 121 AVIMFILNFE 130


>gi119614714
          Length = 959

 Score =  638 bits (1645), Expect = e-180,   Method: Compositional matrix adjust.
 Identities = 314/380 (82%), Positives = 341/380 (89%), Gaps = 6/380 (1%)

Query: 326 RYRTISKIPQITLNFVDLKGDPFLASPTSDREIIAP-KIKERTHNVTEKVTQVLSLGADV 384
           +YRTIS+IPQ TLNFV+   +   +S T++ EIIAP K+ ERT NVTEKVTQVLSLGADV
Sbjct: 139 KYRTISQIPQFTLNFVEFNLEKHRSSSTTEIEIIAPHKVVERTQNVTEKVTQVLSLGADV 198

Query: 385 LPEYKLQAPRIHRWTILHYSPFKAVWDWLILLLVIYTAVFTPYSAAFLLKETEEGPPATE 444
           LPEYKLQAPRIHRWTILHYSPFKAVWDWLILLLVIYTAVFTPYSAAFLL + +E      
Sbjct: 199 LPEYKLQAPRIHRWTILHYSPFKAVWDWLILLLVIYTAVFTPYSAAFLLSDQDESRRGA- 257

Query: 445 CGYACQPLAVVDLIVDIMFIVDILINFRTTYVNANEEVVSHPGRIAVHYFKGWFLIDMVA 504
           C Y C PL VVDLIVDIMF+VDI+INFRTTYVN N+EVVSHP RIAVHYFKGWFLIDMVA
Sbjct: 258 CSYTCSPLTVVDLIVDIMFVVDIVINFRTTYVNTNDEVVSHPRRIAVHYFKGWFLIDMVA 317

Query: 505 AIPFDLLIFGSGSEE---LIGLLKTARLLRLVRVARKLDRYSEYGAAVLFLLMCTFALIA 561
           AIPFDLLIF +GS+E   LIGLLKTARLLRLVRVARKLDRYSEYGAAVLFLLMCTFALIA
Sbjct: 318 AIPFDLLIFRTGSDETTTLIGLLKTARLLRLVRVARKLDRYSEYGAAVLFLLMCTFALIA 377

Query: 562 HWLACIWYAIGNMEQPHMDSRIGWLHNLGDQIGKPYNSSG-LGGPSIKDKYVTALYFTFS 620
           HWLACIWYAIGN+E+P+++ +IGWL +LG Q+GK YN S    GPS++DKYVTALYFTFS
Sbjct: 378 HWLACIWYAIGNVERPYLEHKIGWLDSLGVQLGKRYNGSDPASGPSVQDKYVTALYFTFS 437

Query: 621 SLTSVGFGNVSPNTNSEKIFSICVMLIGSLMYASIFGNVSAIIQRLYSGTARYHTQMLRV 680
           SLTSVGFGNVSPNTNSEK+FSICVMLIGSLMYASIFGNVSAIIQRLYSGTARYHTQMLRV
Sbjct: 438 SLTSVGFGNVSPNTNSEKVFSICVMLIGSLMYASIFGNVSAIIQRLYSGTARYHTQMLRV 497

Query: 681 REFIRFHQIPNPLRQRLEEY 700
           +EFIRFHQIPNPLRQRLEEY
Sbjct: 498 KEFIRFHQIPNPLRQRLEEY 517


 Score =  163 bits (413), Expect = 3e-37,   Method: Compositional matrix adjust.
 Identities = 74/95 (77%), Positives = 82/95 (86%)

Query: 36  VENCAVIYCNDGFCELCGYSRAEVMQRPCTCDFLHGPRTQRRAAAQIAQALLGAEERKVE 95
           +ENCA+IYCNDGFCEL GYSR EVMQ+PCTCDFL GP T   A +++AQALLGAEE KV+
Sbjct: 1   MENCAIIYCNDGFCELFGYSRVEVMQQPCTCDFLTGPNTPSSAVSRLAQALLGAEECKVD 60

Query: 96  IAFYRKDGSCFLCLVDVVPVKNEDGAVIMFILNFE 130
           I +YRKD S F CLVDVVPVKNEDGAVIMFILNFE
Sbjct: 61  ILYYRKDASSFRCLVDVVPVKNEDGAVIMFILNFE 95


>gi296476291
          Length = 958

 Score =  638 bits (1645), Expect = e-180,   Method: Compositional matrix adjust.
 Identities = 321/426 (75%), Positives = 355/426 (83%), Gaps = 16/426 (3%)

Query: 280 RRASSADDIEAMRAGVLPPPPRHASTGAMHPLRSGLLNSTSDSDLVRYRTISKIPQITLN 339
           +R S +     +R   L     H  +GA  P           +  V+YRTIS+IPQ TLN
Sbjct: 138 KRGSRSLSQRLLRQSFLGSDGSHGRSGAQGP----------GAGRVKYRTISQIPQFTLN 187

Query: 340 FVDLKGDPFLASPTSDREIIAP-KIKERTHNVTEKVTQVLSLGADVLPEYKLQAPRIHRW 398
           FV+   +   +  T++ EIIAP K+ ERT NVTEKVTQVLSLGADVLPEYKLQAPRIHR 
Sbjct: 188 FVEFNLEKHRSGSTTEIEIIAPHKVVERTQNVTEKVTQVLSLGADVLPEYKLQAPRIHRG 247

Query: 399 TILHYSPFKAVWDWLILLLVIYTAVFTPYSAAFLLKETEEGPPATECGYACQPLAVVDLI 458
           T+LHYSPFKAVWDWLILLLVIYTAVFTPYSAAFLL + +E     +CGY C PL VVDLI
Sbjct: 248 TLLHYSPFKAVWDWLILLLVIYTAVFTPYSAAFLLSDQDESQRG-DCGYTCSPLTVVDLI 306

Query: 459 VDIMFIVDILINFRTTYVNANEEVVSHPGRIAVHYFKGWFLIDMVAAIPFDLLIFGSGSE 518
           VDIMF+VDI+INFRTTYVN N+EVVSHP RIAVHYFKGWFLIDMVAAIPFDLLIF +GS+
Sbjct: 307 VDIMFVVDIVINFRTTYVNTNDEVVSHPRRIAVHYFKGWFLIDMVAAIPFDLLIFRTGSD 366

Query: 519 E---LIGLLKTARLLRLVRVARKLDRYSEYGAAVLFLLMCTFALIAHWLACIWYAIGNME 575
           E   LIGLLKTARLLRLVRVARKLDRYSEYGAAVLFLLMCTFALIAHWLACIWYAIGN+E
Sbjct: 367 ETTTLIGLLKTARLLRLVRVARKLDRYSEYGAAVLFLLMCTFALIAHWLACIWYAIGNVE 426

Query: 576 QPHMDSRIGWLHNLGDQIGKPYNSSG-LGGPSIKDKYVTALYFTFSSLTSVGFGNVSPNT 634
           +P+++ +IGWL +LG Q+GK YN S    GPS++DKYVTALYFTFSSLTSVGFGNVSPNT
Sbjct: 427 RPYLEPKIGWLDSLGAQLGKRYNGSDPASGPSVQDKYVTALYFTFSSLTSVGFGNVSPNT 486

Query: 635 NSEKIFSICVMLIGSLMYASIFGNVSAIIQRLYSGTARYHTQMLRVREFIRFHQIPNPLR 694
           NSEK+FSICVMLIGSLMYASIFGNVSAIIQRLYSGTARYHTQMLRV+EFIRFHQIPNPLR
Sbjct: 487 NSEKVFSICVMLIGSLMYASIFGNVSAIIQRLYSGTARYHTQMLRVKEFIRFHQIPNPLR 546

Query: 695 QRLEEY 700
           QRLEEY
Sbjct: 547 QRLEEY 552


 Score =  239 bits (610), Expect = 3e-60,   Method: Compositional matrix adjust.
 Identities = 109/130 (83%), Positives = 119/130 (91%)

Query: 1   MPVRRGHVAPQNTFLDTIIRKFEGQSRKFIIANARVENCAVIYCNDGFCELCGYSRAEVM 60
           MPVRRGHVAPQNT+LDTIIRKFEGQSRKF+IANA++ENCA+IYCNDGFCEL GYSR EVM
Sbjct: 1   MPVRRGHVAPQNTYLDTIIRKFEGQSRKFLIANAQMENCAIIYCNDGFCELFGYSRVEVM 60

Query: 61  QRPCTCDFLHGPRTQRRAAAQIAQALLGAEERKVEIAFYRKDGSCFLCLVDVVPVKNEDG 120
           QRPCTCDFL GP T R A +++AQALLGAEE KV+I +YRKD SCF CLVDVVPVKNEDG
Sbjct: 61  QRPCTCDFLTGPNTPRSAMSRLAQALLGAEECKVDILYYRKDASCFRCLVDVVPVKNEDG 120

Query: 121 AVIMFILNFE 130
           AVIMFILNFE
Sbjct: 121 AVIMFILNFE 130


>gi194216772
          Length = 975

 Score =  637 bits (1644), Expect = e-180,   Method: Compositional matrix adjust.
 Identities = 312/381 (81%), Positives = 342/381 (89%), Gaps = 6/381 (1%)

Query: 325 VRYRTISKIPQITLNFVDLKGDPFLASPTSDREIIAP-KIKERTHNVTEKVTQVLSLGAD 383
           V+YRT+S+IPQ TLNFV+   +   +  T++ EIIAP K+ ERT NVTEKVTQVLSLGAD
Sbjct: 155 VKYRTVSQIPQFTLNFVEFNLEKHRSGSTTEIEIIAPHKVVERTQNVTEKVTQVLSLGAD 214

Query: 384 VLPEYKLQAPRIHRWTILHYSPFKAVWDWLILLLVIYTAVFTPYSAAFLLKETEEGPPAT 443
           VLPEYKLQAPRIHR T+LHYSPFKAVWDWLILLLVIYTAVFTPYSAAFLL + +E     
Sbjct: 215 VLPEYKLQAPRIHRGTLLHYSPFKAVWDWLILLLVIYTAVFTPYSAAFLLSDQDESQRG- 273

Query: 444 ECGYACQPLAVVDLIVDIMFIVDILINFRTTYVNANEEVVSHPGRIAVHYFKGWFLIDMV 503
           +CGY C PL VVDLIVDIMF+VDI+INFRTTYVN N+EVVSHP RIAVHYFKGWFLIDMV
Sbjct: 274 DCGYTCSPLTVVDLIVDIMFVVDIVINFRTTYVNTNDEVVSHPRRIAVHYFKGWFLIDMV 333

Query: 504 AAIPFDLLIFGSGSEE---LIGLLKTARLLRLVRVARKLDRYSEYGAAVLFLLMCTFALI 560
           AAIPFDLLIF +GS+E   LIGLLKTARLLRLVRVARKLDRYSEYGAAVLFLLMCTFALI
Sbjct: 334 AAIPFDLLIFHTGSDETTTLIGLLKTARLLRLVRVARKLDRYSEYGAAVLFLLMCTFALI 393

Query: 561 AHWLACIWYAIGNMEQPHMDSRIGWLHNLGDQIGKPYNSSG-LGGPSIKDKYVTALYFTF 619
           AHWLACIWYAIGN+E+P+++ +IGWL +LG Q+GK YN S    GPS++DKYVTALYFTF
Sbjct: 394 AHWLACIWYAIGNVERPYLEPKIGWLDSLGVQLGKRYNGSDPASGPSVQDKYVTALYFTF 453

Query: 620 SSLTSVGFGNVSPNTNSEKIFSICVMLIGSLMYASIFGNVSAIIQRLYSGTARYHTQMLR 679
           SSLTSVGFGNVSPNTNSEK+FSICVMLIGSLMYASIFGNVSAIIQRLYSGTARYHTQMLR
Sbjct: 454 SSLTSVGFGNVSPNTNSEKVFSICVMLIGSLMYASIFGNVSAIIQRLYSGTARYHTQMLR 513

Query: 680 VREFIRFHQIPNPLRQRLEEY 700
           V+EFIRFHQIPNPLRQRLEEY
Sbjct: 514 VKEFIRFHQIPNPLRQRLEEY 534


 Score =  182 bits (463), Expect = 4e-43,   Method: Compositional matrix adjust.
 Identities = 82/106 (77%), Positives = 93/106 (87%)

Query: 25  QSRKFIIANARVENCAVIYCNDGFCELCGYSRAEVMQRPCTCDFLHGPRTQRRAAAQIAQ 84
           + RKF+IANA++ENCA+IYCNDGFCEL GYSR EVMQRPCTCDFL GP T R A +++AQ
Sbjct: 7   EGRKFLIANAQMENCAIIYCNDGFCELFGYSRVEVMQRPCTCDFLTGPNTPRSAMSRLAQ 66

Query: 85  ALLGAEERKVEIAFYRKDGSCFLCLVDVVPVKNEDGAVIMFILNFE 130
           ALLGAEE KV+I +YRKD S F CLVDVVP+KNEDGAVIMFILNFE
Sbjct: 67  ALLGAEECKVDILYYRKDASSFRCLVDVVPIKNEDGAVIMFILNFE 112


>gi119614715
          Length = 959

 Score =  637 bits (1644), Expect = e-180,   Method: Compositional matrix adjust.
 Identities = 314/380 (82%), Positives = 341/380 (89%), Gaps = 6/380 (1%)

Query: 326 RYRTISKIPQITLNFVDLKGDPFLASPTSDREIIAP-KIKERTHNVTEKVTQVLSLGADV 384
           +YRTIS+IPQ TLNFV+   +   +S T++ EIIAP K+ ERT NVTEKVTQVLSLGADV
Sbjct: 139 KYRTISQIPQFTLNFVEFNLEKHRSSSTTEIEIIAPHKVVERTQNVTEKVTQVLSLGADV 198

Query: 385 LPEYKLQAPRIHRWTILHYSPFKAVWDWLILLLVIYTAVFTPYSAAFLLKETEEGPPATE 444
           LPEYKLQAPRIHRWTILHYSPFKAVWDWLILLLVIYTAVFTPYSAAFLL + +E      
Sbjct: 199 LPEYKLQAPRIHRWTILHYSPFKAVWDWLILLLVIYTAVFTPYSAAFLLSDQDESRRGA- 257

Query: 445 CGYACQPLAVVDLIVDIMFIVDILINFRTTYVNANEEVVSHPGRIAVHYFKGWFLIDMVA 504
           C Y C PL VVDLIVDIMF+VDI+INFRTTYVN N+EVVSHP RIAVHYFKGWFLIDMVA
Sbjct: 258 CSYTCSPLTVVDLIVDIMFVVDIVINFRTTYVNTNDEVVSHPRRIAVHYFKGWFLIDMVA 317

Query: 505 AIPFDLLIFGSGSEE---LIGLLKTARLLRLVRVARKLDRYSEYGAAVLFLLMCTFALIA 561
           AIPFDLLIF +GS+E   LIGLLKTARLLRLVRVARKLDRYSEYGAAVLFLLMCTFALIA
Sbjct: 318 AIPFDLLIFRTGSDETTTLIGLLKTARLLRLVRVARKLDRYSEYGAAVLFLLMCTFALIA 377

Query: 562 HWLACIWYAIGNMEQPHMDSRIGWLHNLGDQIGKPYNSSG-LGGPSIKDKYVTALYFTFS 620
           HWLACIWYAIGN+E+P+++ +IGWL +LG Q+GK YN S    GPS++DKYVTALYFTFS
Sbjct: 378 HWLACIWYAIGNVERPYLEHKIGWLDSLGVQLGKRYNGSDPASGPSVQDKYVTALYFTFS 437

Query: 621 SLTSVGFGNVSPNTNSEKIFSICVMLIGSLMYASIFGNVSAIIQRLYSGTARYHTQMLRV 680
           SLTSVGFGNVSPNTNSEK+FSICVMLIGSLMYASIFGNVSAIIQRLYSGTARYHTQMLRV
Sbjct: 438 SLTSVGFGNVSPNTNSEKVFSICVMLIGSLMYASIFGNVSAIIQRLYSGTARYHTQMLRV 497

Query: 681 REFIRFHQIPNPLRQRLEEY 700
           +EFIRFHQIPNPLRQRLEEY
Sbjct: 498 KEFIRFHQIPNPLRQRLEEY 517


 Score =  163 bits (412), Expect = 3e-37,   Method: Compositional matrix adjust.
 Identities = 74/95 (77%), Positives = 82/95 (86%)

Query: 36  VENCAVIYCNDGFCELCGYSRAEVMQRPCTCDFLHGPRTQRRAAAQIAQALLGAEERKVE 95
           +ENCA+IYCNDGFCEL GYSR EVMQ+PCTCDFL GP T   A +++AQALLGAEE KV+
Sbjct: 1   MENCAIIYCNDGFCELFGYSRVEVMQQPCTCDFLTGPNTPSSAVSRLAQALLGAEECKVD 60

Query: 96  IAFYRKDGSCFLCLVDVVPVKNEDGAVIMFILNFE 130
           I +YRKD S F CLVDVVPVKNEDGAVIMFILNFE
Sbjct: 61  ILYYRKDASSFRCLVDVVPVKNEDGAVIMFILNFE 95


>gi281348902
          Length = 1001

 Score =  636 bits (1641), Expect = e-180,   Method: Compositional matrix adjust.
 Identities = 312/381 (81%), Positives = 341/381 (89%), Gaps = 6/381 (1%)

Query: 325 VRYRTISKIPQITLNFVDLKGDPFLASPTSDREIIAP-KIKERTHNVTEKVTQVLSLGAD 383
           V+YRTI +IPQ TLNFV+   +   +  T++ EIIAP K+ ERT NVTEKVTQVLSLGAD
Sbjct: 173 VKYRTIGQIPQFTLNFVEFNLEKHRSGSTTEIEIIAPHKVVERTQNVTEKVTQVLSLGAD 232

Query: 384 VLPEYKLQAPRIHRWTILHYSPFKAVWDWLILLLVIYTAVFTPYSAAFLLKETEEGPPAT 443
           VLPEYKLQAPRIHR T+LHYSPFKAVWDWLILLLVIYTAVFTPYSAAFLL + +E     
Sbjct: 233 VLPEYKLQAPRIHRGTLLHYSPFKAVWDWLILLLVIYTAVFTPYSAAFLLSDQDESQ-RV 291

Query: 444 ECGYACQPLAVVDLIVDIMFIVDILINFRTTYVNANEEVVSHPGRIAVHYFKGWFLIDMV 503
           +CGY C PL VVDLIVDIMF+VDI+INFRTTYVN N+EVVSHP RIA+HYFKGWFLIDMV
Sbjct: 292 DCGYTCSPLTVVDLIVDIMFVVDIVINFRTTYVNTNDEVVSHPRRIAIHYFKGWFLIDMV 351

Query: 504 AAIPFDLLIFGSGSEE---LIGLLKTARLLRLVRVARKLDRYSEYGAAVLFLLMCTFALI 560
           AAIPFDLLIF SGS+E   LIGLLKTARLLRLVRVARKLDRYSEYGAAVLFLLMCTFALI
Sbjct: 352 AAIPFDLLIFRSGSDETTTLIGLLKTARLLRLVRVARKLDRYSEYGAAVLFLLMCTFALI 411

Query: 561 AHWLACIWYAIGNMEQPHMDSRIGWLHNLGDQIGKPYNSSG-LGGPSIKDKYVTALYFTF 619
           AHWLACIWYAIGN+E+P+++ +IGWL +LG Q+GK YN S    GPS++DKYVTALYFTF
Sbjct: 412 AHWLACIWYAIGNVERPYLEPKIGWLDSLGAQLGKRYNGSDPASGPSVQDKYVTALYFTF 471

Query: 620 SSLTSVGFGNVSPNTNSEKIFSICVMLIGSLMYASIFGNVSAIIQRLYSGTARYHTQMLR 679
           SSLTSVGFGNVSPNTNSEK+FSICVMLIGSLMYASIFGNVSAIIQRLYSGTARYHTQMLR
Sbjct: 472 SSLTSVGFGNVSPNTNSEKVFSICVMLIGSLMYASIFGNVSAIIQRLYSGTARYHTQMLR 531

Query: 680 VREFIRFHQIPNPLRQRLEEY 700
           V+EFIRFHQIPNPLRQRLEEY
Sbjct: 532 VKEFIRFHQIPNPLRQRLEEY 552


 Score =  234 bits (597), Expect = 1e-58,   Method: Compositional matrix adjust.
 Identities = 107/130 (82%), Positives = 117/130 (90%)

Query: 1   MPVRRGHVAPQNTFLDTIIRKFEGQSRKFIIANARVENCAVIYCNDGFCELCGYSRAEVM 60
           MPVRRGHVAPQNT+LDTIIRKFEGQSRKF+IANA++ENCA+IYCNDGFCEL GYSR EVM
Sbjct: 1   MPVRRGHVAPQNTYLDTIIRKFEGQSRKFLIANAQMENCAIIYCNDGFCELFGYSRVEVM 60

Query: 61  QRPCTCDFLHGPRTQRRAAAQIAQALLGAEERKVEIAFYRKDGSCFLCLVDVVPVKNEDG 120
           QRPCTCDFL GP T R A +++AQALLG EE KV+I +YRKD S F CLVDVVPVKNEDG
Sbjct: 61  QRPCTCDFLTGPNTPRSAMSRLAQALLGTEECKVDILYYRKDASSFRCLVDVVPVKNEDG 120

Query: 121 AVIMFILNFE 130
           AVIMFILNFE
Sbjct: 121 AVIMFILNFE 130


>gi348560445
          Length = 898

 Score =  636 bits (1641), Expect = e-180,   Method: Compositional matrix adjust.
 Identities = 311/380 (81%), Positives = 341/380 (89%), Gaps = 6/380 (1%)

Query: 326 RYRTISKIPQITLNFVDLKGDPFLASPTSDREIIAP-KIKERTHNVTEKVTQVLSLGADV 384
           +YRT+S+IPQ TLNFV+   +   +  T++ EIIAP K+ ERT NVTEKVTQVLSLGADV
Sbjct: 118 KYRTVSQIPQFTLNFVEFNLEKHRSGSTTEIEIIAPHKVVERTQNVTEKVTQVLSLGADV 177

Query: 385 LPEYKLQAPRIHRWTILHYSPFKAVWDWLILLLVIYTAVFTPYSAAFLLKETEEGPPATE 444
           LPEYKLQAPRIHR TILHYSPFKAVWDWLILLLVIYTAVFTPYSAAFLL + +E      
Sbjct: 178 LPEYKLQAPRIHRGTILHYSPFKAVWDWLILLLVIYTAVFTPYSAAFLLSDQDESQRGA- 236

Query: 445 CGYACQPLAVVDLIVDIMFIVDILINFRTTYVNANEEVVSHPGRIAVHYFKGWFLIDMVA 504
           CGY C PL +VDLIVDIMF+VDI+INFRTTYVN+N+EVVSHP RIAVHYFKGWFLIDMVA
Sbjct: 237 CGYTCSPLTMVDLIVDIMFVVDIVINFRTTYVNSNDEVVSHPRRIAVHYFKGWFLIDMVA 296

Query: 505 AIPFDLLIFGSGSEE---LIGLLKTARLLRLVRVARKLDRYSEYGAAVLFLLMCTFALIA 561
           AIPFDLLIF +GS+E   LIGLLKTARLLRLVRVARKLDRYSEYGAAVLFLLMCTFALIA
Sbjct: 297 AIPFDLLIFRTGSDETTTLIGLLKTARLLRLVRVARKLDRYSEYGAAVLFLLMCTFALIA 356

Query: 562 HWLACIWYAIGNMEQPHMDSRIGWLHNLGDQIGKPYNSSG-LGGPSIKDKYVTALYFTFS 620
           HWLACIWYAIGN+E+P+++ +IGWL +LG Q+GK YN S    GPS++DKYVTALYFTFS
Sbjct: 357 HWLACIWYAIGNVERPYLEPKIGWLDSLGAQLGKHYNGSDPASGPSVQDKYVTALYFTFS 416

Query: 621 SLTSVGFGNVSPNTNSEKIFSICVMLIGSLMYASIFGNVSAIIQRLYSGTARYHTQMLRV 680
           SLTSVGFGNVSPNTNSEK+FSICVMLIGSLMYASIFGNVSAIIQRLYSGTARYHTQMLRV
Sbjct: 417 SLTSVGFGNVSPNTNSEKVFSICVMLIGSLMYASIFGNVSAIIQRLYSGTARYHTQMLRV 476

Query: 681 REFIRFHQIPNPLRQRLEEY 700
           +EFIRFHQIPNPLRQRLEEY
Sbjct: 477 KEFIRFHQIPNPLRQRLEEY 496


 Score = 87.4 bits (215), Expect = 2e-14,   Method: Compositional matrix adjust.
 Identities = 41/53 (77%), Positives = 46/53 (86%)

Query: 78  AAAQIAQALLGAEERKVEIAFYRKDGSCFLCLVDVVPVKNEDGAVIMFILNFE 130
           A +++AQALLGAEE KV+I +YRKD S F CLVDVVPVKNEDG VIMFILNFE
Sbjct: 22  AVSRLAQALLGAEECKVDILYYRKDASSFRCLVDVVPVKNEDGTVIMFILNFE 74


>gi296201767
          Length = 958

 Score =  636 bits (1640), Expect = e-179,   Method: Compositional matrix adjust.
 Identities = 312/380 (82%), Positives = 339/380 (89%), Gaps = 6/380 (1%)

Query: 326 RYRTISKIPQITLNFVDLKGDPFLASPTSDREIIAP-KIKERTHNVTEKVTQVLSLGADV 384
           +YRTIS+IPQ TLNFV+   +   +S T++ EIIAP K+ ERT NVTEKVTQVLSLGADV
Sbjct: 174 KYRTISQIPQFTLNFVEFNLEKHRSSSTTEIEIIAPHKVVERTQNVTEKVTQVLSLGADV 233

Query: 385 LPEYKLQAPRIHRWTILHYSPFKAVWDWLILLLVIYTAVFTPYSAAFLLKETEEGPPATE 444
           LPEYKLQ PRIHRWTILHYSPFKAVWDWLILLLVIYTAVFTPYSAAFLL + +E      
Sbjct: 234 LPEYKLQVPRIHRWTILHYSPFKAVWDWLILLLVIYTAVFTPYSAAFLLSDQDESRRGA- 292

Query: 445 CGYACQPLAVVDLIVDIMFIVDILINFRTTYVNANEEVVSHPGRIAVHYFKGWFLIDMVA 504
           C Y C PL VVDLIVDIMF+VDI+INFRTTYVN N+EVVSHP RI VHYFKGWFLIDMVA
Sbjct: 293 CSYTCSPLTVVDLIVDIMFVVDIIINFRTTYVNNNDEVVSHPRRIVVHYFKGWFLIDMVA 352

Query: 505 AIPFDLLIFGSGSEE---LIGLLKTARLLRLVRVARKLDRYSEYGAAVLFLLMCTFALIA 561
           AIPFDLLIF +GS+E   LIGLLKTARLLRLVRVARKLDRYSEYGAAVLFLLMCTFALIA
Sbjct: 353 AIPFDLLIFRTGSDETTTLIGLLKTARLLRLVRVARKLDRYSEYGAAVLFLLMCTFALIA 412

Query: 562 HWLACIWYAIGNMEQPHMDSRIGWLHNLGDQIGKPYNSSG-LGGPSIKDKYVTALYFTFS 620
           HWLACIWYAIGN+E+P+++ +IGWL +LG Q+GK YN S    GPS++DKYVTALYFTFS
Sbjct: 413 HWLACIWYAIGNVERPYLEHKIGWLDSLGVQLGKRYNGSDPASGPSVQDKYVTALYFTFS 472

Query: 621 SLTSVGFGNVSPNTNSEKIFSICVMLIGSLMYASIFGNVSAIIQRLYSGTARYHTQMLRV 680
           SLTSVGFGNVSPNTNSEK+FSICVMLIGSLMYASIFGNVSAIIQRLYSGTARYHTQMLRV
Sbjct: 473 SLTSVGFGNVSPNTNSEKVFSICVMLIGSLMYASIFGNVSAIIQRLYSGTARYHTQMLRV 532

Query: 681 REFIRFHQIPNPLRQRLEEY 700
           +EFIRFHQIPNPLRQRLEEY
Sbjct: 533 KEFIRFHQIPNPLRQRLEEY 552


 Score =  231 bits (589), Expect = 8e-58,   Method: Compositional matrix adjust.
 Identities = 106/134 (79%), Positives = 119/134 (88%)

Query: 1   MPVRRGHVAPQNTFLDTIIRKFEGQSRKFIIANARVENCAVIYCNDGFCELCGYSRAEVM 60
           MPVRRGHVAPQNT+LDTIIRKFEGQSRKF+IANA++ENCA+IYCNDGFCEL GYSR EVM
Sbjct: 1   MPVRRGHVAPQNTYLDTIIRKFEGQSRKFLIANAQMENCAIIYCNDGFCELFGYSRVEVM 60

Query: 61  QRPCTCDFLHGPRTQRRAAAQIAQALLGAEERKVEIAFYRKDGSCFLCLVDVVPVKNEDG 120
           Q+PCTCDFL GP T   A +++A+ALLGAEE KV+I +YRKD S F CLVDVVPVKNEDG
Sbjct: 61  QQPCTCDFLTGPNTPSSAVSRLAEALLGAEECKVDILYYRKDASSFRCLVDVVPVKNEDG 120

Query: 121 AVIMFILNFEVVME 134
           AVIMFILNFE + E
Sbjct: 121 AVIMFILNFEDLAE 134


>gi359320290
          Length = 957

 Score =  636 bits (1640), Expect = e-179,   Method: Compositional matrix adjust.
 Identities = 311/381 (81%), Positives = 341/381 (89%), Gaps = 6/381 (1%)

Query: 325 VRYRTISKIPQITLNFVDLKGDPFLASPTSDREIIAP-KIKERTHNVTEKVTQVLSLGAD 383
           V+YRTI +IPQ TLNFV+   +   +  T++ EIIAP K+ ERT NVTEKVTQVLSLGAD
Sbjct: 173 VKYRTIGQIPQFTLNFVEFNLEKHRSGSTTEIEIIAPHKVVERTQNVTEKVTQVLSLGAD 232

Query: 384 VLPEYKLQAPRIHRWTILHYSPFKAVWDWLILLLVIYTAVFTPYSAAFLLKETEEGPPAT 443
           VLPEYKLQAPRIHR T+LHYSPFKAVWDWLILLLVIYTA+FTPYSAAFLL + +E     
Sbjct: 233 VLPEYKLQAPRIHRGTLLHYSPFKAVWDWLILLLVIYTAIFTPYSAAFLLSDQDESQ-RV 291

Query: 444 ECGYACQPLAVVDLIVDIMFIVDILINFRTTYVNANEEVVSHPGRIAVHYFKGWFLIDMV 503
           +CGY C PL VVDLIVDIMF+VDI+INFRTTYVN N+EVVSHP RIAVHYFKGWFLIDMV
Sbjct: 292 DCGYTCSPLTVVDLIVDIMFVVDIVINFRTTYVNTNDEVVSHPRRIAVHYFKGWFLIDMV 351

Query: 504 AAIPFDLLIFGSGSEE---LIGLLKTARLLRLVRVARKLDRYSEYGAAVLFLLMCTFALI 560
           AAIPFDLLIF +GS+E   LIGLLKTARLLRLVRVARKLDRYSEYGAAVLFLLMCTFALI
Sbjct: 352 AAIPFDLLIFRTGSDETTTLIGLLKTARLLRLVRVARKLDRYSEYGAAVLFLLMCTFALI 411

Query: 561 AHWLACIWYAIGNMEQPHMDSRIGWLHNLGDQIGKPYNSSG-LGGPSIKDKYVTALYFTF 619
           AHWLACIWYAIGN+E+P+++ +IGWL +LG Q+GK YN S    GPS++DKYVTALYFTF
Sbjct: 412 AHWLACIWYAIGNVERPYLEPKIGWLDSLGAQLGKRYNGSDPASGPSVQDKYVTALYFTF 471

Query: 620 SSLTSVGFGNVSPNTNSEKIFSICVMLIGSLMYASIFGNVSAIIQRLYSGTARYHTQMLR 679
           SSLTSVGFGNVSPNTNSEK+FSICVMLIGSLMYASIFGNVSAIIQRLYSGTARYHTQMLR
Sbjct: 472 SSLTSVGFGNVSPNTNSEKVFSICVMLIGSLMYASIFGNVSAIIQRLYSGTARYHTQMLR 531

Query: 680 VREFIRFHQIPNPLRQRLEEY 700
           V+EFIRFHQIPNPLRQRLEEY
Sbjct: 532 VKEFIRFHQIPNPLRQRLEEY 552


 Score =  234 bits (596), Expect = 1e-58,   Method: Compositional matrix adjust.
 Identities = 107/130 (82%), Positives = 117/130 (90%)

Query: 1   MPVRRGHVAPQNTFLDTIIRKFEGQSRKFIIANARVENCAVIYCNDGFCELCGYSRAEVM 60
           MPVRRGHVAPQNT+LDTIIRKFEGQSRKF+IANA++ENCA+IYCNDGFCEL GYSR EVM
Sbjct: 1   MPVRRGHVAPQNTYLDTIIRKFEGQSRKFLIANAQMENCAIIYCNDGFCELFGYSRVEVM 60

Query: 61  QRPCTCDFLHGPRTQRRAAAQIAQALLGAEERKVEIAFYRKDGSCFLCLVDVVPVKNEDG 120
           QRPCTCDFL GP T R A +++AQALLG EE KV+I +YRKD S F CLVDVVPVKNEDG
Sbjct: 61  QRPCTCDFLTGPNTPRSAMSRLAQALLGTEECKVDILYYRKDASSFRCLVDVVPVKNEDG 120

Query: 121 AVIMFILNFE 130
           AVIMFILNFE
Sbjct: 121 AVIMFILNFE 130


>gi311266979
          Length = 993

 Score =  636 bits (1640), Expect = e-179,   Method: Compositional matrix adjust.
 Identities = 313/381 (82%), Positives = 342/381 (89%), Gaps = 6/381 (1%)

Query: 325 VRYRTISKIPQITLNFVDLKGDPFLASPTSDREIIAP-KIKERTHNVTEKVTQVLSLGAD 383
           V+YRTIS+IPQ TLNFV+   +   +  T++ EIIAP K+ ERT NVTEKVTQVLSLGAD
Sbjct: 173 VKYRTISQIPQFTLNFVEFNLEKHRSGSTTEIEIIAPHKVVERTQNVTEKVTQVLSLGAD 232

Query: 384 VLPEYKLQAPRIHRWTILHYSPFKAVWDWLILLLVIYTAVFTPYSAAFLLKETEEGPPAT 443
           VLPEYKLQAPRIHR T+LHYSPFKAVWDWLILLLVIYTAVFTPYSAAFLL + +E     
Sbjct: 233 VLPEYKLQAPRIHRGTLLHYSPFKAVWDWLILLLVIYTAVFTPYSAAFLLSDQDESRRG- 291

Query: 444 ECGYACQPLAVVDLIVDIMFIVDILINFRTTYVNANEEVVSHPGRIAVHYFKGWFLIDMV 503
           +CGY C PL VVDLIVDIMF+VDI+INFRTTYVN N+EVVSHP RIAVHYFKGWFLIDMV
Sbjct: 292 DCGYTCSPLTVVDLIVDIMFVVDIVINFRTTYVNTNDEVVSHPRRIAVHYFKGWFLIDMV 351

Query: 504 AAIPFDLLIFGSGSEE---LIGLLKTARLLRLVRVARKLDRYSEYGAAVLFLLMCTFALI 560
           AAIPFDLLIF +GS+E   LIGLLKTARLLRLVRVARKLDRYSEYGAAVLFLLMCTFALI
Sbjct: 352 AAIPFDLLIFRTGSDETTTLIGLLKTARLLRLVRVARKLDRYSEYGAAVLFLLMCTFALI 411

Query: 561 AHWLACIWYAIGNMEQPHMDSRIGWLHNLGDQIGKPYNSSG-LGGPSIKDKYVTALYFTF 619
           AHWLACIWYAIGN+E+P+++ +IGWL +LG Q+GK YN S    GPS++DKYVTALYFTF
Sbjct: 412 AHWLACIWYAIGNVERPYLEPKIGWLDSLGAQLGKRYNGSDPASGPSVQDKYVTALYFTF 471

Query: 620 SSLTSVGFGNVSPNTNSEKIFSICVMLIGSLMYASIFGNVSAIIQRLYSGTARYHTQMLR 679
           SSLTSVGFGNVSPNTNSEK+FSICVMLIGSLMYASIFGNVSAIIQRLYSGTARYHTQMLR
Sbjct: 472 SSLTSVGFGNVSPNTNSEKVFSICVMLIGSLMYASIFGNVSAIIQRLYSGTARYHTQMLR 531

Query: 680 VREFIRFHQIPNPLRQRLEEY 700
           V+EFIRFHQIPNPLRQRLEEY
Sbjct: 532 VKEFIRFHQIPNPLRQRLEEY 552


 Score =  236 bits (602), Expect = 3e-59,   Method: Compositional matrix adjust.
 Identities = 117/174 (67%), Positives = 133/174 (76%), Gaps = 13/174 (7%)

Query: 1   MPVRRGHVAPQNTFLDTIIRKFEGQSRKFIIANARVENCAVIYCNDGFCELCGYSRAEVM 60
           MPVRRGHVAPQNT+LDTIIRKFEGQSRKF+IANA++ENCA+IYCNDGFCEL GYSR EVM
Sbjct: 1   MPVRRGHVAPQNTYLDTIIRKFEGQSRKFLIANAQMENCAIIYCNDGFCELFGYSRVEVM 60

Query: 61  QRPCTCDFLHGPRTQRRAAAQIAQALLGAEERKVEIAFYRKDGSCFLCLVDVVPVKNEDG 120
           QRPCTCDFL GP T R A +++AQALLGAEE KV+I +YRKD S F CLVDVVPVKNEDG
Sbjct: 61  QRPCTCDFLTGPNTPRSAMSRLAQALLGAEECKVDILYYRKDASSFRCLVDVVPVKNEDG 120

Query: 121 AVIMFILNFEVVME----------KDMVGSPA---HDTNHRGPPTSWLAPGRAK 161
           AVIMFILNFE + +             + SP+    + +H  P T    PGR K
Sbjct: 121 AVIMFILNFEDLAQLLAKRGSRSLSQRLLSPSFLGSEGSHGRPGTQGPGPGRVK 174


>gi296201769
          Length = 1001

 Score =  636 bits (1640), Expect = e-179,   Method: Compositional matrix adjust.
 Identities = 312/380 (82%), Positives = 339/380 (89%), Gaps = 6/380 (1%)

Query: 326 RYRTISKIPQITLNFVDLKGDPFLASPTSDREIIAP-KIKERTHNVTEKVTQVLSLGADV 384
           +YRTIS+IPQ TLNFV+   +   +S T++ EIIAP K+ ERT NVTEKVTQVLSLGADV
Sbjct: 174 KYRTISQIPQFTLNFVEFNLEKHRSSSTTEIEIIAPHKVVERTQNVTEKVTQVLSLGADV 233

Query: 385 LPEYKLQAPRIHRWTILHYSPFKAVWDWLILLLVIYTAVFTPYSAAFLLKETEEGPPATE 444
           LPEYKLQ PRIHRWTILHYSPFKAVWDWLILLLVIYTAVFTPYSAAFLL + +E      
Sbjct: 234 LPEYKLQVPRIHRWTILHYSPFKAVWDWLILLLVIYTAVFTPYSAAFLLSDQDESRRGA- 292

Query: 445 CGYACQPLAVVDLIVDIMFIVDILINFRTTYVNANEEVVSHPGRIAVHYFKGWFLIDMVA 504
           C Y C PL VVDLIVDIMF+VDI+INFRTTYVN N+EVVSHP RI VHYFKGWFLIDMVA
Sbjct: 293 CSYTCSPLTVVDLIVDIMFVVDIIINFRTTYVNNNDEVVSHPRRIVVHYFKGWFLIDMVA 352

Query: 505 AIPFDLLIFGSGSEE---LIGLLKTARLLRLVRVARKLDRYSEYGAAVLFLLMCTFALIA 561
           AIPFDLLIF +GS+E   LIGLLKTARLLRLVRVARKLDRYSEYGAAVLFLLMCTFALIA
Sbjct: 353 AIPFDLLIFRTGSDETTTLIGLLKTARLLRLVRVARKLDRYSEYGAAVLFLLMCTFALIA 412

Query: 562 HWLACIWYAIGNMEQPHMDSRIGWLHNLGDQIGKPYNSSG-LGGPSIKDKYVTALYFTFS 620
           HWLACIWYAIGN+E+P+++ +IGWL +LG Q+GK YN S    GPS++DKYVTALYFTFS
Sbjct: 413 HWLACIWYAIGNVERPYLEHKIGWLDSLGVQLGKRYNGSDPASGPSVQDKYVTALYFTFS 472

Query: 621 SLTSVGFGNVSPNTNSEKIFSICVMLIGSLMYASIFGNVSAIIQRLYSGTARYHTQMLRV 680
           SLTSVGFGNVSPNTNSEK+FSICVMLIGSLMYASIFGNVSAIIQRLYSGTARYHTQMLRV
Sbjct: 473 SLTSVGFGNVSPNTNSEKVFSICVMLIGSLMYASIFGNVSAIIQRLYSGTARYHTQMLRV 532

Query: 681 REFIRFHQIPNPLRQRLEEY 700
           +EFIRFHQIPNPLRQRLEEY
Sbjct: 533 KEFIRFHQIPNPLRQRLEEY 552


 Score =  231 bits (590), Expect = 8e-58,   Method: Compositional matrix adjust.
 Identities = 106/134 (79%), Positives = 119/134 (88%)

Query: 1   MPVRRGHVAPQNTFLDTIIRKFEGQSRKFIIANARVENCAVIYCNDGFCELCGYSRAEVM 60
           MPVRRGHVAPQNT+LDTIIRKFEGQSRKF+IANA++ENCA+IYCNDGFCEL GYSR EVM
Sbjct: 1   MPVRRGHVAPQNTYLDTIIRKFEGQSRKFLIANAQMENCAIIYCNDGFCELFGYSRVEVM 60

Query: 61  QRPCTCDFLHGPRTQRRAAAQIAQALLGAEERKVEIAFYRKDGSCFLCLVDVVPVKNEDG 120
           Q+PCTCDFL GP T   A +++A+ALLGAEE KV+I +YRKD S F CLVDVVPVKNEDG
Sbjct: 61  QQPCTCDFLTGPNTPSSAVSRLAEALLGAEECKVDILYYRKDASSFRCLVDVVPVKNEDG 120

Query: 121 AVIMFILNFEVVME 134
           AVIMFILNFE + E
Sbjct: 121 AVIMFILNFEDLAE 134


>gi354481664
          Length = 949

 Score =  635 bits (1639), Expect = e-179,   Method: Compositional matrix adjust.
 Identities = 311/380 (81%), Positives = 340/380 (89%), Gaps = 6/380 (1%)

Query: 326 RYRTISKIPQITLNFVDLKGDPFLASPTSDREIIAP-KIKERTHNVTEKVTQVLSLGADV 384
           +YRT+S+IPQ TLNFV+   +   +   ++ EIIAP K+ ERT NVTEKVTQVLSLGADV
Sbjct: 174 KYRTVSQIPQFTLNFVEFNLEKHRSGSATEIEIIAPHKVVERTQNVTEKVTQVLSLGADV 233

Query: 385 LPEYKLQAPRIHRWTILHYSPFKAVWDWLILLLVIYTAVFTPYSAAFLLKETEEGPPATE 444
           LPEYKLQAPRIHR TILHYSPFKAVWDWLILLLVIYTAVFTPYSAAFLL + +E    T 
Sbjct: 234 LPEYKLQAPRIHRGTILHYSPFKAVWDWLILLLVIYTAVFTPYSAAFLLSDQDESQRGT- 292

Query: 445 CGYACQPLAVVDLIVDIMFIVDILINFRTTYVNANEEVVSHPGRIAVHYFKGWFLIDMVA 504
           CGY C PL VVDLIVD+MF+VDI+INFRTTYVN N+EVVSHP RIAVHYFKGWFLIDMVA
Sbjct: 293 CGYTCSPLTVVDLIVDVMFVVDIVINFRTTYVNTNDEVVSHPRRIAVHYFKGWFLIDMVA 352

Query: 505 AIPFDLLIFGSGSEE---LIGLLKTARLLRLVRVARKLDRYSEYGAAVLFLLMCTFALIA 561
           AIPFDLLIF +GS+E   LIGLLKTARLLRLVRVARKLDRYSEYGAAVLFLLMCTFALIA
Sbjct: 353 AIPFDLLIFRTGSDETTTLIGLLKTARLLRLVRVARKLDRYSEYGAAVLFLLMCTFALIA 412

Query: 562 HWLACIWYAIGNMEQPHMDSRIGWLHNLGDQIGKPYNSSG-LGGPSIKDKYVTALYFTFS 620
           HWLACIWYAIGN+E+P+++ +IGWL +LG Q+GK YN S    GPS++DKYVTALYFTFS
Sbjct: 413 HWLACIWYAIGNVERPYLEPKIGWLDSLGAQLGKHYNGSDPASGPSVQDKYVTALYFTFS 472

Query: 621 SLTSVGFGNVSPNTNSEKIFSICVMLIGSLMYASIFGNVSAIIQRLYSGTARYHTQMLRV 680
           SLTSVGFGNVSPNTNSEK+FSICVMLIGSLMYASIFGNVSAIIQRLYSGTARYHTQMLRV
Sbjct: 473 SLTSVGFGNVSPNTNSEKVFSICVMLIGSLMYASIFGNVSAIIQRLYSGTARYHTQMLRV 532

Query: 681 REFIRFHQIPNPLRQRLEEY 700
           +EFIRFHQIPNPLRQRLEEY
Sbjct: 533 KEFIRFHQIPNPLRQRLEEY 552


 Score =  234 bits (596), Expect = 1e-58,   Method: Compositional matrix adjust.
 Identities = 107/130 (82%), Positives = 117/130 (90%)

Query: 1   MPVRRGHVAPQNTFLDTIIRKFEGQSRKFIIANARVENCAVIYCNDGFCELCGYSRAEVM 60
           MPVRRGHVAPQNT+LDTIIRKFEGQSRKF+IANA++ENCA+IYCNDGFCEL GYSR EVM
Sbjct: 1   MPVRRGHVAPQNTYLDTIIRKFEGQSRKFLIANAQMENCAIIYCNDGFCELFGYSRVEVM 60

Query: 61  QRPCTCDFLHGPRTQRRAAAQIAQALLGAEERKVEIAFYRKDGSCFLCLVDVVPVKNEDG 120
           QRPCTCDFL GP T   A +++AQALLGAEE KV+I +YRKD S F CLVDVVPVKNEDG
Sbjct: 61  QRPCTCDFLTGPNTPSSAVSRLAQALLGAEECKVDILYYRKDASSFRCLVDVVPVKNEDG 120

Query: 121 AVIMFILNFE 130
           AVIMFILNFE
Sbjct: 121 AVIMFILNFE 130


>gi301773320
          Length = 996

 Score =  635 bits (1639), Expect = e-179,   Method: Compositional matrix adjust.
 Identities = 312/381 (81%), Positives = 341/381 (89%), Gaps = 6/381 (1%)

Query: 325 VRYRTISKIPQITLNFVDLKGDPFLASPTSDREIIAP-KIKERTHNVTEKVTQVLSLGAD 383
           V+YRTI +IPQ TLNFV+   +   +  T++ EIIAP K+ ERT NVTEKVTQVLSLGAD
Sbjct: 173 VKYRTIGQIPQFTLNFVEFNLEKHRSGSTTEIEIIAPHKVVERTQNVTEKVTQVLSLGAD 232

Query: 384 VLPEYKLQAPRIHRWTILHYSPFKAVWDWLILLLVIYTAVFTPYSAAFLLKETEEGPPAT 443
           VLPEYKLQAPRIHR T+LHYSPFKAVWDWLILLLVIYTAVFTPYSAAFLL + +E     
Sbjct: 233 VLPEYKLQAPRIHRGTLLHYSPFKAVWDWLILLLVIYTAVFTPYSAAFLLSDQDESQ-RV 291

Query: 444 ECGYACQPLAVVDLIVDIMFIVDILINFRTTYVNANEEVVSHPGRIAVHYFKGWFLIDMV 503
           +CGY C PL VVDLIVDIMF+VDI+INFRTTYVN N+EVVSHP RIA+HYFKGWFLIDMV
Sbjct: 292 DCGYTCSPLTVVDLIVDIMFVVDIVINFRTTYVNTNDEVVSHPRRIAIHYFKGWFLIDMV 351

Query: 504 AAIPFDLLIFGSGSEE---LIGLLKTARLLRLVRVARKLDRYSEYGAAVLFLLMCTFALI 560
           AAIPFDLLIF SGS+E   LIGLLKTARLLRLVRVARKLDRYSEYGAAVLFLLMCTFALI
Sbjct: 352 AAIPFDLLIFRSGSDETTTLIGLLKTARLLRLVRVARKLDRYSEYGAAVLFLLMCTFALI 411

Query: 561 AHWLACIWYAIGNMEQPHMDSRIGWLHNLGDQIGKPYNSSG-LGGPSIKDKYVTALYFTF 619
           AHWLACIWYAIGN+E+P+++ +IGWL +LG Q+GK YN S    GPS++DKYVTALYFTF
Sbjct: 412 AHWLACIWYAIGNVERPYLEPKIGWLDSLGAQLGKRYNGSDPASGPSVQDKYVTALYFTF 471

Query: 620 SSLTSVGFGNVSPNTNSEKIFSICVMLIGSLMYASIFGNVSAIIQRLYSGTARYHTQMLR 679
           SSLTSVGFGNVSPNTNSEK+FSICVMLIGSLMYASIFGNVSAIIQRLYSGTARYHTQMLR
Sbjct: 472 SSLTSVGFGNVSPNTNSEKVFSICVMLIGSLMYASIFGNVSAIIQRLYSGTARYHTQMLR 531

Query: 680 VREFIRFHQIPNPLRQRLEEY 700
           V+EFIRFHQIPNPLRQRLEEY
Sbjct: 532 VKEFIRFHQIPNPLRQRLEEY 552


 Score =  234 bits (596), Expect = 1e-58,   Method: Compositional matrix adjust.
 Identities = 107/130 (82%), Positives = 117/130 (90%)

Query: 1   MPVRRGHVAPQNTFLDTIIRKFEGQSRKFIIANARVENCAVIYCNDGFCELCGYSRAEVM 60
           MPVRRGHVAPQNT+LDTIIRKFEGQSRKF+IANA++ENCA+IYCNDGFCEL GYSR EVM
Sbjct: 1   MPVRRGHVAPQNTYLDTIIRKFEGQSRKFLIANAQMENCAIIYCNDGFCELFGYSRVEVM 60

Query: 61  QRPCTCDFLHGPRTQRRAAAQIAQALLGAEERKVEIAFYRKDGSCFLCLVDVVPVKNEDG 120
           QRPCTCDFL GP T R A +++AQALLG EE KV+I +YRKD S F CLVDVVPVKNEDG
Sbjct: 61  QRPCTCDFLTGPNTPRSAMSRLAQALLGTEECKVDILYYRKDASSFRCLVDVVPVKNEDG 120

Query: 121 AVIMFILNFE 130
           AVIMFILNFE
Sbjct: 121 AVIMFILNFE 130


>gi297701482
          Length = 994

 Score =  635 bits (1637), Expect = e-179,   Method: Compositional matrix adjust.
 Identities = 312/380 (82%), Positives = 339/380 (89%), Gaps = 6/380 (1%)

Query: 326 RYRTISKIPQITLNFVDLKGDPFLASPTSDREIIAP-KIKERTHNVTEKVTQVLSLGADV 384
           +YRTIS+IPQ TLNFV+   +   +S T++ EIIAP K+ ERT N+TEKVTQVLSLGADV
Sbjct: 174 KYRTISQIPQFTLNFVEFNLEKHRSSSTTEIEIIAPHKVVERTQNITEKVTQVLSLGADV 233

Query: 385 LPEYKLQAPRIHRWTILHYSPFKAVWDWLILLLVIYTAVFTPYSAAFLLKETEEGPPATE 444
           LPEYKLQAPRIHRWTILHYSPFKAVWDWLILLLVIYTAVFTPYSAAFLL + +E      
Sbjct: 234 LPEYKLQAPRIHRWTILHYSPFKAVWDWLILLLVIYTAVFTPYSAAFLLSDQDESRRGA- 292

Query: 445 CGYACQPLAVVDLIVDIMFIVDILINFRTTYVNANEEVVSHPGRIAVHYFKGWFLIDMVA 504
           C Y C PL VVDLIVDIMF+VDI INFRTTYVN N+EVVSHP RIAVHYFKGWFLIDMVA
Sbjct: 293 CSYTCSPLTVVDLIVDIMFVVDIAINFRTTYVNTNDEVVSHPRRIAVHYFKGWFLIDMVA 352

Query: 505 AIPFDLLIFGSGSEE---LIGLLKTARLLRLVRVARKLDRYSEYGAAVLFLLMCTFALIA 561
           AIPFDLLIF +GS+E   LIGLLKTARLLRLVRVARKLDRYSEYGAAVLFLLMCTFALIA
Sbjct: 353 AIPFDLLIFRTGSDETTTLIGLLKTARLLRLVRVARKLDRYSEYGAAVLFLLMCTFALIA 412

Query: 562 HWLACIWYAIGNMEQPHMDSRIGWLHNLGDQIGKPYNSSG-LGGPSIKDKYVTALYFTFS 620
           HWLACIWYAIGN+E+P+++ +IGWL +LG Q+GK YN S    GPS++DKYVTALYFTFS
Sbjct: 413 HWLACIWYAIGNVERPYLEHKIGWLDSLGVQLGKRYNGSDPASGPSVQDKYVTALYFTFS 472

Query: 621 SLTSVGFGNVSPNTNSEKIFSICVMLIGSLMYASIFGNVSAIIQRLYSGTARYHTQMLRV 680
           SLTSVGFGNVSPNTNSE +FSICVMLIGSLMYASIFGNVSAIIQRLYSGTARYHTQMLRV
Sbjct: 473 SLTSVGFGNVSPNTNSEXVFSICVMLIGSLMYASIFGNVSAIIQRLYSGTARYHTQMLRV 532

Query: 681 REFIRFHQIPNPLRQRLEEY 700
           +EFIRFHQIPNPLRQRLEEY
Sbjct: 533 KEFIRFHQIPNPLRQRLEEY 552


 Score =  233 bits (594), Expect = 2e-58,   Method: Compositional matrix adjust.
 Identities = 107/134 (79%), Positives = 119/134 (88%)

Query: 1   MPVRRGHVAPQNTFLDTIIRKFEGQSRKFIIANARVENCAVIYCNDGFCELCGYSRAEVM 60
           MPVRRGHVAPQNT+LDTIIRKFEGQSRKF+IANA++ENCA+IYCNDGFCEL GYSR EVM
Sbjct: 1   MPVRRGHVAPQNTYLDTIIRKFEGQSRKFLIANAQMENCAIIYCNDGFCELFGYSRVEVM 60

Query: 61  QRPCTCDFLHGPRTQRRAAAQIAQALLGAEERKVEIAFYRKDGSCFLCLVDVVPVKNEDG 120
           Q+PCTCDFL GP T   A +++AQALLGAEE KV+I +YRKD S F CLVDVVPVKNEDG
Sbjct: 61  QQPCTCDFLTGPNTPSSAVSRLAQALLGAEECKVDILYYRKDASSFRCLVDVVPVKNEDG 120

Query: 121 AVIMFILNFEVVME 134
           AVIMFILNFE + E
Sbjct: 121 AVIMFILNFEDLAE 134


>gi355754277
          Length = 968

 Score =  633 bits (1632), Expect = e-178,   Method: Compositional matrix adjust.
 Identities = 313/380 (82%), Positives = 340/380 (89%), Gaps = 6/380 (1%)

Query: 326 RYRTISKIPQITLNFVDLKGDPFLASPTSDREIIAP-KIKERTHNVTEKVTQVLSLGADV 384
           +YRTIS+IPQ TLNFV+   +   +S T++ EIIAP K+ ERT NVTEKVTQVLSLGADV
Sbjct: 148 KYRTISQIPQFTLNFVEFNLEKHRSSSTTEIEIIAPHKVVERTQNVTEKVTQVLSLGADV 207

Query: 385 LPEYKLQAPRIHRWTILHYSPFKAVWDWLILLLVIYTAVFTPYSAAFLLKETEEGPPATE 444
           LPEYKLQAPRIHRWTILH SPFKAVW WLILLLVIYTAVFTPYSAAFLL + +E      
Sbjct: 208 LPEYKLQAPRIHRWTILHSSPFKAVWYWLILLLVIYTAVFTPYSAAFLLSDQDESRRGA- 266

Query: 445 CGYACQPLAVVDLIVDIMFIVDILINFRTTYVNANEEVVSHPGRIAVHYFKGWFLIDMVA 504
           CGY C PL VVDLIVDIMF+VDI+INFRTTYVN N+EVVSHP RIAVHYFKGWFLIDMVA
Sbjct: 267 CGYTCSPLTVVDLIVDIMFVVDIVINFRTTYVNTNDEVVSHPRRIAVHYFKGWFLIDMVA 326

Query: 505 AIPFDLLIFGSGSEE---LIGLLKTARLLRLVRVARKLDRYSEYGAAVLFLLMCTFALIA 561
           AIPFDLLIF +GS+E   LIGLLKTARLLRLVRVARKLDRYSEYGAAVLFLLMCTFALIA
Sbjct: 327 AIPFDLLIFRTGSDETTTLIGLLKTARLLRLVRVARKLDRYSEYGAAVLFLLMCTFALIA 386

Query: 562 HWLACIWYAIGNMEQPHMDSRIGWLHNLGDQIGKPYNSSG-LGGPSIKDKYVTALYFTFS 620
           HWLACIWYAIGN+E+P+++ +IGWL +LG Q+GK YN S    GPS++DKYVTALYFTFS
Sbjct: 387 HWLACIWYAIGNVERPYLEHKIGWLDSLGVQLGKRYNGSDPASGPSVQDKYVTALYFTFS 446

Query: 621 SLTSVGFGNVSPNTNSEKIFSICVMLIGSLMYASIFGNVSAIIQRLYSGTARYHTQMLRV 680
           SLTSVGFGNVSPNTNSEK+FSICVMLIGSLMYASIFGNVSAIIQRLYSGTARYHTQMLRV
Sbjct: 447 SLTSVGFGNVSPNTNSEKVFSICVMLIGSLMYASIFGNVSAIIQRLYSGTARYHTQMLRV 506

Query: 681 REFIRFHQIPNPLRQRLEEY 700
           +EFIRFHQIPNPLRQRLEEY
Sbjct: 507 KEFIRFHQIPNPLRQRLEEY 526


 Score =  178 bits (452), Expect = 8e-42,   Method: Compositional matrix adjust.
 Identities = 81/104 (77%), Positives = 91/104 (87%)

Query: 27  RKFIIANARVENCAVIYCNDGFCELCGYSRAEVMQRPCTCDFLHGPRTQRRAAAQIAQAL 86
           RKF+IANA++ENCA+IYCNDGFCEL GYSR EVMQ+PCTCDFL GP T   A +++AQAL
Sbjct: 1   RKFLIANAQMENCAIIYCNDGFCELFGYSRVEVMQQPCTCDFLTGPNTPSSAVSRLAQAL 60

Query: 87  LGAEERKVEIAFYRKDGSCFLCLVDVVPVKNEDGAVIMFILNFE 130
           LGAEE KV+I +YRKD S F CLVDVVPVKNEDGAVIMFILNFE
Sbjct: 61  LGAEECKVDILYYRKDASSFRCLVDVVPVKNEDGAVIMFILNFE 104


>gi351704441
          Length = 986

 Score =  632 bits (1629), Expect = e-178,   Method: Compositional matrix adjust.
 Identities = 310/380 (81%), Positives = 339/380 (89%), Gaps = 6/380 (1%)

Query: 326 RYRTISKIPQITLNFVDLKGDPFLASPTSDREIIAP-KIKERTHNVTEKVTQVLSLGADV 384
           +YRT+S+IPQ TLNFV+   +   +  T++ EIIAP K+ ERT NVTEKVTQVLSLGADV
Sbjct: 174 KYRTVSQIPQFTLNFVEFNLEKHRSGSTTEIEIIAPRKVVERTQNVTEKVTQVLSLGADV 233

Query: 385 LPEYKLQAPRIHRWTILHYSPFKAVWDWLILLLVIYTAVFTPYSAAFLLKETEEGPPATE 444
           LPEYKLQAPRIHR TILHYSPFKAVWDWLILLLVIYTAVFTPYSAAFLL + +E      
Sbjct: 234 LPEYKLQAPRIHRGTILHYSPFKAVWDWLILLLVIYTAVFTPYSAAFLLSDQDESQRGA- 292

Query: 445 CGYACQPLAVVDLIVDIMFIVDILINFRTTYVNANEEVVSHPGRIAVHYFKGWFLIDMVA 504
           CGY C PL +VDLIVDIMF+VDI+INFRTTYVN+N+EVVSHP RIAVHYFKGWFLIDMVA
Sbjct: 293 CGYTCSPLTMVDLIVDIMFVVDIVINFRTTYVNSNDEVVSHPRRIAVHYFKGWFLIDMVA 352

Query: 505 AIPFDLLIFGSGSEE---LIGLLKTARLLRLVRVARKLDRYSEYGAAVLFLLMCTFALIA 561
           AIPFDLLIF +GS+E   LIGLLKTARLLRLVRVARKLDRYSEYGAAVLFLLMCTFALIA
Sbjct: 353 AIPFDLLIFRTGSDETTTLIGLLKTARLLRLVRVARKLDRYSEYGAAVLFLLMCTFALIA 412

Query: 562 HWLACIWYAIGNMEQPHMDSRIGWLHNLGDQIGKPYNSSG-LGGPSIKDKYVTALYFTFS 620
           HWLACIWYAIGN E+P+++ +IGWL +L  Q+GK YN S    GPS++DKYVTALYFTFS
Sbjct: 413 HWLACIWYAIGNGERPYLEPKIGWLDSLSTQLGKHYNGSDPASGPSVQDKYVTALYFTFS 472

Query: 621 SLTSVGFGNVSPNTNSEKIFSICVMLIGSLMYASIFGNVSAIIQRLYSGTARYHTQMLRV 680
           SLTSVGFGNVSPNTNSEK+FSICVMLIGSLMYASIFGNVSAIIQRLYSGTARYHTQMLRV
Sbjct: 473 SLTSVGFGNVSPNTNSEKVFSICVMLIGSLMYASIFGNVSAIIQRLYSGTARYHTQMLRV 532

Query: 681 REFIRFHQIPNPLRQRLEEY 700
           +EFIRFHQIPNPLRQRLEEY
Sbjct: 533 KEFIRFHQIPNPLRQRLEEY 552


 Score =  232 bits (592), Expect = 4e-58,   Method: Compositional matrix adjust.
 Identities = 106/130 (81%), Positives = 117/130 (90%)

Query: 1   MPVRRGHVAPQNTFLDTIIRKFEGQSRKFIIANARVENCAVIYCNDGFCELCGYSRAEVM 60
           MPVRRGHVAPQNT+LDTIIRKFEGQSRKF+IANA++ENCA+IYCNDGFCEL GYSR EVM
Sbjct: 1   MPVRRGHVAPQNTYLDTIIRKFEGQSRKFLIANAQMENCAIIYCNDGFCELFGYSRVEVM 60

Query: 61  QRPCTCDFLHGPRTQRRAAAQIAQALLGAEERKVEIAFYRKDGSCFLCLVDVVPVKNEDG 120
           Q+PCTCDFL GP T   A +++AQALLGAEE KV+I +YRKD S F CLVDVVPVKNEDG
Sbjct: 61  QQPCTCDFLTGPNTPSSAVSRLAQALLGAEECKVDILYYRKDASSFRCLVDVVPVKNEDG 120

Query: 121 AVIMFILNFE 130
           AVIMFILNFE
Sbjct: 121 AVIMFILNFE 130


>gi344285636
          Length = 1027

 Score =  632 bits (1629), Expect = e-178,   Method: Compositional matrix adjust.
 Identities = 312/381 (81%), Positives = 339/381 (88%), Gaps = 6/381 (1%)

Query: 325 VRYRTISKIPQITLNFVDLKGDPFLASPTSDREIIAP-KIKERTHNVTEKVTQVLSLGAD 383
           V+YRTIS+IPQ TLNFV+   +      T++ EIIAP K+ ERT NVTEKVTQVLSLGAD
Sbjct: 209 VKYRTISQIPQFTLNFVEFNLEKHRPGSTTEIEIIAPHKVVERTQNVTEKVTQVLSLGAD 268

Query: 384 VLPEYKLQAPRIHRWTILHYSPFKAVWDWLILLLVIYTAVFTPYSAAFLLKETEEGPPAT 443
           VLPEYKLQAPRIHR TILHYSPFKAVWDWLILLLVIYTAVFTPYSAAFLL + +E     
Sbjct: 269 VLPEYKLQAPRIHRGTILHYSPFKAVWDWLILLLVIYTAVFTPYSAAFLLSDQDESQRG- 327

Query: 444 ECGYACQPLAVVDLIVDIMFIVDILINFRTTYVNANEEVVSHPGRIAVHYFKGWFLIDMV 503
           +CGY C PL +VDLIVDIMF+VDI+INFRTTYVN N+EVVSHP RIA+HYFKGWFLIDMV
Sbjct: 328 DCGYTCSPLTMVDLIVDIMFVVDIVINFRTTYVNTNDEVVSHPRRIAIHYFKGWFLIDMV 387

Query: 504 AAIPFDLLIFGSGSEE---LIGLLKTARLLRLVRVARKLDRYSEYGAAVLFLLMCTFALI 560
           AAIPFDLLIF +GS+E   LIGLLKTARLLRLVRVARKLDRYSEYGAAVLFLLMCTFALI
Sbjct: 388 AAIPFDLLIFRTGSDETTTLIGLLKTARLLRLVRVARKLDRYSEYGAAVLFLLMCTFALI 447

Query: 561 AHWLACIWYAIGNMEQPHMDSRIGWLHNLGDQIGKPYNSSG-LGGPSIKDKYVTALYFTF 619
           AHWLACIWYAIGN+E+P++   IGWL +LG Q+GK YN S    GPS++DKYVTALYFTF
Sbjct: 448 AHWLACIWYAIGNVERPYLKPNIGWLDSLGIQLGKHYNRSDPASGPSVQDKYVTALYFTF 507

Query: 620 SSLTSVGFGNVSPNTNSEKIFSICVMLIGSLMYASIFGNVSAIIQRLYSGTARYHTQMLR 679
           SSLTSVGFGNVSPNTNSEK+FSICVMLIGSLMYASIFGNVSAIIQRLYSGTARYHTQMLR
Sbjct: 508 SSLTSVGFGNVSPNTNSEKVFSICVMLIGSLMYASIFGNVSAIIQRLYSGTARYHTQMLR 567

Query: 680 VREFIRFHQIPNPLRQRLEEY 700
           V+EFIRFHQIPNPLRQRLEEY
Sbjct: 568 VKEFIRFHQIPNPLRQRLEEY 588


 Score =  184 bits (468), Expect = 9e-44,   Method: Compositional matrix adjust.
 Identities = 94/160 (58%), Positives = 110/160 (68%), Gaps = 19/160 (11%)

Query: 27  RKFIIANARVENCAVIYCNDGFCELCGYSRAEVMQRPCTCDFLHGPRTQRRAAAQIAQAL 86
           RKF+IANA++ENCA+IYCNDGFCEL GYSR EVMQRPCTCDFL GP T R A +++AQAL
Sbjct: 63  RKFLIANAQMENCAIIYCNDGFCELFGYSRVEVMQRPCTCDFLTGPNTPRSAMSRLAQAL 122

Query: 87  LGAEERKVEIAFYRKDGSCFLCLVDVVPVKNEDGAVIMFILNFEVVMEKDMVGSPAHDTN 146
           LGAEE KV+I +YRKD S F CLVDVVPVKNEDGAVIMFILNFE + +            
Sbjct: 123 LGAEECKVDILYYRKDASSFRCLVDVVPVKNEDGAVIMFILNFEDLAQ------------ 170

Query: 147 HRGPPTSWLAPGRAKTFRLKLPALLALTARESSVRSGGAG 186
                   LA  R+ +   +L +   L +  S  RSGG G
Sbjct: 171 -------LLAKSRSHSLSQRLLSQSFLGSEGSQSRSGGQG 203


>gi83423518
          Length = 950

 Score =  631 bits (1627), Expect = e-178,   Method: Compositional matrix adjust.
 Identities = 310/380 (81%), Positives = 340/380 (89%), Gaps = 6/380 (1%)

Query: 326 RYRTISKIPQITLNFVDLKGDPFLASPTSDREIIAP-KIKERTHNVTEKVTQVLSLGADV 384
           +Y T+S+IPQ TL+FV+   +   +  T++ EIIAP K+ ERT NVTEKVTQVLSLGADV
Sbjct: 174 KYGTVSQIPQFTLSFVEFNLEKHRSGSTTEIEIIAPHKVVERTQNVTEKVTQVLSLGADV 233

Query: 385 LPEYKLQAPRIHRWTILHYSPFKAVWDWLILLLVIYTAVFTPYSAAFLLKETEEGPPATE 444
           LPEYKLQAPRIHR TILHYSPFKAVWDWLILLLVIYTAVFTPYSAAFLL + ++    T 
Sbjct: 234 LPEYKLQAPRIHRGTILHYSPFKAVWDWLILLLVIYTAVFTPYSAAFLLSDQDDSQRGT- 292

Query: 445 CGYACQPLAVVDLIVDIMFIVDILINFRTTYVNANEEVVSHPGRIAVHYFKGWFLIDMVA 504
           CGY C PL VVDLIVDIMF+VDI+INFRTTYVN N+EVVSHP RIAVHYFKGWFLIDMVA
Sbjct: 293 CGYTCSPLTVVDLIVDIMFVVDIVINFRTTYVNTNDEVVSHPRRIAVHYFKGWFLIDMVA 352

Query: 505 AIPFDLLIFGSGSEE---LIGLLKTARLLRLVRVARKLDRYSEYGAAVLFLLMCTFALIA 561
           AIPFDLLIF +GS+E   LIGLLKTARLLRLVRVARKLDRYSEYGAAVLFLLMCTFALIA
Sbjct: 353 AIPFDLLIFRTGSDETTTLIGLLKTARLLRLVRVARKLDRYSEYGAAVLFLLMCTFALIA 412

Query: 562 HWLACIWYAIGNMEQPHMDSRIGWLHNLGDQIGKPYNSSG-LGGPSIKDKYVTALYFTFS 620
           HWLACIWYAIGN+E+P+++ +IGWL +LG Q+GK YN S    GPS++DKYVTALYFTFS
Sbjct: 413 HWLACIWYAIGNVERPYLEPKIGWLDSLGAQLGKHYNGSDPASGPSVQDKYVTALYFTFS 472

Query: 621 SLTSVGFGNVSPNTNSEKIFSICVMLIGSLMYASIFGNVSAIIQRLYSGTARYHTQMLRV 680
           SLTSVGFGNVSPNTNSEK+FSICVMLIGSLMYASIFGNVSAIIQRLYSGTARYHTQMLRV
Sbjct: 473 SLTSVGFGNVSPNTNSEKVFSICVMLIGSLMYASIFGNVSAIIQRLYSGTARYHTQMLRV 532

Query: 681 REFIRFHQIPNPLRQRLEEY 700
           +EFIRFHQIPNPLRQRLEEY
Sbjct: 533 KEFIRFHQIPNPLRQRLEEY 552


 Score =  234 bits (596), Expect = 1e-58,   Method: Compositional matrix adjust.
 Identities = 107/130 (82%), Positives = 117/130 (90%)

Query: 1   MPVRRGHVAPQNTFLDTIIRKFEGQSRKFIIANARVENCAVIYCNDGFCELCGYSRAEVM 60
           MPVRRGHVAPQNT+LDTIIRKFEGQSRKF+IANA++ENCA+IYCNDGFCEL GYSR EVM
Sbjct: 1   MPVRRGHVAPQNTYLDTIIRKFEGQSRKFLIANAQMENCAIIYCNDGFCELFGYSRVEVM 60

Query: 61  QRPCTCDFLHGPRTQRRAAAQIAQALLGAEERKVEIAFYRKDGSCFLCLVDVVPVKNEDG 120
           QRPCTCDFL GP T   A +++AQALLGAEE KV+I +YRKD S F CLVDVVPVKNEDG
Sbjct: 61  QRPCTCDFLTGPNTPSSAVSRLAQALLGAEECKVDILYYRKDASSFRCLVDVVPVKNEDG 120

Query: 121 AVIMFILNFE 130
           AVIMFILNFE
Sbjct: 121 AVIMFILNFE 130


>gi344240671
          Length = 945

 Score =  621 bits (1602), Expect = e-175,   Method: Compositional matrix adjust.
 Identities = 311/403 (77%), Positives = 340/403 (84%), Gaps = 29/403 (7%)

Query: 326 RYRTISKIPQITLNFVDLKGDPFLASPTSDREIIAP-KIKERTHNVTEKVTQ-------- 376
           +YRT+S+IPQ TLNFV+   +   +   ++ EIIAP K+ ERT NVTEKVTQ        
Sbjct: 174 KYRTVSQIPQFTLNFVEFNLEKHRSGSATEIEIIAPHKVVERTQNVTEKVTQDPPCRPVL 233

Query: 377 ---------------VLSLGADVLPEYKLQAPRIHRWTILHYSPFKAVWDWLILLLVIYT 421
                          VLSLGADVLPEYKLQAPRIHR TILHYSPFKAVWDWLILLLVIYT
Sbjct: 234 LVLPVPTDQPWLPSQVLSLGADVLPEYKLQAPRIHRGTILHYSPFKAVWDWLILLLVIYT 293

Query: 422 AVFTPYSAAFLLKETEEGPPATECGYACQPLAVVDLIVDIMFIVDILINFRTTYVNANEE 481
           AVFTPYSAAFLL + +E    T CGY C PL VVDLIVD+MF+VDI+INFRTTYVN N+E
Sbjct: 294 AVFTPYSAAFLLSDQDESQRGT-CGYTCSPLTVVDLIVDVMFVVDIVINFRTTYVNTNDE 352

Query: 482 VVSHPGRIAVHYFKGWFLIDMVAAIPFDLLIFGSGSEE---LIGLLKTARLLRLVRVARK 538
           VVSHP RIAVHYFKGWFLIDMVAAIPFDLLIF +GS+E   LIGLLKTARLLRLVRVARK
Sbjct: 353 VVSHPRRIAVHYFKGWFLIDMVAAIPFDLLIFRTGSDETTTLIGLLKTARLLRLVRVARK 412

Query: 539 LDRYSEYGAAVLFLLMCTFALIAHWLACIWYAIGNMEQPHMDSRIGWLHNLGDQIGKPYN 598
           LDRYSEYGAAVLFLLMCTFALIAHWLACIWYAIGN+E+P+++ +IGWL +LG Q+GK YN
Sbjct: 413 LDRYSEYGAAVLFLLMCTFALIAHWLACIWYAIGNVERPYLEPKIGWLDSLGAQLGKHYN 472

Query: 599 SSG-LGGPSIKDKYVTALYFTFSSLTSVGFGNVSPNTNSEKIFSICVMLIGSLMYASIFG 657
            S    GPS++DKYVTALYFTFSSLTSVGFGNVSPNTNSEK+FSICVMLIGSLMYASIFG
Sbjct: 473 GSDPASGPSVQDKYVTALYFTFSSLTSVGFGNVSPNTNSEKVFSICVMLIGSLMYASIFG 532

Query: 658 NVSAIIQRLYSGTARYHTQMLRVREFIRFHQIPNPLRQRLEEY 700
           NVSAIIQRLYSGTARYHTQMLRV+EFIRFHQIPNPLRQRLEEY
Sbjct: 533 NVSAIIQRLYSGTARYHTQMLRVKEFIRFHQIPNPLRQRLEEY 575


 Score =  234 bits (596), Expect = 1e-58,   Method: Compositional matrix adjust.
 Identities = 107/130 (82%), Positives = 117/130 (90%)

Query: 1   MPVRRGHVAPQNTFLDTIIRKFEGQSRKFIIANARVENCAVIYCNDGFCELCGYSRAEVM 60
           MPVRRGHVAPQNT+LDTIIRKFEGQSRKF+IANA++ENCA+IYCNDGFCEL GYSR EVM
Sbjct: 1   MPVRRGHVAPQNTYLDTIIRKFEGQSRKFLIANAQMENCAIIYCNDGFCELFGYSRVEVM 60

Query: 61  QRPCTCDFLHGPRTQRRAAAQIAQALLGAEERKVEIAFYRKDGSCFLCLVDVVPVKNEDG 120
           QRPCTCDFL GP T   A +++AQALLGAEE KV+I +YRKD S F CLVDVVPVKNEDG
Sbjct: 61  QRPCTCDFLTGPNTPSSAVSRLAQALLGAEECKVDILYYRKDASSFRCLVDVVPVKNEDG 120

Query: 121 AVIMFILNFE 130
           AVIMFILNFE
Sbjct: 121 AVIMFILNFE 130


>gi26342603
          Length = 515

 Score =  608 bits (1568), Expect = e-171,   Method: Compositional matrix adjust.
 Identities = 315/530 (59%), Positives = 379/530 (71%), Gaps = 28/530 (5%)

Query: 1   MPVRRGHVAPQNTFLDTIIRKFEGQSRKFIIANARVENCAVIYCNDGFCELCGYSRAEVM 60
           MPVRRGHVAPQNTFL TIIRKFEGQ++KFIIANARV+NCA+IYCNDGFCE+ G+SR +VM
Sbjct: 1   MPVRRGHVAPQNTFLGTIIRKFEGQNKKFIIANARVQNCAIIYCNDGFCEMTGFSRPDVM 60

Query: 61  QRPCTCDFLHGPRTQRRAAAQIAQALLGAEERKVEIAFYRKDGSCFLCLVDVVPVKNEDG 120
           Q+PCTCDFLHGP T+R   AQIAQALLG+EERKVE+ +Y K+GS F+C   ++PVKN++G
Sbjct: 61  QKPCTCDFLHGPETKRHDIAQIAQALLGSEERKVEVTYYHKNGSTFICNTHIIPVKNQEG 120

Query: 121 AVIMFILNFEVVMEKDMVGSPAHDTNHRGPPTSWLAPGRAKTFRLKLPALLALTARESSV 180
             +MFI+NFE V +++   +P      R  P   +     K F  K P L  LT R+ S+
Sbjct: 121 VAMMFIINFEYVTDEENAATP-----ERVNPILPVKTVNRKLFGFKFPGLRVLTYRKQSL 175

Query: 181 RSGGAGGAGAPGAVVVDVDLTPAAPSSESLALDEVTAMDNHVAGLGPAEERRALVGPG-- 238
                     P  VV+D     +  S +S+A+    +          A++ +AL+ P   
Sbjct: 176 PQED------PDVVVID----SSKHSDDSVAMKHFKSPTKESCSPSEADDTKALIQPSQC 225

Query: 239 SPPRSAPGQL----PSPRAHSLNPDASGSSCSLARTRSRESCASVRRASSADDIEAMRAG 294
           SP  +  G L    P  +   L PD   SS  L  +RSRES  S+RRASS  DIE     
Sbjct: 226 SPLVNISGPLDHSSPKRQWDRLYPDMLQSSSQLTHSRSRESLCSIRRASSVHDIEGF--S 283

Query: 295 VLPPP---PRHASTGAMHPLRSGLLNSTSDSDLVRYRTISKIPQITLNFVDLKGDPFLAS 351
           V P      RHAS G  + ++S LL STSDS+L +Y TI+KIPQ+TLNF D+K +    S
Sbjct: 284 VHPKNIFRDRHASEGPFNHIKSSLLGSTSDSNLNKYSTINKIPQLTLNFSDVKTEKKNTS 343

Query: 352 -PTSDREIIAPKIKERTHNVTEKVTQVLSLGADVLPEYKLQAPRIHRWTILHYSPFKAVW 410
            P+SD+ IIAPK+KERTHNVTEKVTQVLSLGADVLPEYKLQ PRI+++TILHYSPFKAVW
Sbjct: 344 PPSSDKTIIAPKVKERTHNVTEKVTQVLSLGADVLPEYKLQTPRINKFTILHYSPFKAVW 403

Query: 411 DWLILLLVIYTAVFTPYSAAFLLKETEEGPPATECGYACQPLAVVDLIVDIMFIVDILIN 470
           DWLILLLVIYTA+FTPYSAAFLL + EE     ECGY+C PL VVDLIVDIMFI+DILIN
Sbjct: 404 DWLILLLVIYTAIFTPYSAAFLLNDREEQ-KRRECGYSCSPLNVVDLIVDIMFIIDILIN 462

Query: 471 FRTTYVNANEEVVSHPGRIAVHYFKGWFLIDMVAAIPFDLLIFGSGSEEL 520
           FRTTYVN NEEVVS P +IA+HYFKGWFLIDMVAAIPFDLLIFGSGS+E+
Sbjct: 463 FRTTYVNQNEEVVSDPAKIAIHYFKGWFLIDMVAAIPFDLLIFGSGSDEV 512


>gi26329609
          Length = 522

 Score =  602 bits (1552), Expect = e-169,   Method: Compositional matrix adjust.
 Identities = 315/537 (58%), Positives = 379/537 (70%), Gaps = 35/537 (6%)

Query: 1   MPVRRGHVAPQNTFLDTIIRKFEGQSRKFIIANARVENCAVIYCNDGFCELCGYSRAEVM 60
           MPVRRGHVAPQNTFL TIIRKFEGQ++KFIIANARV+NCA+IYCNDGFCE+ G+SR +VM
Sbjct: 1   MPVRRGHVAPQNTFLGTIIRKFEGQNKKFIIANARVQNCAIIYCNDGFCEMTGFSRPDVM 60

Query: 61  QRPCTCDFLHGPRTQRRAAAQIAQALLGAEERKVEIAFYRKDGSCFLCLVDVVPVKNEDG 120
           Q+PCTCDFLHGP T+R   AQIAQALLG+EERKVE+ +Y K+GS F+C   ++PVKN++G
Sbjct: 61  QKPCTCDFLHGPETKRHDIAQIAQALLGSEERKVEVTYYHKNGSTFICNTHIIPVKNQEG 120

Query: 121 AVIMFILNFEVVMEKDMVGSPAHDTNHRGPPTSWLAPGRAKTFRLKLPALLALTARESSV 180
             +MFI+NFE V +++   +P      R  P   +     K F  K P L  LT R+ S+
Sbjct: 121 VAMMFIINFEYVTDEENAATP-----ERVNPILPVKTVNRKLFGFKFPGLRVLTYRKQSL 175

Query: 181 RSGGAGGAGAPGAVVVDVDLTPAAPSSESLALDEVTAMDNHVAGLGPAEERRALVGPG-- 238
                     P  VV+D     +  S +S+A+    +          A++ +AL+ P   
Sbjct: 176 PQED------PDVVVID----SSKHSDDSVAMKHFKSPTKESCSPSEADDTKALIQPSQC 225

Query: 239 SPPRSAPGQL----PSPRAHSLNPDASGSSCSLARTRSRESCASVRRASSADDIEAMRAG 294
           SP  +  G L    P  +   L PD   SS  L  +RSRES  S+RRASS  DIE     
Sbjct: 226 SPLVNISGPLDHSSPKRQWDRLYPDMLQSSSQLTHSRSRESLCSIRRASSVHDIEGF--S 283

Query: 295 VLPPP---PRHAS-------TGAMHPLRSGLLNSTSDSDLVRYRTISKIPQITLNFVDLK 344
           V P      RHAS        G  + ++S LL STSDS+L +Y TI+KIPQ+TLNF D+K
Sbjct: 284 VHPKNIFRDRHASEDNGRNVKGPFNHIKSSLLGSTSDSNLNKYSTINKIPQLTLNFSDVK 343

Query: 345 GDPFLAS-PTSDREIIAPKIKERTHNVTEKVTQVLSLGADVLPEYKLQAPRIHRWTILHY 403
            +    S P+SD+ IIAPK+KERTHNVTEKVTQVLSLGADVLPEYKLQ PRI+++TILHY
Sbjct: 344 TEKKNTSPPSSDKTIIAPKVKERTHNVTEKVTQVLSLGADVLPEYKLQTPRINKFTILHY 403

Query: 404 SPFKAVWDWLILLLVIYTAVFTPYSAAFLLKETEEGPPATECGYACQPLAVVDLIVDIMF 463
           SPFKAVWDWLILLLVIYTA+FTPYSAAFLL + EE     ECGY+C PL VVDLIVDIMF
Sbjct: 404 SPFKAVWDWLILLLVIYTAIFTPYSAAFLLNDREEQ-KRRECGYSCSPLNVVDLIVDIMF 462

Query: 464 IVDILINFRTTYVNANEEVVSHPGRIAVHYFKGWFLIDMVAAIPFDLLIFGSGSEEL 520
           I+DILINFRTTYVN NEEVVS P +IA+HYFKGWFLIDMVAAIPFDLLIFGSGS+E+
Sbjct: 463 IIDILINFRTTYVNQNEEVVSDPAKIAIHYFKGWFLIDMVAAIPFDLLIFGSGSDEV 519


>gi301629242
          Length = 962

 Score =  599 bits (1545), Expect = e-168,   Method: Compositional matrix adjust.
 Identities = 291/329 (88%), Positives = 304/329 (92%), Gaps = 6/329 (1%)

Query: 377 VLSLGADVLPEYKLQAPRIHRWTILHYSPFKAVWDWLILLLVIYTAVFTPYSAAFLLKET 436
           VLSLGADVLPEYKLQAPRIH+WTILHYSPFKAVWDWLILLLVIYTA+FTPYSAAFLL + 
Sbjct: 1   VLSLGADVLPEYKLQAPRIHKWTILHYSPFKAVWDWLILLLVIYTAIFTPYSAAFLLGDQ 60

Query: 437 EEGPPATECGYACQPLAVVDLIVDIMFIVDILINFRTTYVNANEEVVSHPGRIAVHYFKG 496
           EE     +CGY+C PL+VVDLIVDIMFI+DILINFRTTYVN NEEVVSHPG+IA+HYFKG
Sbjct: 61  EE-AENEQCGYSCNPLSVVDLIVDIMFIIDILINFRTTYVNTNEEVVSHPGKIAIHYFKG 119

Query: 497 WFLIDMVAAIPFDLLIFGSGSEE---LIGLLKTARLLRLVRVARKLDRYSEYGAAVLFLL 553
           WFLIDMVAAIPFDLLIFGSGSEE   LIGLLKTARLLRLVRVARKLDRYSEYGAAVLFLL
Sbjct: 120 WFLIDMVAAIPFDLLIFGSGSEETTTLIGLLKTARLLRLVRVARKLDRYSEYGAAVLFLL 179

Query: 554 MCTFALIAHWLACIWYAIGNMEQPHMDSR-IGWLHNLGDQIGKPYNSSGL-GGPSIKDKY 611
           MCTFALIAHWLACIWYAIGNME    + R IGWL++LG QI KPYNS+    GPSI DKY
Sbjct: 180 MCTFALIAHWLACIWYAIGNMEHYDQEYRPIGWLYSLGIQIMKPYNSTNAKSGPSINDKY 239

Query: 612 VTALYFTFSSLTSVGFGNVSPNTNSEKIFSICVMLIGSLMYASIFGNVSAIIQRLYSGTA 671
           VTALYFTFSSLTSVGFGNVSPNTNSEKIFSICVMLIGSLMYASIFGNVSAIIQRLYSGTA
Sbjct: 240 VTALYFTFSSLTSVGFGNVSPNTNSEKIFSICVMLIGSLMYASIFGNVSAIIQRLYSGTA 299

Query: 672 RYHTQMLRVREFIRFHQIPNPLRQRLEEY 700
           RYHTQMLRVREFIRFHQIPNPLRQRLEEY
Sbjct: 300 RYHTQMLRVREFIRFHQIPNPLRQRLEEY 328


>gi326934029
          Length = 1146

 Score =  595 bits (1534), Expect = e-167,   Method: Compositional matrix adjust.
 Identities = 293/329 (89%), Positives = 304/329 (92%), Gaps = 9/329 (2%)

Query: 376 QVLSLGADVLPEYKLQAPRIHRWTILHYSPFKAVWDWLILLLVIYTAVFTPYSAAFLLKE 435
           QVLSLGADVLPEYKLQAPRIH+WTILHYSPFKAVWDWLILLLVIYTA+FTPYSAAFLL +
Sbjct: 10  QVLSLGADVLPEYKLQAPRIHKWTILHYSPFKAVWDWLILLLVIYTAIFTPYSAAFLLND 69

Query: 436 TEEGPPATECGYACQPLAVVDLIVDIMFIVDILINFRTTYVNANEEVVSHPGRIAVHYFK 495
            EE      CGY+C PL VVDLIVDIMFI+DILINFRTTYVN+NEEVVSHP +IA+HYFK
Sbjct: 70  QEEAQ-RHNCGYSCSPLNVVDLIVDIMFIIDILINFRTTYVNSNEEVVSHPAKIAIHYFK 128

Query: 496 GWFLIDMVAAIPFDLLIFGSGSEE---LIGLLKTARLLRLVRVARKLDRYSEYGAAVLFL 552
           GWFLIDMVAAIPFDLLIFGSGSEE   LIGLLKTARLLRLVRVARKLDRYSEYGAAVLFL
Sbjct: 129 GWFLIDMVAAIPFDLLIFGSGSEETTTLIGLLKTARLLRLVRVARKLDRYSEYGAAVLFL 188

Query: 553 LMCTFALIAHWLACIWYAIGNMEQPHMDSRIGWLHNLGDQIGKPYNSSG-LGGPSIKDKY 611
           LMCTFALIAHWLACIWYAIGN+E      RIGWLH+LGDQIGKP N S  L GP+IKDKY
Sbjct: 189 LMCTFALIAHWLACIWYAIGNVE----GQRIGWLHSLGDQIGKPLNDSNPLYGPTIKDKY 244

Query: 612 VTALYFTFSSLTSVGFGNVSPNTNSEKIFSICVMLIGSLMYASIFGNVSAIIQRLYSGTA 671
           VTALYFTFSSLTSVGFGNVSPNTNSEKIFSICVMLIGSLMYASIFGNVSAIIQRLYSGTA
Sbjct: 245 VTALYFTFSSLTSVGFGNVSPNTNSEKIFSICVMLIGSLMYASIFGNVSAIIQRLYSGTA 304

Query: 672 RYHTQMLRVREFIRFHQIPNPLRQRLEEY 700
           RYHTQMLRVREFIRFHQIPNPLRQRLEEY
Sbjct: 305 RYHTQMLRVREFIRFHQIPNPLRQRLEEY 333


>gi363729842
          Length = 857

 Score =  593 bits (1529), Expect = e-167,   Method: Compositional matrix adjust.
 Identities = 292/332 (87%), Positives = 305/332 (91%), Gaps = 9/332 (2%)

Query: 373 KVTQVLSLGADVLPEYKLQAPRIHRWTILHYSPFKAVWDWLILLLVIYTAVFTPYSAAFL 432
           ++  VLSLGADVLPEYKLQAPRIH+WTILHYSPFKAVWDWLILLLVIYTA+FTPYSAAFL
Sbjct: 12  QLNAVLSLGADVLPEYKLQAPRIHKWTILHYSPFKAVWDWLILLLVIYTAIFTPYSAAFL 71

Query: 433 LKETEEGPPATECGYACQPLAVVDLIVDIMFIVDILINFRTTYVNANEEVVSHPGRIAVH 492
           L + EE      CGY+C PL VVDLIVDIMFI+DILINFRTTYVN+NEEVVSHP +IA+H
Sbjct: 72  LNDQEEAQ-RHNCGYSCSPLNVVDLIVDIMFIIDILINFRTTYVNSNEEVVSHPAKIAIH 130

Query: 493 YFKGWFLIDMVAAIPFDLLIFGSGSEE---LIGLLKTARLLRLVRVARKLDRYSEYGAAV 549
           YFKGWFLIDMVAAIPFDLLIFGSGSEE   LIGLLKTARLLRLVRVARKLDRYSEYGAAV
Sbjct: 131 YFKGWFLIDMVAAIPFDLLIFGSGSEETTTLIGLLKTARLLRLVRVARKLDRYSEYGAAV 190

Query: 550 LFLLMCTFALIAHWLACIWYAIGNMEQPHMDSRIGWLHNLGDQIGKPYNSSG-LGGPSIK 608
           LFLLMCTFALIAHWLACIWYAIGN+E      RIGWLH+LGDQIGKP N S  L GP+IK
Sbjct: 191 LFLLMCTFALIAHWLACIWYAIGNVE----GQRIGWLHSLGDQIGKPLNDSNPLYGPTIK 246

Query: 609 DKYVTALYFTFSSLTSVGFGNVSPNTNSEKIFSICVMLIGSLMYASIFGNVSAIIQRLYS 668
           DKYVTALYFTFSSLTSVGFGNVSPNTNSEKIFSICVMLIGSLMYASIFGNVSAIIQRLYS
Sbjct: 247 DKYVTALYFTFSSLTSVGFGNVSPNTNSEKIFSICVMLIGSLMYASIFGNVSAIIQRLYS 306

Query: 669 GTARYHTQMLRVREFIRFHQIPNPLRQRLEEY 700
           GTARYHTQMLRVREFIRFHQIPNPLRQRLEEY
Sbjct: 307 GTARYHTQMLRVREFIRFHQIPNPLRQRLEEY 338


>gi198429038
          Length = 1173

 Score =  592 bits (1527), Expect = e-166,   Method: Compositional matrix adjust.
 Identities = 337/677 (49%), Positives = 434/677 (64%), Gaps = 74/677 (10%)

Query: 60  MQRPCTCDFLHGPRTQRRAAAQIAQALLGAEERKV-EIAFYRKDGSCFLCLVDVVPVKNE 118
           +Q+ C C+FL G  T       + +A+    ER+V ++  Y+K+G  F+C + V PV+N+
Sbjct: 131 LQKSCACEFLFGSETGTDEIFALKEAIQNDVEREVSDVTLYKKNGVQFICSILVAPVRND 190

Query: 119 DGAVIMFILNFEVVMEKDMVGSPAHDTNHRGPPTSWLAPGRAKTFRLKLPALLALTARES 178
            G  +M ILNFE          P  D       ++   P +  +  L +P   ++ +   
Sbjct: 191 HGEPVMLILNFE----------PKEDKKEEQ--STPKKPSKIVSSILSIPPFQSIASINR 238

Query: 179 SVRSGGAGGAGAPGAVVVDVDLTPAA-----PSSESLALDEVTA------MDNHVAGLG- 226
           S            G+  V    +P       P++ ++ +++         + +   G G 
Sbjct: 239 SSSQPSELQENFEGSDDVTRPQSPVTSQSKLPTNGTVGVNDKKPNIQHRHLSDQPQGTGK 298

Query: 227 PAEERRALVGP--GSPPRSAPGQLPSPRAHSLNPDASGSSCSLARTRSRESCASVRRASS 284
           P E RR L  P    P +S  G+  +   +S            A + + ++ + +R+ASS
Sbjct: 299 PPESRRYLSVPVVAPPNKSRNGKHSTSSEYSDVITRDKHLIFPAMSLAPDNQSQIRQASS 358

Query: 285 ADDIEAMRAGVLPPPPRHASTGAMHPLRSGLLNSTSDSDLVR--YRTISKIPQITLNFVD 342
             +++  R     P  + + +G         ++STSDSDL++    T  + P   + F D
Sbjct: 359 MVNLKWPRNE--QPRQKKSFSG---------ISSTSDSDLLKSCKETTGRRPSF-VTFAD 406

Query: 343 LKGDPFLASPTSDREIIAPKIKERTHNVTEKVTQVLSLGADVLPEYKLQAPRIHRWTILH 402
                     T  R+ +   +KE+   VT KVT+VLSLGA+VLPEYKLQ P IH+WTILH
Sbjct: 407 ----------TLLRDNLT-TVKEKP--VTGKVTEVLSLGAEVLPEYKLQVPYIHKWTILH 453

Query: 403 YSPFKAVWDWLILLLVIYTAVFTPYSAAFLLK-----ETEEGPPATECGYACQPLAVVDL 457
           YS FKAVWDWLIL+LVIYTA+FTP++AAF+LK     +TE   P     ++ +PL V++L
Sbjct: 454 YSLFKAVWDWLILILVIYTAIFTPFTAAFVLKLRHEVKTETSSPRQGYDFS-EPLTVIEL 512

Query: 458 IVDIMFIVDILINFRTTYVNANEEVVSHPGRIAVHYFKGWFLIDMVAAIPFDLLIFGSGS 517
           +VDI F++DILINFRTTYVN N+EVVS PG+IA+HYFKGWFLID+VAA+PFDLL+ G G 
Sbjct: 513 LVDIFFVIDILINFRTTYVNKNDEVVSKPGKIAIHYFKGWFLIDLVAAVPFDLLVAGQGQ 572

Query: 518 EE------LIGLLKTARLLRLVRVARKLDRYSEYGAAVLFLLMCTFALIAHWLACIWYAI 571
           ++      LIGLLKTARLLRLVRVARKLDRYSE+GAAVLFLLMCTF LIAHWLACIWYAI
Sbjct: 573 QQEVGITTLIGLLKTARLLRLVRVARKLDRYSEFGAAVLFLLMCTFVLIAHWLACIWYAI 632

Query: 572 GNMEQPHMDSRIGWLHNLGDQIGKPYNSSGLGG--------PSIKDKYVTALYFTFSSLT 623
           GNME+PH+   IGWL NLG Q+ KPY++S   G        PS KDKY+TALYFTFSSLT
Sbjct: 633 GNMERPHLKDNIGWLDNLGFQLHKPYHNSYANGTMVASSRGPSTKDKYITALYFTFSSLT 692

Query: 624 SVGFGNVSPNTNSEKIFSICVMLIGSLMYASIFGNVSAIIQRLYSGTARYHTQMLRVREF 683
           SVGFGNVSPNTN+EKIFSICVMLIG+LMYASIFGNVSAIIQRLYSGTARYHTQMLRV+EF
Sbjct: 693 SVGFGNVSPNTNNEKIFSICVMLIGALMYASIFGNVSAIIQRLYSGTARYHTQMLRVKEF 752

Query: 684 IRFHQIPNPLRQRLEEY 700
           IRFHQIPNPLRQRLEEY
Sbjct: 753 IRFHQIPNPLRQRLEEY 769


>gi292619362
          Length = 872

 Score =  582 bits (1499), Expect = e-163,   Method: Compositional matrix adjust.
 Identities = 280/352 (79%), Positives = 310/352 (88%), Gaps = 8/352 (2%)

Query: 354 SDREIIAPKIKERTHNVTEKVTQVLSLGADVLPEYKLQAPRIHRWTILHYSPFKAVWDWL 413
           S+ E++ PK+KERT NVTEKVTQVLSLGADVLPEYKLQAP +H+W +LHYSPFKA+WDW+
Sbjct: 27  SNIELVTPKVKERTQNVTEKVTQVLSLGADVLPEYKLQAPDVHKWIMLHYSPFKAIWDWV 86

Query: 414 ILLLVIYTAVFTPYSAAFLLKETEEGPPATECGYACQPLAVVDLIVDIMFIVDILINFRT 473
           ILLLV+YTAVFTP+SAAFLL E E+    T CGY C PL VVD+IVD++FI DI+I FRT
Sbjct: 87  ILLLVLYTAVFTPFSAAFLLNELEDERRQT-CGYTCNPLNVVDVIVDVLFIADIVITFRT 145

Query: 474 TYVNANEEVVSHPGRIAVHYFKGWFLIDMVAAIPFDLLIFGSGSEE----LIGLLKTARL 529
           TYVN N+EVV+HP RIA+HY KGWF IDMVAAIPFDLLIF SGS+E    LIGLLKTARL
Sbjct: 146 TYVNHNDEVVTHPKRIAIHYIKGWFFIDMVAAIPFDLLIFRSGSDETTATLIGLLKTARL 205

Query: 530 LRLVRVARKLDRYSEYGAAVLFLLMCTFALIAHWLACIWYAIGNMEQPHMDSRIGWLHNL 589
           LRLVRVARKLDRYSEYGAAVLFLLMCTF LIAHWLACIWYAIG++E+P+M  + GWL NL
Sbjct: 206 LRLVRVARKLDRYSEYGAAVLFLLMCTFGLIAHWLACIWYAIGHVERPYM--KTGWLDNL 263

Query: 590 GDQIGKPYNSS-GLGGPSIKDKYVTALYFTFSSLTSVGFGNVSPNTNSEKIFSICVMLIG 648
            DQ+GK YN S    GPSI+DKY+TALYFTFSSLTSVGFGNVSPNTNSEK+FSICVM IG
Sbjct: 264 ADQLGKRYNDSDASSGPSIQDKYITALYFTFSSLTSVGFGNVSPNTNSEKMFSICVMFIG 323

Query: 649 SLMYASIFGNVSAIIQRLYSGTARYHTQMLRVREFIRFHQIPNPLRQRLEEY 700
           SLMYASIFGNVSAIIQRLYSGT RYHTQMLRV+EFIRFHQIP  LRQRLEEY
Sbjct: 324 SLMYASIFGNVSAIIQRLYSGTTRYHTQMLRVKEFIRFHQIPGGLRQRLEEY 375


>gi298569851
          Length = 756

 Score =  574 bits (1479), Expect = e-161,   Method: Compositional matrix adjust.
 Identities = 284/337 (84%), Positives = 298/337 (88%), Gaps = 15/337 (4%)

Query: 375 TQVLSLGADVLPEYKLQAPRIHRWTILHYSPFKAVWDWLILLLVIYTAVFTPYSAAFLLK 434
           ++VLSLGADVLPEYKLQAPRIH+WT+LHYSPFKAVWDWLILLLVIYTA+ TPYSAAFLL 
Sbjct: 36  SRVLSLGADVLPEYKLQAPRIHKWTVLHYSPFKAVWDWLILLLVIYTAILTPYSAAFLLD 95

Query: 435 ETEEGPPATECGYACQPLAVVDLIVDIMFIVDILINFRTTYVNANEEVVSHPGRIAVHYF 494
             E+G     CGY+C PL VVDLIVDIMFI+DI+INFRTTYVNAN+EVVSHP RIAVHYF
Sbjct: 96  NAEDGS-MQNCGYSCSPLNVVDLIVDIMFIIDIVINFRTTYVNANDEVVSHPLRIAVHYF 154

Query: 495 KGWFLIDMVAAIPFDLLIFGSGSE---------ELIGLLKTARLLRLVRVARKLDRYSEY 545
           KGWFLIDMVAAIPFDLLI+ SG E          LIGLLKTARLLRLVRVARKLDRYSEY
Sbjct: 155 KGWFLIDMVAAIPFDLLIYRSGEEVSAEPTQQTTLIGLLKTARLLRLVRVARKLDRYSEY 214

Query: 546 GAAVLFLLMCTFALIAHWLACIWYAIGNMEQPHMDSRIGWLHNLGDQIGKPYNSSG--LG 603
           GAAVLFLLMCTFALIAHWLACIWYAIGN+EQ   +  IGWLH LG  +GK YN S     
Sbjct: 215 GAAVLFLLMCTFALIAHWLACIWYAIGNVEQ---NRSIGWLHALGVHLGKEYNISSPRSS 271

Query: 604 GPSIKDKYVTALYFTFSSLTSVGFGNVSPNTNSEKIFSICVMLIGSLMYASIFGNVSAII 663
           GPSIKDKYVTALYFTFSSLTSVGFGNVSPNTNSEKIFSICVMLIGSLMYASIFGNVSAII
Sbjct: 272 GPSIKDKYVTALYFTFSSLTSVGFGNVSPNTNSEKIFSICVMLIGSLMYASIFGNVSAII 331

Query: 664 QRLYSGTARYHTQMLRVREFIRFHQIPNPLRQRLEEY 700
           QRLYSGTARYHTQMLRVREFIRFHQIPNPLRQRLEEY
Sbjct: 332 QRLYSGTARYHTQMLRVREFIRFHQIPNPLRQRLEEY 368


>gi291237039
          Length = 1288

 Score =  561 bits (1447), Expect = e-157,   Method: Compositional matrix adjust.
 Identities = 274/359 (76%), Positives = 303/359 (84%), Gaps = 17/359 (4%)

Query: 356 REIIAPKIKERTHNVTEKVTQVLSLGADVLPEYKLQAPRIHRWTILHYSPFKAVWDWLIL 415
           +EI     +E+     EKV   LSLGADVLPEYKLQ PRIHRWTILHYSPFKAVWDW+IL
Sbjct: 472 KEISRDAQEEKEKQDDEKV---LSLGADVLPEYKLQQPRIHRWTILHYSPFKAVWDWIIL 528

Query: 416 LLVIYTAVFTPYSAAFLLKETEE-----GPPATECGYAC-----QPLAVVDLIVDIMFIV 465
           LLVIYTA+FTPY AAFLL E E+       P T   Y        PL ++DLIVD+MFI+
Sbjct: 529 LLVIYTAIFTPYVAAFLLNEDEKRTKLNKDPETRVNYGASNRYGDPLVIIDLIVDVMFII 588

Query: 466 DILINFRTTYVNANEEVVSHPGRIAVHYFKGWFLIDMVAAIPFDLLIFGSGSEE---LIG 522
           DILINFRTTYVN N+EVVSHPG+IAVHYFKGWFLID+VAAIPFDLL+FGS ++E   LIG
Sbjct: 589 DILINFRTTYVNKNDEVVSHPGKIAVHYFKGWFLIDVVAAIPFDLLLFGSETDETATLIG 648

Query: 523 LLKTARLLRLVRVARKLDRYSEYGAAVLFLLMCTFALIAHWLACIWYAIGNMEQPHMDSR 582
           LLKTARLLRLVRVARKLDRYSEYGAAVL LLMCTFALIAHWLACIWYAIGN+E+P +  +
Sbjct: 649 LLKTARLLRLVRVARKLDRYSEYGAAVLLLLMCTFALIAHWLACIWYAIGNVERPMLKYK 708

Query: 583 IGWLHNLGDQIGKPY-NSSGLGGPSIKDKYVTALYFTFSSLTSVGFGNVSPNTNSEKIFS 641
           IGWL +L  Q  +PY +++   GP++K KY+TALYFTFSSLTSVGFGNVSPNTNSEKIFS
Sbjct: 709 IGWLDHLAKQTHQPYFDNATNSGPTMKSKYITALYFTFSSLTSVGFGNVSPNTNSEKIFS 768

Query: 642 ICVMLIGSLMYASIFGNVSAIIQRLYSGTARYHTQMLRVREFIRFHQIPNPLRQRLEEY 700
           ICVMLIGSLMYASIFGNVSAIIQRLYSGTARYHTQMLRV+EFIRFHQIPNPLRQRLEEY
Sbjct: 769 ICVMLIGSLMYASIFGNVSAIIQRLYSGTARYHTQMLRVKEFIRFHQIPNPLRQRLEEY 827


 Score =  209 bits (533), Expect = 3e-51,   Method: Compositional matrix adjust.
 Identities = 98/184 (53%), Positives = 127/184 (69%), Gaps = 14/184 (7%)

Query: 1   MPVRRGHVAPQNTFLDTIIRKFEGQSRKFIIANARVENCAVIYCNDGFCELCGYSRAEVM 60
           MPVRRGHVAPQNTF+DTIIRKF+GQ+R F+IANA+VEN ++I+CNDGFCELCGYSRAEVM
Sbjct: 1   MPVRRGHVAPQNTFIDTIIRKFDGQNRNFVIANAQVENRSIIFCNDGFCELCGYSRAEVM 60

Query: 61  QRPCTCDFLHGPRTQRRAAAQIAQALLGAEERKVEIAFYRKDGSCFLCLVDVVPVKNEDG 120
           QRP +CDFL+G +T   A  Q+  AL G EE++VE+ FYR+DGS FLC V + PV+NE+ 
Sbjct: 61  QRPSSCDFLYGVKTSEPAVLQLKSALHGKEEKQVEVLFYRRDGSTFLCSVLIAPVRNEND 120

Query: 121 AVIMFILNFEVVME--------------KDMVGSPAHDTNHRGPPTSWLAPGRAKTFRLK 166
            V+M+ILN+E V +                +  +P+     R            +TFRL+
Sbjct: 121 EVVMYILNYEDVTDAPVREETNSSTTTGSAVAATPSGYKWKRSRRNRLFGKDNHRTFRLR 180

Query: 167 LPAL 170
           LP+L
Sbjct: 181 LPSL 184


>gi27886651
          Length = 905

 Score =  539 bits (1389), Expect = e-150,   Method: Compositional matrix adjust.
 Identities = 279/379 (73%), Positives = 296/379 (78%), Gaps = 57/379 (15%)

Query: 326 RYRTISKIPQITLNFVDLKGDPFLASPTSDREIIAP-KIKERTHNVTEKVTQVLSLGADV 384
           +YRTIS+IPQ TLNFV+   +   +S T++ EIIAP K+ ERT NVTEKVTQVLSLGADV
Sbjct: 174 KYRTISQIPQFTLNFVEFNLEKHRSSSTTEIEIIAPHKVVERTQNVTEKVTQVLSLGADV 233

Query: 385 LPEYKLQAPRIHRWTILHYSPFKAVWDWLILLLVIYTAVFTPYSAAFLLKETEEGPPATE 444
           LPEYKLQAPRIHRWTILHYSPFKAVWDWLILLLVIYTAVFTPYSAAFLL + +E      
Sbjct: 234 LPEYKLQAPRIHRWTILHYSPFKAVWDWLILLLVIYTAVFTPYSAAFLLSDQDESRRGA- 292

Query: 445 CGYACQPLAVVDLIVDIMFIVDILINFRTTYVNANEEVVSHPGRIAVHYFKGWFLIDMVA 504
           C Y C PL VVDLIVDIMF+VDI+INFRTTYVN N+EVVSHP RIAVHYFKGWFLIDMVA
Sbjct: 293 CSYTCSPLTVVDLIVDIMFVVDIVINFRTTYVNTNDEVVSHPRRIAVHYFKGWFLIDMVA 352

Query: 505 AIPFDLLIFGSGSEE---LIGLLKTARLLRLVRVARKLDRYSEYGAAVLFLLMCTFALIA 561
           AIPFDLLIF +GS+E   LIGLLKTARLLRLVRVARKLDRYSEYGAAVLFLLMCTFALIA
Sbjct: 353 AIPFDLLIFRTGSDETTTLIGLLKTARLLRLVRVARKLDRYSEYGAAVLFLLMCTFALIA 412

Query: 562 HWLACIWYAIGNMEQPHMDSRIGWLHNLGDQIGKPYNSSGLGGPSIKDKYVTALYFTFSS 621
           HWLACI                                                     S
Sbjct: 413 HWLACI----------------------------------------------------CS 420

Query: 622 LTSVGFGNVSPNTNSEKIFSICVMLIGSLMYASIFGNVSAIIQRLYSGTARYHTQMLRVR 681
           LTSVGFGNVSPNTNSEK+FSICVMLIGSLMYASIFGNVSAIIQRLYSGTARYHTQMLRV+
Sbjct: 421 LTSVGFGNVSPNTNSEKVFSICVMLIGSLMYASIFGNVSAIIQRLYSGTARYHTQMLRVK 480

Query: 682 EFIRFHQIPNPLRQRLEEY 700
           EFIRFHQIPNPLRQRLEEY
Sbjct: 481 EFIRFHQIPNPLRQRLEEY 499


 Score =  231 bits (590), Expect = 7e-58,   Method: Compositional matrix adjust.
 Identities = 106/130 (81%), Positives = 117/130 (90%)

Query: 1   MPVRRGHVAPQNTFLDTIIRKFEGQSRKFIIANARVENCAVIYCNDGFCELCGYSRAEVM 60
           MPVRRGHVAPQNT+LDTIIRKFEGQSRKF+IANA++ENCA+IYCNDGFCEL GYSR EVM
Sbjct: 1   MPVRRGHVAPQNTYLDTIIRKFEGQSRKFLIANAQMENCAIIYCNDGFCELFGYSRVEVM 60

Query: 61  QRPCTCDFLHGPRTQRRAAAQIAQALLGAEERKVEIAFYRKDGSCFLCLVDVVPVKNEDG 120
           Q+PCTCDFL GP T   A +++AQALLGAEE KV+I +YRKD S F CLVDVVPVKNEDG
Sbjct: 61  QQPCTCDFLTGPNTPSSAVSRLAQALLGAEECKVDILYYRKDASSFRCLVDVVPVKNEDG 120

Query: 121 AVIMFILNFE 130
           AVIMFILNFE
Sbjct: 121 AVIMFILNFE 130


>gi21750348
          Length = 905

 Score =  539 bits (1389), Expect = e-150,   Method: Compositional matrix adjust.
 Identities = 279/379 (73%), Positives = 296/379 (78%), Gaps = 57/379 (15%)

Query: 326 RYRTISKIPQITLNFVDLKGDPFLASPTSDREIIAP-KIKERTHNVTEKVTQVLSLGADV 384
           +YRTIS+IPQ TLNFV+   +   +S T++ EIIAP K+ ERT NVTEKVTQVLSLGADV
Sbjct: 174 KYRTISQIPQFTLNFVEFNLEKHRSSSTTEIEIIAPHKVVERTQNVTEKVTQVLSLGADV 233

Query: 385 LPEYKLQAPRIHRWTILHYSPFKAVWDWLILLLVIYTAVFTPYSAAFLLKETEEGPPATE 444
           LPEYKLQAPRIHRWTILHYSPFKAVWDWLILLLVIYTAVFTPYSAAFLL + +E      
Sbjct: 234 LPEYKLQAPRIHRWTILHYSPFKAVWDWLILLLVIYTAVFTPYSAAFLLSDQDESRRGA- 292

Query: 445 CGYACQPLAVVDLIVDIMFIVDILINFRTTYVNANEEVVSHPGRIAVHYFKGWFLIDMVA 504
           C Y C PL VVDLIVDIMF+VDI+INFRTTYVN N+EVVSHP RIAVHYFKGWFLIDMVA
Sbjct: 293 CSYTCSPLTVVDLIVDIMFVVDIVINFRTTYVNTNDEVVSHPRRIAVHYFKGWFLIDMVA 352

Query: 505 AIPFDLLIFGSGSEE---LIGLLKTARLLRLVRVARKLDRYSEYGAAVLFLLMCTFALIA 561
           AIPFDLLIF +GS+E   LIGLLKTARLLRLVRVARKLDRYSEYGAAVLFLLMCTFALIA
Sbjct: 353 AIPFDLLIFRTGSDETTTLIGLLKTARLLRLVRVARKLDRYSEYGAAVLFLLMCTFALIA 412

Query: 562 HWLACIWYAIGNMEQPHMDSRIGWLHNLGDQIGKPYNSSGLGGPSIKDKYVTALYFTFSS 621
           HWLACI                                                     S
Sbjct: 413 HWLACI----------------------------------------------------CS 420

Query: 622 LTSVGFGNVSPNTNSEKIFSICVMLIGSLMYASIFGNVSAIIQRLYSGTARYHTQMLRVR 681
           LTSVGFGNVSPNTNSEK+FSICVMLIGSLMYASIFGNVSAIIQRLYSGTARYHTQMLRV+
Sbjct: 421 LTSVGFGNVSPNTNSEKVFSICVMLIGSLMYASIFGNVSAIIQRLYSGTARYHTQMLRVK 480

Query: 682 EFIRFHQIPNPLRQRLEEY 700
           EFIRFHQIPNPLRQRLEEY
Sbjct: 481 EFIRFHQIPNPLRQRLEEY 499


 Score =  231 bits (590), Expect = 7e-58,   Method: Compositional matrix adjust.
 Identities = 106/130 (81%), Positives = 117/130 (90%)
[truncated: 524,560 more chars]
