# Supplementary material for: Assessment of the predictive accuracy of five in silico prediction tools, alone or in combination, and two metaservers to classify long QT syndrome gene mutations
Source: BMC Med Genet. 2015 May 13;16:34. doi: 10.1186/s12881-015-0176-z (PMC4630850; doi:10.1186/s12881-015-0176-z)
Supplement: Additional file 3: — Raw data. The zipped file contains all raw data results in txt format from the five different in silico prediction tools and two metaservers. [file 12881_2015_176_MOESM3_ESM.zip › Supplementary Materials 2/Predict SNP results/KCNH2/pathogenicity/sift_2.mut]

L200S
A209P
A209T
A209V
H210P
L212P
W216C
I219L
G220R
G220S
R230C
G232S
I241R
P244R
G249S
G252S
D257G
D257N
Y259H
V260L
T261M
A262V
S269N
T271I
F275L
G276S
N277D
N277K
N277S
V278A
V278L
N281D
N281S
E285K
F288V
M293L
S354C
R400Q
R400W
D422Y
R432W
F453C
S466L
V470M
R471W
G521S
R533C
R535H
K545T
