# Supplementary material for: Assessment of the predictive accuracy of five in silico prediction tools, alone or in combination, and two metaservers to classify long QT syndrome gene mutations
Source: BMC Med Genet. 2015 May 13;16:34. doi: 10.1186/s12881-015-0176-z (PMC4630850; doi:10.1186/s12881-015-0176-z)
Supplement: Additional file 3: — Raw data. The zipped file contains all raw data results in txt format from the five different in silico prediction tools and two metaservers. [file 12881_2015_176_MOESM3_ESM.zip › Supplementary Materials 2/Predict SNP results/KCNH2/pathogenicity/sift_2.out]

L200S	DELETERIOUS	0.00	2.83	307	309
A209P	DELETERIOUS	0.00	2.83	307	309
A209T	DELETERIOUS	0.00	2.83	307	309
A209V	DELETERIOUS	0.00	2.83	307	309
H210P	DELETERIOUS	0.00	2.83	307	309
L212P	DELETERIOUS	0.00	2.83	307	309
W216C	DELETERIOUS	0.00	2.83	301	309
I219L	DELETERIOUS	0.00	2.83	301	309
G220R	DELETERIOUS	0.00	2.83	301	309
G220S	DELETERIOUS	0.00	2.83	301	309
R230C	DELETERIOUS	0.00	2.86	260	309
G232S	TOLERATED	0.30	2.84	279	309
I241R	DELETERIOUS	0.00	2.83	301	309
P244R	TOLERATED	0.40	2.83	301	309
G249S	TOLERATED	0.67	2.83	301	309
G252S	DELETERIOUS	0.00	2.83	299	309
D257G	DELETERIOUS	0.00	2.83	301	309
D257N	DELETERIOUS	0.01	2.83	301	309
Y259H	DELETERIOUS	0.00	2.83	301	309
V260L	TOLERATED	0.12	2.83	301	309
T261M	DELETERIOUS	0.00	2.83	301	309
A262V	DELETERIOUS	0.00	2.83	301	309
S269N	DELETERIOUS	0.00	2.83	308	309
T271I	DELETERIOUS	0.00	2.83	308	309
F275L	DELETERIOUS	0.00	2.83	308	309
G276S	DELETERIOUS	0.00	2.83	308	309
N277D	DELETERIOUS	0.00	2.83	308	309
N277K	DELETERIOUS	0.00	2.83	308	309
N277S	DELETERIOUS	0.00	2.83	308	309
V278A	DELETERIOUS	0.00	2.83	308	309
V278L	DELETERIOUS	0.00	2.83	308	309
N281D	DELETERIOUS	0.01	2.83	308	309
N281S	TOLERATED	0.06	2.83	308	309
E285K	DELETERIOUS	0.00	2.83	308	309
F288V	DELETERIOUS	0.00	2.83	308	309
M293L	DELETERIOUS	0.00	2.83	308	309
S354C	DELETERIOUS	0.00	2.83	308	309
R400Q	DELETERIOUS	0.00	2.83	307	309
R400W	DELETERIOUS	0.00	2.83	307	309
D422Y	DELETERIOUS	0.00	2.83	307	309
R432W	DELETERIOUS	0.00	2.83	306	309
F453C	DELETERIOUS	0.00	2.83	301	309
S466L	DELETERIOUS	0.00	2.83	300	309
V470M	DELETERIOUS	0.00	2.83	300	309
R471W	DELETERIOUS	0.00	2.83	299	309
G521S	TOLERATED	1.00	3.06	149	309
R533C	DELETERIOUS	0.00	3.02	133	309
R535H	DELETERIOUS	0.04	3.02	133	309
K545T	TOLERATED	0.11	3.06	124	309
