# Supplementary material for: Assessment of the predictive accuracy of five in silico prediction tools, alone or in combination, and two metaservers to classify long QT syndrome gene mutations
Source: BMC Med Genet. 2015 May 13;16:34. doi: 10.1186/s12881-015-0176-z (PMC4630850; doi:10.1186/s12881-015-0176-z)
Supplement: Additional file 3: — Raw data. The zipped file contains all raw data results in txt format from the five different in silico prediction tools and two metaservers. [file 12881_2015_176_MOESM3_ESM.zip › Supplementary Materials 2/Predict SNP results/KCNH2/pathogenicity/sift_2.seq.query.out]

BLASTP 2.2.19 [Nov-02-2008]


Reference: Altschul, Stephen F., Thomas L. Madden, Alejandro A. Schaffer, 
Jinghui Zhang, Zheng Zhang, Webb Miller, and David J. Lipman (1997), 
"Gapped BLAST and PSI-BLAST: a new generation of protein database search
programs",  Nucleic Acids Res. 25:3389-3402.


Reference for compositional score matrix adjustment: Altschul, Stephen F., 
John C. Wootton, E. Michael Gertz, Richa Agarwala, Aleksandr Morgulis,
Alejandro A. Schaffer, and Yi-Kuo Yu (2005) "Protein database searches
using compositionally adjusted substitution matrices", FEBS J. 272:5101-5109.

Query= snvi30hmsq_@_2   
         (700 letters)

Database: NCBI_NR x 
           18,235,315 sequences; 6,253,148,003 total letters

Searching..................................................done


                                                                 Score    E
Sequences producing significant alignments:                      (bits) Value

gi4557729                                                            1451   0.0  
gi237862038                                                          1451   0.0  
gi103488986                                                          1450   0.0  
gi332869953                                                          1448   0.0  
gi3452413                                                            1448   0.0  
gi260918278                                                          1448   0.0  
gi384939656                                                          1447   0.0  
gi297289664                                                          1446   0.0  
gi302393575                                                          1441   0.0  
gi297592515                                                          1438   0.0  
gi125976021                                                          1437   0.0  
gi296210240                                                          1429   0.0  
gi26006805                                                           1429   0.0  
gi126723584                                                          1428   0.0  
gi50978876                                                           1422   0.0  
gi301759411                                                          1414   0.0  
gi26051273                                                           1399   0.0  
gi332869951                                                          1397   0.0  
gi384939658                                                          1395   0.0  
gi16758828                                                           1365   0.0  
gi149046553                                                          1364   0.0  
gi354478334                                                          1340   0.0  
gi2582017                                                            1334   0.0  
gi29835138                                                           1333   0.0  
gi148671198                                                          1333   0.0  
gi26006798                                                           1332   0.0  
gi290543555                                                          1332   0.0  
gi157042785                                                          1332   0.0  
gi2582009                                                            1324   0.0  
gi50346158                                                           1315   0.0  
gi344235688                                                          1300   0.0  
gi2582016                                                            1284   0.0  
gi2582011                                                            1276   0.0  
gi126341148                                                          1249   0.0  
gi355561173                                                          1175   0.0  
gi351695417                                                          1168   0.0  
gi380805787                                                          1165   0.0  
gi363729842                                                          1102   0.0  
gi297682001                                                          1099   0.0  
gi301629242                                                          1038   0.0  
gi298569851                                                          1011   0.0  
gi326934029                                                          1011   0.0  
gi363743400                                                           985   0.0  
gi224086222                                                           984   0.0  
gi301617197                                                           983   0.0  
gi327275267                                                           978   0.0  
gi47225221                                                            973   0.0  
gi169158960                                                           964   0.0  
gi298569849                                                           960   0.0  
gi111955346                                                           960   0.0  
gi224054914                                                           948   0.0  
gi18777774                                                            947   0.0  
gi363736063                                                           947   0.0  
gi326922817                                                           946   0.0  
gi148695046                                                           944   0.0  
gi351694553                                                           943   0.0  
gi116875836                                                           943   0.0  
gi301607419                                                           940   0.0  
gi11121258                                                            940   0.0  
gi126326249                                                           940   0.0  
gi149639498                                                           939   0.0  
gi301778993                                                           939   0.0  
gi281343302                                                           939   0.0  
gi126326251                                                           938   0.0  
gi291391631                                                           937   0.0  
gi149730657                                                           937   0.0  
gi354495026                                                           937   0.0  
gi74004406                                                            936   0.0  
gi297668726                                                           936   0.0  
gi348585701                                                           935   0.0  
gi27886653                                                            935   0.0  
gi109099864                                                           935   0.0  
gi114581438                                                           934   0.0  
gi344268043                                                           934   0.0  
gi62702227                                                            933   0.0  
gi332234055                                                           932   0.0  
gi297471682                                                           932   0.0  
gi296204686                                                           931   0.0  
gi119887631                                                           931   0.0  
gi63080990                                                            929   0.0  
gi26051271                                                            927   0.0  
gi45945867                                                            926   0.0  
gi119574459                                                           926   0.0  
gi344248477                                                           926   0.0  
gi30583511                                                            926   0.0  
gi11933152                                                            924   0.0  
gi334322871                                                           924   0.0  
gi348544408                                                           923   0.0  
gi4104136                                                             921   0.0  
gi194216772                                                           919   0.0  
gi327283101                                                           917   0.0  
gi149773580                                                           916   0.0  
gi189520114                                                           915   0.0  
gi348519873                                                           915   0.0  
gi301773320                                                           915   0.0  
gi281348902                                                           914   0.0  
gi16758818                                                            913   0.0  
gi311266979                                                           913   0.0  
gi149054535                                                           913   0.0  
gi297701482                                                           912   0.0  
gi355568816                                                           911   0.0  
gi109116777                                                           911   0.0  
gi13540549                                                            910   0.0  
gi119614714                                                           909   0.0  
gi83423518                                                            909   0.0  
gi119614715                                                           909   0.0  
gi296476291                                                           909   0.0  
gi190337148                                                           908   0.0  
gi354481664                                                           908   0.0  
gi359320290                                                           908   0.0  
gi47086359                                                            907   0.0  
gi296201769                                                           906   0.0  
gi194383152                                                           906   0.0  
gi351704441                                                           905   0.0  
gi344285636                                                           904   0.0  
gi348560445                                                           904   0.0  
gi296201767                                                           904   0.0  
gi355754277                                                           903   0.0  
gi194390974                                                           903   0.0  
gi348508988                                                           902   0.0  
gi47217815                                                            895   0.0  
gi344240671                                                           894   0.0  
gi47215607                                                            884   0.0  
gi325651834                                                           878   0.0  
gi384946930                                                           878   0.0  
gi185134531                                                           873   0.0  
gi292619362                                                           870   0.0  
gi296488198                                                           870   0.0  
gi26006812                                                            859   0.0  
gi47218642                                                            854   0.0  
gi291237039                                                           823   0.0  
gi198429038                                                           819   0.0  
gi123243194                                                           812   0.0  
gi300793681                                                           810   0.0  
gi27886651                                                            806   0.0  
gi119614716                                                           806   0.0  
gi21750348                                                            806   0.0  
gi296201771                                                           805   0.0  
gi332848803                                                           803   0.0  
gi348542666                                                           796   0.0  
gi328700860                                                           790   0.0  
gi328700858                                                           790   0.0  
gi348536236                                                           790   0.0  
gi47219730                                                            785   0.0  
gi270008891                                                           783   0.0  
gi189238251                                                           783   0.0  
gi241159420                                                           781   0.0  
gi321479480                                                           779   0.0  
gi307180612                                                           779   0.0  
gi115966284                                                           772   0.0  
gi115764818                                                           772   0.0  
gi383854726                                                           768   0.0  
gi340724578                                                           768   0.0  
gi328782740                                                           768   0.0  
gi340724576                                                           764   0.0  
gi380021134                                                           760   0.0  
gi335305125                                                           758   0.0  
gi195430870                                                           754   0.0  
gi332243346                                                           750   0.0  
gi158285159                                                           747   0.0  
gi194756886                                                           743   0.0  
gi17136454                                                            742   0.0  
gi195341806                                                           742   0.0  
gi195489478                                                           739   0.0  
gi194886042                                                           738   0.0  
gi195586289                                                           736   0.0  
gi268575152                                                           735   0.0  
gi193205559                                                           733   0.0  
gi193205557                                                           732   0.0  
gi17555416                                                            731   0.0  
gi193205552                                                           731   0.0  
gi193205550                                                           731   0.0  
gi256084289                                                           731   0.0  
gi360045244                                                           730   0.0  
gi308490985                                                           730   0.0  
gi193205548                                                           730   0.0  
gi193205554                                                           730   0.0  
gi341889701                                                           729   0.0  
gi193205546                                                           728   0.0  
gi339257350                                                           726   0.0  
gi195151279                                                           726   0.0  
gi355697197                                                           720   0.0  
gi313240646                                                           714   0.0  
gi313226561                                                           714   0.0  
gi332028911                                                           713   0.0  
gi357624812                                                           703   0.0  
gi34783890                                                            693   0.0  
gi307197082                                                           688   0.0  
gi242009126                                                           672   0.0  
gi118341648                                                           657   0.0  
gi358334145                                                           654   0.0  
gi27886665                                                            650   0.0  
gi47226372                                                            622   e-175
gi156350337                                                           618   e-174
gi196002797                                                           612   e-172
gi313225002                                                           598   e-168
gi360044356                                                           596   e-167
gi344276522                                                           595   e-167
gi256081332                                                           588   e-165
gi358342583                                                           545   e-152
gi157120215                                                           543   e-151
gi221116011                                                           540   e-150
gi221132253                                                           528   e-147
gi47199936                                                            523   e-145
gi221124816                                                           522   e-145
gi350593536                                                           519   e-144
gi115738175                                                           513   e-142
gi312087122                                                           511   e-142
gi13623463                                                            506   e-140
gi291226780                                                           503   e-139
gi170581772                                                           498   e-138
gi292626725                                                           494   e-137
gi224047176                                                           491   e-136
gi348530621                                                           490   e-136
gi221122877                                                           490   e-135
gi260804669                                                           490   e-135
gi363731504                                                           488   e-135
gi116007160                                                           488   e-135
gi320542083                                                           488   e-135
gi326915235                                                           488   e-135
gi195130072                                                           488   e-135
gi195354621                                                           488   e-135
gi195432719                                                           487   e-135
gi195478693                                                           487   e-135
gi195396633                                                           487   e-134
gi190337344                                                           487   e-134
gi242010493                                                           486   e-134
gi198471179                                                           486   e-134
gi328708053                                                           486   e-134
gi270006159                                                           486   e-134
gi157312                                                              486   e-134
gi301763595                                                           486   e-134
gi189236719                                                           486   e-134
gi194894876                                                           486   e-134
gi47218192                                                            486   e-134
gi80478033                                                            485   e-134
gi24642070                                                            485   e-134
gi109018388                                                           485   e-134
gi334322066                                                           485   e-134
gi332247860                                                           485   e-134
gi344277084                                                           485   e-134
gi84370250                                                            485   e-134
gi291402449                                                           485   e-134
gi13929046                                                            485   e-134
gi2584731                                                             485   e-134
gi348577225                                                           485   e-134
gi149641453                                                           485   e-134
gi4504831                                                             485   e-134
gi357614528                                                           484   e-134
gi33327424                                                            484   e-134
gi327262483                                                           484   e-134
gi348501402                                                           483   e-133
gi307169880                                                           483   e-133
gi113676164                                                           483   e-133
gi354721142                                                           483   e-133
gi380015842                                                           482   e-133
gi307192517                                                           481   e-133
gi383849890                                                           481   e-133
gi324518686                                                           480   e-132
gi157134827                                                           480   e-132
gi354474298                                                           479   e-132
gi109083888                                                           479   e-132
gi126282552                                                           478   e-132
gi345497845                                                           478   e-132
gi348522867                                                           478   e-132
gi255522969                                                           478   e-132
gi326921157                                                           478   e-132
gi296215231                                                           478   e-132
gi149737161                                                           478   e-132
gi344273875                                                           478   e-132
gi19424324                                                            478   e-132
gi188528967                                                           477   e-132
gi20799308                                                            477   e-132
gi22024390                                                            477   e-132
gi300794853                                                           477   e-132
gi118092120                                                           477   e-132
gi348527470                                                           477   e-132
gi73963139                                                            477   e-132
gi42490787                                                            477   e-132
gi301756725                                                           477   e-131
gi281347248                                                           477   e-131
gi291406550                                                           477   e-131
gi292620311                                                           476   e-131
gi224051845                                                           476   e-131
gi26328257                                                            476   e-131
gi345802856                                                           476   e-131
gi301763597                                                           476   e-131
gi344243649                                                           476   e-131
gi340721709                                                           475   e-131
gi327275756                                                           475   e-131
gi332247862                                                           475   e-131
gi344277086                                                           475   e-131
gi351703423                                                           475   e-131
gi47222221                                                            475   e-131
gi321464403                                                           475   e-131
gi27437001                                                            475   e-131
gi350406644                                                           475   e-131
gi109018386                                                           475   e-131
gi149041059                                                           475   e-131
gi6754422                                                             475   e-131
gi355745944                                                           475   e-131
gi301610366                                                           474   e-131
gi80474806                                                            474   e-131
gi27805967                                                            474   e-131
gi348577227                                                           474   e-131
gi338724840                                                           474   e-131
gi291402451                                                           474   e-131
gi354472796                                                           474   e-131
gi6625694                                                             474   e-131
gi113679877                                                           474   e-131
gi260782489                                                           474   e-131
gi296478832                                                           473   e-130
gi327259016                                                           473   e-130
gi27886648                                                            471   e-130
gi148704544                                                           471   e-130
gi220675629                                                           471   e-130
gi241843862                                                           470   e-129
gi94732807                                                            469   e-129
gi322798657                                                           468   e-129
gi328708049                                                           466   e-128
gi301626368                                                           464   e-128
gi345323717                                                           464   e-128
gi351700698                                                           463   e-127
gi348508859                                                           463   e-127
gi115640621                                                           463   e-127
gi156401053                                                           463   e-127
gi224045359                                                           463   e-127
gi348588937                                                           463   e-127
gi291399689                                                           462   e-127
gi296228172                                                           462   e-127
gi363743568                                                           462   e-127
gi114585665                                                           462   e-127
gi118086022                                                           462   e-127
gi190337132                                                           462   e-127
gi297671908                                                           462   e-127
gi149729695                                                           462   e-127
gi16322995                                                            462   e-127
gi27886667                                                            462   e-127
gi387762981                                                           462   e-127
gi332232195                                                           462   e-127
gi73990017                                                            462   e-127
gi94733538                                                            462   e-127
gi292624195                                                           462   e-127
gi301777552                                                           462   e-127
gi281351049                                                           461   e-127
gi348536950                                                           461   e-127
gi126341421                                                           461   e-127
gi326921970                                                           461   e-127
gi326672266                                                           461   e-127
gi47213389                                                            460   e-127
gi297471328                                                           460   e-126
gi317419438                                                           460   e-126
gi148691711                                                           460   e-126
gi149027428                                                           460   e-126
gi21489989                                                            459   e-126
gi148691710                                                           459   e-126
gi344288085                                                           459   e-126
gi354476591                                                           459   e-126
gi149027427                                                           459   e-126
gi122065252                                                           459   e-126
gi148691712                                                           459   e-126
gi149027429                                                           459   e-126
gi341875037                                                           458   e-126
gi327274895                                                           458   e-126
gi156401055                                                           458   e-126
gi312071951                                                           457   e-126
gi308506985                                                           457   e-126
gi301605668                                                           457   e-126
gi344240327                                                           457   e-125
gi170594135                                                           457   e-125
gi73532782                                                            457   e-125
gi348524919                                                           456   e-125
gi26339460                                                            456   e-125
gi156371584                                                           456   e-125
gi326665837                                                           456   e-125
gi4731355                                                             454   e-125
gi71989969                                                            454   e-125
gi268566417                                                           452   e-124
gi196002787                                                           451   e-124
gi170049016                                                           450   e-123
gi189240721                                                           449   e-123
gi270012947                                                           449   e-123
gi157116789                                                           448   e-123
gi348509338                                                           445   e-122
gi156397947                                                           444   e-122
gi48527519                                                            443   e-121
gi301622907                                                           443   e-121
gi334322690                                                           442   e-121
gi158292882                                                           441   e-121
gi149054246                                                           439   e-120
gi326670721                                                           439   e-120
gi16758436                                                            439   e-120
gi124487121                                                           439   e-120
gi296202934                                                           439   e-120
gi148670587                                                           439   e-120
gi3702616                                                             439   e-120
gi114667303                                                           439   e-120
gi354485008                                                           438   e-120
gi358417483                                                           438   e-120
gi6912446                                                             438   e-120
gi297701114                                                           437   e-120
gi156401213                                                           437   e-120
gi338711428                                                           437   e-120
gi291224747                                                           437   e-120
gi73965691                                                            437   e-120
gi344251934                                                           437   e-120
gi348537728                                                           437   e-120
gi350590307                                                           437   e-119
gi291229424                                                           437   e-119
gi297487120                                                           437   e-119
gi281344534                                                           437   e-119
gi301773543                                                           436   e-119
gi355568698                                                           436   e-119
gi355754178                                                           434   e-119
gi332260875                                                           434   e-119
gi47226823                                                            434   e-119
gi195383478                                                           432   e-118
gi195121032                                                           429   e-117
gi194755713                                                           428   e-117
gi195168765                                                           428   e-117
gi358332697                                                           428   e-117
gi195436497                                                           428   e-117
gi20987684                                                            427   e-117
gi345481594                                                           426   e-116
gi358254534                                                           426   e-116
gi322792024                                                           426   e-116
gi383857459                                                           426   e-116
gi347968427                                                           425   e-116
gi159570347                                                           424   e-116
gi350593540                                                           423   e-115
gi350426330                                                           423   e-115
gi327277043                                                           423   e-115
gi195028498                                                           423   e-115
gi195487676                                                           422   e-115
gi195150787                                                           422   e-115
gi194880913                                                           422   e-115
gi195335430                                                           422   e-115
gi198457578                                                           422   e-115
gi328776551                                                           422   e-115
gi380022535                                                           421   e-115
gi229892357                                                           421   e-115
gi17136946                                                            421   e-115
gi487736                                                              421   e-115
gi256000831                                                           420   e-114
gi340723656                                                           420   e-114
gi348562743                                                           419   e-114
gi357608448                                                           418   e-114
gi170033058                                                           417   e-114
gi260785252                                                           417   e-114
gi256083117                                                           416   e-113
gi73963137                                                            415   e-113
gi27886646                                                            415   e-113
gi338719821                                                           415   e-113
gi354505970                                                           414   e-113
gi351697610                                                           414   e-113
gi223462175                                                           414   e-113
gi8659557                                                             414   e-112
gi196014721                                                           414   e-112
gi353230288                                                           414   e-112
gi5163195                                                             414   e-112
gi332206891                                                           413   e-112
gi341940863                                                           413   e-112
gi348580173                                                           412   e-112
gi297691762                                                           412   e-112
gi109096539                                                           412   e-112
gi355786072                                                           411   e-112
gi119578478                                                           411   e-112
gi38569493                                                            411   e-112
gi114644905                                                           411   e-112
gi355564204                                                           411   e-112
gi6331348                                                             411   e-112
gi300797919                                                           411   e-112
gi198415577                                                           410   e-111
gi26332609                                                            410   e-111
gi168693667                                                           410   e-111
gi148672193                                                           409   e-111
gi358341863                                                           409   e-111
gi344258982                                                           409   e-111
gi344267920                                                           409   e-111
gi296211588                                                           408   e-111
gi301773984                                                           407   e-111
gi281348547                                                           407   e-111
gi37223189                                                            404   e-109
gi358334727                                                           402   e-109
gi351699896                                                           402   e-109
gi348573545                                                           400   e-108
gi328709452                                                           394   e-107
gi345791871                                                           390   e-105
gi291389100                                                           390   e-105
gi358254616                                                           385   e-104
gi307196975                                                           383   e-103
gi241733194                                                           381   e-103
gi156386160                                                           380   e-102
gi332811993                                                           372   e-100
gi149032086                                                           370   e-100
gi196013071                                                           370   1e-99
gi198425825                                                           368   6e-99
gi256075548                                                           367   8e-99
gi350583920                                                           367   1e-98
gi360045441                                                           366   3e-98

>gi4557729
          Length = 1159

 Score = 1451 bits (3755), Expect = 0.0,   Method: Compositional matrix adjust.
 Identities = 700/700 (100%), Positives = 700/700 (100%)

Query: 1    TSDREIIAPKIKERTHNVTEKVTQVLSLGADVLPEYKLQAPRIHRWTILHYSPFKAVWDW 60
            TSDREIIAPKIKERTHNVTEKVTQVLSLGADVLPEYKLQAPRIHRWTILHYSPFKAVWDW
Sbjct: 353  TSDREIIAPKIKERTHNVTEKVTQVLSLGADVLPEYKLQAPRIHRWTILHYSPFKAVWDW 412

Query: 61   LILLLVIYTAVFTPYSAAFLLKETEEGPPATECGYACQPLAVVDLIVDIMFIVDILINFR 120
            LILLLVIYTAVFTPYSAAFLLKETEEGPPATECGYACQPLAVVDLIVDIMFIVDILINFR
Sbjct: 413  LILLLVIYTAVFTPYSAAFLLKETEEGPPATECGYACQPLAVVDLIVDIMFIVDILINFR 472

Query: 121  TTYVNANEEVVSHPGRIAVHYFKGWFLIDMVAAIPFDLLIFGSGSEELIGLLKTARLLRL 180
            TTYVNANEEVVSHPGRIAVHYFKGWFLIDMVAAIPFDLLIFGSGSEELIGLLKTARLLRL
Sbjct: 473  TTYVNANEEVVSHPGRIAVHYFKGWFLIDMVAAIPFDLLIFGSGSEELIGLLKTARLLRL 532

Query: 181  VRVARKLDRYSEYGAAVLFLLMCTFALIAHWLACIWYAIGNMEQPHMDSRIGWLHNLGDQ 240
            VRVARKLDRYSEYGAAVLFLLMCTFALIAHWLACIWYAIGNMEQPHMDSRIGWLHNLGDQ
Sbjct: 533  VRVARKLDRYSEYGAAVLFLLMCTFALIAHWLACIWYAIGNMEQPHMDSRIGWLHNLGDQ 592

Query: 241  IGKPYNSSGLGGPSIKDKYVTALYFTFSSLTSVGFGNVSPNTNSEKIFSICVMLIGSLMY 300
            IGKPYNSSGLGGPSIKDKYVTALYFTFSSLTSVGFGNVSPNTNSEKIFSICVMLIGSLMY
Sbjct: 593  IGKPYNSSGLGGPSIKDKYVTALYFTFSSLTSVGFGNVSPNTNSEKIFSICVMLIGSLMY 652

Query: 301  ASIFGNVSAIIQRLYSGTARYHTQMLRVREFIRFHQIPNPLRQRLEEYFQHAWSYTNGID 360
            ASIFGNVSAIIQRLYSGTARYHTQMLRVREFIRFHQIPNPLRQRLEEYFQHAWSYTNGID
Sbjct: 653  ASIFGNVSAIIQRLYSGTARYHTQMLRVREFIRFHQIPNPLRQRLEEYFQHAWSYTNGID 712

Query: 361  MNAVLKGFPECLQADICLHLNRSLLQHCKPFRGATKGCLRALAMKFKTTHAPPGDTLVHA 420
            MNAVLKGFPECLQADICLHLNRSLLQHCKPFRGATKGCLRALAMKFKTTHAPPGDTLVHA
Sbjct: 713  MNAVLKGFPECLQADICLHLNRSLLQHCKPFRGATKGCLRALAMKFKTTHAPPGDTLVHA 772

Query: 421  GDLLTALYFISRGSIEILRGDVVVAILGKNDIFGEPLNLYARPGKSNGDVRALTYCDLHK 480
            GDLLTALYFISRGSIEILRGDVVVAILGKNDIFGEPLNLYARPGKSNGDVRALTYCDLHK
Sbjct: 773  GDLLTALYFISRGSIEILRGDVVVAILGKNDIFGEPLNLYARPGKSNGDVRALTYCDLHK 832

Query: 481  IHRDDLLEVLDMYPEFSDHFWSSLEITFNLRDTNMIPGSPGSTELEGGFSRQRKRKLSFR 540
            IHRDDLLEVLDMYPEFSDHFWSSLEITFNLRDTNMIPGSPGSTELEGGFSRQRKRKLSFR
Sbjct: 833  IHRDDLLEVLDMYPEFSDHFWSSLEITFNLRDTNMIPGSPGSTELEGGFSRQRKRKLSFR 892

Query: 541  RRTDKDTEQPGEVSALGPGRAGAGPSSRGRPGGPWGESPSSGPSSPESSEDEGPGRSSSP 600
            RRTDKDTEQPGEVSALGPGRAGAGPSSRGRPGGPWGESPSSGPSSPESSEDEGPGRSSSP
Sbjct: 893  RRTDKDTEQPGEVSALGPGRAGAGPSSRGRPGGPWGESPSSGPSSPESSEDEGPGRSSSP 952

Query: 601  LRLVPFSSPRPPGEPPGGEPLMEDCEKSSDTCNPLSGAFSGVSNIFSFWGDSRGRQYQEL 660
            LRLVPFSSPRPPGEPPGGEPLMEDCEKSSDTCNPLSGAFSGVSNIFSFWGDSRGRQYQEL
Sbjct: 953  LRLVPFSSPRPPGEPPGGEPLMEDCEKSSDTCNPLSGAFSGVSNIFSFWGDSRGRQYQEL 1012

Query: 661  PRCPAPTPSLLNIPLSSPGRRPRGDVESRLDALQRQLNRL 700
            PRCPAPTPSLLNIPLSSPGRRPRGDVESRLDALQRQLNRL
Sbjct: 1013 PRCPAPTPSLLNIPLSSPGRRPRGDVESRLDALQRQLNRL 1052


>gi237862038
          Length = 1063

 Score = 1451 bits (3755), Expect = 0.0,   Method: Compositional matrix adjust.
 Identities = 700/700 (100%), Positives = 700/700 (100%)

Query: 1   TSDREIIAPKIKERTHNVTEKVTQVLSLGADVLPEYKLQAPRIHRWTILHYSPFKAVWDW 60
           TSDREIIAPKIKERTHNVTEKVTQVLSLGADVLPEYKLQAPRIHRWTILHYSPFKAVWDW
Sbjct: 257 TSDREIIAPKIKERTHNVTEKVTQVLSLGADVLPEYKLQAPRIHRWTILHYSPFKAVWDW 316

Query: 61  LILLLVIYTAVFTPYSAAFLLKETEEGPPATECGYACQPLAVVDLIVDIMFIVDILINFR 120
           LILLLVIYTAVFTPYSAAFLLKETEEGPPATECGYACQPLAVVDLIVDIMFIVDILINFR
Sbjct: 317 LILLLVIYTAVFTPYSAAFLLKETEEGPPATECGYACQPLAVVDLIVDIMFIVDILINFR 376

Query: 121 TTYVNANEEVVSHPGRIAVHYFKGWFLIDMVAAIPFDLLIFGSGSEELIGLLKTARLLRL 180
           TTYVNANEEVVSHPGRIAVHYFKGWFLIDMVAAIPFDLLIFGSGSEELIGLLKTARLLRL
Sbjct: 377 TTYVNANEEVVSHPGRIAVHYFKGWFLIDMVAAIPFDLLIFGSGSEELIGLLKTARLLRL 436

Query: 181 VRVARKLDRYSEYGAAVLFLLMCTFALIAHWLACIWYAIGNMEQPHMDSRIGWLHNLGDQ 240
           VRVARKLDRYSEYGAAVLFLLMCTFALIAHWLACIWYAIGNMEQPHMDSRIGWLHNLGDQ
Sbjct: 437 VRVARKLDRYSEYGAAVLFLLMCTFALIAHWLACIWYAIGNMEQPHMDSRIGWLHNLGDQ 496

Query: 241 IGKPYNSSGLGGPSIKDKYVTALYFTFSSLTSVGFGNVSPNTNSEKIFSICVMLIGSLMY 300
           IGKPYNSSGLGGPSIKDKYVTALYFTFSSLTSVGFGNVSPNTNSEKIFSICVMLIGSLMY
Sbjct: 497 IGKPYNSSGLGGPSIKDKYVTALYFTFSSLTSVGFGNVSPNTNSEKIFSICVMLIGSLMY 556

Query: 301 ASIFGNVSAIIQRLYSGTARYHTQMLRVREFIRFHQIPNPLRQRLEEYFQHAWSYTNGID 360
           ASIFGNVSAIIQRLYSGTARYHTQMLRVREFIRFHQIPNPLRQRLEEYFQHAWSYTNGID
Sbjct: 557 ASIFGNVSAIIQRLYSGTARYHTQMLRVREFIRFHQIPNPLRQRLEEYFQHAWSYTNGID 616

Query: 361 MNAVLKGFPECLQADICLHLNRSLLQHCKPFRGATKGCLRALAMKFKTTHAPPGDTLVHA 420
           MNAVLKGFPECLQADICLHLNRSLLQHCKPFRGATKGCLRALAMKFKTTHAPPGDTLVHA
Sbjct: 617 MNAVLKGFPECLQADICLHLNRSLLQHCKPFRGATKGCLRALAMKFKTTHAPPGDTLVHA 676

Query: 421 GDLLTALYFISRGSIEILRGDVVVAILGKNDIFGEPLNLYARPGKSNGDVRALTYCDLHK 480
           GDLLTALYFISRGSIEILRGDVVVAILGKNDIFGEPLNLYARPGKSNGDVRALTYCDLHK
Sbjct: 677 GDLLTALYFISRGSIEILRGDVVVAILGKNDIFGEPLNLYARPGKSNGDVRALTYCDLHK 736

Query: 481 IHRDDLLEVLDMYPEFSDHFWSSLEITFNLRDTNMIPGSPGSTELEGGFSRQRKRKLSFR 540
           IHRDDLLEVLDMYPEFSDHFWSSLEITFNLRDTNMIPGSPGSTELEGGFSRQRKRKLSFR
Sbjct: 737 IHRDDLLEVLDMYPEFSDHFWSSLEITFNLRDTNMIPGSPGSTELEGGFSRQRKRKLSFR 796

Query: 541 RRTDKDTEQPGEVSALGPGRAGAGPSSRGRPGGPWGESPSSGPSSPESSEDEGPGRSSSP 600
           RRTDKDTEQPGEVSALGPGRAGAGPSSRGRPGGPWGESPSSGPSSPESSEDEGPGRSSSP
Sbjct: 797 RRTDKDTEQPGEVSALGPGRAGAGPSSRGRPGGPWGESPSSGPSSPESSEDEGPGRSSSP 856

Query: 601 LRLVPFSSPRPPGEPPGGEPLMEDCEKSSDTCNPLSGAFSGVSNIFSFWGDSRGRQYQEL 660
           LRLVPFSSPRPPGEPPGGEPLMEDCEKSSDTCNPLSGAFSGVSNIFSFWGDSRGRQYQEL
Sbjct: 857 LRLVPFSSPRPPGEPPGGEPLMEDCEKSSDTCNPLSGAFSGVSNIFSFWGDSRGRQYQEL 916

Query: 661 PRCPAPTPSLLNIPLSSPGRRPRGDVESRLDALQRQLNRL 700
           PRCPAPTPSLLNIPLSSPGRRPRGDVESRLDALQRQLNRL
Sbjct: 917 PRCPAPTPSLLNIPLSSPGRRPRGDVESRLDALQRQLNRL 956


>gi103488986
          Length = 1159

 Score = 1450 bits (3753), Expect = 0.0,   Method: Compositional matrix adjust.
 Identities = 699/700 (99%), Positives = 699/700 (99%)

Query: 1    TSDREIIAPKIKERTHNVTEKVTQVLSLGADVLPEYKLQAPRIHRWTILHYSPFKAVWDW 60
            TSDREIIAPKIKERTHNVTEKVTQVLSLGADVLPEYKLQAPRIHRWTILHYSPFKAVWDW
Sbjct: 353  TSDREIIAPKIKERTHNVTEKVTQVLSLGADVLPEYKLQAPRIHRWTILHYSPFKAVWDW 412

Query: 61   LILLLVIYTAVFTPYSAAFLLKETEEGPPATECGYACQPLAVVDLIVDIMFIVDILINFR 120
            LILLLVIYTAVFTPYSAAFLLKETEEGPPATECGYACQPLAVVDLIVDIMFIVDILINFR
Sbjct: 413  LILLLVIYTAVFTPYSAAFLLKETEEGPPATECGYACQPLAVVDLIVDIMFIVDILINFR 472

Query: 121  TTYVNANEEVVSHPGRIAVHYFKGWFLIDMVAAIPFDLLIFGSGSEELIGLLKTARLLRL 180
            TTYVNANEEVVSHPGRIAVHYFKGWFLIDMVAAIPFDLLIFGSGSEELIGLLKTARLLRL
Sbjct: 473  TTYVNANEEVVSHPGRIAVHYFKGWFLIDMVAAIPFDLLIFGSGSEELIGLLKTARLLRL 532

Query: 181  VRVARKLDRYSEYGAAVLFLLMCTFALIAHWLACIWYAIGNMEQPHMDSRIGWLHNLGDQ 240
            VRVARKLDRYSEYGAAVLFLLMCTFALIAHWLACIWYAIGNMEQPHMDSRIGWLHNLGDQ
Sbjct: 533  VRVARKLDRYSEYGAAVLFLLMCTFALIAHWLACIWYAIGNMEQPHMDSRIGWLHNLGDQ 592

Query: 241  IGKPYNSSGLGGPSIKDKYVTALYFTFSSLTSVGFGNVSPNTNSEKIFSICVMLIGSLMY 300
            IGKPYNSSGLGGPSIKDKYVTALYFTFSSLTSVGFGNVSPNTNSEKIFSICVMLIGSLMY
Sbjct: 593  IGKPYNSSGLGGPSIKDKYVTALYFTFSSLTSVGFGNVSPNTNSEKIFSICVMLIGSLMY 652

Query: 301  ASIFGNVSAIIQRLYSGTARYHTQMLRVREFIRFHQIPNPLRQRLEEYFQHAWSYTNGID 360
            ASIFGNVSAIIQRLYSGTARYHTQMLRVREFIRFHQIPNPLRQRLEEYFQHAWSYTNGID
Sbjct: 653  ASIFGNVSAIIQRLYSGTARYHTQMLRVREFIRFHQIPNPLRQRLEEYFQHAWSYTNGID 712

Query: 361  MNAVLKGFPECLQADICLHLNRSLLQHCKPFRGATKGCLRALAMKFKTTHAPPGDTLVHA 420
            MNAVLKGFPECLQADICLHLNRSLLQHCKPFRGATKGCLRALAMKFKTTHAPPGDTLVHA
Sbjct: 713  MNAVLKGFPECLQADICLHLNRSLLQHCKPFRGATKGCLRALAMKFKTTHAPPGDTLVHA 772

Query: 421  GDLLTALYFISRGSIEILRGDVVVAILGKNDIFGEPLNLYARPGKSNGDVRALTYCDLHK 480
            GDLLTALYFISRGSIEILRGDVVVAILGKNDIFGEPLNLYARPGKSNGDVRALTYCDLHK
Sbjct: 773  GDLLTALYFISRGSIEILRGDVVVAILGKNDIFGEPLNLYARPGKSNGDVRALTYCDLHK 832

Query: 481  IHRDDLLEVLDMYPEFSDHFWSSLEITFNLRDTNMIPGSPGSTELEGGFSRQRKRKLSFR 540
            IHRDDLLEVLDMYPEFSDHFWSSLEITFNLRDTNMIPGSPGSTELEGGFSRQRKRKLSFR
Sbjct: 833  IHRDDLLEVLDMYPEFSDHFWSSLEITFNLRDTNMIPGSPGSTELEGGFSRQRKRKLSFR 892

Query: 541  RRTDKDTEQPGEVSALGPGRAGAGPSSRGRPGGPWGESPSSGPSSPESSEDEGPGRSSSP 600
            RRTD DTEQPGEVSALGPGRAGAGPSSRGRPGGPWGESPSSGPSSPESSEDEGPGRSSSP
Sbjct: 893  RRTDTDTEQPGEVSALGPGRAGAGPSSRGRPGGPWGESPSSGPSSPESSEDEGPGRSSSP 952

Query: 601  LRLVPFSSPRPPGEPPGGEPLMEDCEKSSDTCNPLSGAFSGVSNIFSFWGDSRGRQYQEL 660
            LRLVPFSSPRPPGEPPGGEPLMEDCEKSSDTCNPLSGAFSGVSNIFSFWGDSRGRQYQEL
Sbjct: 953  LRLVPFSSPRPPGEPPGGEPLMEDCEKSSDTCNPLSGAFSGVSNIFSFWGDSRGRQYQEL 1012

Query: 661  PRCPAPTPSLLNIPLSSPGRRPRGDVESRLDALQRQLNRL 700
            PRCPAPTPSLLNIPLSSPGRRPRGDVESRLDALQRQLNRL
Sbjct: 1013 PRCPAPTPSLLNIPLSSPGRRPRGDVESRLDALQRQLNRL 1052


>gi332869953
          Length = 1159

 Score = 1448 bits (3749), Expect = 0.0,   Method: Compositional matrix adjust.
 Identities = 699/700 (99%), Positives = 699/700 (99%)

Query: 1    TSDREIIAPKIKERTHNVTEKVTQVLSLGADVLPEYKLQAPRIHRWTILHYSPFKAVWDW 60
            TSDREIIAPKIKERTHNVTEKVTQVLSLGADVLPEYKLQAPRIHRWTILHYSPFKAVWDW
Sbjct: 353  TSDREIIAPKIKERTHNVTEKVTQVLSLGADVLPEYKLQAPRIHRWTILHYSPFKAVWDW 412

Query: 61   LILLLVIYTAVFTPYSAAFLLKETEEGPPATECGYACQPLAVVDLIVDIMFIVDILINFR 120
            LILLLVIYTAVFTPYSAAFLLKETEEGP ATECGYACQPLAVVDLIVDIMFIVDILINFR
Sbjct: 413  LILLLVIYTAVFTPYSAAFLLKETEEGPSATECGYACQPLAVVDLIVDIMFIVDILINFR 472

Query: 121  TTYVNANEEVVSHPGRIAVHYFKGWFLIDMVAAIPFDLLIFGSGSEELIGLLKTARLLRL 180
            TTYVNANEEVVSHPGRIAVHYFKGWFLIDMVAAIPFDLLIFGSGSEELIGLLKTARLLRL
Sbjct: 473  TTYVNANEEVVSHPGRIAVHYFKGWFLIDMVAAIPFDLLIFGSGSEELIGLLKTARLLRL 532

Query: 181  VRVARKLDRYSEYGAAVLFLLMCTFALIAHWLACIWYAIGNMEQPHMDSRIGWLHNLGDQ 240
            VRVARKLDRYSEYGAAVLFLLMCTFALIAHWLACIWYAIGNMEQPHMDSRIGWLHNLGDQ
Sbjct: 533  VRVARKLDRYSEYGAAVLFLLMCTFALIAHWLACIWYAIGNMEQPHMDSRIGWLHNLGDQ 592

Query: 241  IGKPYNSSGLGGPSIKDKYVTALYFTFSSLTSVGFGNVSPNTNSEKIFSICVMLIGSLMY 300
            IGKPYNSSGLGGPSIKDKYVTALYFTFSSLTSVGFGNVSPNTNSEKIFSICVMLIGSLMY
Sbjct: 593  IGKPYNSSGLGGPSIKDKYVTALYFTFSSLTSVGFGNVSPNTNSEKIFSICVMLIGSLMY 652

Query: 301  ASIFGNVSAIIQRLYSGTARYHTQMLRVREFIRFHQIPNPLRQRLEEYFQHAWSYTNGID 360
            ASIFGNVSAIIQRLYSGTARYHTQMLRVREFIRFHQIPNPLRQRLEEYFQHAWSYTNGID
Sbjct: 653  ASIFGNVSAIIQRLYSGTARYHTQMLRVREFIRFHQIPNPLRQRLEEYFQHAWSYTNGID 712

Query: 361  MNAVLKGFPECLQADICLHLNRSLLQHCKPFRGATKGCLRALAMKFKTTHAPPGDTLVHA 420
            MNAVLKGFPECLQADICLHLNRSLLQHCKPFRGATKGCLRALAMKFKTTHAPPGDTLVHA
Sbjct: 713  MNAVLKGFPECLQADICLHLNRSLLQHCKPFRGATKGCLRALAMKFKTTHAPPGDTLVHA 772

Query: 421  GDLLTALYFISRGSIEILRGDVVVAILGKNDIFGEPLNLYARPGKSNGDVRALTYCDLHK 480
            GDLLTALYFISRGSIEILRGDVVVAILGKNDIFGEPLNLYARPGKSNGDVRALTYCDLHK
Sbjct: 773  GDLLTALYFISRGSIEILRGDVVVAILGKNDIFGEPLNLYARPGKSNGDVRALTYCDLHK 832

Query: 481  IHRDDLLEVLDMYPEFSDHFWSSLEITFNLRDTNMIPGSPGSTELEGGFSRQRKRKLSFR 540
            IHRDDLLEVLDMYPEFSDHFWSSLEITFNLRDTNMIPGSPGSTELEGGFSRQRKRKLSFR
Sbjct: 833  IHRDDLLEVLDMYPEFSDHFWSSLEITFNLRDTNMIPGSPGSTELEGGFSRQRKRKLSFR 892

Query: 541  RRTDKDTEQPGEVSALGPGRAGAGPSSRGRPGGPWGESPSSGPSSPESSEDEGPGRSSSP 600
            RRTDKDTEQPGEVSALGPGRAGAGPSSRGRPGGPWGESPSSGPSSPESSEDEGPGRSSSP
Sbjct: 893  RRTDKDTEQPGEVSALGPGRAGAGPSSRGRPGGPWGESPSSGPSSPESSEDEGPGRSSSP 952

Query: 601  LRLVPFSSPRPPGEPPGGEPLMEDCEKSSDTCNPLSGAFSGVSNIFSFWGDSRGRQYQEL 660
            LRLVPFSSPRPPGEPPGGEPLMEDCEKSSDTCNPLSGAFSGVSNIFSFWGDSRGRQYQEL
Sbjct: 953  LRLVPFSSPRPPGEPPGGEPLMEDCEKSSDTCNPLSGAFSGVSNIFSFWGDSRGRQYQEL 1012

Query: 661  PRCPAPTPSLLNIPLSSPGRRPRGDVESRLDALQRQLNRL 700
            PRCPAPTPSLLNIPLSSPGRRPRGDVESRLDALQRQLNRL
Sbjct: 1013 PRCPAPTPSLLNIPLSSPGRRPRGDVESRLDALQRQLNRL 1052


>gi3452413
          Length = 1133

 Score = 1448 bits (3749), Expect = 0.0,   Method: Compositional matrix adjust.
 Identities = 700/700 (100%), Positives = 700/700 (100%)

Query: 1    TSDREIIAPKIKERTHNVTEKVTQVLSLGADVLPEYKLQAPRIHRWTILHYSPFKAVWDW 60
            TSDREIIAPKIKERTHNVTEKVTQVLSLGADVLPEYKLQAPRIHRWTILHYSPFKAVWDW
Sbjct: 327  TSDREIIAPKIKERTHNVTEKVTQVLSLGADVLPEYKLQAPRIHRWTILHYSPFKAVWDW 386

Query: 61   LILLLVIYTAVFTPYSAAFLLKETEEGPPATECGYACQPLAVVDLIVDIMFIVDILINFR 120
            LILLLVIYTAVFTPYSAAFLLKETEEGPPATECGYACQPLAVVDLIVDIMFIVDILINFR
Sbjct: 387  LILLLVIYTAVFTPYSAAFLLKETEEGPPATECGYACQPLAVVDLIVDIMFIVDILINFR 446

Query: 121  TTYVNANEEVVSHPGRIAVHYFKGWFLIDMVAAIPFDLLIFGSGSEELIGLLKTARLLRL 180
            TTYVNANEEVVSHPGRIAVHYFKGWFLIDMVAAIPFDLLIFGSGSEELIGLLKTARLLRL
Sbjct: 447  TTYVNANEEVVSHPGRIAVHYFKGWFLIDMVAAIPFDLLIFGSGSEELIGLLKTARLLRL 506

Query: 181  VRVARKLDRYSEYGAAVLFLLMCTFALIAHWLACIWYAIGNMEQPHMDSRIGWLHNLGDQ 240
            VRVARKLDRYSEYGAAVLFLLMCTFALIAHWLACIWYAIGNMEQPHMDSRIGWLHNLGDQ
Sbjct: 507  VRVARKLDRYSEYGAAVLFLLMCTFALIAHWLACIWYAIGNMEQPHMDSRIGWLHNLGDQ 566

Query: 241  IGKPYNSSGLGGPSIKDKYVTALYFTFSSLTSVGFGNVSPNTNSEKIFSICVMLIGSLMY 300
            IGKPYNSSGLGGPSIKDKYVTALYFTFSSLTSVGFGNVSPNTNSEKIFSICVMLIGSLMY
Sbjct: 567  IGKPYNSSGLGGPSIKDKYVTALYFTFSSLTSVGFGNVSPNTNSEKIFSICVMLIGSLMY 626

Query: 301  ASIFGNVSAIIQRLYSGTARYHTQMLRVREFIRFHQIPNPLRQRLEEYFQHAWSYTNGID 360
            ASIFGNVSAIIQRLYSGTARYHTQMLRVREFIRFHQIPNPLRQRLEEYFQHAWSYTNGID
Sbjct: 627  ASIFGNVSAIIQRLYSGTARYHTQMLRVREFIRFHQIPNPLRQRLEEYFQHAWSYTNGID 686

Query: 361  MNAVLKGFPECLQADICLHLNRSLLQHCKPFRGATKGCLRALAMKFKTTHAPPGDTLVHA 420
            MNAVLKGFPECLQADICLHLNRSLLQHCKPFRGATKGCLRALAMKFKTTHAPPGDTLVHA
Sbjct: 687  MNAVLKGFPECLQADICLHLNRSLLQHCKPFRGATKGCLRALAMKFKTTHAPPGDTLVHA 746

Query: 421  GDLLTALYFISRGSIEILRGDVVVAILGKNDIFGEPLNLYARPGKSNGDVRALTYCDLHK 480
            GDLLTALYFISRGSIEILRGDVVVAILGKNDIFGEPLNLYARPGKSNGDVRALTYCDLHK
Sbjct: 747  GDLLTALYFISRGSIEILRGDVVVAILGKNDIFGEPLNLYARPGKSNGDVRALTYCDLHK 806

Query: 481  IHRDDLLEVLDMYPEFSDHFWSSLEITFNLRDTNMIPGSPGSTELEGGFSRQRKRKLSFR 540
            IHRDDLLEVLDMYPEFSDHFWSSLEITFNLRDTNMIPGSPGSTELEGGFSRQRKRKLSFR
Sbjct: 807  IHRDDLLEVLDMYPEFSDHFWSSLEITFNLRDTNMIPGSPGSTELEGGFSRQRKRKLSFR 866

Query: 541  RRTDKDTEQPGEVSALGPGRAGAGPSSRGRPGGPWGESPSSGPSSPESSEDEGPGRSSSP 600
            RRTDKDTEQPGEVSALGPGRAGAGPSSRGRPGGPWGESPSSGPSSPESSEDEGPGRSSSP
Sbjct: 867  RRTDKDTEQPGEVSALGPGRAGAGPSSRGRPGGPWGESPSSGPSSPESSEDEGPGRSSSP 926

Query: 601  LRLVPFSSPRPPGEPPGGEPLMEDCEKSSDTCNPLSGAFSGVSNIFSFWGDSRGRQYQEL 660
            LRLVPFSSPRPPGEPPGGEPLMEDCEKSSDTCNPLSGAFSGVSNIFSFWGDSRGRQYQEL
Sbjct: 927  LRLVPFSSPRPPGEPPGGEPLMEDCEKSSDTCNPLSGAFSGVSNIFSFWGDSRGRQYQEL 986

Query: 661  PRCPAPTPSLLNIPLSSPGRRPRGDVESRLDALQRQLNRL 700
            PRCPAPTPSLLNIPLSSPGRRPRGDVESRLDALQRQLNRL
Sbjct: 987  PRCPAPTPSLLNIPLSSPGRRPRGDVESRLDALQRQLNRL 1026


>gi260918278
          Length = 1159

 Score = 1448 bits (3748), Expect = 0.0,   Method: Compositional matrix adjust.
 Identities = 698/700 (99%), Positives = 699/700 (99%)

Query: 1    TSDREIIAPKIKERTHNVTEKVTQVLSLGADVLPEYKLQAPRIHRWTILHYSPFKAVWDW 60
            TSDREIIAPKIKERTHNVTEKVTQVLSLGADVLPEYKLQAPRIHRWTILHYSPFKAVWDW
Sbjct: 353  TSDREIIAPKIKERTHNVTEKVTQVLSLGADVLPEYKLQAPRIHRWTILHYSPFKAVWDW 412

Query: 61   LILLLVIYTAVFTPYSAAFLLKETEEGPPATECGYACQPLAVVDLIVDIMFIVDILINFR 120
            LILLLVIYTAVFTPYSAAFLLKETEEGPPATECGYACQPLAVVDLIVDIMFIVDILINFR
Sbjct: 413  LILLLVIYTAVFTPYSAAFLLKETEEGPPATECGYACQPLAVVDLIVDIMFIVDILINFR 472

Query: 121  TTYVNANEEVVSHPGRIAVHYFKGWFLIDMVAAIPFDLLIFGSGSEELIGLLKTARLLRL 180
            TTYVNANEEVVSHPGRIAVHYFKGWFLIDMVAAIPFDLLIFGSGSEELIGLLKTARLLRL
Sbjct: 473  TTYVNANEEVVSHPGRIAVHYFKGWFLIDMVAAIPFDLLIFGSGSEELIGLLKTARLLRL 532

Query: 181  VRVARKLDRYSEYGAAVLFLLMCTFALIAHWLACIWYAIGNMEQPHMDSRIGWLHNLGDQ 240
            VRVARKLDRYSEYGAAVLFLLMCTFALIAHWLACIWYAIGNMEQPHMDSRIGWLHNLGDQ
Sbjct: 533  VRVARKLDRYSEYGAAVLFLLMCTFALIAHWLACIWYAIGNMEQPHMDSRIGWLHNLGDQ 592

Query: 241  IGKPYNSSGLGGPSIKDKYVTALYFTFSSLTSVGFGNVSPNTNSEKIFSICVMLIGSLMY 300
            IGKPYNSSGLGGPSIKDKYVTALYFTFSSLTSVGFGNVSPNTNSEKIFSICVMLIGSLMY
Sbjct: 593  IGKPYNSSGLGGPSIKDKYVTALYFTFSSLTSVGFGNVSPNTNSEKIFSICVMLIGSLMY 652

Query: 301  ASIFGNVSAIIQRLYSGTARYHTQMLRVREFIRFHQIPNPLRQRLEEYFQHAWSYTNGID 360
            ASIFGNVSAIIQRLYSGTARYHTQMLRVREFIRFHQIPNPLRQRLEEYFQHAWSYTNGID
Sbjct: 653  ASIFGNVSAIIQRLYSGTARYHTQMLRVREFIRFHQIPNPLRQRLEEYFQHAWSYTNGID 712

Query: 361  MNAVLKGFPECLQADICLHLNRSLLQHCKPFRGATKGCLRALAMKFKTTHAPPGDTLVHA 420
            MNAVLKGFPECLQADICLHLNRSLLQHCKPFRGATKGCLRALAMKFKTTHAPPGDTLVHA
Sbjct: 713  MNAVLKGFPECLQADICLHLNRSLLQHCKPFRGATKGCLRALAMKFKTTHAPPGDTLVHA 772

Query: 421  GDLLTALYFISRGSIEILRGDVVVAILGKNDIFGEPLNLYARPGKSNGDVRALTYCDLHK 480
            GDLLTALYFISRGSIEILRGDVVVAILGKNDIFGEPLNLYARPGKSNGDVRALTYCDLHK
Sbjct: 773  GDLLTALYFISRGSIEILRGDVVVAILGKNDIFGEPLNLYARPGKSNGDVRALTYCDLHK 832

Query: 481  IHRDDLLEVLDMYPEFSDHFWSSLEITFNLRDTNMIPGSPGSTELEGGFSRQRKRKLSFR 540
            IHRDDLLEVLDMYPEFSDHFWSSLEITFNLRDTNMIPGSPGSTELEGGFSRQRKRKL+FR
Sbjct: 833  IHRDDLLEVLDMYPEFSDHFWSSLEITFNLRDTNMIPGSPGSTELEGGFSRQRKRKLAFR 892

Query: 541  RRTDKDTEQPGEVSALGPGRAGAGPSSRGRPGGPWGESPSSGPSSPESSEDEGPGRSSSP 600
            RR DKDTEQPGEVSALGPGRAGAGPSSRGRPGGPWGESPSSGPSSPESSEDEGPGRSSSP
Sbjct: 893  RRADKDTEQPGEVSALGPGRAGAGPSSRGRPGGPWGESPSSGPSSPESSEDEGPGRSSSP 952

Query: 601  LRLVPFSSPRPPGEPPGGEPLMEDCEKSSDTCNPLSGAFSGVSNIFSFWGDSRGRQYQEL 660
            LRLVPFSSPRPPGEPPGGEPLMEDCEKSSDTCNPLSGAFSGVSNIFSFWGDSRGRQYQEL
Sbjct: 953  LRLVPFSSPRPPGEPPGGEPLMEDCEKSSDTCNPLSGAFSGVSNIFSFWGDSRGRQYQEL 1012

Query: 661  PRCPAPTPSLLNIPLSSPGRRPRGDVESRLDALQRQLNRL 700
            PRCPAPTPSLLNIPLSSPGRRPRGDVESRLDALQRQLNRL
Sbjct: 1013 PRCPAPTPSLLNIPLSSPGRRPRGDVESRLDALQRQLNRL 1052


>gi384939656
          Length = 1159

 Score = 1447 bits (3747), Expect = 0.0,   Method: Compositional matrix adjust.
 Identities = 698/700 (99%), Positives = 699/700 (99%)

Query: 1    TSDREIIAPKIKERTHNVTEKVTQVLSLGADVLPEYKLQAPRIHRWTILHYSPFKAVWDW 60
            TSDREIIAPKIKERTHNVTEKVTQVLSLGADVLPEYKLQAPRIHRWTILHYSPFKAVWDW
Sbjct: 353  TSDREIIAPKIKERTHNVTEKVTQVLSLGADVLPEYKLQAPRIHRWTILHYSPFKAVWDW 412

Query: 61   LILLLVIYTAVFTPYSAAFLLKETEEGPPATECGYACQPLAVVDLIVDIMFIVDILINFR 120
            LILLLVIYTAVFTPYSAAFLLKETEEGPPATECGYACQPLAVVDLIVDIMFIVDILINFR
Sbjct: 413  LILLLVIYTAVFTPYSAAFLLKETEEGPPATECGYACQPLAVVDLIVDIMFIVDILINFR 472

Query: 121  TTYVNANEEVVSHPGRIAVHYFKGWFLIDMVAAIPFDLLIFGSGSEELIGLLKTARLLRL 180
            TTYVNANEEVVSHPGRIAVHYFKGWFLIDMVAAIPFDLLIFGSGSEELIGLLKTARLLRL
Sbjct: 473  TTYVNANEEVVSHPGRIAVHYFKGWFLIDMVAAIPFDLLIFGSGSEELIGLLKTARLLRL 532

Query: 181  VRVARKLDRYSEYGAAVLFLLMCTFALIAHWLACIWYAIGNMEQPHMDSRIGWLHNLGDQ 240
            VRVARKLDRYSEYGAAVLFLLMCTFALIAHWLACIWYAIGNMEQPHMDSRIGWLHNLGDQ
Sbjct: 533  VRVARKLDRYSEYGAAVLFLLMCTFALIAHWLACIWYAIGNMEQPHMDSRIGWLHNLGDQ 592

Query: 241  IGKPYNSSGLGGPSIKDKYVTALYFTFSSLTSVGFGNVSPNTNSEKIFSICVMLIGSLMY 300
            IGKPYNSSGLGGPSIKDKYVTALYFTFSSLTSVGFGNVSPNTNSEKIFSICVMLIGSLMY
Sbjct: 593  IGKPYNSSGLGGPSIKDKYVTALYFTFSSLTSVGFGNVSPNTNSEKIFSICVMLIGSLMY 652

Query: 301  ASIFGNVSAIIQRLYSGTARYHTQMLRVREFIRFHQIPNPLRQRLEEYFQHAWSYTNGID 360
            ASIFGNVSAIIQRLYSGTARYHTQMLRVREFIRFHQIPNPLRQRLEEYFQHAWSYTNGID
Sbjct: 653  ASIFGNVSAIIQRLYSGTARYHTQMLRVREFIRFHQIPNPLRQRLEEYFQHAWSYTNGID 712

Query: 361  MNAVLKGFPECLQADICLHLNRSLLQHCKPFRGATKGCLRALAMKFKTTHAPPGDTLVHA 420
            MNAVLKGFPECLQADICLHLNRSLLQHCKPFRGATKGCLRALAMKFKTTHAPPGDTLVHA
Sbjct: 713  MNAVLKGFPECLQADICLHLNRSLLQHCKPFRGATKGCLRALAMKFKTTHAPPGDTLVHA 772

Query: 421  GDLLTALYFISRGSIEILRGDVVVAILGKNDIFGEPLNLYARPGKSNGDVRALTYCDLHK 480
            GDLLTALYFISRGSIEILRGDVVVAILGKNDIFGEPLNLYARPGKSNGDVRALTYCDLHK
Sbjct: 773  GDLLTALYFISRGSIEILRGDVVVAILGKNDIFGEPLNLYARPGKSNGDVRALTYCDLHK 832

Query: 481  IHRDDLLEVLDMYPEFSDHFWSSLEITFNLRDTNMIPGSPGSTELEGGFSRQRKRKLSFR 540
            IHRDDLLEVLDMYPEFSDHFWSSLEITFNLRDTNMIPGSPGS ELEGGFSRQRKRKLSFR
Sbjct: 833  IHRDDLLEVLDMYPEFSDHFWSSLEITFNLRDTNMIPGSPGSAELEGGFSRQRKRKLSFR 892

Query: 541  RRTDKDTEQPGEVSALGPGRAGAGPSSRGRPGGPWGESPSSGPSSPESSEDEGPGRSSSP 600
            RRTDKDTEQPGEVSALGPGRAGAGPSSRGRPGGPWGESPSSGPSSPESSEDEGPGRSSSP
Sbjct: 893  RRTDKDTEQPGEVSALGPGRAGAGPSSRGRPGGPWGESPSSGPSSPESSEDEGPGRSSSP 952

Query: 601  LRLVPFSSPRPPGEPPGGEPLMEDCEKSSDTCNPLSGAFSGVSNIFSFWGDSRGRQYQEL 660
            LRLVPFSSPRPPGEPPGGEPLM+DCEKSSDTCNPLSGAFSGVSNIFSFWGDSRGRQYQEL
Sbjct: 953  LRLVPFSSPRPPGEPPGGEPLMDDCEKSSDTCNPLSGAFSGVSNIFSFWGDSRGRQYQEL 1012

Query: 661  PRCPAPTPSLLNIPLSSPGRRPRGDVESRLDALQRQLNRL 700
            PRCPAPTPSLLNIPLSSPGRRPRGDVESRLDALQRQLNRL
Sbjct: 1013 PRCPAPTPSLLNIPLSSPGRRPRGDVESRLDALQRQLNRL 1052


>gi297289664
          Length = 1166

 Score = 1446 bits (3742), Expect = 0.0,   Method: Compositional matrix adjust.
 Identities = 698/700 (99%), Positives = 699/700 (99%)

Query: 1    TSDREIIAPKIKERTHNVTEKVTQVLSLGADVLPEYKLQAPRIHRWTILHYSPFKAVWDW 60
            TSDREIIAPKIKERTHNVTEKVTQVLSLGADVLPEYKLQAPRIHRWTILHYSPFKAVWDW
Sbjct: 360  TSDREIIAPKIKERTHNVTEKVTQVLSLGADVLPEYKLQAPRIHRWTILHYSPFKAVWDW 419

Query: 61   LILLLVIYTAVFTPYSAAFLLKETEEGPPATECGYACQPLAVVDLIVDIMFIVDILINFR 120
            LILLLVIYTAVFTPYSAAFLLKETEEGPPATECGYACQPLAVVDLIVDIMFIVDILINFR
Sbjct: 420  LILLLVIYTAVFTPYSAAFLLKETEEGPPATECGYACQPLAVVDLIVDIMFIVDILINFR 479

Query: 121  TTYVNANEEVVSHPGRIAVHYFKGWFLIDMVAAIPFDLLIFGSGSEELIGLLKTARLLRL 180
            TTYVNANEEVVSHPGRIAVHYFKGWFLIDMVAAIPFDLLIFGSGSEELIGLLKTARLLRL
Sbjct: 480  TTYVNANEEVVSHPGRIAVHYFKGWFLIDMVAAIPFDLLIFGSGSEELIGLLKTARLLRL 539

Query: 181  VRVARKLDRYSEYGAAVLFLLMCTFALIAHWLACIWYAIGNMEQPHMDSRIGWLHNLGDQ 240
            VRVARKLDRYSEYGAAVLFLLMCTFALIAHWLACIWYAIGNMEQPHMDSRIGWLHNLGDQ
Sbjct: 540  VRVARKLDRYSEYGAAVLFLLMCTFALIAHWLACIWYAIGNMEQPHMDSRIGWLHNLGDQ 599

Query: 241  IGKPYNSSGLGGPSIKDKYVTALYFTFSSLTSVGFGNVSPNTNSEKIFSICVMLIGSLMY 300
            IGKPYNSSGLGGPSIKDKYVTALYFTFSSLTSVGFGNVSPNTNSEKIFSICVMLIGSLMY
Sbjct: 600  IGKPYNSSGLGGPSIKDKYVTALYFTFSSLTSVGFGNVSPNTNSEKIFSICVMLIGSLMY 659

Query: 301  ASIFGNVSAIIQRLYSGTARYHTQMLRVREFIRFHQIPNPLRQRLEEYFQHAWSYTNGID 360
            ASIFGNVSAIIQRLYSGTARYHTQMLRVREFIRFHQIPNPLRQRLEEYFQHAWSYTNGID
Sbjct: 660  ASIFGNVSAIIQRLYSGTARYHTQMLRVREFIRFHQIPNPLRQRLEEYFQHAWSYTNGID 719

Query: 361  MNAVLKGFPECLQADICLHLNRSLLQHCKPFRGATKGCLRALAMKFKTTHAPPGDTLVHA 420
            MNAVLKGFPECLQADICLHLNRSLLQHCKPFRGATKGCLRALAMKFKTTHAPPGDTLVHA
Sbjct: 720  MNAVLKGFPECLQADICLHLNRSLLQHCKPFRGATKGCLRALAMKFKTTHAPPGDTLVHA 779

Query: 421  GDLLTALYFISRGSIEILRGDVVVAILGKNDIFGEPLNLYARPGKSNGDVRALTYCDLHK 480
            GDLLTALYFISRGSIEILRGDVVVAILGKNDIFGEPLNLYARPGKSNGDVRALTYCDLHK
Sbjct: 780  GDLLTALYFISRGSIEILRGDVVVAILGKNDIFGEPLNLYARPGKSNGDVRALTYCDLHK 839

Query: 481  IHRDDLLEVLDMYPEFSDHFWSSLEITFNLRDTNMIPGSPGSTELEGGFSRQRKRKLSFR 540
            IHRDDLLEVLDMYPEFSDHFWSSLEITFNLRDTNMIPGSPGS ELEGGFSRQRKRKLSFR
Sbjct: 840  IHRDDLLEVLDMYPEFSDHFWSSLEITFNLRDTNMIPGSPGSAELEGGFSRQRKRKLSFR 899

Query: 541  RRTDKDTEQPGEVSALGPGRAGAGPSSRGRPGGPWGESPSSGPSSPESSEDEGPGRSSSP 600
            RRTDKDTEQPGEVSALGPGRAGAGPSSRGRPGGPWGESPSSGPSSPESSEDEGPGRSSSP
Sbjct: 900  RRTDKDTEQPGEVSALGPGRAGAGPSSRGRPGGPWGESPSSGPSSPESSEDEGPGRSSSP 959

Query: 601  LRLVPFSSPRPPGEPPGGEPLMEDCEKSSDTCNPLSGAFSGVSNIFSFWGDSRGRQYQEL 660
            LRLVPFSSPRPPGEPPGGEPLM+DCEKSSDTCNPLSGAFSGVSNIFSFWGDSRGRQYQEL
Sbjct: 960  LRLVPFSSPRPPGEPPGGEPLMDDCEKSSDTCNPLSGAFSGVSNIFSFWGDSRGRQYQEL 1019

Query: 661  PRCPAPTPSLLNIPLSSPGRRPRGDVESRLDALQRQLNRL 700
            PRCPAPTPSLLNIPLSSPGRRPRGDVESRLDALQRQLNRL
Sbjct: 1020 PRCPAPTPSLLNIPLSSPGRRPRGDVESRLDALQRQLNRL 1059


>gi302393575
          Length = 1158

 Score = 1441 bits (3730), Expect = 0.0,   Method: Compositional matrix adjust.
 Identities = 695/700 (99%), Positives = 698/700 (99%)

Query: 1    TSDREIIAPKIKERTHNVTEKVTQVLSLGADVLPEYKLQAPRIHRWTILHYSPFKAVWDW 60
            TSDREIIAPKIKERTHNVTEKVTQVLSLGADVLPEYKLQAPRIHRWTILHYSPFKAVWDW
Sbjct: 352  TSDREIIAPKIKERTHNVTEKVTQVLSLGADVLPEYKLQAPRIHRWTILHYSPFKAVWDW 411

Query: 61   LILLLVIYTAVFTPYSAAFLLKETEEGPPATECGYACQPLAVVDLIVDIMFIVDILINFR 120
            LILLLVIYTAVFTPYSAAFLLKETEEGPPAT+CGYACQPLAVVDLIVDIMFIVDILINFR
Sbjct: 412  LILLLVIYTAVFTPYSAAFLLKETEEGPPATDCGYACQPLAVVDLIVDIMFIVDILINFR 471

Query: 121  TTYVNANEEVVSHPGRIAVHYFKGWFLIDMVAAIPFDLLIFGSGSEELIGLLKTARLLRL 180
            TTYVNANEEVVSHPGRIAVHYFKGWFLIDMVAAIPFDLLIFGSGSEELIGLLKTARLLRL
Sbjct: 472  TTYVNANEEVVSHPGRIAVHYFKGWFLIDMVAAIPFDLLIFGSGSEELIGLLKTARLLRL 531

Query: 181  VRVARKLDRYSEYGAAVLFLLMCTFALIAHWLACIWYAIGNMEQPHMDSRIGWLHNLGDQ 240
            VRVARKLDRYSEYGAAVLFLLMCTFALIAHWLACIWYAIGNMEQPHMDSRIGWLHNLGDQ
Sbjct: 532  VRVARKLDRYSEYGAAVLFLLMCTFALIAHWLACIWYAIGNMEQPHMDSRIGWLHNLGDQ 591

Query: 241  IGKPYNSSGLGGPSIKDKYVTALYFTFSSLTSVGFGNVSPNTNSEKIFSICVMLIGSLMY 300
            IGKPYNSSGLGGPSIKDKYVTALYFTFSSLTSVGFGNVSPNTNSEKIFSICVMLIGSLMY
Sbjct: 592  IGKPYNSSGLGGPSIKDKYVTALYFTFSSLTSVGFGNVSPNTNSEKIFSICVMLIGSLMY 651

Query: 301  ASIFGNVSAIIQRLYSGTARYHTQMLRVREFIRFHQIPNPLRQRLEEYFQHAWSYTNGID 360
            ASIFGNVSAIIQRLYSGTARYHTQMLRVREFIRFHQIPNPLRQRLEEYFQHAWSYTNGID
Sbjct: 652  ASIFGNVSAIIQRLYSGTARYHTQMLRVREFIRFHQIPNPLRQRLEEYFQHAWSYTNGID 711

Query: 361  MNAVLKGFPECLQADICLHLNRSLLQHCKPFRGATKGCLRALAMKFKTTHAPPGDTLVHA 420
            MNAVLKGFPECLQADICLHLNRSLLQHCKPFRGATKGCLRALAMKFKTTHAPPGDTLVHA
Sbjct: 712  MNAVLKGFPECLQADICLHLNRSLLQHCKPFRGATKGCLRALAMKFKTTHAPPGDTLVHA 771

Query: 421  GDLLTALYFISRGSIEILRGDVVVAILGKNDIFGEPLNLYARPGKSNGDVRALTYCDLHK 480
            GDLLTALYFISRGSIEILRGDVVVAILGKNDIFGEPLNLYARPGKSNGDVRALTYCDLHK
Sbjct: 772  GDLLTALYFISRGSIEILRGDVVVAILGKNDIFGEPLNLYARPGKSNGDVRALTYCDLHK 831

Query: 481  IHRDDLLEVLDMYPEFSDHFWSSLEITFNLRDTNMIPGSPGSTELEGGFSRQRKRKLSFR 540
            IHRDDLLEVLDMYPEFSDHFWSSLEITFNLRDTNMIPGSPGSTELEGGF+RQRKRKLSFR
Sbjct: 832  IHRDDLLEVLDMYPEFSDHFWSSLEITFNLRDTNMIPGSPGSTELEGGFNRQRKRKLSFR 891

Query: 541  RRTDKDTEQPGEVSALGPGRAGAGPSSRGRPGGPWGESPSSGPSSPESSEDEGPGRSSSP 600
            RRTDKD EQPGEVSALGPGRAGAGPSSRGRPGGPWGESPSSGPSSPESSEDEGPGRSSSP
Sbjct: 892  RRTDKDPEQPGEVSALGPGRAGAGPSSRGRPGGPWGESPSSGPSSPESSEDEGPGRSSSP 951

Query: 601  LRLVPFSSPRPPGEPPGGEPLMEDCEKSSDTCNPLSGAFSGVSNIFSFWGDSRGRQYQEL 660
            LRLVPFSSPRPPGEPPGGEPL+EDCEKSSDTCNPLSGAFSGVSNIFSFWGDSRGRQYQEL
Sbjct: 952  LRLVPFSSPRPPGEPPGGEPLIEDCEKSSDTCNPLSGAFSGVSNIFSFWGDSRGRQYQEL 1011

Query: 661  PRCPAPTPSLLNIPLSSPGRRPRGDVESRLDALQRQLNRL 700
            PRCPAP PSLLNIPLSSPGRRPRGDVESRLDALQRQLNRL
Sbjct: 1012 PRCPAPAPSLLNIPLSSPGRRPRGDVESRLDALQRQLNRL 1051


>gi297592515
          Length = 1159

 Score = 1438 bits (3722), Expect = 0.0,   Method: Compositional matrix adjust.
 Identities = 690/700 (98%), Positives = 696/700 (99%)

Query: 1    TSDREIIAPKIKERTHNVTEKVTQVLSLGADVLPEYKLQAPRIHRWTILHYSPFKAVWDW 60
            T+DREIIAPKIKERTHNV EKVTQVLSLGADVLPEYKLQAPRIHRWTILHYSPFKAVWDW
Sbjct: 353  TADREIIAPKIKERTHNVAEKVTQVLSLGADVLPEYKLQAPRIHRWTILHYSPFKAVWDW 412

Query: 61   LILLLVIYTAVFTPYSAAFLLKETEEGPPATECGYACQPLAVVDLIVDIMFIVDILINFR 120
            LILLLVIYTAVFTPYSAAFLLKETEEGPPATECGYACQPLAVVDLIVDIMFIVDILINFR
Sbjct: 413  LILLLVIYTAVFTPYSAAFLLKETEEGPPATECGYACQPLAVVDLIVDIMFIVDILINFR 472

Query: 121  TTYVNANEEVVSHPGRIAVHYFKGWFLIDMVAAIPFDLLIFGSGSEELIGLLKTARLLRL 180
            TTYVNANEEVVSHPGRIAVHYFKGWFLIDMVAAIPFDLLIFGSGSEELIGLLK ARLLRL
Sbjct: 473  TTYVNANEEVVSHPGRIAVHYFKGWFLIDMVAAIPFDLLIFGSGSEELIGLLKAARLLRL 532

Query: 181  VRVARKLDRYSEYGAAVLFLLMCTFALIAHWLACIWYAIGNMEQPHMDSRIGWLHNLGDQ 240
            VRVARKLDRYSEYGAAVLFLLMCTFALIAHWLACIWYAIGNMEQPHMDSRIGWLHNLGDQ
Sbjct: 533  VRVARKLDRYSEYGAAVLFLLMCTFALIAHWLACIWYAIGNMEQPHMDSRIGWLHNLGDQ 592

Query: 241  IGKPYNSSGLGGPSIKDKYVTALYFTFSSLTSVGFGNVSPNTNSEKIFSICVMLIGSLMY 300
            IGKPYNSSGLGGP+IKDKYVTALYFTFSSLTSVGFGNVSPNTN+EKIFSICVMLIGSLMY
Sbjct: 593  IGKPYNSSGLGGPAIKDKYVTALYFTFSSLTSVGFGNVSPNTNAEKIFSICVMLIGSLMY 652

Query: 301  ASIFGNVSAIIQRLYSGTARYHTQMLRVREFIRFHQIPNPLRQRLEEYFQHAWSYTNGID 360
            ASIFGNVSAIIQRLYSG ARYHTQMLRVREFIRFHQIPNPLRQRLEEYFQHAWSYTNGID
Sbjct: 653  ASIFGNVSAIIQRLYSGAARYHTQMLRVREFIRFHQIPNPLRQRLEEYFQHAWSYTNGID 712

Query: 361  MNAVLKGFPECLQADICLHLNRSLLQHCKPFRGATKGCLRALAMKFKTTHAPPGDTLVHA 420
            MNAVLKGFPECLQADICLHLNRSLLQHCKPFRGATKGCLRALAMKFKTTHAPPGDTLVHA
Sbjct: 713  MNAVLKGFPECLQADICLHLNRSLLQHCKPFRGATKGCLRALAMKFKTTHAPPGDTLVHA 772

Query: 421  GDLLTALYFISRGSIEILRGDVVVAILGKNDIFGEPLNLYARPGKSNGDVRALTYCDLHK 480
            GDLLTALYFISRGSIEILRGDVVVAILGKNDIFGEPLNLYARPGKSNGDVRALTYCDLHK
Sbjct: 773  GDLLTALYFISRGSIEILRGDVVVAILGKNDIFGEPLNLYARPGKSNGDVRALTYCDLHK 832

Query: 481  IHRDDLLEVLDMYPEFSDHFWSSLEITFNLRDTNMIPGSPGSTELEGGFSRQRKRKLSFR 540
            IHRDDLLEVLDMYPEFSDHFWSSLEITFNLRDTNMIPGSPGSTELEGGFSRQRKRKL+FR
Sbjct: 833  IHRDDLLEVLDMYPEFSDHFWSSLEITFNLRDTNMIPGSPGSTELEGGFSRQRKRKLAFR 892

Query: 541  RRTDKDTEQPGEVSALGPGRAGAGPSSRGRPGGPWGESPSSGPSSPESSEDEGPGRSSSP 600
            RR DKDTEQPGEVSALGPGRAGAGP+SRGRPGGPWGESPSSGPSSPESSEDEGPGRSSSP
Sbjct: 893  RRADKDTEQPGEVSALGPGRAGAGPASRGRPGGPWGESPSSGPSSPESSEDEGPGRSSSP 952

Query: 601  LRLVPFSSPRPPGEPPGGEPLMEDCEKSSDTCNPLSGAFSGVSNIFSFWGDSRGRQYQEL 660
            LRLVPFS+PRPPGEPPGGEPLMEDCEKSSDTCNPLSGAFSGVSNIFSFWGDSRGRQYQEL
Sbjct: 953  LRLVPFSAPRPPGEPPGGEPLMEDCEKSSDTCNPLSGAFSGVSNIFSFWGDSRGRQYQEL 1012

Query: 661  PRCPAPTPSLLNIPLSSPGRRPRGDVESRLDALQRQLNRL 700
            PRCPAPTPSLLNIPLSSPGRRPRGDVESRLDALQRQLNRL
Sbjct: 1013 PRCPAPTPSLLNIPLSSPGRRPRGDVESRLDALQRQLNRL 1052


>gi125976021
          Length = 1159

 Score = 1437 bits (3721), Expect = 0.0,   Method: Compositional matrix adjust.
 Identities = 690/700 (98%), Positives = 696/700 (99%)

Query: 1    TSDREIIAPKIKERTHNVTEKVTQVLSLGADVLPEYKLQAPRIHRWTILHYSPFKAVWDW 60
            T+DREIIAPKIKERTHNV EKVTQVLSLGADVLPEYKLQAPRIHRWTILHYSPFKAVWDW
Sbjct: 353  TADREIIAPKIKERTHNVAEKVTQVLSLGADVLPEYKLQAPRIHRWTILHYSPFKAVWDW 412

Query: 61   LILLLVIYTAVFTPYSAAFLLKETEEGPPATECGYACQPLAVVDLIVDIMFIVDILINFR 120
            LILLLVIYTAVFTPYSAAFLLKETEEGPPATECGYACQPLAVVDLIVDIMFIVDILINFR
Sbjct: 413  LILLLVIYTAVFTPYSAAFLLKETEEGPPATECGYACQPLAVVDLIVDIMFIVDILINFR 472

Query: 121  TTYVNANEEVVSHPGRIAVHYFKGWFLIDMVAAIPFDLLIFGSGSEELIGLLKTARLLRL 180
            TTYVNANEEVVSHPGRIAVHYFKGWFLIDMVAAIPFDLLIFGSGSEELIGLLK ARLLRL
Sbjct: 473  TTYVNANEEVVSHPGRIAVHYFKGWFLIDMVAAIPFDLLIFGSGSEELIGLLKAARLLRL 532

Query: 181  VRVARKLDRYSEYGAAVLFLLMCTFALIAHWLACIWYAIGNMEQPHMDSRIGWLHNLGDQ 240
            VRVARKLDRYSEYGAAVLFLLMCTFALIAHWLACIWYAIGNMEQPHMDSRIGWLHNLGDQ
Sbjct: 533  VRVARKLDRYSEYGAAVLFLLMCTFALIAHWLACIWYAIGNMEQPHMDSRIGWLHNLGDQ 592

Query: 241  IGKPYNSSGLGGPSIKDKYVTALYFTFSSLTSVGFGNVSPNTNSEKIFSICVMLIGSLMY 300
            IGKPYNSSGLGGP+IKDKYVTALYFTFSSLTSVGFGNVSPNTN+EKIFSICVMLIGSLMY
Sbjct: 593  IGKPYNSSGLGGPAIKDKYVTALYFTFSSLTSVGFGNVSPNTNAEKIFSICVMLIGSLMY 652

Query: 301  ASIFGNVSAIIQRLYSGTARYHTQMLRVREFIRFHQIPNPLRQRLEEYFQHAWSYTNGID 360
            ASIFGNVSAIIQRLYSG ARYHTQMLRVREFIRFHQIPNPLRQRLEEYFQHAWSYTNGID
Sbjct: 653  ASIFGNVSAIIQRLYSGAARYHTQMLRVREFIRFHQIPNPLRQRLEEYFQHAWSYTNGID 712

Query: 361  MNAVLKGFPECLQADICLHLNRSLLQHCKPFRGATKGCLRALAMKFKTTHAPPGDTLVHA 420
            MNAVLKGFPECLQADICLHLNRSLLQHCKPFRGATKGCLRALAMKFKTTHAPPGDTLVHA
Sbjct: 713  MNAVLKGFPECLQADICLHLNRSLLQHCKPFRGATKGCLRALAMKFKTTHAPPGDTLVHA 772

Query: 421  GDLLTALYFISRGSIEILRGDVVVAILGKNDIFGEPLNLYARPGKSNGDVRALTYCDLHK 480
            GDLLTALYFISRGSIEILRGDVVVAILGKNDIFGEPLNLYARPGKSNGDVRALTYCDLHK
Sbjct: 773  GDLLTALYFISRGSIEILRGDVVVAILGKNDIFGEPLNLYARPGKSNGDVRALTYCDLHK 832

Query: 481  IHRDDLLEVLDMYPEFSDHFWSSLEITFNLRDTNMIPGSPGSTELEGGFSRQRKRKLSFR 540
            IHRDDLLEVLDMYPEFSDHFWSSLEITFNLRDTNMIPGSPGSTELEGGFSRQRKRKL+FR
Sbjct: 833  IHRDDLLEVLDMYPEFSDHFWSSLEITFNLRDTNMIPGSPGSTELEGGFSRQRKRKLAFR 892

Query: 541  RRTDKDTEQPGEVSALGPGRAGAGPSSRGRPGGPWGESPSSGPSSPESSEDEGPGRSSSP 600
            RR DKDTEQPGEVSALGPGRAGAGP+SRGRPGGPWGESPSSGPSSPESSEDEGPGRSSSP
Sbjct: 893  RRADKDTEQPGEVSALGPGRAGAGPASRGRPGGPWGESPSSGPSSPESSEDEGPGRSSSP 952

Query: 601  LRLVPFSSPRPPGEPPGGEPLMEDCEKSSDTCNPLSGAFSGVSNIFSFWGDSRGRQYQEL 660
            LRLVPFS+PRPPGEPPGGEPLMEDCEKSSDTCNPLSGAFSGVSNIFSFWGDSRGRQYQEL
Sbjct: 953  LRLVPFSAPRPPGEPPGGEPLMEDCEKSSDTCNPLSGAFSGVSNIFSFWGDSRGRQYQEL 1012

Query: 661  PRCPAPTPSLLNIPLSSPGRRPRGDVESRLDALQRQLNRL 700
            PRCPAPTPSLLNIPLSSPGRRPRGDVESRLDALQRQLNRL
Sbjct: 1013 PRCPAPTPSLLNIPLSSPGRRPRGDVESRLDALQRQLNRL 1052


>gi296210240
          Length = 1160

 Score = 1429 bits (3700), Expect = 0.0,   Method: Compositional matrix adjust.
 Identities = 691/700 (98%), Positives = 694/700 (99%)

Query: 1    TSDREIIAPKIKERTHNVTEKVTQVLSLGADVLPEYKLQAPRIHRWTILHYSPFKAVWDW 60
            TSDREIIAPKIKERTHNVTEKVTQVLSLGADVLPEYKLQAPRIHRWTILHYSPFKAVWDW
Sbjct: 354  TSDREIIAPKIKERTHNVTEKVTQVLSLGADVLPEYKLQAPRIHRWTILHYSPFKAVWDW 413

Query: 61   LILLLVIYTAVFTPYSAAFLLKETEEGPPATECGYACQPLAVVDLIVDIMFIVDILINFR 120
            LILLLVIYTAVFTPYSAAFLLKETEEGP A +CGYACQPLAVVDLIVDIMFIVDILINFR
Sbjct: 414  LILLLVIYTAVFTPYSAAFLLKETEEGPAAPDCGYACQPLAVVDLIVDIMFIVDILINFR 473

Query: 121  TTYVNANEEVVSHPGRIAVHYFKGWFLIDMVAAIPFDLLIFGSGSEELIGLLKTARLLRL 180
            TTYVNANEEVVSHPGRIAVHYFKGWFLIDMVAAIPFDLLIFGSGSEELIGLLKTARLLRL
Sbjct: 474  TTYVNANEEVVSHPGRIAVHYFKGWFLIDMVAAIPFDLLIFGSGSEELIGLLKTARLLRL 533

Query: 181  VRVARKLDRYSEYGAAVLFLLMCTFALIAHWLACIWYAIGNMEQPHMDSRIGWLHNLGDQ 240
            VRVARKLDRYSEYGAAVLFLLMCTFALIAHWLACIWYAIGNMEQPH+DSRIGWLHNLGDQ
Sbjct: 534  VRVARKLDRYSEYGAAVLFLLMCTFALIAHWLACIWYAIGNMEQPHVDSRIGWLHNLGDQ 593

Query: 241  IGKPYNSSGLGGPSIKDKYVTALYFTFSSLTSVGFGNVSPNTNSEKIFSICVMLIGSLMY 300
            IGKPYNSSGLGGPSIKDKYVTALYFTFSSLTSVGFGNVSPNTNSEKIFSICVMLIGSLMY
Sbjct: 594  IGKPYNSSGLGGPSIKDKYVTALYFTFSSLTSVGFGNVSPNTNSEKIFSICVMLIGSLMY 653

Query: 301  ASIFGNVSAIIQRLYSGTARYHTQMLRVREFIRFHQIPNPLRQRLEEYFQHAWSYTNGID 360
            ASIFGNVSAIIQRLYSGTARYHTQMLRVREFIRFHQIPNPLRQRLEEYFQHAWSYTNGID
Sbjct: 654  ASIFGNVSAIIQRLYSGTARYHTQMLRVREFIRFHQIPNPLRQRLEEYFQHAWSYTNGID 713

Query: 361  MNAVLKGFPECLQADICLHLNRSLLQHCKPFRGATKGCLRALAMKFKTTHAPPGDTLVHA 420
            MNAVLKGFPECLQADICLHLNRSLLQHCKPFRGATKGCLRALAMKFKTTHAPPGDTLVHA
Sbjct: 714  MNAVLKGFPECLQADICLHLNRSLLQHCKPFRGATKGCLRALAMKFKTTHAPPGDTLVHA 773

Query: 421  GDLLTALYFISRGSIEILRGDVVVAILGKNDIFGEPLNLYARPGKSNGDVRALTYCDLHK 480
            GDLLTALYFISRGSIEILRGDVVVAILGKNDIFGEPLNLYARPGKSNGDVRALTYCDLHK
Sbjct: 774  GDLLTALYFISRGSIEILRGDVVVAILGKNDIFGEPLNLYARPGKSNGDVRALTYCDLHK 833

Query: 481  IHRDDLLEVLDMYPEFSDHFWSSLEITFNLRDTNMIPGSPGSTELEGGFSRQRKRKLSFR 540
            IHRDDLLEVLDMYPEFSDHFWSSLEITFNLRDTNMIPGSPGS ELEGGFSRQRKRKLSFR
Sbjct: 834  IHRDDLLEVLDMYPEFSDHFWSSLEITFNLRDTNMIPGSPGSAELEGGFSRQRKRKLSFR 893

Query: 541  RRTDKDTEQPGEVSALGPGRAGAGPSSRGRPGGPWGESPSSGPSSPESSEDEGPGRSSSP 600
            RRTDKDTEQPGEVSALGPGRAGAGPSSRGRPGGPWG+SPSSGPSSPESSEDEGPGRSSSP
Sbjct: 894  RRTDKDTEQPGEVSALGPGRAGAGPSSRGRPGGPWGDSPSSGPSSPESSEDEGPGRSSSP 953

Query: 601  LRLVPFSSPRPPGEPPGGEPLMEDCEKSSDTCNPLSGAFSGVSNIFSFWGDSRGRQYQEL 660
            LRLVPFSSPRPPGE PGGEPL EDCEKSSDTCNPLSGAFSGVSNIFSFWGDSRGRQYQEL
Sbjct: 954  LRLVPFSSPRPPGELPGGEPLTEDCEKSSDTCNPLSGAFSGVSNIFSFWGDSRGRQYQEL 1013

Query: 661  PRCPAPTPSLLNIPLSSPGRRPRGDVESRLDALQRQLNRL 700
            PRCPAPTPSLLNIPLSSPGRRPR DVESRLDALQRQLNRL
Sbjct: 1014 PRCPAPTPSLLNIPLSSPGRRPRSDVESRLDALQRQLNRL 1053


>gi26006805
          Length = 1161

 Score = 1429 bits (3698), Expect = 0.0,   Method: Compositional matrix adjust.
 Identities = 690/700 (98%), Positives = 692/700 (98%)

Query: 1    TSDREIIAPKIKERTHNVTEKVTQVLSLGADVLPEYKLQAPRIHRWTILHYSPFKAVWDW 60
            TSDREIIAPKIKERTHNVTEKVTQVLSLGADVLPEYKLQAPRIHRWTILHYSPFKAVWDW
Sbjct: 355  TSDREIIAPKIKERTHNVTEKVTQVLSLGADVLPEYKLQAPRIHRWTILHYSPFKAVWDW 414

Query: 61   LILLLVIYTAVFTPYSAAFLLKETEEGPPATECGYACQPLAVVDLIVDIMFIVDILINFR 120
            LILLLVIYTAVFTPYSAAFLLKETEEGPPA ECGYACQPLAVVDLIVDIMFIVDILINFR
Sbjct: 415  LILLLVIYTAVFTPYSAAFLLKETEEGPPAPECGYACQPLAVVDLIVDIMFIVDILINFR 474

Query: 121  TTYVNANEEVVSHPGRIAVHYFKGWFLIDMVAAIPFDLLIFGSGSEELIGLLKTARLLRL 180
            TTYVNANEEVVSHPGRIAVHYFKGWFLIDMVAAIPFDLLIFGSGSEELIGLLKTARLLRL
Sbjct: 475  TTYVNANEEVVSHPGRIAVHYFKGWFLIDMVAAIPFDLLIFGSGSEELIGLLKTARLLRL 534

Query: 181  VRVARKLDRYSEYGAAVLFLLMCTFALIAHWLACIWYAIGNMEQPHMDSRIGWLHNLGDQ 240
            VRVARKLDRYSEYGAAVL LLMCTFALIAHWLACIWYAIGNMEQPHMDSRIGWLHNLGDQ
Sbjct: 535  VRVARKLDRYSEYGAAVLLLLMCTFALIAHWLACIWYAIGNMEQPHMDSRIGWLHNLGDQ 594

Query: 241  IGKPYNSSGLGGPSIKDKYVTALYFTFSSLTSVGFGNVSPNTNSEKIFSICVMLIGSLMY 300
            +GKPYNSSGLGGPSIKDKYVT LYFTFSSLTSVGFGNVSPNTNSEKIFSICVMLIGSLMY
Sbjct: 595  MGKPYNSSGLGGPSIKDKYVTGLYFTFSSLTSVGFGNVSPNTNSEKIFSICVMLIGSLMY 654

Query: 301  ASIFGNVSAIIQRLYSGTARYHTQMLRVREFIRFHQIPNPLRQRLEEYFQHAWSYTNGID 360
            ASIFGNVSAIIQRLYSGTARYHTQMLRVREFIRFHQIPNPLRQRLEEYFQHAWSYTNGID
Sbjct: 655  ASIFGNVSAIIQRLYSGTARYHTQMLRVREFIRFHQIPNPLRQRLEEYFQHAWSYTNGID 714

Query: 361  MNAVLKGFPECLQADICLHLNRSLLQHCKPFRGATKGCLRALAMKFKTTHAPPGDTLVHA 420
            MNAVLKGFPECLQADICLHLNRSLLQHCKPFRGATK CLRALAMKFKTTHAPPGDTLVHA
Sbjct: 715  MNAVLKGFPECLQADICLHLNRSLLQHCKPFRGATKDCLRALAMKFKTTHAPPGDTLVHA 774

Query: 421  GDLLTALYFISRGSIEILRGDVVVAILGKNDIFGEPLNLYARPGKSNGDVRALTYCDLHK 480
            GDLLTALYFISRGSIEILRGDVVVAILGKNDIFGEPLNLYARPGKSNGDVRALTYCDLHK
Sbjct: 775  GDLLTALYFISRGSIEILRGDVVVAILGKNDIFGEPLNLYARPGKSNGDVRALTYCDLHK 834

Query: 481  IHRDDLLEVLDMYPEFSDHFWSSLEITFNLRDTNMIPGSPGSTELEGGFSRQRKRKLSFR 540
            IHRDDLLEVLDMYPEFSDHFWSSLEITFNLRDTNMIPGSPGSTE EGGF+RQRKRKLSFR
Sbjct: 835  IHRDDLLEVLDMYPEFSDHFWSSLEITFNLRDTNMIPGSPGSTEWEGGFNRQRKRKLSFR 894

Query: 541  RRTDKDTEQPGEVSALGPGRAGAGPSSRGRPGGPWGESPSSGPSSPESSEDEGPGRSSSP 600
            RRTDKDTEQPGEVSALGPGRAGAGPSSRGRPGGPWGESPSSGPSSPESSEDEGPGRSSSP
Sbjct: 895  RRTDKDTEQPGEVSALGPGRAGAGPSSRGRPGGPWGESPSSGPSSPESSEDEGPGRSSSP 954

Query: 601  LRLVPFSSPRPPGEPPGGEPLMEDCEKSSDTCNPLSGAFSGVSNIFSFWGDSRGRQYQEL 660
            LRLVPFSSPRPPGEPPGGEPL EDCEKSSDTCNPLSGAFSGVSNIFSFWGDSRGRQYQEL
Sbjct: 955  LRLVPFSSPRPPGEPPGGEPLTEDCEKSSDTCNPLSGAFSGVSNIFSFWGDSRGRQYQEL 1014

Query: 661  PRCPAPTPSLLNIPLSSPGRRPRGDVESRLDALQRQLNRL 700
            PRCPAP PSLLNIPLSSP RRPRGDVESRLDALQRQLNRL
Sbjct: 1015 PRCPAPAPSLLNIPLSSPSRRPRGDVESRLDALQRQLNRL 1054


>gi126723584
          Length = 1144

 Score = 1428 bits (3696), Expect = 0.0,   Method: Compositional matrix adjust.
 Identities = 690/700 (98%), Positives = 692/700 (98%)

Query: 1    TSDREIIAPKIKERTHNVTEKVTQVLSLGADVLPEYKLQAPRIHRWTILHYSPFKAVWDW 60
            TSDREIIAPKIKERTHNVTEKVTQVLSLGADVLPEYKLQAPRIHRWTILHYSPFKAVWDW
Sbjct: 338  TSDREIIAPKIKERTHNVTEKVTQVLSLGADVLPEYKLQAPRIHRWTILHYSPFKAVWDW 397

Query: 61   LILLLVIYTAVFTPYSAAFLLKETEEGPPATECGYACQPLAVVDLIVDIMFIVDILINFR 120
            LILLLVIYTAVFTPYSAAFLLKETEEGPPA ECGYACQPLAVVDLIVDIMFIVDILINFR
Sbjct: 398  LILLLVIYTAVFTPYSAAFLLKETEEGPPAPECGYACQPLAVVDLIVDIMFIVDILINFR 457

Query: 121  TTYVNANEEVVSHPGRIAVHYFKGWFLIDMVAAIPFDLLIFGSGSEELIGLLKTARLLRL 180
            TTYVNANEEVVSHPGRIAVHYFKGWFLIDMVAAIPFDLLIFGSGSEELIGLLKTARLLRL
Sbjct: 458  TTYVNANEEVVSHPGRIAVHYFKGWFLIDMVAAIPFDLLIFGSGSEELIGLLKTARLLRL 517

Query: 181  VRVARKLDRYSEYGAAVLFLLMCTFALIAHWLACIWYAIGNMEQPHMDSRIGWLHNLGDQ 240
            VRVARKLDRYSEYGAAVL LLMCTFALIAHWLACIWYAIGNMEQPHMDSRIGWLHNLGDQ
Sbjct: 518  VRVARKLDRYSEYGAAVLLLLMCTFALIAHWLACIWYAIGNMEQPHMDSRIGWLHNLGDQ 577

Query: 241  IGKPYNSSGLGGPSIKDKYVTALYFTFSSLTSVGFGNVSPNTNSEKIFSICVMLIGSLMY 300
            +GKPYNSSGLGGPSIKDKYVT LYFTFSSLTSVGFGNVSPNTNSEKIFSICVMLIGSLMY
Sbjct: 578  MGKPYNSSGLGGPSIKDKYVTGLYFTFSSLTSVGFGNVSPNTNSEKIFSICVMLIGSLMY 637

Query: 301  ASIFGNVSAIIQRLYSGTARYHTQMLRVREFIRFHQIPNPLRQRLEEYFQHAWSYTNGID 360
            ASIFGNVSAIIQRLYSGTARYHTQMLRVREFIRFHQIPNPLRQRLEEYFQHAWSYTNGID
Sbjct: 638  ASIFGNVSAIIQRLYSGTARYHTQMLRVREFIRFHQIPNPLRQRLEEYFQHAWSYTNGID 697

Query: 361  MNAVLKGFPECLQADICLHLNRSLLQHCKPFRGATKGCLRALAMKFKTTHAPPGDTLVHA 420
            MNAVLKGFPECLQADICLHLNRSLLQHCKPFRGATK CLRALAMKFKTTHAPPGDTLVHA
Sbjct: 698  MNAVLKGFPECLQADICLHLNRSLLQHCKPFRGATKDCLRALAMKFKTTHAPPGDTLVHA 757

Query: 421  GDLLTALYFISRGSIEILRGDVVVAILGKNDIFGEPLNLYARPGKSNGDVRALTYCDLHK 480
            GDLLTALYFISRGSIEILRGDVVVAILGKNDIFGEPLNLYARPGKSNGDVRALTYCDLHK
Sbjct: 758  GDLLTALYFISRGSIEILRGDVVVAILGKNDIFGEPLNLYARPGKSNGDVRALTYCDLHK 817

Query: 481  IHRDDLLEVLDMYPEFSDHFWSSLEITFNLRDTNMIPGSPGSTELEGGFSRQRKRKLSFR 540
            IHRDDLLEVLDMYPEFSDHFWSSLEITFNLRDTNMIPGSPGSTE EGGF+RQRKRKLSFR
Sbjct: 818  IHRDDLLEVLDMYPEFSDHFWSSLEITFNLRDTNMIPGSPGSTEWEGGFNRQRKRKLSFR 877

Query: 541  RRTDKDTEQPGEVSALGPGRAGAGPSSRGRPGGPWGESPSSGPSSPESSEDEGPGRSSSP 600
            RRTDKDTEQPGEVSALGPGRAGAGPSSRGRPGGPWGESPSSGPSSPESSEDEGPGRSSSP
Sbjct: 878  RRTDKDTEQPGEVSALGPGRAGAGPSSRGRPGGPWGESPSSGPSSPESSEDEGPGRSSSP 937

Query: 601  LRLVPFSSPRPPGEPPGGEPLMEDCEKSSDTCNPLSGAFSGVSNIFSFWGDSRGRQYQEL 660
            LRLVPFSSPRPPGEPPGGEPL EDCEKSSDTCNPLSGAFSGVSNIFSFWGDSRGRQYQEL
Sbjct: 938  LRLVPFSSPRPPGEPPGGEPLTEDCEKSSDTCNPLSGAFSGVSNIFSFWGDSRGRQYQEL 997

Query: 661  PRCPAPTPSLLNIPLSSPGRRPRGDVESRLDALQRQLNRL 700
            PRCPAP PSLLNIPLSSP RRPRGDVESRLDALQRQLNRL
Sbjct: 998  PRCPAPAPSLLNIPLSSPSRRPRGDVESRLDALQRQLNRL 1037


>gi50978876
          Length = 1158

 Score = 1422 bits (3680), Expect = 0.0,   Method: Compositional matrix adjust.
 Identities = 687/700 (98%), Positives = 690/700 (98%)

Query: 1    TSDREIIAPKIKERTHNVTEKVTQVLSLGADVLPEYKLQAPRIHRWTILHYSPFKAVWDW 60
            TSDREIIAPKIKERTHNVTEKVTQVLSLGADVLPEYKLQAPRIHRWTILHYSPFKAVWDW
Sbjct: 352  TSDREIIAPKIKERTHNVTEKVTQVLSLGADVLPEYKLQAPRIHRWTILHYSPFKAVWDW 411

Query: 61   LILLLVIYTAVFTPYSAAFLLKETEEGPPATECGYACQPLAVVDLIVDIMFIVDILINFR 120
            LILLLVIYTAVFTPYSAAFLLKETEEGPPA +CGYACQPLAVVD IVDIMFIVDILINFR
Sbjct: 412  LILLLVIYTAVFTPYSAAFLLKETEEGPPAPDCGYACQPLAVVDFIVDIMFIVDILINFR 471

Query: 121  TTYVNANEEVVSHPGRIAVHYFKGWFLIDMVAAIPFDLLIFGSGSEELIGLLKTARLLRL 180
            TTYVNANEEVVSHPGRIAVHYFKGWFLIDMVAAIPFDLLIFGSGSEELIGLLKTARLLRL
Sbjct: 472  TTYVNANEEVVSHPGRIAVHYFKGWFLIDMVAAIPFDLLIFGSGSEELIGLLKTARLLRL 531

Query: 181  VRVARKLDRYSEYGAAVLFLLMCTFALIAHWLACIWYAIGNMEQPHMDSRIGWLHNLGDQ 240
            VRVARKLDRYSEYGAAVLFLLMCTFALIAHWLACIWYAIGNMEQPHMDSRIGWLHNLGDQ
Sbjct: 532  VRVARKLDRYSEYGAAVLFLLMCTFALIAHWLACIWYAIGNMEQPHMDSRIGWLHNLGDQ 591

Query: 241  IGKPYNSSGLGGPSIKDKYVTALYFTFSSLTSVGFGNVSPNTNSEKIFSICVMLIGSLMY 300
            IGKPYNSSGLGGPSIKDKYVTALYFTFSSLTSVGFGNVSPNTNSEKIFSICVMLIGSLMY
Sbjct: 592  IGKPYNSSGLGGPSIKDKYVTALYFTFSSLTSVGFGNVSPNTNSEKIFSICVMLIGSLMY 651

Query: 301  ASIFGNVSAIIQRLYSGTARYHTQMLRVREFIRFHQIPNPLRQRLEEYFQHAWSYTNGID 360
            ASIFGNVSAIIQRLYSGTARYHTQMLRVREFIRFHQIPNPLRQRLEEYFQHAWSYTNGID
Sbjct: 652  ASIFGNVSAIIQRLYSGTARYHTQMLRVREFIRFHQIPNPLRQRLEEYFQHAWSYTNGID 711

Query: 361  MNAVLKGFPECLQADICLHLNRSLLQHCKPFRGATKGCLRALAMKFKTTHAPPGDTLVHA 420
            MNAVLKGFPECLQADICLHLNRSLLQHCKPFRGATKGCLRALAMKFKTTHAPPGDTLVHA
Sbjct: 712  MNAVLKGFPECLQADICLHLNRSLLQHCKPFRGATKGCLRALAMKFKTTHAPPGDTLVHA 771

Query: 421  GDLLTALYFISRGSIEILRGDVVVAILGKNDIFGEPLNLYARPGKSNGDVRALTYCDLHK 480
            GDLLTALYFISRGSIEILRGDVVVAILGKNDIFGEPLNLYARPGKSNGDVRALTYCDLHK
Sbjct: 772  GDLLTALYFISRGSIEILRGDVVVAILGKNDIFGEPLNLYARPGKSNGDVRALTYCDLHK 831

Query: 481  IHRDDLLEVLDMYPEFSDHFWSSLEITFNLRDTNMIPGSPGSTELEGGFSRQRKRKLSFR 540
            IHRDDLLEVLDMYPEFSDHFWSSLEITFNLRDTNMIPGSPGS ELEGGF+RQRKRKLSFR
Sbjct: 832  IHRDDLLEVLDMYPEFSDHFWSSLEITFNLRDTNMIPGSPGSAELEGGFNRQRKRKLSFR 891

Query: 541  RRTDKDTEQPGEVSALGPGRAGAGPSSRGRPGGPWGESPSSGPSSPESSEDEGPGRSSSP 600
            RRTD+D EQPGEVSALGPGRAGAGPS RGRPGGPWGESPSSGPSSPESSEDEGPGRSSSP
Sbjct: 892  RRTDRDPEQPGEVSALGPGRAGAGPSGRGRPGGPWGESPSSGPSSPESSEDEGPGRSSSP 951

Query: 601  LRLVPFSSPRPPGEPPGGEPLMEDCEKSSDTCNPLSGAFSGVSNIFSFWGDSRGRQYQEL 660
            LRLVPFSSPRPPGEPPGGEPL ED EKSSDTCNPLSGAFSGVSNIFSFWGDSRG QYQEL
Sbjct: 952  LRLVPFSSPRPPGEPPGGEPLTEDGEKSSDTCNPLSGAFSGVSNIFSFWGDSRGHQYQEL 1011

Query: 661  PRCPAPTPSLLNIPLSSPGRRPRGDVESRLDALQRQLNRL 700
            PRCPAPTPSLLNIPLSSP RRPRGDVE RLDALQRQLNRL
Sbjct: 1012 PRCPAPTPSLLNIPLSSPCRRPRGDVEGRLDALQRQLNRL 1051


>gi301759411
          Length = 1144

 Score = 1414 bits (3661), Expect = 0.0,   Method: Compositional matrix adjust.
 Identities = 686/700 (98%), Positives = 688/700 (98%)

Query: 1    TSDREIIAPKIKERTHNVTEKVTQVLSLGADVLPEYKLQAPRIHRWTILHYSPFKAVWDW 60
            TSDREIIAPKIKERTHNVTEKVTQVLSLGADVLPEYKLQAPRIHRWTILHYSPFKAVWDW
Sbjct: 338  TSDREIIAPKIKERTHNVTEKVTQVLSLGADVLPEYKLQAPRIHRWTILHYSPFKAVWDW 397

Query: 61   LILLLVIYTAVFTPYSAAFLLKETEEGPPATECGYACQPLAVVDLIVDIMFIVDILINFR 120
            LILLLVIYTAVFTPYSAAFLLKETEEGP A +CGYACQPLAVVD IVDIMFIVDILINFR
Sbjct: 398  LILLLVIYTAVFTPYSAAFLLKETEEGPAAPDCGYACQPLAVVDFIVDIMFIVDILINFR 457

Query: 121  TTYVNANEEVVSHPGRIAVHYFKGWFLIDMVAAIPFDLLIFGSGSEELIGLLKTARLLRL 180
            TTYVNANEEVVSHPGRIAVHYFKGWFLIDMVAAIPFDLLIFGSGSEELIGLLKTARLLRL
Sbjct: 458  TTYVNANEEVVSHPGRIAVHYFKGWFLIDMVAAIPFDLLIFGSGSEELIGLLKTARLLRL 517

Query: 181  VRVARKLDRYSEYGAAVLFLLMCTFALIAHWLACIWYAIGNMEQPHMDSRIGWLHNLGDQ 240
            VRVARKLDRYSEYGAAVLFLLMCTFALIAHWLACIWYAIGNMEQPHMDSRIGWLHNLGDQ
Sbjct: 518  VRVARKLDRYSEYGAAVLFLLMCTFALIAHWLACIWYAIGNMEQPHMDSRIGWLHNLGDQ 577

Query: 241  IGKPYNSSGLGGPSIKDKYVTALYFTFSSLTSVGFGNVSPNTNSEKIFSICVMLIGSLMY 300
            IGKPYNSSGLGGPSIKDKYVTALYFTFSSLTSVGFGNVSPNTNSEKIFSICVMLIGSLMY
Sbjct: 578  IGKPYNSSGLGGPSIKDKYVTALYFTFSSLTSVGFGNVSPNTNSEKIFSICVMLIGSLMY 637

Query: 301  ASIFGNVSAIIQRLYSGTARYHTQMLRVREFIRFHQIPNPLRQRLEEYFQHAWSYTNGID 360
            ASIFGNVSAIIQRLYSGTARYHTQMLRVREFIRFHQIPNPLRQRLEEYFQHAWSYTNGID
Sbjct: 638  ASIFGNVSAIIQRLYSGTARYHTQMLRVREFIRFHQIPNPLRQRLEEYFQHAWSYTNGID 697

Query: 361  MNAVLKGFPECLQADICLHLNRSLLQHCKPFRGATKGCLRALAMKFKTTHAPPGDTLVHA 420
            MNAVLKGFPECLQADICLHLNRSLLQHCKPFRGATKGCLRALAMKFKTTHAPPGDTLVHA
Sbjct: 698  MNAVLKGFPECLQADICLHLNRSLLQHCKPFRGATKGCLRALAMKFKTTHAPPGDTLVHA 757

Query: 421  GDLLTALYFISRGSIEILRGDVVVAILGKNDIFGEPLNLYARPGKSNGDVRALTYCDLHK 480
            GDLLTALYFISRGSIEILRGDVVVAILGKNDIFGEPLNLYARPGKSNGDVRALTYCDLHK
Sbjct: 758  GDLLTALYFISRGSIEILRGDVVVAILGKNDIFGEPLNLYARPGKSNGDVRALTYCDLHK 817

Query: 481  IHRDDLLEVLDMYPEFSDHFWSSLEITFNLRDTNMIPGSPGSTELEGGFSRQRKRKLSFR 540
            I RDDLLEVLDMYPEFSDHFWSSLEITFNLRDTNMIPGSPGS ELE GF+RQRKRKLSFR
Sbjct: 818  IQRDDLLEVLDMYPEFSDHFWSSLEITFNLRDTNMIPGSPGSAELESGFNRQRKRKLSFR 877

Query: 541  RRTDKDTEQPGEVSALGPGRAGAGPSSRGRPGGPWGESPSSGPSSPESSEDEGPGRSSSP 600
            RRTDKD EQPGEVSALGPGRAGAGPSSR RPGGPWGESPSSGPSSPESSEDEGPGRSSSP
Sbjct: 878  RRTDKDPEQPGEVSALGPGRAGAGPSSRVRPGGPWGESPSSGPSSPESSEDEGPGRSSSP 937

Query: 601  LRLVPFSSPRPPGEPPGGEPLMEDCEKSSDTCNPLSGAFSGVSNIFSFWGDSRGRQYQEL 660
            LRLVPFSSPRPPGE PGGEPL ED EKSSDTCNPLSGAFSGVSNIFSFWGDSRGRQYQEL
Sbjct: 938  LRLVPFSSPRPPGELPGGEPLTEDGEKSSDTCNPLSGAFSGVSNIFSFWGDSRGRQYQEL 997

Query: 661  PRCPAPTPSLLNIPLSSPGRRPRGDVESRLDALQRQLNRL 700
            PRCPAPTPSLLNIPLSSP RRPRGDVESRLDALQRQLNRL
Sbjct: 998  PRCPAPTPSLLNIPLSSPCRRPRGDVESRLDALQRQLNRL 1037


>gi26051273
          Length = 819

 Score = 1399 bits (3620), Expect = 0.0,   Method: Compositional matrix adjust.
 Identities = 679/688 (98%), Positives = 681/688 (98%), Gaps = 1/688 (0%)

Query: 14  RTHNVTEKVTQ-VLSLGADVLPEYKLQAPRIHRWTILHYSPFKAVWDWLILLLVIYTAVF 72
           R   ++  V Q VLSLGADVLPEYKLQAPRIHRWTILHYSPFKAVWDWLILLLVIYTAVF
Sbjct: 25  RAVRISSLVAQEVLSLGADVLPEYKLQAPRIHRWTILHYSPFKAVWDWLILLLVIYTAVF 84

Query: 73  TPYSAAFLLKETEEGPPATECGYACQPLAVVDLIVDIMFIVDILINFRTTYVNANEEVVS 132
           TPYSAAFLLKETEEGPPATECGYACQPLAVVDLIVDIMFIVDILINFRTTYVNANEEVVS
Sbjct: 85  TPYSAAFLLKETEEGPPATECGYACQPLAVVDLIVDIMFIVDILINFRTTYVNANEEVVS 144

Query: 133 HPGRIAVHYFKGWFLIDMVAAIPFDLLIFGSGSEELIGLLKTARLLRLVRVARKLDRYSE 192
           HPGRIAVHYFKGWFLIDMVAAIPFDLLIFGSGSEELIGLLKTARLLRLVRVARKLDRYSE
Sbjct: 145 HPGRIAVHYFKGWFLIDMVAAIPFDLLIFGSGSEELIGLLKTARLLRLVRVARKLDRYSE 204

Query: 193 YGAAVLFLLMCTFALIAHWLACIWYAIGNMEQPHMDSRIGWLHNLGDQIGKPYNSSGLGG 252
           YGAAVLFLLMCTFALIAHWLACIWYAIGNMEQPHMDSRIGWLHNLGDQIGKPYNSSGLGG
Sbjct: 205 YGAAVLFLLMCTFALIAHWLACIWYAIGNMEQPHMDSRIGWLHNLGDQIGKPYNSSGLGG 264

Query: 253 PSIKDKYVTALYFTFSSLTSVGFGNVSPNTNSEKIFSICVMLIGSLMYASIFGNVSAIIQ 312
           PSIKDKYVTALYFTFSSLTSVGFGNVSPNTNSEKIFSICVMLIGSLMYASIFGNVSAIIQ
Sbjct: 265 PSIKDKYVTALYFTFSSLTSVGFGNVSPNTNSEKIFSICVMLIGSLMYASIFGNVSAIIQ 324

Query: 313 RLYSGTARYHTQMLRVREFIRFHQIPNPLRQRLEEYFQHAWSYTNGIDMNAVLKGFPECL 372
           RLYSGTARYHTQMLRVREFIRFHQIPNPLRQRLEEYFQHAWSYTNGIDMNAVLKGFPECL
Sbjct: 325 RLYSGTARYHTQMLRVREFIRFHQIPNPLRQRLEEYFQHAWSYTNGIDMNAVLKGFPECL 384

Query: 373 QADICLHLNRSLLQHCKPFRGATKGCLRALAMKFKTTHAPPGDTLVHAGDLLTALYFISR 432
           QADICLHLNRSLLQHCKPFRGATKGCLRALAMKFKTTHAPPGDTLVHAGDLLTALYFISR
Sbjct: 385 QADICLHLNRSLLQHCKPFRGATKGCLRALAMKFKTTHAPPGDTLVHAGDLLTALYFISR 444

Query: 433 GSIEILRGDVVVAILGKNDIFGEPLNLYARPGKSNGDVRALTYCDLHKIHRDDLLEVLDM 492
           GSIEILRGDVVVAILGKNDIFGEPLNLYARPGKSNGDVRALTYCDLHKIHRDDLLEVLDM
Sbjct: 445 GSIEILRGDVVVAILGKNDIFGEPLNLYARPGKSNGDVRALTYCDLHKIHRDDLLEVLDM 504

Query: 493 YPEFSDHFWSSLEITFNLRDTNMIPGSPGSTELEGGFSRQRKRKLSFRRRTDKDTEQPGE 552
           YPEFSDHFWSSLEITFNLRDTNMIPGSPGSTELEGGFSRQRKRKLSFRRRTDKDTEQPGE
Sbjct: 505 YPEFSDHFWSSLEITFNLRDTNMIPGSPGSTELEGGFSRQRKRKLSFRRRTDKDTEQPGE 564

Query: 553 VSALGPGRAGAGPSSRGRPGGPWGESPSSGPSSPESSEDEGPGRSSSPLRLVPFSSPRPP 612
           VSALGPGRAGAGPSSRGRPGGPWGESPSSGPSSPESSEDEGPGRSSSPLRLVPFSSPRPP
Sbjct: 565 VSALGPGRAGAGPSSRGRPGGPWGESPSSGPSSPESSEDEGPGRSSSPLRLVPFSSPRPP 624

Query: 613 GEPPGGEPLMEDCEKSSDTCNPLSGAFSGVSNIFSFWGDSRGRQYQELPRCPAPTPSLLN 672
           GEPPGGEPLMEDCEKSSDTCNPLSGAFSGVSNIFSFWGDSRGRQYQELPRCPAPTPSLLN
Sbjct: 625 GEPPGGEPLMEDCEKSSDTCNPLSGAFSGVSNIFSFWGDSRGRQYQELPRCPAPTPSLLN 684

Query: 673 IPLSSPGRRPRGDVESRLDALQRQLNRL 700
           IPLSSPGRRPRGDVESRLDALQRQLNRL
Sbjct: 685 IPLSSPGRRPRGDVESRLDALQRQLNRL 712


>gi332869951
          Length = 819

 Score = 1397 bits (3617), Expect = 0.0,   Method: Compositional matrix adjust.
 Identities = 678/688 (98%), Positives = 680/688 (98%), Gaps = 1/688 (0%)

Query: 14  RTHNVTEKVTQ-VLSLGADVLPEYKLQAPRIHRWTILHYSPFKAVWDWLILLLVIYTAVF 72
           R   ++  V Q VLSLGADVLPEYKLQAPRIHRWTILHYSPFKAVWDWLILLLVIYTAVF
Sbjct: 25  RAVRISSLVAQEVLSLGADVLPEYKLQAPRIHRWTILHYSPFKAVWDWLILLLVIYTAVF 84

Query: 73  TPYSAAFLLKETEEGPPATECGYACQPLAVVDLIVDIMFIVDILINFRTTYVNANEEVVS 132
           TPYSAAFLLKETEEGP ATECGYACQPLAVVDLIVDIMFIVDILINFRTTYVNANEEVVS
Sbjct: 85  TPYSAAFLLKETEEGPSATECGYACQPLAVVDLIVDIMFIVDILINFRTTYVNANEEVVS 144

Query: 133 HPGRIAVHYFKGWFLIDMVAAIPFDLLIFGSGSEELIGLLKTARLLRLVRVARKLDRYSE 192
           HPGRIAVHYFKGWFLIDMVAAIPFDLLIFGSGSEELIGLLKTARLLRLVRVARKLDRYSE
Sbjct: 145 HPGRIAVHYFKGWFLIDMVAAIPFDLLIFGSGSEELIGLLKTARLLRLVRVARKLDRYSE 204

Query: 193 YGAAVLFLLMCTFALIAHWLACIWYAIGNMEQPHMDSRIGWLHNLGDQIGKPYNSSGLGG 252
           YGAAVLFLLMCTFALIAHWLACIWYAIGNMEQPHMDSRIGWLHNLGDQIGKPYNSSGLGG
Sbjct: 205 YGAAVLFLLMCTFALIAHWLACIWYAIGNMEQPHMDSRIGWLHNLGDQIGKPYNSSGLGG 264

Query: 253 PSIKDKYVTALYFTFSSLTSVGFGNVSPNTNSEKIFSICVMLIGSLMYASIFGNVSAIIQ 312
           PSIKDKYVTALYFTFSSLTSVGFGNVSPNTNSEKIFSICVMLIGSLMYASIFGNVSAIIQ
Sbjct: 265 PSIKDKYVTALYFTFSSLTSVGFGNVSPNTNSEKIFSICVMLIGSLMYASIFGNVSAIIQ 324

Query: 313 RLYSGTARYHTQMLRVREFIRFHQIPNPLRQRLEEYFQHAWSYTNGIDMNAVLKGFPECL 372
           RLYSGTARYHTQMLRVREFIRFHQIPNPLRQRLEEYFQHAWSYTNGIDMNAVLKGFPECL
Sbjct: 325 RLYSGTARYHTQMLRVREFIRFHQIPNPLRQRLEEYFQHAWSYTNGIDMNAVLKGFPECL 384

Query: 373 QADICLHLNRSLLQHCKPFRGATKGCLRALAMKFKTTHAPPGDTLVHAGDLLTALYFISR 432
           QADICLHLNRSLLQHCKPFRGATKGCLRALAMKFKTTHAPPGDTLVHAGDLLTALYFISR
Sbjct: 385 QADICLHLNRSLLQHCKPFRGATKGCLRALAMKFKTTHAPPGDTLVHAGDLLTALYFISR 444

Query: 433 GSIEILRGDVVVAILGKNDIFGEPLNLYARPGKSNGDVRALTYCDLHKIHRDDLLEVLDM 492
           GSIEILRGDVVVAILGKNDIFGEPLNLYARPGKSNGDVRALTYCDLHKIHRDDLLEVLDM
Sbjct: 445 GSIEILRGDVVVAILGKNDIFGEPLNLYARPGKSNGDVRALTYCDLHKIHRDDLLEVLDM 504

Query: 493 YPEFSDHFWSSLEITFNLRDTNMIPGSPGSTELEGGFSRQRKRKLSFRRRTDKDTEQPGE 552
           YPEFSDHFWSSLEITFNLRDTNMIPGSPGSTELEGGFSRQRKRKLSFRRRTDKDTEQPGE
Sbjct: 505 YPEFSDHFWSSLEITFNLRDTNMIPGSPGSTELEGGFSRQRKRKLSFRRRTDKDTEQPGE 564

Query: 553 VSALGPGRAGAGPSSRGRPGGPWGESPSSGPSSPESSEDEGPGRSSSPLRLVPFSSPRPP 612
           VSALGPGRAGAGPSSRGRPGGPWGESPSSGPSSPESSEDEGPGRSSSPLRLVPFSSPRPP
Sbjct: 565 VSALGPGRAGAGPSSRGRPGGPWGESPSSGPSSPESSEDEGPGRSSSPLRLVPFSSPRPP 624

Query: 613 GEPPGGEPLMEDCEKSSDTCNPLSGAFSGVSNIFSFWGDSRGRQYQELPRCPAPTPSLLN 672
           GEPPGGEPLMEDCEKSSDTCNPLSGAFSGVSNIFSFWGDSRGRQYQELPRCPAPTPSLLN
Sbjct: 625 GEPPGGEPLMEDCEKSSDTCNPLSGAFSGVSNIFSFWGDSRGRQYQELPRCPAPTPSLLN 684

Query: 673 IPLSSPGRRPRGDVESRLDALQRQLNRL 700
           IPLSSPGRRPRGDVESRLDALQRQLNRL
Sbjct: 685 IPLSSPGRRPRGDVESRLDALQRQLNRL 712


>gi384939658
          Length = 819

 Score = 1395 bits (3612), Expect = 0.0,   Method: Compositional matrix adjust.
 Identities = 677/688 (98%), Positives = 680/688 (98%), Gaps = 1/688 (0%)

Query: 14  RTHNVTEKVTQ-VLSLGADVLPEYKLQAPRIHRWTILHYSPFKAVWDWLILLLVIYTAVF 72
           R   ++  V Q VLSLGADVLPEYKLQAPRIHRWTILHYSPFKAVWDWLILLLVIYTAVF
Sbjct: 25  RAVRISSLVAQEVLSLGADVLPEYKLQAPRIHRWTILHYSPFKAVWDWLILLLVIYTAVF 84

Query: 73  TPYSAAFLLKETEEGPPATECGYACQPLAVVDLIVDIMFIVDILINFRTTYVNANEEVVS 132
           TPYSAAFLLKETEEGPPATECGYACQPLAVVDLIVDIMFIVDILINFRTTYVNANEEVVS
Sbjct: 85  TPYSAAFLLKETEEGPPATECGYACQPLAVVDLIVDIMFIVDILINFRTTYVNANEEVVS 144

Query: 133 HPGRIAVHYFKGWFLIDMVAAIPFDLLIFGSGSEELIGLLKTARLLRLVRVARKLDRYSE 192
           HPGRIAVHYFKGWFLIDMVAAIPFDLLIFGSGSEELIGLLKTARLLRLVRVARKLDRYSE
Sbjct: 145 HPGRIAVHYFKGWFLIDMVAAIPFDLLIFGSGSEELIGLLKTARLLRLVRVARKLDRYSE 204

Query: 193 YGAAVLFLLMCTFALIAHWLACIWYAIGNMEQPHMDSRIGWLHNLGDQIGKPYNSSGLGG 252
           YGAAVLFLLMCTFALIAHWLACIWYAIGNMEQPHMDSRIGWLHNLGDQIGKPYNSSGLGG
Sbjct: 205 YGAAVLFLLMCTFALIAHWLACIWYAIGNMEQPHMDSRIGWLHNLGDQIGKPYNSSGLGG 264

Query: 253 PSIKDKYVTALYFTFSSLTSVGFGNVSPNTNSEKIFSICVMLIGSLMYASIFGNVSAIIQ 312
           PSIKDKYVTALYFTFSSLTSVGFGNVSPNTNSEKIFSICVMLIGSLMYASIFGNVSAIIQ
Sbjct: 265 PSIKDKYVTALYFTFSSLTSVGFGNVSPNTNSEKIFSICVMLIGSLMYASIFGNVSAIIQ 324

Query: 313 RLYSGTARYHTQMLRVREFIRFHQIPNPLRQRLEEYFQHAWSYTNGIDMNAVLKGFPECL 372
           RLYSGTARYHTQMLRVREFIRFHQIPNPLRQRLEEYFQHAWSYTNGIDMNAVLKGFPECL
Sbjct: 325 RLYSGTARYHTQMLRVREFIRFHQIPNPLRQRLEEYFQHAWSYTNGIDMNAVLKGFPECL 384

Query: 373 QADICLHLNRSLLQHCKPFRGATKGCLRALAMKFKTTHAPPGDTLVHAGDLLTALYFISR 432
           QADICLHLNRSLLQHCKPFRGATKGCLRALAMKFKTTHAPPGDTLVHAGDLLTALYFISR
Sbjct: 385 QADICLHLNRSLLQHCKPFRGATKGCLRALAMKFKTTHAPPGDTLVHAGDLLTALYFISR 444

Query: 433 GSIEILRGDVVVAILGKNDIFGEPLNLYARPGKSNGDVRALTYCDLHKIHRDDLLEVLDM 492
           GSIEILRGDVVVAILGKNDIFGEPLNLYARPGKSNGDVRALTYCDLHKIHRDDLLEVLDM
Sbjct: 445 GSIEILRGDVVVAILGKNDIFGEPLNLYARPGKSNGDVRALTYCDLHKIHRDDLLEVLDM 504

Query: 493 YPEFSDHFWSSLEITFNLRDTNMIPGSPGSTELEGGFSRQRKRKLSFRRRTDKDTEQPGE 552
           YPEFSDHFWSSLEITFNLRDTNMIPGSPGS ELEGGFSRQRKRKLSFRRRTDKDTEQPGE
Sbjct: 505 YPEFSDHFWSSLEITFNLRDTNMIPGSPGSAELEGGFSRQRKRKLSFRRRTDKDTEQPGE 564

Query: 553 VSALGPGRAGAGPSSRGRPGGPWGESPSSGPSSPESSEDEGPGRSSSPLRLVPFSSPRPP 612
           VSALGPGRAGAGPSSRGRPGGPWGESPSSGPSSPESSEDEGPGRSSSPLRLVPFSSPRPP
Sbjct: 565 VSALGPGRAGAGPSSRGRPGGPWGESPSSGPSSPESSEDEGPGRSSSPLRLVPFSSPRPP 624

Query: 613 GEPPGGEPLMEDCEKSSDTCNPLSGAFSGVSNIFSFWGDSRGRQYQELPRCPAPTPSLLN 672
           GEPPGGEPLM+DCEKSSDTCNPLSGAFSGVSNIFSFWGDSRGRQYQELPRCPAPTPSLLN
Sbjct: 625 GEPPGGEPLMDDCEKSSDTCNPLSGAFSGVSNIFSFWGDSRGRQYQELPRCPAPTPSLLN 684

Query: 673 IPLSSPGRRPRGDVESRLDALQRQLNRL 700
           IPLSSPGRRPRGDVESRLDALQRQLNRL
Sbjct: 685 IPLSSPGRRPRGDVESRLDALQRQLNRL 712


>gi16758828
          Length = 1163

 Score = 1365 bits (3533), Expect = 0.0,   Method: Compositional matrix adjust.
 Identities = 678/702 (96%), Positives = 684/702 (97%), Gaps = 2/702 (0%)

Query: 1    TSDREIIAPKIKERTHNVTEKVTQVLSLGADVLPEYKLQAPRIHRWTILHYSPFKAVWDW 60
            TSDREIIAPKIKERTHNVTEKVTQVLSLGADVLPEYKLQAPRIHRWTILHYSPFKAVWDW
Sbjct: 355  TSDREIIAPKIKERTHNVTEKVTQVLSLGADVLPEYKLQAPRIHRWTILHYSPFKAVWDW 414

Query: 61   LILLLVIYTAVFTPYSAAFLLKETEEGPPATECGYACQPLAVVDLIVDIMFIVDILINFR 120
            LILLLVIYTAVFTPYSAAFLLKETE+G  A +CGYACQPLAVVDL+VDIMFIVDILINFR
Sbjct: 415  LILLLVIYTAVFTPYSAAFLLKETEDGSQAPDCGYACQPLAVVDLLVDIMFIVDILINFR 474

Query: 121  TTYVNANEEVVSHPGRIAVHYFKGWFLIDMVAAIPFDLLIFGSGSEELIGLLKTARLLRL 180
            TTYVNANEEVVSHPGRIAVHYFKGWFLIDMVAAIPFDLLIFGSGSEELIGLLKTARLLRL
Sbjct: 475  TTYVNANEEVVSHPGRIAVHYFKGWFLIDMVAAIPFDLLIFGSGSEELIGLLKTARLLRL 534

Query: 181  VRVARKLDRYSEYGAAVLFLLMCTFALIAHWLACIWYAIGNMEQPHMDSRIGWLHNLGDQ 240
            VRVARKLDRYSEYGAAVLFLLMCTFALIAHWLACIWYAIGNMEQPHMDS IGWLHNLGDQ
Sbjct: 535  VRVARKLDRYSEYGAAVLFLLMCTFALIAHWLACIWYAIGNMEQPHMDSHIGWLHNLGDQ 594

Query: 241  IGKPYNSSGLGGPSIKDKYVTALYFTFSSLTSVGFGNVSPNTNSEKIFSICVMLIGSLMY 300
            IGKPYNSSGLGGPSIKDKYVTALYFTFSSLTSVGFGNVSPNTNSEKIFSICVMLIGSLMY
Sbjct: 595  IGKPYNSSGLGGPSIKDKYVTALYFTFSSLTSVGFGNVSPNTNSEKIFSICVMLIGSLMY 654

Query: 301  ASIFGNVSAIIQRLYSGTARYHTQMLRVREFIRFHQIPNPLRQRLEEYFQHAWSYTNGID 360
            ASIFGNVSAIIQRLYSGTARYHTQMLRVREFIRFHQIPNPLRQRLEEYFQHAWSYTNGID
Sbjct: 655  ASIFGNVSAIIQRLYSGTARYHTQMLRVREFIRFHQIPNPLRQRLEEYFQHAWSYTNGID 714

Query: 361  MNAVLKGFPECLQADICLHLNRSLLQHCKPFRGATKGCLRALAMKFKTTHAPPGDTLVHA 420
            MNAVLKGFPECLQADICLHLNRSLLQHCKPFRGATKGCLRALAMKFKTTHAPPGDTLVHA
Sbjct: 715  MNAVLKGFPECLQADICLHLNRSLLQHCKPFRGATKGCLRALAMKFKTTHAPPGDTLVHA 774

Query: 421  GDLLTALYFISRGSIEILRGDVVVAILGKNDIFGEPLNLYARPGKSNGDVRALTYCDLHK 480
            GDLLTALYFISRGSIEILRGDVVVAILGKNDIFGEPLNLYARPGKSNGDVRALTYCDLHK
Sbjct: 775  GDLLTALYFISRGSIEILRGDVVVAILGKNDIFGEPLNLYARPGKSNGDVRALTYCDLHK 834

Query: 481  IHRDDLLEVLDMYPEFSDHFWSSLEITFNLRDTNMIPGSPGSTELEGGFSRQRKRKLSFR 540
            IHRDDLLEVLDMYPEFSDHFWSSLEITFNLRDTNMIPGSP S ELE GF+RQRKRKLSFR
Sbjct: 835  IHRDDLLEVLDMYPEFSDHFWSSLEITFNLRDTNMIPGSPSSAELESGFNRQRKRKLSFR 894

Query: 541  RRTDKDTEQPGEVSAL--GPGRAGAGPSSRGRPGGPWGESPSSGPSSPESSEDEGPGRSS 598
            RRTDKDTEQPGEVSAL  GP R G GPS RG+PGGPWGESPSSGPSSPESSEDEGPGRSS
Sbjct: 895  RRTDKDTEQPGEVSALGQGPARVGPGPSCRGQPGGPWGESPSSGPSSPESSEDEGPGRSS 954

Query: 599  SPLRLVPFSSPRPPGEPPGGEPLMEDCEKSSDTCNPLSGAFSGVSNIFSFWGDSRGRQYQ 658
            SPLRLVPFSSPRPPG+ PGGEPL ED EKSSDTCNPLSGAFSGVSNIFSFWGDSRGRQYQ
Sbjct: 955  SPLRLVPFSSPRPPGDSPGGEPLTEDGEKSSDTCNPLSGAFSGVSNIFSFWGDSRGRQYQ 1014

Query: 659  ELPRCPAPTPSLLNIPLSSPGRRPRGDVESRLDALQRQLNRL 700
            ELPRCPAP PSLLNIPLSSPGRR RGDVESRLDALQRQLNRL
Sbjct: 1015 ELPRCPAPAPSLLNIPLSSPGRRSRGDVESRLDALQRQLNRL 1056


>gi149046553
          Length = 1104

 Score = 1364 bits (3531), Expect = 0.0,   Method: Compositional matrix adjust.
 Identities = 678/702 (96%), Positives = 684/702 (97%), Gaps = 2/702 (0%)

Query: 1   TSDREIIAPKIKERTHNVTEKVTQVLSLGADVLPEYKLQAPRIHRWTILHYSPFKAVWDW 60
           TSDREIIAPKIKERTHNVTEKVTQVLSLGADVLPEYKLQAPRIHRWTILHYSPFKAVWDW
Sbjct: 296 TSDREIIAPKIKERTHNVTEKVTQVLSLGADVLPEYKLQAPRIHRWTILHYSPFKAVWDW 355

Query: 61  LILLLVIYTAVFTPYSAAFLLKETEEGPPATECGYACQPLAVVDLIVDIMFIVDILINFR 120
           LILLLVIYTAVFTPYSAAFLLKETE+G  A +CGYACQPLAVVDL+VDIMFIVDILINFR
Sbjct: 356 LILLLVIYTAVFTPYSAAFLLKETEDGSQAPDCGYACQPLAVVDLLVDIMFIVDILINFR 415

Query: 121 TTYVNANEEVVSHPGRIAVHYFKGWFLIDMVAAIPFDLLIFGSGSEELIGLLKTARLLRL 180
           TTYVNANEEVVSHPGRIAVHYFKGWFLIDMVAAIPFDLLIFGSGSEELIGLLKTARLLRL
Sbjct: 416 TTYVNANEEVVSHPGRIAVHYFKGWFLIDMVAAIPFDLLIFGSGSEELIGLLKTARLLRL 475

Query: 181 VRVARKLDRYSEYGAAVLFLLMCTFALIAHWLACIWYAIGNMEQPHMDSRIGWLHNLGDQ 240
           VRVARKLDRYSEYGAAVLFLLMCTFALIAHWLACIWYAIGNMEQPHMDS IGWLHNLGDQ
Sbjct: 476 VRVARKLDRYSEYGAAVLFLLMCTFALIAHWLACIWYAIGNMEQPHMDSHIGWLHNLGDQ 535

Query: 241 IGKPYNSSGLGGPSIKDKYVTALYFTFSSLTSVGFGNVSPNTNSEKIFSICVMLIGSLMY 300
           IGKPYNSSGLGGPSIKDKYVTALYFTFSSLTSVGFGNVSPNTNSEKIFSICVMLIGSLMY
Sbjct: 536 IGKPYNSSGLGGPSIKDKYVTALYFTFSSLTSVGFGNVSPNTNSEKIFSICVMLIGSLMY 595

Query: 301 ASIFGNVSAIIQRLYSGTARYHTQMLRVREFIRFHQIPNPLRQRLEEYFQHAWSYTNGID 360
           ASIFGNVSAIIQRLYSGTARYHTQMLRVREFIRFHQIPNPLRQRLEEYFQHAWSYTNGID
Sbjct: 596 ASIFGNVSAIIQRLYSGTARYHTQMLRVREFIRFHQIPNPLRQRLEEYFQHAWSYTNGID 655

Query: 361 MNAVLKGFPECLQADICLHLNRSLLQHCKPFRGATKGCLRALAMKFKTTHAPPGDTLVHA 420
           MNAVLKGFPECLQADICLHLNRSLLQHCKPFRGATKGCLRALAMKFKTTHAPPGDTLVHA
Sbjct: 656 MNAVLKGFPECLQADICLHLNRSLLQHCKPFRGATKGCLRALAMKFKTTHAPPGDTLVHA 715

Query: 421 GDLLTALYFISRGSIEILRGDVVVAILGKNDIFGEPLNLYARPGKSNGDVRALTYCDLHK 480
           GDLLTALYFISRGSIEILRGDVVVAILGKNDIFGEPLNLYARPGKSNGDVRALTYCDLHK
Sbjct: 716 GDLLTALYFISRGSIEILRGDVVVAILGKNDIFGEPLNLYARPGKSNGDVRALTYCDLHK 775

Query: 481 IHRDDLLEVLDMYPEFSDHFWSSLEITFNLRDTNMIPGSPGSTELEGGFSRQRKRKLSFR 540
           IHRDDLLEVLDMYPEFSDHFWSSLEITFNLRDTNMIPGSP S ELE GF+RQRKRKLSFR
Sbjct: 776 IHRDDLLEVLDMYPEFSDHFWSSLEITFNLRDTNMIPGSPSSAELESGFNRQRKRKLSFR 835

Query: 541 RRTDKDTEQPGEVSAL--GPGRAGAGPSSRGRPGGPWGESPSSGPSSPESSEDEGPGRSS 598
           RRTDKDTEQPGEVSAL  GP R G GPS RG+PGGPWGESPSSGPSSPESSEDEGPGRSS
Sbjct: 836 RRTDKDTEQPGEVSALGQGPARVGPGPSCRGQPGGPWGESPSSGPSSPESSEDEGPGRSS 895

Query: 599 SPLRLVPFSSPRPPGEPPGGEPLMEDCEKSSDTCNPLSGAFSGVSNIFSFWGDSRGRQYQ 658
           SPLRLVPFSSPRPPG+ PGGEPL ED EKSSDTCNPLSGAFSGVSNIFSFWGDSRGRQYQ
Sbjct: 896 SPLRLVPFSSPRPPGDSPGGEPLTEDGEKSSDTCNPLSGAFSGVSNIFSFWGDSRGRQYQ 955

Query: 659 ELPRCPAPTPSLLNIPLSSPGRRPRGDVESRLDALQRQLNRL 700
           ELPRCPAP PSLLNIPLSSPGRR RGDVESRLDALQRQLNRL
Sbjct: 956 ELPRCPAPAPSLLNIPLSSPGRRSRGDVESRLDALQRQLNRL 997


>gi354478334
          Length = 1063

 Score = 1340 bits (3467), Expect = 0.0,   Method: Compositional matrix adjust.
 Identities = 669/702 (95%), Positives = 676/702 (96%), Gaps = 13/702 (1%)

Query: 1   TSDREIIAPKIKERTHNVTEKVTQVLSLGADVLPEYKLQAPRIHRWTILHYSPFKAVWDW 60
           TSDREIIAPKIKERTHNVTEKVTQVLSLGADVLPEYKLQAPRIHRWTILHYSPFKAVWDW
Sbjct: 266 TSDREIIAPKIKERTHNVTEKVTQVLSLGADVLPEYKLQAPRIHRWTILHYSPFKAVWDW 325

Query: 61  LILLLVIYTAVFTPYSAAFLLKETEEGPPATECGYACQPLAVVDLIVDIMFIVDILINFR 120
           LILLLVIYTAVFTPYSAAFLLKETE+G PA +CGYACQPLAVVDLIVDIMFIVDILINFR
Sbjct: 326 LILLLVIYTAVFTPYSAAFLLKETEDGAPAPDCGYACQPLAVVDLIVDIMFIVDILINFR 385

Query: 121 TTYVNANEEVVSHPGRIAVHYFKGWFLIDMVAAIPFDLLIFGSGSEELIGLLKTARLLRL 180
           TTYVNANEEVVSHPGRIAVHYFKGWFLIDMVAAIPFDLLIFGSGSEELIGLLKTARLLRL
Sbjct: 386 TTYVNANEEVVSHPGRIAVHYFKGWFLIDMVAAIPFDLLIFGSGSEELIGLLKTARLLRL 445

Query: 181 VRVARKLDRYSEYGAAVLFLLMCTFALIAHWLACIWYAIGNMEQPHMDSRIGWLHNLGDQ 240
           VRVARKLDRYSEYGAAVLFLLMCTFALIAHWLACIWYAIGNMEQPHMDSRIGWLHNLGDQ
Sbjct: 446 VRVARKLDRYSEYGAAVLFLLMCTFALIAHWLACIWYAIGNMEQPHMDSRIGWLHNLGDQ 505

Query: 241 IGKPYNSSGLGGPSIKDKYVTALYFTFSSLTSVGFGNVSPNTNSEKIFSICVMLIGSLMY 300
           IGKPYNSSGLGGPSIKDKYVTALYFTFSSLTSVGFGNVSPNTNSEKIFSICVMLIGSLMY
Sbjct: 506 IGKPYNSSGLGGPSIKDKYVTALYFTFSSLTSVGFGNVSPNTNSEKIFSICVMLIGSLMY 565

Query: 301 ASIFGNVSAIIQRLYSGTARYHTQMLRVREFIRFHQIPNPLRQRLEEYFQHAWSYTNGID 360
           ASIFGNVSAIIQRLYSGTARYHTQMLRVREFIRFHQIPNPLRQRLEEYFQHAWSYTNGID
Sbjct: 566 ASIFGNVSAIIQRLYSGTARYHTQMLRVREFIRFHQIPNPLRQRLEEYFQHAWSYTNGID 625

Query: 361 MNAVLKGFPECLQADICLHLNRSLLQHCKPFRGATKGCLRALAMKFKTTHAPPGDTLVHA 420
           MNAVLKGFPECLQADICLHLNRSLLQHCKPFRGATKGCLRALAMKFKTTHAPPGDTLVHA
Sbjct: 626 MNAVLKGFPECLQADICLHLNRSLLQHCKPFRGATKGCLRALAMKFKTTHAPPGDTLVHA 685

Query: 421 GDLLTALYFISRGSIEILRGDVVVAILGKNDIFGEPLNLYARPGKSNGDVRALTYCDLHK 480
           GDLLTALYFISRGSIEILRGDVVVAILGKNDIFGEPLNLYARPGKSNGDVRALTYCDLHK
Sbjct: 686 GDLLTALYFISRGSIEILRGDVVVAILGKNDIFGEPLNLYARPGKSNGDVRALTYCDLHK 745

Query: 481 IHRDDLLEVLDMYPEFSDHFWSSLEITFNLRDTNMIPGSPGSTELEGGFSRQRKRKLSFR 540
           IHRDDLLEVLDMYPEFSDHFWSSLEITFNLRDTNMIPGSPGS E+E GF+RQRK      
Sbjct: 746 IHRDDLLEVLDMYPEFSDHFWSSLEITFNLRDTNMIPGSPGSAEIESGFNRQRKH----- 800

Query: 541 RRTDKDTEQPGEVSAL--GPGRAGAGPSSRGRPGGPWGESPSSGPSSPESSEDEGPGRSS 598
                 TEQPGEVSAL  GP R GAGPS RG+PGGPWGESPSSGPSSPESSEDEGPGRSS
Sbjct: 801 ------TEQPGEVSALGQGPARVGAGPSCRGQPGGPWGESPSSGPSSPESSEDEGPGRSS 854

Query: 599 SPLRLVPFSSPRPPGEPPGGEPLMEDCEKSSDTCNPLSGAFSGVSNIFSFWGDSRGRQYQ 658
           SPLRLVPFSSPRPPG+ PGGEPL E+ EKSSDTCNPLSGAFSGVSNIFSFWGDSRGRQYQ
Sbjct: 855 SPLRLVPFSSPRPPGDSPGGEPLTEEGEKSSDTCNPLSGAFSGVSNIFSFWGDSRGRQYQ 914

Query: 659 ELPRCPAPTPSLLNIPLSSPGRRPRGDVESRLDALQRQLNRL 700
           ELPRCPAP PSLLNIPLSSPGRR RGDVESRLDALQRQLNRL
Sbjct: 915 ELPRCPAPAPSLLNIPLSSPGRRSRGDVESRLDALQRQLNRL 956


>gi2582017
          Length = 1103

 Score = 1334 bits (3452), Expect = 0.0,   Method: Compositional matrix adjust.
 Identities = 680/702 (96%), Positives = 685/702 (97%), Gaps = 3/702 (0%)

Query: 1   TSDREIIAPKIKERTHNVTEKVTQVLSLGADVLPEYKLQAPRIHRWTILHYSPFKAVWDW 60
           TSDREIIAPKIKERTHNVTEKVTQVLSLGADVLPEYKLQAPRIHRWTILHYSPFKAVWDW
Sbjct: 296 TSDREIIAPKIKERTHNVTEKVTQVLSLGADVLPEYKLQAPRIHRWTILHYSPFKAVWDW 355

Query: 61  LILLLVIYTAVFTPYSAAFLLKETEEGPPATECGYACQPLAVVDLIVDIMFIVDILINFR 120
           LILLLVIYTAVFTPYSAAFLLKETE+G  A +CGYACQPLAVVDLIVDIMFIVDILINFR
Sbjct: 356 LILLLVIYTAVFTPYSAAFLLKETEDGSQAPDCGYACQPLAVVDLIVDIMFIVDILINFR 415

Query: 121 TTYVNANEEVVSHPGRIAVHYFKGWFLIDMVAAIPFDLLIFGSGSEELIGLLKTARLLRL 180
           TTYVNANEEVVSHPGRIAVHYFKGWFLIDMVAAIPFDLLIFGSGSEELIGLLKTARLLRL
Sbjct: 416 TTYVNANEEVVSHPGRIAVHYFKGWFLIDMVAAIPFDLLIFGSGSEELIGLLKTARLLRL 475

Query: 181 VRVARKLDRYSEYGAAVLFLLMCTFALIAHWLACIWYAIGNMEQPHMDSRIGWLHNLGDQ 240
           VRVARKLDRYSEYGAAVLFLLMCTFALIAHWLACIWYAIGNMEQPHMDS IGWLHNLGDQ
Sbjct: 476 VRVARKLDRYSEYGAAVLFLLMCTFALIAHWLACIWYAIGNMEQPHMDSHIGWLHNLGDQ 535

Query: 241 IGKPYNSSGLGGPSIKDKYVTALYFTFSSLTSVGFGNVSPNTNSEKIFSICVMLIGSLMY 300
           IGKPYNSSGLGGPSIKDKYVTALYFTFSSLTSVGFGNVSPNTNSEKIFSICVMLIGSLMY
Sbjct: 536 IGKPYNSSGLGGPSIKDKYVTALYFTFSSLTSVGFGNVSPNTNSEKIFSICVMLIGSLMY 595

Query: 301 ASIFGNVSAIIQRLYSGTARYHTQMLRVREFIRFHQIPNPLRQRLEEYFQHAWSYTNGID 360
           ASIFGNVSAIIQRLYSGTARYHTQMLRVREFIRFHQIPNPLRQRLEEYFQHAWSYTNGID
Sbjct: 596 ASIFGNVSAIIQRLYSGTARYHTQMLRVREFIRFHQIPNPLRQRLEEYFQHAWSYTNGID 655

Query: 361 MNAVLKGFPECLQADICLHLNRSLLQHCKPFRGATKGCLRALAMKFKTTHAPPGDTLVHA 420
           MNAVLKGFPECLQADICLHLNRSLLQHCKPFRGATKGCLRALAMKFKTTHAPPGDTLVHA
Sbjct: 656 MNAVLKGFPECLQADICLHLNRSLLQHCKPFRGATKGCLRALAMKFKTTHAPPGDTLVHA 715

Query: 421 GDLLTALYFISRGSIEILRGDVVVAILGKNDIFGEPLNLYARPGKSNGDVRALTYCDLHK 480
           GDLLTALYFISRGSIEILRGDVVVAILGKNDIFGEPLNLYARPGKSNGDVRALTYCDLHK
Sbjct: 716 GDLLTALYFISRGSIEILRGDVVVAILGKNDIFGEPLNLYARPGKSNGDVRALTYCDLHK 775

Query: 481 IHRDDLLEVLDMYPEFSDHFWSSLEITFNLRDTNMIPGSPGSTELEGGFSRQRKRKLSFR 540
           IHRDDLLEVLDMYPEFSDHFWSSLEITFNLRDTNMIPGSPGS ELE GF+RQRKRKLSFR
Sbjct: 776 IHRDDLLEVLDMYPEFSDHFWSSLEITFNLRDTNMIPGSPGSAELESGFNRQRKRKLSFR 835

Query: 541 RRTDKDTEQPGEVSAL--GPGRAGAGPSSRGRPGGPWGESPSSGPSSPESSEDEGPGRSS 598
           RRTDKDTEQPGEVSAL  GP R G GPS RG+PGGPWGESPSSGPSSPESSEDEGPGRSS
Sbjct: 836 RRTDKDTEQPGEVSALGQGPARVGPGPSCRGQPGGPWGESPSSGPSSPESSEDEGPGRSS 895

Query: 599 SPLRLVPFSSPRPPGEPPGGEPLMEDCEKSSDTCNPLSGAFSGVSNIFSFWGDSRGRQYQ 658
           SPLRLVPFSSPRPPG+PPGGEPL ED EK SDTCNPLSGAFSGVSNIFSFWGDSRGRQYQ
Sbjct: 896 SPLRLVPFSSPRPPGDPPGGEPLTEDGEK-SDTCNPLSGAFSGVSNIFSFWGDSRGRQYQ 954

Query: 659 ELPRCPAPTPSLLNIPLSSPGRRPRGDVESRLDALQRQLNRL 700
           ELPRCPAP PSLLNIPLSSPGRR RGDVESRLDALQRQLNRL
Sbjct: 955 ELPRCPAPAPSLLNIPLSSPGRRSRGDVESRLDALQRQLNRL 996


>gi29835138
          Length = 1117

 Score = 1333 bits (3450), Expect = 0.0,   Method: Compositional matrix adjust.
 Identities = 680/702 (96%), Positives = 685/702 (97%), Gaps = 3/702 (0%)

Query: 1    TSDREIIAPKIKERTHNVTEKVTQVLSLGADVLPEYKLQAPRIHRWTILHYSPFKAVWDW 60
            TSDREIIAPKIKERTHNVTEKVTQVLSLGADVLPEYKLQAPRIHRWTILHYSPFKAVWDW
Sbjct: 355  TSDREIIAPKIKERTHNVTEKVTQVLSLGADVLPEYKLQAPRIHRWTILHYSPFKAVWDW 414

Query: 61   LILLLVIYTAVFTPYSAAFLLKETEEGPPATECGYACQPLAVVDLIVDIMFIVDILINFR 120
            LILLLVIYTAVFTPYSAAFLLKETE+G  A +CGYACQPLAVVDLIVDIMFIVDILINFR
Sbjct: 415  LILLLVIYTAVFTPYSAAFLLKETEDGSQAPDCGYACQPLAVVDLIVDIMFIVDILINFR 474

Query: 121  TTYVNANEEVVSHPGRIAVHYFKGWFLIDMVAAIPFDLLIFGSGSEELIGLLKTARLLRL 180
            TTYVNANEEVVSHPGRIAVHYFKGWFLIDMVAAIPFDLLIFGSGSEELIGLLKTARLLRL
Sbjct: 475  TTYVNANEEVVSHPGRIAVHYFKGWFLIDMVAAIPFDLLIFGSGSEELIGLLKTARLLRL 534

Query: 181  VRVARKLDRYSEYGAAVLFLLMCTFALIAHWLACIWYAIGNMEQPHMDSRIGWLHNLGDQ 240
            VRVARKLDRYSEYGAAVLFLLMCTFALIAHWLACIWYAIGNMEQPHMDS IGWLHNLGDQ
Sbjct: 535  VRVARKLDRYSEYGAAVLFLLMCTFALIAHWLACIWYAIGNMEQPHMDSHIGWLHNLGDQ 594

Query: 241  IGKPYNSSGLGGPSIKDKYVTALYFTFSSLTSVGFGNVSPNTNSEKIFSICVMLIGSLMY 300
            IGKPYNSSGLGGPSIKDKYVTALYFTFSSLTSVGFGNVSPNTNSEKIFSICVMLIGSLMY
Sbjct: 595  IGKPYNSSGLGGPSIKDKYVTALYFTFSSLTSVGFGNVSPNTNSEKIFSICVMLIGSLMY 654

Query: 301  ASIFGNVSAIIQRLYSGTARYHTQMLRVREFIRFHQIPNPLRQRLEEYFQHAWSYTNGID 360
            ASIFGNVSAIIQRLYSGTARYHTQMLRVREFIRFHQIPNPLRQRLEEYFQHAWSYTNGID
Sbjct: 655  ASIFGNVSAIIQRLYSGTARYHTQMLRVREFIRFHQIPNPLRQRLEEYFQHAWSYTNGID 714

Query: 361  MNAVLKGFPECLQADICLHLNRSLLQHCKPFRGATKGCLRALAMKFKTTHAPPGDTLVHA 420
            MNAVLKGFPECLQADICLHLNRSLLQHCKPFRGATKGCLRALAMKFKTTHAPPGDTLVHA
Sbjct: 715  MNAVLKGFPECLQADICLHLNRSLLQHCKPFRGATKGCLRALAMKFKTTHAPPGDTLVHA 774

Query: 421  GDLLTALYFISRGSIEILRGDVVVAILGKNDIFGEPLNLYARPGKSNGDVRALTYCDLHK 480
            GDLLTALYFISRGSIEILRGDVVVAILGKNDIFGEPLNLYARPGKSNGDVRALTYCDLHK
Sbjct: 775  GDLLTALYFISRGSIEILRGDVVVAILGKNDIFGEPLNLYARPGKSNGDVRALTYCDLHK 834

Query: 481  IHRDDLLEVLDMYPEFSDHFWSSLEITFNLRDTNMIPGSPGSTELEGGFSRQRKRKLSFR 540
            IHRDDLLEVLDMYPEFSDHFWSSLEITFNLRDTNMIPGSPGS ELE GF+RQRKRKLSFR
Sbjct: 835  IHRDDLLEVLDMYPEFSDHFWSSLEITFNLRDTNMIPGSPGSAELESGFNRQRKRKLSFR 894

Query: 541  RRTDKDTEQPGEVSAL--GPGRAGAGPSSRGRPGGPWGESPSSGPSSPESSEDEGPGRSS 598
            RRTDKDTEQPGEVSAL  GP R G GPS RG+PGGPWGESPSSGPSSPESSEDEGPGRSS
Sbjct: 895  RRTDKDTEQPGEVSALGQGPARVGPGPSCRGQPGGPWGESPSSGPSSPESSEDEGPGRSS 954

Query: 599  SPLRLVPFSSPRPPGEPPGGEPLMEDCEKSSDTCNPLSGAFSGVSNIFSFWGDSRGRQYQ 658
            SPLRLVPFSSPRPPG+PPGGEPL ED EK SDTCNPLSGAFSGVSNIFSFWGDSRGRQYQ
Sbjct: 955  SPLRLVPFSSPRPPGDPPGGEPLTEDGEK-SDTCNPLSGAFSGVSNIFSFWGDSRGRQYQ 1013

Query: 659  ELPRCPAPTPSLLNIPLSSPGRRPRGDVESRLDALQRQLNRL 700
            ELPRCPAP PSLLNIPLSSPGRR RGDVESRLDALQRQLNRL
Sbjct: 1014 ELPRCPAPAPSLLNIPLSSPGRRSRGDVESRLDALQRQLNRL 1055


>gi148671198
          Length = 1136

 Score = 1333 bits (3449), Expect = 0.0,   Method: Compositional matrix adjust.
 Identities = 680/702 (96%), Positives = 685/702 (97%), Gaps = 3/702 (0%)

Query: 1    TSDREIIAPKIKERTHNVTEKVTQVLSLGADVLPEYKLQAPRIHRWTILHYSPFKAVWDW 60
            TSDREIIAPKIKERTHNVTEKVTQVLSLGADVLPEYKLQAPRIHRWTILHYSPFKAVWDW
Sbjct: 329  TSDREIIAPKIKERTHNVTEKVTQVLSLGADVLPEYKLQAPRIHRWTILHYSPFKAVWDW 388

Query: 61   LILLLVIYTAVFTPYSAAFLLKETEEGPPATECGYACQPLAVVDLIVDIMFIVDILINFR 120
            LILLLVIYTAVFTPYSAAFLLKETE+G  A +CGYACQPLAVVDLIVDIMFIVDILINFR
Sbjct: 389  LILLLVIYTAVFTPYSAAFLLKETEDGSQAPDCGYACQPLAVVDLIVDIMFIVDILINFR 448

Query: 121  TTYVNANEEVVSHPGRIAVHYFKGWFLIDMVAAIPFDLLIFGSGSEELIGLLKTARLLRL 180
            TTYVNANEEVVSHPGRIAVHYFKGWFLIDMVAAIPFDLLIFGSGSEELIGLLKTARLLRL
Sbjct: 449  TTYVNANEEVVSHPGRIAVHYFKGWFLIDMVAAIPFDLLIFGSGSEELIGLLKTARLLRL 508

Query: 181  VRVARKLDRYSEYGAAVLFLLMCTFALIAHWLACIWYAIGNMEQPHMDSRIGWLHNLGDQ 240
            VRVARKLDRYSEYGAAVLFLLMCTFALIAHWLACIWYAIGNMEQPHMDS IGWLHNLGDQ
Sbjct: 509  VRVARKLDRYSEYGAAVLFLLMCTFALIAHWLACIWYAIGNMEQPHMDSHIGWLHNLGDQ 568

Query: 241  IGKPYNSSGLGGPSIKDKYVTALYFTFSSLTSVGFGNVSPNTNSEKIFSICVMLIGSLMY 300
            IGKPYNSSGLGGPSIKDKYVTALYFTFSSLTSVGFGNVSPNTNSEKIFSICVMLIGSLMY
Sbjct: 569  IGKPYNSSGLGGPSIKDKYVTALYFTFSSLTSVGFGNVSPNTNSEKIFSICVMLIGSLMY 628

Query: 301  ASIFGNVSAIIQRLYSGTARYHTQMLRVREFIRFHQIPNPLRQRLEEYFQHAWSYTNGID 360
            ASIFGNVSAIIQRLYSGTARYHTQMLRVREFIRFHQIPNPLRQRLEEYFQHAWSYTNGID
Sbjct: 629  ASIFGNVSAIIQRLYSGTARYHTQMLRVREFIRFHQIPNPLRQRLEEYFQHAWSYTNGID 688

Query: 361  MNAVLKGFPECLQADICLHLNRSLLQHCKPFRGATKGCLRALAMKFKTTHAPPGDTLVHA 420
            MNAVLKGFPECLQADICLHLNRSLLQHCKPFRGATKGCLRALAMKFKTTHAPPGDTLVHA
Sbjct: 689  MNAVLKGFPECLQADICLHLNRSLLQHCKPFRGATKGCLRALAMKFKTTHAPPGDTLVHA 748

Query: 421  GDLLTALYFISRGSIEILRGDVVVAILGKNDIFGEPLNLYARPGKSNGDVRALTYCDLHK 480
            GDLLTALYFISRGSIEILRGDVVVAILGKNDIFGEPLNLYARPGKSNGDVRALTYCDLHK
Sbjct: 749  GDLLTALYFISRGSIEILRGDVVVAILGKNDIFGEPLNLYARPGKSNGDVRALTYCDLHK 808

Query: 481  IHRDDLLEVLDMYPEFSDHFWSSLEITFNLRDTNMIPGSPGSTELEGGFSRQRKRKLSFR 540
            IHRDDLLEVLDMYPEFSDHFWSSLEITFNLRDTNMIPGSPGS ELE GF+RQRKRKLSFR
Sbjct: 809  IHRDDLLEVLDMYPEFSDHFWSSLEITFNLRDTNMIPGSPGSAELESGFNRQRKRKLSFR 868

Query: 541  RRTDKDTEQPGEVSAL--GPGRAGAGPSSRGRPGGPWGESPSSGPSSPESSEDEGPGRSS 598
            RRTDKDTEQPGEVSAL  GP R G GPS RG+PGGPWGESPSSGPSSPESSEDEGPGRSS
Sbjct: 869  RRTDKDTEQPGEVSALGQGPARVGPGPSCRGQPGGPWGESPSSGPSSPESSEDEGPGRSS 928

Query: 599  SPLRLVPFSSPRPPGEPPGGEPLMEDCEKSSDTCNPLSGAFSGVSNIFSFWGDSRGRQYQ 658
            SPLRLVPFSSPRPPG+PPGGEPL ED EK SDTCNPLSGAFSGVSNIFSFWGDSRGRQYQ
Sbjct: 929  SPLRLVPFSSPRPPGDPPGGEPLTEDGEK-SDTCNPLSGAFSGVSNIFSFWGDSRGRQYQ 987

Query: 659  ELPRCPAPTPSLLNIPLSSPGRRPRGDVESRLDALQRQLNRL 700
            ELPRCPAP PSLLNIPLSSPGRR RGDVESRLDALQRQLNRL
Sbjct: 988  ELPRCPAPAPSLLNIPLSSPGRRSRGDVESRLDALQRQLNRL 1029


>gi26006798
          Length = 1162

 Score = 1332 bits (3448), Expect = 0.0,   Method: Compositional matrix adjust.
 Identities = 680/702 (96%), Positives = 685/702 (97%), Gaps = 3/702 (0%)

Query: 1    TSDREIIAPKIKERTHNVTEKVTQVLSLGADVLPEYKLQAPRIHRWTILHYSPFKAVWDW 60
            TSDREIIAPKIKERTHNVTEKVTQVLSLGADVLPEYKLQAPRIHRWTILHYSPFKAVWDW
Sbjct: 355  TSDREIIAPKIKERTHNVTEKVTQVLSLGADVLPEYKLQAPRIHRWTILHYSPFKAVWDW 414

Query: 61   LILLLVIYTAVFTPYSAAFLLKETEEGPPATECGYACQPLAVVDLIVDIMFIVDILINFR 120
            LILLLVIYTAVFTPYSAAFLLKETE+G  A +CGYACQPLAVVDLIVDIMFIVDILINFR
Sbjct: 415  LILLLVIYTAVFTPYSAAFLLKETEDGSQAPDCGYACQPLAVVDLIVDIMFIVDILINFR 474

Query: 121  TTYVNANEEVVSHPGRIAVHYFKGWFLIDMVAAIPFDLLIFGSGSEELIGLLKTARLLRL 180
            TTYVNANEEVVSHPGRIAVHYFKGWFLIDMVAAIPFDLLIFGSGSEELIGLLKTARLLRL
Sbjct: 475  TTYVNANEEVVSHPGRIAVHYFKGWFLIDMVAAIPFDLLIFGSGSEELIGLLKTARLLRL 534

Query: 181  VRVARKLDRYSEYGAAVLFLLMCTFALIAHWLACIWYAIGNMEQPHMDSRIGWLHNLGDQ 240
            VRVARKLDRYSEYGAAVLFLLMCTFALIAHWLACIWYAIGNMEQPHMDS IGWLHNLGDQ
Sbjct: 535  VRVARKLDRYSEYGAAVLFLLMCTFALIAHWLACIWYAIGNMEQPHMDSHIGWLHNLGDQ 594

Query: 241  IGKPYNSSGLGGPSIKDKYVTALYFTFSSLTSVGFGNVSPNTNSEKIFSICVMLIGSLMY 300
            IGKPYNSSGLGGPSIKDKYVTALYFTFSSLTSVGFGNVSPNTNSEKIFSICVMLIGSLMY
Sbjct: 595  IGKPYNSSGLGGPSIKDKYVTALYFTFSSLTSVGFGNVSPNTNSEKIFSICVMLIGSLMY 654

Query: 301  ASIFGNVSAIIQRLYSGTARYHTQMLRVREFIRFHQIPNPLRQRLEEYFQHAWSYTNGID 360
            ASIFGNVSAIIQRLYSGTARYHTQMLRVREFIRFHQIPNPLRQRLEEYFQHAWSYTNGID
Sbjct: 655  ASIFGNVSAIIQRLYSGTARYHTQMLRVREFIRFHQIPNPLRQRLEEYFQHAWSYTNGID 714

Query: 361  MNAVLKGFPECLQADICLHLNRSLLQHCKPFRGATKGCLRALAMKFKTTHAPPGDTLVHA 420
            MNAVLKGFPECLQADICLHLNRSLLQHCKPFRGATKGCLRALAMKFKTTHAPPGDTLVHA
Sbjct: 715  MNAVLKGFPECLQADICLHLNRSLLQHCKPFRGATKGCLRALAMKFKTTHAPPGDTLVHA 774

Query: 421  GDLLTALYFISRGSIEILRGDVVVAILGKNDIFGEPLNLYARPGKSNGDVRALTYCDLHK 480
            GDLLTALYFISRGSIEILRGDVVVAILGKNDIFGEPLNLYARPGKSNGDVRALTYCDLHK
Sbjct: 775  GDLLTALYFISRGSIEILRGDVVVAILGKNDIFGEPLNLYARPGKSNGDVRALTYCDLHK 834

Query: 481  IHRDDLLEVLDMYPEFSDHFWSSLEITFNLRDTNMIPGSPGSTELEGGFSRQRKRKLSFR 540
            IHRDDLLEVLDMYPEFSDHFWSSLEITFNLRDTNMIPGSPGS ELE GF+RQRKRKLSFR
Sbjct: 835  IHRDDLLEVLDMYPEFSDHFWSSLEITFNLRDTNMIPGSPGSAELESGFNRQRKRKLSFR 894

Query: 541  RRTDKDTEQPGEVSAL--GPGRAGAGPSSRGRPGGPWGESPSSGPSSPESSEDEGPGRSS 598
            RRTDKDTEQPGEVSAL  GP R G GPS RG+PGGPWGESPSSGPSSPESSEDEGPGRSS
Sbjct: 895  RRTDKDTEQPGEVSALGQGPARVGPGPSCRGQPGGPWGESPSSGPSSPESSEDEGPGRSS 954

Query: 599  SPLRLVPFSSPRPPGEPPGGEPLMEDCEKSSDTCNPLSGAFSGVSNIFSFWGDSRGRQYQ 658
            SPLRLVPFSSPRPPG+PPGGEPL ED EK SDTCNPLSGAFSGVSNIFSFWGDSRGRQYQ
Sbjct: 955  SPLRLVPFSSPRPPGDPPGGEPLTEDGEK-SDTCNPLSGAFSGVSNIFSFWGDSRGRQYQ 1013

Query: 659  ELPRCPAPTPSLLNIPLSSPGRRPRGDVESRLDALQRQLNRL 700
            ELPRCPAP PSLLNIPLSSPGRR RGDVESRLDALQRQLNRL
Sbjct: 1014 ELPRCPAPAPSLLNIPLSSPGRRSRGDVESRLDALQRQLNRL 1055


>gi290543555
          Length = 1158

 Score = 1332 bits (3447), Expect = 0.0,   Method: Compositional matrix adjust.
 Identities = 673/700 (96%), Positives = 679/700 (97%), Gaps = 1/700 (0%)

Query: 1    TSDREIIAPKIKERTHNVTEKVTQVLSLGADVLPEYKLQAPRIHRWTILHYSPFKAVWDW 60
            TSDREIIAPKIKERTHNVTEKVTQVLSLGADVLPEYKLQAPRIHRWTILHYSPFKAVWDW
Sbjct: 353  TSDREIIAPKIKERTHNVTEKVTQVLSLGADVLPEYKLQAPRIHRWTILHYSPFKAVWDW 412

Query: 61   LILLLVIYTAVFTPYSAAFLLKETEEGPPATECGYACQPLAVVDLIVDIMFIVDILINFR 120
            LILLLVIYTAVFTPYSAAFLLKE EE     +CGYACQPLAVVDLIVDIMFIVDILINFR
Sbjct: 413  LILLLVIYTAVFTPYSAAFLLKEPEEDAQTADCGYACQPLAVVDLIVDIMFIVDILINFR 472

Query: 121  TTYVNANEEVVSHPGRIAVHYFKGWFLIDMVAAIPFDLLIFGSGSEELIGLLKTARLLRL 180
            TTYVNANEEVVSHPGRIAVHYFKGWFLIDMVAAIPFDLLIFGSGSEELIGLLKTARLLRL
Sbjct: 473  TTYVNANEEVVSHPGRIAVHYFKGWFLIDMVAAIPFDLLIFGSGSEELIGLLKTARLLRL 532

Query: 181  VRVARKLDRYSEYGAAVLFLLMCTFALIAHWLACIWYAIGNMEQPHMDSRIGWLHNLGDQ 240
            VRVARKLDRYSEYGAAVLFLLMCTFALIAHWLACIWYAIGNMEQP M+SRIGWLHNLGDQ
Sbjct: 533  VRVARKLDRYSEYGAAVLFLLMCTFALIAHWLACIWYAIGNMEQPDMNSRIGWLHNLGDQ 592

Query: 241  IGKPYNSSGLGGPSIKDKYVTALYFTFSSLTSVGFGNVSPNTNSEKIFSICVMLIGSLMY 300
            IGKPYNSSGLGGPSIKDKYVTALYFTFSSLTSVGFGNVSPNTNSEKIFSICVMLIGSLMY
Sbjct: 593  IGKPYNSSGLGGPSIKDKYVTALYFTFSSLTSVGFGNVSPNTNSEKIFSICVMLIGSLMY 652

Query: 301  ASIFGNVSAIIQRLYSGTARYHTQMLRVREFIRFHQIPNPLRQRLEEYFQHAWSYTNGID 360
            ASIFGNVSAIIQRLYSGTARYHTQMLRVREFIRFHQIPNPLRQRLEEYFQHAWSYTNGID
Sbjct: 653  ASIFGNVSAIIQRLYSGTARYHTQMLRVREFIRFHQIPNPLRQRLEEYFQHAWSYTNGID 712

Query: 361  MNAVLKGFPECLQADICLHLNRSLLQHCKPFRGATKGCLRALAMKFKTTHAPPGDTLVHA 420
            MNAVLKGFPECLQADICLHLNRSLLQHCKPFRGATKGCLRALAMKFKTTHAPPGDTLVHA
Sbjct: 713  MNAVLKGFPECLQADICLHLNRSLLQHCKPFRGATKGCLRALAMKFKTTHAPPGDTLVHA 772

Query: 421  GDLLTALYFISRGSIEILRGDVVVAILGKNDIFGEPLNLYARPGKSNGDVRALTYCDLHK 480
            GDLLTALYFISRGSIEILRGDVVVAILGKNDIFGEPLNLYARPGKSNGDVRALTYCDLHK
Sbjct: 773  GDLLTALYFISRGSIEILRGDVVVAILGKNDIFGEPLNLYARPGKSNGDVRALTYCDLHK 832

Query: 481  IHRDDLLEVLDMYPEFSDHFWSSLEITFNLRDTNMIPGSPGSTELEGGFSRQRKRKLSFR 540
            IHRDDLLEVLDMYPEFSDHFWSSLEITFNLRDTNMIPGSPGSTELEGGF+RQR+RKLSFR
Sbjct: 833  IHRDDLLEVLDMYPEFSDHFWSSLEITFNLRDTNMIPGSPGSTELEGGFNRQRRRKLSFR 892

Query: 541  RRTDKDTEQPGEVSALGPGRAGAGPSSRGRPGGPWGESPSSGPSSPESSEDEGPGRSSSP 600
            RRTDKD EQPGEV ALGP R GAGPSS GRPG PWG+SPSSGPSSPESSEDEG GRSSSP
Sbjct: 893  RRTDKDPEQPGEVPALGPARVGAGPSSWGRPGTPWGDSPSSGPSSPESSEDEGQGRSSSP 952

Query: 601  LRLVPFSSPRPPGEPPGGEPLMEDCEKSSDTCNPLSGAFSGVSNIFSFWGDSRGRQYQEL 660
            LRLVPFSSPRPPGEP G E L ED +K SDTCNPLSGAFSGVSNIFSFWGDSRGRQYQEL
Sbjct: 953  LRLVPFSSPRPPGEPRGAETLTEDGDK-SDTCNPLSGAFSGVSNIFSFWGDSRGRQYQEL 1011

Query: 661  PRCPAPTPSLLNIPLSSPGRRPRGDVESRLDALQRQLNRL 700
            PRCPAP PSLLNIPLSSPGRRPRGDVESRLDALQRQLNRL
Sbjct: 1012 PRCPAPAPSLLNIPLSSPGRRPRGDVESRLDALQRQLNRL 1051


>gi157042785
          Length = 1162

 Score = 1332 bits (3447), Expect = 0.0,   Method: Compositional matrix adjust.
 Identities = 680/702 (96%), Positives = 685/702 (97%), Gaps = 3/702 (0%)

Query: 1    TSDREIIAPKIKERTHNVTEKVTQVLSLGADVLPEYKLQAPRIHRWTILHYSPFKAVWDW 60
            TSDREIIAPKIKERTHNVTEKVTQVLSLGADVLPEYKLQAPRIHRWTILHYSPFKAVWDW
Sbjct: 355  TSDREIIAPKIKERTHNVTEKVTQVLSLGADVLPEYKLQAPRIHRWTILHYSPFKAVWDW 414

Query: 61   LILLLVIYTAVFTPYSAAFLLKETEEGPPATECGYACQPLAVVDLIVDIMFIVDILINFR 120
            LILLLVIYTAVFTPYSAAFLLKETE+G  A +CGYACQPLAVVDLIVDIMFIVDILINFR
Sbjct: 415  LILLLVIYTAVFTPYSAAFLLKETEDGSQAPDCGYACQPLAVVDLIVDIMFIVDILINFR 474

Query: 121  TTYVNANEEVVSHPGRIAVHYFKGWFLIDMVAAIPFDLLIFGSGSEELIGLLKTARLLRL 180
            TTYVNANEEVVSHPGRIAVHYFKGWFLIDMVAAIPFDLLIFGSGSEELIGLLKTARLLRL
Sbjct: 475  TTYVNANEEVVSHPGRIAVHYFKGWFLIDMVAAIPFDLLIFGSGSEELIGLLKTARLLRL 534

Query: 181  VRVARKLDRYSEYGAAVLFLLMCTFALIAHWLACIWYAIGNMEQPHMDSRIGWLHNLGDQ 240
            VRVARKLDRYSEYGAAVLFLLMCTFALIAHWLACIWYAIGNMEQPHMDS IGWLHNLGDQ
Sbjct: 535  VRVARKLDRYSEYGAAVLFLLMCTFALIAHWLACIWYAIGNMEQPHMDSHIGWLHNLGDQ 594

Query: 241  IGKPYNSSGLGGPSIKDKYVTALYFTFSSLTSVGFGNVSPNTNSEKIFSICVMLIGSLMY 300
            IGKPYNSSGLGGPSIKDKYVTALYFTFSSLTSVGFGNVSPNTNSEKIFSICVMLIGSLMY
Sbjct: 595  IGKPYNSSGLGGPSIKDKYVTALYFTFSSLTSVGFGNVSPNTNSEKIFSICVMLIGSLMY 654

Query: 301  ASIFGNVSAIIQRLYSGTARYHTQMLRVREFIRFHQIPNPLRQRLEEYFQHAWSYTNGID 360
            ASIFGNVSAIIQRLYSGTARYHTQMLRVREFIRFHQIPNPLRQRLEEYFQHAWSYTNGID
Sbjct: 655  ASIFGNVSAIIQRLYSGTARYHTQMLRVREFIRFHQIPNPLRQRLEEYFQHAWSYTNGID 714

Query: 361  MNAVLKGFPECLQADICLHLNRSLLQHCKPFRGATKGCLRALAMKFKTTHAPPGDTLVHA 420
            MNAVLKGFPECLQADICLHLNRSLLQHCKPFRGATKGCLRALAMKFKTTHAPPGDTLVHA
Sbjct: 715  MNAVLKGFPECLQADICLHLNRSLLQHCKPFRGATKGCLRALAMKFKTTHAPPGDTLVHA 774

Query: 421  GDLLTALYFISRGSIEILRGDVVVAILGKNDIFGEPLNLYARPGKSNGDVRALTYCDLHK 480
            GDLLTALYFISRGSIEILRGDVVVAILGKNDIFGEPLNLYARPGKSNGDVRALTYCDLHK
Sbjct: 775  GDLLTALYFISRGSIEILRGDVVVAILGKNDIFGEPLNLYARPGKSNGDVRALTYCDLHK 834

Query: 481  IHRDDLLEVLDMYPEFSDHFWSSLEITFNLRDTNMIPGSPGSTELEGGFSRQRKRKLSFR 540
            IHRDDLLEVLDMYPEFSDHFWSSLEITFNLRDTNMIPGSPGS ELE GF+RQRKRKLSFR
Sbjct: 835  IHRDDLLEVLDMYPEFSDHFWSSLEITFNLRDTNMIPGSPGSAELESGFNRQRKRKLSFR 894

Query: 541  RRTDKDTEQPGEVSAL--GPGRAGAGPSSRGRPGGPWGESPSSGPSSPESSEDEGPGRSS 598
            RRTDKDTEQPGEVSAL  GP R G GPS RG+PGGPWGESPSSGPSSPESSEDEGPGRSS
Sbjct: 895  RRTDKDTEQPGEVSALGQGPARVGPGPSCRGQPGGPWGESPSSGPSSPESSEDEGPGRSS 954

Query: 599  SPLRLVPFSSPRPPGEPPGGEPLMEDCEKSSDTCNPLSGAFSGVSNIFSFWGDSRGRQYQ 658
            SPLRLVPFSSPRPPG+PPGGEPL ED EK SDTCNPLSGAFSGVSNIFSFWGDSRGRQYQ
Sbjct: 955  SPLRLVPFSSPRPPGDPPGGEPLTEDGEK-SDTCNPLSGAFSGVSNIFSFWGDSRGRQYQ 1013

Query: 659  ELPRCPAPTPSLLNIPLSSPGRRPRGDVESRLDALQRQLNRL 700
            ELPRCPAP PSLLNIPLSSPGRR RGDVESRLDALQRQLNRL
Sbjct: 1014 ELPRCPAPAPSLLNIPLSSPGRRSRGDVESRLDALQRQLNRL 1055


>gi2582009
          Length = 1162

 Score = 1324 bits (3427), Expect = 0.0,   Method: Compositional matrix adjust.
 Identities = 677/702 (96%), Positives = 683/702 (97%), Gaps = 3/702 (0%)

Query: 1    TSDREIIAPKIKERTHNVTEKVTQVLSLGADVLPEYKLQAPRIHRWTILHYSPFKAVWDW 60
            TSDREIIAPKIKERTHNVTEKVTQVLSLGADVLPEYKLQAPRIHRWTILHYSPFKAVWDW
Sbjct: 355  TSDREIIAPKIKERTHNVTEKVTQVLSLGADVLPEYKLQAPRIHRWTILHYSPFKAVWDW 414

Query: 61   LILLLVIYTAVFTPYSAAFLLKETEEGPPATECGYACQPLAVVDLIVDIMFIVDILINFR 120
            LILLLVIYTAVFTPYSAAFLLKETE+G  A +CGYACQPL VVDLIVDIMFIVDILINFR
Sbjct: 415  LILLLVIYTAVFTPYSAAFLLKETEDGSQAPDCGYACQPLTVVDLIVDIMFIVDILINFR 474

Query: 121  TTYVNANEEVVSHPGRIAVHYFKGWFLIDMVAAIPFDLLIFGSGSEELIGLLKTARLLRL 180
            TTYVNANEEVVSHPGRIAVHYFKGWFLIDMVAAIPFDLLIFGSGSEELIGLLKTARLLRL
Sbjct: 475  TTYVNANEEVVSHPGRIAVHYFKGWFLIDMVAAIPFDLLIFGSGSEELIGLLKTARLLRL 534

Query: 181  VRVARKLDRYSEYGAAVLFLLMCTFALIAHWLACIWYAIGNMEQPHMDSRIGWLHNLGDQ 240
            VRVARKLDRYSEYGAAVLFLLMCTFALIAHWLACIWYAIGNMEQPHMDS IGWLHNLGDQ
Sbjct: 535  VRVARKLDRYSEYGAAVLFLLMCTFALIAHWLACIWYAIGNMEQPHMDSHIGWLHNLGDQ 594

Query: 241  IGKPYNSSGLGGPSIKDKYVTALYFTFSSLTSVGFGNVSPNTNSEKIFSICVMLIGSLMY 300
            IGKPYNSSGLGGPSIKDKYVTALYFTFSSLTSVGFGNVSPNTNSEKIFSICVMLIGSLMY
Sbjct: 595  IGKPYNSSGLGGPSIKDKYVTALYFTFSSLTSVGFGNVSPNTNSEKIFSICVMLIGSLMY 654

Query: 301  ASIFGNVSAIIQRLYSGTARYHTQMLRVREFIRFHQIPNPLRQRLEEYFQHAWSYTNGID 360
            ASIFGNVSAIIQRLYSGTARYHTQMLRVREFIRFHQIPNPLRQRLEEYFQHAWSYTNGID
Sbjct: 655  ASIFGNVSAIIQRLYSGTARYHTQMLRVREFIRFHQIPNPLRQRLEEYFQHAWSYTNGID 714

Query: 361  MNAVLKGFPECLQADICLHLNRSLLQHCKPFRGATKGCLRALAMKFKTTHAPPGDTLVHA 420
            MNAVLKGFPECLQADICLHLNRSLLQHCKPFRGATKG LRALAMKFKTTHAPPGDTLVHA
Sbjct: 715  MNAVLKGFPECLQADICLHLNRSLLQHCKPFRGATKGYLRALAMKFKTTHAPPGDTLVHA 774

Query: 421  GDLLTALYFISRGSIEILRGDVVVAILGKNDIFGEPLNLYARPGKSNGDVRALTYCDLHK 480
            GDLLTALYFISRGSIEILRGDVVVAILGKNDIFGEPLNLYARPGKSNGDVRALTYCDLHK
Sbjct: 775  GDLLTALYFISRGSIEILRGDVVVAILGKNDIFGEPLNLYARPGKSNGDVRALTYCDLHK 834

Query: 481  IHRDDLLEVLDMYPEFSDHFWSSLEITFNLRDTNMIPGSPGSTELEGGFSRQRKRKLSFR 540
            IHRDDLLEVLDMYPEFSDHFWSSLEITFNLRDTNMIPGSPGS ELE GF+RQRKRKLSFR
Sbjct: 835  IHRDDLLEVLDMYPEFSDHFWSSLEITFNLRDTNMIPGSPGSAELESGFNRQRKRKLSFR 894

Query: 541  RRTDKDTEQPGEVSAL--GPGRAGAGPSSRGRPGGPWGESPSSGPSSPESSEDEGPGRSS 598
            RRTDKDTEQPGEVSAL  GP R G GPS RG+PGGPWGESPSSGPSSPESSEDEGPGRSS
Sbjct: 895  RRTDKDTEQPGEVSALGQGPARVGPGPSCRGQPGGPWGESPSSGPSSPESSEDEGPGRSS 954

Query: 599  SPLRLVPFSSPRPPGEPPGGEPLMEDCEKSSDTCNPLSGAFSGVSNIFSFWGDSRGRQYQ 658
            SPLRLVPFSSPRPPG+PPGGEPL ED EK SDTCNPLSGAFSGVSNIFSFWG+SRGRQYQ
Sbjct: 955  SPLRLVPFSSPRPPGDPPGGEPLTEDGEK-SDTCNPLSGAFSGVSNIFSFWGNSRGRQYQ 1013

Query: 659  ELPRCPAPTPSLLNIPLSSPGRRPRGDVESRLDALQRQLNRL 700
            ELPRCPAP PSLLNIPLSSPGRR RGDVESRLDALQRQLNRL
Sbjct: 1014 ELPRCPAPAPSLLNIPLSSPGRRSRGDVESRLDALQRQLNRL 1055


>gi50346158
          Length = 821

 Score = 1315 bits (3404), Expect = 0.0,   Method: Compositional matrix adjust.
 Identities = 657/690 (95%), Positives = 665/690 (96%), Gaps = 3/690 (0%)

Query: 14  RTHNVTEKVTQ-VLSLGADVLPEYKLQAPRIHRWTILHYSPFKAVWDWLILLLVIYTAVF 72
           R   ++  V Q VLSLGADVLPEYKLQAPRIHRWTILHYSPFKAVWDWLILLLVIYTAVF
Sbjct: 25  RAVRISSLVAQEVLSLGADVLPEYKLQAPRIHRWTILHYSPFKAVWDWLILLLVIYTAVF 84

Query: 73  TPYSAAFLLKETEEGPPATECGYACQPLAVVDLIVDIMFIVDILINFRTTYVNANEEVVS 132
           TPYSAAFLLKETE+G  A +CGYACQPLAVVDL+VDIMFIVDILINFRTTYVNANEEVVS
Sbjct: 85  TPYSAAFLLKETEDGSQAPDCGYACQPLAVVDLLVDIMFIVDILINFRTTYVNANEEVVS 144

Query: 133 HPGRIAVHYFKGWFLIDMVAAIPFDLLIFGSGSEELIGLLKTARLLRLVRVARKLDRYSE 192
           HPGRIAVHYFKGWFLIDMVAAIPFDLLIFGSGSEELIGLLKTARLLRLVRVARKLDRYSE
Sbjct: 145 HPGRIAVHYFKGWFLIDMVAAIPFDLLIFGSGSEELIGLLKTARLLRLVRVARKLDRYSE 204

Query: 193 YGAAVLFLLMCTFALIAHWLACIWYAIGNMEQPHMDSRIGWLHNLGDQIGKPYNSSGLGG 252
           YGAAVLFLLMCTFALIAHWLACIWYAIGNMEQPHMDS IGWLHNLGDQIGKPYNSSGLGG
Sbjct: 205 YGAAVLFLLMCTFALIAHWLACIWYAIGNMEQPHMDSHIGWLHNLGDQIGKPYNSSGLGG 264

Query: 253 PSIKDKYVTALYFTFSSLTSVGFGNVSPNTNSEKIFSICVMLIGSLMYASIFGNVSAIIQ 312
           PSIKDKYVTALYFTFSSLTSVGFGNVSPNTNSEKIFSICVMLIGSLMYASIFGNVSAIIQ
Sbjct: 265 PSIKDKYVTALYFTFSSLTSVGFGNVSPNTNSEKIFSICVMLIGSLMYASIFGNVSAIIQ 324

Query: 313 RLYSGTARYHTQMLRVREFIRFHQIPNPLRQRLEEYFQHAWSYTNGIDMNAVLKGFPECL 372
           RLYSGTARYHTQMLRVREFIRFHQIPNPLRQRLEEYFQHAWSYTNGIDMNAVLKGFPECL
Sbjct: 325 RLYSGTARYHTQMLRVREFIRFHQIPNPLRQRLEEYFQHAWSYTNGIDMNAVLKGFPECL 384

Query: 373 QADICLHLNRSLLQHCKPFRGATKGCLRALAMKFKTTHAPPGDTLVHAGDLLTALYFISR 432
           QADICLHLNRSLLQHCKPFRGATKGCLRALAMKFKTTHAPPGDTLVHAGDLLTALYFISR
Sbjct: 385 QADICLHLNRSLLQHCKPFRGATKGCLRALAMKFKTTHAPPGDTLVHAGDLLTALYFISR 444

Query: 433 GSIEILRGDVVVAILGKNDIFGEPLNLYARPGKSNGDVRALTYCDLHKIHRDDLLEVLDM 492
           GSIEILRGDVVVAILGKNDIFGEPLNLYARPGKSNGDVRALTYCDLHKIHRDDLLEVLDM
Sbjct: 445 GSIEILRGDVVVAILGKNDIFGEPLNLYARPGKSNGDVRALTYCDLHKIHRDDLLEVLDM 504

Query: 493 YPEFSDHFWSSLEITFNLRDTNMIPGSPGSTELEGGFSRQRKRKLSFRRRTDKDTEQPGE 552
           YPEFSDHFWSSLEITFNLRDTNMIPGSP S ELE GF+RQRKRKLSFRRRTDKDTEQPGE
Sbjct: 505 YPEFSDHFWSSLEITFNLRDTNMIPGSPSSAELESGFNRQRKRKLSFRRRTDKDTEQPGE 564

Query: 553 VSAL--GPGRAGAGPSSRGRPGGPWGESPSSGPSSPESSEDEGPGRSSSPLRLVPFSSPR 610
           VSAL  GP R G GPS RG+PGGPWGESPSSGPSSPESSEDEGPGRSSSPLRLVPFSSPR
Sbjct: 565 VSALGQGPARVGPGPSCRGQPGGPWGESPSSGPSSPESSEDEGPGRSSSPLRLVPFSSPR 624

Query: 611 PPGEPPGGEPLMEDCEKSSDTCNPLSGAFSGVSNIFSFWGDSRGRQYQELPRCPAPTPSL 670
           PPG+ PGGEPL ED EKSSDTCNPLSGAFSGVSNIFSFWGDSRGRQYQELPRCPAP PSL
Sbjct: 625 PPGDSPGGEPLTEDGEKSSDTCNPLSGAFSGVSNIFSFWGDSRGRQYQELPRCPAPAPSL 684

Query: 671 LNIPLSSPGRRPRGDVESRLDALQRQLNRL 700
           LNIPLSSPGRR RGDVESRLDALQRQLNRL
Sbjct: 685 LNIPLSSPGRRSRGDVESRLDALQRQLNRL 714


>gi344235688
          Length = 1038

 Score = 1300 bits (3364), Expect = 0.0,   Method: Compositional matrix adjust.
 Identities = 654/702 (93%), Positives = 660/702 (94%), Gaps = 25/702 (3%)

Query: 1   TSDREIIAPKIKERTHNVTEKVTQVLSLGADVLPEYKLQAPRIHRWTILHYSPFKAVWDW 60
           TSDREIIAPKIKERTHNVTEKVTQVLSLGADVLPEYKLQAPRIHRWTILHYSPFKAVWDW
Sbjct: 253 TSDREIIAPKIKERTHNVTEKVTQVLSLGADVLPEYKLQAPRIHRWTILHYSPFKAVWDW 312

Query: 61  LILLLVIYTAVFTPYSAAFLLKETEEGPPATECGYACQPLAVVDLIVDIMFIVDILINFR 120
           LILLLVIYTAVFTPYSAAFLLKETE+G PA +CGYACQPLAVVDLIVDIMFIVDILINFR
Sbjct: 313 LILLLVIYTAVFTPYSAAFLLKETEDGAPAPDCGYACQPLAVVDLIVDIMFIVDILINFR 372

Query: 121 TTYVNANEEVVSHPGRIAVHYFKGWFLIDMVAAIPFDLLIFGSGSEELIGLLKTARLLRL 180
           TTYVNANEEVVSHPGRIAVHYFKGWFLIDMVAAIPFDLLIFGSGSEELIGLLKTARLLRL
Sbjct: 373 TTYVNANEEVVSHPGRIAVHYFKGWFLIDMVAAIPFDLLIFGSGSEELIGLLKTARLLRL 432

Query: 181 VRVARKLDRYSEYGAAVLFLLMCTFALIAHWLACIWYAIGNMEQPHMDSRIGWLHNLGDQ 240
           VRVARKLDRYSEYGAAVLFLLMCTFALIAHWLACIWYAIGNMEQPHMDSRIGWLHNLGDQ
Sbjct: 433 VRVARKLDRYSEYGAAVLFLLMCTFALIAHWLACIWYAIGNMEQPHMDSRIGWLHNLGDQ 492

Query: 241 IGKPYNSSGLGGPSIKDKYVTALYFTFSSLTSVGFGNVSPNTNSEKIFSICVMLIGSLMY 300
           IGKPYNSSGLGGPSIKDKYVTALYFTFSSLTSVGFGNVSPNTNSEKIFSICVMLIGSLMY
Sbjct: 493 IGKPYNSSGLGGPSIKDKYVTALYFTFSSLTSVGFGNVSPNTNSEKIFSICVMLIGSLMY 552

Query: 301 ASIFGNVSAIIQRLYSGTARYHTQMLRVREFIRFHQIPNPLRQRLEEYFQHAWSYTNGID 360
           ASIFGNVSAIIQRLYSGTARYHTQMLRVREFIRFHQIPNPLRQRLEEYFQHAWSYTNGID
Sbjct: 553 ASIFGNVSAIIQRLYSGTARYHTQMLRVREFIRFHQIPNPLRQRLEEYFQHAWSYTNGID 612

Query: 361 MNAVLKGFPECLQADICLHLNRSLLQHCKPFRGATKGCLRALAMKFKTTHAPPGDTLVHA 420
           MNAVLKGFPECLQADICLHLNRSLLQHCKPFRGATKGCLRALAMKFKTTHAPPGDTLVHA
Sbjct: 613 MNAVLKGFPECLQADICLHLNRSLLQHCKPFRGATKGCLRALAMKFKTTHAPPGDTLVHA 672

Query: 421 GDLLTALYFISRGSIEILRGDVVVAILGKNDIFGEPLNLYARPGKSNGDVRALTYCDLHK 480
           GDLLTALYFISRGSIEILRGDVVVAILGKNDIFGEPLNLYARPGKSNGDVRALTYCDLHK
Sbjct: 673 GDLLTALYFISRGSIEILRGDVVVAILGKNDIFGEPLNLYARPGKSNGDVRALTYCDLHK 732

Query: 481 IHRDDLLEVLDMYPEFSDHFWSSLEITFNLRDTNMIPGSPGSTELEGGFSRQRKRKLSFR 540
           IHRDDLLEVLDMYPEFSDHFWSSLEITFNLRD                        L+  
Sbjct: 733 IHRDDLLEVLDMYPEFSDHFWSSLEITFNLRDA-----------------------LTPS 769

Query: 541 RRTDKDTEQPGEVSAL--GPGRAGAGPSSRGRPGGPWGESPSSGPSSPESSEDEGPGRSS 598
           R    DTEQPGEVSAL  GP R GAGPS RG+PGGPWGESPSSGPSSPESSEDEGPGRSS
Sbjct: 770 REEGGDTEQPGEVSALGQGPARVGAGPSCRGQPGGPWGESPSSGPSSPESSEDEGPGRSS 829

Query: 599 SPLRLVPFSSPRPPGEPPGGEPLMEDCEKSSDTCNPLSGAFSGVSNIFSFWGDSRGRQYQ 658
           SPLRLVPFSSPRPPG+ PGGEPL E+ EKSSDTCNPLSGAFSGVSNIFSFWGDSRGRQYQ
Sbjct: 830 SPLRLVPFSSPRPPGDSPGGEPLTEEGEKSSDTCNPLSGAFSGVSNIFSFWGDSRGRQYQ 889

Query: 659 ELPRCPAPTPSLLNIPLSSPGRRPRGDVESRLDALQRQLNRL 700
           ELPRCPAP PSLLNIPLSSPGRR RGDVESRLDALQRQLNRL
Sbjct: 890 ELPRCPAPAPSLLNIPLSSPGRRSRGDVESRLDALQRQLNRL 931


>gi2582016
          Length = 820

 Score = 1284 bits (3322), Expect = 0.0,   Method: Compositional matrix adjust.
 Identities = 659/690 (95%), Positives = 666/690 (96%), Gaps = 4/690 (0%)

Query: 14  RTHNVTEKVTQ-VLSLGADVLPEYKLQAPRIHRWTILHYSPFKAVWDWLILLLVIYTAVF 72
           R   ++  V Q VLSLGADVLPEYKLQAPRIHRWTILHYSPFKAVWDWLILLLVIYTAVF
Sbjct: 25  RAVRISSLVAQEVLSLGADVLPEYKLQAPRIHRWTILHYSPFKAVWDWLILLLVIYTAVF 84

Query: 73  TPYSAAFLLKETEEGPPATECGYACQPLAVVDLIVDIMFIVDILINFRTTYVNANEEVVS 132
           TPYSAAFLLKETE+G  A +CGYACQPLAVVDLIVDIMFIVDILINFRTTYVNANEEVVS
Sbjct: 85  TPYSAAFLLKETEDGSQAPDCGYACQPLAVVDLIVDIMFIVDILINFRTTYVNANEEVVS 144

Query: 133 HPGRIAVHYFKGWFLIDMVAAIPFDLLIFGSGSEELIGLLKTARLLRLVRVARKLDRYSE 192
           HPGRIAVHYFKGWFLIDMVAAIPFDLLIFGSGSEELIGLLKTARLLRLVRVARKLDRYSE
Sbjct: 145 HPGRIAVHYFKGWFLIDMVAAIPFDLLIFGSGSEELIGLLKTARLLRLVRVARKLDRYSE 204

Query: 193 YGAAVLFLLMCTFALIAHWLACIWYAIGNMEQPHMDSRIGWLHNLGDQIGKPYNSSGLGG 252
           YGAAVLFLLMCTFALIAHWLACIWYAIGNMEQPHMDS IGWLHNLGDQIGKPYNSSGLGG
Sbjct: 205 YGAAVLFLLMCTFALIAHWLACIWYAIGNMEQPHMDSHIGWLHNLGDQIGKPYNSSGLGG 264

Query: 253 PSIKDKYVTALYFTFSSLTSVGFGNVSPNTNSEKIFSICVMLIGSLMYASIFGNVSAIIQ 312
           PSIKDKYVTALYFTFSSLTSVGFGNVSPNTNSEKIFSICVMLIGSLMYASIFGNVSAIIQ
Sbjct: 265 PSIKDKYVTALYFTFSSLTSVGFGNVSPNTNSEKIFSICVMLIGSLMYASIFGNVSAIIQ 324

Query: 313 RLYSGTARYHTQMLRVREFIRFHQIPNPLRQRLEEYFQHAWSYTNGIDMNAVLKGFPECL 372
           RLYSGTARYHTQMLRVREFIRFHQIPNPLRQRLEEYFQHAWSYTNGIDMNAVLKGFPECL
Sbjct: 325 RLYSGTARYHTQMLRVREFIRFHQIPNPLRQRLEEYFQHAWSYTNGIDMNAVLKGFPECL 384

Query: 373 QADICLHLNRSLLQHCKPFRGATKGCLRALAMKFKTTHAPPGDTLVHAGDLLTALYFISR 432
           QADICLHLNRSLLQHCKPFRGATKGCLRALAMKFKTTHAPPGDTLVHAGDLLTALYFISR
Sbjct: 385 QADICLHLNRSLLQHCKPFRGATKGCLRALAMKFKTTHAPPGDTLVHAGDLLTALYFISR 444

Query: 433 GSIEILRGDVVVAILGKNDIFGEPLNLYARPGKSNGDVRALTYCDLHKIHRDDLLEVLDM 492
           GSIEILRGDVVVAILGKNDIFGEPLNLYARPGKSNGDVRALTYCDLHKIHRDDLLEVLDM
Sbjct: 445 GSIEILRGDVVVAILGKNDIFGEPLNLYARPGKSNGDVRALTYCDLHKIHRDDLLEVLDM 504

Query: 493 YPEFSDHFWSSLEITFNLRDTNMIPGSPGSTELEGGFSRQRKRKLSFRRRTDKDTEQPGE 552
           YPEFSDHFWSSLEITFNLRDTNMIPGSPGS ELE GF+RQRKRKLSFRRRTDKDTEQPGE
Sbjct: 505 YPEFSDHFWSSLEITFNLRDTNMIPGSPGSAELESGFNRQRKRKLSFRRRTDKDTEQPGE 564

Query: 553 VSAL--GPGRAGAGPSSRGRPGGPWGESPSSGPSSPESSEDEGPGRSSSPLRLVPFSSPR 610
           VSAL  GP R G GPS RG+PGGPWGESPSSGPSSPESSEDEGPGRSSSPLRLVPFSSPR
Sbjct: 565 VSALGQGPARVGPGPSCRGQPGGPWGESPSSGPSSPESSEDEGPGRSSSPLRLVPFSSPR 624

Query: 611 PPGEPPGGEPLMEDCEKSSDTCNPLSGAFSGVSNIFSFWGDSRGRQYQELPRCPAPTPSL 670
           PPG+PPGGEPL ED EK SDTCNPLSGAFSGVSNIFSFWGDSRGRQYQELPRCPAP PSL
Sbjct: 625 PPGDPPGGEPLTEDGEK-SDTCNPLSGAFSGVSNIFSFWGDSRGRQYQELPRCPAPAPSL 683

Query: 671 LNIPLSSPGRRPRGDVESRLDALQRQLNRL 700
           LNIPLSSPGRR RGDVESRLDALQRQLNRL
Sbjct: 684 LNIPLSSPGRRSRGDVESRLDALQRQLNRL 713


>gi2582011
          Length = 820

 Score = 1276 bits (3301), Expect = 0.0,   Method: Compositional matrix adjust.
 Identities = 656/690 (95%), Positives = 664/690 (96%), Gaps = 4/690 (0%)

Query: 14  RTHNVTEKVTQ-VLSLGADVLPEYKLQAPRIHRWTILHYSPFKAVWDWLILLLVIYTAVF 72
           R   ++  V Q VLSLGADVLPEYKLQAPRIHRWTILHYSPFKAVWDWLILLLVIYTAVF
Sbjct: 25  RAVRISSLVAQEVLSLGADVLPEYKLQAPRIHRWTILHYSPFKAVWDWLILLLVIYTAVF 84

Query: 73  TPYSAAFLLKETEEGPPATECGYACQPLAVVDLIVDIMFIVDILINFRTTYVNANEEVVS 132
           TPYSAAFLLKETE+G  A +CGYACQPL VVDLIVDIMFIVDILINFRTTYVNANEEVVS
Sbjct: 85  TPYSAAFLLKETEDGSQAPDCGYACQPLTVVDLIVDIMFIVDILINFRTTYVNANEEVVS 144

Query: 133 HPGRIAVHYFKGWFLIDMVAAIPFDLLIFGSGSEELIGLLKTARLLRLVRVARKLDRYSE 192
           HPGRIAVHYFKGWFLIDMVAAIPFDLLIFGSGSEELIGLLKTARLLRLVRVARKLDRYSE
Sbjct: 145 HPGRIAVHYFKGWFLIDMVAAIPFDLLIFGSGSEELIGLLKTARLLRLVRVARKLDRYSE 204

Query: 193 YGAAVLFLLMCTFALIAHWLACIWYAIGNMEQPHMDSRIGWLHNLGDQIGKPYNSSGLGG 252
           YGAAVLFLLMCTFALIAHWLACIWYAIGNMEQPHMDS IGWLHNLGDQIGKPYNSSGLGG
Sbjct: 205 YGAAVLFLLMCTFALIAHWLACIWYAIGNMEQPHMDSHIGWLHNLGDQIGKPYNSSGLGG 264

Query: 253 PSIKDKYVTALYFTFSSLTSVGFGNVSPNTNSEKIFSICVMLIGSLMYASIFGNVSAIIQ 312
           PSIKDKYVTALYFTFSSLTSVGFGNVSPNTNSEKIFSICVMLIGSLMYASIFGNVSAIIQ
Sbjct: 265 PSIKDKYVTALYFTFSSLTSVGFGNVSPNTNSEKIFSICVMLIGSLMYASIFGNVSAIIQ 324

Query: 313 RLYSGTARYHTQMLRVREFIRFHQIPNPLRQRLEEYFQHAWSYTNGIDMNAVLKGFPECL 372
           RLYSGTARYHTQMLRVREFIRFHQIPNPLRQRLEEYFQHAWSYTNGIDMNAVLKGFPECL
Sbjct: 325 RLYSGTARYHTQMLRVREFIRFHQIPNPLRQRLEEYFQHAWSYTNGIDMNAVLKGFPECL 384

Query: 373 QADICLHLNRSLLQHCKPFRGATKGCLRALAMKFKTTHAPPGDTLVHAGDLLTALYFISR 432
           QADICLHLNRSLLQHCKPFRGATKG LRALAMKFKTTHAPPGDTLVHAGDLLTALYFISR
Sbjct: 385 QADICLHLNRSLLQHCKPFRGATKGYLRALAMKFKTTHAPPGDTLVHAGDLLTALYFISR 444

Query: 433 GSIEILRGDVVVAILGKNDIFGEPLNLYARPGKSNGDVRALTYCDLHKIHRDDLLEVLDM 492
           GSIEILRGDVVVAILGKNDIFGEPLNLYARPGKSNGDVRALTYCDLHKIHRDDLLEVLDM
Sbjct: 445 GSIEILRGDVVVAILGKNDIFGEPLNLYARPGKSNGDVRALTYCDLHKIHRDDLLEVLDM 504

Query: 493 YPEFSDHFWSSLEITFNLRDTNMIPGSPGSTELEGGFSRQRKRKLSFRRRTDKDTEQPGE 552
           YPEFSDHFWSSLEITFNLRDTNMIPGSPGS ELE GF+RQRKRKLSFRRRTDKDTEQPGE
Sbjct: 505 YPEFSDHFWSSLEITFNLRDTNMIPGSPGSAELESGFNRQRKRKLSFRRRTDKDTEQPGE 564

Query: 553 VSAL--GPGRAGAGPSSRGRPGGPWGESPSSGPSSPESSEDEGPGRSSSPLRLVPFSSPR 610
           VSAL  GP R G GPS RG+PGGPWGESPSSGPSSPESSEDEGPGRSSSPLRLVPFSSPR
Sbjct: 565 VSALGQGPARVGPGPSCRGQPGGPWGESPSSGPSSPESSEDEGPGRSSSPLRLVPFSSPR 624

Query: 611 PPGEPPGGEPLMEDCEKSSDTCNPLSGAFSGVSNIFSFWGDSRGRQYQELPRCPAPTPSL 670
           PPG+PPGGEPL ED EK SDTCNPLSGAFSGVSNIFSFWG+SRGRQYQELPRCPAP PSL
Sbjct: 625 PPGDPPGGEPLTEDGEK-SDTCNPLSGAFSGVSNIFSFWGNSRGRQYQELPRCPAPAPSL 683

Query: 671 LNIPLSSPGRRPRGDVESRLDALQRQLNRL 700
           LNIPLSSPGRR RGDVESRLDALQRQLNRL
Sbjct: 684 LNIPLSSPGRRSRGDVESRLDALQRQLNRL 713


>gi126341148
          Length = 1162

 Score = 1249 bits (3233), Expect = 0.0,   Method: Compositional matrix adjust.
 Identities = 645/702 (91%), Positives = 660/702 (94%), Gaps = 5/702 (0%)

Query: 2    SDREIIAPKIKERTHNVTEKVTQVLSLGADVLPEYKLQAPRIHRWTILHYSPFKAVWDWL 61
            SDREIIAPKIKERTHNVTEKVTQVLSLGADVLPEYKLQAPRIHRWTILHYSPFKAVWDWL
Sbjct: 356  SDREIIAPKIKERTHNVTEKVTQVLSLGADVLPEYKLQAPRIHRWTILHYSPFKAVWDWL 415

Query: 62   ILLLVIYTAVFTPYSAAFLLKETEEGPPATECGYACQPLAVVDLIVDIMFIVDILINFRT 121
            ILLLVIYTAVFTPYSAAFLL  +EE PPA +CGYACQPLAVVDLIVDIMFIVDILINFRT
Sbjct: 416  ILLLVIYTAVFTPYSAAFLL--SEETPPAPDCGYACQPLAVVDLIVDIMFIVDILINFRT 473

Query: 122  TYVNANEEVVSHPGRIAVHYFKGWFLIDMVAAIPFDLLIFGSGSEELIGLLKTARLLRLV 181
            TYVNANEEVVSHPGRIAVHYFKGWFLIDMVAAIPFDLLIFGSGSEELIGLLKTARLLRLV
Sbjct: 474  TYVNANEEVVSHPGRIAVHYFKGWFLIDMVAAIPFDLLIFGSGSEELIGLLKTARLLRLV 533

Query: 182  RVARKLDRYSEYGAAVLFLLMCTFALIAHWLACIWYAIGNMEQPHMDSRIGWLHNLGDQI 241
            RVARKLDRYSEYGAAVLFLLMCTFALIAHWLACIWYAIGNMEQP  DSRIGWLHNLG+QI
Sbjct: 534  RVARKLDRYSEYGAAVLFLLMCTFALIAHWLACIWYAIGNMEQPLKDSRIGWLHNLGEQI 593

Query: 242  GKPYNSSGLGGPSIKDKYVTALYFTFSSLTSVGFGNVSPNTNSEKIFSICVMLIGSLMYA 301
            GKPYN SG GGPSIKDKYVTALYFTFSSLTSVGFGNVSPNTNSEKIFSICVMLIGSLMYA
Sbjct: 594  GKPYNGSGSGGPSIKDKYVTALYFTFSSLTSVGFGNVSPNTNSEKIFSICVMLIGSLMYA 653

Query: 302  SIFGNVSAIIQRLYSGTARYHTQMLRVREFIRFHQIPNPLRQRLEEYFQHAWSYTNGIDM 361
            SIFGNVSAIIQRLYSGTARYHTQMLRVREFIRFHQIPNPLRQRLEEYFQHAWSYTNGIDM
Sbjct: 654  SIFGNVSAIIQRLYSGTARYHTQMLRVREFIRFHQIPNPLRQRLEEYFQHAWSYTNGIDM 713

Query: 362  NAVLKGFPECLQADICLHLNRSLLQHCKPFRGATKGCLRALAMKFKTTHAPPGDTLVHAG 421
            NAVLKGFPECLQADICLHLNRSLLQHCKPFRGATKGCLRALAMKFKTTHAPPGDTLVHAG
Sbjct: 714  NAVLKGFPECLQADICLHLNRSLLQHCKPFRGATKGCLRALAMKFKTTHAPPGDTLVHAG 773

Query: 422  DLLTALYFISRGSIEILRGDVVVAILGKNDIFGEPLNLYARPGKSNGDVRALTYCDLHKI 481
            DLLTALYFISRGSIEILRGDVVVAILGKNDIFGEPLNLYARPGKSNGDVRALTYCDLHKI
Sbjct: 774  DLLTALYFISRGSIEILRGDVVVAILGKNDIFGEPLNLYARPGKSNGDVRALTYCDLHKI 833

Query: 482  HRDDLLEVLDMYPEFSDHFWSSLEITFNLRDTNMIPGSPGSTELEGGFSRQRKRKLSFRR 541
             RDDLLEVLDMYPEFSDHFWSSLEITFNLRDTNMIPGSPGSTEL+GGF+R R+RKLSFRR
Sbjct: 834  QRDDLLEVLDMYPEFSDHFWSSLEITFNLRDTNMIPGSPGSTELDGGFNRLRRRKLSFRR 893

Query: 542  RTDKDTEQPGEVSALGPGRAGAGPSSRGRPGGPWGESPSSGPSSPESSEDEG-PGRSSSP 600
            RTDKD EQ GE S +G GR G G  SR R GGPW ESPSSG SSPESSE++  PG  SSP
Sbjct: 894  RTDKDAEQSGEGSVVGLGREGMGAGSRARSGGPWDESPSSGASSPESSEEDETPGPGSSP 953

Query: 601  LRLVPFSSPRPPGEPPGGEPLMEDCEKSSDTCNPLSGAFSGVSNIFSFWGDSRGRQYQEL 660
            LRLVPF SP+PP +   GEP+ E+ EK SDTCNPLSGAFSGVSNIFSFWGDSR  QYQEL
Sbjct: 954  LRLVPFPSPQPPRDLLSGEPMAEEAEKGSDTCNPLSGAFSGVSNIFSFWGDSRSHQYQEL 1013

Query: 661  PRC--PAPTPSLLNIPLSSPGRRPRGDVESRLDALQRQLNRL 700
            PRC  P PT  LLNIPL+SPGRRPRGDV+SRLDALQRQLNRL
Sbjct: 1014 PRCPTPTPTTGLLNIPLASPGRRPRGDVDSRLDALQRQLNRL 1055


>gi355561173
          Length = 950

 Score = 1175 bits (3039), Expect = 0.0,   Method: Compositional matrix adjust.
 Identities = 567/568 (99%), Positives = 567/568 (99%)

Query: 1   TSDREIIAPKIKERTHNVTEKVTQVLSLGADVLPEYKLQAPRIHRWTILHYSPFKAVWDW 60
           TSDREIIAPKIKERTHNVTEKVTQVLSLGADVLPEYKLQAPRIHRWTILHYSPFKAVWDW
Sbjct: 232 TSDREIIAPKIKERTHNVTEKVTQVLSLGADVLPEYKLQAPRIHRWTILHYSPFKAVWDW 291

Query: 61  LILLLVIYTAVFTPYSAAFLLKETEEGPPATECGYACQPLAVVDLIVDIMFIVDILINFR 120
           LILLLVIYTAVFTPYSAAFLLKETEEGPPATECGYACQPLAVVDLIVDIMFIVDILINFR
Sbjct: 292 LILLLVIYTAVFTPYSAAFLLKETEEGPPATECGYACQPLAVVDLIVDIMFIVDILINFR 351

Query: 121 TTYVNANEEVVSHPGRIAVHYFKGWFLIDMVAAIPFDLLIFGSGSEELIGLLKTARLLRL 180
           TTYVNANEEVVSHPGRIAVHYFKGWFLIDMVAAIPFDLLIFGSGSEELIGLLKTARLLRL
Sbjct: 352 TTYVNANEEVVSHPGRIAVHYFKGWFLIDMVAAIPFDLLIFGSGSEELIGLLKTARLLRL 411

Query: 181 VRVARKLDRYSEYGAAVLFLLMCTFALIAHWLACIWYAIGNMEQPHMDSRIGWLHNLGDQ 240
           VRVARKLDRYSEYGAAVLFLLMCTFALIAHWLACIWYAIGNMEQPHMDSRIGWLHNLGDQ
Sbjct: 412 VRVARKLDRYSEYGAAVLFLLMCTFALIAHWLACIWYAIGNMEQPHMDSRIGWLHNLGDQ 471

Query: 241 IGKPYNSSGLGGPSIKDKYVTALYFTFSSLTSVGFGNVSPNTNSEKIFSICVMLIGSLMY 300
           IGKPYNSSGLGGPSIKDKYVTALYFTFSSLTSVGFGNVSPNTNSEKIFSICVMLIGSLMY
Sbjct: 472 IGKPYNSSGLGGPSIKDKYVTALYFTFSSLTSVGFGNVSPNTNSEKIFSICVMLIGSLMY 531

Query: 301 ASIFGNVSAIIQRLYSGTARYHTQMLRVREFIRFHQIPNPLRQRLEEYFQHAWSYTNGID 360
           ASIFGNVSAIIQRLYSGTARYHTQMLRVREFIRFHQIPNPLRQRLEEYFQHAWSYTNGID
Sbjct: 532 ASIFGNVSAIIQRLYSGTARYHTQMLRVREFIRFHQIPNPLRQRLEEYFQHAWSYTNGID 591

Query: 361 MNAVLKGFPECLQADICLHLNRSLLQHCKPFRGATKGCLRALAMKFKTTHAPPGDTLVHA 420
           MNAVLKGFPECLQADICLHLNRSLLQHCKPFRGATKGCLRALAMKFKTTHAPPGDTLVHA
Sbjct: 592 MNAVLKGFPECLQADICLHLNRSLLQHCKPFRGATKGCLRALAMKFKTTHAPPGDTLVHA 651

Query: 421 GDLLTALYFISRGSIEILRGDVVVAILGKNDIFGEPLNLYARPGKSNGDVRALTYCDLHK 480
           GDLLTALYFISRGSIEILRGDVVVAILGKNDIFGEPLNLYARPGKSNGDVRALTYCDLHK
Sbjct: 652 GDLLTALYFISRGSIEILRGDVVVAILGKNDIFGEPLNLYARPGKSNGDVRALTYCDLHK 711

Query: 481 IHRDDLLEVLDMYPEFSDHFWSSLEITFNLRDTNMIPGSPGSTELEGGFSRQRKRKLSFR 540
           IHRDDLLEVLDMYPEFSDHFWSSLEITFNLRDTNMIPGSPGS ELEGGFSRQRKRKLSFR
Sbjct: 712 IHRDDLLEVLDMYPEFSDHFWSSLEITFNLRDTNMIPGSPGSAELEGGFSRQRKRKLSFR 771

Query: 541 RRTDKDTEQPGEVSALGPGRAGAGPSSR 568
           RRTDKDTEQPGEVSALGPGRAGAGPSSR
Sbjct: 772 RRTDKDTEQPGEVSALGPGRAGAGPSSR 799


 Score = 67.8 bits (164), Expect = 2e-08,   Method: Compositional matrix adjust.
 Identities = 41/45 (91%), Positives = 43/45 (95%)

Query: 656 QYQELPRCPAPTPSLLNIPLSSPGRRPRGDVESRLDALQRQLNRL 700
           +YQ+ P CPAPTPSLLNIPLSSPGRRPRGDVESRLDALQRQLNRL
Sbjct: 799 RYQDPPPCPAPTPSLLNIPLSSPGRRPRGDVESRLDALQRQLNRL 843


>gi351695417
          Length = 1208

 Score = 1168 bits (3022), Expect = 0.0,   Method: Compositional matrix adjust.
 Identities = 617/710 (86%), Positives = 626/710 (88%), Gaps = 56/710 (7%)

Query: 14   RTHNVTEKVTQ-VLSLGADVLPEYKLQAPRIHRWTILHYSPFKAVWDWLILLLVIYTAVF 72
            R   ++  V Q VLSLGADVLPEYKLQAPRIHRWTILHYSPFKAVWDWLILLLVIYTAVF
Sbjct: 425  RAVRISSLVAQEVLSLGADVLPEYKLQAPRIHRWTILHYSPFKAVWDWLILLLVIYTAVF 484

Query: 73   TPYSAAFLLKETEEGPPATECGYACQPLAVVDLIVDIMFIVDILINFRTTYVNANEEVVS 132
            TPYSAAFLLKETEEGP A +CGYACQPLAVVDLIVDIMFIVDILINFRTTYVNANEEVVS
Sbjct: 485  TPYSAAFLLKETEEGPQAPDCGYACQPLAVVDLIVDIMFIVDILINFRTTYVNANEEVVS 544

Query: 133  HPGRIAVHYFKGWFLIDMVAAIPFDLLIFGSGSEELIGLLKTARLLRLVRVARKLDRYSE 192
            HPGRIAVHYFKGWFLIDMVAAIPFDLLIFGSGSEELIGLLKTARLLRLVRVARKLDRYSE
Sbjct: 545  HPGRIAVHYFKGWFLIDMVAAIPFDLLIFGSGSEELIGLLKTARLLRLVRVARKLDRYSE 604

Query: 193  YGAAVLFLLMCTFALIAHWLACIWYAIGNMEQPHMDSRIGWLHNLGDQIGKPYNSSGLGG 252
            YGAAVLFLLMCTFALIAHWLACIWYAIGNMEQP +++RIGWLHNLGDQIGKPYNSSGLGG
Sbjct: 605  YGAAVLFLLMCTFALIAHWLACIWYAIGNMEQPDVNARIGWLHNLGDQIGKPYNSSGLGG 664

Query: 253  PSIKDKYVTALYFTFSSLTSVGFGNVSPNTNSEKIFSICVMLIGSLMYASIFGNVSAIIQ 312
            PSIKDKYVTALYFTFSSLTSVGFGNVSPNTNSEKIFSICVMLIGSLMYASIFGNVSAIIQ
Sbjct: 665  PSIKDKYVTALYFTFSSLTSVGFGNVSPNTNSEKIFSICVMLIGSLMYASIFGNVSAIIQ 724

Query: 313  RLYSGTARYHTQMLRVREFIRFHQIPNPLRQRLEEYFQHAWSYTNGIDMNAVLKGFPECL 372
            RLYSGTARYHTQMLRVREFIRFHQIPNPLRQRLEEYFQHAWSYTNGIDMNAVLKGFPECL
Sbjct: 725  RLYSGTARYHTQMLRVREFIRFHQIPNPLRQRLEEYFQHAWSYTNGIDMNAVLKGFPECL 784

Query: 373  QADICLHLN----------------------RSLLQHCKPFRGATKGCLRALAMKFKTTH 410
            QADICLHLN                      RSLLQHCKPFRGATKGCLRALAMKFKTTH
Sbjct: 785  QADICLHLNXXXXXXXXXXXXXXXXXXXXXXRSLLQHCKPFRGATKGCLRALAMKFKTTH 844

Query: 411  APPGDTLVHAGDLLTALYFISRGSIEILRGDVVVAILGKNDIFGEPLNLYARPGKSNGDV 470
            APPGDTLVHAGDLLTALYFISRGSIEILRGDVVVAILGKNDIFGEPLNLYARPGKSNGDV
Sbjct: 845  APPGDTLVHAGDLLTALYFISRGSIEILRGDVVVAILGKNDIFGEPLNLYARPGKSNGDV 904

Query: 471  RALTYCDLHKIHRDDLLEVLDMYPEFSDHFWSSLEITFNLRDTNMIPGSPGSTELEGGFS 530
            RALTYCDLHKIHRDDLLEVLDMYPEFSDHFWSSLEITFNLRDTNMIPGSPGSTELEGGF+
Sbjct: 905  RALTYCDLHKIHRDDLLEVLDMYPEFSDHFWSSLEITFNLRDTNMIPGSPGSTELEGGFN 964

Query: 531  RQRKRKLSFRRRTDKDTEQPGEVSALGPGRAGAGPSSRGRPGGPWGESPSSGPSSPESSE 590
            RQRKRKLSFRRRTDKD EQPGEV+ALGPG AG GPS  G PG  WG+SPSSGPSSPESSE
Sbjct: 965  RQRKRKLSFRRRTDKDPEQPGEVAALGPGGAGGGPSGWGPPGTTWGDSPSSGPSSPESSE 1024

Query: 591  DEGPGRSSSPLRLVPFSSPRPPGEPPGGEPLMEDCEKSSDTCNPLSGAFSGVSNIFSFWG 650
            DEGPG SSSPLRLVPFSS                                         G
Sbjct: 1025 DEGPGLSSSPLRLVPFSS---------------------------------PRPPGEPRG 1051

Query: 651  DSRGRQYQELPRCPAPTPSLLNIPLSSPGRRPRGDVESRLDALQRQLNRL 700
              RGRQYQELPRCPAPTPSLLNIPLSSPGRRPRGDVESRLDALQRQLNRL
Sbjct: 1052 GXRGRQYQELPRCPAPTPSLLNIPLSSPGRRPRGDVESRLDALQRQLNRL 1101


>gi380805787
          Length = 639

 Score = 1165 bits (3013), Expect = 0.0,   Method: Compositional matrix adjust.
 Identities = 562/563 (99%), Positives = 562/563 (99%)

Query: 1   TSDREIIAPKIKERTHNVTEKVTQVLSLGADVLPEYKLQAPRIHRWTILHYSPFKAVWDW 60
           TSDREIIAPKIKERTHNVTEKVTQVLSLGADVLPEYKLQAPRIHRWTILHYSPFKAVWDW
Sbjct: 77  TSDREIIAPKIKERTHNVTEKVTQVLSLGADVLPEYKLQAPRIHRWTILHYSPFKAVWDW 136

Query: 61  LILLLVIYTAVFTPYSAAFLLKETEEGPPATECGYACQPLAVVDLIVDIMFIVDILINFR 120
           LILLLVIYTAVFTPYSAAFLLKETEEGPPATECGYACQPLAVVDLIVDIMFIVDILINFR
Sbjct: 137 LILLLVIYTAVFTPYSAAFLLKETEEGPPATECGYACQPLAVVDLIVDIMFIVDILINFR 196

Query: 121 TTYVNANEEVVSHPGRIAVHYFKGWFLIDMVAAIPFDLLIFGSGSEELIGLLKTARLLRL 180
           TTYVNANEEVVSHPGRIAVHYFKGWFLIDMVAAIPFDLLIFGSGSEELIGLLKTARLLRL
Sbjct: 197 TTYVNANEEVVSHPGRIAVHYFKGWFLIDMVAAIPFDLLIFGSGSEELIGLLKTARLLRL 256

Query: 181 VRVARKLDRYSEYGAAVLFLLMCTFALIAHWLACIWYAIGNMEQPHMDSRIGWLHNLGDQ 240
           VRVARKLDRYSEYGAAVLFLLMCTFALIAHWLACIWYAIGNMEQPHMDSRIGWLHNLGDQ
Sbjct: 257 VRVARKLDRYSEYGAAVLFLLMCTFALIAHWLACIWYAIGNMEQPHMDSRIGWLHNLGDQ 316

Query: 241 IGKPYNSSGLGGPSIKDKYVTALYFTFSSLTSVGFGNVSPNTNSEKIFSICVMLIGSLMY 300
           IGKPYNSSGLGGPSIKDKYVTALYFTFSSLTSVGFGNVSPNTNSEKIFSICVMLIGSLMY
Sbjct: 317 IGKPYNSSGLGGPSIKDKYVTALYFTFSSLTSVGFGNVSPNTNSEKIFSICVMLIGSLMY 376

Query: 301 ASIFGNVSAIIQRLYSGTARYHTQMLRVREFIRFHQIPNPLRQRLEEYFQHAWSYTNGID 360
           ASIFGNVSAIIQRLYSGTARYHTQMLRVREFIRFHQIPNPLRQRLEEYFQHAWSYTNGID
Sbjct: 377 ASIFGNVSAIIQRLYSGTARYHTQMLRVREFIRFHQIPNPLRQRLEEYFQHAWSYTNGID 436

Query: 361 MNAVLKGFPECLQADICLHLNRSLLQHCKPFRGATKGCLRALAMKFKTTHAPPGDTLVHA 420
           MNAVLKGFPECLQADICLHLNRSLLQHCKPFRGATKGCLRALAMKFKTTHAPPGDTLVHA
Sbjct: 437 MNAVLKGFPECLQADICLHLNRSLLQHCKPFRGATKGCLRALAMKFKTTHAPPGDTLVHA 496

Query: 421 GDLLTALYFISRGSIEILRGDVVVAILGKNDIFGEPLNLYARPGKSNGDVRALTYCDLHK 480
           GDLLTALYFISRGSIEILRGDVVVAILGKNDIFGEPLNLYARPGKSNGDVRALTYCDLHK
Sbjct: 497 GDLLTALYFISRGSIEILRGDVVVAILGKNDIFGEPLNLYARPGKSNGDVRALTYCDLHK 556

Query: 481 IHRDDLLEVLDMYPEFSDHFWSSLEITFNLRDTNMIPGSPGSTELEGGFSRQRKRKLSFR 540
           IHRDDLLEVLDMYPEFSDHFWSSLEITFNLRDTNMIPGSPGS ELEGGFSRQRKRKLSFR
Sbjct: 557 IHRDDLLEVLDMYPEFSDHFWSSLEITFNLRDTNMIPGSPGSAELEGGFSRQRKRKLSFR 616

Query: 541 RRTDKDTEQPGEVSALGPGRAGA 563
           RRTDKDTEQPGEVSALGPGRAGA
Sbjct: 617 RRTDKDTEQPGEVSALGPGRAGA 639


>gi363729842
          Length = 857

 Score = 1102 bits (2849), Expect = 0.0,   Method: Compositional matrix adjust.
 Identities = 565/692 (81%), Positives = 593/692 (85%), Gaps = 23/692 (3%)

Query: 21  KVTQVLSLGADVLPEYKLQAPRIHRWTILHYSPFKAVWDWLILLLVIYTAVFTPYSAAFL 80
           ++  VLSLGADVLPEYKLQAPRIH+WTILHYSPFKAVWDWLILLLVIYTA+FTPYSAAFL
Sbjct: 12  QLNAVLSLGADVLPEYKLQAPRIHKWTILHYSPFKAVWDWLILLLVIYTAIFTPYSAAFL 71

Query: 81  LKETEEGPPATECGYACQPLAVVDLIVDIMFIVDILINFRTTYVNANEEVVSHPGRIAVH 140
           L + EE      CGY+C PL VVDLIVDIMFI+DILINFRTTYVN+NEEVVSHP +IA+H
Sbjct: 72  LNDQEEAQ-RHNCGYSCSPLNVVDLIVDIMFIIDILINFRTTYVNSNEEVVSHPAKIAIH 130

Query: 141 YFKGWFLIDMVAAIPFDLLIFGSGSEE---LIGLLKTARLLRLVRVARKLDRYSEYGAAV 197
           YFKGWFLIDMVAAIPFDLLIFGSGSEE   LIGLLKTARLLRLVRVARKLDRYSEYGAAV
Sbjct: 131 YFKGWFLIDMVAAIPFDLLIFGSGSEETTTLIGLLKTARLLRLVRVARKLDRYSEYGAAV 190

Query: 198 LFLLMCTFALIAHWLACIWYAIGNMEQPHMDSRIGWLHNLGDQIGKPYNSSG-LGGPSIK 256
           LFLLMCTFALIAHWLACIWYAIGN+E      RIGWLH+LGDQIGKP N S  L GP+IK
Sbjct: 191 LFLLMCTFALIAHWLACIWYAIGNVE----GQRIGWLHSLGDQIGKPLNDSNPLYGPTIK 246

Query: 257 DKYVTALYFTFSSLTSVGFGNVSPNTNSEKIFSICVMLIGSLMYASIFGNVSAIIQRLYS 316
           DKYVTALYFTFSSLTSVGFGNVSPNTNSEKIFSICVMLIGSLMYASIFGNVSAIIQRLYS
Sbjct: 247 DKYVTALYFTFSSLTSVGFGNVSPNTNSEKIFSICVMLIGSLMYASIFGNVSAIIQRLYS 306

Query: 317 GTARYHTQMLRVREFIRFHQIPNPLRQRLEEYFQHAWSYTNGIDMNAVLKGFPECLQADI 376
           GTARYHTQMLRVREFIRFHQIPNPLRQRLEEYFQHAWSYTNGIDMNAVLKGFPECLQADI
Sbjct: 307 GTARYHTQMLRVREFIRFHQIPNPLRQRLEEYFQHAWSYTNGIDMNAVLKGFPECLQADI 366

Query: 377 CLHLNRSLLQHCKPFRGATKGCLRALAMKFKTTHAPPGDTLVHAGDLLTALYFISRGSIE 436
           CLHLNRSLLQ+CKPF+GATKGCLRALAMKFKTTHAPPGDTLVHAGD+LTALYFISRGSIE
Sbjct: 367 CLHLNRSLLQNCKPFKGATKGCLRALAMKFKTTHAPPGDTLVHAGDVLTALYFISRGSIE 426

Query: 437 ILRGDVVVAILGKNDIFGEPLNLYARPGKSNGDVRALTYCDLHKIHRDDLLEVLDMYPEF 496
           ILRGDVVVAILGKNDIFGEPLNLYARPGKSN DVRALTYCDLHKIHR+DLLEVLDMYPEF
Sbjct: 427 ILRGDVVVAILGKNDIFGEPLNLYARPGKSNADVRALTYCDLHKIHREDLLEVLDMYPEF 486

Query: 497 SDHFWSSLEITFNLRDTNMIPGSPGSTELEGGFSRQRKRKLSFRRRTDKDTEQPGEVSAL 556
           SDHFWSSLEITFNLRDTNMIPGSPGS EL+ GF+R RKRKLSFRRRT+KD E  GE    
Sbjct: 487 SDHFWSSLEITFNLRDTNMIPGSPGSDELDSGFNRLRKRKLSFRRRTEKDAEATGEPR-- 544

Query: 557 GPGRAGAGPSSRG--RPGGPWGESP------SSGPSSPESSEDEGPGRSSSPLRLVPFSS 608
             G   A   SRG   PG P G +       SS  SSP S EDE P  +     L PF S
Sbjct: 545 --GGQKALRLSRGCQAPGAPRGLAEWEPCHCSSPSSSPSSDEDEHPVPTPGAAALSPFRS 602

Query: 609 PRPPGEPPGGEPLMEDCEKSSDTCNPLSGAFSGVSNIFSFWGDSRGRQYQELPRCPAPTP 668
           PRP GE P      E   + SD CNPLSGAFSGVSNIFSFWG+SRGRQYQELPRC  P  
Sbjct: 603 PRPGGEAPAATDTEE--REGSDMCNPLSGAFSGVSNIFSFWGESRGRQYQELPRCTIPAH 660

Query: 669 SLLNIPLSSPGRRPRGDVESRLDALQRQLNRL 700
           + L IP+ S  RR R +VE RLD LQ+QLNRL
Sbjct: 661 AALGIPIPSMSRRQRSEVEMRLDLLQKQLNRL 692


>gi297682001
          Length = 1071

 Score = 1099 bits (2842), Expect = 0.0,   Method: Compositional matrix adjust.
 Identities = 592/700 (84%), Positives = 598/700 (85%), Gaps = 71/700 (10%)

Query: 1   TSDREIIAPKIKERTHNVTEKVTQVLSLGADVLPEYKLQAPRIHRWTILHYSPFKAVWDW 60
           TSDREIIAPKIKERTHNVTEKVTQVLSLGADVLPEYKLQAPRIHR              W
Sbjct: 336 TSDREIIAPKIKERTHNVTEKVTQVLSLGADVLPEYKLQAPRIHR--------------W 381

Query: 61  LILLLVIYTAVFTPYSAAFLLKETEEGPPATECGYACQPLAVVDLIVDIMFIVDILINFR 120
            IL        ++P+ A +                                  D LI   
Sbjct: 382 TILH-------YSPFKAVW----------------------------------DWLILLL 400

Query: 121 TTYVNANEEVVSHPGRIAVHYFKGWFLIDMVAAIPFDLLIFGSGSEELIGLLKTARLLRL 180
             Y             +   Y   + L     AIP     FG     LIGLLKTARLLRL
Sbjct: 401 VIYTA-----------VFTPYSAAFLLXXXWCAIPLSW-SFG----LLIGLLKTARLLRL 444

Query: 181 VRVARKLDRYSEYGAAVLFLLMCTFALIAHWLACIWYAIGNMEQPHMDSRIGWLHNLGDQ 240
           VRVARKLDRYSEYGAAVLFLLMCTFALIAHWLACIWYAIGNMEQPHMDSRIGWLHNLGDQ
Sbjct: 445 VRVARKLDRYSEYGAAVLFLLMCTFALIAHWLACIWYAIGNMEQPHMDSRIGWLHNLGDQ 504

Query: 241 IGKPYNSSGLGGPSIKDKYVTALYFTFSSLTSVGFGNVSPNTNSEKIFSICVMLIGSLMY 300
           IGKPYNSSGLGGPSIKDKYVTALYFTFSSLTSVGFGNVSPNTNSEKIFSICVMLIGSLMY
Sbjct: 505 IGKPYNSSGLGGPSIKDKYVTALYFTFSSLTSVGFGNVSPNTNSEKIFSICVMLIGSLMY 564

Query: 301 ASIFGNVSAIIQRLYSGTARYHTQMLRVREFIRFHQIPNPLRQRLEEYFQHAWSYTNGID 360
           ASIFGNVSAIIQRLYSGTARYHTQMLRVREFIRFHQIPNPLRQRLEEYFQHAWSYTNGID
Sbjct: 565 ASIFGNVSAIIQRLYSGTARYHTQMLRVREFIRFHQIPNPLRQRLEEYFQHAWSYTNGID 624

Query: 361 MNAVLKGFPECLQADICLHLNRSLLQHCKPFRGATKGCLRALAMKFKTTHAPPGDTLVHA 420
           MNAVLKGFPECLQADICLHLNRSLLQHCKPFRGATKGCLRALAMKFKTTHAPPGDTLVHA
Sbjct: 625 MNAVLKGFPECLQADICLHLNRSLLQHCKPFRGATKGCLRALAMKFKTTHAPPGDTLVHA 684

Query: 421 GDLLTALYFISRGSIEILRGDVVVAILGKNDIFGEPLNLYARPGKSNGDVRALTYCDLHK 480
           GDLLTALYFISRGSIEILRGDVVVAILGKNDIFGEPLNLYARPGKSNGDVRALTYCDLHK
Sbjct: 685 GDLLTALYFISRGSIEILRGDVVVAILGKNDIFGEPLNLYARPGKSNGDVRALTYCDLHK 744

Query: 481 IHRDDLLEVLDMYPEFSDHFWSSLEITFNLRDTNMIPGSPGSTELEGGFSRQRKRKLSFR 540
           IHRDDLLEVLDMYPEFSDHFWSSLEITFNLRDTNMIPGSPGS ELEGGFSRQRKRKLSFR
Sbjct: 745 IHRDDLLEVLDMYPEFSDHFWSSLEITFNLRDTNMIPGSPGSAELEGGFSRQRKRKLSFR 804

Query: 541 RRTDKDTEQPGEVSALGPGRAGAGPSSRGRPGGPWGESPSSGPSSPESSEDEGPGRSSSP 600
           RRTDKDTEQPGEVSALGPGRAGAGPSSRGRPGGPWGESPSSGPSSPESSEDEGPGRSSSP
Sbjct: 805 RRTDKDTEQPGEVSALGPGRAGAGPSSRGRPGGPWGESPSSGPSSPESSEDEGPGRSSSP 864

Query: 601 LRLVPFSSPRPPGEPPGGEPLMEDCEKSSDTCNPLSGAFSGVSNIFSFWGDSRGRQYQEL 660
           LRLVPFSSPRPPGEPPGGEPLMEDCEKSSDTCNPLSGAFSGVSNIFSFWGDSR RQYQEL
Sbjct: 865 LRLVPFSSPRPPGEPPGGEPLMEDCEKSSDTCNPLSGAFSGVSNIFSFWGDSRDRQYQEL 924

Query: 661 PRCPAPTPSLLNIPLSSPGRRPRGDVESRLDALQRQLNRL 700
           PRCPAPTPSLLNIPLSSPGRRPRGDVESRLDALQRQLNRL
Sbjct: 925 PRCPAPTPSLLNIPLSSPGRRPRGDVESRLDALQRQLNRL 964


>gi301629242
          Length = 962

 Score = 1038 bits (2683), Expect = 0.0,   Method: Compositional matrix adjust.
 Identities = 542/690 (78%), Positives = 582/690 (84%), Gaps = 24/690 (3%)

Query: 25  VLSLGADVLPEYKLQAPRIHRWTILHYSPFKAVWDWLILLLVIYTAVFTPYSAAFLLKET 84
           VLSLGADVLPEYKLQAPRIH+WTILHYSPFKAVWDWLILLLVIYTA+FTPYSAAFLL + 
Sbjct: 1   VLSLGADVLPEYKLQAPRIHKWTILHYSPFKAVWDWLILLLVIYTAIFTPYSAAFLLGDQ 60

Query: 85  EEGPPATECGYACQPLAVVDLIVDIMFIVDILINFRTTYVNANEEVVSHPGRIAVHYFKG 144
           EE     +CGY+C PL+VVDLIVDIMFI+DILINFRTTYVN NEEVVSHPG+IA+HYFKG
Sbjct: 61  EEAENE-QCGYSCNPLSVVDLIVDIMFIIDILINFRTTYVNTNEEVVSHPGKIAIHYFKG 119

Query: 145 WFLIDMVAAIPFDLLIFGSGSEE---LIGLLKTARLLRLVRVARKLDRYSEYGAAVLFLL 201
           WFLIDMVAAIPFDLLIFGSGSEE   LIGLLKTARLLRLVRVARKLDRYSEYGAAVLFLL
Sbjct: 120 WFLIDMVAAIPFDLLIFGSGSEETTTLIGLLKTARLLRLVRVARKLDRYSEYGAAVLFLL 179

Query: 202 MCTFALIAHWLACIWYAIGNMEQPHMDSR-IGWLHNLGDQIGKPYNSSGL-GGPSIKDKY 259
           MCTFALIAHWLACIWYAIGNME    + R IGWL++LG QI KPYNS+    GPSI DKY
Sbjct: 180 MCTFALIAHWLACIWYAIGNMEHYDQEYRPIGWLYSLGIQIMKPYNSTNAKSGPSINDKY 239

Query: 260 VTALYFTFSSLTSVGFGNVSPNTNSEKIFSICVMLIGSLMYASIFGNVSAIIQRLYSGTA 319
           VTALYFTFSSLTSVGFGNVSPNTNSEKIFSICVMLIGSLMYASIFGNVSAIIQRLYSGTA
Sbjct: 240 VTALYFTFSSLTSVGFGNVSPNTNSEKIFSICVMLIGSLMYASIFGNVSAIIQRLYSGTA 299

Query: 320 RYHTQMLRVREFIRFHQIPNPLRQRLEEYFQHAWSYTNGIDMNAVLKGFPECLQADICLH 379
           RYHTQMLRVREFIRFHQIPNPLRQRLEEYFQHAWSYTNGIDMNAVLKGFPECLQADICLH
Sbjct: 300 RYHTQMLRVREFIRFHQIPNPLRQRLEEYFQHAWSYTNGIDMNAVLKGFPECLQADICLH 359

Query: 380 LNRSLLQHCKPFRGATKGCLRALAMKFKTTHAPPGDTLVHAGDLLTALYFISRGSIEILR 439
           LNRSLLQ+CKPF+GATKGCLRALAMKFKTTHAPPGDTLVHAGD+LTA+YF+SRGSIEILR
Sbjct: 360 LNRSLLQNCKPFKGATKGCLRALAMKFKTTHAPPGDTLVHAGDVLTAVYFLSRGSIEILR 419

Query: 440 GDVVVAILGKNDIFGEPLNLYARPGKSNGDVRALTYCDLHKIHRDDLLEVLDMYPEFSDH 499
           GDVVVAILGKNDIFGEP+NLYARPGKSN DVRALTYCDLHKIHR+DLLEVLDMYPEFSD+
Sbjct: 420 GDVVVAILGKNDIFGEPINLYARPGKSNADVRALTYCDLHKIHREDLLEVLDMYPEFSDY 479

Query: 500 FWSSLEITFNLRDTNMIPGSPGSTELEGGFSRQRKRKLSFRRRTDKDTEQPGEVS-ALGP 558
           FWSSLEITFNLRDTNMIPGSP S + + GF+R R+RKLSFRRRTDKD E  GE   +   
Sbjct: 480 FWSSLEITFNLRDTNMIPGSPSSDDSDSGFNRLRRRKLSFRRRTDKDAENAGEAKRSQRM 539

Query: 559 GRAGAGPSSRGRPGGPWGESPSSGPSSPESSEDEGPGRSSSPLRLVP---------FSSP 609
           GR      +    G  W +  S+GPSS  SS+DE P  SS+ + L P         FS P
Sbjct: 540 GRLSRNTPTCESKGLDWDKQLSTGPSSSSSSDDENPPPSSNTVELSPTRAMFTNSSFSVP 599

Query: 610 RPPGEPPGGEPLMEDCEKSSDTCNPLSGAFSGVSNIFSFWGDSRGRQYQELPRCPAPTPS 669
           R      G E   E    ++D CN LSGAFSGVSNIFSFWGD  G QYQELPRC  P  +
Sbjct: 600 R------GSEA--EGDNGTADVCNHLSGAFSGVSNIFSFWGDRAGGQYQELPRCTIPAHT 651

Query: 670 LLNIPLSSPGRRPRGDVESRLDALQRQLNR 699
            L     S  RR + ++ +RLD LQ+QLNR
Sbjct: 652 ALGGTAPSMSRRQKCEIGNRLDVLQKQLNR 681


>gi298569851
          Length = 756

 Score = 1011 bits (2615), Expect = 0.0,   Method: Compositional matrix adjust.
 Identities = 527/703 (74%), Positives = 574/703 (81%), Gaps = 50/703 (7%)

Query: 23  TQVLSLGADVLPEYKLQAPRIHRWTILHYSPFKAVWDWLILLLVIYTAVFTPYSAAFLLK 82
           ++VLSLGADVLPEYKLQAPRIH+WT+LHYSPFKAVWDWLILLLVIYTA+ TPYSAAFLL 
Sbjct: 36  SRVLSLGADVLPEYKLQAPRIHKWTVLHYSPFKAVWDWLILLLVIYTAILTPYSAAFLLD 95

Query: 83  ETEEGPPATECGYACQPLAVVDLIVDIMFIVDILINFRTTYVNANEEVVSHPGRIAVHYF 142
             E+G     CGY+C PL VVDLIVDIMFI+DI+INFRTTYVNAN+EVVSHP RIAVHYF
Sbjct: 96  NAEDGS-MQNCGYSCSPLNVVDLIVDIMFIIDIVINFRTTYVNANDEVVSHPLRIAVHYF 154

Query: 143 KGWFLIDMVAAIPFDLLIFGSGSE---------ELIGLLKTARLLRLVRVARKLDRYSEY 193
           KGWFLIDMVAAIPFDLLI+ SG E          LIGLLKTARLLRLVRVARKLDRYSEY
Sbjct: 155 KGWFLIDMVAAIPFDLLIYRSGEEVSAEPTQQTTLIGLLKTARLLRLVRVARKLDRYSEY 214

Query: 194 GAAVLFLLMCTFALIAHWLACIWYAIGNMEQPHMDSRIGWLHNLGDQIGKPYNSSG--LG 251
           GAAVLFLLMCTFALIAHWLACIWYAIGN+EQ   +  IGWLH LG  +GK YN S     
Sbjct: 215 GAAVLFLLMCTFALIAHWLACIWYAIGNVEQ---NRSIGWLHALGVHLGKEYNISSPRSS 271

Query: 252 GPSIKDKYVTALYFTFSSLTSVGFGNVSPNTNSEKIFSICVMLIGSLMYASIFGNVSAII 311
           GPSIKDKYVTALYFTFSSLTSVGFGNVSPNTNSEKIFSICVMLIGSLMYASIFGNVSAII
Sbjct: 272 GPSIKDKYVTALYFTFSSLTSVGFGNVSPNTNSEKIFSICVMLIGSLMYASIFGNVSAII 331

Query: 312 QRLYSGTARYHTQMLRVREFIRFHQIPNPLRQRLEEYFQHAWSYTNGIDMNAVLKGFPEC 371
           QRLYSGTARYHTQMLRVREFIRFHQIPNPLRQRLEEYFQHAWSYTNGIDMNAVLKGFPEC
Sbjct: 332 QRLYSGTARYHTQMLRVREFIRFHQIPNPLRQRLEEYFQHAWSYTNGIDMNAVLKGFPEC 391

Query: 372 LQADICLHLNRSLLQHCKPFRGATKGCLRALAMKFKTTHAPPGDTLVHAGDLLTALYFIS 431
           LQADICLHLNR+LLQ+CK F+G++KGCLRALAMKFKTTHAPPGDTLVHAGD+LTALYFIS
Sbjct: 392 LQADICLHLNRTLLQNCKAFKGSSKGCLRALAMKFKTTHAPPGDTLVHAGDVLTALYFIS 451

Query: 432 RGSIEILRGDVVVAILGKNDIFGEPLNLYARPGKSNGDVRALTYCDLHKIHRDDLLEVLD 491
           RGSIEILRGDVVVAILGKNDIFGEP+NLYARPGKSN DVRALTYCDLHK HR+DLLEVLD
Sbjct: 452 RGSIEILRGDVVVAILGKNDIFGEPINLYARPGKSNADVRALTYCDLHKXHREDLLEVLD 511

Query: 492 MYPEFSDHFWSSLEITFNLRDTNMIPGSPGSTELE-GGFSRQRKRKLSFRRRTDKDTEQP 550
           M+PEFSDHFW++LEITFN RDTNMIPGSP S + +  GF++ R+RKLSFRRRT+KD    
Sbjct: 512 MHPEFSDHFWTNLEITFNXRDTNMIPGSPSSDDSDCAGFNKLRRRKLSFRRRTEKDDADA 571

Query: 551 GEVSA----LGPGRAGAGPSSRGRPGGPWGESPSSGPSSPESSEDEGPGRSSSPLRLVPF 606
           GE+      +  GR  A  +SR      W E P +  SS  S E E              
Sbjct: 572 GEIKKNQKPIRRGRKQAA-ASRNELRSGW-EEPRNSVSSHSSDEGEEAAH---------- 619

Query: 607 SSPRPPGEPPGGEPLMEDCE-----KSSDTCNPLSGAFSGVSNIFSFWGDSRGRQYQELP 661
           +SP PP        L++  E     K+ +TCN LSGAFSGVSNIFSFWG+SRGR+YQELP
Sbjct: 620 TSPTPP------TALIDAAEGEADPKTGNTCNALSGAFSGVSNIFSFWGESRGREYQELP 673

Query: 662 RC----PAPTPSLLNIPLSSPGRRPRGDVESRLDALQRQLNRL 700
           RC    P P PS    PL S  R+ R  +E+RL+ LQ+QLNRL
Sbjct: 674 RCNLLSPPPHPS---TPLRSISRQQRSQMENRLELLQKQLNRL 713


>gi326934029
          Length = 1146

 Score = 1011 bits (2613), Expect = 0.0,   Method: Compositional matrix adjust.
 Identities = 522/646 (80%), Positives = 544/646 (84%), Gaps = 19/646 (2%)

Query: 24  QVLSLGADVLPEYKLQAPRIHRWTILHYSPFKAVWDWLILLLVIYTAVFTPYSAAFLLKE 83
           QVLSLGADVLPEYKLQAPRIH+WTILHYSPFKAVWDWLILLLVIYTA+FTPYSAAFLL +
Sbjct: 10  QVLSLGADVLPEYKLQAPRIHKWTILHYSPFKAVWDWLILLLVIYTAIFTPYSAAFLLND 69

Query: 84  TEEGPPATECGYACQPLAVVDLIVDIMFIVDILINFRTTYVNANEEVVSHPGRIAVHYFK 143
            EE      CGY+C PL VVDLIVDIMFI+DILINFRTTYVN+NEEVVSHP +IA+HYFK
Sbjct: 70  QEEAQ-RHNCGYSCSPLNVVDLIVDIMFIIDILINFRTTYVNSNEEVVSHPAKIAIHYFK 128

Query: 144 GWFLIDMVAAIPFDLLIFGSGSEE---LIGLLKTARLLRLVRVARKLDRYSEYGAAVLFL 200
           GWFLIDMVAAIPFDLLIFGSGSEE   LIGLLKTARLLRLVRVARKLDRYSEYGAAVLFL
Sbjct: 129 GWFLIDMVAAIPFDLLIFGSGSEETTTLIGLLKTARLLRLVRVARKLDRYSEYGAAVLFL 188

Query: 201 LMCTFALIAHWLACIWYAIGNMEQPHMDSRIGWLHNLGDQIGKPYNSSG-LGGPSIKDKY 259
           LMCTFALIAHWLACIWYAIGN+E      RIGWLH+LGDQIGKP N S  L GP+IKDKY
Sbjct: 189 LMCTFALIAHWLACIWYAIGNVE----GQRIGWLHSLGDQIGKPLNDSNPLYGPTIKDKY 244

Query: 260 VTALYFTFSSLTSVGFGNVSPNTNSEKIFSICVMLIGSLMYASIFGNVSAIIQRLYSGTA 319
           VTALYFTFSSLTSVGFGNVSPNTNSEKIFSICVMLIGSLMYASIFGNVSAIIQRLYSGTA
Sbjct: 245 VTALYFTFSSLTSVGFGNVSPNTNSEKIFSICVMLIGSLMYASIFGNVSAIIQRLYSGTA 304

Query: 320 RYHTQMLRVREFIRFHQIPNPLRQRLEEYFQHAWSYTNGIDMNAVLKGFPECLQADICLH 379
           RYHTQMLRVREFIRFHQIPNPLRQRLEEYFQHAWSYTNGIDMNAVLKGFPECLQADICLH
Sbjct: 305 RYHTQMLRVREFIRFHQIPNPLRQRLEEYFQHAWSYTNGIDMNAVLKGFPECLQADICLH 364

Query: 380 LNRSLLQHCKPFRGATKGCLRALAMKFKTTHAPPGDTLVHAGDLLTALYFISRGSIEILR 439
           LNRSLLQ+CKPF+GATKGCLRALAMKFKTTHAPPGDTLVHAGD+LTALYFISRGSIEILR
Sbjct: 365 LNRSLLQNCKPFKGATKGCLRALAMKFKTTHAPPGDTLVHAGDVLTALYFISRGSIEILR 424

Query: 440 GDVVVAILGKNDIFGEPLNLYARPGKSNGDVRALTYCDLHKIHRDDLLEVLDMYPEFSDH 499
           GDVVVAILGKNDIFGEPLNLYARPGKSN DVRALTYCDLHKIHR+DLLEVLDMYPEFSDH
Sbjct: 425 GDVVVAILGKNDIFGEPLNLYARPGKSNADVRALTYCDLHKIHREDLLEVLDMYPEFSDH 484

Query: 500 FWSSLEITFNLRDTNMIPGSPGSTELEGGFSRQRKRKLSFRRRTDKDTEQPGEVSALGPG 559
           FWSSLEITFNLRDTNMIPGSPGS EL+  F+R RKRKLSFRRRT+KD E  GE       
Sbjct: 485 FWSSLEITFNLRDTNMIPGSPGSDELDSSFNRLRKRKLSFRRRTEKDAEAAGEPRGGQKA 544

Query: 560 -RAGAGPSSRGRPGGPWGESPS---SGPSSPESSEDEGPGRSSSPLRLVPFSSPRPPGEP 615
            R   G  + G P GP    P    S  SSP S EDE P  +     L PF SPRP GE 
Sbjct: 545 VRLSRGCQAPGAPRGPAEWEPCHCSSPSSSPSSDEDEHPAPAPGAAALSPFRSPRPGGEA 604

Query: 616 PGGEPLMEDCEKSSDTCNPLSGAFSGVSNIFSFWGD----SRGRQY 657
           P      E   + SD CNPLSG           W      SR R+Y
Sbjct: 605 PTATDTEE--REGSDMCNPLSGGDGVRQRWVQLWYQKPEVSRSRRY 648


>gi363743400
          Length = 1063

 Score =  985 bits (2546), Expect = 0.0,   Method: Compositional matrix adjust.
 Identities = 509/720 (70%), Positives = 574/720 (79%), Gaps = 32/720 (4%)

Query: 1   TSDREIIAP-KIKERTHNVTEKVTQVLSLGADVLPEYKLQAPRIHRWTILHYSPFKAVWD 59
           T++ EIIAP K+ ERT NVTEKVTQVLSLGADVLPEYKLQAPRIHRWTILHYSPFKAVWD
Sbjct: 196 TTEIEIIAPHKVTERTQNVTEKVTQVLSLGADVLPEYKLQAPRIHRWTILHYSPFKAVWD 255

Query: 60  WLILLLVIYTAVFTPYSAAFLLKETEEGPPATECGYACQPLAVVDLIVDIMFIVDILINF 119
           WLILLLVIYTAVFTPYSAAFLL E +       C Y+C PL ++DLIVDIMFIVDI+INF
Sbjct: 256 WLILLLVIYTAVFTPYSAAFLLNEEQGEEKHWNCSYSCDPLNIIDLIVDIMFIVDIVINF 315

Query: 120 RTTYVNANEEVVSHPGRIAVHYFKGWFLIDMVAAIPFDLLIFGSGSEE---LIGLLKTAR 176
           RTTYVN N+EVVSHPG+IA+HYFKGWFLIDMVAAIPFDLLIF SGS+E   LIGLLKTAR
Sbjct: 316 RTTYVNINDEVVSHPGKIAIHYFKGWFLIDMVAAIPFDLLIFRSGSDETTTLIGLLKTAR 375

Query: 177 LLRLVRVARKLDRYSEYGAAVLFLLMCTFALIAHWLACIWYAIGNMEQPHMDSRIGWLHN 236
           LLRLVRVARKLDRYSEYGAAVLFLLMCTFALIAHWLACIWYAIGN+E+P+M+ +IGWL N
Sbjct: 376 LLRLVRVARKLDRYSEYGAAVLFLLMCTFALIAHWLACIWYAIGNVERPYMEHKIGWLDN 435

Query: 237 LGDQIGKPYNSSGLG-GPSIKDKYVTALYFTFSSLTSVGFGNVSPNTNSEKIFSICVMLI 295
           LGDQIGK YN S L  GPSIKDKYVTALYFTFSSLTSVGFGNVSPNTNSEKIFSICVMLI
Sbjct: 436 LGDQIGKRYNDSDLSSGPSIKDKYVTALYFTFSSLTSVGFGNVSPNTNSEKIFSICVMLI 495

Query: 296 GSLMYASIFGNVSAIIQRLYSGTARYHTQMLRVREFIRFHQIPNPLRQRLEEYFQHAWSY 355
           GSLMYASIFGNVSAIIQRLYSGTARYHTQMLRV+EFIRFHQIPNPLRQRLEEYFQHAWSY
Sbjct: 496 GSLMYASIFGNVSAIIQRLYSGTARYHTQMLRVKEFIRFHQIPNPLRQRLEEYFQHAWSY 555

Query: 356 TNGIDMNAVLKGFPECLQADICLHLNRSLLQHCKPFRGATKGCLRALAMKFKTTHAPPGD 415
           TNGIDMNAVLKGFP+CLQADICLHLNR+LLQ+CK FRGA+KGCLRALAMKFKTTHAPPGD
Sbjct: 556 TNGIDMNAVLKGFPDCLQADICLHLNRTLLQNCKAFRGASKGCLRALAMKFKTTHAPPGD 615

Query: 416 TLVHAGDLLTALYFISRGSIEILRGDVVVAILGKNDIFGEPLNLYARPGKSNGDVRALTY 475
           TLVH GD+LT LYFISRGSIEIL+ D+VVAILGKNDIFGEP++LYARPGKSN DVRALTY
Sbjct: 616 TLVHYGDVLTTLYFISRGSIEILKEDIVVAILGKNDIFGEPISLYARPGKSNADVRALTY 675

Query: 476 CDLHKIHRDDLLEVLDMYPEFSDHFWSSLEITFNLRDTNMIPGSPGSTELEGGFSRQRKR 535
           CDLHKI R+DLLEVLDMYP FSD+FWS+LEITFNLRD + +P +P S E +  + R R+R
Sbjct: 676 CDLHKIQREDLLEVLDMYPAFSDNFWSNLEITFNLRDADSVPRTPLSEEYDCTYRRVRRR 735

Query: 536 KLSFRR--RTDKDT-----EQPGEVSALGPGRAGAGPSSRGRPGGPWGESPSSGPSSPES 588
           K S  +  + D DT     EQ    S L   +    P S+ +    W +  SS     ++
Sbjct: 736 KHSLCQPNKPDPDTGTSDAEQYHTYSELTNPQ---DPLSKDQ----WDDVGSSTTPCSQT 788

Query: 589 SEDEG-PGRSSSPLRLVPFSSPRPPGEPPGGEPLM-------EDCEKSSDTCNPLSGAFS 640
           S+DE  PG   SP +  PF   +          L+       E  ++++++    +    
Sbjct: 789 SDDEAKPG---SPTKAEPFPLSKKDDFALPALSLVTASASGTEVSKQAAESSQSYAATPL 845

Query: 641 GVSNIFSFWGDSRGRQYQELPRCPAPTPSLLNIPLSSPGRRPRGDVESRLDALQRQLNRL 700
            + N+F+FW D R   + E  +  +   S  +IPL S   RP G +ESRL+ LQ QL+RL
Sbjct: 846 DIPNMFTFWEDQRPNHHPEPLQHVSLVHSSRDIPLHS-DYRP-GQIESRLELLQAQLSRL 903


>gi224086222
          Length = 1202

 Score =  984 bits (2545), Expect = 0.0,   Method: Compositional matrix adjust.
 Identities = 502/717 (70%), Positives = 571/717 (79%), Gaps = 26/717 (3%)

Query: 1   TSDREIIAP-KIKERTHNVTEKVTQVLSLGADVLPEYKLQAPRIHRWTILHYSPFKAVWD 59
           T++ EIIAP K+ ERT NVTEKVTQVLSLGADVLPEYKLQAPRIHRWTILHYSPFKAVWD
Sbjct: 200 TTEIEIIAPHKVMERTQNVTEKVTQVLSLGADVLPEYKLQAPRIHRWTILHYSPFKAVWD 259

Query: 60  WLILLLVIYTAVFTPYSAAFLLKETEEGPPATECGYACQPLAVVDLIVDIMFIVDILINF 119
           WLILLLVIYTAVFTPYSAAFLL E +      +C Y+C PL ++DLIVDIMFIVDI+INF
Sbjct: 260 WLILLLVIYTAVFTPYSAAFLLNEEQVEEKRWDCSYSCDPLNIIDLIVDIMFIVDIVINF 319

Query: 120 RTTYVNANEEVVSHPGRIAVHYFKGWFLIDMVAAIPFDLLIFGSGSEE---LIGLLKTAR 176
           RTTYVN N+EVVSHPG+IA+HYFKGWFLIDMVAAIPFDLLIF SGS+E   LIGLLKTAR
Sbjct: 320 RTTYVNINDEVVSHPGKIAIHYFKGWFLIDMVAAIPFDLLIFRSGSDETTTLIGLLKTAR 379

Query: 177 LLRLVRVARKLDRYSEYGAAVLFLLMCTFALIAHWLACIWYAIGNMEQPHMDSRIGWLHN 236
           LLRLVRVARKLDRYSEYGAAVLFLLMCTFALIAHWLACIWYAIGN+E+P+M+ +IGWL N
Sbjct: 380 LLRLVRVARKLDRYSEYGAAVLFLLMCTFALIAHWLACIWYAIGNVERPYMEHKIGWLDN 439

Query: 237 LGDQIGKPYNSSGLG-GPSIKDKYVTALYFTFSSLTSVGFGNVSPNTNSEKIFSICVMLI 295
           LGDQIGK YN S L  GPSIKDKYVTALYFTFSSLTSVGFGNVSPNTNSEKIFSICVMLI
Sbjct: 440 LGDQIGKRYNDSDLSSGPSIKDKYVTALYFTFSSLTSVGFGNVSPNTNSEKIFSICVMLI 499

Query: 296 GSLMYASIFGNVSAIIQRLYSGTARYHTQMLRVREFIRFHQIPNPLRQRLEEYFQHAWSY 355
           GSLMYASIFGNVSAIIQRLYSGTARYHTQMLRV+EFIRFHQIPNPLRQRLEEYFQHAWSY
Sbjct: 500 GSLMYASIFGNVSAIIQRLYSGTARYHTQMLRVKEFIRFHQIPNPLRQRLEEYFQHAWSY 559

Query: 356 TNGIDMNAVLKGFPECLQADICLHLNRSLLQHCKPFRGATKGCLRALAMKFKTTHAPPGD 415
           TNGIDMNAVLKGFP+CLQADICLHLNR+LLQ+CK FRGA+KGCLRALAMKFKTTHAPPGD
Sbjct: 560 TNGIDMNAVLKGFPDCLQADICLHLNRTLLQNCKAFRGASKGCLRALAMKFKTTHAPPGD 619

Query: 416 TLVHAGDLLTALYFISRGSIEILRGDVVVAILGKNDIFGEPLNLYARPGKSNGDVRALTY 475
           TLVH GD+LT LYFISRGSIEILR D+VVAILGKNDIFGEP++LYARPGKSN DVRALTY
Sbjct: 620 TLVHYGDVLTTLYFISRGSIEILREDIVVAILGKNDIFGEPISLYARPGKSNADVRALTY 679

Query: 476 CDLHKIHRDDLLEVLDMYPEFSDHFWSSLEITFNLRDTNMIPGSPGSTELEGGFSRQRKR 535
           CDLHKI R+DLLEVLDMYP FSD+FWS+LEITFNLRD + +P SP S E +  + R R+ 
Sbjct: 680 CDLHKIQREDLLEVLDMYPAFSDNFWSNLEITFNLRDADSVPRSPLSEEYDCTYRRARRP 739

Query: 536 KLSFRRRTDKDTEQPGEVSALGPGRAGAGPSSRGRPGGP-----WGESPSSGPSSPESSE 590
           K S  +    DT+     + +         S    P  P     W +  SS     ++S+
Sbjct: 740 KHSPCQPNKPDTD-----TGISDAEQYHTYSELTNPQDPLSKDQWDDLGSSTSPCSQASD 794

Query: 591 DEGPGRSSSPLRLVPFSSPRPPGEPPGGEPLM-------EDCEKSSDTCNPLSGAFSGVS 643
           DE   ++SSP++  PF +P+          L+       E  ++++++    +     + 
Sbjct: 795 DE--AKTSSPVKAEPFPTPKKDDFALPSLSLITTSAGDTEVSKQAAESSQSYTATPLDIP 852

Query: 644 NIFSFWGDSRGRQYQELPRCPAPTPSLLNIPLSSPGRRPRGDVESRLDALQRQLNRL 700
           N+F+FW D +  +  E  +  +   S  ++PL    R   G +ESRL+ LQ QL+RL
Sbjct: 853 NVFTFWEDRQPTRPAEPLQHISLVHSSQDVPLHGDCR--PGQIESRLELLQAQLSRL 907


>gi301617197
          Length = 1063

 Score =  983 bits (2541), Expect = 0.0,   Method: Compositional matrix adjust.
 Identities = 509/718 (70%), Positives = 563/718 (78%), Gaps = 28/718 (3%)

Query: 1   TSDREIIAPKIK-ERTHNVTEKVTQVLSLGADVLPEYKLQAPRIHRWTILHYSPFKAVWD 59
           T++ EI+AP    ERT NVTEKVTQVLSLGADVLPEYKLQAPRIHRWTILHYSPFKAVWD
Sbjct: 202 TTEIEIVAPSNAFERTQNVTEKVTQVLSLGADVLPEYKLQAPRIHRWTILHYSPFKAVWD 261

Query: 60  WLILLLVIYTAVFTPYSAAFLLKETEEGPPATECGYACQPLAVVDLIVDIMFIVDILINF 119
           WLILLLVIYTAVFTPYSAAFLL + EE   + ECGY+C PL +VDLIVDIMFIVDI+INF
Sbjct: 262 WLILLLVIYTAVFTPYSAAFLLNDQEE-ESSWECGYSCNPLNIVDLIVDIMFIVDIIINF 320

Query: 120 RTTYVNANEEVVSHPGRIAVHYFKGWFLIDMVAAIPFDLLIFGSGSEE---LIGLLKTAR 176
           RTTYVN N+EVVSHP +IA+HYFKGWFLIDMVAAIPFDLLI+ +GS+E   LIGLLKTAR
Sbjct: 321 RTTYVNINDEVVSHPAKIAIHYFKGWFLIDMVAAIPFDLLIYRTGSDETTTLIGLLKTAR 380

Query: 177 LLRLVRVARKLDRYSEYGAAVLFLLMCTFALIAHWLACIWYAIGNMEQPHMDSRIGWLHN 236
           LLRLVRVARKLDRYSEYGAAVLFLLMCTFALIAHWLACIWYAIGN+E+P M  +IGWL N
Sbjct: 381 LLRLVRVARKLDRYSEYGAAVLFLLMCTFALIAHWLACIWYAIGNVERPLMQHKIGWLDN 440

Query: 237 LGDQIGKPYNSSGL-GGPSIKDKYVTALYFTFSSLTSVGFGNVSPNTNSEKIFSICVMLI 295
           L  QIGK YN + L  GPSIKDKYVTALYFTFSSLTSVGFGNVSPNTNSEKIFSICVMLI
Sbjct: 441 LAAQIGKSYNDTDLTSGPSIKDKYVTALYFTFSSLTSVGFGNVSPNTNSEKIFSICVMLI 500

Query: 296 GSLMYASIFGNVSAIIQRLYSGTARYHTQMLRVREFIRFHQIPNPLRQRLEEYFQHAWSY 355
           GSLMYASIFGNVSAIIQRLYSGTARYHTQMLRV+EFIRFHQIPNPLRQRLEEYFQHAWSY
Sbjct: 501 GSLMYASIFGNVSAIIQRLYSGTARYHTQMLRVKEFIRFHQIPNPLRQRLEEYFQHAWSY 560

Query: 356 TNGIDMNAVLKGFPECLQADICLHLNRSLLQHCKPFRGATKGCLRALAMKFKTTHAPPGD 415
           TNGIDMNAVLKGFPECLQADICLHLNR+LLQHCK FRGATKGCLRALAMKF+TTHAPPGD
Sbjct: 561 TNGIDMNAVLKGFPECLQADICLHLNRTLLQHCKAFRGATKGCLRALAMKFRTTHAPPGD 620

Query: 416 TLVHAGDLLTALYFISRGSIEILRGDVVVAILGKNDIFGEPLNLYARPGKSNGDVRALTY 475
           TLVH GD+LT LYFISRGSIEILR D+VVAILGKNDIFGEP+NL+ARPGKSN DVRALTY
Sbjct: 621 TLVHYGDVLTNLYFISRGSIEILRDDIVVAILGKNDIFGEPINLFARPGKSNADVRALTY 680

Query: 476 CDLHKIHRDDLLEVLDMYPEFSDHFWSSLEITFNLRDTNMIPGSPGSTELEGGFSRQRKR 535
           CDLHKI R+DLLEVLDMYP FSD+FWS+LEITFNLRD + IP SP S E    + R R+ 
Sbjct: 681 CDLHKIQREDLLEVLDMYPTFSDNFWSNLEITFNLRDADSIPRSPESEEYNCTYRRNRRC 740

Query: 536 KLSFRRRT--------DKDTEQPGEVSALGPGRAGAGPSSRGRPGGPWGESPSSGPSSPE 587
           K   RR+         + D EQ    S L   +    P+SR      W E  SS     +
Sbjct: 741 KQPGRRQKKNEGVDEINSDAEQYHTYSELTNLQR---PTSREH----WEEMASSTTPCSQ 793

Query: 588 SSEDEGPGRSSSPLRLVPFSS-----PRPPGEPPGGEPLMEDCEKSSDTCNPLSGAFSGV 642
           +S++E    +S+P+ +   +      P             E   K  ++    S A   V
Sbjct: 794 TSDEETKPLNSAPVDIQAAAEKQEFIPAVVNLVTANISSREGGRKVLNSVETYSAAPIEV 853

Query: 643 SNIFSFWGDSRGRQYQELPRCPAPTPSLLNIPLSSPGRRPRGDVESRLDALQRQLNRL 700
            N+FSFWG+       E  +  +   + L  PL SP  RP G++ESRL+ LQ QL RL
Sbjct: 854 PNLFSFWGERHSAGCSETHQHISLVHNSLEPPL-SPDDRP-GELESRLELLQAQLERL 909


>gi327275267
          Length = 1067

 Score =  978 bits (2529), Expect = 0.0,   Method: Compositional matrix adjust.
 Identities = 501/719 (69%), Positives = 562/719 (78%), Gaps = 25/719 (3%)

Query: 1   TSDREIIAP-KIKERTHNVTEKVTQVLSLGADVLPEYKLQAPRIHRWTILHYSPFKAVWD 59
           T++ EIIAP K+ ERT NVTEKVTQVLSLGADVLPEYKLQ PRIHRWTILHYSPFKAVWD
Sbjct: 199 TTEIEIIAPHKVMERTQNVTEKVTQVLSLGADVLPEYKLQTPRIHRWTILHYSPFKAVWD 258

Query: 60  WLILLLVIYTAVFTPYSAAFLLKETEEGPPATECGYACQPLAVVDLIVDIMFIVDILINF 119
           WLILLLVIYTAVFTPYSAAFLL E +E    +EC Y C PL ++DLIVDIMFIVDI+INF
Sbjct: 259 WLILLLVIYTAVFTPYSAAFLLNEEQE-EKLSECSYKCDPLYIIDLIVDIMFIVDIIINF 317

Query: 120 RTTYVNANEEVVSHPGRIAVHYFKGWFLIDMVAAIPFDLLIFGSGSEE---LIGLLKTAR 176
           RTTYVN N+EVVSHP +IA+HYFKGWFLIDMVAAIPFDLLIF +GS+E   LIGLLKTAR
Sbjct: 318 RTTYVNINDEVVSHPAKIAIHYFKGWFLIDMVAAIPFDLLIFRNGSDETTTLIGLLKTAR 377

Query: 177 LLRLVRVARKLDRYSEYGAAVLFLLMCTFALIAHWLACIWYAIGNMEQPHMDSRIGWLHN 236
           LLRLVRVARKLDRYSEYGAAVLFLLMCTFALIAHWLACIWYAIGN+E+P+M+ +IGWL N
Sbjct: 378 LLRLVRVARKLDRYSEYGAAVLFLLMCTFALIAHWLACIWYAIGNVERPYMEHKIGWLDN 437

Query: 237 LGDQIGKPYNSSGLG-GPSIKDKYVTALYFTFSSLTSVGFGNVSPNTNSEKIFSICVMLI 295
           LGDQIGK YN S L  GPSIKDKYVTALYFTFSSLTSVGFGNVSPNTNSEKIFSICVMLI
Sbjct: 438 LGDQIGKRYNDSDLSSGPSIKDKYVTALYFTFSSLTSVGFGNVSPNTNSEKIFSICVMLI 497

Query: 296 GSLMYASIFGNVSAIIQRLYSGTARYHTQMLRVREFIRFHQIPNPLRQRLEEYFQHAWSY 355
           GSLMYASIFGNVSAIIQRLYSGTARYHTQMLRV+EFIRFHQIPNPLRQRLEEYFQHAWSY
Sbjct: 498 GSLMYASIFGNVSAIIQRLYSGTARYHTQMLRVKEFIRFHQIPNPLRQRLEEYFQHAWSY 557

Query: 356 TNGIDMNAVLKGFPECLQADICLHLNRSLLQHCKPFRGATKGCLRALAMKFKTTHAPPGD 415
           TNGIDMNAVLKGFP+CLQADICLHLNR+LLQ+CK FRGATKGCLRALAMKF+TTHAPPGD
Sbjct: 558 TNGIDMNAVLKGFPDCLQADICLHLNRTLLQNCKAFRGATKGCLRALAMKFRTTHAPPGD 617

Query: 416 TLVHAGDLLTALYFISRGSIEILRGDVVVAILGKNDIFGEPLNLYARPGKSNGDVRALTY 475
           TLVH GD+LT LYFISRGSIEILR D+VVAILGKNDIFGEP++LYARPGKSN DVRALTY
Sbjct: 618 TLVHYGDVLTTLYFISRGSIEILREDIVVAILGKNDIFGEPISLYARPGKSNADVRALTY 677

Query: 476 CDLHKIHRDDLLEVLDMYPEFSDHFWSSLEITFNLRDTNMIPGSPGSTELEGGFSRQRKR 535
           CDLHKI R++LLEVLDMYP F ++FW  LEITFNLRD + +P SP S E    + R R+ 
Sbjct: 678 CDLHKIQREELLEVLDMYPAFQNNFWRHLEITFNLRDADSVPRSPLSEEYACNYRRARRH 737

Query: 536 KLSFRR--RTDKDTEQPGEVSALGPGRAGAGPSSRGRPGGP--WGESPSSGPSSPESSED 591
           K S  +  + D D    G +S      A +  +   RP     W +  S+     ++SE+
Sbjct: 738 KRSLCKVNKIDPDGLDTG-ISDPEQYHAYSELTQLQRPHSKDHWDDMCSTTTPCSQTSEE 796

Query: 592 EGPGRSSSPLRLVPFSSPRPPGEPPGGEPLMEDCEK----SSDTCNPLSGAFSGVSNIFS 647
           E   +  SP +   F         P    L+ D  +     +D   P +     VSN+F+
Sbjct: 797 E--AKVPSPTKGESFILTEKNNYAPAVISLISDDTEIDKLMTDDSLPFAATPLDVSNLFT 854

Query: 648 FWGDSRGR------QYQELPRCPAPTPSLLNIPLSSPGRRPRGDVESRLDALQRQLNRL 700
           FW D R        Q+  L   P    S L +P  S  R  +  +ES+L+ LQ Q++RL
Sbjct: 855 FWEDKRPTSLTEPLQHMSLVHSPLDMHSPLEMPPHSDNRPQQ--IESKLECLQAQISRL 911


>gi47225221
          Length = 1192

 Score =  973 bits (2514), Expect = 0.0,   Method: Compositional matrix adjust.
 Identities = 522/744 (70%), Positives = 576/744 (77%), Gaps = 76/744 (10%)

Query: 24   QVLSLGADVLPEYKLQAPRIHRWTILHYSPFKAVWDWLILLLVIYTAVFTPYSAAFLLKE 83
            +VLSLGADVLPEYKLQAPRIH+WT+LHYSPFKAVWDWLILLLVIYTA+ TPYSAAFLL +
Sbjct: 425  EVLSLGADVLPEYKLQAPRIHKWTVLHYSPFKAVWDWLILLLVIYTAILTPYSAAFLLSD 484

Query: 84   TEEGPPATECGYACQPLAVVDLIVDIMFIVDILINFRTTYVNANEEVVSHPGRIAVHYFK 143
             EE      C Y+C PL VVDLIVDIMFI+DILINFRTTYVN+N+EVVSHP RIAVHYFK
Sbjct: 485  -EEDANMPSCIYSCYPLNVVDLIVDIMFIIDILINFRTTYVNSNDEVVSHPVRIAVHYFK 543

Query: 144  GWFLIDMVAAIPFDLLIFGSGSEE--LIGLLKTARLLRLVRVARKLDRYSEYGAAVLFLL 201
            GWFLIDMVAAIPFDLLI+ +G E   LIGLLKTARLLRLVRVARKLDRYSEYGAAVLFLL
Sbjct: 544  GWFLIDMVAAIPFDLLIYRNGEETTTLIGLLKTARLLRLVRVARKLDRYSEYGAAVLFLL 603

Query: 202  MCTFALIAHWLACIWYAIGNMEQPHMDSRIGWLHNLGDQIGKPYNSSGLG-GPSIKDKYV 260
            MCTFALIAHWLACIWYAIGN+E+   +  IGWLH LGDQ+GKPYN S  G GPSIKDKYV
Sbjct: 604  MCTFALIAHWLACIWYAIGNVER---NGSIGWLHTLGDQLGKPYNDSFHGSGPSIKDKYV 660

Query: 261  TALYFTFSSLTSVGFGNVSPNTNSEKIFSICVMLIGSLMYASIFGNVSAIIQRLYSGTAR 320
            TALYFTFSSLTSVGFGNVSPNTNSEKIFSICVMLIGSLMYASIFGNVSAIIQRLYSGTAR
Sbjct: 661  TALYFTFSSLTSVGFGNVSPNTNSEKIFSICVMLIGSLMYASIFGNVSAIIQRLYSGTAR 720

Query: 321  YHTQMLRVREFIRFHQIPNPLRQRLEEYFQHAWSYTNGIDMNAV---------------- 364
            YHTQMLRVREFIRFHQIPNPLRQRLEEYFQHAWSYTNGIDMNAV                
Sbjct: 721  YHTQMLRVREFIRFHQIPNPLRQRLEEYFQHAWSYTNGIDMNAVSTSPVLVLKPSMSVDV 780

Query: 365  ----LKGFPECLQADICLHLNRSLLQHCKPFRGATKGCLRALAMKFKTTHAPPGDTLVHA 420
                LKGFPECLQADICLHLNR+LLQ+CK F+G++KGCLRALAMKFKTTHAPPGDTLVHA
Sbjct: 781  NERVLKGFPECLQADICLHLNRTLLQNCKAFKGSSKGCLRALAMKFKTTHAPPGDTLVHA 840

Query: 421  GDLLTALYFISRGSIEILRGDVVVAILGKNDIFGEPLNLYARPGKSNGDVRALTYCDLHK 480
            GD+LTALYFISRGSIEILRGDVVVAILGKNDIFGEP+NLYARPGKSN DVRALTYCDLHK
Sbjct: 841  GDVLTALYFISRGSIEILRGDVVVAILGKNDIFGEPINLYARPGKSNADVRALTYCDLHK 900

Query: 481  IHRDDLLEVLDMYPEFSDHFWSSLEITFNLRDTNMIPGSPGSTELE-GGFSRQRKRKLSF 539
            I RDD+LEVLDMYPEF++HFW +LEITFNLRDTNMIPGSP S +   GGF++ R+RKLSF
Sbjct: 901  IFRDDVLEVLDMYPEFAEHFWKNLEITFNLRDTNMIPGSPSSDDSHCGGFNKLRRRKLSF 960

Query: 540  RRRTDKDTEQPGEV-SALGPGRAGAGPSSRGRP-----GGPWGESPSSGPSSPESSEDEG 593
            RRRT+KD    G++ ++    R     ++R +         W     S  S     E EG
Sbjct: 961  RRRTEKDDADAGKIKTSHKSVRRRQHDAARNQKQEVLSKQRWQAHRRSASSHSSGEEGEG 1020

Query: 594  PGRSSSPLRLVPFSSP--RPPGEPPGGEPLMEDCE-----KSSDTCNPLS---------- 636
                S   RL P +     PP +    + L +  E     K+ +TCN LS          
Sbjct: 1021 ----SVVTRLAPPTEMLLSPPAQATAAK-LSDHTEADGDAKTGNTCNALSGDVISPRVLP 1075

Query: 637  -------------------GAFSGVSNIFSFWGDSR-GRQYQELPRCPAPTPSLLNIPLS 676
                               GAFSGVSNIFSFWG++R G QYQE+P C A +P +LN PL 
Sbjct: 1076 PSLPAPMWFHTLPCSLPPAGAFSGVSNIFSFWGENRGGGQYQEVPSCGASSPPMLNTPLH 1135

Query: 677  SPGRRPRGDVESRLDALQRQLNRL 700
            S  R+ R  ++SRLD LQ+QL+RL
Sbjct: 1136 SLSRQQRHQLDSRLDVLQKQLDRL 1159


>gi169158960
          Length = 1253

 Score =  964 bits (2491), Expect = 0.0,   Method: Compositional matrix adjust.
 Identities = 512/736 (69%), Positives = 567/736 (77%), Gaps = 63/736 (8%)

Query: 1    TSDREIIAP-KIKERTHNVTEKVTQVLSLGADVLPEYKLQAPRIHRWTILHYSPFKAVWD 59
            T + +IIAP K+ +RTHNVTEKVTQVLSLGADVLPEYKLQAPRIH+WTILHYSPFKAVWD
Sbjct: 350  TGEIDIIAPCKLIDRTHNVTEKVTQVLSLGADVLPEYKLQAPRIHKWTILHYSPFKAVWD 409

Query: 60   WLILLLVIYTAVFTPYSAAFLLKETEEGPPATECGYACQPLAVVDLIVDIMFIVDILINF 119
            W+ILLLVIYTA+FTPYSAAFLL + EE      CGY+C  L VVDLIVDIMF+VDI+INF
Sbjct: 410  WVILLLVIYTAIFTPYSAAFLLSDEEE-EVIQRCGYSCSTLNVVDLIVDIMFVVDIVINF 468

Query: 120  RTTYVNANEEVVSHPGRIAVHYFKGWFLIDMVAAIPFDLLIF-----GSGSEELIGLLKT 174
            RTTYVN+N+EVVS PGRIAVHYFKGWFLIDMVAAIPFDLLI+      + S  LIGLLKT
Sbjct: 469  RTTYVNSNDEVVSQPGRIAVHYFKGWFLIDMVAAIPFDLLIYRSEEETTTSTTLIGLLKT 528

Query: 175  ARLLRLVRVARKLDRYSEYGAAVLFLLMCTFALIAHWLACIWYAIGNMEQPHMDSRIGWL 234
            ARLLRLVRVARKLDRYSEYGAAVLFLLMCTFALIAHWLACIWYAIGN+E+    SRIGWL
Sbjct: 529  ARLLRLVRVARKLDRYSEYGAAVLFLLMCTFALIAHWLACIWYAIGNVERSG-PSRIGWL 587

Query: 235  HNLGDQIGKPYNSSGLG-GPSIKDKYVTALYFTFSSLTSVGFGNVSPNTNSEKIFSICVM 293
            ++LGDQ+GKPYNSS  G GPSIKDKYVTALYFTFSSLTSVGFGNVSPNTNSEKIFSICVM
Sbjct: 588  NSLGDQLGKPYNSSVRGSGPSIKDKYVTALYFTFSSLTSVGFGNVSPNTNSEKIFSICVM 647

Query: 294  LIGSLMYASIFGNVSAIIQRLYSGTARYHTQMLRVREFIRFHQIPNPLRQRLEEYFQHAW 353
            LIG+LMYASIFGNVSAIIQRLYSGTARYHTQMLRVREFIRFHQIPNPLRQRLEEYFQHAW
Sbjct: 648  LIGALMYASIFGNVSAIIQRLYSGTARYHTQMLRVREFIRFHQIPNPLRQRLEEYFQHAW 707

Query: 354  SYTNGIDMNAVLKGFPECLQADICLHLNRSLLQHCKPFRGATKGCLRALAMKFKTTHAPP 413
            SYTNGIDMNAVLKGFPECLQADICLHLNR+LLQ CK F+G++KGCLRALAMKFKTTHAPP
Sbjct: 708  SYTNGIDMNAVLKGFPECLQADICLHLNRTLLQSCKAFKGSSKGCLRALAMKFKTTHAPP 767

Query: 414  GDTLVHAGDLLTALYFISRGSIEILRGDVVVAILGKNDIFGEPLNLYARPGKSNGDVRAL 473
            GDTLVHAGD+++ALYFISRGSIEIL+GDVVVAILGKNDIFGEP+N YARPGKS+ DVRAL
Sbjct: 768  GDTLVHAGDVISALYFISRGSIEILKGDVVVAILGKNDIFGEPINSYARPGKSSADVRAL 827

Query: 474  TYCDLHKIHRDDLLEVLDMYPEFSDHFWSSLEITFNLRDTNMIPG---SPGSTELEGGFS 530
            TYCDLHKIHRDD+LEVL+MYPEFSD+FWS+LEITFNLRDTN   G   S       GG  
Sbjct: 828  TYCDLHKIHRDDVLEVLEMYPEFSDYFWSNLEITFNLRDTNTKAGSMSSDPDDSDNGGLD 887

Query: 531  RQRKR-KLSF---RRRTDKDTEQPGEVSALGPGRAGAGPSSRGRPGGPWGESPSSGPSSP 586
               +R KL F   R    +DTE+                 +  R       + +SG    
Sbjct: 888  HHTRRAKLFFQSKRNSISRDTER-----------------TEDRLNRMTFRTQTSG---K 927

Query: 587  ESSEDEGPGRSSSPLRLVPFSSPRPPGEPPGGEPLMEDCEK----------------SSD 630
            +    +   RSS        S      + P    +M DC +                SS+
Sbjct: 928  QHENRQTAHRSSDIFASQSSSDEEEETQRPS---VMVDCSQSHINSVSNANRDKDHNSSN 984

Query: 631  TCNPLSGAFSGVSNIFSFWGD-SRGRQYQELP-----RCPAPTPSLLNIPLSSPGRRPRG 684
            + N LSGAFSGVSNIFS WGD SRG  YQE+P        +  PS  N  L +       
Sbjct: 985  SFNALSGAFSGVSNIFSLWGDSSRGHHYQEVPSHSMSFPSSSVPS--NTVLHNVTYGQCS 1042

Query: 685  DVESRLDALQRQLNRL 700
            +VE+RL+ + RQL RL
Sbjct: 1043 EVENRLEMMHRQLYRL 1058


>gi298569849
          Length = 1127

 Score =  960 bits (2482), Expect = 0.0,   Method: Compositional matrix adjust.
 Identities = 511/736 (69%), Positives = 566/736 (76%), Gaps = 63/736 (8%)

Query: 1    TSDREIIAP-KIKERTHNVTEKVTQVLSLGADVLPEYKLQAPRIHRWTILHYSPFKAVWD 59
            T + +IIAP K+ +RTHNVTEKVTQVLSLGADVLPEYKLQAPRIH+WTILHYSPFKAVWD
Sbjct: 350  TGEIDIIAPCKLIDRTHNVTEKVTQVLSLGADVLPEYKLQAPRIHKWTILHYSPFKAVWD 409

Query: 60   WLILLLVIYTAVFTPYSAAFLLKETEEGPPATECGYACQPLAVVDLIVDIMFIVDILINF 119
            W+ILLLVIYTA+FTPYSAAFLL + EE      CGY+C  L VVDLIVDIMF+VDI+INF
Sbjct: 410  WVILLLVIYTAIFTPYSAAFLLSDEEE-EVIQRCGYSCSTLNVVDLIVDIMFVVDIVINF 468

Query: 120  RTTYVNANEEVVSHPGRIAVHYFKGWFLIDMVAAIPFDLLIF-----GSGSEELIGLLKT 174
            RTTYVN+N+EVVS PGRIAVHYFKGWFLIDMVAAIPFDLLI+      + S  LIGLLKT
Sbjct: 469  RTTYVNSNDEVVSQPGRIAVHYFKGWFLIDMVAAIPFDLLIYRSEEETTTSTTLIGLLKT 528

Query: 175  ARLLRLVRVARKLDRYSEYGAAVLFLLMCTFALIAHWLACIWYAIGNMEQPHMDSRIGWL 234
            ARLLRLVRVARKLDRYSEYGAAVLFLLMCTFALIAHWLACIWYAIGN+E+    SRIGWL
Sbjct: 529  ARLLRLVRVARKLDRYSEYGAAVLFLLMCTFALIAHWLACIWYAIGNVERSG-PSRIGWL 587

Query: 235  HNLGDQIGKPYNSSGLG-GPSIKDKYVTALYFTFSSLTSVGFGNVSPNTNSEKIFSICVM 293
            ++LGDQ+GKPYNSS  G GPSIKDKYVTALYFTFSSLTSVGFGNVSPNTNSEKIFSICVM
Sbjct: 588  NSLGDQLGKPYNSSVRGSGPSIKDKYVTALYFTFSSLTSVGFGNVSPNTNSEKIFSICVM 647

Query: 294  LIGSLMYASIFGNVSAIIQRLYSGTARYHTQMLRVREFIRFHQIPNPLRQRLEEYFQHAW 353
            LIG+LMYASIFGNVSAIIQRL SGTARYHTQMLRVREFIRFHQIPNPLRQRLEEYFQHAW
Sbjct: 648  LIGALMYASIFGNVSAIIQRLNSGTARYHTQMLRVREFIRFHQIPNPLRQRLEEYFQHAW 707

Query: 354  SYTNGIDMNAVLKGFPECLQADICLHLNRSLLQHCKPFRGATKGCLRALAMKFKTTHAPP 413
            SYTNGIDMNAVLKGFPECLQADICLHLNR+LLQ CK F+G++KGCLRALAMKFKTTHAPP
Sbjct: 708  SYTNGIDMNAVLKGFPECLQADICLHLNRTLLQSCKAFKGSSKGCLRALAMKFKTTHAPP 767

Query: 414  GDTLVHAGDLLTALYFISRGSIEILRGDVVVAILGKNDIFGEPLNLYARPGKSNGDVRAL 473
            GDTLVHAGD+++ALYFISRGSIEIL+GDVVVAILGKNDIFGEP+N YARPGKS+ DVRAL
Sbjct: 768  GDTLVHAGDVISALYFISRGSIEILKGDVVVAILGKNDIFGEPINSYARPGKSSADVRAL 827

Query: 474  TYCDLHKIHRDDLLEVLDMYPEFSDHFWSSLEITFNLRDTNMIPG---SPGSTELEGGFS 530
            TYCDLHKIHRDD+LEVL+MYPEFSD+FWS+LEITFNLRDTN   G   S       GG  
Sbjct: 828  TYCDLHKIHRDDVLEVLEMYPEFSDYFWSNLEITFNLRDTNTKAGSMSSDPDDSDNGGLD 887

Query: 531  RQRKR-KLSF---RRRTDKDTEQPGEVSALGPGRAGAGPSSRGRPGGPWGESPSSGPSSP 586
               +R KL F   R    +DTE+                 +  R       + +SG    
Sbjct: 888  HHTRRAKLFFQSKRNSISRDTER-----------------TEDRLNRMTFRTQTSG---K 927

Query: 587  ESSEDEGPGRSSSPLRLVPFSSPRPPGEPPGGEPLMEDCEK----------------SSD 630
            +    +   RSS        S      + P    +M DC +                SS+
Sbjct: 928  QHENRQTAHRSSDIFASQSSSDEEEETQRPS---VMVDCSQSHINSVSNANRDKDHNSSN 984

Query: 631  TCNPLSGAFSGVSNIFSFWGD-SRGRQYQELP-----RCPAPTPSLLNIPLSSPGRRPRG 684
            + N LSGAFSGVSNIFS WGD SRG  YQE+P        +  PS  N  L +       
Sbjct: 985  SFNALSGAFSGVSNIFSLWGDSSRGHHYQEVPSHSMSFPSSSVPS--NTVLHNVTYGQCS 1042

Query: 685  DVESRLDALQRQLNRL 700
            +VE+RL+ + RQL RL
Sbjct: 1043 EVENRLEMMHRQLYRL 1058


>gi111955346
          Length = 1253

 Score =  960 bits (2482), Expect = 0.0,   Method: Compositional matrix adjust.
 Identities = 511/736 (69%), Positives = 566/736 (76%), Gaps = 63/736 (8%)

Query: 1    TSDREIIAP-KIKERTHNVTEKVTQVLSLGADVLPEYKLQAPRIHRWTILHYSPFKAVWD 59
            T + +IIAP K+ +RTHNVTEKVTQVLSLGADVLPEYKLQAPRIH+WTILHYSPFKAVWD
Sbjct: 350  TGEIDIIAPCKLIDRTHNVTEKVTQVLSLGADVLPEYKLQAPRIHKWTILHYSPFKAVWD 409

Query: 60   WLILLLVIYTAVFTPYSAAFLLKETEEGPPATECGYACQPLAVVDLIVDIMFIVDILINF 119
            W+ILLLVIYTA+FTPYSAAFLL + EE      CGY+C  L VVDLIVDIMF+VDI+INF
Sbjct: 410  WVILLLVIYTAIFTPYSAAFLLSDEEE-EVIQRCGYSCSTLNVVDLIVDIMFVVDIVINF 468

Query: 120  RTTYVNANEEVVSHPGRIAVHYFKGWFLIDMVAAIPFDLLIF-----GSGSEELIGLLKT 174
            RTTYVN+N+EVVS PGRIAVHYFKGWFLIDMVAAIPFDLLI+      + S  LIGLLKT
Sbjct: 469  RTTYVNSNDEVVSQPGRIAVHYFKGWFLIDMVAAIPFDLLIYRSEEETTTSTTLIGLLKT 528

Query: 175  ARLLRLVRVARKLDRYSEYGAAVLFLLMCTFALIAHWLACIWYAIGNMEQPHMDSRIGWL 234
            ARLLRLVRVARKLDRYSEYGAAVLFLLMCTFALIAHWLACIWYAIGN+E+    SRIGWL
Sbjct: 529  ARLLRLVRVARKLDRYSEYGAAVLFLLMCTFALIAHWLACIWYAIGNVERSG-PSRIGWL 587

Query: 235  HNLGDQIGKPYNSSGLG-GPSIKDKYVTALYFTFSSLTSVGFGNVSPNTNSEKIFSICVM 293
            ++LGDQ+GKPYNSS  G GPSIKDKYVTALYFTFSSLTSVGFGNVSPNTNSEKIFSICVM
Sbjct: 588  NSLGDQLGKPYNSSVRGSGPSIKDKYVTALYFTFSSLTSVGFGNVSPNTNSEKIFSICVM 647

Query: 294  LIGSLMYASIFGNVSAIIQRLYSGTARYHTQMLRVREFIRFHQIPNPLRQRLEEYFQHAW 353
            LIG+LMYASIFGNVSAIIQRL SGTARYHTQMLRVREFIRFHQIPNPLRQRLEEYFQHAW
Sbjct: 648  LIGALMYASIFGNVSAIIQRLNSGTARYHTQMLRVREFIRFHQIPNPLRQRLEEYFQHAW 707

Query: 354  SYTNGIDMNAVLKGFPECLQADICLHLNRSLLQHCKPFRGATKGCLRALAMKFKTTHAPP 413
            SYTNGIDMNAVLKGFPECLQADICLHLNR+LLQ CK F+G++KGCLRALAMKFKTTHAPP
Sbjct: 708  SYTNGIDMNAVLKGFPECLQADICLHLNRTLLQSCKAFKGSSKGCLRALAMKFKTTHAPP 767

Query: 414  GDTLVHAGDLLTALYFISRGSIEILRGDVVVAILGKNDIFGEPLNLYARPGKSNGDVRAL 473
            GDTLVHAGD+++ALYFISRGSIEIL+GDVVVAILGKNDIFGEP+N YARPGKS+ DVRAL
Sbjct: 768  GDTLVHAGDVISALYFISRGSIEILKGDVVVAILGKNDIFGEPINSYARPGKSSADVRAL 827

Query: 474  TYCDLHKIHRDDLLEVLDMYPEFSDHFWSSLEITFNLRDTNMIPG---SPGSTELEGGFS 530
            TYCDLHKIHRDD+LEVL+MYPEFSD+FWS+LEITFNLRDTN   G   S       GG  
Sbjct: 828  TYCDLHKIHRDDVLEVLEMYPEFSDYFWSNLEITFNLRDTNTKAGSMSSDPDDSDNGGLD 887

Query: 531  RQRKR-KLSF---RRRTDKDTEQPGEVSALGPGRAGAGPSSRGRPGGPWGESPSSGPSSP 586
               +R KL F   R    +DTE+                 +  R       + +SG    
Sbjct: 888  HHTRRAKLFFQSKRNSISRDTER-----------------TEDRLNRMTFRTQTSG---K 927

Query: 587  ESSEDEGPGRSSSPLRLVPFSSPRPPGEPPGGEPLMEDCEK----------------SSD 630
            +    +   RSS        S      + P    +M DC +                SS+
Sbjct: 928  QHENRQTAHRSSDIFASQSSSDEEEETQRPS---VMVDCSQSHINSVSNANRDKDHNSSN 984

Query: 631  TCNPLSGAFSGVSNIFSFWGD-SRGRQYQELP-----RCPAPTPSLLNIPLSSPGRRPRG 684
            + N LSGAFSGVSNIFS WGD SRG  YQE+P        +  PS  N  L +       
Sbjct: 985  SFNALSGAFSGVSNIFSLWGDSSRGHHYQEVPSHSMSFPSSSVPS--NTVLHNVTYGQCS 1042

Query: 685  DVESRLDALQRQLNRL 700
            +VE+RL+ + RQL RL
Sbjct: 1043 EVENRLEMMHRQLYRL 1058


>gi224054914
          Length = 1196

 Score =  948 bits (2450), Expect = 0.0,   Method: Compositional matrix adjust.
 Identities = 483/708 (68%), Positives = 549/708 (77%), Gaps = 33/708 (4%)

Query: 6    IIAPKIKERTHNVTEKVTQVLSLGADVLPEYKLQAPRIHRWTILHYSPFKAVWDWLILLL 65
            IIAPK+K+RTHNVTEKVTQVLSLGADVLPEYKLQ PRI+++TILHYSPFKAVWDWLILLL
Sbjct: 358  IIAPKVKDRTHNVTEKVTQVLSLGADVLPEYKLQTPRINKFTILHYSPFKAVWDWLILLL 417

Query: 66   VIYTAVFTPYSAAFLLKETEEGPPATECGYACQPLAVVDLIVDIMFIVDILINFRTTYVN 125
            VIYTA+FTPYSAAFLL ++E+     ECGY+C PL VVDLIVDIMFI+DILINFRTTYVN
Sbjct: 418  VIYTAIFTPYSAAFLLNDSEDRK-RRECGYSCSPLNVVDLIVDIMFIIDILINFRTTYVN 476

Query: 126  ANEEVVSHPGRIAVHYFKGWFLIDMVAAIPFDLLIFGSGSEE---LIGLLKTARLLRLVR 182
             NEEVVS P +IA+HYFKGWFLIDMVAAIPFDLLIFGSGSEE   LIGLLKTARLLRLVR
Sbjct: 477  QNEEVVSDPAKIAIHYFKGWFLIDMVAAIPFDLLIFGSGSEETTTLIGLLKTARLLRLVR 536

Query: 183  VARKLDRYSEYGAAVLFLLMCTFALIAHWLACIWYAIGNMEQPHMDSRIGWLHNLGDQIG 242
            VARKLDRYSEYGAAVL LLMC FALIAHWLACIWYAIGN+E+P++  +IGWL +LG+Q+G
Sbjct: 537  VARKLDRYSEYGAAVLMLLMCIFALIAHWLACIWYAIGNVERPYLAHKIGWLDSLGEQLG 596

Query: 243  KPYNSS-GLGGPSIKDKYVTALYFTFSSLTSVGFGNVSPNTNSEKIFSICVMLIGSLMYA 301
            K YN S    GPSIKDKYVTALYFTFSSLTSVGFGNVSPNTNSEKIFSICVMLIGSLMYA
Sbjct: 597  KHYNKSDASSGPSIKDKYVTALYFTFSSLTSVGFGNVSPNTNSEKIFSICVMLIGSLMYA 656

Query: 302  SIFGNVSAIIQRLYSGTARYHTQMLRVREFIRFHQIPNPLRQRLEEYFQHAWSYTNGIDM 361
            SIFGNVSAIIQRLYSGTARYH QMLRV+EFIRFHQIPNPLRQRLEEYFQHAW+YTNGIDM
Sbjct: 657  SIFGNVSAIIQRLYSGTARYHMQMLRVKEFIRFHQIPNPLRQRLEEYFQHAWTYTNGIDM 716

Query: 362  NAVLKGFPECLQADICLHLNRSLLQHCKPFRGATKGCLRALAMKFKTTHAPPGDTLVHAG 421
            N VLKGFPECLQADICLHLN++LLQ+CK FRGA+KGCLRALAMKFKTTHAPPGDTLVH G
Sbjct: 717  NMVLKGFPECLQADICLHLNQNLLQNCKAFRGASKGCLRALAMKFKTTHAPPGDTLVHCG 776

Query: 422  DLLTALYFISRGSIEILRGDVVVAILGKNDIFGEPLNLYARPGKSNGDVRALTYCDLHKI 481
            D+LTALYF+SRGSIEIL+ D+VVAILGKNDIFGE ++LYA+PGKSN DVRALTYCDLHKI
Sbjct: 777  DVLTALYFVSRGSIEILKSDIVVAILGKNDIFGEMVHLYAKPGKSNADVRALTYCDLHKI 836

Query: 482  HRDDLLEVLDMYPEFSDHFWSSLEITFNLRD----TNMIPGSPGSTELEGGFSRQRKRKL 537
             R+DLLEVLDMYPEFSD F ++LE+TFNLRD    ++++  S  + + +G   + R+RKL
Sbjct: 837  QREDLLEVLDMYPEFSDLFLTNLELTFNLRDETTKSDLVIRSQTTNDTDGDNCKLRRRKL 896

Query: 538  SFRRRTDKDTEQPGEVSALGPGRAGAGPSSRGRPGGPWGESPSSGPSSPESSEDEGPGRS 597
            SF+   +K+ +Q        P  +G            + E      S   S EDE     
Sbjct: 897  SFQSEIEKENDQG------DPEPSGDSTRYYQSIKKHFEEKKGGSSSFVSSIEDEQKPLF 950

Query: 598  SSPLRLVPFSSPRPPGEPPGGEPLMEDCE-----KSSDTCNPLSGAFSGVSNIFSFWGDS 652
            S    +  + S          E +  D E     K S +C  ++            W   
Sbjct: 951  SG---IADYPSVTEKTTEMDFEEMDHDTEEILIDKRSSSCKDINK---------RIWEQE 998

Query: 653  RGRQYQELPRCPAPTPSLLNIPLSSPGRRPRGDVESRLDALQRQLNRL 700
              ++YQ+ P  PA +     I   +      G+VE+RLD LQ QLNRL
Sbjct: 999  NIQEYQDSPVQPALSHVTWGI-CETESDFIYGEVENRLDLLQEQLNRL 1045


>gi18777774
          Length = 1195

 Score =  947 bits (2449), Expect = 0.0,   Method: Compositional matrix adjust.
 Identities = 497/715 (69%), Positives = 549/715 (76%), Gaps = 38/715 (5%)

Query: 1    TSDREIIAPKIKERTHNVTEKVTQVLSLGADVLPEYKLQAPRIHRWTILHYSPFKAVWDW 60
            +SD+ IIAPK+KERTHNVTEKVTQVLSLGADVLPEYKLQ PRI+++TILHYSPFKAVWDW
Sbjct: 353  SSDKTIIAPKVKERTHNVTEKVTQVLSLGADVLPEYKLQTPRINKFTILHYSPFKAVWDW 412

Query: 61   LILLLVIYTAVFTPYSAAFLLKETEEGPPATECGYACQPLAVVDLIVDIMFIVDILINFR 120
            LILLLVIYTA+FTPYSAAFLL + EE     ECGY+C PL VVDLIVDIMFI+DILINFR
Sbjct: 413  LILLLVIYTAIFTPYSAAFLLNDREEQK-RRECGYSCSPLNVVDLIVDIMFIIDILINFR 471

Query: 121  TTYVNANEEVVSHPGRIAVHYFKGWFLIDMVAAIPFDLLIFGSGSEE---LIGLLKTARL 177
            TTYVN NEEVVS P +IAVHYFKGWFLIDMVAAIPFDLLIFGSGS+E   LIGLLKTARL
Sbjct: 472  TTYVNQNEEVVSDPAKIAVHYFKGWFLIDMVAAIPFDLLIFGSGSDETTTLIGLLKTARL 531

Query: 178  LRLVRVARKLDRYSEYGAAVLFLLMCTFALIAHWLACIWYAIGNMEQPHMDSRIGWLHNL 237
            LRLVRVARKLDRYSEYGAAVL LLMC FALIAHWLACIWYAIGN+E+P++  +IGWL +L
Sbjct: 532  LRLVRVARKLDRYSEYGAAVLMLLMCIFALIAHWLACIWYAIGNVERPYLTDKIGWLDSL 591

Query: 238  GDQIGKPYNSS-GLGGPSIKDKYVTALYFTFSSLTSVGFGNVSPNTNSEKIFSICVMLIG 296
            G QIGK YN S    GPSIKDKYVTALYFTFSSLTSVGFGNVSPNTNSEKIFSICVMLIG
Sbjct: 592  GTQIGKRYNDSDSSSGPSIKDKYVTALYFTFSSLTSVGFGNVSPNTNSEKIFSICVMLIG 651

Query: 297  SLMYASIFGNVSAIIQRLYSGTARYHTQMLRVREFIRFHQIPNPLRQRLEEYFQHAWSYT 356
            SLMYASIFGNVSAIIQRLYSGTARYH QMLRV+EFIRFHQIPNPLRQRLEEYFQHAW+YT
Sbjct: 652  SLMYASIFGNVSAIIQRLYSGTARYHMQMLRVKEFIRFHQIPNPLRQRLEEYFQHAWTYT 711

Query: 357  NGIDMNAVLKGFPECLQADICLHLNRSLLQHCKPFRGATKGCLRALAMKFKTTHAPPGDT 416
            NGIDMN VLKGFPECLQADICLHLN++LLQ+CK FRGA+KGCLRALAMKFKTTHAPPGDT
Sbjct: 712  NGIDMNMVLKGFPECLQADICLHLNQTLLQNCKAFRGASKGCLRALAMKFKTTHAPPGDT 771

Query: 417  LVHAGDLLTALYFISRGSIEILRGDVVVAILGKNDIFGEPLNLYARPGKSNGDVRALTYC 476
            LVH GD+LTALYF+SRGSIEIL+ D+VVAILGKNDIFGE ++LYA+PGKSN DVRALTYC
Sbjct: 772  LVHCGDVLTALYFLSRGSIEILKDDIVVAILGKNDIFGEMVHLYAKPGKSNADVRALTYC 831

Query: 477  DLHKIHRDDLLEVLDMYPEFSDHFWSSLEITFNLRDTNMIPGSPGSTELEGGFSRQRKRK 536
            DLHKI R+DLLEVLDMYPEFSDHF ++LE+TFNLR  +    S    + EG   + R+R+
Sbjct: 832  DLHKIQREDLLEVLDMYPEFSDHFLTNLELTFNLRHES--AKSQSINDSEGDTCKLRRRR 889

Query: 537  LSFRRRTDKDTEQPGEVSALGPGRAGAGPSSRGRPGGPWGESPSSGPSSPESSEDEGP-- 594
            LSF    DKD  +  E SA     +             + E  S   S   S +DE    
Sbjct: 890  LSFESEGDKDFSK--ENSANDADDSTDTIRRYQSSKKHFEEKKSRSSSFISSIDDEQKPL 947

Query: 595  --GRSSSPLRLVPFSSPRPPGE---PPGGEPLMEDCEKSSDTCNPLSGAFSGVSNIFSFW 649
              G   S  R+V  S  R  GE   PP G       +K S +C  ++   S        W
Sbjct: 948  FLGTVDSTPRMVKAS--RHHGEEAAPPSGRI---HTDKRSHSCKDITDTHS--------W 994

Query: 650  GDSRGRQYQELPRCPAPTPSLLNIPL----SSPGRRPRGDVESRLDALQRQLNRL 700
                 R   E   C   +PS L         +      G+VE RLD LQ QLNRL
Sbjct: 995  EREHARAQPE--EC---SPSGLQRAAWGISETESDLTYGEVEQRLDLLQEQLNRL 1044


>gi363736063
          Length = 1197

 Score =  947 bits (2449), Expect = 0.0,   Method: Compositional matrix adjust.
 Identities = 486/707 (68%), Positives = 550/707 (77%), Gaps = 30/707 (4%)

Query: 6    IIAPKIKERTHNVTEKVTQVLSLGADVLPEYKLQAPRIHRWTILHYSPFKAVWDWLILLL 65
            IIAPK+K+RTHNVTEKVTQVLSLGADVLPEYKLQ PRI+++TILHYSPFKAVWDWLILLL
Sbjct: 358  IIAPKVKDRTHNVTEKVTQVLSLGADVLPEYKLQTPRINKFTILHYSPFKAVWDWLILLL 417

Query: 66   VIYTAVFTPYSAAFLLKETEEGPPATECGYACQPLAVVDLIVDIMFIVDILINFRTTYVN 125
            VIYTA+FTPYSAAFLL ++EE     ECGY+C PL VVDLIVDIMFI+DILINFRTTYVN
Sbjct: 418  VIYTAIFTPYSAAFLLNDSEERK-RRECGYSCSPLNVVDLIVDIMFIIDILINFRTTYVN 476

Query: 126  ANEEVVSHPGRIAVHYFKGWFLIDMVAAIPFDLLIFGSGSEE---LIGLLKTARLLRLVR 182
             NEEVVS P +IA+HYFKGWFLIDMVAAIPFDLLIFGSGSEE   LIGLLKTARLLRLVR
Sbjct: 477  QNEEVVSDPAKIAIHYFKGWFLIDMVAAIPFDLLIFGSGSEETTTLIGLLKTARLLRLVR 536

Query: 183  VARKLDRYSEYGAAVLFLLMCTFALIAHWLACIWYAIGNMEQPHMDSRIGWLHNLGDQIG 242
            VARKLDRYSEYGAAVL LLMC FALIAHWLACIWYAIGN+E+P++  +IGWL +LG+Q+G
Sbjct: 537  VARKLDRYSEYGAAVLMLLMCIFALIAHWLACIWYAIGNVERPYLAHKIGWLDSLGEQLG 596

Query: 243  KPYNSS-GLGGPSIKDKYVTALYFTFSSLTSVGFGNVSPNTNSEKIFSICVMLIGSLMYA 301
            K YN S    GPSIKDKYVTALYFTFSSLTSVGFGNVSPNTNSEKIFSICVMLIGSLMYA
Sbjct: 597  KHYNKSDASSGPSIKDKYVTALYFTFSSLTSVGFGNVSPNTNSEKIFSICVMLIGSLMYA 656

Query: 302  SIFGNVSAIIQRLYSGTARYHTQMLRVREFIRFHQIPNPLRQRLEEYFQHAWSYTNGIDM 361
            SIFGNVSAIIQRLYSGTARYH QMLRV+EFIRFHQIPNPLRQRLEEYFQHAW+YTNGIDM
Sbjct: 657  SIFGNVSAIIQRLYSGTARYHMQMLRVKEFIRFHQIPNPLRQRLEEYFQHAWTYTNGIDM 716

Query: 362  NAVLKGFPECLQADICLHLNRSLLQHCKPFRGATKGCLRALAMKFKTTHAPPGDTLVHAG 421
            N VLKGFPECLQADICLHLN++LLQ+CK FRGA+KGCLRALAMKFKTTHAPPGDTLVH G
Sbjct: 717  NMVLKGFPECLQADICLHLNQNLLQNCKAFRGASKGCLRALAMKFKTTHAPPGDTLVHCG 776

Query: 422  DLLTALYFISRGSIEILRGDVVVAILGKNDIFGEPLNLYARPGKSNGDVRALTYCDLHKI 481
            D+LTALYF+SRGSIEIL+ D+VVAILGKNDIFGE ++LYA+PGKSN DVRALTYCDLHKI
Sbjct: 777  DVLTALYFVSRGSIEILKSDIVVAILGKNDIFGEMVHLYAKPGKSNADVRALTYCDLHKI 836

Query: 482  HRDDLLEVLDMYPEFSDHFWSSLEITFNLRD----TNMIPGSPGSTELEGGFSRQRKRKL 537
             R+DLLEVLDMYPEFSD F ++LE+TFNLRD    +++I  S  + +  G   + R+RKL
Sbjct: 837  QREDLLEVLDMYPEFSDLFLTNLELTFNLRDETAKSDIIIRSQTTNDTNGDNCKLRRRKL 896

Query: 538  SFRRRTDKDTEQPGEVSALGPGRAGAGPSSRGRPGGPWGESPSSGPSSPESSEDEGP--- 594
            SF+   +K+ +Q        P   G            + E  S   S   S EDE     
Sbjct: 897  SFQSEREKENDQS------DPEPTGDNSRYYQSIKKHFEEKKSGSSSFVSSIEDEQKPLF 950

Query: 595  -GRSSSPLRLVPFSSPRPPGEPPGGEPLMEDCEKSSDTCNPLSGAFSGVSNIFSFWGDSR 653
             G +  P      +           E ++ D  K SD+C  ++   +        W +  
Sbjct: 951  SGVADYPSVTEKTTELDLEEMIHATEEILTD--KRSDSCKDITDKRN--------WEEQN 1000

Query: 654  GRQYQELPRCPAPTPSLLNIPLSSPGRRPRGDVESRLDALQRQLNRL 700
             R+YQ+ P   A  P +      +      G+VE+RLD LQ QLNRL
Sbjct: 1001 MREYQDSPSHSA-LPHVTWGICDTESDYVYGEVENRLDLLQEQLNRL 1046


>gi326922817
          Length = 1197

 Score =  946 bits (2446), Expect = 0.0,   Method: Compositional matrix adjust.
 Identities = 485/707 (68%), Positives = 550/707 (77%), Gaps = 30/707 (4%)

Query: 6    IIAPKIKERTHNVTEKVTQVLSLGADVLPEYKLQAPRIHRWTILHYSPFKAVWDWLILLL 65
            IIAPK+K+RTHNVTEKVTQVLSLGADVLPEYKLQ PRI+++TILHYSPFKAVWDWLILLL
Sbjct: 358  IIAPKVKDRTHNVTEKVTQVLSLGADVLPEYKLQTPRINKFTILHYSPFKAVWDWLILLL 417

Query: 66   VIYTAVFTPYSAAFLLKETEEGPPATECGYACQPLAVVDLIVDIMFIVDILINFRTTYVN 125
            VIYTA+FTPYSAAFLL ++EE     ECGY+C PL VVDLIVDIMFI+DILINFRTTYVN
Sbjct: 418  VIYTAIFTPYSAAFLLNDSEERK-RRECGYSCSPLNVVDLIVDIMFIIDILINFRTTYVN 476

Query: 126  ANEEVVSHPGRIAVHYFKGWFLIDMVAAIPFDLLIFGSGSEE---LIGLLKTARLLRLVR 182
             NEEVVS P +IA+HYFKGWFLIDMVAAIPFDLLIFGSGSEE   LIGLLKTARLLRLVR
Sbjct: 477  QNEEVVSDPAKIAIHYFKGWFLIDMVAAIPFDLLIFGSGSEETTTLIGLLKTARLLRLVR 536

Query: 183  VARKLDRYSEYGAAVLFLLMCTFALIAHWLACIWYAIGNMEQPHMDSRIGWLHNLGDQIG 242
            VARKLDRYSEYGAAVL LLMC FALIAHWLACIWYAIGN+E+P++  +IGWL +LG+Q+G
Sbjct: 537  VARKLDRYSEYGAAVLMLLMCIFALIAHWLACIWYAIGNVERPYLAHKIGWLDSLGEQLG 596

Query: 243  KPYNSS-GLGGPSIKDKYVTALYFTFSSLTSVGFGNVSPNTNSEKIFSICVMLIGSLMYA 301
            K YN S    GPSIKDKYVTALYFTFSSLTSVGFGNVSPNTNSEKIFSICVMLIGSLMYA
Sbjct: 597  KHYNKSDASSGPSIKDKYVTALYFTFSSLTSVGFGNVSPNTNSEKIFSICVMLIGSLMYA 656

Query: 302  SIFGNVSAIIQRLYSGTARYHTQMLRVREFIRFHQIPNPLRQRLEEYFQHAWSYTNGIDM 361
            SIFGNVSAIIQRLYSGTARYH QMLRV+EFIRFHQIPNPLRQRLEEYFQHAW+YTNGIDM
Sbjct: 657  SIFGNVSAIIQRLYSGTARYHMQMLRVKEFIRFHQIPNPLRQRLEEYFQHAWTYTNGIDM 716

Query: 362  NAVLKGFPECLQADICLHLNRSLLQHCKPFRGATKGCLRALAMKFKTTHAPPGDTLVHAG 421
            N VLKGFPECLQADICLHLN++LLQ+CK FRGA+KGCLRALAMKFKTTHAPPGDTLVH G
Sbjct: 717  NMVLKGFPECLQADICLHLNQNLLQNCKAFRGASKGCLRALAMKFKTTHAPPGDTLVHCG 776

Query: 422  DLLTALYFISRGSIEILRGDVVVAILGKNDIFGEPLNLYARPGKSNGDVRALTYCDLHKI 481
            D+LTALYF+SRGSIEIL+ D+VVAILGKNDIFGE ++LYA+PGKSN DVRALTYCDLHKI
Sbjct: 777  DVLTALYFVSRGSIEILKSDIVVAILGKNDIFGEMVHLYAKPGKSNADVRALTYCDLHKI 836

Query: 482  HRDDLLEVLDMYPEFSDHFWSSLEITFNLRD----TNMIPGSPGSTELEGGFSRQRKRKL 537
             R+DLLEVLDMYPEFSD F ++LE+TFNLRD    ++++  S  + +  G   + R+RKL
Sbjct: 837  QREDLLEVLDMYPEFSDLFLTNLELTFNLRDETAKSDIVIRSQTTNDTNGDNCKLRRRKL 896

Query: 538  SFRRRTDKDTEQPGEVSALGPGRAGAGPSSRGRPGGPWGESPSSGPSSPESSEDEGP--- 594
            SF+   +K+ +Q        P   G            + E  S   S   S EDE     
Sbjct: 897  SFQSEIEKENDQS------DPEPTGDTSRYYQSIKKHFEEKKSGSSSFVSSIEDEQKPLF 950

Query: 595  -GRSSSPLRLVPFSSPRPPGEPPGGEPLMEDCEKSSDTCNPLSGAFSGVSNIFSFWGDSR 653
             G +  P      +           E ++ D  K SD+C  ++   +        W +  
Sbjct: 951  SGVADYPSVTEKTTELDFEEMIHATEEILTD--KRSDSCKDITDKRN--------WEEQN 1000

Query: 654  GRQYQELPRCPAPTPSLLNIPLSSPGRRPRGDVESRLDALQRQLNRL 700
             R+YQ+ P   A  P +      +      G+VE+RLD LQ QLNRL
Sbjct: 1001 MREYQDSPSHSA-LPHVTWGICDTESDYIYGEVENRLDLLQEQLNRL 1046


>gi148695046
          Length = 1073

 Score =  944 bits (2439), Expect = 0.0,   Method: Compositional matrix adjust.
 Identities = 492/712 (69%), Positives = 546/712 (76%), Gaps = 32/712 (4%)

Query: 1   TSDREIIAPKIKERTHNVTEKVTQVLSLGADVLPEYKLQAPRIHRWTILHYSPFKAVWDW 60
           +SD+ IIAPK+KERTHNVTEKVTQVLSLGADVLPEYKLQ PRI+++TILHYSPFKAVWDW
Sbjct: 231 SSDKTIIAPKVKERTHNVTEKVTQVLSLGADVLPEYKLQTPRINKFTILHYSPFKAVWDW 290

Query: 61  LILLLVIYTAVFTPYSAAFLLKETEEGPPATECGYACQPLAVVDLIVDIMFIVDILINFR 120
           LILLLVIYTA+FTPYSAAFLL + EE     ECGY+C PL VVDLIVDIMFI+DILINFR
Sbjct: 291 LILLLVIYTAIFTPYSAAFLLNDREEQK-RRECGYSCSPLNVVDLIVDIMFIIDILINFR 349

Query: 121 TTYVNANEEVVSHPGRIAVHYFKGWFLIDMVAAIPFDLLIFGSGSEE---LIGLLKTARL 177
           TTYVN NEEVVS P +IA+HYFKGWFLIDMVAAIPFDLLIFGSGS+E   LIGLLKTARL
Sbjct: 350 TTYVNQNEEVVSDPAKIAIHYFKGWFLIDMVAAIPFDLLIFGSGSDETTTLIGLLKTARL 409

Query: 178 LRLVRVARKLDRYSEYGAAVLFLLMCTFALIAHWLACIWYAIGNMEQPHMDSRIGWLHNL 237
           LRLVRVARKLDRYSEYGAAVL LLMC FALIAHWLACIWYAIGN+E+P++  +IGWL +L
Sbjct: 410 LRLVRVARKLDRYSEYGAAVLMLLMCIFALIAHWLACIWYAIGNVERPYLTDKIGWLDSL 469

Query: 238 GDQIGKPYNSS-GLGGPSIKDKYVTALYFTFSSLTSVGFGNVSPNTNSEKIFSICVMLIG 296
           G QIGK YN S    GPSIKDKYVTALYFTFSSLTSVGFGNVSPNTNSEKIFSICVMLIG
Sbjct: 470 GTQIGKRYNDSDSSSGPSIKDKYVTALYFTFSSLTSVGFGNVSPNTNSEKIFSICVMLIG 529

Query: 297 SLMYASIFGNVSAIIQRLYSGTARYHTQMLRVREFIRFHQIPNPLRQRLEEYFQHAWSYT 356
           SLMYASIFGNVSAIIQRLYSGTARYH QMLRV+EFIRFHQIPNPLRQRLEEYFQHAW+YT
Sbjct: 530 SLMYASIFGNVSAIIQRLYSGTARYHMQMLRVKEFIRFHQIPNPLRQRLEEYFQHAWTYT 589

Query: 357 NGIDMNAVLKGFPECLQADICLHLNRSLLQHCKPFRGATKGCLRALAMKFKTTHAPPGDT 416
           NGIDMN VLKGFPECLQADICLHLN++LLQ+CK FRGA+KGCLRALAMKFKTTHAPPGDT
Sbjct: 590 NGIDMNMVLKGFPECLQADICLHLNQTLLQNCKAFRGASKGCLRALAMKFKTTHAPPGDT 649

Query: 417 LVHAGDLLTALYFISRGSIEILRGDVVVAILGKNDIFGEPLNLYARPGKSNGDVRALTYC 476
           LVH GD+LTALYF+SRGSIEIL+ D+VVAILGKNDIFGE ++LYA+PGKSN DVRALTYC
Sbjct: 650 LVHCGDVLTALYFLSRGSIEILKDDIVVAILGKNDIFGEMVHLYAKPGKSNADVRALTYC 709

Query: 477 DLHKIHRDDLLEVLDMYPEFSDHFWSSLEITFNLRDTNMIPGSPGSTELEGGFSRQRKRK 536
           DLHKI R+DLLEVLDMYPEFSDHF ++LE+TFNLR  +    S    + EG   + R+R+
Sbjct: 710 DLHKIQREDLLEVLDMYPEFSDHFLTNLELTFNLRHES--AKSQSVNDSEGDTGKLRRRR 767

Query: 537 LSFRRRTDKDTEQPGEVSALGPGRAGAGPSSRGRPGGPWGESPSSGPSSPESSEDEGP-- 594
           LSF    +KD  +  E SA     +             + E  S   S   S +DE    
Sbjct: 768 LSFESEGEKDFSK--ENSANDADDSTDTIRRYQSSKKHFEERKSRSSSFISSIDDEQKPL 825

Query: 595 --GRSSSPLRLVPFSSPRPPGEPPGGEPLMEDCEKSSDTCNPLSGAFSGVSNIFSFWGDS 652
             G   S  R+V   + R  GE           EK S +C  ++   S        W   
Sbjct: 826 FLGTVDSTPRMV--KATRLHGEETMPHSGRIHTEKRSHSCRDITDTHS--------WERE 875

Query: 653 RGRQYQELPRCPAPTPSLLNIPL----SSPGRRPRGDVESRLDALQRQLNRL 700
             R   E   C   +PS L         +      G+VE RLD LQ QLNRL
Sbjct: 876 PARAQPE--EC---SPSGLQRAAWGVSETESDLTYGEVEQRLDLLQEQLNRL 922


>gi351694553
          Length = 949

 Score =  943 bits (2437), Expect = 0.0,   Method: Compositional matrix adjust.
 Identities = 490/716 (68%), Positives = 550/716 (76%), Gaps = 34/716 (4%)

Query: 1   TSDREIIAPKIKERTHNVTEKVTQVLSLGADVLPEYKLQAPRIHRWTILHYSPFKAVWDW 60
           +SD+ IIAPK+K+RTHNVTEKVTQVLSLGADVLPEYKLQ PRI+++TILHYSPFKAVWDW
Sbjct: 101 SSDKTIIAPKVKDRTHNVTEKVTQVLSLGADVLPEYKLQTPRINKFTILHYSPFKAVWDW 160

Query: 61  LILLLVIYTAVFTPYSAAFLLKETEEGPPATECGYACQPLAVVDLIVDIMFIVDILINFR 120
           LILLLVIYTA+FTPYSAAFLL + EE     ECGY+C PL VVDLIVDIMFI+DILINFR
Sbjct: 161 LILLLVIYTAIFTPYSAAFLLNDREE-QKRRECGYSCSPLNVVDLIVDIMFIIDILINFR 219

Query: 121 TTYVNANEEVVSHPGRIAVHYFKGWFLIDMVAAIPFDLLIFGSGSEE---LIGLLKTARL 177
           TTYVN NEEVVS P +IA+HYFKGWFLIDMVAAIPFDLLIFGSGS+E   LIGLLKTARL
Sbjct: 220 TTYVNQNEEVVSDPAKIAIHYFKGWFLIDMVAAIPFDLLIFGSGSDETTTLIGLLKTARL 279

Query: 178 LRLVRVARKLDRYSEYGAAVLFLLMCTFALIAHWLACIWYAIGNMEQPHMDSRIGWLHNL 237
           LRLVRVARKLDRYSEYGAAVL LLMC FALIAHWLACIWYAIGN+E+P++  +IGWL +L
Sbjct: 280 LRLVRVARKLDRYSEYGAAVLMLLMCIFALIAHWLACIWYAIGNVERPYLTDKIGWLDSL 339

Query: 238 GDQIGKPYNSS-GLGGPSIKDKYVTALYFTFSSLTSVGFGNVSPNTNSEKIFSICVMLIG 296
           G QIGK YN S    GPSIKDKYVTALYFTFSSLTSVGFGNVSPNTNSEKIFSICVMLIG
Sbjct: 340 GQQIGKRYNDSDSSSGPSIKDKYVTALYFTFSSLTSVGFGNVSPNTNSEKIFSICVMLIG 399

Query: 297 SLMYASIFGNVSAIIQRLYSGTARYHTQMLRVREFIRFHQIPNPLRQRLEEYFQHAWSYT 356
           SLMYASIFGNVSAIIQRLYSGTARYH QMLRV+EFIRFHQIPNPLRQRLEEYFQHAW+YT
Sbjct: 400 SLMYASIFGNVSAIIQRLYSGTARYHMQMLRVKEFIRFHQIPNPLRQRLEEYFQHAWTYT 459

Query: 357 NGIDMNAVLKGFPECLQADICLHLNRSLLQHCKPFRGATKGCLRALAMKFKTTHAPPGDT 416
           NGIDMN VLKGFPECLQADICLHLN++LLQ+CK FRGA+KGCLRALAMKFKTTHAPPGDT
Sbjct: 460 NGIDMNMVLKGFPECLQADICLHLNQTLLQNCKAFRGASKGCLRALAMKFKTTHAPPGDT 519

Query: 417 LVHAGDLLTALYFISRGSIEILRGDVVVAILGKNDIFGEPLNLYARPGKSNGDVRALTYC 476
           LVH GD+LTALYF+SRGSIEIL+ D+VVAILGKNDIFGE ++LYA+PGKSN DVRALTYC
Sbjct: 520 LVHCGDVLTALYFLSRGSIEILKDDIVVAILGKNDIFGEMVHLYAKPGKSNADVRALTYC 579

Query: 477 DLHKIHRDDLLEVLDMYPEFSDHFWSSLEITFNLR----DTNMIPGSPGSTELEGGFSRQ 532
           DLHKI R+DLLEVLDMYPEFSDHF ++LE+TFNLR      +++  S    + EG   + 
Sbjct: 580 DLHKIQREDLLEVLDMYPEFSDHFLTNLELTFNLRHESAKADLLLRSQSVNDSEGENCKL 639

Query: 533 RKRKLSFRRRTDKDTEQPGEVSALGPGRAGAGPSSRGRPGGPWGESPSSGPSSPESSEDE 592
           R+R+LSF    DKD  +  E S   P  +             + E  S   S   S +DE
Sbjct: 640 RRRRLSFESEGDKDFGK--ESSTNDPEDSADTIRHYQSSKKHFEEKKSRSSSFISSIDDE 697

Query: 593 GP----GRSSSPLRLVPFSSPRPPGEPPGGEPLMEDCEKSSDTCNPLSGAFSGVSNIFSF 648
                 G   S  RL   +        P    +  D  K S +C         ++++ S+
Sbjct: 698 QKPLFSGTVDSTPRLGKATGLHFEETMPTSGRMHTD--KRSHSCR-------DITDMRSW 748

Query: 649 WGDSRGRQYQELPRCPAPTPSLLNIPL----SSPGRRPRGDVESRLDALQRQLNRL 700
            G+    Q  E   C   +PS L         +      G+VE RLD LQ QLNRL
Sbjct: 749 EGEHTRAQPDE---C---SPSALQRAAWGTSETESDLTYGEVEQRLDLLQEQLNRL 798


>gi116875836
          Length = 1195

 Score =  943 bits (2437), Expect = 0.0,   Method: Compositional matrix adjust.
 Identities = 492/712 (69%), Positives = 546/712 (76%), Gaps = 32/712 (4%)

Query: 1    TSDREIIAPKIKERTHNVTEKVTQVLSLGADVLPEYKLQAPRIHRWTILHYSPFKAVWDW 60
            +SD+ IIAPK+KERTHNVTEKVTQVLSLGADVLPEYKLQ PRI+++TILHYSPFKAVWDW
Sbjct: 353  SSDKTIIAPKVKERTHNVTEKVTQVLSLGADVLPEYKLQTPRINKFTILHYSPFKAVWDW 412

Query: 61   LILLLVIYTAVFTPYSAAFLLKETEEGPPATECGYACQPLAVVDLIVDIMFIVDILINFR 120
            LILLLVIYTA+FTPYSAAFLL + EE     ECGY+C PL VVDLIVDIMFI+DILINFR
Sbjct: 413  LILLLVIYTAIFTPYSAAFLLNDREEQK-RRECGYSCSPLNVVDLIVDIMFIIDILINFR 471

Query: 121  TTYVNANEEVVSHPGRIAVHYFKGWFLIDMVAAIPFDLLIFGSGSEE---LIGLLKTARL 177
            TTYVN NEEVVS P +IA+HYFKGWFLIDMVAAIPFDLLIFGSGS+E   LIGLLKTARL
Sbjct: 472  TTYVNQNEEVVSDPAKIAIHYFKGWFLIDMVAAIPFDLLIFGSGSDETTTLIGLLKTARL 531

Query: 178  LRLVRVARKLDRYSEYGAAVLFLLMCTFALIAHWLACIWYAIGNMEQPHMDSRIGWLHNL 237
            LRLVRVARKLDRYSEYGAAVL LLMC FALIAHWLACIWYAIGN+E+P++  +IGWL +L
Sbjct: 532  LRLVRVARKLDRYSEYGAAVLMLLMCIFALIAHWLACIWYAIGNVERPYLTDKIGWLDSL 591

Query: 238  GDQIGKPYNSS-GLGGPSIKDKYVTALYFTFSSLTSVGFGNVSPNTNSEKIFSICVMLIG 296
            G QIGK YN S    GPSIKDKYVTALYFTFSSLTSVGFGNVSPNTNSEKIFSICVMLIG
Sbjct: 592  GTQIGKRYNDSDSSSGPSIKDKYVTALYFTFSSLTSVGFGNVSPNTNSEKIFSICVMLIG 651

Query: 297  SLMYASIFGNVSAIIQRLYSGTARYHTQMLRVREFIRFHQIPNPLRQRLEEYFQHAWSYT 356
            SLMYASIFGNVSAIIQRLYSGTARYH QMLRV+EFIRFHQIPNPLRQRLEEYFQHAW+YT
Sbjct: 652  SLMYASIFGNVSAIIQRLYSGTARYHMQMLRVKEFIRFHQIPNPLRQRLEEYFQHAWTYT 711

Query: 357  NGIDMNAVLKGFPECLQADICLHLNRSLLQHCKPFRGATKGCLRALAMKFKTTHAPPGDT 416
            NGIDMN VLKGFPECLQADICLHLN++LLQ+CK FRGA+KGCLRALAMKFKTTHAPPGDT
Sbjct: 712  NGIDMNMVLKGFPECLQADICLHLNQTLLQNCKAFRGASKGCLRALAMKFKTTHAPPGDT 771

Query: 417  LVHAGDLLTALYFISRGSIEILRGDVVVAILGKNDIFGEPLNLYARPGKSNGDVRALTYC 476
            LVH GD+LTALYF+SRGSIEIL+ D+VVAILGKNDIFGE ++LYA+PGKSN DVRALTYC
Sbjct: 772  LVHCGDVLTALYFLSRGSIEILKDDIVVAILGKNDIFGEMVHLYAKPGKSNADVRALTYC 831

Query: 477  DLHKIHRDDLLEVLDMYPEFSDHFWSSLEITFNLRDTNMIPGSPGSTELEGGFSRQRKRK 536
            DLHKI R+DLLEVLDMYPEFSDHF ++LE+TFNLR  +    S    + EG   + R+R+
Sbjct: 832  DLHKIQREDLLEVLDMYPEFSDHFLTNLELTFNLRHES--AKSQSVNDSEGDTGKLRRRR 889

Query: 537  LSFRRRTDKDTEQPGEVSALGPGRAGAGPSSRGRPGGPWGESPSSGPSSPESSEDEGP-- 594
            LSF    +KD  +  E SA     +             + E  S   S   S +DE    
Sbjct: 890  LSFESEGEKDFSK--ENSANDADDSTDTIRRYQSSKKHFEERKSRSSSFISSIDDEQKPL 947

Query: 595  --GRSSSPLRLVPFSSPRPPGEPPGGEPLMEDCEKSSDTCNPLSGAFSGVSNIFSFWGDS 652
              G   S  R+V   + R  GE           EK S +C  ++   S        W   
Sbjct: 948  FLGTVDSTPRMV--KATRLHGEETMPHSGRIHTEKRSHSCRDITDTHS--------WERE 997

Query: 653  RGRQYQELPRCPAPTPSLLNIPL----SSPGRRPRGDVESRLDALQRQLNRL 700
              R   E   C   +PS L         +      G+VE RLD LQ QLNRL
Sbjct: 998  PARAQPE--EC---SPSGLQRAAWGVSETESDLTYGEVEQRLDLLQEQLNRL 1044


>gi301607419
          Length = 1193

 Score =  940 bits (2429), Expect = 0.0,   Method: Compositional matrix adjust.
 Identities = 452/567 (79%), Positives = 499/567 (88%), Gaps = 8/567 (1%)

Query: 1   TSDREIIAPKIKERTHNVTEKVTQVLSLGADVLPEYKLQAPRIHRWTILHYSPFKAVWDW 60
           +S++ IIAPK+KERTHNVTEKVTQVLSLGADVLPEYKLQ PRI+++TILHYSPFKAVWDW
Sbjct: 353 SSEKTIIAPKVKERTHNVTEKVTQVLSLGADVLPEYKLQTPRINKFTILHYSPFKAVWDW 412

Query: 61  LILLLVIYTAVFTPYSAAFLLKETEEGPPATECGYACQPLAVVDLIVDIMFIVDILINFR 120
           LILLLVIYTA+FTPYSAAFLL + EE     ECGY+C PL VVDL+VDIMFI+DILINFR
Sbjct: 413 LILLLVIYTAIFTPYSAAFLLNDREEQK-RRECGYSCNPLNVVDLMVDIMFIIDILINFR 471

Query: 121 TTYVNANEEVVSHPGRIAVHYFKGWFLIDMVAAIPFDLLIFGSGSEE---LIGLLKTARL 177
           TTYVN NEEVVS P +IA+HYFKGWFLIDMVAAIPFDLLIFGSGS+E   LIGLLKTARL
Sbjct: 472 TTYVNQNEEVVSDPAKIAIHYFKGWFLIDMVAAIPFDLLIFGSGSDETTTLIGLLKTARL 531

Query: 178 LRLVRVARKLDRYSEYGAAVLFLLMCTFALIAHWLACIWYAIGNMEQPHMDSRIGWLHNL 237
           LRLVRVARKLDRYSEYGAAVL LLMC FALIAHWLACIWYAIGN+E+P++  +I WL  L
Sbjct: 532 LRLVRVARKLDRYSEYGAAVLMLLMCIFALIAHWLACIWYAIGNVERPYLIHKISWLDAL 591

Query: 238 GDQIGKPYNSSG-LGGPSIKDKYVTALYFTFSSLTSVGFGNVSPNTNSEKIFSICVMLIG 296
           GDQI KPYN S    GPSIKDKYVTALYFTFSSLTSVGFGNVSPNTNSEK+FSICVMLIG
Sbjct: 592 GDQIKKPYNYSDPSSGPSIKDKYVTALYFTFSSLTSVGFGNVSPNTNSEKVFSICVMLIG 651

Query: 297 SLMYASIFGNVSAIIQRLYSGTARYHTQMLRVREFIRFHQIPNPLRQRLEEYFQHAWSYT 356
           SLMYASIFGNVSAIIQRLYSGTARYH QMLRV+EFIRFHQIPNPLRQRLEEYFQHAWSYT
Sbjct: 652 SLMYASIFGNVSAIIQRLYSGTARYHMQMLRVKEFIRFHQIPNPLRQRLEEYFQHAWSYT 711

Query: 357 NGIDMNAVLKGFPECLQADICLHLNRSLLQHCKPFRGATKGCLRALAMKFKTTHAPPGDT 416
           NGIDMN VLKGFPECLQADICLHLN++LLQ+CK F GA+KGCLRALAMKFKTTHAPPGDT
Sbjct: 712 NGIDMNMVLKGFPECLQADICLHLNKTLLQNCKAFSGASKGCLRALAMKFKTTHAPPGDT 771

Query: 417 LVHAGDLLTALYFISRGSIEILRGDVVVAILGKNDIFGEPLNLYARPGKSNGDVRALTYC 476
           LVH+GD+LTALYF+SRGSIEIL+ D+VVAILGKNDIFGE ++LYA+PGKS  DVRALTYC
Sbjct: 772 LVHSGDILTALYFLSRGSIEILKDDIVVAILGKNDIFGEMVHLYAKPGKSIADVRALTYC 831

Query: 477 DLHKIHRDDLLEVLDMYPEFSDHFWSSLEITFNLRDTNMIPG---SPGSTELEGGFSRQR 533
           DLHKI R+DLLEVLDMYPEFSD F ++LE+TFNLRD N       S    + +G   + R
Sbjct: 832 DLHKIQREDLLEVLDMYPEFSDQFLTNLELTFNLRDENSKAALLRSHADIDFDGENCKLR 891

Query: 534 KRKLSFRRRTDKDTEQPGEVSALGPGR 560
           +RKLSF+ ++D+D  Q G  S+    R
Sbjct: 892 RRKLSFKNKSDEDESQNGSESSTDDTR 918


>gi11121258
          Length = 1195

 Score =  940 bits (2429), Expect = 0.0,   Method: Compositional matrix adjust.
 Identities = 493/715 (68%), Positives = 549/715 (76%), Gaps = 38/715 (5%)

Query: 1    TSDREIIAPKIKERTHNVTEKVTQVLSLGADVLPEYKLQAPRIHRWTILHYSPFKAVWDW 60
            +SD+ IIAPK+KERTHNVTEKVTQVLSLGADVLPEYKLQ PRI+++TILHYSPFKAVWDW
Sbjct: 353  SSDKTIIAPKVKERTHNVTEKVTQVLSLGADVLPEYKLQTPRINKFTILHYSPFKAVWDW 412

Query: 61   LILLLVIYTAVFTPYSAAFLLKETEEGPPATECGYACQPLAVVDLIVDIMFIVDILINFR 120
            LILLLVIYTA+FTPYSAAFLL + EE     ECGY+C PL VVDLIVDIMFI+DILINFR
Sbjct: 413  LILLLVIYTAIFTPYSAAFLLNDREEQK-RRECGYSCSPLNVVDLIVDIMFIIDILINFR 471

Query: 121  TTYVNANEEVVSHPGRIAVHYFKGWFLIDMVAAIPFDLLIFGSGSEE---LIGLLKTARL 177
            TTYVN NEEVVS P +IA+HYFKGWFLIDMVAAIPFDLL+FGSGS+E   LIGLLKTARL
Sbjct: 472  TTYVNQNEEVVSDPAKIAIHYFKGWFLIDMVAAIPFDLLVFGSGSDETTTLIGLLKTARL 531

Query: 178  LRLVRVARKLDRYSEYGAAVLFLLMCTFALIAHWLACIWYAIGNMEQPHMDSRIGWLHNL 237
            LRLVRVARKLDRYSEYGAAVL LLMC FALIAHWLACIWYAIGN+E+P++  +IGWL +L
Sbjct: 532  LRLVRVARKLDRYSEYGAAVLMLLMCIFALIAHWLACIWYAIGNVERPYLTDKIGWLDSL 591

Query: 238  GDQIGKPYNSS-GLGGPSIKDKYVTALYFTFSSLTSVGFGNVSPNTNSEKIFSICVMLIG 296
            G QIGK YN S    GPSIKDKYVTALYFTFSSLTSVGFGNVSPNTNSEKIFSICVMLIG
Sbjct: 592  GTQIGKRYNDSDSSSGPSIKDKYVTALYFTFSSLTSVGFGNVSPNTNSEKIFSICVMLIG 651

Query: 297  SLMYASIFGNVSAIIQRLYSGTARYHTQMLRVREFIRFHQIPNPLRQRLEEYFQHAWSYT 356
            SLMYASIFGNVSAIIQRLYSGTARYH QMLRV+EFIRFHQIPNPLRQRLEEYFQHAW+YT
Sbjct: 652  SLMYASIFGNVSAIIQRLYSGTARYHMQMLRVKEFIRFHQIPNPLRQRLEEYFQHAWTYT 711

Query: 357  NGIDMNAVLKGFPECLQADICLHLNRSLLQHCKPFRGATKGCLRALAMKFKTTHAPPGDT 416
            NGIDMN VLKGFPECLQADICLHLN++LLQ+CK FRGA KGCLRALAMKFKTTHAPPGDT
Sbjct: 712  NGIDMNMVLKGFPECLQADICLHLNQTLLQNCKAFRGANKGCLRALAMKFKTTHAPPGDT 771

Query: 417  LVHAGDLLTALYFISRGSIEILRGDVVVAILGKNDIFGEPLNLYARPGKSNGDVRALTYC 476
            LVH GD+LTALYF+SRGSIEIL+ D+VVAILGKNDIFGE ++LYA+PGKSN DVRALTYC
Sbjct: 772  LVHCGDVLTALYFLSRGSIEILKDDIVVAILGKNDIFGEMVHLYAKPGKSNADVRALTYC 831

Query: 477  DLHKIHRDDLLEVLDMYPEFSDHFWSSLEITFNLRDTNMIPGSPGSTELEGGFSRQRKRK 536
            DLHKI R+DLLEVLDMYPEFSDHF ++LE+TFNLR  +    S    + EG   + R+R+
Sbjct: 832  DLHKIQREDLLEVLDMYPEFSDHFLTNLELTFNLRHES--AKSQSVNDSEGDTGKLRRRR 889

Query: 537  LSFRRRTDKDTEQPGEVSALGPGRAGAGPSSRGRPGGPWGESPSSGPSSPESSEDEGP-- 594
            LSF    +KD  +  E SA     +             + E  S   S   S +DE    
Sbjct: 890  LSFESEGEKDFSK--ENSANDADDSTDTIRRYQSSKKHFEERKSRSSSFISSIDDEQKPL 947

Query: 595  --GRSSSPLRLVPFSSPRPPGE---PPGGEPLMEDCEKSSDTCNPLSGAFSGVSNIFSFW 649
              G   S  R+V   + R  GE   PP   P +   +K S +C  ++   S        W
Sbjct: 948  FLGTVDSTPRMV--KATRLHGEETMPPS--PRIH-TDKRSHSCRDITDTHS--------W 994

Query: 650  GDSRGRQYQELPRCPAPTPSLLNIPL----SSPGRRPRGDVESRLDALQRQLNRL 700
                 R   E   C   +PS L         +      G+VE RLD LQ QLNRL
Sbjct: 995  EREPARAQPE--EC---SPSGLQRAAWGVSETESDLTYGEVEQRLDLLQEQLNRL 1044


>gi126326249
          Length = 1203

 Score =  940 bits (2429), Expect = 0.0,   Method: Compositional matrix adjust.
 Identities = 487/711 (68%), Positives = 550/711 (77%), Gaps = 23/711 (3%)

Query: 1    TSDREIIAPKIKERTHNVTEKVTQVLSLGADVLPEYKLQAPRIHRWTILHYSPFKAVWDW 60
            +S++ IIAPK+K+RTHNVTEKVTQVLSLGADVLPEYKLQ PRI+++TILHYSPFKAVWDW
Sbjct: 353  SSEKTIIAPKVKDRTHNVTEKVTQVLSLGADVLPEYKLQTPRINKFTILHYSPFKAVWDW 412

Query: 61   LILLLVIYTAVFTPYSAAFLLKETEEGPPATECGYACQPLAVVDLIVDIMFIVDILINFR 120
            LILLLVIYTA+FTPYSAAFLL + EE     ECGY+C PL VVDLIVDIMFI+DILINFR
Sbjct: 413  LILLLVIYTAIFTPYSAAFLLNDREEQK-RRECGYSCSPLNVVDLIVDIMFIIDILINFR 471

Query: 121  TTYVNANEEVVSHPGRIAVHYFKGWFLIDMVAAIPFDLLIFGSGSEE---LIGLLKTARL 177
            TTYVN NEEVVS P +IA+HYFKGWFLIDMVAAIPFDLLIFGSGS+E   LIGLLKTARL
Sbjct: 472  TTYVNQNEEVVSDPAKIAIHYFKGWFLIDMVAAIPFDLLIFGSGSDETTTLIGLLKTARL 531

Query: 178  LRLVRVARKLDRYSEYGAAVLFLLMCTFALIAHWLACIWYAIGNMEQPHMDSRIGWLHNL 237
            LRLVRVARKLDRYSEYGAAVL LLMC FALIAHWLACIWYAIGN+E+P++  +IGWL  L
Sbjct: 532  LRLVRVARKLDRYSEYGAAVLMLLMCIFALIAHWLACIWYAIGNVERPYLIDKIGWLDTL 591

Query: 238  GDQIGKPYNSS-GLGGPSIKDKYVTALYFTFSSLTSVGFGNVSPNTNSEKIFSICVMLIG 296
            G QIGK YN S    GPSIKDKYVTALYFTFSSLTSVGFGNVSPNTNSEKIFSICVMLIG
Sbjct: 592  GQQIGKRYNQSDASSGPSIKDKYVTALYFTFSSLTSVGFGNVSPNTNSEKIFSICVMLIG 651

Query: 297  SLMYASIFGNVSAIIQRLYSGTARYHTQMLRVREFIRFHQIPNPLRQRLEEYFQHAWSYT 356
            SLMYASIFGNVSAIIQRLYSGTARYH QMLRV+EFIRFHQIPNPLRQRLEEYFQHAW+YT
Sbjct: 652  SLMYASIFGNVSAIIQRLYSGTARYHMQMLRVKEFIRFHQIPNPLRQRLEEYFQHAWTYT 711

Query: 357  NGIDMNAVLKGFPECLQADICLHLNRSLLQHCKPFRGATKGCLRALAMKFKTTHAPPGDT 416
            NGIDMN VLKGFPECLQADICLHLN++LLQ+CK FRGA+KGCLRALAMKFKTTHAPPGDT
Sbjct: 712  NGIDMNMVLKGFPECLQADICLHLNQTLLQNCKAFRGASKGCLRALAMKFKTTHAPPGDT 771

Query: 417  LVHAGDLLTALYFISRGSIEILRGDVVVAILGKNDIFGEPLNLYARPGKSNGDVRALTYC 476
            LVH GD+LTALYF+SRGSIEIL+ D+VVAILGKNDIFGE ++LYA+PGKSN DVRALTYC
Sbjct: 772  LVHCGDVLTALYFLSRGSIEILKDDIVVAILGKNDIFGEMVHLYAKPGKSNADVRALTYC 831

Query: 477  DLHKIHRDDLLEVLDMYPEFSDHFWSSLEITFNLR----DTNMIPGSPGSTELEGGFSRQ 532
            DLHKI R+DLLEVLDMYPEFSDHF ++LE+TFNLR      ++I  S  + + +G   + 
Sbjct: 832  DLHKIQREDLLEVLDMYPEFSDHFLTNLELTFNLRHESAKADLIIRSQSANDSDGENCKL 891

Query: 533  RKRKLSFRRRTDKDTEQPGEVSALGPGRAGAGPSSRGRPGGPWGESPSSGPSSPESSEDE 592
            R+RKLSF    +KD  +    S  GPG +             + E  S   S   S +DE
Sbjct: 892  RRRKLSFESEIEKDFRKG--TSTHGPGDSVDTTRRYQCSKKHFEEKKSGSSSFISSIDDE 949

Query: 593  GPGRSSSPL--RLVPFSSPRPPGEPPG-GEPLMEDCEKSSDTCNPLSGAFSGVSNIFSFW 649
                   PL  R+V + S           E  M   E+     +  S ++  +++  + W
Sbjct: 950  -----QKPLFSRIVDYGSGTEKRTSLNFEEQTMTTSERLH--LDKRSHSYKDITDARN-W 1001

Query: 650  GDSRGRQYQELPRCPAPTPSLLNIPLSSPGRRPRGDVESRLDALQRQLNRL 700
                 +  QE+    A       I   +      G+VE RLD LQ QLNRL
Sbjct: 1002 EQEDSKGPQEVSSPSAYHRVTWGI-CETESDLTYGEVEHRLDLLQEQLNRL 1051


>gi149639498
          Length = 1200

 Score =  939 bits (2428), Expect = 0.0,   Method: Compositional matrix adjust.
 Identities = 492/721 (68%), Positives = 555/721 (76%), Gaps = 45/721 (6%)

Query: 1    TSDREIIAPKIKERTHNVTEKVTQVLSLGADVLPEYKLQAPRIHRWTILHYSPFKAVWDW 60
            +S++ IIAPK+K+RTHNVTEKVTQVLSLGADVLPEYKLQ PRI+++TILHYSPFKAVWDW
Sbjct: 353  SSEKTIIAPKVKDRTHNVTEKVTQVLSLGADVLPEYKLQTPRINKFTILHYSPFKAVWDW 412

Query: 61   LILLLVIYTAVFTPYSAAFLLKETEEGPPATECGYACQPLAVVDLIVDIMFIVDILINFR 120
            +ILLLVIYTA+FTPYSAAFLL + EE     ECGY+C PL VVDLIVDIMFI+DILINFR
Sbjct: 413  VILLLVIYTAIFTPYSAAFLLNDKEE-QKRRECGYSCSPLNVVDLIVDIMFIIDILINFR 471

Query: 121  TTYVNANEEVVSHPGRIAVHYFKGWFLIDMVAAIPFDLLIFGSGSEE---LIGLLKTARL 177
            TTYVN NEEVVS P +IA+HYFKGWFLIDMVAAIPFDLLIFGSGS+E   LIGLLKTARL
Sbjct: 472  TTYVNQNEEVVSDPAKIAIHYFKGWFLIDMVAAIPFDLLIFGSGSDETTTLIGLLKTARL 531

Query: 178  LRLVRVARKLDRYSEYGAAVLFLLMCTFALIAHWLACIWYAIGNMEQPHMDSRIGWLHNL 237
            LRLVRVARKLDRYSEYGAAVL LLMC FALIAHWLACIWYAIGN+E+P++  +IGWL +L
Sbjct: 532  LRLVRVARKLDRYSEYGAAVLMLLMCIFALIAHWLACIWYAIGNVERPYLTDKIGWLDSL 591

Query: 238  GDQIGKPYNSS-GLGGPSIKDKYVTALYFTFSSLTSVGFGNVSPNTNSEKIFSICVMLIG 296
            G QIGK YN S    GPSIKDKYVTALYFTFSSLTSVGFGNVSPNTNSEKIFSICVMLIG
Sbjct: 592  GQQIGKRYNQSDASSGPSIKDKYVTALYFTFSSLTSVGFGNVSPNTNSEKIFSICVMLIG 651

Query: 297  SLMYASIFGNVSAIIQRLYSGTARYHTQMLRVREFIRFHQIPNPLRQRLEEYFQHAWSYT 356
            SLMYASIFGNVSAIIQRLYSGTARYH QMLRV+EFIRFHQIPNPLRQRLEEYFQHAW+YT
Sbjct: 652  SLMYASIFGNVSAIIQRLYSGTARYHMQMLRVKEFIRFHQIPNPLRQRLEEYFQHAWTYT 711

Query: 357  NGIDMNAVLKGFPECLQADICLHLNRSLLQHCKPFRGATKGCLRALAMKFKTTHAPPGDT 416
            NGIDMN VLKGFPECLQADICLHLN++LLQHCK FRGA+KGCLRALAMKFKTTHAPPGDT
Sbjct: 712  NGIDMNMVLKGFPECLQADICLHLNQTLLQHCKAFRGASKGCLRALAMKFKTTHAPPGDT 771

Query: 417  LVHAGDLLTALYFISRGSIEILRGDVVVAILGKNDIFGEPLNLYARPGKSNGDVRALTYC 476
            LVH GD+LTALYF+SRGSIEIL+ D+VVAILGKNDIFGE ++LYA+PGK+N DVRALTYC
Sbjct: 772  LVHCGDVLTALYFLSRGSIEILKDDIVVAILGKNDIFGEMVHLYAKPGKANADVRALTYC 831

Query: 477  DLHKIHRDDLLEVLDMYPEFSDHFWSSLEITFNLRDTN---MIPGSPGSTELEGGFSRQR 533
            DLHKI R+DLLEVLDMYPEFSDHF ++LE+TFNLR       +  S  + + E    + R
Sbjct: 832  DLHKIQREDLLEVLDMYPEFSDHFLTNLELTFNLRHEGPKADLVRSQSTNDFEEENCKLR 891

Query: 534  KRKLSFRRRTDKD------TEQPGEVSALGPGRAGAGPSSRGRPGGPWGESPSSGPSSPE 587
            +RKLSF    +KD      T  PG+         G   + R +      E   SG SS  
Sbjct: 892  RRKLSFESEGEKDYGKGIGTNDPGD---------GVDATRRYQCSKKLFEEKKSGSSSFA 942

Query: 588  SSEDEGPGRSSSPLRLVPFS--SPRPPGEPPGGEPLMEDCEKSSDT--CNPLSGAFSGVS 643
            SS D+       PL    FS  +  P G         E+   +S+    +  S ++  V+
Sbjct: 943  SSIDD----EQKPL----FSGMADYPSGTRKATRLDFEETALTSEKIHADKRSHSYRDVT 994

Query: 644  NIFSFWGDSRGRQYQELPRCPAPTPSLLNI----PLSSPGRRPRGDVESRLDALQRQLNR 699
            +  + W     R  QE     A +PS L+        +      G+VE RLD LQ QLNR
Sbjct: 995  DTRN-WERENSRAQQE-----ASSPSALHHVTWGVCETESDLTYGEVEQRLDLLQEQLNR 1048

Query: 700  L 700
            L
Sbjct: 1049 L 1049


>gi301778993
          Length = 1094

 Score =  939 bits (2426), Expect = 0.0,   Method: Compositional matrix adjust.
 Identities = 451/559 (80%), Positives = 495/559 (88%), Gaps = 9/559 (1%)

Query: 1   TSDREIIAPKIKERTHNVTEKVTQVLSLGADVLPEYKLQAPRIHRWTILHYSPFKAVWDW 60
           +SD+ IIAPK+K+RTHNVTEKVTQVLSLGADVLPEYKLQ PRI+++TILHYSPFKAVWDW
Sbjct: 250 SSDKTIIAPKVKDRTHNVTEKVTQVLSLGADVLPEYKLQTPRINKFTILHYSPFKAVWDW 309

Query: 61  LILLLVIYTAVFTPYSAAFLLKETEEGPPATECGYACQPLAVVDLIVDIMFIVDILINFR 120
           LILLLVIYTA+FTPYSAAFLL + EE     ECGY+C PL VVDLIVDIMFI+DILINFR
Sbjct: 310 LILLLVIYTAIFTPYSAAFLLNDREEQK-RRECGYSCSPLNVVDLIVDIMFIIDILINFR 368

Query: 121 TTYVNANEEVVSHPGRIAVHYFKGWFLIDMVAAIPFDLLIFGSGSEE---LIGLLKTARL 177
           TTYVN NEEVVS P +IA+HYFKGWFLIDMVAAIPFDLLIFGSGS+E   LIGLLKTARL
Sbjct: 369 TTYVNQNEEVVSDPAKIAIHYFKGWFLIDMVAAIPFDLLIFGSGSDETTTLIGLLKTARL 428

Query: 178 LRLVRVARKLDRYSEYGAAVLFLLMCTFALIAHWLACIWYAIGNMEQPHMDSRIGWLHNL 237
           LRLVRVARKLDRYSEYGAAVL LLMC FALIAHWLACIWYAIGN+E+P++  +IGWL +L
Sbjct: 429 LRLVRVARKLDRYSEYGAAVLMLLMCIFALIAHWLACIWYAIGNVERPYLTDKIGWLDSL 488

Query: 238 GDQIGKPYNSS-GLGGPSIKDKYVTALYFTFSSLTSVGFGNVSPNTNSEKIFSICVMLIG 296
           G QIGK YN S    GPSIKDKYVTALYFTFSSLTSVGFGNVSPNTNSEKIFSICVMLIG
Sbjct: 489 GQQIGKRYNDSDSSSGPSIKDKYVTALYFTFSSLTSVGFGNVSPNTNSEKIFSICVMLIG 548

Query: 297 SLMYASIFGNVSAIIQRLYSGTARYHTQMLRVREFIRFHQIPNPLRQRLEEYFQHAWSYT 356
           SLMYASIFGNVSAIIQRLYSGTARYH QMLRV+EFIRFHQIPNPLRQRLEEYFQHAW+YT
Sbjct: 549 SLMYASIFGNVSAIIQRLYSGTARYHMQMLRVKEFIRFHQIPNPLRQRLEEYFQHAWTYT 608

Query: 357 NGIDMNAVLKGFPECLQADICLHLNRSLLQHCKPFRGATKGCLRALAMKFKTTHAPPGDT 416
           NGIDMN VLKGFPECLQADICLHLN++LLQ+CK FRGA+KGCLRALAMKFKTTHAPPGDT
Sbjct: 609 NGIDMNMVLKGFPECLQADICLHLNQTLLQNCKAFRGASKGCLRALAMKFKTTHAPPGDT 668

Query: 417 LVHAGDLLTALYFISRGSIEILRGDVVVAILGKNDIFGEPLNLYARPGKSNGDVRALTYC 476
           LVH GD+LTALYF+SRGSIEIL+ D+VVAILGKNDIFGE ++LYA+PGKSN DVRALTYC
Sbjct: 669 LVHCGDVLTALYFLSRGSIEILKDDIVVAILGKNDIFGEMVHLYAKPGKSNADVRALTYC 728

Query: 477 DLHKIHRDDLLEVLDMYPEFSDHFWSSLEITFNLR----DTNMIPGSPGSTELEGGFSRQ 532
           DLHKI R+DLLEVLDMYPEFSDHF ++LE+TFNLR      +++  S    + EG   + 
Sbjct: 729 DLHKIQREDLLEVLDMYPEFSDHFLTNLELTFNLRHESAKADLLLRSQSMNDSEGDNCKL 788

Query: 533 RKRKLSFRRRTDKDTEQPG 551
           R+RK SF    DK +   G
Sbjct: 789 RRRKFSFDSEGDKGSSTNG 807


>gi281343302
          Length = 1095

 Score =  939 bits (2426), Expect = 0.0,   Method: Compositional matrix adjust.
 Identities = 451/559 (80%), Positives = 495/559 (88%), Gaps = 9/559 (1%)

Query: 1   TSDREIIAPKIKERTHNVTEKVTQVLSLGADVLPEYKLQAPRIHRWTILHYSPFKAVWDW 60
           +SD+ IIAPK+K+RTHNVTEKVTQVLSLGADVLPEYKLQ PRI+++TILHYSPFKAVWDW
Sbjct: 251 SSDKTIIAPKVKDRTHNVTEKVTQVLSLGADVLPEYKLQTPRINKFTILHYSPFKAVWDW 310

Query: 61  LILLLVIYTAVFTPYSAAFLLKETEEGPPATECGYACQPLAVVDLIVDIMFIVDILINFR 120
           LILLLVIYTA+FTPYSAAFLL + EE     ECGY+C PL VVDLIVDIMFI+DILINFR
Sbjct: 311 LILLLVIYTAIFTPYSAAFLLNDREEQK-RRECGYSCSPLNVVDLIVDIMFIIDILINFR 369

Query: 121 TTYVNANEEVVSHPGRIAVHYFKGWFLIDMVAAIPFDLLIFGSGSEE---LIGLLKTARL 177
           TTYVN NEEVVS P +IA+HYFKGWFLIDMVAAIPFDLLIFGSGS+E   LIGLLKTARL
Sbjct: 370 TTYVNQNEEVVSDPAKIAIHYFKGWFLIDMVAAIPFDLLIFGSGSDETTTLIGLLKTARL 429

Query: 178 LRLVRVARKLDRYSEYGAAVLFLLMCTFALIAHWLACIWYAIGNMEQPHMDSRIGWLHNL 237
           LRLVRVARKLDRYSEYGAAVL LLMC FALIAHWLACIWYAIGN+E+P++  +IGWL +L
Sbjct: 430 LRLVRVARKLDRYSEYGAAVLMLLMCIFALIAHWLACIWYAIGNVERPYLTDKIGWLDSL 489

Query: 238 GDQIGKPYNSS-GLGGPSIKDKYVTALYFTFSSLTSVGFGNVSPNTNSEKIFSICVMLIG 296
           G QIGK YN S    GPSIKDKYVTALYFTFSSLTSVGFGNVSPNTNSEKIFSICVMLIG
Sbjct: 490 GQQIGKRYNDSDSSSGPSIKDKYVTALYFTFSSLTSVGFGNVSPNTNSEKIFSICVMLIG 549

Query: 297 SLMYASIFGNVSAIIQRLYSGTARYHTQMLRVREFIRFHQIPNPLRQRLEEYFQHAWSYT 356
           SLMYASIFGNVSAIIQRLYSGTARYH QMLRV+EFIRFHQIPNPLRQRLEEYFQHAW+YT
Sbjct: 550 SLMYASIFGNVSAIIQRLYSGTARYHMQMLRVKEFIRFHQIPNPLRQRLEEYFQHAWTYT 609

Query: 357 NGIDMNAVLKGFPECLQADICLHLNRSLLQHCKPFRGATKGCLRALAMKFKTTHAPPGDT 416
           NGIDMN VLKGFPECLQADICLHLN++LLQ+CK FRGA+KGCLRALAMKFKTTHAPPGDT
Sbjct: 610 NGIDMNMVLKGFPECLQADICLHLNQTLLQNCKAFRGASKGCLRALAMKFKTTHAPPGDT 669

Query: 417 LVHAGDLLTALYFISRGSIEILRGDVVVAILGKNDIFGEPLNLYARPGKSNGDVRALTYC 476
           LVH GD+LTALYF+SRGSIEIL+ D+VVAILGKNDIFGE ++LYA+PGKSN DVRALTYC
Sbjct: 670 LVHCGDVLTALYFLSRGSIEILKDDIVVAILGKNDIFGEMVHLYAKPGKSNADVRALTYC 729

Query: 477 DLHKIHRDDLLEVLDMYPEFSDHFWSSLEITFNLR----DTNMIPGSPGSTELEGGFSRQ 532
           DLHKI R+DLLEVLDMYPEFSDHF ++LE+TFNLR      +++  S    + EG   + 
Sbjct: 730 DLHKIQREDLLEVLDMYPEFSDHFLTNLELTFNLRHESAKADLLLRSQSMNDSEGDNCKL 789

Query: 533 RKRKLSFRRRTDKDTEQPG 551
           R+RK SF    DK +   G
Sbjct: 790 RRRKFSFDSEGDKGSSTNG 808


>gi126326251
          Length = 1199

 Score =  938 bits (2424), Expect = 0.0,   Method: Compositional matrix adjust.
 Identities = 487/711 (68%), Positives = 549/711 (77%), Gaps = 27/711 (3%)

Query: 1    TSDREIIAPKIKERTHNVTEKVTQVLSLGADVLPEYKLQAPRIHRWTILHYSPFKAVWDW 60
            +S++ IIAPK+K+RTHNVTEKVTQVLSLGADVLPEYKLQ PRI+++TILHYSPFKAVWDW
Sbjct: 353  SSEKTIIAPKVKDRTHNVTEKVTQVLSLGADVLPEYKLQTPRINKFTILHYSPFKAVWDW 412

Query: 61   LILLLVIYTAVFTPYSAAFLLKETEEGPPATECGYACQPLAVVDLIVDIMFIVDILINFR 120
            LILLLVIYTA+FTPYSAAFLL + EE     ECGY+C PL VVDLIVDIMFI+DILINFR
Sbjct: 413  LILLLVIYTAIFTPYSAAFLLNDREEQK-RRECGYSCSPLNVVDLIVDIMFIIDILINFR 471

Query: 121  TTYVNANEEVVSHPGRIAVHYFKGWFLIDMVAAIPFDLLIFGSGSEE---LIGLLKTARL 177
            TTYVN NEEVVS P +IA+HYFKGWFLIDMVAAIPFDLLIFGSGS+E   LIGLLKTARL
Sbjct: 472  TTYVNQNEEVVSDPAKIAIHYFKGWFLIDMVAAIPFDLLIFGSGSDETTTLIGLLKTARL 531

Query: 178  LRLVRVARKLDRYSEYGAAVLFLLMCTFALIAHWLACIWYAIGNMEQPHMDSRIGWLHNL 237
            LRLVRVARKLDRYSEYGAAVL LLMC FALIAHWLACIWYAIGN+E+P++  +IGWL  L
Sbjct: 532  LRLVRVARKLDRYSEYGAAVLMLLMCIFALIAHWLACIWYAIGNVERPYLIDKIGWLDTL 591

Query: 238  GDQIGKPYNSS-GLGGPSIKDKYVTALYFTFSSLTSVGFGNVSPNTNSEKIFSICVMLIG 296
            G QIGK YN S    GPSIKDKYVTALYFTFSSLTSVGFGNVSPNTNSEKIFSICVMLIG
Sbjct: 592  GQQIGKRYNQSDASSGPSIKDKYVTALYFTFSSLTSVGFGNVSPNTNSEKIFSICVMLIG 651

Query: 297  SLMYASIFGNVSAIIQRLYSGTARYHTQMLRVREFIRFHQIPNPLRQRLEEYFQHAWSYT 356
            SLMYASIFGNVSAIIQRLYSGTARYH QMLRV+EFIRFHQIPNPLRQRLEEYFQHAW+YT
Sbjct: 652  SLMYASIFGNVSAIIQRLYSGTARYHMQMLRVKEFIRFHQIPNPLRQRLEEYFQHAWTYT 711

Query: 357  NGIDMNAVLKGFPECLQADICLHLNRSLLQHCKPFRGATKGCLRALAMKFKTTHAPPGDT 416
            NGIDMN VLKGFPECLQADICLHLN++LLQ+CK FRGA+KGCLRALAMKFKTTHAPPGDT
Sbjct: 712  NGIDMNMVLKGFPECLQADICLHLNQTLLQNCKAFRGASKGCLRALAMKFKTTHAPPGDT 771

Query: 417  LVHAGDLLTALYFISRGSIEILRGDVVVAILGKNDIFGEPLNLYARPGKSNGDVRALTYC 476
            LVH GD+LTALYF+SRGSIEIL+ D+VVAILGKNDIFGE ++LYA+PGKSN DVRALTYC
Sbjct: 772  LVHCGDVLTALYFLSRGSIEILKDDIVVAILGKNDIFGEMVHLYAKPGKSNADVRALTYC 831

Query: 477  DLHKIHRDDLLEVLDMYPEFSDHFWSSLEITFNLR----DTNMIPGSPGSTELEGGFSRQ 532
            DLHKI R+DLLEVLDMYPEFSDHF ++LE+TFNLR      ++I  S  + + +G   + 
Sbjct: 832  DLHKIQREDLLEVLDMYPEFSDHFLTNLELTFNLRHESAKADLIIRSQSANDSDGENCKL 891

Query: 533  RKRKLSFRRRTDKDTEQPGEVSALGPGRAGAGPSSRGRPGGPWGESPSSGPSSPESSEDE 592
            R+RKLSF    +K      E S  GPG +             + E  S   S   S +DE
Sbjct: 892  RRRKLSFESEIEK------EGSTHGPGDSVDTTRRYQCSKKHFEEKKSGSSSFISSIDDE 945

Query: 593  GPGRSSSPL--RLVPFSSPRPPGEPPG-GEPLMEDCEKSSDTCNPLSGAFSGVSNIFSFW 649
                   PL  R+V + S           E  M   E+     +  S ++  +++  + W
Sbjct: 946  -----QKPLFSRIVDYGSGTEKRTSLNFEEQTMTTSERLH--LDKRSHSYKDITDARN-W 997

Query: 650  GDSRGRQYQELPRCPAPTPSLLNIPLSSPGRRPRGDVESRLDALQRQLNRL 700
                 +  QE+    A       I   +      G+VE RLD LQ QLNRL
Sbjct: 998  EQEDSKGPQEVSSPSAYHRVTWGI-CETESDLTYGEVEHRLDLLQEQLNRL 1047


>gi291391631
          Length = 1201

 Score =  937 bits (2423), Expect = 0.0,   Method: Compositional matrix adjust.
 Identities = 450/554 (81%), Positives = 495/554 (89%), Gaps = 9/554 (1%)

Query: 1   TSDREIIAPKIKERTHNVTEKVTQVLSLGADVLPEYKLQAPRIHRWTILHYSPFKAVWDW 60
           +SD+ IIAPK+K+RTHNVTEKVTQVLSLGADVLPEYKLQ PRI+++TILHYSPFKAVWDW
Sbjct: 353 SSDKTIIAPKVKDRTHNVTEKVTQVLSLGADVLPEYKLQTPRINKFTILHYSPFKAVWDW 412

Query: 61  LILLLVIYTAVFTPYSAAFLLKETEEGPPATECGYACQPLAVVDLIVDIMFIVDILINFR 120
           LILLLVIYTA+FTPYSAAFLL + EE     ECGY+C PL VVDLIVDIMFI+DILINFR
Sbjct: 413 LILLLVIYTAIFTPYSAAFLLNDREEQK-RRECGYSCSPLNVVDLIVDIMFIIDILINFR 471

Query: 121 TTYVNANEEVVSHPGRIAVHYFKGWFLIDMVAAIPFDLLIFGSGSEE---LIGLLKTARL 177
           TTYVN NEEVVS P +IA+HYFKGWFLIDMVAAIPFDLLIFGSGS+E   LIGLLKTARL
Sbjct: 472 TTYVNQNEEVVSDPAKIAIHYFKGWFLIDMVAAIPFDLLIFGSGSDETTTLIGLLKTARL 531

Query: 178 LRLVRVARKLDRYSEYGAAVLFLLMCTFALIAHWLACIWYAIGNMEQPHMDSRIGWLHNL 237
           LRLVRVARKLDRYSEYGAAVL LLMC FALIAHWLACIWYAIGN+E+P++  +IGWL +L
Sbjct: 532 LRLVRVARKLDRYSEYGAAVLMLLMCIFALIAHWLACIWYAIGNVERPYLTDKIGWLDSL 591

Query: 238 GDQIGKPYNSS-GLGGPSIKDKYVTALYFTFSSLTSVGFGNVSPNTNSEKIFSICVMLIG 296
           G QIGK YN S    GPSIKDKYVTALYFTFSSLTSVGFGNVSPNTNSEKIFSICVMLIG
Sbjct: 592 GQQIGKRYNDSDSSSGPSIKDKYVTALYFTFSSLTSVGFGNVSPNTNSEKIFSICVMLIG 651

Query: 297 SLMYASIFGNVSAIIQRLYSGTARYHTQMLRVREFIRFHQIPNPLRQRLEEYFQHAWSYT 356
           SLMYASIFGNVSAIIQRLYSGTARYH QMLRV+EFIRFHQIPNPLRQRLEEYFQHAW+YT
Sbjct: 652 SLMYASIFGNVSAIIQRLYSGTARYHMQMLRVKEFIRFHQIPNPLRQRLEEYFQHAWTYT 711

Query: 357 NGIDMNAVLKGFPECLQADICLHLNRSLLQHCKPFRGATKGCLRALAMKFKTTHAPPGDT 416
           NGIDMN VLKGFPECLQADICLHLN++LLQ+CK FRGA+KGCLRALAMKFKTTHAPPGDT
Sbjct: 712 NGIDMNMVLKGFPECLQADICLHLNQTLLQNCKAFRGASKGCLRALAMKFKTTHAPPGDT 771

Query: 417 LVHAGDLLTALYFISRGSIEILRGDVVVAILGKNDIFGEPLNLYARPGKSNGDVRALTYC 476
           LVH GD+LTALYF+SRGSIEIL+ D+VVAILGKNDIFGE ++LYA+PGKSN DVRALTYC
Sbjct: 772 LVHCGDVLTALYFLSRGSIEILKDDIVVAILGKNDIFGEMVHLYAKPGKSNADVRALTYC 831

Query: 477 DLHKIHRDDLLEVLDMYPEFSDHFWSSLEITFNLR----DTNMIPGSPGSTELEGGFSRQ 532
           DLHKI R+DLLEVLDMYPEFSDHF ++LE+TFNLR      +++  S    + +G   + 
Sbjct: 832 DLHKIQREDLLEVLDMYPEFSDHFLTNLELTFNLRHESAKADLLLRSQSMNDSDGDNCKL 891

Query: 533 RKRKLSFRRRTDKD 546
           R+RKLSF    D+D
Sbjct: 892 RRRKLSFESEGDRD 905


>gi149730657
          Length = 1197

 Score =  937 bits (2422), Expect = 0.0,   Method: Compositional matrix adjust.
 Identities = 450/553 (81%), Positives = 494/553 (89%), Gaps = 9/553 (1%)

Query: 1   TSDREIIAPKIKERTHNVTEKVTQVLSLGADVLPEYKLQAPRIHRWTILHYSPFKAVWDW 60
           +SD+ IIAPK+K+RTHNVTEKVTQVLSLGADVLPEYKLQ PRI+++TILHYSPFKAVWDW
Sbjct: 353 SSDKTIIAPKVKDRTHNVTEKVTQVLSLGADVLPEYKLQTPRINKFTILHYSPFKAVWDW 412

Query: 61  LILLLVIYTAVFTPYSAAFLLKETEEGPPATECGYACQPLAVVDLIVDIMFIVDILINFR 120
           LILLLVIYTA+FTPYSAAFLL + EE     ECGY+C PL VVDLIVDIMFI+DILINFR
Sbjct: 413 LILLLVIYTAIFTPYSAAFLLNDREE-QKRRECGYSCSPLNVVDLIVDIMFIIDILINFR 471

Query: 121 TTYVNANEEVVSHPGRIAVHYFKGWFLIDMVAAIPFDLLIFGSGSEE---LIGLLKTARL 177
           TTYVN NEEVVS P +IA+HYFKGWFLIDMVAAIPFDLLIFGSGS+E   LIGLLKTARL
Sbjct: 472 TTYVNQNEEVVSDPAKIAIHYFKGWFLIDMVAAIPFDLLIFGSGSDETTTLIGLLKTARL 531

Query: 178 LRLVRVARKLDRYSEYGAAVLFLLMCTFALIAHWLACIWYAIGNMEQPHMDSRIGWLHNL 237
           LRLVRVARKLDRYSEYGAAVL LLMC FALIAHWLACIWYAIGN+E+P++  +IGWL +L
Sbjct: 532 LRLVRVARKLDRYSEYGAAVLMLLMCIFALIAHWLACIWYAIGNVERPYLTDKIGWLDSL 591

Query: 238 GDQIGKPYNSS-GLGGPSIKDKYVTALYFTFSSLTSVGFGNVSPNTNSEKIFSICVMLIG 296
           G QIGK YN S    GPSIKDKYVTALYFTFSSLTSVGFGNVSPNTNSEKIFSICVMLIG
Sbjct: 592 GQQIGKRYNDSDSSSGPSIKDKYVTALYFTFSSLTSVGFGNVSPNTNSEKIFSICVMLIG 651

Query: 297 SLMYASIFGNVSAIIQRLYSGTARYHTQMLRVREFIRFHQIPNPLRQRLEEYFQHAWSYT 356
           SLMYASIFGNVSAIIQRLYSGTARYH QMLRV+EFIRFHQIPNPLRQRLEEYFQHAW+YT
Sbjct: 652 SLMYASIFGNVSAIIQRLYSGTARYHMQMLRVKEFIRFHQIPNPLRQRLEEYFQHAWTYT 711

Query: 357 NGIDMNAVLKGFPECLQADICLHLNRSLLQHCKPFRGATKGCLRALAMKFKTTHAPPGDT 416
           NGIDMN VLKGFPECLQADICLHLN++LLQ+CK FRGA+KGCLRALAMKFKTTHAPPGDT
Sbjct: 712 NGIDMNMVLKGFPECLQADICLHLNQTLLQNCKAFRGASKGCLRALAMKFKTTHAPPGDT 771

Query: 417 LVHAGDLLTALYFISRGSIEILRGDVVVAILGKNDIFGEPLNLYARPGKSNGDVRALTYC 476
           LVH GD+LTALYF+SRGSIEIL+ D+VVAILGKNDIFGE ++LYA+PGKSN DVRALTYC
Sbjct: 772 LVHCGDVLTALYFLSRGSIEILKDDIVVAILGKNDIFGEMVHLYAKPGKSNADVRALTYC 831

Query: 477 DLHKIHRDDLLEVLDMYPEFSDHFWSSLEITFNLR----DTNMIPGSPGSTELEGGFSRQ 532
           DLHKI R+DLLEVLDMYPEFSDHF ++LE+TFNLR      +++  S    + EG   + 
Sbjct: 832 DLHKIQREDLLEVLDMYPEFSDHFLTNLELTFNLRHESAKADLLLRSQSMNDYEGDNCKL 891

Query: 533 RKRKLSFRRRTDK 545
           R+RKLSF    +K
Sbjct: 892 RRRKLSFDSEGEK 904


>gi354495026
          Length = 986

 Score =  937 bits (2422), Expect = 0.0,   Method: Compositional matrix adjust.
 Identities = 451/550 (82%), Positives = 493/550 (89%), Gaps = 7/550 (1%)

Query: 1   TSDREIIAPKIKERTHNVTEKVTQVLSLGADVLPEYKLQAPRIHRWTILHYSPFKAVWDW 60
           +SD+ IIAPK+KERTHNVTEKVTQVLSLGADVLPEYKLQ PRI+++TILHYSPFKAVWDW
Sbjct: 353 SSDKTIIAPKVKERTHNVTEKVTQVLSLGADVLPEYKLQTPRINKFTILHYSPFKAVWDW 412

Query: 61  LILLLVIYTAVFTPYSAAFLLKETEEGPPATECGYACQPLAVVDLIVDIMFIVDILINFR 120
           LILLLVIYTA+FTPYSAAFLL + EE     ECGY+C PL VVDLIVDIMFI+DILINFR
Sbjct: 413 LILLLVIYTAIFTPYSAAFLLNDREE-QKRRECGYSCSPLNVVDLIVDIMFIIDILINFR 471

Query: 121 TTYVNANEEVVSHPGRIAVHYFKGWFLIDMVAAIPFDLLIFGSGSEE---LIGLLKTARL 177
           TTYVN NEEVVS P +IA+HYFKGWFLIDMVAAIPFDLLIFGSGS+E   LIGLLKTARL
Sbjct: 472 TTYVNQNEEVVSDPAKIAIHYFKGWFLIDMVAAIPFDLLIFGSGSDETTTLIGLLKTARL 531

Query: 178 LRLVRVARKLDRYSEYGAAVLFLLMCTFALIAHWLACIWYAIGNMEQPHMDSRIGWLHNL 237
           LRLVRVARKLDRYSEYGAAVL LLMC FALIAHWLACIWYAIGN+E+P++  +IGWL +L
Sbjct: 532 LRLVRVARKLDRYSEYGAAVLMLLMCIFALIAHWLACIWYAIGNVERPYLTDKIGWLDSL 591

Query: 238 GDQIGKPYNSS-GLGGPSIKDKYVTALYFTFSSLTSVGFGNVSPNTNSEKIFSICVMLIG 296
           G QIGK YN S    GPSIKDKYVTALYFTFSSLTSVGFGNVSPNTNSEKIFSICVMLIG
Sbjct: 592 GQQIGKRYNDSDSSSGPSIKDKYVTALYFTFSSLTSVGFGNVSPNTNSEKIFSICVMLIG 651

Query: 297 SLMYASIFGNVSAIIQRLYSGTARYHTQMLRVREFIRFHQIPNPLRQRLEEYFQHAWSYT 356
           SLMYASIFGNVSAIIQRLYSGTARYH QMLRV+EFIRFHQIPNPLRQRLEEYFQHAW+YT
Sbjct: 652 SLMYASIFGNVSAIIQRLYSGTARYHMQMLRVKEFIRFHQIPNPLRQRLEEYFQHAWTYT 711

Query: 357 NGIDMNAVLKGFPECLQADICLHLNRSLLQHCKPFRGATKGCLRALAMKFKTTHAPPGDT 416
           NGIDMN VLKGFPECLQADICLHLN++LLQ+CK FRGA+KGCLRALAMKFKTTHAPPGDT
Sbjct: 712 NGIDMNMVLKGFPECLQADICLHLNQTLLQNCKAFRGASKGCLRALAMKFKTTHAPPGDT 771

Query: 417 LVHAGDLLTALYFISRGSIEILRGDVVVAILGKNDIFGEPLNLYARPGKSNGDVRALTYC 476
           LVH GD+LTALYF+SRGSIEIL+ D+VVAILGKNDIFGE ++LYA+PGKSN DVRALTYC
Sbjct: 772 LVHCGDVLTALYFLSRGSIEILKDDIVVAILGKNDIFGEMVHLYAKPGKSNADVRALTYC 831

Query: 477 DLHKIHRDDLLEVLDMYPEFSDHFWSSLEITFNLRDTNMIPGSPGSTELEGGFSRQRKRK 536
           DLHKI R+DLLEVLDMYPEFSDHF ++LE+TFNLR  +    S    + EG   + R+R+
Sbjct: 832 DLHKIQREDLLEVLDMYPEFSDHFLTNLELTFNLRHES--AKSQSINDSEGDTGKLRRRR 889

Query: 537 LSFRRRTDKD 546
           LSF    +KD
Sbjct: 890 LSFESEGEKD 899


>gi74004406
          Length = 1197

 Score =  936 bits (2419), Expect = 0.0,   Method: Compositional matrix adjust.
 Identities = 451/559 (80%), Positives = 494/559 (88%), Gaps = 9/559 (1%)

Query: 1   TSDREIIAPKIKERTHNVTEKVTQVLSLGADVLPEYKLQAPRIHRWTILHYSPFKAVWDW 60
           +SD+ IIAPK+K+RTHNVTEKVTQVLSLGADVLPEYKLQ PRI+++TILHYSPFKAVWDW
Sbjct: 353 SSDKTIIAPKVKDRTHNVTEKVTQVLSLGADVLPEYKLQTPRINKFTILHYSPFKAVWDW 412

Query: 61  LILLLVIYTAVFTPYSAAFLLKETEEGPPATECGYACQPLAVVDLIVDIMFIVDILINFR 120
           LILLLVIYTA+FTPYSAAFLL + EE     ECGY+C PL VVDLIVDIMFI+DILINFR
Sbjct: 413 LILLLVIYTAIFTPYSAAFLLNDREE-QKRRECGYSCSPLNVVDLIVDIMFIIDILINFR 471

Query: 121 TTYVNANEEVVSHPGRIAVHYFKGWFLIDMVAAIPFDLLIFGSGSEE---LIGLLKTARL 177
           TTYVN NEEVVS P +IA+HYFKGWFLIDMVAAIPFDLLIFGSGS+E   LIGLLKTARL
Sbjct: 472 TTYVNQNEEVVSDPAKIAIHYFKGWFLIDMVAAIPFDLLIFGSGSDETTTLIGLLKTARL 531

Query: 178 LRLVRVARKLDRYSEYGAAVLFLLMCTFALIAHWLACIWYAIGNMEQPHMDSRIGWLHNL 237
           LRLVRVARKLDRYSEYGAAVL LLMC FALIAHWLACIWYAIGN+E+P++  +IGWL +L
Sbjct: 532 LRLVRVARKLDRYSEYGAAVLMLLMCIFALIAHWLACIWYAIGNVERPYLTDKIGWLDSL 591

Query: 238 GDQIGKPYNSS-GLGGPSIKDKYVTALYFTFSSLTSVGFGNVSPNTNSEKIFSICVMLIG 296
           G QIGK YN S    GPSIKDKYVTALYFTFSSLTSVGFGNVSPNTNSEKIFSICVMLIG
Sbjct: 592 GQQIGKRYNDSDSSSGPSIKDKYVTALYFTFSSLTSVGFGNVSPNTNSEKIFSICVMLIG 651

Query: 297 SLMYASIFGNVSAIIQRLYSGTARYHTQMLRVREFIRFHQIPNPLRQRLEEYFQHAWSYT 356
           SLMYASIFGNVSAIIQRLYSGTARYH QMLRV+EFIRFHQIPNPLRQRLEEYFQHAW+YT
Sbjct: 652 SLMYASIFGNVSAIIQRLYSGTARYHMQMLRVKEFIRFHQIPNPLRQRLEEYFQHAWTYT 711

Query: 357 NGIDMNAVLKGFPECLQADICLHLNRSLLQHCKPFRGATKGCLRALAMKFKTTHAPPGDT 416
           NGIDMN VLKGFPECLQADICLHLN++LLQ+CK FRGA+KGCLRALAMKFKTTHAPPGDT
Sbjct: 712 NGIDMNMVLKGFPECLQADICLHLNQTLLQNCKAFRGASKGCLRALAMKFKTTHAPPGDT 771

Query: 417 LVHAGDLLTALYFISRGSIEILRGDVVVAILGKNDIFGEPLNLYARPGKSNGDVRALTYC 476
           LVH GD+LTALYF+SRGSIEIL+ D+VVAILGKNDIFGE ++LYA+PGKSN DVRALTYC
Sbjct: 772 LVHCGDVLTALYFLSRGSIEILKDDIVVAILGKNDIFGEMVHLYAKPGKSNADVRALTYC 831

Query: 477 DLHKIHRDDLLEVLDMYPEFSDHFWSSLEITFNLR----DTNMIPGSPGSTELEGGFSRQ 532
           DLHKI R+DLLEVLDMYPEFSDHF ++LE+TFNLR      +++  S    + EG   + 
Sbjct: 832 DLHKIQREDLLEVLDMYPEFSDHFLTNLELTFNLRHESAKADLLLRSQSVNDSEGDNCKL 891

Query: 533 RKRKLSFRRRTDKDTEQPG 551
           R+RK SF    DK     G
Sbjct: 892 RRRKFSFDSEGDKGNSTNG 910


>gi297668726
          Length = 1196

 Score =  936 bits (2419), Expect = 0.0,   Method: Compositional matrix adjust.
 Identities = 488/714 (68%), Positives = 544/714 (76%), Gaps = 35/714 (4%)

Query: 1    TSDREIIAPKIKERTHNVTEKVTQVLSLGADVLPEYKLQAPRIHRWTILHYSPFKAVWDW 60
            +SD+ IIAPK+K+RTHNVTEKVTQVLSLGADVLPEYKLQ PRI+++TILHYSPFKAVWDW
Sbjct: 353  SSDKTIIAPKVKDRTHNVTEKVTQVLSLGADVLPEYKLQTPRINKFTILHYSPFKAVWDW 412

Query: 61   LILLLVIYTAVFTPYSAAFLLKETEEGPPATECGYACQPLAVVDLIVDIMFIVDILINFR 120
            LILLLVIYTA+FTPYSAAFLL + EE     ECGY+C PL VVDLIVDIMFI+DILINFR
Sbjct: 413  LILLLVIYTAIFTPYSAAFLLNDREEQK-RRECGYSCSPLNVVDLIVDIMFIIDILINFR 471

Query: 121  TTYVNANEEVVSHPGRIAVHYFKGWFLIDMVAAIPFDLLIFGSGSEE---LIGLLKTARL 177
            TTYVN NEEVVS P +IA+HYFKGWFLIDMVAAIPFDLLIFGSGS+E   LIGLLKTARL
Sbjct: 472  TTYVNQNEEVVSDPAKIAIHYFKGWFLIDMVAAIPFDLLIFGSGSDETTTLIGLLKTARL 531

Query: 178  LRLVRVARKLDRYSEYGAAVLFLLMCTFALIAHWLACIWYAIGNMEQPHMDSRIGWLHNL 237
            LRLVRVARKLDRYSEYGAAVL LLMC FALIAHWLACIWYAIGN+E+P++  +IGWL +L
Sbjct: 532  LRLVRVARKLDRYSEYGAAVLMLLMCIFALIAHWLACIWYAIGNVERPYLTDKIGWLDSL 591

Query: 238  GDQIGKPYNSS-GLGGPSIKDKYVTALYFTFSSLTSVGFGNVSPNTNSEKIFSICVMLIG 296
            G QIGK YN S    GPSIKDKYVTALYFTFSSLTSVGFGNVSPNTNSEKIFSICVMLIG
Sbjct: 592  GQQIGKRYNDSDSSSGPSIKDKYVTALYFTFSSLTSVGFGNVSPNTNSEKIFSICVMLIG 651

Query: 297  SLMYASIFGNVSAIIQRLYSGTARYHTQMLRVREFIRFHQIPNPLRQRLEEYFQHAWSYT 356
            SLMYASIFGNVSAIIQRLYSGTARYH QMLRV+EFIRFHQIPNPLRQRLEEYFQHAW+YT
Sbjct: 652  SLMYASIFGNVSAIIQRLYSGTARYHMQMLRVKEFIRFHQIPNPLRQRLEEYFQHAWTYT 711

Query: 357  NGIDMNAVLKGFPECLQADICLHLNRSLLQHCKPFRGATKGCLRALAMKFKTTHAPPGDT 416
            NGIDMN VLKGFPECLQADICLHLN++LLQ+CK FRGA+KGCLRALAMKFKTTHAPPGDT
Sbjct: 712  NGIDMNMVLKGFPECLQADICLHLNQTLLQNCKAFRGASKGCLRALAMKFKTTHAPPGDT 771

Query: 417  LVHAGDLLTALYFISRGSIEILRGDVVVAILGKNDIFGEPLNLYARPGKSNGDVRALTYC 476
            LVH GD+LTALYF+SRGSIEIL+ D+VVAILGKNDIFGE ++LYA+PGKSN DVRALTYC
Sbjct: 772  LVHCGDVLTALYFLSRGSIEILKDDIVVAILGKNDIFGEMVHLYAKPGKSNADVRALTYC 831

Query: 477  DLHKIHRDDLLEVLDMYPEFSDHFWSSLEITFNLRDTNM---IPGSPGSTELEGGFSRQR 533
            DLHKI R+DLLEVLDMYPEFSDHF ++LE+TFNLR  +    +  S    + EG   + R
Sbjct: 832  DLHKIQREDLLEVLDMYPEFSDHFLTNLELTFNLRHESAKADLLRSQSMNDSEGDNCKLR 891

Query: 534  KRKLSFRRRTDKDTEQPGEVSALGPGRAGAGPSSRGRPGGPWGESPSSGPSSPESSEDEG 593
            +RKLSF      ++E   E S   P  +             + E  S   S   S +DE 
Sbjct: 892  RRKLSF------ESEGEKENSTNDPEDSADTIRHYQSSKRHFEEKKSRSSSFISSIDDEQ 945

Query: 594  PGRSSSPLRLVPFSSPRPPGEPPGGEPLMEDCEKSSDTCNPLSGAFSGVSNIFSFWGDSR 653
                       P  S      P  G+    D E++     P SG         S    + 
Sbjct: 946  K----------PLFSGIVDSSPGIGKASGLDFEETV----PTSGRMHIDKRSHSCKDITD 991

Query: 654  GRQYQELPRCPAP---TPSLLNIPL----SSPGRRPRGDVESRLDALQRQLNRL 700
             R ++     P P   +PS L         +      G+VE RLD LQ QLNRL
Sbjct: 992  MRSWERENAHPQPEDSSPSALQRAAWGISETESDLTYGEVEQRLDLLQEQLNRL 1045


>gi348585701
          Length = 1306

 Score =  935 bits (2417), Expect = 0.0,   Method: Compositional matrix adjust.
 Identities = 488/709 (68%), Positives = 544/709 (76%), Gaps = 27/709 (3%)

Query: 1    TSDREIIAPKIKERTHNVTEKVTQVLSLGADVLPEYKLQAPRIHRWTILHYSPFKAVWDW 60
            +SD+ IIAPK+KERTHNVTEKVTQVLSLGADVLPEYKLQ PRI+++TILHYSPFKAVWDW
Sbjct: 465  SSDKTIIAPKVKERTHNVTEKVTQVLSLGADVLPEYKLQTPRINKFTILHYSPFKAVWDW 524

Query: 61   LILLLVIYTAVFTPYSAAFLLKETEEGPPATECGYACQPLAVVDLIVDIMFIVDILINFR 120
            LILLLVIYTA+FTPYSAAFLL + EE     ECGY+C PL VVDLIVDIMFI+DILINFR
Sbjct: 525  LILLLVIYTAIFTPYSAAFLLNDREEQK-RRECGYSCSPLNVVDLIVDIMFIIDILINFR 583

Query: 121  TTYVNANEEVVSHPGRIAVHYFKGWFLIDMVAAIPFDLLIFGSGSEE---LIGLLKTARL 177
            TTYVN NEEVVS P +IA+HYFKGWFLIDMVAAIPFDLLIFGSGS+E   LIGLLKTARL
Sbjct: 584  TTYVNQNEEVVSDPAKIAIHYFKGWFLIDMVAAIPFDLLIFGSGSDETTTLIGLLKTARL 643

Query: 178  LRLVRVARKLDRYSEYGAAVLFLLMCTFALIAHWLACIWYAIGNMEQPHMDSRIGWLHNL 237
            LRLVRVARKLDRYSEYGAAVL LLMC FALIAHWLACIWYAIGN+E+P++  +IGWL +L
Sbjct: 644  LRLVRVARKLDRYSEYGAAVLMLLMCIFALIAHWLACIWYAIGNVERPYLTDKIGWLDSL 703

Query: 238  GDQIGKPYNSS-GLGGPSIKDKYVTALYFTFSSLTSVGFGNVSPNTNSEKIFSICVMLIG 296
            G QIGK YN S    GPSIKDKYVTALYFTFSSLTSVGFGNVSPNTNSEKIFSICVMLIG
Sbjct: 704  GQQIGKHYNESDSSSGPSIKDKYVTALYFTFSSLTSVGFGNVSPNTNSEKIFSICVMLIG 763

Query: 297  SLMYASIFGNVSAIIQRLYSGTARYHTQMLRVREFIRFHQIPNPLRQRLEEYFQHAWSYT 356
            SLMYASIFGNVSAIIQRLYSGTARYH QMLRV+EFIRFHQIPNPLRQRLEEYFQHAW+YT
Sbjct: 764  SLMYASIFGNVSAIIQRLYSGTARYHMQMLRVKEFIRFHQIPNPLRQRLEEYFQHAWTYT 823

Query: 357  NGIDMN-AVLKGFPECLQADICLHLNRSLLQHCKPFRGATKGCLRALAMKFKTTHAPPGD 415
            NGIDMN  VLKGFPECLQADICLHLN++LLQ+CK FRGA+KGCLRALAMKFKTTHAPPGD
Sbjct: 824  NGIDMNMEVLKGFPECLQADICLHLNQTLLQNCKAFRGASKGCLRALAMKFKTTHAPPGD 883

Query: 416  TLVHAGDLLTALYFISRGSIEILRGDVVVAILGKNDIFGEPLNLYARPGKSNGDVRALTY 475
            TLVH GD+LTALYF+SRGSIEIL+ D+VVAILGKNDIFGE ++LYA+PGKSN DVRALTY
Sbjct: 884  TLVHCGDVLTALYFLSRGSIEILKDDIVVAILGKNDIFGEMVHLYAKPGKSNADVRALTY 943

Query: 476  CDLHKIHRDDLLEVLDMYPEFSDHFWSSLEITFNLRDTNMIPGSPGSTELEGGFSRQRKR 535
            CDLHKI R+DLLEVLDMYPEFSDHF ++LE+TFNLR  +    +    + E    + R+R
Sbjct: 944  CDLHKIQREDLLEVLDMYPEFSDHFLTNLELTFNLRHES----AKSMNDSEXRNFKLRRR 999

Query: 536  KLSFRRRTDKDTEQPGEVSALGPGRAGAGPSSRGRPGGPWGESPSSGPSSPESSEDEGP- 594
            +LSF    DKD  +  E S   P  +             + E  S   S   S +DE   
Sbjct: 1000 RLSFESEGDKDFGK--ENSTNDPEDSTDTIRHYQSSKKHFEEKKSRSSSFISSIDDEQKP 1057

Query: 595  ---GRSSSPLRLVPFSSPRPPGEPPGGEPLMEDCEKSSDTCNPLSGAFSGVSNIFSFWGD 651
               G   S  RL   +  +     P    +  D  K S +C  ++G  S        W +
Sbjct: 1058 LFSGTVDSTPRLGKATGLQFEETMPTSGRMHTD--KRSHSCRDITGMQS--------WEE 1107

Query: 652  SRGRQYQELPRCPAPTPSLLNIPLSSPGRRPRGDVESRLDALQRQLNRL 700
               R   E    PA   +       +      G+VE RLD LQ QLNRL
Sbjct: 1108 HHTRTQPEECSTPALQQTAWGTS-ETESDLTYGEVEQRLDLLQEQLNRL 1155


>gi27886653
          Length = 1196

 Score =  935 bits (2417), Expect = 0.0,   Method: Compositional matrix adjust.
 Identities = 488/714 (68%), Positives = 544/714 (76%), Gaps = 35/714 (4%)

Query: 1    TSDREIIAPKIKERTHNVTEKVTQVLSLGADVLPEYKLQAPRIHRWTILHYSPFKAVWDW 60
            +SD+ IIAPK+K+RTHNVTEKVTQVLSLGADVLPEYKLQ PRI+++TILHYSPFKAVWDW
Sbjct: 353  SSDKTIIAPKVKDRTHNVTEKVTQVLSLGADVLPEYKLQTPRINKFTILHYSPFKAVWDW 412

Query: 61   LILLLVIYTAVFTPYSAAFLLKETEEGPPATECGYACQPLAVVDLIVDIMFIVDILINFR 120
            LILLLVIYTA+FTPYSAAFLL + EE     ECGY+C PL VVDLIVDIMFI+DILINFR
Sbjct: 413  LILLLVIYTAIFTPYSAAFLLNDREEQK-RRECGYSCSPLNVVDLIVDIMFIIDILINFR 471

Query: 121  TTYVNANEEVVSHPGRIAVHYFKGWFLIDMVAAIPFDLLIFGSGSEE---LIGLLKTARL 177
            TTYVN NEEVVS P +IA+HYFKGWFLIDMVAAIPFDLLIFGSGS+E   LIGLLKTARL
Sbjct: 472  TTYVNQNEEVVSDPAKIAIHYFKGWFLIDMVAAIPFDLLIFGSGSDETTTLIGLLKTARL 531

Query: 178  LRLVRVARKLDRYSEYGAAVLFLLMCTFALIAHWLACIWYAIGNMEQPHMDSRIGWLHNL 237
            LRLVRVARKLDRYSEYGAAVL LLMC FALIAHWLACIWYAIGN+E+P++  +IGWL +L
Sbjct: 532  LRLVRVARKLDRYSEYGAAVLMLLMCIFALIAHWLACIWYAIGNVERPYLTDKIGWLDSL 591

Query: 238  GDQIGKPYNSS-GLGGPSIKDKYVTALYFTFSSLTSVGFGNVSPNTNSEKIFSICVMLIG 296
            G QIGK YN S    GPSIKDKYVTALYFTFSSLTSVGFGNVSPNTNSEKIFSICVMLIG
Sbjct: 592  GQQIGKRYNDSDSSSGPSIKDKYVTALYFTFSSLTSVGFGNVSPNTNSEKIFSICVMLIG 651

Query: 297  SLMYASIFGNVSAIIQRLYSGTARYHTQMLRVREFIRFHQIPNPLRQRLEEYFQHAWSYT 356
            SLMYASIFGNVSAIIQRLYSGTARYH QMLRV+EFIRFHQIPNPLRQRLEEYFQHAW+YT
Sbjct: 652  SLMYASIFGNVSAIIQRLYSGTARYHMQMLRVKEFIRFHQIPNPLRQRLEEYFQHAWTYT 711

Query: 357  NGIDMNAVLKGFPECLQADICLHLNRSLLQHCKPFRGATKGCLRALAMKFKTTHAPPGDT 416
            NGIDMN VLKGFPECLQADICLHLN++LLQ+CK FRGA+KGCLRALAMKFKTTHAPPGDT
Sbjct: 712  NGIDMNMVLKGFPECLQADICLHLNQTLLQNCKAFRGASKGCLRALAMKFKTTHAPPGDT 771

Query: 417  LVHAGDLLTALYFISRGSIEILRGDVVVAILGKNDIFGEPLNLYARPGKSNGDVRALTYC 476
            LVH GD+LTALYF+SRGSIEIL+ D+VVAILGKNDIFGE ++LYA+PGKSN DVRALTYC
Sbjct: 772  LVHCGDVLTALYFLSRGSIEILKDDIVVAILGKNDIFGEMVHLYAKPGKSNADVRALTYC 831

Query: 477  DLHKIHRDDLLEVLDMYPEFSDHFWSSLEITFNLRDTNM---IPGSPGSTELEGGFSRQR 533
            DLHKI R+DLLEVLDMYPEFSDHF ++LE+TFNLR  +    +  S    + EG   + R
Sbjct: 832  DLHKIQREDLLEVLDMYPEFSDHFLTNLELTFNLRHESAKADLLRSQSMNDSEGDNCKLR 891

Query: 534  KRKLSFRRRTDKDTEQPGEVSALGPGRAGAGPSSRGRPGGPWGESPSSGPSSPESSEDEG 593
            +RKLSF      ++E   E S   P  +             + E  S   S   S +DE 
Sbjct: 892  RRKLSF------ESEGEKENSTNDPEDSADTIRHYQSSKRHFEEKKSRSSSFISSIDDEQ 945

Query: 594  PGRSSSPLRLVPFSSPRPPGEPPGGEPLMEDCEKSSDTCNPLSGAFSGVSNIFSFWGDSR 653
                       P  S      P  G+    D E++     P SG         S    + 
Sbjct: 946  K----------PLFSGIVDSSPGIGKASGLDFEETV----PTSGRMHIDKRSHSCKDITD 991

Query: 654  GRQYQELPRCPAP---TPSLLNIPL----SSPGRRPRGDVESRLDALQRQLNRL 700
             R ++     P P   +PS L         +      G+VE RLD LQ QLNRL
Sbjct: 992  MRSWERENAHPQPEDSSPSALQRAAWGISETESDLTYGEVEQRLDLLQEQLNRL 1045


>gi109099864
          Length = 1195

 Score =  935 bits (2416), Expect = 0.0,   Method: Compositional matrix adjust.
 Identities = 450/554 (81%), Positives = 494/554 (89%), Gaps = 8/554 (1%)

Query: 1   TSDREIIAPKIKERTHNVTEKVTQVLSLGADVLPEYKLQAPRIHRWTILHYSPFKAVWDW 60
           +SD+ IIAPK+K+RTHNVTEKVTQVLSLGADVLPEYKLQ PRI+++TILHYSPFKAVWDW
Sbjct: 352 SSDKTIIAPKVKDRTHNVTEKVTQVLSLGADVLPEYKLQTPRINKFTILHYSPFKAVWDW 411

Query: 61  LILLLVIYTAVFTPYSAAFLLKETEEGPPATECGYACQPLAVVDLIVDIMFIVDILINFR 120
           LILLLVIYTA+FTPYSAAFLL + EE     ECGY+C PL VVDLIVDIMFI+DILINFR
Sbjct: 412 LILLLVIYTAIFTPYSAAFLLNDREEQK-RRECGYSCSPLNVVDLIVDIMFIIDILINFR 470

Query: 121 TTYVNANEEVVSHPGRIAVHYFKGWFLIDMVAAIPFDLLIFGSGSEE---LIGLLKTARL 177
           TTYVN NEEVVS P +IA+HYFKGWFLIDMVAAIPFDLLIFGSGS+E   LIGLLKTARL
Sbjct: 471 TTYVNQNEEVVSDPAKIAIHYFKGWFLIDMVAAIPFDLLIFGSGSDETTTLIGLLKTARL 530

Query: 178 LRLVRVARKLDRYSEYGAAVLFLLMCTFALIAHWLACIWYAIGNMEQPHMDSRIGWLHNL 237
           LRLVRVARKLDRYSEYGAAVL LLMC FALIAHWLACIWYAIGN+E+P++  +IGWL +L
Sbjct: 531 LRLVRVARKLDRYSEYGAAVLMLLMCIFALIAHWLACIWYAIGNVERPYLTDKIGWLDSL 590

Query: 238 GDQIGKPYNSS-GLGGPSIKDKYVTALYFTFSSLTSVGFGNVSPNTNSEKIFSICVMLIG 296
           G QIGK YN S    GPSIKDKYVTALYFTFSSLTSVGFGNVSPNTNSEKIFSICVMLIG
Sbjct: 591 GQQIGKRYNDSDSSSGPSIKDKYVTALYFTFSSLTSVGFGNVSPNTNSEKIFSICVMLIG 650

Query: 297 SLMYASIFGNVSAIIQRLYSGTARYHTQMLRVREFIRFHQIPNPLRQRLEEYFQHAWSYT 356
           SLMYASIFGNVSAIIQRLYSGTARYH QMLRV+EFIRFHQIPNPLRQRLEEYFQHAW+YT
Sbjct: 651 SLMYASIFGNVSAIIQRLYSGTARYHMQMLRVKEFIRFHQIPNPLRQRLEEYFQHAWTYT 710

Query: 357 NGIDMNAVLKGFPECLQADICLHLNRSLLQHCKPFRGATKGCLRALAMKFKTTHAPPGDT 416
           NGIDMN VLKGFPECLQADICLHLN++LLQ+CK FRGA+KGCLRALAMKFKTTHAPPGDT
Sbjct: 711 NGIDMNMVLKGFPECLQADICLHLNQTLLQNCKAFRGASKGCLRALAMKFKTTHAPPGDT 770

Query: 417 LVHAGDLLTALYFISRGSIEILRGDVVVAILGKNDIFGEPLNLYARPGKSNGDVRALTYC 476
           LVH GD+LTALYF+SRGSIEIL+ D+VVAILGKNDIFGE ++LYA+PGKSN DVRALTYC
Sbjct: 771 LVHCGDVLTALYFLSRGSIEILKDDIVVAILGKNDIFGEMVHLYAKPGKSNADVRALTYC 830

Query: 477 DLHKIHRDDLLEVLDMYPEFSDHFWSSLEITFNLRDTNM---IPGSPGSTELEGGFSRQR 533
           DLHKI R+DLLEVLDMYPEFSDHF ++LE+TFNLR  +    +  S    + EG   + R
Sbjct: 831 DLHKIQREDLLEVLDMYPEFSDHFLTNLELTFNLRHESAKADLLRSQSMNDSEGDNCKLR 890

Query: 534 KRKLSFRRRTDKDT 547
           +RKLSF    +K+ 
Sbjct: 891 RRKLSFESEGEKEN 904


>gi114581438
          Length = 1196

 Score =  934 bits (2415), Expect = 0.0,   Method: Compositional matrix adjust.
 Identities = 488/714 (68%), Positives = 544/714 (76%), Gaps = 35/714 (4%)

Query: 1    TSDREIIAPKIKERTHNVTEKVTQVLSLGADVLPEYKLQAPRIHRWTILHYSPFKAVWDW 60
            +SD+ IIAPK+K+RTHNVTEKVTQVLSLGADVLPEYKLQ PRI+++TILHYSPFKAVWDW
Sbjct: 353  SSDKTIIAPKVKDRTHNVTEKVTQVLSLGADVLPEYKLQTPRINKFTILHYSPFKAVWDW 412

Query: 61   LILLLVIYTAVFTPYSAAFLLKETEEGPPATECGYACQPLAVVDLIVDIMFIVDILINFR 120
            LILLLVIYTA+FTPYSAAFLL + EE     ECGY+C PL VVDLIVDIMFI+DILINFR
Sbjct: 413  LILLLVIYTAIFTPYSAAFLLNDREEQK-RRECGYSCSPLNVVDLIVDIMFIIDILINFR 471

Query: 121  TTYVNANEEVVSHPGRIAVHYFKGWFLIDMVAAIPFDLLIFGSGSEE---LIGLLKTARL 177
            TTYVN NEEVVS P +IA+HYFKGWFLIDMVAAIPFDLLIFGSGS+E   LIGLLKTARL
Sbjct: 472  TTYVNQNEEVVSDPAKIAIHYFKGWFLIDMVAAIPFDLLIFGSGSDETTTLIGLLKTARL 531

Query: 178  LRLVRVARKLDRYSEYGAAVLFLLMCTFALIAHWLACIWYAIGNMEQPHMDSRIGWLHNL 237
            LRLVRVARKLDRYSEYGAAVL LLMC FALIAHWLACIWYAIGN+E+P++  +IGWL +L
Sbjct: 532  LRLVRVARKLDRYSEYGAAVLMLLMCIFALIAHWLACIWYAIGNVERPYLTDKIGWLDSL 591

Query: 238  GDQIGKPYNSS-GLGGPSIKDKYVTALYFTFSSLTSVGFGNVSPNTNSEKIFSICVMLIG 296
            G QIGK YN S    GPSIKDKYVTALYFTFSSLTSVGFGNVSPNTNSEKIFSICVMLIG
Sbjct: 592  GQQIGKRYNDSDSSSGPSIKDKYVTALYFTFSSLTSVGFGNVSPNTNSEKIFSICVMLIG 651

Query: 297  SLMYASIFGNVSAIIQRLYSGTARYHTQMLRVREFIRFHQIPNPLRQRLEEYFQHAWSYT 356
            SLMYASIFGNVSAIIQRLYSGTARYH QMLRV+EFIRFHQIPNPLRQRLEEYFQHAW+YT
Sbjct: 652  SLMYASIFGNVSAIIQRLYSGTARYHMQMLRVKEFIRFHQIPNPLRQRLEEYFQHAWTYT 711

Query: 357  NGIDMNAVLKGFPECLQADICLHLNRSLLQHCKPFRGATKGCLRALAMKFKTTHAPPGDT 416
            NGIDMN VLKGFPECLQADICLHLN++LLQ+CK FRGA+KGCLRALAMKFKTTHAPPGDT
Sbjct: 712  NGIDMNMVLKGFPECLQADICLHLNQTLLQNCKAFRGASKGCLRALAMKFKTTHAPPGDT 771

Query: 417  LVHAGDLLTALYFISRGSIEILRGDVVVAILGKNDIFGEPLNLYARPGKSNGDVRALTYC 476
            LVH GD+LTALYF+SRGSIEIL+ D+VVAILGKNDIFGE ++LYA+PGKSN DVRALTYC
Sbjct: 772  LVHCGDVLTALYFLSRGSIEILKDDIVVAILGKNDIFGEMVHLYAKPGKSNADVRALTYC 831

Query: 477  DLHKIHRDDLLEVLDMYPEFSDHFWSSLEITFNLRDTNM---IPGSPGSTELEGGFSRQR 533
            DLHKI R+DLLEVLDMYPEFSDHF ++LE+TFNLR  +    +  S    + EG   + R
Sbjct: 832  DLHKIQREDLLEVLDMYPEFSDHFLTNLELTFNLRHESAKADLLRSQSMNDSEGDNCKLR 891

Query: 534  KRKLSFRRRTDKDTEQPGEVSALGPGRAGAGPSSRGRPGGPWGESPSSGPSSPESSEDEG 593
            +RKLSF      ++E   E S   P  +             + E  S   S   S +DE 
Sbjct: 892  RRKLSF------ESEGEKENSTNDPEDSADTIRHYQSSKRHFEEKKSRSSSFISSIDDEQ 945

Query: 594  PGRSSSPLRLVPFSSPRPPGEPPGGEPLMEDCEKSSDTCNPLSGAFSGVSNIFSFWGDSR 653
                       P  S      P  G+    D E++     P SG         S    + 
Sbjct: 946  K----------PLFSGIVDSSPGIGKASGLDFEETV----PTSGRMHIDKRSHSCKDITD 991

Query: 654  GRQYQELPRCPAP---TPSLLNIPL----SSPGRRPRGDVESRLDALQRQLNRL 700
             R ++     P P   +PS L         +      G+VE RLD LQ QLNRL
Sbjct: 992  MRSWERENAHPQPEDSSPSALQRAAWGISETESDLTYGEVEQRLDLLQEQLNRL 1045


>gi344268043
          Length = 1196

 Score =  934 bits (2414), Expect = 0.0,   Method: Compositional matrix adjust.
 Identities = 486/714 (68%), Positives = 550/714 (77%), Gaps = 35/714 (4%)

Query: 1    TSDREIIAPKIKERTHNVTEKVTQVLSLGADVLPEYKLQAPRIHRWTILHYSPFKAVWDW 60
            +SD+ IIAPK+K+RTHNVTEKVTQVLSLGADVLPEYKLQ PRI+++TILHYSPFKAVWDW
Sbjct: 353  SSDKTIIAPKVKDRTHNVTEKVTQVLSLGADVLPEYKLQTPRINKFTILHYSPFKAVWDW 412

Query: 61   LILLLVIYTAVFTPYSAAFLLKETEEGPPATECGYACQPLAVVDLIVDIMFIVDILINFR 120
            LILLLVIYTA+FTPYSAAFLL + EE     ECGY+C PL VVDLIVDIMFI+DILINFR
Sbjct: 413  LILLLVIYTAIFTPYSAAFLLNDREEQK-RRECGYSCSPLNVVDLIVDIMFIIDILINFR 471

Query: 121  TTYVNANEEVVSHPGRIAVHYFKGWFLIDMVAAIPFDLLIFGSGSEE---LIGLLKTARL 177
            TTYVN NEEVVS P +IA+HYFKGWFLIDMVAAIPFDLLIFGSGS+E   LIGLLKTARL
Sbjct: 472  TTYVNQNEEVVSDPAKIAIHYFKGWFLIDMVAAIPFDLLIFGSGSDETTTLIGLLKTARL 531

Query: 178  LRLVRVARKLDRYSEYGAAVLFLLMCTFALIAHWLACIWYAIGNMEQPHMDSRIGWLHNL 237
            LRLVRVARKLDRYSEYGAAVL LLMC FALIAHWLACIWYAIGN+E+P++  +IGWL  L
Sbjct: 532  LRLVRVARKLDRYSEYGAAVLMLLMCIFALIAHWLACIWYAIGNVERPYLTDKIGWLDTL 591

Query: 238  GDQIGKPYNSS-GLGGPSIKDKYVTALYFTFSSLTSVGFGNVSPNTNSEKIFSICVMLIG 296
            G QIGK YN S    GPSIKDKYVTALYFTFSSLTSVGFGNVSPNTNSEKIFSICVMLIG
Sbjct: 592  GLQIGKRYNDSDSSSGPSIKDKYVTALYFTFSSLTSVGFGNVSPNTNSEKIFSICVMLIG 651

Query: 297  SLMYASIFGNVSAIIQRLYSGTARYHTQMLRVREFIRFHQIPNPLRQRLEEYFQHAWSYT 356
            SLMYASIFGNVSAIIQRLYSGTARYH QMLRV+EFIRFHQIPNPLRQRLEEYFQHAW+YT
Sbjct: 652  SLMYASIFGNVSAIIQRLYSGTARYHMQMLRVKEFIRFHQIPNPLRQRLEEYFQHAWTYT 711

Query: 357  NGIDMNAVLKGFPECLQADICLHLNRSLLQHCKPFRGATKGCLRALAMKFKTTHAPPGDT 416
            NGIDMN VLKGFPECLQADICLHLN++LLQ+CK FRGA+KGCLRALAMKFKTTHAPPGDT
Sbjct: 712  NGIDMNMVLKGFPECLQADICLHLNQTLLQNCKAFRGASKGCLRALAMKFKTTHAPPGDT 771

Query: 417  LVHAGDLLTALYFISRGSIEILRGDVVVAILGKNDIFGEPLNLYARPGKSNGDVRALTYC 476
            LVH GD+LTALYF+SRGSIEIL+ D+VVAILGKNDIFGE ++LYA+PGKSN DVRALTYC
Sbjct: 772  LVHCGDVLTALYFLSRGSIEILKDDIVVAILGKNDIFGEMVHLYAKPGKSNADVRALTYC 831

Query: 477  DLHKIHRDDLLEVLDMYPEFSDHFWSSLEITFNLR----DTNMIPGSPGSTELEGGFSRQ 532
            DLHKI R+DLLEVLDMYPEFSDHF ++LE+TFNLR      +++  S    + EG   + 
Sbjct: 832  DLHKIQREDLLEVLDMYPEFSDHFLTNLELTFNLRHESAKADLLLRSQSMNDSEGENCKL 891

Query: 533  RKRKLSFRRRTDKDTEQPGEVSALGPGRAGAGPSSRGRPGGPWGESPSSGPSSPESSEDE 592
            R+RKL        ++E   E S   P  +             + E  S   S   S +DE
Sbjct: 892  RRRKLF-------ESEGEKENSTNDPEDSEDTIRHYQSSKKHFEEKKSRSSSFISSIDDE 944

Query: 593  GPGRSSSPLRLVPFSSPRPPGEPPGGEPLMEDCEKSSDT--CNPLSGAFSGVSNIFSFWG 650
                   PL      SP   G+  G +   E+   +S+    +  S ++  +++I S+  
Sbjct: 945  -----QKPLFSGIADSPLGTGKATGLD--FEETVPTSERIHIDKRSHSYKDITDIRSWER 997

Query: 651  DSRGRQYQELPRCPAPTPSLLNIPL----SSPGRRPRGDVESRLDALQRQLNRL 700
            ++   Q  E       +PS L         +      G+VE RLD LQ QLNRL
Sbjct: 998  ENARTQPHE------SSPSALQQAAWGISETESDLTYGEVEQRLDLLQEQLNRL 1045


>gi62702227
          Length = 940

 Score =  933 bits (2411), Expect = 0.0,   Method: Compositional matrix adjust.
 Identities = 450/554 (81%), Positives = 494/554 (89%), Gaps = 8/554 (1%)

Query: 1   TSDREIIAPKIKERTHNVTEKVTQVLSLGADVLPEYKLQAPRIHRWTILHYSPFKAVWDW 60
           +SD+ IIAPK+K+RTHNVTEKVTQVLSLGADVLPEYKLQ PRI+++TILHYSPFKAVWDW
Sbjct: 250 SSDKTIIAPKVKDRTHNVTEKVTQVLSLGADVLPEYKLQTPRINKFTILHYSPFKAVWDW 309

Query: 61  LILLLVIYTAVFTPYSAAFLLKETEEGPPATECGYACQPLAVVDLIVDIMFIVDILINFR 120
           LILLLVIYTA+FTPYSAAFLL + EE     ECGY+C PL VVDLIVDIMFI+DILINFR
Sbjct: 310 LILLLVIYTAIFTPYSAAFLLNDREE-QKRRECGYSCSPLNVVDLIVDIMFIIDILINFR 368

Query: 121 TTYVNANEEVVSHPGRIAVHYFKGWFLIDMVAAIPFDLLIFGSGSEE---LIGLLKTARL 177
           TTYVN NEEVVS P +IA+HYFKGWFLIDMVAAIPFDLLIFGSGS+E   LIGLLKTARL
Sbjct: 369 TTYVNQNEEVVSDPAKIAIHYFKGWFLIDMVAAIPFDLLIFGSGSDETTTLIGLLKTARL 428

Query: 178 LRLVRVARKLDRYSEYGAAVLFLLMCTFALIAHWLACIWYAIGNMEQPHMDSRIGWLHNL 237
           LRLVRVARKLDRYSEYGAAVL LLMC FALIAHWLACIWYAIGN+E+P++  +IGWL +L
Sbjct: 429 LRLVRVARKLDRYSEYGAAVLMLLMCIFALIAHWLACIWYAIGNVERPYLTDKIGWLDSL 488

Query: 238 GDQIGKPYNSS-GLGGPSIKDKYVTALYFTFSSLTSVGFGNVSPNTNSEKIFSICVMLIG 296
           G QIGK YN S    GPSIKDKYVTALYFTFSSLTSVGFGNVSPNTNSEKIFSICVMLIG
Sbjct: 489 GQQIGKRYNDSDSSSGPSIKDKYVTALYFTFSSLTSVGFGNVSPNTNSEKIFSICVMLIG 548

Query: 297 SLMYASIFGNVSAIIQRLYSGTARYHTQMLRVREFIRFHQIPNPLRQRLEEYFQHAWSYT 356
           SLMYASIFGNVSAIIQRLYSGTARYH QMLRV+EFIRFHQIPNPLRQRLEEYFQHAW+YT
Sbjct: 549 SLMYASIFGNVSAIIQRLYSGTARYHMQMLRVKEFIRFHQIPNPLRQRLEEYFQHAWTYT 608

Query: 357 NGIDMNAVLKGFPECLQADICLHLNRSLLQHCKPFRGATKGCLRALAMKFKTTHAPPGDT 416
           NGIDMN VLKGFPECLQADICLHLN++LLQ+CK FRGA+KGCLRALAMKFKTTHAPPGDT
Sbjct: 609 NGIDMNMVLKGFPECLQADICLHLNQTLLQNCKAFRGASKGCLRALAMKFKTTHAPPGDT 668

Query: 417 LVHAGDLLTALYFISRGSIEILRGDVVVAILGKNDIFGEPLNLYARPGKSNGDVRALTYC 476
           LVH GD+LTALYF+SRGSIEIL+ D+VVAILGKNDIFGE ++LYA+PGKSN DVRALTYC
Sbjct: 669 LVHCGDVLTALYFLSRGSIEILKDDIVVAILGKNDIFGEMVHLYAKPGKSNADVRALTYC 728

Query: 477 DLHKIHRDDLLEVLDMYPEFSDHFWSSLEITFNLRDTNM---IPGSPGSTELEGGFSRQR 533
           DLHKI R+DLLEVLDMYPEFSDHF ++LE+TFNLR  +    +  S    + EG   + R
Sbjct: 729 DLHKIQREDLLEVLDMYPEFSDHFLTNLELTFNLRHESAKADLLRSQSMNDSEGDNCKLR 788

Query: 534 KRKLSFRRRTDKDT 547
           +RKLSF    +K+ 
Sbjct: 789 RRKLSFESEGEKEN 802


>gi332234055
          Length = 1196

 Score =  932 bits (2409), Expect = 0.0,   Method: Compositional matrix adjust.
 Identities = 449/554 (81%), Positives = 493/554 (88%), Gaps = 8/554 (1%)

Query: 1   TSDREIIAPKIKERTHNVTEKVTQVLSLGADVLPEYKLQAPRIHRWTILHYSPFKAVWDW 60
           +S++ IIAPK+K+RTHNVTEKVTQVLSLGADVLPEYKLQ PRI+++TILHYSPFKAVWDW
Sbjct: 353 SSNKTIIAPKVKDRTHNVTEKVTQVLSLGADVLPEYKLQTPRINKFTILHYSPFKAVWDW 412

Query: 61  LILLLVIYTAVFTPYSAAFLLKETEEGPPATECGYACQPLAVVDLIVDIMFIVDILINFR 120
           LILLLVIYTA+FTPYSAAFLL + EE     ECGY+C PL VVDLIVDIMFI+DILINFR
Sbjct: 413 LILLLVIYTAIFTPYSAAFLLNDREEQK-RRECGYSCSPLNVVDLIVDIMFIIDILINFR 471

Query: 121 TTYVNANEEVVSHPGRIAVHYFKGWFLIDMVAAIPFDLLIFGSGSEE---LIGLLKTARL 177
           TTYVN NEEVVS P +IA+HYFKGWFLIDMVAAIPFDLLIFGSGS+E   LIGLLKTARL
Sbjct: 472 TTYVNQNEEVVSDPAKIAIHYFKGWFLIDMVAAIPFDLLIFGSGSDETTTLIGLLKTARL 531

Query: 178 LRLVRVARKLDRYSEYGAAVLFLLMCTFALIAHWLACIWYAIGNMEQPHMDSRIGWLHNL 237
           LRLVRVARKLDRYSEYGAAVL LLMC FALIAHWLACIWYAIGN+E+P++  +IGWL +L
Sbjct: 532 LRLVRVARKLDRYSEYGAAVLMLLMCIFALIAHWLACIWYAIGNVERPYLTDKIGWLDSL 591

Query: 238 GDQIGKPYNSS-GLGGPSIKDKYVTALYFTFSSLTSVGFGNVSPNTNSEKIFSICVMLIG 296
           G QIGK YN S    GPSIKDKYVTALYFTFSSLTSVGFGNVSPNTNSEKIFSICVMLIG
Sbjct: 592 GQQIGKRYNDSDSSSGPSIKDKYVTALYFTFSSLTSVGFGNVSPNTNSEKIFSICVMLIG 651

Query: 297 SLMYASIFGNVSAIIQRLYSGTARYHTQMLRVREFIRFHQIPNPLRQRLEEYFQHAWSYT 356
           SLMYASIFGNVSAIIQRLYSGTARYH QMLRV+EFIRFHQIPNPLRQRLEEYFQHAW+YT
Sbjct: 652 SLMYASIFGNVSAIIQRLYSGTARYHMQMLRVKEFIRFHQIPNPLRQRLEEYFQHAWTYT 711

Query: 357 NGIDMNAVLKGFPECLQADICLHLNRSLLQHCKPFRGATKGCLRALAMKFKTTHAPPGDT 416
           NGIDMN VLKGFPECLQADICLHLN++LLQ+CK FRGA+KGCLRALAMKFKTTHAPPGDT
Sbjct: 712 NGIDMNMVLKGFPECLQADICLHLNQTLLQNCKAFRGASKGCLRALAMKFKTTHAPPGDT 771

Query: 417 LVHAGDLLTALYFISRGSIEILRGDVVVAILGKNDIFGEPLNLYARPGKSNGDVRALTYC 476
           LVH GD+LTALYF+SRGSIEIL+ D+VVAILGKNDIFGE ++LYA PGKSN DVRALTYC
Sbjct: 772 LVHCGDVLTALYFLSRGSIEILKDDIVVAILGKNDIFGEMVHLYANPGKSNADVRALTYC 831

Query: 477 DLHKIHRDDLLEVLDMYPEFSDHFWSSLEITFNLRDTNM---IPGSPGSTELEGGFSRQR 533
           DLHKI R+DLLEVLDMYPEFSDHF ++LE+TFNLR  +    +  S    + EG   + R
Sbjct: 832 DLHKIQREDLLEVLDMYPEFSDHFLTNLELTFNLRHESAKADLLRSQSMNDSEGDNCKLR 891

Query: 534 KRKLSFRRRTDKDT 547
           +RKLSF    D++ 
Sbjct: 892 RRKLSFESEGDREN 905


>gi297471682
          Length = 1197

 Score =  932 bits (2408), Expect = 0.0,   Method: Compositional matrix adjust.
 Identities = 488/718 (67%), Positives = 550/718 (76%), Gaps = 43/718 (5%)

Query: 1    TSDREIIAPKIKERTHNVTEKVTQVLSLGADVLPEYKLQAPRIHRWTILHYSPFKAVWDW 60
            +SD+ IIAPK+K+RTHNVTEKVTQVLSLGADVLPEYKLQ PRI+++TILHYSPFKAVWDW
Sbjct: 353  SSDKTIIAPKVKDRTHNVTEKVTQVLSLGADVLPEYKLQTPRINKFTILHYSPFKAVWDW 412

Query: 61   LILLLVIYTAVFTPYSAAFLLKETEEGPPATECGYACQPLAVVDLIVDIMFIVDILINFR 120
            LILLLVIYTA+FTPYSAAFLL + EE     ECGY+C PL VVDLIVDIMFI+DILINFR
Sbjct: 413  LILLLVIYTAIFTPYSAAFLLNDREEQK-RRECGYSCSPLNVVDLIVDIMFIIDILINFR 471

Query: 121  TTYVNANEEVVSHPGRIAVHYFKGWFLIDMVAAIPFDLLIFGSGSEE---LIGLLKTARL 177
            TTYVN NEEVVS P +IA+HYFKGWFLIDMVAAIPFDLLIFGSGS+E   LIGLLKTARL
Sbjct: 472  TTYVNQNEEVVSDPAKIAIHYFKGWFLIDMVAAIPFDLLIFGSGSDETTTLIGLLKTARL 531

Query: 178  LRLVRVARKLDRYSEYGAAVLFLLMCTFALIAHWLACIWYAIGNMEQPHMDSRIGWLHNL 237
            LRLVRVARKLDRYSEYGAAVL LLMC FALIAHWLACIWYAIGN+E+P++  +IGWL +L
Sbjct: 532  LRLVRVARKLDRYSEYGAAVLMLLMCIFALIAHWLACIWYAIGNVERPYLTDKIGWLDSL 591

Query: 238  GDQIGKPYNSS-GLGGPSIKDKYVTALYFTFSSLTSVGFGNVSPNTNSEKIFSICVMLIG 296
            G QIGK YN S    GPSIKDKYVTALYFTFSSLTSVGFGNVSPNTNSEKIFSICVMLIG
Sbjct: 592  GQQIGKRYNDSDSSSGPSIKDKYVTALYFTFSSLTSVGFGNVSPNTNSEKIFSICVMLIG 651

Query: 297  SLMYASIFGNVSAIIQRLYSGTARYHTQMLRVREFIRFHQIPNPLRQRLEEYFQHAWSYT 356
            SLMYASIFGNVSAIIQRLYSGTARYH QMLRV+EFIRFHQIPNPLRQRLEEYFQHAW+YT
Sbjct: 652  SLMYASIFGNVSAIIQRLYSGTARYHMQMLRVKEFIRFHQIPNPLRQRLEEYFQHAWTYT 711

Query: 357  NGIDMNAVLKGFPECLQADICLHLNRSLLQHCKPFRGATKGCLRALAMKFKTTHAPPGDT 416
            NGIDMN VLKGFPECLQADICLHLN++LLQ+CK FRGA+KGCLRALAMKFKTTHAPPGDT
Sbjct: 712  NGIDMNMVLKGFPECLQADICLHLNQTLLQNCKAFRGASKGCLRALAMKFKTTHAPPGDT 771

Query: 417  LVHAGDLLTALYFISRGSIEILRGDVVVAILGKNDIFGEPLNLYARPGKSNGDVRALTYC 476
            LVH GD+LTALYF+SRGSIEIL+ D+VVAILGKNDIFGE ++LYA+PGKSN DVRALTYC
Sbjct: 772  LVHCGDVLTALYFLSRGSIEILKDDIVVAILGKNDIFGEMVHLYAKPGKSNADVRALTYC 831

Query: 477  DLHKIHRDDLLEVLDMYPEFSDHFWSSLEITFNLR----DTNMIPGSPGSTELEGGFSRQ 532
            DLHKI R+DLLEVLDMYPEFSDHF ++LE+TFNLR      +++  S    + E    + 
Sbjct: 832  DLHKIQREDLLEVLDMYPEFSDHFLTNLELTFNLRHESAKADLLLRSQSVNDSEADHCKL 891

Query: 533  RKRKLSFRRRTDKDTEQPGEVSALGPGRAGAGPSSRGRPGGPWGESPSSGPSSPESSEDE 592
            R R+LSF    DK +       ++   R              + E  S   S   S +DE
Sbjct: 892  R-RRLSFDSEEDKGSTTNDPEDSVDTIRHYQSSKKH------FEEKKSRSSSFISSIDDE 944

Query: 593  GPGRSSSPLRLVPFSSPRPPGEPPG-GEPLMEDCEKSSDTCNPL-----SGAFSGVSNIF 646
                   PL    FS       PPG G+    D E++  T   +     S +   +++  
Sbjct: 945  -----QKPL----FSG--LADSPPGIGKATGLDLEETVPTSGRIHIDKRSHSCKDITDTR 993

Query: 647  SFWGDSRGRQYQELPRCPAPTPSLLNIPL----SSPGRRPRGDVESRLDALQRQLNRL 700
            S+  ++ G Q  E       +PS L         +      G+VE RLD LQ QLNRL
Sbjct: 994  SWERENAGTQADE------SSPSALQRAAWGVSETESDLTYGEVEQRLDLLQEQLNRL 1045


>gi296204686
          Length = 1196

 Score =  931 bits (2407), Expect = 0.0,   Method: Compositional matrix adjust.
 Identities = 448/545 (82%), Positives = 490/545 (89%), Gaps = 8/545 (1%)

Query: 1   TSDREIIAPKIKERTHNVTEKVTQVLSLGADVLPEYKLQAPRIHRWTILHYSPFKAVWDW 60
           +SD+ IIAPK+K+RTHNVTEKVTQVLSLGADVLPEYKLQ PRI+++TILHYSPFKAVWDW
Sbjct: 353 SSDKTIIAPKVKDRTHNVTEKVTQVLSLGADVLPEYKLQTPRINKFTILHYSPFKAVWDW 412

Query: 61  LILLLVIYTAVFTPYSAAFLLKETEEGPPATECGYACQPLAVVDLIVDIMFIVDILINFR 120
           LILLLVIYTA+FTPYSAAFLL + EE     ECGY+C PL VVDLIVDIMFI+DILINFR
Sbjct: 413 LILLLVIYTAIFTPYSAAFLLNDREEQK-RRECGYSCSPLNVVDLIVDIMFIIDILINFR 471

Query: 121 TTYVNANEEVVSHPGRIAVHYFKGWFLIDMVAAIPFDLLIFGSGSEE---LIGLLKTARL 177
           TTYVN NEEVVS P +IA+HYFKGWFLIDMVAAIPFDLLIFGSGS+E   LIGLLKTARL
Sbjct: 472 TTYVNQNEEVVSDPAKIAIHYFKGWFLIDMVAAIPFDLLIFGSGSDETTTLIGLLKTARL 531

Query: 178 LRLVRVARKLDRYSEYGAAVLFLLMCTFALIAHWLACIWYAIGNMEQPHMDSRIGWLHNL 237
           LRLVRVARKLDRYSEYGAAVL LLMC FALIAHWLACIWYAIGN+E+P++  +IGWL +L
Sbjct: 532 LRLVRVARKLDRYSEYGAAVLMLLMCIFALIAHWLACIWYAIGNVERPYLTDKIGWLDSL 591

Query: 238 GDQIGKPYNSS-GLGGPSIKDKYVTALYFTFSSLTSVGFGNVSPNTNSEKIFSICVMLIG 296
           G QIGK YN S    GPSIKDKYVTALYFTFSSLTSVGFGNVSPNTNSEKIFSICVMLIG
Sbjct: 592 GQQIGKRYNDSDSSSGPSIKDKYVTALYFTFSSLTSVGFGNVSPNTNSEKIFSICVMLIG 651

Query: 297 SLMYASIFGNVSAIIQRLYSGTARYHTQMLRVREFIRFHQIPNPLRQRLEEYFQHAWSYT 356
           SLMYASIFGNVSAIIQRLYSGTARYH QMLRV+EFIRFHQIPNPLRQRLEEYFQHAW+YT
Sbjct: 652 SLMYASIFGNVSAIIQRLYSGTARYHMQMLRVKEFIRFHQIPNPLRQRLEEYFQHAWTYT 711

Query: 357 NGIDMNAVLKGFPECLQADICLHLNRSLLQHCKPFRGATKGCLRALAMKFKTTHAPPGDT 416
           NGIDMN VLKGFPECLQADICLHLN++LLQ+CK FRGA+KGCLRALAMKFKTTHAPPGDT
Sbjct: 712 NGIDMNMVLKGFPECLQADICLHLNQTLLQNCKAFRGASKGCLRALAMKFKTTHAPPGDT 771

Query: 417 LVHAGDLLTALYFISRGSIEILRGDVVVAILGKNDIFGEPLNLYARPGKSNGDVRALTYC 476
           LVH GD+LTALYF+SRGSIEIL+ D+VVAILGKNDIFGE ++LYA+PGKSN DVRALTYC
Sbjct: 772 LVHCGDVLTALYFLSRGSIEILKDDIVVAILGKNDIFGEMVHLYAKPGKSNADVRALTYC 831

Query: 477 DLHKIHRDDLLEVLDMYPEFSDHFWSSLEITFNLRDTNM---IPGSPGSTELEGGFSRQR 533
           DLHKI R+DLLEVLDMYPEFSDHF ++LE+TFNLR  +    +  S    + EG   + R
Sbjct: 832 DLHKIQREDLLEVLDMYPEFSDHFLTNLELTFNLRHESAKADLLRSQSMNDSEGDNCKLR 891

Query: 534 KRKLS 538
           +RKLS
Sbjct: 892 RRKLS 896


>gi119887631
          Length = 1136

 Score =  931 bits (2405), Expect = 0.0,   Method: Compositional matrix adjust.
 Identities = 488/718 (67%), Positives = 550/718 (76%), Gaps = 43/718 (5%)

Query: 1   TSDREIIAPKIKERTHNVTEKVTQVLSLGADVLPEYKLQAPRIHRWTILHYSPFKAVWDW 60
           +SD+ IIAPK+K+RTHNVTEKVTQVLSLGADVLPEYKLQ PRI+++TILHYSPFKAVWDW
Sbjct: 292 SSDKTIIAPKVKDRTHNVTEKVTQVLSLGADVLPEYKLQTPRINKFTILHYSPFKAVWDW 351

Query: 61  LILLLVIYTAVFTPYSAAFLLKETEEGPPATECGYACQPLAVVDLIVDIMFIVDILINFR 120
           LILLLVIYTA+FTPYSAAFLL + EE     ECGY+C PL VVDLIVDIMFI+DILINFR
Sbjct: 352 LILLLVIYTAIFTPYSAAFLLNDREEQK-RRECGYSCSPLNVVDLIVDIMFIIDILINFR 410

Query: 121 TTYVNANEEVVSHPGRIAVHYFKGWFLIDMVAAIPFDLLIFGSGSEE---LIGLLKTARL 177
           TTYVN NEEVVS P +IA+HYFKGWFLIDMVAAIPFDLLIFGSGS+E   LIGLLKTARL
Sbjct: 411 TTYVNQNEEVVSDPAKIAIHYFKGWFLIDMVAAIPFDLLIFGSGSDETTTLIGLLKTARL 470

Query: 178 LRLVRVARKLDRYSEYGAAVLFLLMCTFALIAHWLACIWYAIGNMEQPHMDSRIGWLHNL 237
           LRLVRVARKLDRYSEYGAAVL LLMC FALIAHWLACIWYAIGN+E+P++  +IGWL +L
Sbjct: 471 LRLVRVARKLDRYSEYGAAVLMLLMCIFALIAHWLACIWYAIGNVERPYLTDKIGWLDSL 530

Query: 238 GDQIGKPYNSS-GLGGPSIKDKYVTALYFTFSSLTSVGFGNVSPNTNSEKIFSICVMLIG 296
           G QIGK YN S    GPSIKDKYVTALYFTFSSLTSVGFGNVSPNTNSEKIFSICVMLIG
Sbjct: 531 GQQIGKRYNDSDSSSGPSIKDKYVTALYFTFSSLTSVGFGNVSPNTNSEKIFSICVMLIG 590

Query: 297 SLMYASIFGNVSAIIQRLYSGTARYHTQMLRVREFIRFHQIPNPLRQRLEEYFQHAWSYT 356
           SLMYASIFGNVSAIIQRLYSGTARYH QMLRV+EFIRFHQIPNPLRQRLEEYFQHAW+YT
Sbjct: 591 SLMYASIFGNVSAIIQRLYSGTARYHMQMLRVKEFIRFHQIPNPLRQRLEEYFQHAWTYT 650

Query: 357 NGIDMNAVLKGFPECLQADICLHLNRSLLQHCKPFRGATKGCLRALAMKFKTTHAPPGDT 416
           NGIDMN VLKGFPECLQADICLHLN++LLQ+CK FRGA+KGCLRALAMKFKTTHAPPGDT
Sbjct: 651 NGIDMNMVLKGFPECLQADICLHLNQTLLQNCKAFRGASKGCLRALAMKFKTTHAPPGDT 710

Query: 417 LVHAGDLLTALYFISRGSIEILRGDVVVAILGKNDIFGEPLNLYARPGKSNGDVRALTYC 476
           LVH GD+LTALYF+SRGSIEIL+ D+VVAILGKNDIFGE ++LYA+PGKSN DVRALTYC
Sbjct: 711 LVHCGDVLTALYFLSRGSIEILKDDIVVAILGKNDIFGEMVHLYAKPGKSNADVRALTYC 770

Query: 477 DLHKIHRDDLLEVLDMYPEFSDHFWSSLEITFNLR----DTNMIPGSPGSTELEGGFSRQ 532
           DLHKI R+DLLEVLDMYPEFSDHF ++LE+TFNLR      +++  S    + E    + 
Sbjct: 771 DLHKIQREDLLEVLDMYPEFSDHFLTNLELTFNLRHESAKADLLLRSQSVNDSEADHCKL 830

Query: 533 RKRKLSFRRRTDKDTEQPGEVSALGPGRAGAGPSSRGRPGGPWGESPSSGPSSPESSEDE 592
           R R+LSF    DK +       ++   R              + E  S   S   S +DE
Sbjct: 831 R-RRLSFDSEEDKGSTTNDPEDSVDTIRHYQSSKKH------FEEKKSRSSSFISSIDDE 883

Query: 593 GPGRSSSPLRLVPFSSPRPPGEPPG-GEPLMEDCEKSSDTCNPL-----SGAFSGVSNIF 646
                  PL    FS       PPG G+    D E++  T   +     S +   +++  
Sbjct: 884 -----QKPL----FSG--LADSPPGIGKATGLDLEETVPTSGRIHIDKRSHSCKDITDTR 932

Query: 647 SFWGDSRGRQYQELPRCPAPTPSLLNIPL----SSPGRRPRGDVESRLDALQRQLNRL 700
           S+  ++ G Q  E       +PS L         +      G+VE RLD LQ QLNRL
Sbjct: 933 SWERENAGTQADE------SSPSALQRAAWGVSETESDLTYGEVEQRLDLLQEQLNRL 984


>gi63080990
          Length = 1182

 Score =  929 bits (2400), Expect = 0.0,   Method: Compositional matrix adjust.
 Identities = 485/715 (67%), Positives = 541/715 (75%), Gaps = 33/715 (4%)

Query: 1    TSDREIIAPKIKERTHNVTEKVTQVLSLGADVLPEYKLQAPRIHRWTILHYSPFKAVWDW 60
            +SD+ IIAPK+KERTHNVTEKVTQVLSLGADVLPEYKLQ PRI+++TIL YSP KAVWDW
Sbjct: 347  SSDKTIIAPKVKERTHNVTEKVTQVLSLGADVLPEYKLQTPRINKFTILRYSPLKAVWDW 406

Query: 61   LILLLVIYTAVFTPYSAAFLLKETEEGPPATECGYACQPLAVVDLIVDIMFIVDILINFR 120
            LILLLVIYTA+FTPYSAAFLL + EE     ECGY+C PL VVDLIVDIMFI+DILINFR
Sbjct: 407  LILLLVIYTAIFTPYSAAFLLNDREEQK-RRECGYSCSPLNVVDLIVDIMFIIDILINFR 465

Query: 121  TTYVNANEEVVSHPGRIAVHYFKGWFLIDMVAAIPFDLLIFGSGSEE---LIGLLKTARL 177
            TTYVN NEEVVS P +IA+HYFKGWFLIDMVAAIPFDLLIFGSGS+E   LIGLLKTARL
Sbjct: 466  TTYVNQNEEVVSDPAKIAIHYFKGWFLIDMVAAIPFDLLIFGSGSDETTTLIGLLKTARL 525

Query: 178  LRLVRVARKLDRYSEYGAAVLFLLMCTFALIAHWLACIWYAIGNMEQPHMDSRIGWLHNL 237
            LRLVRVARKLDRYSEYGAAVL LLMC FAL+AHWLACIWYAIGN+ +P++  +IGWL +L
Sbjct: 526  LRLVRVARKLDRYSEYGAAVLMLLMCIFALLAHWLACIWYAIGNVVRPYLTDKIGWLDSL 585

Query: 238  GDQIGKPYNSS-GLGGPSIKDKYVTALYFTFSSLTSVGFGNVSPNTNSEKIFSICVMLIG 296
            G QIGK YN S    GPSIKDKYVTALYFTFSSLTSVGFGNVSPNTNSEKIFSICVMLIG
Sbjct: 586  GQQIGKHYNESDSSSGPSIKDKYVTALYFTFSSLTSVGFGNVSPNTNSEKIFSICVMLIG 645

Query: 297  SLMYASIF------GNVSAIIQRLYSGTARYHTQMLRVREFIRFHQIPNPLRQRLEEYFQ 350
            SLMYASIF      GNVSAIIQRLYSGTARYH QMLRV+EFIRFHQIPNPLRQRLEEYFQ
Sbjct: 646  SLMYASIFMYASIFGNVSAIIQRLYSGTARYHMQMLRVKEFIRFHQIPNPLRQRLEEYFQ 705

Query: 351  HAWSYTNGIDMN-AVLKGFPECLQADICLHLNRSLLQHCKPFRGATKGCLRALAMKFKTT 409
            HAW+YTNGIDMN  VLKGFPECLQADICLHLN++LLQ+CK FRGA+KGCLRALAMKFKTT
Sbjct: 706  HAWTYTNGIDMNMEVLKGFPECLQADICLHLNQTLLQNCKAFRGASKGCLRALAMKFKTT 765

Query: 410  HAPPGDTLVHAGDLLTALYFISRGSIEILRGDVVVAILGKNDIFGEPLNLYARPGKSNGD 469
            HAPPGDTLVH GD+LTALYF+SRGSIEIL+ D+VVAILGKNDIFGE ++LYA+PGKSN D
Sbjct: 766  HAPPGDTLVHCGDVLTALYFLSRGSIEILKDDIVVAILGKNDIFGETVHLYAKPGKSNAD 825

Query: 470  VRALTYCDLHKIHRDDLLEVLDMYPEFSDHFWSSLEITFNLRDTNMIPGSPGSTELEGGF 529
            VRALTYCDLHKI R+DLLEVLDMYPEFSDHF ++LE+TFNLR       +    + EG  
Sbjct: 826  VRALTYCDLHKIQREDLLEVLDMYPEFSDHFLTNLELTFNLRH----ESAKSMNDSEGEN 881

Query: 530  SRQRKRKLSFRRRTDKDTEQPGEVSALGPGRAGAGPSSRGRPGGPWGESPSSGPSSPESS 589
             + R+R+LSF    DKD  +  E S   P  +             + E  S   S   S 
Sbjct: 882  FKLRRRRLSFESEGDKDFGK--ENSTNDPEDSTDTIRHYQSSKKHFEEKKSRSSSFISSI 939

Query: 590  EDEGP----GRSSSPLRLVPFSSPRPPGEPPGGEPLMEDCEKSSDTCNPLSGAFSGVSNI 645
            +DE      G   S  RL   +  +     P    +  D  K S +C  ++G  S     
Sbjct: 940  DDEQKPLFSGTVDSTPRLGKATGLQFEETMPTSGRMHTD--KRSHSCRDITGMQS----- 992

Query: 646  FSFWGDSRGRQYQELPRCPAPTPSLLNIPLSSPGRRPRGDVESRLDALQRQLNRL 700
               W +   R   E    PA   +       +      G+VE RLD LQ QLNRL
Sbjct: 993  ---WEEHHTRTQPEECSTPALQQTAWGTS-ETESDLTYGEVEQRLDLLQEQLNRL 1043


>gi26051271
          Length = 888

 Score =  927 bits (2395), Expect = 0.0,   Method: Compositional matrix adjust.
 Identities = 448/448 (100%), Positives = 448/448 (100%)

Query: 1   TSDREIIAPKIKERTHNVTEKVTQVLSLGADVLPEYKLQAPRIHRWTILHYSPFKAVWDW 60
           TSDREIIAPKIKERTHNVTEKVTQVLSLGADVLPEYKLQAPRIHRWTILHYSPFKAVWDW
Sbjct: 353 TSDREIIAPKIKERTHNVTEKVTQVLSLGADVLPEYKLQAPRIHRWTILHYSPFKAVWDW 412

Query: 61  LILLLVIYTAVFTPYSAAFLLKETEEGPPATECGYACQPLAVVDLIVDIMFIVDILINFR 120
           LILLLVIYTAVFTPYSAAFLLKETEEGPPATECGYACQPLAVVDLIVDIMFIVDILINFR
Sbjct: 413 LILLLVIYTAVFTPYSAAFLLKETEEGPPATECGYACQPLAVVDLIVDIMFIVDILINFR 472

Query: 121 TTYVNANEEVVSHPGRIAVHYFKGWFLIDMVAAIPFDLLIFGSGSEELIGLLKTARLLRL 180
           TTYVNANEEVVSHPGRIAVHYFKGWFLIDMVAAIPFDLLIFGSGSEELIGLLKTARLLRL
Sbjct: 473 TTYVNANEEVVSHPGRIAVHYFKGWFLIDMVAAIPFDLLIFGSGSEELIGLLKTARLLRL 532

Query: 181 VRVARKLDRYSEYGAAVLFLLMCTFALIAHWLACIWYAIGNMEQPHMDSRIGWLHNLGDQ 240
           VRVARKLDRYSEYGAAVLFLLMCTFALIAHWLACIWYAIGNMEQPHMDSRIGWLHNLGDQ
Sbjct: 533 VRVARKLDRYSEYGAAVLFLLMCTFALIAHWLACIWYAIGNMEQPHMDSRIGWLHNLGDQ 592

Query: 241 IGKPYNSSGLGGPSIKDKYVTALYFTFSSLTSVGFGNVSPNTNSEKIFSICVMLIGSLMY 300
           IGKPYNSSGLGGPSIKDKYVTALYFTFSSLTSVGFGNVSPNTNSEKIFSICVMLIGSLMY
Sbjct: 593 IGKPYNSSGLGGPSIKDKYVTALYFTFSSLTSVGFGNVSPNTNSEKIFSICVMLIGSLMY 652

Query: 301 ASIFGNVSAIIQRLYSGTARYHTQMLRVREFIRFHQIPNPLRQRLEEYFQHAWSYTNGID 360
           ASIFGNVSAIIQRLYSGTARYHTQMLRVREFIRFHQIPNPLRQRLEEYFQHAWSYTNGID
Sbjct: 653 ASIFGNVSAIIQRLYSGTARYHTQMLRVREFIRFHQIPNPLRQRLEEYFQHAWSYTNGID 712

Query: 361 MNAVLKGFPECLQADICLHLNRSLLQHCKPFRGATKGCLRALAMKFKTTHAPPGDTLVHA 420
           MNAVLKGFPECLQADICLHLNRSLLQHCKPFRGATKGCLRALAMKFKTTHAPPGDTLVHA
Sbjct: 713 MNAVLKGFPECLQADICLHLNRSLLQHCKPFRGATKGCLRALAMKFKTTHAPPGDTLVHA 772

Query: 421 GDLLTALYFISRGSIEILRGDVVVAILG 448
           GDLLTALYFISRGSIEILRGDVVVAILG
Sbjct: 773 GDLLTALYFISRGSIEILRGDVVVAILG 800


>gi45945867
          Length = 773

 Score =  926 bits (2394), Expect = 0.0,   Method: Compositional matrix adjust.
 Identities = 448/448 (100%), Positives = 448/448 (100%)

Query: 1   TSDREIIAPKIKERTHNVTEKVTQVLSLGADVLPEYKLQAPRIHRWTILHYSPFKAVWDW 60
           TSDREIIAPKIKERTHNVTEKVTQVLSLGADVLPEYKLQAPRIHRWTILHYSPFKAVWDW
Sbjct: 238 TSDREIIAPKIKERTHNVTEKVTQVLSLGADVLPEYKLQAPRIHRWTILHYSPFKAVWDW 297

Query: 61  LILLLVIYTAVFTPYSAAFLLKETEEGPPATECGYACQPLAVVDLIVDIMFIVDILINFR 120
           LILLLVIYTAVFTPYSAAFLLKETEEGPPATECGYACQPLAVVDLIVDIMFIVDILINFR
Sbjct: 298 LILLLVIYTAVFTPYSAAFLLKETEEGPPATECGYACQPLAVVDLIVDIMFIVDILINFR 357

Query: 121 TTYVNANEEVVSHPGRIAVHYFKGWFLIDMVAAIPFDLLIFGSGSEELIGLLKTARLLRL 180
           TTYVNANEEVVSHPGRIAVHYFKGWFLIDMVAAIPFDLLIFGSGSEELIGLLKTARLLRL
Sbjct: 358 TTYVNANEEVVSHPGRIAVHYFKGWFLIDMVAAIPFDLLIFGSGSEELIGLLKTARLLRL 417

Query: 181 VRVARKLDRYSEYGAAVLFLLMCTFALIAHWLACIWYAIGNMEQPHMDSRIGWLHNLGDQ 240
           VRVARKLDRYSEYGAAVLFLLMCTFALIAHWLACIWYAIGNMEQPHMDSRIGWLHNLGDQ
Sbjct: 418 VRVARKLDRYSEYGAAVLFLLMCTFALIAHWLACIWYAIGNMEQPHMDSRIGWLHNLGDQ 477

Query: 241 IGKPYNSSGLGGPSIKDKYVTALYFTFSSLTSVGFGNVSPNTNSEKIFSICVMLIGSLMY 300
           IGKPYNSSGLGGPSIKDKYVTALYFTFSSLTSVGFGNVSPNTNSEKIFSICVMLIGSLMY
Sbjct: 478 IGKPYNSSGLGGPSIKDKYVTALYFTFSSLTSVGFGNVSPNTNSEKIFSICVMLIGSLMY 537

Query: 301 ASIFGNVSAIIQRLYSGTARYHTQMLRVREFIRFHQIPNPLRQRLEEYFQHAWSYTNGID 360
           ASIFGNVSAIIQRLYSGTARYHTQMLRVREFIRFHQIPNPLRQRLEEYFQHAWSYTNGID
Sbjct: 538 ASIFGNVSAIIQRLYSGTARYHTQMLRVREFIRFHQIPNPLRQRLEEYFQHAWSYTNGID 597

Query: 361 MNAVLKGFPECLQADICLHLNRSLLQHCKPFRGATKGCLRALAMKFKTTHAPPGDTLVHA 420
           MNAVLKGFPECLQADICLHLNRSLLQHCKPFRGATKGCLRALAMKFKTTHAPPGDTLVHA
Sbjct: 598 MNAVLKGFPECLQADICLHLNRSLLQHCKPFRGATKGCLRALAMKFKTTHAPPGDTLVHA 657

Query: 421 GDLLTALYFISRGSIEILRGDVVVAILG 448
           GDLLTALYFISRGSIEILRGDVVVAILG
Sbjct: 658 GDLLTALYFISRGSIEILRGDVVVAILG 685


>gi119574459
          Length = 832

 Score =  926 bits (2394), Expect = 0.0,   Method: Compositional matrix adjust.
 Identities = 448/448 (100%), Positives = 448/448 (100%)

Query: 1   TSDREIIAPKIKERTHNVTEKVTQVLSLGADVLPEYKLQAPRIHRWTILHYSPFKAVWDW 60
           TSDREIIAPKIKERTHNVTEKVTQVLSLGADVLPEYKLQAPRIHRWTILHYSPFKAVWDW
Sbjct: 297 TSDREIIAPKIKERTHNVTEKVTQVLSLGADVLPEYKLQAPRIHRWTILHYSPFKAVWDW 356

Query: 61  LILLLVIYTAVFTPYSAAFLLKETEEGPPATECGYACQPLAVVDLIVDIMFIVDILINFR 120
           LILLLVIYTAVFTPYSAAFLLKETEEGPPATECGYACQPLAVVDLIVDIMFIVDILINFR
Sbjct: 357 LILLLVIYTAVFTPYSAAFLLKETEEGPPATECGYACQPLAVVDLIVDIMFIVDILINFR 416

Query: 121 TTYVNANEEVVSHPGRIAVHYFKGWFLIDMVAAIPFDLLIFGSGSEELIGLLKTARLLRL 180
           TTYVNANEEVVSHPGRIAVHYFKGWFLIDMVAAIPFDLLIFGSGSEELIGLLKTARLLRL
Sbjct: 417 TTYVNANEEVVSHPGRIAVHYFKGWFLIDMVAAIPFDLLIFGSGSEELIGLLKTARLLRL 476

Query: 181 VRVARKLDRYSEYGAAVLFLLMCTFALIAHWLACIWYAIGNMEQPHMDSRIGWLHNLGDQ 240
           VRVARKLDRYSEYGAAVLFLLMCTFALIAHWLACIWYAIGNMEQPHMDSRIGWLHNLGDQ
Sbjct: 477 VRVARKLDRYSEYGAAVLFLLMCTFALIAHWLACIWYAIGNMEQPHMDSRIGWLHNLGDQ 536

Query: 241 IGKPYNSSGLGGPSIKDKYVTALYFTFSSLTSVGFGNVSPNTNSEKIFSICVMLIGSLMY 300
           IGKPYNSSGLGGPSIKDKYVTALYFTFSSLTSVGFGNVSPNTNSEKIFSICVMLIGSLMY
Sbjct: 537 IGKPYNSSGLGGPSIKDKYVTALYFTFSSLTSVGFGNVSPNTNSEKIFSICVMLIGSLMY 596

Query: 301 ASIFGNVSAIIQRLYSGTARYHTQMLRVREFIRFHQIPNPLRQRLEEYFQHAWSYTNGID 360
           ASIFGNVSAIIQRLYSGTARYHTQMLRVREFIRFHQIPNPLRQRLEEYFQHAWSYTNGID
Sbjct: 597 ASIFGNVSAIIQRLYSGTARYHTQMLRVREFIRFHQIPNPLRQRLEEYFQHAWSYTNGID 656

Query: 361 MNAVLKGFPECLQADICLHLNRSLLQHCKPFRGATKGCLRALAMKFKTTHAPPGDTLVHA 420
           MNAVLKGFPECLQADICLHLNRSLLQHCKPFRGATKGCLRALAMKFKTTHAPPGDTLVHA
Sbjct: 657 MNAVLKGFPECLQADICLHLNRSLLQHCKPFRGATKGCLRALAMKFKTTHAPPGDTLVHA 716

Query: 421 GDLLTALYFISRGSIEILRGDVVVAILG 448
           GDLLTALYFISRGSIEILRGDVVVAILG
Sbjct: 717 GDLLTALYFISRGSIEILRGDVVVAILG 744


>gi344248477
          Length = 689

 Score =  926 bits (2394), Expect = 0.0,   Method: Compositional matrix adjust.
 Identities = 447/551 (81%), Positives = 490/551 (88%), Gaps = 12/551 (2%)

Query: 1   TSDREIIAPKIKERTHNVTEKVTQVLSLGADVLPEYKLQAPRIHRWTILHYSPFKAVWDW 60
           +SD+ IIAPK+KERTHNVTEKVTQVLSLGADVLPEYKLQ PRI+++TILHYSPFKAVWDW
Sbjct: 136 SSDKTIIAPKVKERTHNVTEKVTQVLSLGADVLPEYKLQTPRINKFTILHYSPFKAVWDW 195

Query: 61  LILLLVIYTAVFTPYSAAFLLKETEEGPPATECGYACQPLAVVDLIVDIMFIVDILINFR 120
           LILLLVIYTA+FTPYSAAFLL + EE     ECGY+C PL VVDLIVDIMFI+DILINFR
Sbjct: 196 LILLLVIYTAIFTPYSAAFLLNDREE-QKRRECGYSCSPLNVVDLIVDIMFIIDILINFR 254

Query: 121 TTYVNANEEVVSHPGRIAVHYFKGWFLIDMVAAIPFDLLIFGSGSEE---LIGLLKTARL 177
           TTYVN NEEVVS P +IA+HYFKGWFLIDMVAAIPFDLLIFGSGS+E   LIGLLKTARL
Sbjct: 255 TTYVNQNEEVVSDPAKIAIHYFKGWFLIDMVAAIPFDLLIFGSGSDETTTLIGLLKTARL 314

Query: 178 LRLVRVARKLDRYSEYGAAVLFLLMCTFALIAHWLACIWYAIGNMEQPHMDSRIGWLHNL 237
           LRLVRVARKLDRYSEYGAAVL LLMC FALIAHWLACIWYAIGN+E+P++  +IGWL +L
Sbjct: 315 LRLVRVARKLDRYSEYGAAVLMLLMCIFALIAHWLACIWYAIGNVERPYLTDKIGWLDSL 374

Query: 238 GDQIGKPYNSS-GLGGPSIKDKYVTALYFTFSSLTSVGFGNVSPNTNSEKIFSICVMLIG 296
           G QIGK YN S    GPSIKDKYVTALYFTFSSLTSVGFGNVSPNTNSEKIFSICVMLIG
Sbjct: 375 GQQIGKRYNDSDSSSGPSIKDKYVTALYFTFSSLTSVGFGNVSPNTNSEKIFSICVMLIG 434

Query: 297 SLMYASIFGNVSAIIQRLYSGTARYHTQMLRVREFIRFHQIPNPLRQRLEEYFQHAWSYT 356
           SLMYASIFGNVSAIIQRLYSGTARYH QMLRV+EFIRFHQIPNPLRQRLEEYFQHAW+YT
Sbjct: 435 SLMYASIFGNVSAIIQRLYSGTARYHMQMLRVKEFIRFHQIPNPLRQRLEEYFQHAWTYT 494

Query: 357 NGIDMNAVLKGFPECLQADICLHLNRSLLQHCKPFRGATKGCLRALAMKFKTTHAPPGDT 416
           NGIDMN VLKGFPECLQADICLHLN++LLQ+CK FRGA+KGCLRALAMKFKTTHAPPGDT
Sbjct: 495 NGIDMNMVLKGFPECLQADICLHLNQTLLQNCKAFRGASKGCLRALAMKFKTTHAPPGDT 554

Query: 417 LVHAGDLLTALYFISRGSIEILRGDVVVAILGKNDIFGEPLNLYARPGKSNGDVRALTYC 476
           LVH GD+LTALYF+SRGSIEIL+ D+VVAILGKNDIFGE ++LYA+PGKSN DVRALTYC
Sbjct: 555 LVHCGDVLTALYFLSRGSIEILKDDIVVAILGKNDIFGEMVHLYAKPGKSNADVRALTYC 614

Query: 477 DLHKIHRDDLLEVLDMYPEFSDHFWSSLEITFNLRD-------TNMIPGSPGSTELEGGF 529
           DLHKI R+DLLEVLDMYPEFSDHF ++LE+TFNLR        T  +P +  S+      
Sbjct: 615 DLHKIQREDLLEVLDMYPEFSDHFLTNLELTFNLRHESAKVEATADLPVTKMSSMDSPNA 674

Query: 530 SRQRKRKLSFR 540
           S   K+K++ +
Sbjct: 675 SENNKQKIAIK 685


>gi30583511
          Length = 772

 Score =  926 bits (2394), Expect = 0.0,   Method: Compositional matrix adjust.
 Identities = 448/448 (100%), Positives = 448/448 (100%)

Query: 1   TSDREIIAPKIKERTHNVTEKVTQVLSLGADVLPEYKLQAPRIHRWTILHYSPFKAVWDW 60
           TSDREIIAPKIKERTHNVTEKVTQVLSLGADVLPEYKLQAPRIHRWTILHYSPFKAVWDW
Sbjct: 237 TSDREIIAPKIKERTHNVTEKVTQVLSLGADVLPEYKLQAPRIHRWTILHYSPFKAVWDW 296

Query: 61  LILLLVIYTAVFTPYSAAFLLKETEEGPPATECGYACQPLAVVDLIVDIMFIVDILINFR 120
           LILLLVIYTAVFTPYSAAFLLKETEEGPPATECGYACQPLAVVDLIVDIMFIVDILINFR
Sbjct: 297 LILLLVIYTAVFTPYSAAFLLKETEEGPPATECGYACQPLAVVDLIVDIMFIVDILINFR 356

Query: 121 TTYVNANEEVVSHPGRIAVHYFKGWFLIDMVAAIPFDLLIFGSGSEELIGLLKTARLLRL 180
           TTYVNANEEVVSHPGRIAVHYFKGWFLIDMVAAIPFDLLIFGSGSEELIGLLKTARLLRL
Sbjct: 357 TTYVNANEEVVSHPGRIAVHYFKGWFLIDMVAAIPFDLLIFGSGSEELIGLLKTARLLRL 416

Query: 181 VRVARKLDRYSEYGAAVLFLLMCTFALIAHWLACIWYAIGNMEQPHMDSRIGWLHNLGDQ 240
           VRVARKLDRYSEYGAAVLFLLMCTFALIAHWLACIWYAIGNMEQPHMDSRIGWLHNLGDQ
Sbjct: 417 VRVARKLDRYSEYGAAVLFLLMCTFALIAHWLACIWYAIGNMEQPHMDSRIGWLHNLGDQ 476

Query: 241 IGKPYNSSGLGGPSIKDKYVTALYFTFSSLTSVGFGNVSPNTNSEKIFSICVMLIGSLMY 300
           IGKPYNSSGLGGPSIKDKYVTALYFTFSSLTSVGFGNVSPNTNSEKIFSICVMLIGSLMY
Sbjct: 477 IGKPYNSSGLGGPSIKDKYVTALYFTFSSLTSVGFGNVSPNTNSEKIFSICVMLIGSLMY 536

Query: 301 ASIFGNVSAIIQRLYSGTARYHTQMLRVREFIRFHQIPNPLRQRLEEYFQHAWSYTNGID 360
           ASIFGNVSAIIQRLYSGTARYHTQMLRVREFIRFHQIPNPLRQRLEEYFQHAWSYTNGID
Sbjct: 537 ASIFGNVSAIIQRLYSGTARYHTQMLRVREFIRFHQIPNPLRQRLEEYFQHAWSYTNGID 596

Query: 361 MNAVLKGFPECLQADICLHLNRSLLQHCKPFRGATKGCLRALAMKFKTTHAPPGDTLVHA 420
           MNAVLKGFPECLQADICLHLNRSLLQHCKPFRGATKGCLRALAMKFKTTHAPPGDTLVHA
Sbjct: 597 MNAVLKGFPECLQADICLHLNRSLLQHCKPFRGATKGCLRALAMKFKTTHAPPGDTLVHA 656

Query: 421 GDLLTALYFISRGSIEILRGDVVVAILG 448
           GDLLTALYFISRGSIEILRGDVVVAILG
Sbjct: 657 GDLLTALYFISRGSIEILRGDVVVAILG 684


>gi11933152
          Length = 888

 Score =  924 bits (2388), Expect = 0.0,   Method: Compositional matrix adjust.
 Identities = 447/448 (99%), Positives = 447/448 (99%)

Query: 1   TSDREIIAPKIKERTHNVTEKVTQVLSLGADVLPEYKLQAPRIHRWTILHYSPFKAVWDW 60
           TSDREIIAPKIKERTHNVTEKVTQVLSLGADVLPEYKLQAPRIHRWTILHYSPFKAVWDW
Sbjct: 353 TSDREIIAPKIKERTHNVTEKVTQVLSLGADVLPEYKLQAPRIHRWTILHYSPFKAVWDW 412

Query: 61  LILLLVIYTAVFTPYSAAFLLKETEEGPPATECGYACQPLAVVDLIVDIMFIVDILINFR 120
           LILLLVIYTAVFTPYSAAFLLKETEEGPPATECGYACQPLAVVDLIVDIMFIVDILINFR
Sbjct: 413 LILLLVIYTAVFTPYSAAFLLKETEEGPPATECGYACQPLAVVDLIVDIMFIVDILINFR 472

Query: 121 TTYVNANEEVVSHPGRIAVHYFKGWFLIDMVAAIPFDLLIFGSGSEELIGLLKTARLLRL 180
           TTYVNANEEVVSHPGRIAVHYFKGWFLIDMVAAIPFDLLIFGSGSEELIGLLKTARLLRL
Sbjct: 473 TTYVNANEEVVSHPGRIAVHYFKGWFLIDMVAAIPFDLLIFGSGSEELIGLLKTARLLRL 532

Query: 181 VRVARKLDRYSEYGAAVLFLLMCTFALIAHWLACIWYAIGNMEQPHMDSRIGWLHNLGDQ 240
           VRVARKLDRYS YGAAVLFLLMCTFALIAHWLACIWYAIGNMEQPHMDSRIGWLHNLGDQ
Sbjct: 533 VRVARKLDRYSXYGAAVLFLLMCTFALIAHWLACIWYAIGNMEQPHMDSRIGWLHNLGDQ 592

Query: 241 IGKPYNSSGLGGPSIKDKYVTALYFTFSSLTSVGFGNVSPNTNSEKIFSICVMLIGSLMY 300
           IGKPYNSSGLGGPSIKDKYVTALYFTFSSLTSVGFGNVSPNTNSEKIFSICVMLIGSLMY
Sbjct: 593 IGKPYNSSGLGGPSIKDKYVTALYFTFSSLTSVGFGNVSPNTNSEKIFSICVMLIGSLMY 652

Query: 301 ASIFGNVSAIIQRLYSGTARYHTQMLRVREFIRFHQIPNPLRQRLEEYFQHAWSYTNGID 360
           ASIFGNVSAIIQRLYSGTARYHTQMLRVREFIRFHQIPNPLRQRLEEYFQHAWSYTNGID
Sbjct: 653 ASIFGNVSAIIQRLYSGTARYHTQMLRVREFIRFHQIPNPLRQRLEEYFQHAWSYTNGID 712

Query: 361 MNAVLKGFPECLQADICLHLNRSLLQHCKPFRGATKGCLRALAMKFKTTHAPPGDTLVHA 420
           MNAVLKGFPECLQADICLHLNRSLLQHCKPFRGATKGCLRALAMKFKTTHAPPGDTLVHA
Sbjct: 713 MNAVLKGFPECLQADICLHLNRSLLQHCKPFRGATKGCLRALAMKFKTTHAPPGDTLVHA 772

Query: 421 GDLLTALYFISRGSIEILRGDVVVAILG 448
           GDLLTALYFISRGSIEILRGDVVVAILG
Sbjct: 773 GDLLTALYFISRGSIEILRGDVVVAILG 800


>gi334322871
          Length = 997

 Score =  924 bits (2388), Expect = 0.0,   Method: Compositional matrix adjust.
 Identities = 448/519 (86%), Positives = 479/519 (92%), Gaps = 6/519 (1%)

Query: 1   TSDREIIAP-KIKERTHNVTEKVTQVLSLGADVLPEYKLQAPRIHRWTILHYSPFKAVWD 59
           T++ EIIAP K+ ERT NVTEKVTQVLSLGADVLPEYKLQAPRIH WTILHYSPFKAVWD
Sbjct: 203 TTEIEIIAPHKVVERTQNVTEKVTQVLSLGADVLPEYKLQAPRIHGWTILHYSPFKAVWD 262

Query: 60  WLILLLVIYTAVFTPYSAAFLLKETEEGPPATECGYACQPLAVVDLIVDIMFIVDILINF 119
           WLILLLVIYTAVFTPYSAAFLL   EE      CGY C PL VV+LIVDIMFIVDI+INF
Sbjct: 263 WLILLLVIYTAVFTPYSAAFLLNNQEESR-HWNCGYTCNPLTVVELIVDIMFIVDIVINF 321

Query: 120 RTTYVNANEEVVSHPGRIAVHYFKGWFLIDMVAAIPFDLLIFGSGSEE---LIGLLKTAR 176
           RTTYVN+N+EVVSHPG+IAVHYFKGWFLIDMVAAIPFDLLIF +GS+E   LIGLLKTAR
Sbjct: 322 RTTYVNSNDEVVSHPGKIAVHYFKGWFLIDMVAAIPFDLLIFHTGSDETTTLIGLLKTAR 381

Query: 177 LLRLVRVARKLDRYSEYGAAVLFLLMCTFALIAHWLACIWYAIGNMEQPHMDSRIGWLHN 236
           LLRLVRVARKLDRYSEYGAAVLFLLMCTFALIAHWLACIWYAIGN+E+P+++ +IGWL N
Sbjct: 382 LLRLVRVARKLDRYSEYGAAVLFLLMCTFALIAHWLACIWYAIGNVERPYLEHKIGWLDN 441

Query: 237 LGDQIGKPYNSSGLG-GPSIKDKYVTALYFTFSSLTSVGFGNVSPNTNSEKIFSICVMLI 295
           LGDQIGK YN S +G GPSIKDKYVTALYFTFSSLTSVGFGNVSPNTN EKIFSICVMLI
Sbjct: 442 LGDQIGKRYNDSDMGSGPSIKDKYVTALYFTFSSLTSVGFGNVSPNTNPEKIFSICVMLI 501

Query: 296 GSLMYASIFGNVSAIIQRLYSGTARYHTQMLRVREFIRFHQIPNPLRQRLEEYFQHAWSY 355
           GSLMYASIFGNVSAIIQRLYSGTARYHTQMLRV+EFIRFHQIPNPLRQRLEEYFQHAWSY
Sbjct: 502 GSLMYASIFGNVSAIIQRLYSGTARYHTQMLRVKEFIRFHQIPNPLRQRLEEYFQHAWSY 561

Query: 356 TNGIDMNAVLKGFPECLQADICLHLNRSLLQHCKPFRGATKGCLRALAMKFKTTHAPPGD 415
           TNGIDMNAVLKGFPECLQADICLHLNR+LLQHC+ F+GA+KGCLRALAMKFKTTHAPPGD
Sbjct: 562 TNGIDMNAVLKGFPECLQADICLHLNRTLLQHCQAFQGASKGCLRALAMKFKTTHAPPGD 621

Query: 416 TLVHAGDLLTALYFISRGSIEILRGDVVVAILGKNDIFGEPLNLYARPGKSNGDVRALTY 475
           TLVH GD+LT LYFISRGSIEILR D+VVAILGKNDIFGEP++L+ +PGKSN DVRALTY
Sbjct: 622 TLVHYGDVLTTLYFISRGSIEILREDIVVAILGKNDIFGEPISLHTQPGKSNADVRALTY 681

Query: 476 CDLHKIHRDDLLEVLDMYPEFSDHFWSSLEITFNLRDTN 514
           CDLHKI R+DLLEVLDMYP FS+ FWS LEITFNL D +
Sbjct: 682 CDLHKIQREDLLEVLDMYPAFSESFWSKLEITFNLHDVS 720


>gi348544408
          Length = 1215

 Score =  923 bits (2386), Expect = 0.0,   Method: Compositional matrix adjust.
 Identities = 443/547 (80%), Positives = 492/547 (89%), Gaps = 6/547 (1%)

Query: 1   TSDREIIAPKIKERTHNVTEKVTQVLSLGADVLPEYKLQAPRIHRWTILHYSPFKAVWDW 60
           +S++ IIAPK+K+RTHNVT+KVTQVLSLGADVLPEYKLQ PR+ +WTILHYSPFKAVWDW
Sbjct: 368 SSEKTIIAPKVKDRTHNVTDKVTQVLSLGADVLPEYKLQTPRMDKWTILHYSPFKAVWDW 427

Query: 61  LILLLVIYTAVFTPYSAAFLLKETEEGPPATECGYACQPLAVVDLIVDIMFIVDILINFR 120
           LILLLVIYTA+FTPYSAAFLL + EE     ECGY+C PL VVDLIVDIMFIVDILINFR
Sbjct: 428 LILLLVIYTAIFTPYSAAFLLNDIEEQR-RRECGYSCSPLNVVDLIVDIMFIVDILINFR 486

Query: 121 TTYVNANEEVVSHPGRIAVHYFKGWFLIDMVAAIPFDLLIFGSGSEE---LIGLLKTARL 177
           TTYVN NEEVVSHP +IA+HYFKGWFLIDMVAAIPFDLLIFGSGS+E   LIGLLKTARL
Sbjct: 487 TTYVNTNEEVVSHPAKIAIHYFKGWFLIDMVAAIPFDLLIFGSGSDETTTLIGLLKTARL 546

Query: 178 LRLVRVARKLDRYSEYGAAVLFLLMCTFALIAHWLACIWYAIGNMEQPHMDSRIGWLHNL 237
           LRLVRVARKLDRYSEYGAAVL LLMC FALIAHWLACIWYAIGN+E+P+++ +IGWL NL
Sbjct: 547 LRLVRVARKLDRYSEYGAAVLMLLMCIFALIAHWLACIWYAIGNVEKPYLEHKIGWLDNL 606

Query: 238 GDQIGKPYNSSG-LGGPSIKDKYVTALYFTFSSLTSVGFGNVSPNTNSEKIFSICVMLIG 296
           G  IGK YN S    GPSIKDKYVTALYFTFSSLTSVGFGNVSPNTNSEKIFSICVMLIG
Sbjct: 607 GVSIGKKYNYSDPSSGPSIKDKYVTALYFTFSSLTSVGFGNVSPNTNSEKIFSICVMLIG 666

Query: 297 SLMYASIFGNVSAIIQRLYSGTARYHTQMLRVREFIRFHQIPNPLRQRLEEYFQHAWSYT 356
           SLMYASIFGNVSAIIQRLYSGTARYH QMLRV+EFIRFHQIPNPLRQRLEEYFQHAW+YT
Sbjct: 667 SLMYASIFGNVSAIIQRLYSGTARYHLQMLRVKEFIRFHQIPNPLRQRLEEYFQHAWTYT 726

Query: 357 NGIDMNAVLKGFPECLQADICLHLNRSLLQHCKPFRGATKGCLRALAMKFKTTHAPPGDT 416
           NGIDMN VLKGFPECLQADICLHLN++LLQ CK FRGATKGCLRALAM+FKTTHAPPGDT
Sbjct: 727 NGIDMNMVLKGFPECLQADICLHLNKNLLQGCKAFRGATKGCLRALAMRFKTTHAPPGDT 786

Query: 417 LVHAGDLLTALYFISRGSIEILRGDVVVAILGKNDIFGEPLNLYARPGKSNGDVRALTYC 476
           LVH+GD+LTALYF+SRGSIEIL+ DVVVAILGKNDIFGE ++LYA+PGKS  DVRAL+YC
Sbjct: 787 LVHSGDVLTALYFVSRGSIEILKDDVVVAILGKNDIFGEMIHLYAKPGKSCADVRALSYC 846

Query: 477 DLHKIHRDDLLEVLDMYPEFSDHFWSSLEITFNLRDTNMIPGSPGSTELEGGFSRQRKRK 536
           DL  I R+D+LEVLDMYPEF+DHF+++LE+TF+LRD N       +T+     S+ R R+
Sbjct: 847 DLQTIQREDILEVLDMYPEFADHFFTNLELTFDLRDENAKVTYSQATDSNMDDSKCR-RR 905

Query: 537 LSFRRRT 543
           +S+RR++
Sbjct: 906 VSYRRKS 912


>gi4104136
          Length = 1196

 Score =  921 bits (2381), Expect = 0.0,   Method: Compositional matrix adjust.
 Identities = 483/714 (67%), Positives = 539/714 (75%), Gaps = 35/714 (4%)

Query: 1    TSDREIIAPKIKERTHNVTEKVTQVLSLGADVLPEYKLQAPRIHRWTILHYSPFKAVWDW 60
            +SD+ IIAPK+K+RTHNVTEKVTQVLSLGADVLPEYKLQ PRI+++TILHYSPFKAVWDW
Sbjct: 353  SSDKTIIAPKVKDRTHNVTEKVTQVLSLGADVLPEYKLQTPRINKFTILHYSPFKAVWDW 412

Query: 61   LILLLVIYTAVFTPYSAAFLLKETEEGPPATECGYACQPLAVVDLIVDIMFIVDILINFR 120
            LILLLVIYTA+FTPYSAAFLL + EE     ECGY+C PL VVDLIVDIMFI+DILINFR
Sbjct: 413  LILLLVIYTAIFTPYSAAFLLNDREEQK-RRECGYSCSPLNVVDLIVDIMFIIDILINFR 471

Query: 121  TTYVNANEEVVSHPGRIAVHYFKGWFLIDMVAAIPFDLLIFGSGSEE---LIGLLKTARL 177
            TTYVN NEEVVS P +IA+HYFKGWFLIDMVAAIPFDLLIFGSGS+E   LIGLLKTARL
Sbjct: 472  TTYVNQNEEVVSDPAKIAIHYFKGWFLIDMVAAIPFDLLIFGSGSDETTTLIGLLKTARL 531

Query: 178  LRLVRVARKLDRYSEYGAAVLFLLMCTFALIAHWLACIWYAIGNMEQPHMDSRIGWLHNL 237
            LRLVRVARKLDRYSEYGAAVL L MC FAL AHWLACIWYAIGN+E+P++  +IGWL +L
Sbjct: 532  LRLVRVARKLDRYSEYGAAVLMLSMCIFALNAHWLACIWYAIGNVERPYLTDKIGWLDSL 591

Query: 238  GDQIGKPYNSS-GLGGPSIKDKYVTALYFTFSSLTSVGFGNVSPNTNSEKIFSICVMLIG 296
            G QIGK YN S    GPSIKDKYVTALYFTFSSLTSVGFGNVSPNTNSEKIFSICVMLIG
Sbjct: 592  GQQIGKRYNDSDSSSGPSIKDKYVTALYFTFSSLTSVGFGNVSPNTNSEKIFSICVMLIG 651

Query: 297  SLMYASIFGNVSAIIQRLYSGTARYHTQMLRVREFIRFHQIPNPLRQRLEEYFQHAWSYT 356
            SLMYASIFGNVSAIIQRLYSGTARYH QMLRV+EFIRFHQIPNPLRQRLEEYFQHAW+YT
Sbjct: 652  SLMYASIFGNVSAIIQRLYSGTARYHMQMLRVKEFIRFHQIPNPLRQRLEEYFQHAWTYT 711

Query: 357  NGIDMNAVLKGFPECLQADICLHLNRSLLQHCKPFRGATKGCLRALAMKFKTTHAPPGDT 416
            NGIDMN VLKGFPECLQADICLHLN++LLQ+CK FRGA+KGCLRALAMKFKTTHA  GDT
Sbjct: 712  NGIDMNMVLKGFPECLQADICLHLNQTLLQNCKAFRGASKGCLRALAMKFKTTHALQGDT 771

Query: 417  LVHAGDLLTALYFISRGSIEILRGDVVVAILGKNDIFGEPLNLYARPGKSNGDVRALTYC 476
            LVH GD+LTALYF+SRGSIEI + D+VVAILGKNDIFGE ++LYA+PGKSN DVRALTYC
Sbjct: 772  LVHCGDVLTALYFLSRGSIEISKNDMVVAILGKNDIFGEMVHLYAKPGKSNADVRALTYC 831

Query: 477  DLHKIHRDDLLEVLDMYPEFSDHFWSSLEITFNLRDTNM---IPGSPGSTELEGGFSRQR 533
            DLHKI R+DLLEVLDMYPEFSDHF ++LE+TFNLR  +    +  S    + EG   + R
Sbjct: 832  DLHKIQREDLLEVLDMYPEFSDHFLTNLELTFNLRHESAKADLLRSQSMNDSEGDNCKLR 891

Query: 534  KRKLSFRRRTDKDTEQPGEVSALGPGRAGAGPSSRGRPGGPWGESPSSGPSSPESSEDEG 593
            +RKLSF      ++E   E S   P  +             + E  S   S   S +DE 
Sbjct: 892  RRKLSF------ESEGEKENSTNDPEDSADTIRHYQSSKRHFEEKKSRSSSFISSIDDEQ 945

Query: 594  PGRSSSPLRLVPFSSPRPPGEPPGGEPLMEDCEKSSDTCNPLSGAFSGVSNIFSFWGDSR 653
                       P  S      P  G+    D E++     P SG         S    + 
Sbjct: 946  K----------PLFSGIVDSSPGIGKASGLDFEETV----PTSGRMHIDKRSHSCKDITD 991

Query: 654  GRQYQELPRCPAP---TPSLLNIPL----SSPGRRPRGDVESRLDALQRQLNRL 700
             R ++     P P   +PS L         +      G+VE RLD LQ QLNRL
Sbjct: 992  MRSWERENAHPQPEDSSPSALQRAAWGISETESDLTYGEVEQRLDLLQEQLNRL 1045


>gi194216772
          Length = 975

 Score =  919 bits (2376), Expect = 0.0,   Method: Compositional matrix adjust.
 Identities = 473/639 (74%), Positives = 521/639 (81%), Gaps = 34/639 (5%)

Query: 1   TSDREIIAP-KIKERTHNVTEKVTQVLSLGADVLPEYKLQAPRIHRWTILHYSPFKAVWD 59
           T++ EIIAP K+ ERT NVTEKVTQVLSLGADVLPEYKLQAPRIHR T+LHYSPFKAVWD
Sbjct: 183 TTEIEIIAPHKVVERTQNVTEKVTQVLSLGADVLPEYKLQAPRIHRGTLLHYSPFKAVWD 242

Query: 60  WLILLLVIYTAVFTPYSAAFLLKETEEGPPATECGYACQPLAVVDLIVDIMFIVDILINF 119
           WLILLLVIYTAVFTPYSAAFLL + +E     +CGY C PL VVDLIVDIMF+VDI+INF
Sbjct: 243 WLILLLVIYTAVFTPYSAAFLLSDQDESQRG-DCGYTCSPLTVVDLIVDIMFVVDIVINF 301

Query: 120 RTTYVNANEEVVSHPGRIAVHYFKGWFLIDMVAAIPFDLLIFGSGSEE---LIGLLKTAR 176
           RTTYVN N+EVVSHP RIAVHYFKGWFLIDMVAAIPFDLLIF +GS+E   LIGLLKTAR
Sbjct: 302 RTTYVNTNDEVVSHPRRIAVHYFKGWFLIDMVAAIPFDLLIFHTGSDETTTLIGLLKTAR 361

Query: 177 LLRLVRVARKLDRYSEYGAAVLFLLMCTFALIAHWLACIWYAIGNMEQPHMDSRIGWLHN 236
           LLRLVRVARKLDRYSEYGAAVLFLLMCTFALIAHWLACIWYAIGN+E+P+++ +IGWL +
Sbjct: 362 LLRLVRVARKLDRYSEYGAAVLFLLMCTFALIAHWLACIWYAIGNVERPYLEPKIGWLDS 421

Query: 237 LGDQIGKPYNSSG-LGGPSIKDKYVTALYFTFSSLTSVGFGNVSPNTNSEKIFSICVMLI 295
           LG Q+GK YN S    GPS++DKYVTALYFTFSSLTSVGFGNVSPNTNSEK+FSICVMLI
Sbjct: 422 LGVQLGKRYNGSDPASGPSVQDKYVTALYFTFSSLTSVGFGNVSPNTNSEKVFSICVMLI 481

Query: 296 GSLMYASIFGNVSAIIQRLYSGTARYHTQMLRVREFIRFHQIPNPLRQRLEEYFQHAWSY 355
           GSLMYASIFGNVSAIIQRLYSGTARYHTQMLRV+EFIRFHQIPNPLRQRLEEYFQHAWSY
Sbjct: 482 GSLMYASIFGNVSAIIQRLYSGTARYHTQMLRVKEFIRFHQIPNPLRQRLEEYFQHAWSY 541

Query: 356 TNGIDMNAVLKGFPECLQADICLHLNRSLLQHCKPFRGATKGCLRALAMKFKTTHAPPGD 415
           TNGIDMNAVLKGFPECLQADICLHL+R+LLQHC  FRGA+KGCLRALA+KFKTTHAPPGD
Sbjct: 542 TNGIDMNAVLKGFPECLQADICLHLHRALLQHCPAFRGASKGCLRALAVKFKTTHAPPGD 601

Query: 416 TLVHAGDLLTALYFISRGSIEILRGDVVVAILGKNDIFGEPLNLYARPGKSNGDVRALTY 475
           TLVH GD+L+ LYFISRGSIEILR D+VVAILGKNDIFGEP++L+ARPGKS+ DVRALTY
Sbjct: 602 TLVHLGDVLSTLYFISRGSIEILRDDMVVAILGKNDIFGEPVSLHARPGKSSADVRALTY 661

Query: 476 CDLHKIHRDDLLEVLDMYPEFSDHFWSSLEITFNLRDTN----MIPGSPGSTELEGGFSR 531
           CDLHKI R DLLEVLDMYP F+D FWS LE+TFNLRD +      P     ++   GF  
Sbjct: 662 CDLHKIQRADLLEVLDMYPTFADSFWSKLEVTFNLRDADGGLQSSPQQAPVSQDHRGFFL 721

Query: 532 QRKRKLSFRRRTDKDTEQPGEVSALGPGRA---GAGPSSRGRPGGPWGESPSSGPSSPES 588
             K+  S  R   +   Q    S LGPG     GAGP + G PG           ++P  
Sbjct: 722 SDKQTASPPRLGPQSPSQ--GYSLLGPGSQTTLGAGPRTPGHPG-----------AAPSL 768

Query: 589 SEDEGPGRSSSPLRLVPFSSPRPPGEPPG--GEPLMEDC 625
           S  +  G     L+ VP   PRP   PP   G+P   DC
Sbjct: 769 SISDASGLWPELLQQVP---PRPRHSPPNPQGDP---DC 801


>gi327283101
          Length = 1092

 Score =  917 bits (2371), Expect = 0.0,   Method: Compositional matrix adjust.
 Identities = 481/717 (67%), Positives = 546/717 (76%), Gaps = 51/717 (7%)

Query: 6   IIAPKIKERTHNVTEKVTQVLSLGADVLPEYKLQAPRIHRWTILHYSPFKAVWDWLILLL 65
           IIAPK+K+RTHNVTEKVTQVLSLGADVLPEYKLQ PR++++TILHYSPFKAVWDWLILLL
Sbjct: 255 IIAPKVKDRTHNVTEKVTQVLSLGADVLPEYKLQTPRMNKFTILHYSPFKAVWDWLILLL 314

Query: 66  VIYTAVFTPYSAAFLLKETEEGPPATECGYACQPLAVVDLIVDIMFIVDILINFRTTYVN 125
           VIYTA+FTPYSAAFLL ++EE      CGY+C PL +VDLIVDIMFI+DILINFRTTYVN
Sbjct: 315 VIYTAIFTPYSAAFLLNDSEEQK-TQACGYSCNPLNMVDLIVDIMFIIDILINFRTTYVN 373

Query: 126 ANEEVVSHPGRIAVHYFKGWFLIDMVAAIPFDLLIFGSGSEE---LIGLLKTARLLRLVR 182
            NEEVVS P +IA+HYFKGWFLIDMVAAIPFDLLIFGSGS+E   LIGLLKTARLLRLVR
Sbjct: 374 KNEEVVSDPAKIAIHYFKGWFLIDMVAAIPFDLLIFGSGSDETTTLIGLLKTARLLRLVR 433

Query: 183 VARKLDRYSEYGAAVLFLLMCTFALIAHWLACIWYAIGNMEQPHMDSRIGWLHNLGDQIG 242
           VARKLDRYSEYGAAVL LLMC FALIAHWLACIWYAIGN+E+ ++  +IGWL +LG Q+G
Sbjct: 434 VARKLDRYSEYGAAVLMLLMCIFALIAHWLACIWYAIGNVERNYLTPKIGWLDSLGQQLG 493

Query: 243 KPYNSSGLG-GPSIKDKYVTALYFTFSSLTSVGFGNVSPNTNSEKIFSICVMLIGSLMYA 301
           K YN S L  GPSIKDKYVTALYFTFSSLTSVGFGNVSPNTNSEKIFSICVMLIGSLMYA
Sbjct: 494 KHYNVSDLSSGPSIKDKYVTALYFTFSSLTSVGFGNVSPNTNSEKIFSICVMLIGSLMYA 553

Query: 302 SIFGNVSAIIQRLYSGTARYHTQMLRVREFIRFHQIPNPLRQRLEEYFQHAWSYTNGIDM 361
           SIFGNVSAIIQRLYSGTARYH QMLRV+EFIRFHQIPNPLRQRLEEYFQHAW+YTNGIDM
Sbjct: 554 SIFGNVSAIIQRLYSGTARYHMQMLRVKEFIRFHQIPNPLRQRLEEYFQHAWTYTNGIDM 613

Query: 362 NAVLKGFPECLQADICLHLNRSLLQHCKPFRGATKGCLRALAMKFKTTHAPPGDTLVHAG 421
           N VLKGFPECLQADICLHLN++LLQ+CK F+GA+KGCLRALAMKFKTTHAPPGDTLVH+G
Sbjct: 614 NMVLKGFPECLQADICLHLNQTLLQNCKAFQGASKGCLRALAMKFKTTHAPPGDTLVHSG 673

Query: 422 DLLTALYFISRGSIEILRGDVVVAILGKNDIFGEPLNLYARPGKSNGDVRALTYCDLHKI 481
           D+LTALYF+SRGSIEIL+ D+VVAILGKNDIFGE ++LYA+PGKSN DVRALTYCDLHKI
Sbjct: 674 DVLTALYFLSRGSIEILKNDMVVAILGKNDIFGEMVHLYAKPGKSNADVRALTYCDLHKI 733

Query: 482 HRDDLLEVLDMYPEFSDHFWSSLEITFNLRDTN----MIPGSPGSTELEGGFSRQRKRKL 537
            R+DLLEVLDMYPEFSD F ++LE+TFNLR  N    +   S   ++ +G  S+ R+R L
Sbjct: 734 QREDLLEVLDMYPEFSDLFLTNLELTFNLRHENPKADLTLRSHPMSDSDGDNSKPRRRNL 793

Query: 538 SFRRRTDKDTEQPGEVSALGPGRAGAGPSSRGRPGGPWGESPSSGPSSPESSEDEGPGRS 597
           SF     K  +   ++  +   +   G          + E  S   S   S +DE     
Sbjct: 794 SFESDIHK-ADYDKDLDLVDNTKHHQGTKKH------FEEKRSRSSSFVSSIDDEQKPLF 846

Query: 598 SSPLRLVPFSSPRPPGEPPG-GEPLMEDCEKSSDTCNPLS--GAFSGVSNIFS--FWGDS 652
           S  +           G P   G+P + D E+   T   +   G      +I    FW + 
Sbjct: 847 SGII-----------GYPSVLGKPAVLDLEEMVHTTTKIQSEGRSHSCKDITDRRFWVED 895

Query: 653 RGRQYQE------LPRCP---APTPSLLNIPLSSPGRRPRGDVESRLDALQRQLNRL 700
             R  QE      LP      + T S +N           G+VE RLD LQ QL+RL
Sbjct: 896 HSRGQQESSSQSALPHVTWGISETESEINY----------GEVEQRLDLLQDQLSRL 942


>gi149773580
          Length = 849

 Score =  916 bits (2367), Expect = 0.0,   Method: Compositional matrix adjust.
 Identities = 444/448 (99%), Positives = 445/448 (99%)

Query: 1   TSDREIIAPKIKERTHNVTEKVTQVLSLGADVLPEYKLQAPRIHRWTILHYSPFKAVWDW 60
           TSDREIIAPKIKERTHNVTEKVTQVLSLGADVLPEYKLQAPRIHRWTILHYSPFKAVWDW
Sbjct: 362 TSDREIIAPKIKERTHNVTEKVTQVLSLGADVLPEYKLQAPRIHRWTILHYSPFKAVWDW 421

Query: 61  LILLLVIYTAVFTPYSAAFLLKETEEGPPATECGYACQPLAVVDLIVDIMFIVDILINFR 120
           LILLLVIYTAVFTPYSAAFLLKETEE P A +CGYACQPLAVVDLIVDIMFIVDILINFR
Sbjct: 422 LILLLVIYTAVFTPYSAAFLLKETEEAPLAPDCGYACQPLAVVDLIVDIMFIVDILINFR 481

Query: 121 TTYVNANEEVVSHPGRIAVHYFKGWFLIDMVAAIPFDLLIFGSGSEELIGLLKTARLLRL 180
           TTYVNANEEVVSHPGRIAVHYFKGWFLIDMVAAIPFDLLIFGSGSEELIGLLKTARLLRL
Sbjct: 482 TTYVNANEEVVSHPGRIAVHYFKGWFLIDMVAAIPFDLLIFGSGSEELIGLLKTARLLRL 541

Query: 181 VRVARKLDRYSEYGAAVLFLLMCTFALIAHWLACIWYAIGNMEQPHMDSRIGWLHNLGDQ 240
           VRVARKLDRYSEYGAAVLFLLMCTFALIAHWLACIWYAIGNMEQPHMDSRIGWLHNLGDQ
Sbjct: 542 VRVARKLDRYSEYGAAVLFLLMCTFALIAHWLACIWYAIGNMEQPHMDSRIGWLHNLGDQ 601

Query: 241 IGKPYNSSGLGGPSIKDKYVTALYFTFSSLTSVGFGNVSPNTNSEKIFSICVMLIGSLMY 300
           IGKPYNSSGLGGPSIKDKYVTALYFTFSSLTSVGFGNVSPNTNSEKIFSICVMLIGSLMY
Sbjct: 602 IGKPYNSSGLGGPSIKDKYVTALYFTFSSLTSVGFGNVSPNTNSEKIFSICVMLIGSLMY 661

Query: 301 ASIFGNVSAIIQRLYSGTARYHTQMLRVREFIRFHQIPNPLRQRLEEYFQHAWSYTNGID 360
           ASIFGNVSAIIQRLYSGTARYHTQMLRVREFIRFHQIPNPLRQRLEEYFQHAWSYTNGID
Sbjct: 662 ASIFGNVSAIIQRLYSGTARYHTQMLRVREFIRFHQIPNPLRQRLEEYFQHAWSYTNGID 721

Query: 361 MNAVLKGFPECLQADICLHLNRSLLQHCKPFRGATKGCLRALAMKFKTTHAPPGDTLVHA 420
           MNAVLKGFPECLQADICLHLNRSLLQHCKPFRGATKGCLRALAMKFKTTHAPPGDTLVHA
Sbjct: 722 MNAVLKGFPECLQADICLHLNRSLLQHCKPFRGATKGCLRALAMKFKTTHAPPGDTLVHA 781

Query: 421 GDLLTALYFISRGSIEILRGDVVVAILG 448
           GDLLTALYFISRGSIEILRGDVVVAILG
Sbjct: 782 GDLLTALYFISRGSIEILRGDVVVAILG 809


>gi189520114
          Length = 1181

 Score =  915 bits (2366), Expect = 0.0,   Method: Compositional matrix adjust.
 Identities = 445/556 (80%), Positives = 488/556 (87%), Gaps = 7/556 (1%)

Query: 1   TSDREIIAPKIKERTHNVTEKVTQVLSLGADVLPEYKLQAPRIHRWTILHYSPFKAVWDW 60
           +S++ IIAPK+K+RTHNVT+KVTQVLSLGADVLPEYKLQ PRI++ TILHYSPFKAVWDW
Sbjct: 362 SSEKTIIAPKVKDRTHNVTDKVTQVLSLGADVLPEYKLQTPRINKLTILHYSPFKAVWDW 421

Query: 61  LILLLVIYTAVFTPYSAAFLLKETEEGPPATECGYACQPLAVVDLIVDIMFIVDILINFR 120
           LILLLVIYTA+FTPYSAAFLL + EE     ECGY+C PL VVDLIVDIMFIVDILINFR
Sbjct: 422 LILLLVIYTAIFTPYSAAFLLNDPEE-EKRRECGYSCSPLNVVDLIVDIMFIVDILINFR 480

Query: 121 TTYVNANEEVVSHPGRIAVHYFKGWFLIDMVAAIPFDLLIFGSGSEE---LIGLLKTARL 177
           TTY+NANEEVVSHP +IAVHYFKGWF IDMVAAIPFDLLIF  GS+E   LIGLLKTARL
Sbjct: 481 TTYINANEEVVSHPAKIAVHYFKGWFFIDMVAAIPFDLLIFEGGSDETTTLIGLLKTARL 540

Query: 178 LRLVRVARKLDRYSEYGAAVLFLLMCTFALIAHWLACIWYAIGNMEQPHMDSRIGWLHNL 237
           LRLVRVARKLDRYSEYGAAVL LLMC FALIAHWLACIWYAIGN+E+ ++D  IGWL NL
Sbjct: 541 LRLVRVARKLDRYSEYGAAVLMLLMCIFALIAHWLACIWYAIGNVERLYLDHTIGWLDNL 600

Query: 238 GDQIGKPYN-SSGLGGPSIKDKYVTALYFTFSSLTSVGFGNVSPNTNSEKIFSICVMLIG 296
           G  IGK YN S    GPSI+DKYVTALYFTFSSLTSVGFGNVSPNTNSEKIFSICVMLIG
Sbjct: 601 GISIGKQYNISDDASGPSIRDKYVTALYFTFSSLTSVGFGNVSPNTNSEKIFSICVMLIG 660

Query: 297 SLMYASIFGNVSAIIQRLYSGTARYHTQMLRVREFIRFHQIPNPLRQRLEEYFQHAWSYT 356
           SLMYASIFGNVSAIIQRLYSGTARYH QMLRV+EFIRFHQIPNPLRQRLEEYFQHAW+YT
Sbjct: 661 SLMYASIFGNVSAIIQRLYSGTARYHLQMLRVKEFIRFHQIPNPLRQRLEEYFQHAWTYT 720

Query: 357 NGIDMNAVLKGFPECLQADICLHLNRSLLQHCKPFRGATKGCLRALAMKFKTTHAPPGDT 416
           NGIDMN VLKGFPECLQADICLHLN++LLQ CK FRGATKGCLRALAM+FKTTHAPPGDT
Sbjct: 721 NGIDMNMVLKGFPECLQADICLHLNKTLLQSCKAFRGATKGCLRALAMRFKTTHAPPGDT 780

Query: 417 LVHAGDLLTALYFISRGSIEILRGDVVVAILGKNDIFGEPLNLYARPGKSNGDVRALTYC 476
           LVH GD+LTALYF++RGSIEILR D+VVAILGKNDIFGE ++LYA+PGK+N DVRAL+YC
Sbjct: 781 LVHGGDVLTALYFLARGSIEILRDDIVVAILGKNDIFGEMIHLYAKPGKANADVRALSYC 840

Query: 477 DLHKIHRDDLLEVLDMYPEFSDHFWSSLEITFNLRDTN-MIPGSPG-STELEGGFSRQRK 534
           DLH I+R+DLLEVLDMYPEFSD+F S+LE+TFNLRD N  +    G  T   GG      
Sbjct: 841 DLHTINREDLLEVLDMYPEFSDYFLSNLELTFNLRDENSKVQAFTGEETGSSGGCDTTAP 900

Query: 535 RKLSFRRRTDKDTEQP 550
           ++  +   +D DTE P
Sbjct: 901 QRTLYTAVSDSDTEDP 916


>gi348519873
          Length = 1159

 Score =  915 bits (2365), Expect = 0.0,   Method: Compositional matrix adjust.
 Identities = 436/545 (80%), Positives = 486/545 (89%), Gaps = 8/545 (1%)

Query: 2   SDREIIAPKIKERTHNVTEKVTQVLSLGADVLPEYKLQAPRIHRWTILHYSPFKAVWDWL 61
           +++ IIAPK+KERTHNVTEKVTQVLSLGADVLPEYKLQ PRI ++TILHYSPFKAVWDWL
Sbjct: 348 TEKPIIAPKVKERTHNVTEKVTQVLSLGADVLPEYKLQTPRIDKFTILHYSPFKAVWDWL 407

Query: 62  ILLLVIYTAVFTPYSAAFLLKETEEGPPATECGYACQPLAVVDLIVDIMFIVDILINFRT 121
           ILLLVIYTA+ TPYSAAFLL + EE     ECGY+C PL VVDLIVDIMFI+DILINFRT
Sbjct: 408 ILLLVIYTAILTPYSAAFLLNDQEEQK-RRECGYSCNPLNVVDLIVDIMFIIDILINFRT 466

Query: 122 TYVNANEEVVSHPGRIAVHYFKGWFLIDMVAAIPFDLLIFGSGSEE---LIGLLKTARLL 178
           TYVN NEEVVSHP +IA+HYFKGWFLIDMVAAIPFDLLIFGSGS+E   LIGLLKTARLL
Sbjct: 467 TYVNQNEEVVSHPAKIAIHYFKGWFLIDMVAAIPFDLLIFGSGSDETTTLIGLLKTARLL 526

Query: 179 RLVRVARKLDRYSEYGAAVLFLLMCTFALIAHWLACIWYAIGNMEQPHMDSRIGWLHNLG 238
           RLVRVARKLDRYSEYGAAVL LLMC FALIAHWLACIWYAIGN+E+P+++ RIGWL NLG
Sbjct: 527 RLVRVARKLDRYSEYGAAVLMLLMCIFALIAHWLACIWYAIGNVEKPYLEHRIGWLDNLG 586

Query: 239 DQIGKPYNSSG-LGGPSIKDKYVTALYFTFSSLTSVGFGNVSPNTNSEKIFSICVMLIGS 297
             IGK YN S    GPSIKDKYVTALYFTFSSLTSVGFGNVSPNTNSEK+FSICVMLIGS
Sbjct: 587 VSIGKRYNYSDPNSGPSIKDKYVTALYFTFSSLTSVGFGNVSPNTNSEKVFSICVMLIGS 646

Query: 298 LMYASIFGNVSAIIQRLYSGTARYHTQMLRVREFIRFHQIPNPLRQRLEEYFQHAWSYTN 357
           LMYASIFGNVSAIIQRLYSGTARYH QMLRV+EFIRFHQIPNPLRQRLEEYFQH+W+YTN
Sbjct: 647 LMYASIFGNVSAIIQRLYSGTARYHAQMLRVKEFIRFHQIPNPLRQRLEEYFQHSWTYTN 706

Query: 358 GIDMNAVLKGFPECLQADICLHLNRSLLQHCKPFRGATKGCLRALAMKFKTTHAPPGDTL 417
           GIDMN VLKGFPECLQADICLHLN++LL +CK F+GATKGCLRALAM+F + H PPGDTL
Sbjct: 707 GIDMNTVLKGFPECLQADICLHLNKNLLDNCKAFQGATKGCLRALAMRFNSAHVPPGDTL 766

Query: 418 VHAGDLLTALYFISRGSIEILRGDVVVAILGKNDIFGEPLNLYARPGKSNGDVRALTYCD 477
           VH GD+LTALYF+SRGSIEIL+ D+VVAILGKNDIFGE ++LYA+PGKSN DVRAL+YCD
Sbjct: 767 VHGGDVLTALYFLSRGSIEILKDDIVVAILGKNDIFGEMIHLYAKPGKSNADVRALSYCD 826

Query: 478 LHKIHRDDLLEVLDMYPEFSDHFWSSLEITFNLRDTNMIPGSPGS---TELEGGFSRQRK 534
           L  I R+DLLEVLDMYPEF+DHF+++LE+TFNLRD +    +P S    + +G  ++  K
Sbjct: 827 LSTIQREDLLEVLDMYPEFADHFFNNLELTFNLRDDSTKADNPCSVKENDSDGEDNKNVK 886

Query: 535 RKLSF 539
           R++SF
Sbjct: 887 RRISF 891


>gi301773320
          Length = 996

 Score =  915 bits (2364), Expect = 0.0,   Method: Compositional matrix adjust.
 Identities = 465/634 (73%), Positives = 515/634 (81%), Gaps = 29/634 (4%)

Query: 1   TSDREIIAP-KIKERTHNVTEKVTQVLSLGADVLPEYKLQAPRIHRWTILHYSPFKAVWD 59
           T++ EIIAP K+ ERT NVTEKVTQVLSLGADVLPEYKLQAPRIHR T+LHYSPFKAVWD
Sbjct: 201 TTEIEIIAPHKVVERTQNVTEKVTQVLSLGADVLPEYKLQAPRIHRGTLLHYSPFKAVWD 260

Query: 60  WLILLLVIYTAVFTPYSAAFLLKETEEGPPATECGYACQPLAVVDLIVDIMFIVDILINF 119
           WLILLLVIYTAVFTPYSAAFLL + +E     +CGY C PL VVDLIVDIMF+VDI+INF
Sbjct: 261 WLILLLVIYTAVFTPYSAAFLLSDQDESQ-RVDCGYTCSPLTVVDLIVDIMFVVDIVINF 319

Query: 120 RTTYVNANEEVVSHPGRIAVHYFKGWFLIDMVAAIPFDLLIFGSGSEE---LIGLLKTAR 176
           RTTYVN N+EVVSHP RIA+HYFKGWFLIDMVAAIPFDLLIF SGS+E   LIGLLKTAR
Sbjct: 320 RTTYVNTNDEVVSHPRRIAIHYFKGWFLIDMVAAIPFDLLIFRSGSDETTTLIGLLKTAR 379

Query: 177 LLRLVRVARKLDRYSEYGAAVLFLLMCTFALIAHWLACIWYAIGNMEQPHMDSRIGWLHN 236
           LLRLVRVARKLDRYSEYGAAVLFLLMCTFALIAHWLACIWYAIGN+E+P+++ +IGWL +
Sbjct: 380 LLRLVRVARKLDRYSEYGAAVLFLLMCTFALIAHWLACIWYAIGNVERPYLEPKIGWLDS 439

Query: 237 LGDQIGKPYNSSG-LGGPSIKDKYVTALYFTFSSLTSVGFGNVSPNTNSEKIFSICVMLI 295
           LG Q+GK YN S    GPS++DKYVTALYFTFSSLTSVGFGNVSPNTNSEK+FSICVMLI
Sbjct: 440 LGAQLGKRYNGSDPASGPSVQDKYVTALYFTFSSLTSVGFGNVSPNTNSEKVFSICVMLI 499

Query: 296 GSLMYASIFGNVSAIIQRLYSGTARYHTQMLRVREFIRFHQIPNPLRQRLEEYFQHAWSY 355
           GSLMYASIFGNVSAIIQRLYSGTARYHTQMLRV+EFIRFHQIPNPLRQRLEEYFQHAWSY
Sbjct: 500 GSLMYASIFGNVSAIIQRLYSGTARYHTQMLRVKEFIRFHQIPNPLRQRLEEYFQHAWSY 559

Query: 356 TNGIDMNAVLKGFPECLQADICLHLNRSLLQHCKPFRGATKGCLRALAMKFKTTHAPPGD 415
           TNGIDMNAVLKGFPECLQADICLHL+R+LLQHC  FRGA+KGCLRALA+KFKTTHAPPGD
Sbjct: 560 TNGIDMNAVLKGFPECLQADICLHLHRALLQHCPAFRGASKGCLRALAVKFKTTHAPPGD 619

Query: 416 TLVHAGDLLTALYFISRGSIEILRGDVVVAILGKNDIFGEPLNLYARPGKSNGDVRALTY 475
           TLVH GD+L+ LYFISRGSIEILR DVVVAILGKNDIFGEP++L+ RPGKS+ DVRALTY
Sbjct: 620 TLVHLGDVLSTLYFISRGSIEILRDDVVVAILGKNDIFGEPISLHTRPGKSSADVRALTY 679

Query: 476 CDLHKIHRDDLLEVLDMYPEFSDHFWSSLEITFNLRDT-----NMIPGSPGSTELEGGFS 530
           CDLHKI R DLLEVLD+YP F+D FWS LE+TFNLRD      +    +PGS + +G F 
Sbjct: 680 CDLHKIQRADLLEVLDLYPAFADSFWSKLEVTFNLRDAGGGFQSSPQPAPGSPDHQGFFL 739

Query: 531 RQRKRKLSFRRRTDKDTEQPGEVSALGPGRA---GAGPSSRGRPGGPWGESPSSGPSSPE 587
              +     +             S LGPG     G GP + G+P            ++P 
Sbjct: 740 HDNQSGKQSQPPPLGPQPPSQGYSLLGPGSQTSMGIGPCAPGQPA-----------AAPS 788

Query: 588 SSEDEGPGRSSSPLRLVP----FSSPRPPGEPPG 617
            S  +  G     L+ VP     S P P G+P G
Sbjct: 789 LSISDASGLWPELLQQVPPRPRHSPPNPQGDPDG 822


>gi281348902
          Length = 1001

 Score =  914 bits (2361), Expect = 0.0,   Method: Compositional matrix adjust.
 Identities = 467/639 (73%), Positives = 519/639 (81%), Gaps = 34/639 (5%)

Query: 1   TSDREIIAP-KIKERTHNVTEKVTQVLSLGADVLPEYKLQAPRIHRWTILHYSPFKAVWD 59
           T++ EIIAP K+ ERT NVTEKVTQVLSLGADVLPEYKLQAPRIHR T+LHYSPFKAVWD
Sbjct: 201 TTEIEIIAPHKVVERTQNVTEKVTQVLSLGADVLPEYKLQAPRIHRGTLLHYSPFKAVWD 260

Query: 60  WLILLLVIYTAVFTPYSAAFLLKETEEGPPATECGYACQPLAVVDLIVDIMFIVDILINF 119
           WLILLLVIYTAVFTPYSAAFLL + +E     +CGY C PL VVDLIVDIMF+VDI+INF
Sbjct: 261 WLILLLVIYTAVFTPYSAAFLLSDQDESQ-RVDCGYTCSPLTVVDLIVDIMFVVDIVINF 319

Query: 120 RTTYVNANEEVVSHPGRIAVHYFKGWFLIDMVAAIPFDLLIFGSGSEE---LIGLLKTAR 176
           RTTYVN N+EVVSHP RIA+HYFKGWFLIDMVAAIPFDLLIF SGS+E   LIGLLKTAR
Sbjct: 320 RTTYVNTNDEVVSHPRRIAIHYFKGWFLIDMVAAIPFDLLIFRSGSDETTTLIGLLKTAR 379

Query: 177 LLRLVRVARKLDRYSEYGAAVLFLLMCTFALIAHWLACIWYAIGNMEQPHMDSRIGWLHN 236
           LLRLVRVARKLDRYSEYGAAVLFLLMCTFALIAHWLACIWYAIGN+E+P+++ +IGWL +
Sbjct: 380 LLRLVRVARKLDRYSEYGAAVLFLLMCTFALIAHWLACIWYAIGNVERPYLEPKIGWLDS 439

Query: 237 LGDQIGKPYNSSG-LGGPSIKDKYVTALYFTFSSLTSVGFGNVSPNTNSEKIFSICVMLI 295
           LG Q+GK YN S    GPS++DKYVTALYFTFSSLTSVGFGNVSPNTNSEK+FSICVMLI
Sbjct: 440 LGAQLGKRYNGSDPASGPSVQDKYVTALYFTFSSLTSVGFGNVSPNTNSEKVFSICVMLI 499

Query: 296 GSLMYASIFGNVSAIIQRLYSGTARYHTQMLRVREFIRFHQIPNPLRQRLEEYFQHAWSY 355
           GSLMYASIFGNVSAIIQRLYSGTARYHTQMLRV+EFIRFHQIPNPLRQRLEEYFQHAWSY
Sbjct: 500 GSLMYASIFGNVSAIIQRLYSGTARYHTQMLRVKEFIRFHQIPNPLRQRLEEYFQHAWSY 559

Query: 356 TNGIDMNAVLKGFPECLQADICLHLNRSLLQHCKPFRGATKGCLRALAMKFKTTHAPPGD 415
           TNGIDMNAVLKGFPECLQADICLHL+R+LLQHC  FRGA+KGCLRALA+KFKTTHAPPGD
Sbjct: 560 TNGIDMNAVLKGFPECLQADICLHLHRALLQHCPAFRGASKGCLRALAVKFKTTHAPPGD 619

Query: 416 TLVHAGDLLTALYFISRGSIEILRGDVVVAILGKNDIFGEPLNLYARPGKSNGDVRALTY 475
           TLVH GD+L+ LYFISRGSIEILR DVVVAILGKNDIFGEP++L+ RPGKS+ DVRALTY
Sbjct: 620 TLVHLGDVLSTLYFISRGSIEILRDDVVVAILGKNDIFGEPISLHTRPGKSSADVRALTY 679

Query: 476 CDLHKIHRDDLLEVLDMYPEFSDHFWSSLEITFNLRDT-----NMIPGSPGSTELEGGFS 530
           CDLHKI R DLLEVLD+YP F+D FWS LE+TFNLRD      +    +PGS + +G F 
Sbjct: 680 CDLHKIQRADLLEVLDLYPAFADSFWSKLEVTFNLRDVSGGFQSSPQPAPGSPDHQGFFL 739

Query: 531 RQRKRKLSFRRRTDKDTEQPGEV-----SALGPGRA---GAGPSSRGRPGGPWGESPSSG 582
              +  LS   +     +   +      S LGPG     G GP + G+P           
Sbjct: 740 HDNQAGLSPPGQRPPPPKLGPQPPSQGYSLLGPGSQTSMGIGPCAPGQPA---------- 789

Query: 583 PSSPESSEDEGPGRSSSPLRLVP----FSSPRPPGEPPG 617
            ++P  S  +  G     L+ VP     S P P G+P G
Sbjct: 790 -AAPSLSISDASGLWPELLQQVPPRPRHSPPNPQGDPDG 827


>gi16758818
          Length = 950

 Score =  913 bits (2360), Expect = 0.0,   Method: Compositional matrix adjust.
 Identities = 442/519 (85%), Positives = 477/519 (91%), Gaps = 6/519 (1%)

Query: 1   TSDREIIAP-KIKERTHNVTEKVTQVLSLGADVLPEYKLQAPRIHRWTILHYSPFKAVWD 59
           T++ EIIAP K+ ERT NVTEKVTQVLSLGADVLPEYKLQAPRIHR TILHYSPFKAVWD
Sbjct: 201 TTEIEIIAPHKVVERTQNVTEKVTQVLSLGADVLPEYKLQAPRIHRGTILHYSPFKAVWD 260

Query: 60  WLILLLVIYTAVFTPYSAAFLLKETEEGPPATECGYACQPLAVVDLIVDIMFIVDILINF 119
           WLILLLVIYTAVFTPYSAAFLL + +E    T CGY C PL VVDLIVDIMF+VDI+INF
Sbjct: 261 WLILLLVIYTAVFTPYSAAFLLSDQDESQRGT-CGYTCSPLTVVDLIVDIMFVVDIVINF 319

Query: 120 RTTYVNANEEVVSHPGRIAVHYFKGWFLIDMVAAIPFDLLIFGSGSEE---LIGLLKTAR 176
           RTTYVN N+EVVSHP RIAVHYFKGWFLIDMVAAIPFDLLIF +GS+E   LIGLLKTAR
Sbjct: 320 RTTYVNTNDEVVSHPRRIAVHYFKGWFLIDMVAAIPFDLLIFRTGSDETTTLIGLLKTAR 379

Query: 177 LLRLVRVARKLDRYSEYGAAVLFLLMCTFALIAHWLACIWYAIGNMEQPHMDSRIGWLHN 236
           LLRLVRVARKLDRYSEYGAAVLFLLMCTFALIAHWLACIWYAIGN+E+P+++ +IGWL +
Sbjct: 380 LLRLVRVARKLDRYSEYGAAVLFLLMCTFALIAHWLACIWYAIGNVERPYLEPKIGWLDS 439

Query: 237 LGDQIGKPYNSSG-LGGPSIKDKYVTALYFTFSSLTSVGFGNVSPNTNSEKIFSICVMLI 295
           LG Q+GK YN S    GPS++DKYVTALYFTFSSLTSVGFGNVSPNTNSEK+FSICVMLI
Sbjct: 440 LGAQLGKQYNGSDPASGPSVQDKYVTALYFTFSSLTSVGFGNVSPNTNSEKVFSICVMLI 499

Query: 296 GSLMYASIFGNVSAIIQRLYSGTARYHTQMLRVREFIRFHQIPNPLRQRLEEYFQHAWSY 355
           GSLMYASIFGNVSAIIQRLYSGTARYHTQMLRV+EFIRFHQIPNPLRQRLEEYFQHAWSY
Sbjct: 500 GSLMYASIFGNVSAIIQRLYSGTARYHTQMLRVKEFIRFHQIPNPLRQRLEEYFQHAWSY 559

Query: 356 TNGIDMNAVLKGFPECLQADICLHLNRSLLQHCKPFRGATKGCLRALAMKFKTTHAPPGD 415
           TNGIDMNAVLKGFPECLQADICLHL+R+LLQHC  FRGA+KGCLRALA+KFKTTHAPPGD
Sbjct: 560 TNGIDMNAVLKGFPECLQADICLHLHRALLQHCPAFRGASKGCLRALAVKFKTTHAPPGD 619

Query: 416 TLVHAGDLLTALYFISRGSIEILRGDVVVAILGKNDIFGEPLNLYARPGKSNGDVRALTY 475
           TLVH GD+L+ LYFISRGSIEILR DVVVAILGKNDIFGEP +L+ARPGKS+ DVRALTY
Sbjct: 620 TLVHLGDVLSTLYFISRGSIEILRDDVVVAILGKNDIFGEPASLHARPGKSSADVRALTY 679

Query: 476 CDLHKIHRDDLLEVLDMYPEFSDHFWSSLEITFNLRDTN 514
           CDLHKIHR DLLEVLDMYP F+D FW+ LE+TFNLRD +
Sbjct: 680 CDLHKIHRADLLEVLDMYPAFADTFWNKLEVTFNLRDAD 718


>gi311266979
          Length = 993

 Score =  913 bits (2360), Expect = 0.0,   Method: Compositional matrix adjust.
 Identities = 471/640 (73%), Positives = 521/640 (81%), Gaps = 36/640 (5%)

Query: 1   TSDREIIAP-KIKERTHNVTEKVTQVLSLGADVLPEYKLQAPRIHRWTILHYSPFKAVWD 59
           T++ EIIAP K+ ERT NVTEKVTQVLSLGADVLPEYKLQAPRIHR T+LHYSPFKAVWD
Sbjct: 201 TTEIEIIAPHKVVERTQNVTEKVTQVLSLGADVLPEYKLQAPRIHRGTLLHYSPFKAVWD 260

Query: 60  WLILLLVIYTAVFTPYSAAFLLKETEEGPPATECGYACQPLAVVDLIVDIMFIVDILINF 119
           WLILLLVIYTAVFTPYSAAFLL + +E     +CGY C PL VVDLIVDIMF+VDI+INF
Sbjct: 261 WLILLLVIYTAVFTPYSAAFLLSDQDESRRG-DCGYTCSPLTVVDLIVDIMFVVDIVINF 319

Query: 120 RTTYVNANEEVVSHPGRIAVHYFKGWFLIDMVAAIPFDLLIFGSGSEE---LIGLLKTAR 176
           RTTYVN N+EVVSHP RIAVHYFKGWFLIDMVAAIPFDLLIF +GS+E   LIGLLKTAR
Sbjct: 320 RTTYVNTNDEVVSHPRRIAVHYFKGWFLIDMVAAIPFDLLIFRTGSDETTTLIGLLKTAR 379

Query: 177 LLRLVRVARKLDRYSEYGAAVLFLLMCTFALIAHWLACIWYAIGNMEQPHMDSRIGWLHN 236
           LLRLVRVARKLDRYSEYGAAVLFLLMCTFALIAHWLACIWYAIGN+E+P+++ +IGWL +
Sbjct: 380 LLRLVRVARKLDRYSEYGAAVLFLLMCTFALIAHWLACIWYAIGNVERPYLEPKIGWLDS 439

Query: 237 LGDQIGKPYNSSG-LGGPSIKDKYVTALYFTFSSLTSVGFGNVSPNTNSEKIFSICVMLI 295
           LG Q+GK YN S    GPS++DKYVTALYFTFSSLTSVGFGNVSPNTNSEK+FSICVMLI
Sbjct: 440 LGAQLGKRYNGSDPASGPSVQDKYVTALYFTFSSLTSVGFGNVSPNTNSEKVFSICVMLI 499

Query: 296 GSLMYASIFGNVSAIIQRLYSGTARYHTQMLRVREFIRFHQIPNPLRQRLEEYFQHAWSY 355
           GSLMYASIFGNVSAIIQRLYSGTARYHTQMLRV+EFIRFHQIPNPLRQRLEEYFQHAWSY
Sbjct: 500 GSLMYASIFGNVSAIIQRLYSGTARYHTQMLRVKEFIRFHQIPNPLRQRLEEYFQHAWSY 559

Query: 356 TNGIDMNAVLKGFPECLQADICLHLNRSLLQHCKPFRGATKGCLRALAMKFKTTHAPPGD 415
           TNGIDMNAVLKGFPECLQADICLHL+R+LLQHC  F GA+KGCLRALA+KFKTTHAPPGD
Sbjct: 560 TNGIDMNAVLKGFPECLQADICLHLHRALLQHCPAFHGASKGCLRALAVKFKTTHAPPGD 619

Query: 416 TLVHAGDLLTALYFISRGSIEILRGDVVVAILGKNDIFGEPLNLYARPGKSNGDVRALTY 475
           TLVH GD+L+ LYFISRGSIEILR DVVVAILGKNDIFGEP++L+ARPGKS+ DVRALTY
Sbjct: 620 TLVHLGDVLSTLYFISRGSIEILRDDVVVAILGKNDIFGEPVSLHARPGKSSADVRALTY 679

Query: 476 CDLHKIHRDDLLEVLDMYPEFSDHFWSSLEITFNLRDT-NMIPGSP----GSTELEGGFS 530
           CDLHKI R DLLEVLDMYP F+D FWS LE+TFNLRD    +  SP    GS + +G F 
Sbjct: 680 CDLHKIQRADLLEVLDMYPAFADSFWSKLEVTFNLRDAGGGLQSSPQQASGSQDHQGFFL 739

Query: 531 RQRKRKLSFRRRTDKDTEQPGEVSALGPGRA---GAGPSSRGRPGGPWGESPSSGPSSPE 587
              +     +      ++     + LGPG     GAGP + G PG           ++P 
Sbjct: 740 SDNQSAGPLKLGPQPPSQG---YNLLGPGSQTSLGAGPRTPGHPG-----------AAPS 785

Query: 588 SSEDEGPGRSSSPLRLVPFSSPRPPGEPPG--GEPLMEDC 625
            S  +  G     L+ VP   PRP   PP   G+P   DC
Sbjct: 786 LSISDASGLWPELLQQVP---PRPSHSPPNPQGDP---DC 819


>gi149054535
          Length = 950

 Score =  913 bits (2360), Expect = 0.0,   Method: Compositional matrix adjust.
 Identities = 442/519 (85%), Positives = 477/519 (91%), Gaps = 6/519 (1%)

Query: 1   TSDREIIAP-KIKERTHNVTEKVTQVLSLGADVLPEYKLQAPRIHRWTILHYSPFKAVWD 59
           T++ EIIAP K+ ERT NVTEKVTQVLSLGADVLPEYKLQAPRIHR TILHYSPFKAVWD
Sbjct: 201 TTEIEIIAPHKVVERTQNVTEKVTQVLSLGADVLPEYKLQAPRIHRGTILHYSPFKAVWD 260

Query: 60  WLILLLVIYTAVFTPYSAAFLLKETEEGPPATECGYACQPLAVVDLIVDIMFIVDILINF 119
           WLILLLVIYTAVFTPYSAAFLL + +E    T CGY C PL VVDLIVDIMF+VDI+INF
Sbjct: 261 WLILLLVIYTAVFTPYSAAFLLSDQDESQRGT-CGYTCSPLTVVDLIVDIMFVVDIVINF 319

Query: 120 RTTYVNANEEVVSHPGRIAVHYFKGWFLIDMVAAIPFDLLIFGSGSEE---LIGLLKTAR 176
           RTTYVN N+EVVSHP RIAVHYFKGWFLIDMVAAIPFDLLIF +GS+E   LIGLLKTAR
Sbjct: 320 RTTYVNTNDEVVSHPRRIAVHYFKGWFLIDMVAAIPFDLLIFRTGSDETTTLIGLLKTAR 379

Query: 177 LLRLVRVARKLDRYSEYGAAVLFLLMCTFALIAHWLACIWYAIGNMEQPHMDSRIGWLHN 236
           LLRLVRVARKLDRYSEYGAAVLFLLMCTFALIAHWLACIWYAIGN+E+P+++ +IGWL +
Sbjct: 380 LLRLVRVARKLDRYSEYGAAVLFLLMCTFALIAHWLACIWYAIGNVERPYLEPKIGWLDS 439

Query: 237 LGDQIGKPYNSSG-LGGPSIKDKYVTALYFTFSSLTSVGFGNVSPNTNSEKIFSICVMLI 295
           LG Q+GK YN S    GPS++DKYVTALYFTFSSLTSVGFGNVSPNTNSEK+FSICVMLI
Sbjct: 440 LGAQLGKQYNGSDPASGPSVQDKYVTALYFTFSSLTSVGFGNVSPNTNSEKVFSICVMLI 499

Query: 296 GSLMYASIFGNVSAIIQRLYSGTARYHTQMLRVREFIRFHQIPNPLRQRLEEYFQHAWSY 355
           GSLMYASIFGNVSAIIQRLYSGTARYHTQMLRV+EFIRFHQIPNPLRQRLEEYFQHAWSY
Sbjct: 500 GSLMYASIFGNVSAIIQRLYSGTARYHTQMLRVKEFIRFHQIPNPLRQRLEEYFQHAWSY 559

Query: 356 TNGIDMNAVLKGFPECLQADICLHLNRSLLQHCKPFRGATKGCLRALAMKFKTTHAPPGD 415
           TNGIDMNAVLKGFPECLQADICLHL+R+LLQHC  FRGA+KGCLRALA+KFKTTHAPPGD
Sbjct: 560 TNGIDMNAVLKGFPECLQADICLHLHRALLQHCPAFRGASKGCLRALAVKFKTTHAPPGD 619

Query: 416 TLVHAGDLLTALYFISRGSIEILRGDVVVAILGKNDIFGEPLNLYARPGKSNGDVRALTY 475
           TLVH GD+L+ LYFISRGSIEILR DVVVAILGKNDIFGEP +L+ARPGKS+ DVRALTY
Sbjct: 620 TLVHLGDVLSTLYFISRGSIEILRDDVVVAILGKNDIFGEPASLHARPGKSSADVRALTY 679

Query: 476 CDLHKIHRDDLLEVLDMYPEFSDHFWSSLEITFNLRDTN 514
           CDLHKIHR DLLEVLDMYP F+D FW+ LE+TFNLRD +
Sbjct: 680 CDLHKIHRADLLEVLDMYPAFADTFWNKLEVTFNLRDAD 718


>gi297701482
          Length = 994

 Score =  912 bits (2356), Expect = 0.0,   Method: Compositional matrix adjust.
 Identities = 468/640 (73%), Positives = 514/640 (80%), Gaps = 51/640 (7%)

Query: 1   TSDREIIAP-KIKERTHNVTEKVTQVLSLGADVLPEYKLQAPRIHRWTILHYSPFKAVWD 59
           T++ EIIAP K+ ERT N+TEKVTQVLSLGADVLPEYKLQAPRIHRWTILHYSPFKAVWD
Sbjct: 201 TTEIEIIAPHKVVERTQNITEKVTQVLSLGADVLPEYKLQAPRIHRWTILHYSPFKAVWD 260

Query: 60  WLILLLVIYTAVFTPYSAAFLLKETEEGPPATECGYACQPLAVVDLIVDIMFIVDILINF 119
           WLILLLVIYTAVFTPYSAAFLL + +E      C Y C PL VVDLIVDIMF+VDI INF
Sbjct: 261 WLILLLVIYTAVFTPYSAAFLLSDQDESRRGA-CSYTCSPLTVVDLIVDIMFVVDIAINF 319

Query: 120 RTTYVNANEEVVSHPGRIAVHYFKGWFLIDMVAAIPFDLLIFGSGSEE---LIGLLKTAR 176
           RTTYVN N+EVVSHP RIAVHYFKGWFLIDMVAAIPFDLLIF +GS+E   LIGLLKTAR
Sbjct: 320 RTTYVNTNDEVVSHPRRIAVHYFKGWFLIDMVAAIPFDLLIFRTGSDETTTLIGLLKTAR 379

Query: 177 LLRLVRVARKLDRYSEYGAAVLFLLMCTFALIAHWLACIWYAIGNMEQPHMDSRIGWLHN 236
           LLRLVRVARKLDRYSEYGAAVLFLLMCTFALIAHWLACIWYAIGN+E+P+++ +IGWL +
Sbjct: 380 LLRLVRVARKLDRYSEYGAAVLFLLMCTFALIAHWLACIWYAIGNVERPYLEHKIGWLDS 439

Query: 237 LGDQIGKPYNSSG-LGGPSIKDKYVTALYFTFSSLTSVGFGNVSPNTNSEKIFSICVMLI 295
           LG Q+GK YN S    GPS++DKYVTALYFTFSSLTSVGFGNVSPNTNSE +FSICVMLI
Sbjct: 440 LGVQLGKRYNGSDPASGPSVQDKYVTALYFTFSSLTSVGFGNVSPNTNSEXVFSICVMLI 499

Query: 296 GSLMYASIFGNVSAIIQRLYSGTARYHTQMLRVREFIRFHQIPNPLRQRLEEYFQHAWSY 355
           GSLMYASIFGNVSAIIQRLYSGTARYHTQMLRV+EFIRFHQIPNPLRQRLEEYFQHAWSY
Sbjct: 500 GSLMYASIFGNVSAIIQRLYSGTARYHTQMLRVKEFIRFHQIPNPLRQRLEEYFQHAWSY 559

Query: 356 TNGIDMNAVLKGFPECLQADICLHLNRSLLQHCKPFRGATKGCLRALAMKFKTTHAPPGD 415
           TNGIDMNAVLKGFPECLQADICLHL+R+LLQHC  F GA+KGCLRALA+KFKTTHAPPGD
Sbjct: 560 TNGIDMNAVLKGFPECLQADICLHLHRALLQHCPAFSGASKGCLRALAVKFKTTHAPPGD 619

Query: 416 TLVHAGDLLTALYFISRGSIEILRGDVVVAILGKNDIFGEPLNLYARPGKSNGDVRALTY 475
           TLVH GD+L+ LYFISRGSIEILR DVVVAILGKNDIFGEP++L+A+PGKS+ DVRALTY
Sbjct: 620 TLVHLGDVLSTLYFISRGSIEILRDDVVVAILGKNDIFGEPVSLHAQPGKSSADVRALTY 679

Query: 476 CDLHKIHRDDLLEVLDMYPEFSDHFWSSLEITFNLRDT----NMIP-GSPGSTELEGGFS 530
           CDLHKI R DLLEVLDMYP F+D FWS LE+TFNLRD     ++ P  +PGS + +G F 
Sbjct: 680 CDLHKIQRADLLEVLDMYPAFADSFWSKLEVTFNLRDAAGGLHLSPQQAPGSQDHQGFF- 738

Query: 531 RQRKRKLSFRRRTDKDTEQPGEV---------SALGPGRA---GAGPSSRGRP------- 571
                       +D  +  P E+         S LGPG     GAGP + G P       
Sbjct: 739 -----------LSDNQSGSPHELGPQFPSKDYSLLGPGSQNSMGAGPCAPGHPDAAPPLS 787

Query: 572 ----GGPWGE-----SPSSGPSSPESSEDEGPGRSSSPLR 602
                G W E      P   P SP+   D  P +  S L 
Sbjct: 788 ISDASGLWPELLQQMPPRHSPQSPQGDPDCWPLKLGSRLE 827


>gi355568816
          Length = 994

 Score =  911 bits (2355), Expect = 0.0,   Method: Compositional matrix adjust.
 Identities = 466/636 (73%), Positives = 514/636 (80%), Gaps = 42/636 (6%)

Query: 1   TSDREIIAP-KIKERTHNVTEKVTQVLSLGADVLPEYKLQAPRIHRWTILHYSPFKAVWD 59
           T++ EIIAP K+ ERT NVTEKVTQVLSLGADVLPEYKLQAPRIHRWTILHYSPFKAVWD
Sbjct: 201 TTEIEIIAPHKVVERTQNVTEKVTQVLSLGADVLPEYKLQAPRIHRWTILHYSPFKAVWD 260

Query: 60  WLILLLVIYTAVFTPYSAAFLLKETEEGPPATECGYACQPLAVVDLIVDIMFIVDILINF 119
           WLILLLVIYTAVFTPYSAAFLL + +E      CGY C PL VVDLIVDIMF+VDI+INF
Sbjct: 261 WLILLLVIYTAVFTPYSAAFLLSDQDESRRGA-CGYTCSPLTVVDLIVDIMFVVDIVINF 319

Query: 120 RTTYVNANEEVVSHPGRIAVHYFKGWFLIDMVAAIPFDLLIFGSGSEE---LIGLLKTAR 176
           RTTYVN N+EVVSHP RIAVHYFKGWFLIDMVAAIPFDLLIF +GS+E   LIGLLKTAR
Sbjct: 320 RTTYVNTNDEVVSHPRRIAVHYFKGWFLIDMVAAIPFDLLIFRTGSDETTTLIGLLKTAR 379

Query: 177 LLRLVRVARKLDRYSEYGAAVLFLLMCTFALIAHWLACIWYAIGNMEQPHMDSRIGWLHN 236
           LLRLVRVARKLDRYSEYGAAVLFLLMCTFALIAHWLACIWYAIGN+E+P+++ +IGWL +
Sbjct: 380 LLRLVRVARKLDRYSEYGAAVLFLLMCTFALIAHWLACIWYAIGNVERPYLEHKIGWLDS 439

Query: 237 LGDQIGKPYNSSG-LGGPSIKDKYVTALYFTFSSLTSVGFGNVSPNTNSEKIFSICVMLI 295
           LG Q+GK YN S    GPS++DKYVTALYFTFSSLTSVGFGNVSPNTNSEK+FSICVMLI
Sbjct: 440 LGVQLGKRYNGSDPASGPSVQDKYVTALYFTFSSLTSVGFGNVSPNTNSEKVFSICVMLI 499

Query: 296 GSLMYASIFGNVSAIIQRLYSGTARYHTQMLRVREFIRFHQIPNPLRQRLEEYFQHAWSY 355
           GSLMYASIFGNVSAIIQRLYSGTARYHTQMLRV+EFIRFHQIPNPLRQRLEEYFQHAWSY
Sbjct: 500 GSLMYASIFGNVSAIIQRLYSGTARYHTQMLRVKEFIRFHQIPNPLRQRLEEYFQHAWSY 559

Query: 356 TNGIDMNAVLKGFPECLQADICLHLNRSLLQHCKPFRGATKGCLRALAMKFKTTHAPPGD 415
           TNGIDMNAVLKGFPECLQADICLHL+R+LLQHC  F GA+KGCLRALA+KFKTTHAPPGD
Sbjct: 560 TNGIDMNAVLKGFPECLQADICLHLHRALLQHCPAFSGASKGCLRALAVKFKTTHAPPGD 619

Query: 416 TLVHAGDLLTALYFISRGSIEILRGDVVVAILGKNDIFGEPLNLYARPGKSNGDVRALTY 475
           TLVH GD+L+ LYFISRGSIEILR DVVVAILGKNDIFGEP++L+ARPGKS+ DVRALTY
Sbjct: 620 TLVHLGDVLSTLYFISRGSIEILRDDVVVAILGKNDIFGEPVSLHARPGKSSADVRALTY 679

Query: 476 CDLHKIHRDDLLEVLDMYPEFSDHFWSSLEITFNLRDT-----NMIPGSPGSTELEGGFS 530
           CDLHKI R DLLEVLDMYP F+D FWS LE+TFNLRD      +    +PGS + +G F 
Sbjct: 680 CDLHKIQRADLLEVLDMYPAFADSFWSKLEVTFNLRDAAGGLHSSPRQAPGSQDHQGFF- 738

Query: 531 RQRKRKLSFRRRTDKDTEQPGEVSA---------LGPGRAGAGPSSRGRPGGPWGESPSS 581
                        D  +  P E+           LGPG   +  +    PG P       
Sbjct: 739 -----------LNDNQSGSPHELGPQFPSKGYHLLGPGNQNSMGAGACAPGHP------- 780

Query: 582 GPSSPESSEDEGPGRSSSPLRLVP--FSSPRPPGEP 615
             ++P  S  +  G     L+ +P   S P P G+P
Sbjct: 781 -DAAPPLSISDASGLWPELLQKMPPRHSPPTPQGDP 815


>gi109116777
          Length = 994

 Score =  911 bits (2354), Expect = 0.0,   Method: Compositional matrix adjust.
 Identities = 466/636 (73%), Positives = 514/636 (80%), Gaps = 42/636 (6%)

Query: 1   TSDREIIAP-KIKERTHNVTEKVTQVLSLGADVLPEYKLQAPRIHRWTILHYSPFKAVWD 59
           T++ EIIAP K+ ERT NVTEKVTQVLSLGADVLPEYKLQAPRIHRWTILHYSPFKAVWD
Sbjct: 201 TTEIEIIAPHKVVERTQNVTEKVTQVLSLGADVLPEYKLQAPRIHRWTILHYSPFKAVWD 260

Query: 60  WLILLLVIYTAVFTPYSAAFLLKETEEGPPATECGYACQPLAVVDLIVDIMFIVDILINF 119
           WLILLLVIYTAVFTPYSAAFLL + +E      CGY C PL VVDLIVDIMF+VDI+INF
Sbjct: 261 WLILLLVIYTAVFTPYSAAFLLSDQDESRRGA-CGYTCSPLTVVDLIVDIMFVVDIVINF 319

Query: 120 RTTYVNANEEVVSHPGRIAVHYFKGWFLIDMVAAIPFDLLIFGSGSEE---LIGLLKTAR 176
           RTTYVN N+EVVSHP RIAVHYFKGWFLIDMVAAIPFDLLIF +GS+E   LIGLLKTAR
Sbjct: 320 RTTYVNTNDEVVSHPRRIAVHYFKGWFLIDMVAAIPFDLLIFRTGSDETTTLIGLLKTAR 379

Query: 177 LLRLVRVARKLDRYSEYGAAVLFLLMCTFALIAHWLACIWYAIGNMEQPHMDSRIGWLHN 236
           LLRLVRVARKLDRYSEYGAAVLFLLMCTFALIAHWLACIWYAIGN+E+P+++ +IGWL +
Sbjct: 380 LLRLVRVARKLDRYSEYGAAVLFLLMCTFALIAHWLACIWYAIGNVERPYLEHKIGWLDS 439

Query: 237 LGDQIGKPYNSSG-LGGPSIKDKYVTALYFTFSSLTSVGFGNVSPNTNSEKIFSICVMLI 295
           LG Q+GK YN S    GPS++DKYVTALYFTFSSLTSVGFGNVSPNTNSEK+FSICVMLI
Sbjct: 440 LGVQLGKRYNGSDPASGPSVQDKYVTALYFTFSSLTSVGFGNVSPNTNSEKVFSICVMLI 499

Query: 296 GSLMYASIFGNVSAIIQRLYSGTARYHTQMLRVREFIRFHQIPNPLRQRLEEYFQHAWSY 355
           GSLMYASIFGNVSAIIQRLYSGTARYHTQMLRV+EFIRFHQIPNPLRQRLEEYFQHAWSY
Sbjct: 500 GSLMYASIFGNVSAIIQRLYSGTARYHTQMLRVKEFIRFHQIPNPLRQRLEEYFQHAWSY 559

Query: 356 TNGIDMNAVLKGFPECLQADICLHLNRSLLQHCKPFRGATKGCLRALAMKFKTTHAPPGD 415
           TNGIDMNAVLKGFPECLQADICLHL+R+LLQHC  F GA+KGCLRALA+KFKTTHAPPGD
Sbjct: 560 TNGIDMNAVLKGFPECLQADICLHLHRALLQHCPAFSGASKGCLRALAVKFKTTHAPPGD 619

Query: 416 TLVHAGDLLTALYFISRGSIEILRGDVVVAILGKNDIFGEPLNLYARPGKSNGDVRALTY 475
           TLVH GD+L+ LYFISRGSIEILR DVVVAILGKNDIFGEP++L+ARPGKS+ DVRALTY
Sbjct: 620 TLVHLGDVLSTLYFISRGSIEILRDDVVVAILGKNDIFGEPVSLHARPGKSSADVRALTY 679

Query: 476 CDLHKIHRDDLLEVLDMYPEFSDHFWSSLEITFNLRDT-----NMIPGSPGSTELEGGFS 530
           CDLHKI R DLLEVLDMYP F+D FWS LE+TFNLRD      +    +PGS + +G F 
Sbjct: 680 CDLHKIQRADLLEVLDMYPAFADSFWSKLEVTFNLRDAAGGLHSSPRQAPGSQDHQGFF- 738

Query: 531 RQRKRKLSFRRRTDKDTEQPGEVSA---------LGPGRAGAGPSSRGRPGGPWGESPSS 581
                        D  +  P E+           LGPG   +  +    PG P       
Sbjct: 739 -----------LNDNQSGSPHELGPQFPSKGYHLLGPGNQNSMGAGACAPGHP------- 780

Query: 582 GPSSPESSEDEGPGRSSSPLRLVP--FSSPRPPGEP 615
             ++P  S  +  G     L+ +P   S P P G+P
Sbjct: 781 -DAAPPLSISDASGLWPELLQKMPPRHSPPTPQGDP 815


>gi13540549
          Length = 994

 Score =  910 bits (2351), Expect = 0.0,   Method: Compositional matrix adjust.
 Identities = 468/640 (73%), Positives = 513/640 (80%), Gaps = 51/640 (7%)

Query: 1   TSDREIIAP-KIKERTHNVTEKVTQVLSLGADVLPEYKLQAPRIHRWTILHYSPFKAVWD 59
           T++ EIIAP K+ ERT NVTEKVTQVLSLGADVLPEYKLQAPRIHRWTILHYSPFKAVWD
Sbjct: 201 TTEIEIIAPHKVVERTQNVTEKVTQVLSLGADVLPEYKLQAPRIHRWTILHYSPFKAVWD 260

Query: 60  WLILLLVIYTAVFTPYSAAFLLKETEEGPPATECGYACQPLAVVDLIVDIMFIVDILINF 119
           WLILLLVIYTAVFTPYSAAFLL + +E      C Y C PL VVDLIVDIMF+VDI+INF
Sbjct: 261 WLILLLVIYTAVFTPYSAAFLLSDQDESRRGA-CSYTCSPLTVVDLIVDIMFVVDIVINF 319

Query: 120 RTTYVNANEEVVSHPGRIAVHYFKGWFLIDMVAAIPFDLLIFGSGSEE---LIGLLKTAR 176
           RTTYVN N+EVVSHP RIAVHYFKGWFLIDMVAAIPFDLLIF +GS+E   LIGLLKTAR
Sbjct: 320 RTTYVNTNDEVVSHPRRIAVHYFKGWFLIDMVAAIPFDLLIFRTGSDETTTLIGLLKTAR 379

Query: 177 LLRLVRVARKLDRYSEYGAAVLFLLMCTFALIAHWLACIWYAIGNMEQPHMDSRIGWLHN 236
           LLRLVRVARKLDRYSEYGAAVLFLLMCTFALIAHWLACIWYAIGN+E+P+++ +IGWL +
Sbjct: 380 LLRLVRVARKLDRYSEYGAAVLFLLMCTFALIAHWLACIWYAIGNVERPYLEHKIGWLDS 439

Query: 237 LGDQIGKPYNSSG-LGGPSIKDKYVTALYFTFSSLTSVGFGNVSPNTNSEKIFSICVMLI 295
           LG Q+GK YN S    GPS++DKYVTALYFTFSSLTSVGFGNVSPNTNSEK+FSICVMLI
Sbjct: 440 LGVQLGKRYNGSDPASGPSVQDKYVTALYFTFSSLTSVGFGNVSPNTNSEKVFSICVMLI 499

Query: 296 GSLMYASIFGNVSAIIQRLYSGTARYHTQMLRVREFIRFHQIPNPLRQRLEEYFQHAWSY 355
           GSLMYASIFGNVSAIIQRLYSGTARYHTQMLRV+EFIRFHQIPNPLRQRLEEYFQHAWSY
Sbjct: 500 GSLMYASIFGNVSAIIQRLYSGTARYHTQMLRVKEFIRFHQIPNPLRQRLEEYFQHAWSY 559

Query: 356 TNGIDMNAVLKGFPECLQADICLHLNRSLLQHCKPFRGATKGCLRALAMKFKTTHAPPGD 415
           TNGIDMNAVLKGFPECLQADICLHL+R+LLQHC  F GA KGCLRALA+KFKTTHAPPGD
Sbjct: 560 TNGIDMNAVLKGFPECLQADICLHLHRALLQHCPAFSGAGKGCLRALAVKFKTTHAPPGD 619

Query: 416 TLVHAGDLLTALYFISRGSIEILRGDVVVAILGKNDIFGEPLNLYARPGKSNGDVRALTY 475
           TLVH GD+L+ LYFISRGSIEILR DVVVAILGKNDIFGEP++L+A+PGKS+ DVRALTY
Sbjct: 620 TLVHLGDVLSTLYFISRGSIEILRDDVVVAILGKNDIFGEPVSLHAQPGKSSADVRALTY 679

Query: 476 CDLHKIHRDDLLEVLDMYPEFSDHFWSSLEITFNLRDT-----NMIPGSPGSTELEGGFS 530
           CDLHKI R DLLEVLDMYP F++ FWS LE+TFNLRD      +    +PGS + +G F 
Sbjct: 680 CDLHKIQRADLLEVLDMYPAFAESFWSKLEVTFNLRDAAGGLHSSPRQAPGSQDHQGFF- 738

Query: 531 RQRKRKLSFRRRTDKDTEQPGEV---------SALGPGRA---GAGPSSRGRP------- 571
                       +D  +  P E+         S LGPG     GAGP + G P       
Sbjct: 739 -----------LSDNQSGSPHELGPQFPSKGYSLLGPGSQNSMGAGPCAPGHPDAAPPLS 787

Query: 572 ----GGPWGE-----SPSSGPSSPESSEDEGPGRSSSPLR 602
                G W E      P   P SP+   D  P +  S L 
Sbjct: 788 ISDASGLWPELLQEMPPRHSPQSPQEDPDCWPLKLGSRLE 827


>gi119614714
          Length = 959

 Score =  909 bits (2350), Expect = 0.0,   Method: Compositional matrix adjust.
 Identities = 468/640 (73%), Positives = 513/640 (80%), Gaps = 51/640 (7%)

Query: 1   TSDREIIAP-KIKERTHNVTEKVTQVLSLGADVLPEYKLQAPRIHRWTILHYSPFKAVWD 59
           T++ EIIAP K+ ERT NVTEKVTQVLSLGADVLPEYKLQAPRIHRWTILHYSPFKAVWD
Sbjct: 166 TTEIEIIAPHKVVERTQNVTEKVTQVLSLGADVLPEYKLQAPRIHRWTILHYSPFKAVWD 225

Query: 60  WLILLLVIYTAVFTPYSAAFLLKETEEGPPATECGYACQPLAVVDLIVDIMFIVDILINF 119
           WLILLLVIYTAVFTPYSAAFLL + +E      C Y C PL VVDLIVDIMF+VDI+INF
Sbjct: 226 WLILLLVIYTAVFTPYSAAFLLSDQDESRRGA-CSYTCSPLTVVDLIVDIMFVVDIVINF 284

Query: 120 RTTYVNANEEVVSHPGRIAVHYFKGWFLIDMVAAIPFDLLIFGSGSEE---LIGLLKTAR 176
           RTTYVN N+EVVSHP RIAVHYFKGWFLIDMVAAIPFDLLIF +GS+E   LIGLLKTAR
Sbjct: 285 RTTYVNTNDEVVSHPRRIAVHYFKGWFLIDMVAAIPFDLLIFRTGSDETTTLIGLLKTAR 344

Query: 177 LLRLVRVARKLDRYSEYGAAVLFLLMCTFALIAHWLACIWYAIGNMEQPHMDSRIGWLHN 236
           LLRLVRVARKLDRYSEYGAAVLFLLMCTFALIAHWLACIWYAIGN+E+P+++ +IGWL +
Sbjct: 345 LLRLVRVARKLDRYSEYGAAVLFLLMCTFALIAHWLACIWYAIGNVERPYLEHKIGWLDS 404

Query: 237 LGDQIGKPYNSSG-LGGPSIKDKYVTALYFTFSSLTSVGFGNVSPNTNSEKIFSICVMLI 295
           LG Q+GK YN S    GPS++DKYVTALYFTFSSLTSVGFGNVSPNTNSEK+FSICVMLI
Sbjct: 405 LGVQLGKRYNGSDPASGPSVQDKYVTALYFTFSSLTSVGFGNVSPNTNSEKVFSICVMLI 464

Query: 296 GSLMYASIFGNVSAIIQRLYSGTARYHTQMLRVREFIRFHQIPNPLRQRLEEYFQHAWSY 355
           GSLMYASIFGNVSAIIQRLYSGTARYHTQMLRV+EFIRFHQIPNPLRQRLEEYFQHAWSY
Sbjct: 465 GSLMYASIFGNVSAIIQRLYSGTARYHTQMLRVKEFIRFHQIPNPLRQRLEEYFQHAWSY 524

Query: 356 TNGIDMNAVLKGFPECLQADICLHLNRSLLQHCKPFRGATKGCLRALAMKFKTTHAPPGD 415
           TNGIDMNAVLKGFPECLQADICLHL+R+LLQHC  F GA KGCLRALA+KFKTTHAPPGD
Sbjct: 525 TNGIDMNAVLKGFPECLQADICLHLHRALLQHCPAFSGAGKGCLRALAVKFKTTHAPPGD 584

Query: 416 TLVHAGDLLTALYFISRGSIEILRGDVVVAILGKNDIFGEPLNLYARPGKSNGDVRALTY 475
           TLVH GD+L+ LYFISRGSIEILR DVVVAILGKNDIFGEP++L+A+PGKS+ DVRALTY
Sbjct: 585 TLVHLGDVLSTLYFISRGSIEILRDDVVVAILGKNDIFGEPVSLHAQPGKSSADVRALTY 644

Query: 476 CDLHKIHRDDLLEVLDMYPEFSDHFWSSLEITFNLRDT-----NMIPGSPGSTELEGGFS 530
           CDLHKI R DLLEVLDMYP F++ FWS LE+TFNLRD      +    +PGS + +G F 
Sbjct: 645 CDLHKIQRADLLEVLDMYPAFAESFWSKLEVTFNLRDAAGGLHSSPRQAPGSQDHQGFF- 703

Query: 531 RQRKRKLSFRRRTDKDTEQPGEV---------SALGPGRA---GAGPSSRGRP------- 571
                       +D  +  P E+         S LGPG     GAGP + G P       
Sbjct: 704 -----------LSDNQSGSPHELGPQFPSKGYSLLGPGSQNSMGAGPCAPGHPDAAPPLS 752

Query: 572 ----GGPWGE-----SPSSGPSSPESSEDEGPGRSSSPLR 602
                G W E      P   P SP+   D  P +  S L 
Sbjct: 753 ISDASGLWPELLQEMPPRHSPQSPQEDPDCWPLKLGSRLE 792


>gi83423518
          Length = 950

 Score =  909 bits (2350), Expect = 0.0,   Method: Compositional matrix adjust.
 Identities = 441/519 (84%), Positives = 477/519 (91%), Gaps = 6/519 (1%)

Query: 1   TSDREIIAP-KIKERTHNVTEKVTQVLSLGADVLPEYKLQAPRIHRWTILHYSPFKAVWD 59
           T++ EIIAP K+ ERT NVTEKVTQVLSLGADVLPEYKLQAPRIHR TILHYSPFKAVWD
Sbjct: 201 TTEIEIIAPHKVVERTQNVTEKVTQVLSLGADVLPEYKLQAPRIHRGTILHYSPFKAVWD 260

Query: 60  WLILLLVIYTAVFTPYSAAFLLKETEEGPPATECGYACQPLAVVDLIVDIMFIVDILINF 119
           WLILLLVIYTAVFTPYSAAFLL + ++    T CGY C PL VVDLIVDIMF+VDI+INF
Sbjct: 261 WLILLLVIYTAVFTPYSAAFLLSDQDDSQRGT-CGYTCSPLTVVDLIVDIMFVVDIVINF 319

Query: 120 RTTYVNANEEVVSHPGRIAVHYFKGWFLIDMVAAIPFDLLIFGSGSEE---LIGLLKTAR 176
           RTTYVN N+EVVSHP RIAVHYFKGWFLIDMVAAIPFDLLIF +GS+E   LIGLLKTAR
Sbjct: 320 RTTYVNTNDEVVSHPRRIAVHYFKGWFLIDMVAAIPFDLLIFRTGSDETTTLIGLLKTAR 379

Query: 177 LLRLVRVARKLDRYSEYGAAVLFLLMCTFALIAHWLACIWYAIGNMEQPHMDSRIGWLHN 236
           LLRLVRVARKLDRYSEYGAAVLFLLMCTFALIAHWLACIWYAIGN+E+P+++ +IGWL +
Sbjct: 380 LLRLVRVARKLDRYSEYGAAVLFLLMCTFALIAHWLACIWYAIGNVERPYLEPKIGWLDS 439

Query: 237 LGDQIGKPYNSSG-LGGPSIKDKYVTALYFTFSSLTSVGFGNVSPNTNSEKIFSICVMLI 295
           LG Q+GK YN S    GPS++DKYVTALYFTFSSLTSVGFGNVSPNTNSEK+FSICVMLI
Sbjct: 440 LGAQLGKHYNGSDPASGPSVQDKYVTALYFTFSSLTSVGFGNVSPNTNSEKVFSICVMLI 499

Query: 296 GSLMYASIFGNVSAIIQRLYSGTARYHTQMLRVREFIRFHQIPNPLRQRLEEYFQHAWSY 355
           GSLMYASIFGNVSAIIQRLYSGTARYHTQMLRV+EFIRFHQIPNPLRQRLEEYFQHAWSY
Sbjct: 500 GSLMYASIFGNVSAIIQRLYSGTARYHTQMLRVKEFIRFHQIPNPLRQRLEEYFQHAWSY 559

Query: 356 TNGIDMNAVLKGFPECLQADICLHLNRSLLQHCKPFRGATKGCLRALAMKFKTTHAPPGD 415
           TNGIDMNAVLKGFPECLQADICLHL+R+LLQHC  FRGA+KGCLRALA+KFKTTHAPPGD
Sbjct: 560 TNGIDMNAVLKGFPECLQADICLHLHRALLQHCPAFRGASKGCLRALAVKFKTTHAPPGD 619

Query: 416 TLVHAGDLLTALYFISRGSIEILRGDVVVAILGKNDIFGEPLNLYARPGKSNGDVRALTY 475
           TLVH GD+L+ LYFISRGSIEILR DVVVAILGKNDIFGEP +L+ARPGKS+ DVRALTY
Sbjct: 620 TLVHLGDVLSTLYFISRGSIEILRDDVVVAILGKNDIFGEPASLHARPGKSSADVRALTY 679

Query: 476 CDLHKIHRDDLLEVLDMYPEFSDHFWSSLEITFNLRDTN 514
           CDLHKIHR DLLEVLDMYP F+D FW+ LE+TFNLRD +
Sbjct: 680 CDLHKIHRADLLEVLDMYPAFADTFWNKLEVTFNLRDAD 718


>gi119614715
          Length = 959

 Score =  909 bits (2350), Expect = 0.0,   Method: Compositional matrix adjust.
 Identities = 470/640 (73%), Positives = 514/640 (80%), Gaps = 51/640 (7%)

Query: 1   TSDREIIAP-KIKERTHNVTEKVTQVLSLGADVLPEYKLQAPRIHRWTILHYSPFKAVWD 59
           T++ EIIAP K+ ERT NVTEKVTQVLSLGADVLPEYKLQAPRIHRWTILHYSPFKAVWD
Sbjct: 166 TTEIEIIAPHKVVERTQNVTEKVTQVLSLGADVLPEYKLQAPRIHRWTILHYSPFKAVWD 225

Query: 60  WLILLLVIYTAVFTPYSAAFLLKETEEGPPATECGYACQPLAVVDLIVDIMFIVDILINF 119
           WLILLLVIYTAVFTPYSAAFLL + +E      C Y C PL VVDLIVDIMF+VDI+INF
Sbjct: 226 WLILLLVIYTAVFTPYSAAFLLSDQDESRRGA-CSYTCSPLTVVDLIVDIMFVVDIVINF 284

Query: 120 RTTYVNANEEVVSHPGRIAVHYFKGWFLIDMVAAIPFDLLIFGSGSEE---LIGLLKTAR 176
           RTTYVN N+EVVSHP RIAVHYFKGWFLIDMVAAIPFDLLIF +GS+E   LIGLLKTAR
Sbjct: 285 RTTYVNTNDEVVSHPRRIAVHYFKGWFLIDMVAAIPFDLLIFRTGSDETTTLIGLLKTAR 344

Query: 177 LLRLVRVARKLDRYSEYGAAVLFLLMCTFALIAHWLACIWYAIGNMEQPHMDSRIGWLHN 236
           LLRLVRVARKLDRYSEYGAAVLFLLMCTFALIAHWLACIWYAIGN+E+P+++ +IGWL +
Sbjct: 345 LLRLVRVARKLDRYSEYGAAVLFLLMCTFALIAHWLACIWYAIGNVERPYLEHKIGWLDS 404

Query: 237 LGDQIGKPYNSSG-LGGPSIKDKYVTALYFTFSSLTSVGFGNVSPNTNSEKIFSICVMLI 295
           LG Q+GK YN S    GPS++DKYVTALYFTFSSLTSVGFGNVSPNTNSEK+FSICVMLI
Sbjct: 405 LGVQLGKRYNGSDPASGPSVQDKYVTALYFTFSSLTSVGFGNVSPNTNSEKVFSICVMLI 464

Query: 296 GSLMYASIFGNVSAIIQRLYSGTARYHTQMLRVREFIRFHQIPNPLRQRLEEYFQHAWSY 355
           GSLMYASIFGNVSAIIQRLYSGTARYHTQMLRV+EFIRFHQIPNPLRQRLEEYFQHAWSY
Sbjct: 465 GSLMYASIFGNVSAIIQRLYSGTARYHTQMLRVKEFIRFHQIPNPLRQRLEEYFQHAWSY 524

Query: 356 TNGIDMNAVLKGFPECLQADICLHLNRSLLQHCKPFRGATKGCLRALAMKFKTTHAPPGD 415
           TNGIDMNAVLKGFPECLQADICLHL+R+LLQHC  F GA KGCLRALA+KFKTTHAPPGD
Sbjct: 525 TNGIDMNAVLKGFPECLQADICLHLHRALLQHCPAFSGAGKGCLRALAVKFKTTHAPPGD 584

Query: 416 TLVHAGDLLTALYFISRGSIEILRGDVVVAILGKNDIFGEPLNLYARPGKSNGDVRALTY 475
           TLVH GD+L+ LYFISRGSIEILR DVVVAILGKNDIFGEP++L+A+PGKS+ DVRALTY
Sbjct: 585 TLVHLGDVLSTLYFISRGSIEILRDDVVVAILGKNDIFGEPVSLHAQPGKSSADVRALTY 644

Query: 476 CDLHKIHRDDLLEVLDMYPEFSDHFWSSLEITFNLRD-TNMIPGS----PGSTELEGGFS 530
           CDLHKI R DLLEVLDMYP F++ FWS LE+TFNLRD T  +  S    PGS + +G F 
Sbjct: 645 CDLHKIQRADLLEVLDMYPAFAESFWSKLEVTFNLRDVTGGLHSSPRQAPGSQDHQGFF- 703

Query: 531 RQRKRKLSFRRRTDKDTEQPGEV---------SALGPGRA---GAGPSSRGRP------- 571
                       +D  +  P E+         S LGPG     GAGP + G P       
Sbjct: 704 -----------LSDNQSGSPHELGPQFPSKGYSLLGPGSQNSMGAGPCAPGHPDAAPPLS 752

Query: 572 ----GGPWGE-----SPSSGPSSPESSEDEGPGRSSSPLR 602
                G W E      P   P SP+   D  P +  S L 
Sbjct: 753 ISDASGLWPELLQEMPPRHSPQSPQEDPDCWPLKLGSRLE 792


>gi296476291
          Length = 958

 Score =  909 bits (2348), Expect = 0.0,   Method: Compositional matrix adjust.
 Identities = 444/539 (82%), Positives = 484/539 (89%), Gaps = 11/539 (2%)

Query: 1   TSDREIIAP-KIKERTHNVTEKVTQVLSLGADVLPEYKLQAPRIHRWTILHYSPFKAVWD 59
           T++ EIIAP K+ ERT NVTEKVTQVLSLGADVLPEYKLQAPRIHR T+LHYSPFKAVWD
Sbjct: 201 TTEIEIIAPHKVVERTQNVTEKVTQVLSLGADVLPEYKLQAPRIHRGTLLHYSPFKAVWD 260

Query: 60  WLILLLVIYTAVFTPYSAAFLLKETEEGPPATECGYACQPLAVVDLIVDIMFIVDILINF 119
           WLILLLVIYTAVFTPYSAAFLL + +E     +CGY C PL VVDLIVDIMF+VDI+INF
Sbjct: 261 WLILLLVIYTAVFTPYSAAFLLSDQDESQRG-DCGYTCSPLTVVDLIVDIMFVVDIVINF 319

Query: 120 RTTYVNANEEVVSHPGRIAVHYFKGWFLIDMVAAIPFDLLIFGSGSEE---LIGLLKTAR 176
           RTTYVN N+EVVSHP RIAVHYFKGWFLIDMVAAIPFDLLIF +GS+E   LIGLLKTAR
Sbjct: 320 RTTYVNTNDEVVSHPRRIAVHYFKGWFLIDMVAAIPFDLLIFRTGSDETTTLIGLLKTAR 379

Query: 177 LLRLVRVARKLDRYSEYGAAVLFLLMCTFALIAHWLACIWYAIGNMEQPHMDSRIGWLHN 236
           LLRLVRVARKLDRYSEYGAAVLFLLMCTFALIAHWLACIWYAIGN+E+P+++ +IGWL +
Sbjct: 380 LLRLVRVARKLDRYSEYGAAVLFLLMCTFALIAHWLACIWYAIGNVERPYLEPKIGWLDS 439

Query: 237 LGDQIGKPYNSSG-LGGPSIKDKYVTALYFTFSSLTSVGFGNVSPNTNSEKIFSICVMLI 295
           LG Q+GK YN S    GPS++DKYVTALYFTFSSLTSVGFGNVSPNTNSEK+FSICVMLI
Sbjct: 440 LGAQLGKRYNGSDPASGPSVQDKYVTALYFTFSSLTSVGFGNVSPNTNSEKVFSICVMLI 499

Query: 296 GSLMYASIFGNVSAIIQRLYSGTARYHTQMLRVREFIRFHQIPNPLRQRLEEYFQHAWSY 355
           GSLMYASIFGNVSAIIQRLYSGTARYHTQMLRV+EFIRFHQIPNPLRQRLEEYFQHAWSY
Sbjct: 500 GSLMYASIFGNVSAIIQRLYSGTARYHTQMLRVKEFIRFHQIPNPLRQRLEEYFQHAWSY 559

Query: 356 TNGIDMNAVLKGFPECLQADICLHLNRSLLQHCKPFRGATKGCLRALAMKFKTTHAPPGD 415
           TNGIDMNAVLKGFPECLQADICLHL+R+LLQHC  F GA+KGCLRALA+KFKTTHAPPGD
Sbjct: 560 TNGIDMNAVLKGFPECLQADICLHLHRALLQHCPAFHGASKGCLRALAVKFKTTHAPPGD 619

Query: 416 TLVHAGDLLTALYFISRGSIEILRGDVVVAILGKNDIFGEPLNLYARPGKSNGDVRALTY 475
           TLVH GD+L+ LYFISRGSIEILR DVVVAILGKNDIFGEP++L+ARPGKS+ DVRALTY
Sbjct: 620 TLVHLGDVLSTLYFISRGSIEILRDDVVVAILGKNDIFGEPVSLHARPGKSSADVRALTY 679

Query: 476 CDLHKIHRDDLLEVLDMYPEFSDHFWSSLEITFNLRDT-----NMIPGSPGSTELEGGF 529
           CDLHKI R DLLEVLDMYP F+D FWS LE+TFNLRD      +    +PGS + + GF
Sbjct: 680 CDLHKIQRADLLEVLDMYPAFADSFWSKLEVTFNLRDAGGGLQSSPQQAPGSQDHQQGF 738


>gi190337148
          Length = 1186

 Score =  908 bits (2347), Expect = 0.0,   Method: Compositional matrix adjust.
 Identities = 504/731 (68%), Positives = 557/731 (76%), Gaps = 52/731 (7%)

Query: 5    EIIAP-KIKERTHNVTEKVTQV---LSLGADVLPEYKLQAPRIHRWTILHYSPFKAVWDW 60
            EIIAP KIK+R+ NV+EKVTQV   LSLGADVLPEYKLQAPRIH+WTILHYSPFKAVWDW
Sbjct: 316  EIIAPSKIKDRSQNVSEKVTQVTQVLSLGADVLPEYKLQAPRIHKWTILHYSPFKAVWDW 375

Query: 61   LILLLVIYTAVFTPYSAAFLLKETEEGPPATECGYACQPLAVVDLIVDIMFIVDILINFR 120
            +ILLLV+YTAVFTPYSAAFLL E E+    T CGY C PL VVDL+VD+MFI+DILINFR
Sbjct: 376  IILLLVLYTAVFTPYSAAFLLNEQEDERRRT-CGYTCNPLNVVDLVVDVMFIIDILINFR 434

Query: 121  TTYVNANEEVVSHPGRIAVHYFKGWFLIDMVAAIPFDLLIFGSGSEE-----LIGLLKTA 175
            TTYVN N+EVVS+P RIA HYFKGWFLID+VAAIPFDLLIF SGS+E     LIGLLKTA
Sbjct: 435  TTYVNHNDEVVSNPARIAQHYFKGWFLIDIVAAIPFDLLIFRSGSDEPQTTTLIGLLKTA 494

Query: 176  RLLRLVRVARKLDRYSEYGAAVLFLLMCTFALIAHWLACIWYAIGNMEQPHMDS----RI 231
            RLLRLVRVARKLDRYSEYGAAVLFLLMCTFALIAHWLACIWYAIGNME+         +I
Sbjct: 495  RLLRLVRVARKLDRYSEYGAAVLFLLMCTFALIAHWLACIWYAIGNMERTSSARIGGMKI 554

Query: 232  GWLHNLGDQIGKPYN-SSGLGGPSIKDKYVTALYFTFSSLTSVGFGNVSPNTNSEKIFSI 290
            GWL NL DQIGK YN S+   GPSIKDKYVTALYFTFSSLTSVGFGNVSPNTN EKIFSI
Sbjct: 555  GWLDNLADQIGKQYNDSNSFSGPSIKDKYVTALYFTFSSLTSVGFGNVSPNTNPEKIFSI 614

Query: 291  CVMLIGSLMYASIFGNVSAIIQRLYSGTARYHTQMLRVREFIRFHQIPNPLRQRLEEYFQ 350
            CVMLIGSLMYASIFGNVSAIIQRLYSGTARYHTQMLRV+EFIRFHQIP  LRQRLEEYFQ
Sbjct: 615  CVMLIGSLMYASIFGNVSAIIQRLYSGTARYHTQMLRVKEFIRFHQIPGGLRQRLEEYFQ 674

Query: 351  HAWSYTNGIDMNAVLKGFPECLQADICLHLNRSLLQHCKPFRGATKGCLRALAMKFKTTH 410
            HAWSYTNGIDMNAVLKGFPECLQADICLHLNRSLLQ+CK FRGA+KGCLRALAM+F+TTH
Sbjct: 675  HAWSYTNGIDMNAVLKGFPECLQADICLHLNRSLLQNCKAFRGASKGCLRALAMRFRTTH 734

Query: 411  APPGDTLVHAGDLLTALYFISRGSIEILRGDVVVAILGKNDIFGEPLNLYARPGKSNGDV 470
            APPGDTLVH+GD+LTALYFISRGSIEILR DVVVAILGKNDIFGEP++LYARPGKS+ DV
Sbjct: 735  APPGDTLVHSGDVLTALYFISRGSIEILRDDVVVAILGKNDIFGEPISLYARPGKSSADV 794

Query: 471  RALTYCDLHKIHRDDLLEVLDMYPEFSDHFWSSLEITFNLRDTNMIPGSPGSTELEGGFS 530
            RALTYCDLHKI RDDLLEVLDMYP+FSD+FWS+LEITFNLRD + I     S + + G+ 
Sbjct: 795  RALTYCDLHKILRDDLLEVLDMYPDFSDNFWSNLEITFNLRDVDRIMHPTPSEDSDCGYR 854

Query: 531  RQRKRKLSFRR-------RTDKDTEQPGEVSALGPGRAGAGPSSRGRPGGPWGESPSSG- 582
            R R R+   RR       R   DT      S +G  R GA P S+      W E  S G 
Sbjct: 855  RPRHRRNPLRRNRPDGMDRDGMDTYPVQPCSPVGNHR-GAIPLSQ------WDELCSDGS 907

Query: 583  PSSPESSEDEGPGRS------SSPLRLVPFSSPRPPGEPPGGEPLMEDCEKS-SDTCNPL 635
            P+S  S ED  P  S      S    +  FS        P    LM     + S    PL
Sbjct: 908  PASLSSEEDMKPLVSGQGDMYSLGTEMQEFS--------PSAVSLMPSAHSTASAMAGPL 959

Query: 636  SGAFS------GVSNIFSFWGDSRGRQYQELPRCPAPTPSLLNIPLSSPGRRPRGDVESR 689
            +GA         +S ++S+  D R  +Y E  R  +   +  +      G RP   +++R
Sbjct: 960  TGAHQYTAAPLNISGVYSYLSDRRASEYSESQRRSSAVQACYHHHSPCVGDRP-NQLQAR 1018

Query: 690  LDALQRQLNRL 700
            L+ LQ QLNRL
Sbjct: 1019 LELLQSQLNRL 1029


>gi354481664
          Length = 949

 Score =  908 bits (2347), Expect = 0.0,   Method: Compositional matrix adjust.
 Identities = 453/597 (75%), Positives = 500/597 (83%), Gaps = 28/597 (4%)

Query: 2   SDREIIAP-KIKERTHNVTEKVTQVLSLGADVLPEYKLQAPRIHRWTILHYSPFKAVWDW 60
           ++ EIIAP K+ ERT NVTEKVTQVLSLGADVLPEYKLQAPRIHR TILHYSPFKAVWDW
Sbjct: 202 TEIEIIAPHKVVERTQNVTEKVTQVLSLGADVLPEYKLQAPRIHRGTILHYSPFKAVWDW 261

Query: 61  LILLLVIYTAVFTPYSAAFLLKETEEGPPATECGYACQPLAVVDLIVDIMFIVDILINFR 120
           LILLLVIYTAVFTPYSAAFLL + +E    T CGY C PL VVDLIVD+MF+VDI+INFR
Sbjct: 262 LILLLVIYTAVFTPYSAAFLLSDQDESQRGT-CGYTCSPLTVVDLIVDVMFVVDIVINFR 320

Query: 121 TTYVNANEEVVSHPGRIAVHYFKGWFLIDMVAAIPFDLLIFGSGSEE---LIGLLKTARL 177
           TTYVN N+EVVSHP RIAVHYFKGWFLIDMVAAIPFDLLIF +GS+E   LIGLLKTARL
Sbjct: 321 TTYVNTNDEVVSHPRRIAVHYFKGWFLIDMVAAIPFDLLIFRTGSDETTTLIGLLKTARL 380

Query: 178 LRLVRVARKLDRYSEYGAAVLFLLMCTFALIAHWLACIWYAIGNMEQPHMDSRIGWLHNL 237
           LRLVRVARKLDRYSEYGAAVLFLLMCTFALIAHWLACIWYAIGN+E+P+++ +IGWL +L
Sbjct: 381 LRLVRVARKLDRYSEYGAAVLFLLMCTFALIAHWLACIWYAIGNVERPYLEPKIGWLDSL 440

Query: 238 GDQIGKPYNSSG-LGGPSIKDKYVTALYFTFSSLTSVGFGNVSPNTNSEKIFSICVMLIG 296
           G Q+GK YN S    GPS++DKYVTALYFTFSSLTSVGFGNVSPNTNSEK+FSICVMLIG
Sbjct: 441 GAQLGKHYNGSDPASGPSVQDKYVTALYFTFSSLTSVGFGNVSPNTNSEKVFSICVMLIG 500

Query: 297 SLMYASIFGNVSAIIQRLYSGTARYHTQMLRVREFIRFHQIPNPLRQRLEEYFQHAWSYT 356
           SLMYASIFGNVSAIIQRLYSGTARYHTQMLRV+EFIRFHQIPNPLRQRLEEYFQHAWSYT
Sbjct: 501 SLMYASIFGNVSAIIQRLYSGTARYHTQMLRVKEFIRFHQIPNPLRQRLEEYFQHAWSYT 560

Query: 357 NGIDMNAVLKGFPECLQADICLHLNRSLLQHCKPFRGATKGCLRALAMKFKTTHAPPGDT 416
           NGIDMNAVLKGFPECLQADICLHL+R+LLQHC  F GA+KGCLRALA+KFKTTHAPPGDT
Sbjct: 561 NGIDMNAVLKGFPECLQADICLHLHRALLQHCPAFHGASKGCLRALAVKFKTTHAPPGDT 620

Query: 417 LVHAGDLLTALYFISRGSIEILRGDVVVAILGKNDIFGEPLNLYARPGKSNGDVRALTYC 476
           LVH GD+L+ LYFISRGSIEILR DVVVAILGKNDIFGEP++L+ARPGKS+ DVRALTYC
Sbjct: 621 LVHLGDVLSTLYFISRGSIEILRDDVVVAILGKNDIFGEPVSLHARPGKSSADVRALTYC 680

Query: 477 DLHKIHRDDLLEVLDMYPEFSDHFWSSLEITFNLRDTNMIPGSPGSTELEGGFSRQRKRK 536
           DLHKIHR DLLEVLD+YP F+D FW+ LE+TFNLRD             +GG     ++ 
Sbjct: 681 DLHKIHRADLLEVLDLYPAFADTFWNKLEVTFNLRDA------------DGGLQSSPRQA 728

Query: 537 LSFRRRTDKDTEQPGEVSALGPGRAGAGPS-SRGRPGGPWGESPSSGPSSPESSEDE 592
            S          Q  +   +   ++GA PS S     G W E     P SP + + +
Sbjct: 729 PS---------NQEPQAFFINDSQSGAAPSLSISDASGLWPELLQQMPPSPPNPQQD 776


>gi359320290
          Length = 957

 Score =  908 bits (2346), Expect = 0.0,   Method: Compositional matrix adjust.
 Identities = 438/517 (84%), Positives = 476/517 (92%), Gaps = 6/517 (1%)

Query: 1   TSDREIIAP-KIKERTHNVTEKVTQVLSLGADVLPEYKLQAPRIHRWTILHYSPFKAVWD 59
           T++ EIIAP K+ ERT NVTEKVTQVLSLGADVLPEYKLQAPRIHR T+LHYSPFKAVWD
Sbjct: 201 TTEIEIIAPHKVVERTQNVTEKVTQVLSLGADVLPEYKLQAPRIHRGTLLHYSPFKAVWD 260

Query: 60  WLILLLVIYTAVFTPYSAAFLLKETEEGPPATECGYACQPLAVVDLIVDIMFIVDILINF 119
           WLILLLVIYTA+FTPYSAAFLL + +E     +CGY C PL VVDLIVDIMF+VDI+INF
Sbjct: 261 WLILLLVIYTAIFTPYSAAFLLSDQDESQ-RVDCGYTCSPLTVVDLIVDIMFVVDIVINF 319

Query: 120 RTTYVNANEEVVSHPGRIAVHYFKGWFLIDMVAAIPFDLLIFGSGSEE---LIGLLKTAR 176
           RTTYVN N+EVVSHP RIAVHYFKGWFLIDMVAAIPFDLLIF +GS+E   LIGLLKTAR
Sbjct: 320 RTTYVNTNDEVVSHPRRIAVHYFKGWFLIDMVAAIPFDLLIFRTGSDETTTLIGLLKTAR 379

Query: 177 LLRLVRVARKLDRYSEYGAAVLFLLMCTFALIAHWLACIWYAIGNMEQPHMDSRIGWLHN 236
           LLRLVRVARKLDRYSEYGAAVLFLLMCTFALIAHWLACIWYAIGN+E+P+++ +IGWL +
Sbjct: 380 LLRLVRVARKLDRYSEYGAAVLFLLMCTFALIAHWLACIWYAIGNVERPYLEPKIGWLDS 439

Query: 237 LGDQIGKPYNSSG-LGGPSIKDKYVTALYFTFSSLTSVGFGNVSPNTNSEKIFSICVMLI 295
           LG Q+GK YN S    GPS++DKYVTALYFTFSSLTSVGFGNVSPNTNSEK+FSICVMLI
Sbjct: 440 LGAQLGKRYNGSDPASGPSVQDKYVTALYFTFSSLTSVGFGNVSPNTNSEKVFSICVMLI 499

Query: 296 GSLMYASIFGNVSAIIQRLYSGTARYHTQMLRVREFIRFHQIPNPLRQRLEEYFQHAWSY 355
           GSLMYASIFGNVSAIIQRLYSGTARYHTQMLRV+EFIRFHQIPNPLRQRLEEYFQHAWSY
Sbjct: 500 GSLMYASIFGNVSAIIQRLYSGTARYHTQMLRVKEFIRFHQIPNPLRQRLEEYFQHAWSY 559

Query: 356 TNGIDMNAVLKGFPECLQADICLHLNRSLLQHCKPFRGATKGCLRALAMKFKTTHAPPGD 415
           TNGIDMNAVLKGFPECLQADICLHL+R+LLQHC  FRGA+KGCLRALA+KFKTTHAPPGD
Sbjct: 560 TNGIDMNAVLKGFPECLQADICLHLHRALLQHCPAFRGASKGCLRALAVKFKTTHAPPGD 619

Query: 416 TLVHAGDLLTALYFISRGSIEILRGDVVVAILGKNDIFGEPLNLYARPGKSNGDVRALTY 475
           TLVH GD+L+ LYFISRGSIEILR DVVVAILGKNDIFGEP++L+A+PGKS+ DVRALTY
Sbjct: 620 TLVHLGDVLSTLYFISRGSIEILRDDVVVAILGKNDIFGEPISLHAQPGKSSADVRALTY 679

Query: 476 CDLHKIHRDDLLEVLDMYPEFSDHFWSSLEITFNLRD 512
           CDLHKI R DLLEVLDMYP F+D FWS LE+TFNLRD
Sbjct: 680 CDLHKIQRADLLEVLDMYPAFADSFWSKLEVTFNLRD 716


>gi47086359
          Length = 1186

 Score =  907 bits (2343), Expect = 0.0,   Method: Compositional matrix adjust.
 Identities = 503/731 (68%), Positives = 555/731 (75%), Gaps = 52/731 (7%)

Query: 5    EIIAP-KIKERTHNVTEKVTQV---LSLGADVLPEYKLQAPRIHRWTILHYSPFKAVWDW 60
            EIIAP KIK+R+ NV+EKVTQV   LSLGADVLPEYKLQAPRIH+WTILHYSPFKAVWDW
Sbjct: 316  EIIAPSKIKDRSQNVSEKVTQVTQVLSLGADVLPEYKLQAPRIHKWTILHYSPFKAVWDW 375

Query: 61   LILLLVIYTAVFTPYSAAFLLKETEEGPPATECGYACQPLAVVDLIVDIMFIVDILINFR 120
            +ILLLV+YTAVFTPYSAAFLL E E+    T CGY C PL VVDL+VD+MFI+DILINFR
Sbjct: 376  IILLLVLYTAVFTPYSAAFLLNEQEDERRRT-CGYTCNPLNVVDLVVDVMFIIDILINFR 434

Query: 121  TTYVNANEEVVSHPGRIAVHYFKGWFLIDMVAAIPFDLLIFGSGSEE-----LIGLLKTA 175
            TTYVN N+EVVS+P RIA HYFKGWFLID+VAAIPFDLLIF SGS+E     LIGLLKTA
Sbjct: 435  TTYVNHNDEVVSNPARIAQHYFKGWFLIDIVAAIPFDLLIFRSGSDEPQTTTLIGLLKTA 494

Query: 176  RLLRLVRVARKLDRYSEYGAAVLFLLMCTFALIAHWLACIWYAIGNMEQPHMDS----RI 231
            RLLRLVRVARKLDRYSEYGAAVLFLLMCTFALIAHWLACIWYAIGNME+         +I
Sbjct: 495  RLLRLVRVARKLDRYSEYGAAVLFLLMCTFALIAHWLACIWYAIGNMERTSSARIGGMKI 554

Query: 232  GWLHNLGDQIGKPYN-SSGLGGPSIKDKYVTALYFTFSSLTSVGFGNVSPNTNSEKIFSI 290
            GWL NL DQIGK YN S+   GPSIKDKYVTALYFTFSSLTSVGFGNVSPNTN EKIFSI
Sbjct: 555  GWLDNLADQIGKQYNDSNSFSGPSIKDKYVTALYFTFSSLTSVGFGNVSPNTNPEKIFSI 614

Query: 291  CVMLIGSLMYASIFGNVSAIIQRLYSGTARYHTQMLRVREFIRFHQIPNPLRQRLEEYFQ 350
            CVMLIGSLMYASIFGNVSAIIQRLYSGTARYHTQMLRV+EFIRFHQIP  LRQRLEEYFQ
Sbjct: 615  CVMLIGSLMYASIFGNVSAIIQRLYSGTARYHTQMLRVKEFIRFHQIPGGLRQRLEEYFQ 674

Query: 351  HAWSYTNGIDMNAVLKGFPECLQADICLHLNRSLLQHCKPFRGATKGCLRALAMKFKTTH 410
            HAW YTNGIDMNAVLKGFPECLQADICLHLNRSLLQ CK FRGA+KGCLRALAM+F+TTH
Sbjct: 675  HAWPYTNGIDMNAVLKGFPECLQADICLHLNRSLLQSCKAFRGASKGCLRALAMRFRTTH 734

Query: 411  APPGDTLVHAGDLLTALYFISRGSIEILRGDVVVAILGKNDIFGEPLNLYARPGKSNGDV 470
            APPGDTLVH+GD+LTALYFISRGSIEILR DVVVAILGKNDIFGEP++LYARPGKS+ DV
Sbjct: 735  APPGDTLVHSGDVLTALYFISRGSIEILRDDVVVAILGKNDIFGEPISLYARPGKSSADV 794

Query: 471  RALTYCDLHKIHRDDLLEVLDMYPEFSDHFWSSLEITFNLRDTNMIPGSPGSTELEGGFS 530
            RALTYCDLHKI RDDLLEVLDMYP+FSD+FWS+LEITFNLRD + I     S + + G+ 
Sbjct: 795  RALTYCDLHKILRDDLLEVLDMYPDFSDNFWSNLEITFNLRDVDRIMHPTPSEDSDCGYR 854

Query: 531  RQRKRKLSFRR-------RTDKDTEQPGEVSALGPGRAGAGPSSRGRPGGPWGESPSSG- 582
            R R R+   RR       R   DT      S +G  R GA P S+      W E  S G 
Sbjct: 855  RPRHRRNPLRRNRPDGMDRDGMDTYPVQPCSPVGNHR-GAIPLSQ------WDELCSDGS 907

Query: 583  PSSPESSEDEGPGRS------SSPLRLVPFSSPRPPGEPPGGEPLMEDCEKS-SDTCNPL 635
            P+S  S ED  P  S      S    +  FS        P    LM     + S    PL
Sbjct: 908  PASLSSEEDMKPLVSGQGDMYSLGTEMQEFS--------PSAVSLMPSAHSTASAMAGPL 959

Query: 636  SGAFS------GVSNIFSFWGDSRGRQYQELPRCPAPTPSLLNIPLSSPGRRPRGDVESR 689
            +GA         +S ++S+  D R  +Y E  R  +   +  +      G RP   +++R
Sbjct: 960  TGAHQYTAAPLNISGVYSYLSDRRASEYSESQRRSSAVQACYHHHSPCVGDRP-NQLQAR 1018

Query: 690  LDALQRQLNRL 700
            L+ LQ QLNRL
Sbjct: 1019 LELLQSQLNRL 1029


>gi296201769
          Length = 1001

 Score =  906 bits (2342), Expect = 0.0,   Method: Compositional matrix adjust.
 Identities = 455/589 (77%), Positives = 499/589 (84%), Gaps = 20/589 (3%)

Query: 1   TSDREIIAP-KIKERTHNVTEKVTQVLSLGADVLPEYKLQAPRIHRWTILHYSPFKAVWD 59
           T++ EIIAP K+ ERT NVTEKVTQVLSLGADVLPEYKLQ PRIHRWTILHYSPFKAVWD
Sbjct: 201 TTEIEIIAPHKVVERTQNVTEKVTQVLSLGADVLPEYKLQVPRIHRWTILHYSPFKAVWD 260

Query: 60  WLILLLVIYTAVFTPYSAAFLLKETEEGPPATECGYACQPLAVVDLIVDIMFIVDILINF 119
           WLILLLVIYTAVFTPYSAAFLL + +E      C Y C PL VVDLIVDIMF+VDI+INF
Sbjct: 261 WLILLLVIYTAVFTPYSAAFLLSDQDESRRGA-CSYTCSPLTVVDLIVDIMFVVDIIINF 319

Query: 120 RTTYVNANEEVVSHPGRIAVHYFKGWFLIDMVAAIPFDLLIFGSGSEE---LIGLLKTAR 176
           RTTYVN N+EVVSHP RI VHYFKGWFLIDMVAAIPFDLLIF +GS+E   LIGLLKTAR
Sbjct: 320 RTTYVNNNDEVVSHPRRIVVHYFKGWFLIDMVAAIPFDLLIFRTGSDETTTLIGLLKTAR 379

Query: 177 LLRLVRVARKLDRYSEYGAAVLFLLMCTFALIAHWLACIWYAIGNMEQPHMDSRIGWLHN 236
           LLRLVRVARKLDRYSEYGAAVLFLLMCTFALIAHWLACIWYAIGN+E+P+++ +IGWL +
Sbjct: 380 LLRLVRVARKLDRYSEYGAAVLFLLMCTFALIAHWLACIWYAIGNVERPYLEHKIGWLDS 439

Query: 237 LGDQIGKPYNSSG-LGGPSIKDKYVTALYFTFSSLTSVGFGNVSPNTNSEKIFSICVMLI 295
           LG Q+GK YN S    GPS++DKYVTALYFTFSSLTSVGFGNVSPNTNSEK+FSICVMLI
Sbjct: 440 LGVQLGKRYNGSDPASGPSVQDKYVTALYFTFSSLTSVGFGNVSPNTNSEKVFSICVMLI 499

Query: 296 GSLMYASIFGNVSAIIQRLYSGTARYHTQMLRVREFIRFHQIPNPLRQRLEEYFQHAWSY 355
           GSLMYASIFGNVSAIIQRLYSGTARYHTQMLRV+EFIRFHQIPNPLRQRLEEYFQHAWSY
Sbjct: 500 GSLMYASIFGNVSAIIQRLYSGTARYHTQMLRVKEFIRFHQIPNPLRQRLEEYFQHAWSY 559

Query: 356 TNGIDMNAVLKGFPECLQADICLHLNRSLLQHCKPFRGATKGCLRALAMKFKTTHAPPGD 415
           TNGIDMNAVLKGFPECLQADICLHL+R+LLQHC  F GA+KGCLRALA+KFKTTHAPPGD
Sbjct: 560 TNGIDMNAVLKGFPECLQADICLHLHRALLQHCPAFSGASKGCLRALAVKFKTTHAPPGD 619

Query: 416 TLVHAGDLLTALYFISRGSIEILRGDVVVAILGKNDIFGEPLNLYARPGKSNGDVRALTY 475
           TLVH GD+L+ LYFISRGSIEILR DVVVAILGKNDIFGEP++L+A+PGKS+ DVRALTY
Sbjct: 620 TLVHLGDVLSTLYFISRGSIEILRDDVVVAILGKNDIFGEPVSLHAQPGKSSADVRALTY 679

Query: 476 CDLHKIHRDDLLEVLDMYPEFSDHFWSSLEITFNLRDT-----NMIPGSPGSTELEGGF- 529
           CDLHKI R DLLEVLDMYP F+D FWS LE+TFNLR+      +    +PGS + +G F 
Sbjct: 680 CDLHKIQRADLLEVLDMYPAFADSFWSKLEVTFNLREAAGGLHSSPQQAPGSQDHQGFFL 739

Query: 530 ----SRQRKRKLSFRRRTDKDTEQPGEVSALGPGRA---GAGPSSRGRP 571
               S ++ +   F           G  S LGPG     GAGP + G P
Sbjct: 740 KDNQSGEQSQPPPFPHELRPQLPSQG-YSLLGPGSQNSLGAGPCAPGHP 787


>gi194383152
          Length = 958

 Score =  906 bits (2341), Expect = 0.0,   Method: Compositional matrix adjust.
 Identities = 444/539 (82%), Positives = 483/539 (89%), Gaps = 11/539 (2%)

Query: 1   TSDREIIAP-KIKERTHNVTEKVTQVLSLGADVLPEYKLQAPRIHRWTILHYSPFKAVWD 59
           T++ EIIAP K+ ERT NVTEKVTQVLSLGADVLPEYKLQAPRIHRWTILHYSPFKAVWD
Sbjct: 201 TTEIEIIAPHKVVERTQNVTEKVTQVLSLGADVLPEYKLQAPRIHRWTILHYSPFKAVWD 260

Query: 60  WLILLLVIYTAVFTPYSAAFLLKETEEGPPATECGYACQPLAVVDLIVDIMFIVDILINF 119
           WLILLLVIYTAVFTPYSAAFLL + +E      C Y C PL VVDLIVDIMF+VDI+INF
Sbjct: 261 WLILLLVIYTAVFTPYSAAFLLSDQDESRRGA-CSYTCSPLTVVDLIVDIMFVVDIVINF 319

Query: 120 RTTYVNANEEVVSHPGRIAVHYFKGWFLIDMVAAIPFDLLIFGSGSEE---LIGLLKTAR 176
           RTTYVN N+EVVSHP RIAVHYFKGWFLIDMVAAIPFDLLIF +GS+E   LIGLLKTAR
Sbjct: 320 RTTYVNTNDEVVSHPRRIAVHYFKGWFLIDMVAAIPFDLLIFRTGSDETTTLIGLLKTAR 379

Query: 177 LLRLVRVARKLDRYSEYGAAVLFLLMCTFALIAHWLACIWYAIGNMEQPHMDSRIGWLHN 236
           LLRLVRVARKLDRYSEYGAAVLFLLMCTFALIAHWLACIWYAIGN+E+P+++ +IGWL +
Sbjct: 380 LLRLVRVARKLDRYSEYGAAVLFLLMCTFALIAHWLACIWYAIGNVERPYLEHKIGWLDS 439

Query: 237 LGDQIGKPYNSSG-LGGPSIKDKYVTALYFTFSSLTSVGFGNVSPNTNSEKIFSICVMLI 295
           LG Q+GK YN SG   GPS++DKYVTALYFTFSSLTSVGFGNVSPNTNSEK+FSICVMLI
Sbjct: 440 LGVQLGKRYNGSGPASGPSVQDKYVTALYFTFSSLTSVGFGNVSPNTNSEKVFSICVMLI 499

Query: 296 GSLMYASIFGNVSAIIQRLYSGTARYHTQMLRVREFIRFHQIPNPLRQRLEEYFQHAWSY 355
           GSLMYASIFGNVSAIIQRLYSGTARYHTQMLRV+EFIRFHQIPNPLRQRLEEYFQHAWSY
Sbjct: 500 GSLMYASIFGNVSAIIQRLYSGTARYHTQMLRVKEFIRFHQIPNPLRQRLEEYFQHAWSY 559

Query: 356 TNGIDMNAVLKGFPECLQADICLHLNRSLLQHCKPFRGATKGCLRALAMKFKTTHAPPGD 415
           TNGIDMNAVLKGFPECLQADICLHL+R+LLQHC  F GA KGCLRALA+KFKTTHAPPGD
Sbjct: 560 TNGIDMNAVLKGFPECLQADICLHLHRALLQHCPAFSGAGKGCLRALAVKFKTTHAPPGD 619

Query: 416 TLVHAGDLLTALYFISRGSIEILRGDVVVAILGKNDIFGEPLNLYARPGKSNGDVRALTY 475
           TLVH GD+L+ LYFISRGSIEILR DVVVAILGKNDIFGEP++L+A+PGKS+ DVRALTY
Sbjct: 620 TLVHLGDVLSTLYFISRGSIEILRDDVVVAILGKNDIFGEPVSLHAQPGKSSADVRALTY 679

Query: 476 CDLHKIHRDDLLEVLDMYPEFSDHFWSSLEITFNLRDT-----NMIPGSPGSTELEGGF 529
           CDLHKI R DLLEVLDMYP F++ FWS LE+TFNLRD      +    +PGS + +G F
Sbjct: 680 CDLHKIQRADLLEVLDMYPAFAESFWSKLEVTFNLRDAAGGLHSSPRQAPGSQDHQGFF 738


>gi351704441
          Length = 986

 Score =  905 bits (2339), Expect = 0.0,   Method: Compositional matrix adjust.
 Identities = 460/594 (77%), Positives = 500/594 (84%), Gaps = 18/594 (3%)

Query: 1   TSDREIIAP-KIKERTHNVTEKVTQVLSLGADVLPEYKLQAPRIHRWTILHYSPFKAVWD 59
           T++ EIIAP K+ ERT NVTEKVTQVLSLGADVLPEYKLQAPRIHR TILHYSPFKAVWD
Sbjct: 201 TTEIEIIAPRKVVERTQNVTEKVTQVLSLGADVLPEYKLQAPRIHRGTILHYSPFKAVWD 260

Query: 60  WLILLLVIYTAVFTPYSAAFLLKETEEGPPATECGYACQPLAVVDLIVDIMFIVDILINF 119
           WLILLLVIYTAVFTPYSAAFLL + +E      CGY C PL +VDLIVDIMF+VDI+INF
Sbjct: 261 WLILLLVIYTAVFTPYSAAFLLSDQDESQRGA-CGYTCSPLTMVDLIVDIMFVVDIVINF 319

Query: 120 RTTYVNANEEVVSHPGRIAVHYFKGWFLIDMVAAIPFDLLIFGSGSEE---LIGLLKTAR 176
           RTTYVN+N+EVVSHP RIAVHYFKGWFLIDMVAAIPFDLLIF +GS+E   LIGLLKTAR
Sbjct: 320 RTTYVNSNDEVVSHPRRIAVHYFKGWFLIDMVAAIPFDLLIFRTGSDETTTLIGLLKTAR 379

Query: 177 LLRLVRVARKLDRYSEYGAAVLFLLMCTFALIAHWLACIWYAIGNMEQPHMDSRIGWLHN 236
           LLRLVRVARKLDRYSEYGAAVLFLLMCTFALIAHWLACIWYAIGN E+P+++ +IGWL +
Sbjct: 380 LLRLVRVARKLDRYSEYGAAVLFLLMCTFALIAHWLACIWYAIGNGERPYLEPKIGWLDS 439

Query: 237 LGDQIGKPYNSSG-LGGPSIKDKYVTALYFTFSSLTSVGFGNVSPNTNSEKIFSICVMLI 295
           L  Q+GK YN S    GPS++DKYVTALYFTFSSLTSVGFGNVSPNTNSEK+FSICVMLI
Sbjct: 440 LSTQLGKHYNGSDPASGPSVQDKYVTALYFTFSSLTSVGFGNVSPNTNSEKVFSICVMLI 499

Query: 296 GSLMYASIFGNVSAIIQRLYSGTARYHTQMLRVREFIRFHQIPNPLRQRLEEYFQHAWSY 355
           GSLMYASIFGNVSAIIQRLYSGTARYHTQMLRV+EFIRFHQIPNPLRQRLEEYFQHAWSY
Sbjct: 500 GSLMYASIFGNVSAIIQRLYSGTARYHTQMLRVKEFIRFHQIPNPLRQRLEEYFQHAWSY 559

Query: 356 TNGIDMNAVLKGFPECLQADICLHLNRSLLQHCKPFRGATKGCLRALAMKFKTTHAPPGD 415
           TNGIDMNAVLKGFPECLQADICLHL+RSLLQHC  FRGA+KGCLRALA+KFKTTHAPPGD
Sbjct: 560 TNGIDMNAVLKGFPECLQADICLHLHRSLLQHCPAFRGASKGCLRALAVKFKTTHAPPGD 619

Query: 416 TLVHAGDLLTALYFISRGSIEILRGDVVVAILGKNDIFGEPLNLYARPGKSNGDVRALTY 475
           TLVH GD+L+ LYFISRGSIEILR DVVVAILGKNDIFGEP++L ARPGKS+ DVRALTY
Sbjct: 620 TLVHLGDVLSMLYFISRGSIEILRDDVVVAILGKNDIFGEPVSLPARPGKSSADVRALTY 679

Query: 476 CDLHKIHRDDLLEVLDMYPEFSDHFWSSLEITFNLRDTN-MIPGSPGSTELEGGFSRQRK 534
           CDLHKI   DLLEVLDMYP F+D FWS LE+TFNLRD N  +  SP         SRQ  
Sbjct: 680 CDLHKIQWADLLEVLDMYPAFADSFWSKLEVTFNLRDVNGGLQSSPQQNP-----SRQDH 734

Query: 535 RKLSFRRRTDKDTEQPGEVSAL-GPGRAG---AGPSSRGRPGGP--WGESPSSG 582
           +           +  P +  +L GPG      A P + G PG P   G S +SG
Sbjct: 735 QGFFLNDNQSAGSPAPFQGYSLSGPGSPTSIVARPHAPGYPGAPPSLGISDASG 788


>gi344285636
          Length = 1027

 Score =  904 bits (2337), Expect = 0.0,   Method: Compositional matrix adjust.
 Identities = 462/623 (74%), Positives = 511/623 (82%), Gaps = 33/623 (5%)

Query: 1   TSDREIIAP-KIKERTHNVTEKVTQVLSLGADVLPEYKLQAPRIHRWTILHYSPFKAVWD 59
           T++ EIIAP K+ ERT NVTEKVTQVLSLGADVLPEYKLQAPRIHR TILHYSPFKAVWD
Sbjct: 237 TTEIEIIAPHKVVERTQNVTEKVTQVLSLGADVLPEYKLQAPRIHRGTILHYSPFKAVWD 296

Query: 60  WLILLLVIYTAVFTPYSAAFLLKETEEGPPATECGYACQPLAVVDLIVDIMFIVDILINF 119
           WLILLLVIYTAVFTPYSAAFLL + +E     +CGY C PL +VDLIVDIMF+VDI+INF
Sbjct: 297 WLILLLVIYTAVFTPYSAAFLLSDQDESQRG-DCGYTCSPLTMVDLIVDIMFVVDIVINF 355

Query: 120 RTTYVNANEEVVSHPGRIAVHYFKGWFLIDMVAAIPFDLLIFGSGSEE---LIGLLKTAR 176
           RTTYVN N+EVVSHP RIA+HYFKGWFLIDMVAAIPFDLLIF +GS+E   LIGLLKTAR
Sbjct: 356 RTTYVNTNDEVVSHPRRIAIHYFKGWFLIDMVAAIPFDLLIFRTGSDETTTLIGLLKTAR 415

Query: 177 LLRLVRVARKLDRYSEYGAAVLFLLMCTFALIAHWLACIWYAIGNMEQPHMDSRIGWLHN 236
           LLRLVRVARKLDRYSEYGAAVLFLLMCTFALIAHWLACIWYAIGN+E+P++   IGWL +
Sbjct: 416 LLRLVRVARKLDRYSEYGAAVLFLLMCTFALIAHWLACIWYAIGNVERPYLKPNIGWLDS 475

Query: 237 LGDQIGKPYNSSG-LGGPSIKDKYVTALYFTFSSLTSVGFGNVSPNTNSEKIFSICVMLI 295
           LG Q+GK YN S    GPS++DKYVTALYFTFSSLTSVGFGNVSPNTNSEK+FSICVMLI
Sbjct: 476 LGIQLGKHYNRSDPASGPSVQDKYVTALYFTFSSLTSVGFGNVSPNTNSEKVFSICVMLI 535

Query: 296 GSLMYASIFGNVSAIIQRLYSGTARYHTQMLRVREFIRFHQIPNPLRQRLEEYFQHAWSY 355
           GSLMYASIFGNVSAIIQRLYSGTARYHTQMLRV+EFIRFHQIPNPLRQRLEEYFQHAWSY
Sbjct: 536 GSLMYASIFGNVSAIIQRLYSGTARYHTQMLRVKEFIRFHQIPNPLRQRLEEYFQHAWSY 595

Query: 356 TNGIDMNAVLKGFPECLQADICLHLNRSLLQHCKPFRGATKGCLRALAMKFKTTHAPPGD 415
           TNGIDMNAVLKGFPECLQADICLHL+R+LLQHC  FRGA+KGCLRALA+KFKTTHAPPGD
Sbjct: 596 TNGIDMNAVLKGFPECLQADICLHLHRALLQHCPAFRGASKGCLRALAIKFKTTHAPPGD 655

Query: 416 TLVHAGDLLTALYFISRGSIEILRGDVVVAILGKNDIFGEPLNLYARPGKSNGDVRALTY 475
           TLVH GD+L+ LYFISRGSIEILR DVVVAILGKNDIFGEP++L+A+PGKS+ DVRALTY
Sbjct: 656 TLVHLGDVLSTLYFISRGSIEILRDDVVVAILGKNDIFGEPISLHAQPGKSSADVRALTY 715

Query: 476 CDLHKIHRDDLLEVLDMYPEFSDHFWSSLEITFNLRDTNMIPGSPGSTELEGGFSRQRKR 535
           CDLHKI R DLLEVLDMYP F+D FWS LE+TFNLRD +   G   S+  +   S+  + 
Sbjct: 716 CDLHKIQRADLLEVLDMYPAFADSFWSKLEVTFNLRDAD---GGLQSSPQQALGSQVHQG 772

Query: 536 KLSFRRRTDKDTEQ-----PGEVSALGPGRA---GAGPSSRGRP-----------GGPWG 576
            L    ++ + ++Q      G  S LGPG     GAG  + G P            G W 
Sbjct: 773 SLLNDNQSGEQSQQGPRPPSGGHSPLGPGSQTSMGAGLLAPGYPVVAPSLSTSDTSGIWP 832

Query: 577 E-----SPSSGPSSPESSEDEGP 594
           E      P   P +P+   D  P
Sbjct: 833 ELLQQVPPRHSPRNPQGGSDGWP 855


>gi348560445
          Length = 898

 Score =  904 bits (2337), Expect = 0.0,   Method: Compositional matrix adjust.
 Identities = 437/519 (84%), Positives = 476/519 (91%), Gaps = 6/519 (1%)

Query: 1   TSDREIIAP-KIKERTHNVTEKVTQVLSLGADVLPEYKLQAPRIHRWTILHYSPFKAVWD 59
           T++ EIIAP K+ ERT NVTEKVTQVLSLGADVLPEYKLQAPRIHR TILHYSPFKAVWD
Sbjct: 145 TTEIEIIAPHKVVERTQNVTEKVTQVLSLGADVLPEYKLQAPRIHRGTILHYSPFKAVWD 204

Query: 60  WLILLLVIYTAVFTPYSAAFLLKETEEGPPATECGYACQPLAVVDLIVDIMFIVDILINF 119
           WLILLLVIYTAVFTPYSAAFLL + +E      CGY C PL +VDLIVDIMF+VDI+INF
Sbjct: 205 WLILLLVIYTAVFTPYSAAFLLSDQDESQRGA-CGYTCSPLTMVDLIVDIMFVVDIVINF 263

Query: 120 RTTYVNANEEVVSHPGRIAVHYFKGWFLIDMVAAIPFDLLIFGSGSEE---LIGLLKTAR 176
           RTTYVN+N+EVVSHP RIAVHYFKGWFLIDMVAAIPFDLLIF +GS+E   LIGLLKTAR
Sbjct: 264 RTTYVNSNDEVVSHPRRIAVHYFKGWFLIDMVAAIPFDLLIFRTGSDETTTLIGLLKTAR 323

Query: 177 LLRLVRVARKLDRYSEYGAAVLFLLMCTFALIAHWLACIWYAIGNMEQPHMDSRIGWLHN 236
           LLRLVRVARKLDRYSEYGAAVLFLLMCTFALIAHWLACIWYAIGN+E+P+++ +IGWL +
Sbjct: 324 LLRLVRVARKLDRYSEYGAAVLFLLMCTFALIAHWLACIWYAIGNVERPYLEPKIGWLDS 383

Query: 237 LGDQIGKPYNSSG-LGGPSIKDKYVTALYFTFSSLTSVGFGNVSPNTNSEKIFSICVMLI 295
           LG Q+GK YN S    GPS++DKYVTALYFTFSSLTSVGFGNVSPNTNSEK+FSICVMLI
Sbjct: 384 LGAQLGKHYNGSDPASGPSVQDKYVTALYFTFSSLTSVGFGNVSPNTNSEKVFSICVMLI 443

Query: 296 GSLMYASIFGNVSAIIQRLYSGTARYHTQMLRVREFIRFHQIPNPLRQRLEEYFQHAWSY 355
           GSLMYASIFGNVSAIIQRLYSGTARYHTQMLRV+EFIRFHQIPNPLRQRLEEYFQHAWSY
Sbjct: 444 GSLMYASIFGNVSAIIQRLYSGTARYHTQMLRVKEFIRFHQIPNPLRQRLEEYFQHAWSY 503

Query: 356 TNGIDMNAVLKGFPECLQADICLHLNRSLLQHCKPFRGATKGCLRALAMKFKTTHAPPGD 415
           TNGIDMNAVLKGFPECLQADICLHL+R+LLQ C  F+GA+KGCLRALA+KFKTTHAPPGD
Sbjct: 504 TNGIDMNAVLKGFPECLQADICLHLHRALLQQCPAFQGASKGCLRALAVKFKTTHAPPGD 563

Query: 416 TLVHAGDLLTALYFISRGSIEILRGDVVVAILGKNDIFGEPLNLYARPGKSNGDVRALTY 475
           TLVH GD+L+ LYFISRGSIEILR DVVVAILGKNDIFGEP++L+A+PGKS+ DVRALTY
Sbjct: 564 TLVHLGDVLSTLYFISRGSIEILRDDVVVAILGKNDIFGEPVSLHAQPGKSSADVRALTY 623

Query: 476 CDLHKIHRDDLLEVLDMYPEFSDHFWSSLEITFNLRDTN 514
           CDLHKI R DLLEVLDMYP F+D FWS LE+TFNLRD +
Sbjct: 624 CDLHKIQRADLLEVLDMYPAFADSFWSKLEVTFNLRDAD 662


>gi296201767
          Length = 958

 Score =  904 bits (2335), Expect = 0.0,   Method: Compositional matrix adjust.
 Identities = 441/544 (81%), Positives = 483/544 (88%), Gaps = 11/544 (2%)

Query: 1   TSDREIIAP-KIKERTHNVTEKVTQVLSLGADVLPEYKLQAPRIHRWTILHYSPFKAVWD 59
           T++ EIIAP K+ ERT NVTEKVTQVLSLGADVLPEYKLQ PRIHRWTILHYSPFKAVWD
Sbjct: 201 TTEIEIIAPHKVVERTQNVTEKVTQVLSLGADVLPEYKLQVPRIHRWTILHYSPFKAVWD 260

Query: 60  WLILLLVIYTAVFTPYSAAFLLKETEEGPPATECGYACQPLAVVDLIVDIMFIVDILINF 119
           WLILLLVIYTAVFTPYSAAFLL + +E      C Y C PL VVDLIVDIMF+VDI+INF
Sbjct: 261 WLILLLVIYTAVFTPYSAAFLLSDQDESRRGA-CSYTCSPLTVVDLIVDIMFVVDIIINF 319

Query: 120 RTTYVNANEEVVSHPGRIAVHYFKGWFLIDMVAAIPFDLLIFGSGSEE---LIGLLKTAR 176
           RTTYVN N+EVVSHP RI VHYFKGWFLIDMVAAIPFDLLIF +GS+E   LIGLLKTAR
Sbjct: 320 RTTYVNNNDEVVSHPRRIVVHYFKGWFLIDMVAAIPFDLLIFRTGSDETTTLIGLLKTAR 379

Query: 177 LLRLVRVARKLDRYSEYGAAVLFLLMCTFALIAHWLACIWYAIGNMEQPHMDSRIGWLHN 236
           LLRLVRVARKLDRYSEYGAAVLFLLMCTFALIAHWLACIWYAIGN+E+P+++ +IGWL +
Sbjct: 380 LLRLVRVARKLDRYSEYGAAVLFLLMCTFALIAHWLACIWYAIGNVERPYLEHKIGWLDS 439

Query: 237 LGDQIGKPYNSSG-LGGPSIKDKYVTALYFTFSSLTSVGFGNVSPNTNSEKIFSICVMLI 295
           LG Q+GK YN S    GPS++DKYVTALYFTFSSLTSVGFGNVSPNTNSEK+FSICVMLI
Sbjct: 440 LGVQLGKRYNGSDPASGPSVQDKYVTALYFTFSSLTSVGFGNVSPNTNSEKVFSICVMLI 499

Query: 296 GSLMYASIFGNVSAIIQRLYSGTARYHTQMLRVREFIRFHQIPNPLRQRLEEYFQHAWSY 355
           GSLMYASIFGNVSAIIQRLYSGTARYHTQMLRV+EFIRFHQIPNPLRQRLEEYFQHAWSY
Sbjct: 500 GSLMYASIFGNVSAIIQRLYSGTARYHTQMLRVKEFIRFHQIPNPLRQRLEEYFQHAWSY 559

Query: 356 TNGIDMNAVLKGFPECLQADICLHLNRSLLQHCKPFRGATKGCLRALAMKFKTTHAPPGD 415
           TNGIDMNAVLKGFPECLQADICLHL+R+LLQHC  F GA+KGCLRALA+KFKTTHAPPGD
Sbjct: 560 TNGIDMNAVLKGFPECLQADICLHLHRALLQHCPAFSGASKGCLRALAVKFKTTHAPPGD 619

Query: 416 TLVHAGDLLTALYFISRGSIEILRGDVVVAILGKNDIFGEPLNLYARPGKSNGDVRALTY 475
           TLVH GD+L+ LYFISRGSIEILR DVVVAILGKNDIFGEP++L+A+PGKS+ DVRALTY
Sbjct: 620 TLVHLGDVLSTLYFISRGSIEILRDDVVVAILGKNDIFGEPVSLHAQPGKSSADVRALTY 679

Query: 476 CDLHKIHRDDLLEVLDMYPEFSDHFWSSLEITFNLRDT-----NMIPGSPGSTELEGGFS 530
           CDLHKI R DLLEVLDMYP F+D FWS LE+TFNLR+      +    +PGS + +G F 
Sbjct: 680 CDLHKIQRADLLEVLDMYPAFADSFWSKLEVTFNLREAAGGLHSSPQQAPGSQDHQGFFL 739

Query: 531 RQRK 534
           +  +
Sbjct: 740 KDNQ 743


>gi355754277
          Length = 968

 Score =  903 bits (2334), Expect = 0.0,   Method: Compositional matrix adjust.
 Identities = 464/636 (72%), Positives = 512/636 (80%), Gaps = 42/636 (6%)

Query: 1   TSDREIIAP-KIKERTHNVTEKVTQVLSLGADVLPEYKLQAPRIHRWTILHYSPFKAVWD 59
           T++ EIIAP K+ ERT NVTEKVTQVLSLGADVLPEYKLQAPRIHRWTILH SPFKAVW 
Sbjct: 175 TTEIEIIAPHKVVERTQNVTEKVTQVLSLGADVLPEYKLQAPRIHRWTILHSSPFKAVWY 234

Query: 60  WLILLLVIYTAVFTPYSAAFLLKETEEGPPATECGYACQPLAVVDLIVDIMFIVDILINF 119
           WLILLLVIYTAVFTPYSAAFLL + +E      CGY C PL VVDLIVDIMF+VDI+INF
Sbjct: 235 WLILLLVIYTAVFTPYSAAFLLSDQDESRRGA-CGYTCSPLTVVDLIVDIMFVVDIVINF 293

Query: 120 RTTYVNANEEVVSHPGRIAVHYFKGWFLIDMVAAIPFDLLIFGSGSEE---LIGLLKTAR 176
           RTTYVN N+EVVSHP RIAVHYFKGWFLIDMVAAIPFDLLIF +GS+E   LIGLLKTAR
Sbjct: 294 RTTYVNTNDEVVSHPRRIAVHYFKGWFLIDMVAAIPFDLLIFRTGSDETTTLIGLLKTAR 353

Query: 177 LLRLVRVARKLDRYSEYGAAVLFLLMCTFALIAHWLACIWYAIGNMEQPHMDSRIGWLHN 236
           LLRLVRVARKLDRYSEYGAAVLFLLMCTFALIAHWLACIWYAIGN+E+P+++ +IGWL +
Sbjct: 354 LLRLVRVARKLDRYSEYGAAVLFLLMCTFALIAHWLACIWYAIGNVERPYLEHKIGWLDS 413

Query: 237 LGDQIGKPYNSSG-LGGPSIKDKYVTALYFTFSSLTSVGFGNVSPNTNSEKIFSICVMLI 295
           LG Q+GK YN S    GPS++DKYVTALYFTFSSLTSVGFGNVSPNTNSEK+FSICVMLI
Sbjct: 414 LGVQLGKRYNGSDPASGPSVQDKYVTALYFTFSSLTSVGFGNVSPNTNSEKVFSICVMLI 473

Query: 296 GSLMYASIFGNVSAIIQRLYSGTARYHTQMLRVREFIRFHQIPNPLRQRLEEYFQHAWSY 355
           GSLMYASIFGNVSAIIQRLYSGTARYHTQMLRV+EFIRFHQIPNPLRQRLEEYFQHAWSY
Sbjct: 474 GSLMYASIFGNVSAIIQRLYSGTARYHTQMLRVKEFIRFHQIPNPLRQRLEEYFQHAWSY 533

Query: 356 TNGIDMNAVLKGFPECLQADICLHLNRSLLQHCKPFRGATKGCLRALAMKFKTTHAPPGD 415
           TNGIDMNAVLKGFPECLQADICLHL+R+LLQHC  F GA+KGCLRALA+KFKTTHAPPGD
Sbjct: 534 TNGIDMNAVLKGFPECLQADICLHLHRALLQHCPAFSGASKGCLRALAVKFKTTHAPPGD 593

Query: 416 TLVHAGDLLTALYFISRGSIEILRGDVVVAILGKNDIFGEPLNLYARPGKSNGDVRALTY 475
           TLVH GD+L+ LYFISRGSIEILR DVVVAILGKNDIFGEP++L+ARPGKS+ DVRALTY
Sbjct: 594 TLVHLGDVLSTLYFISRGSIEILRDDVVVAILGKNDIFGEPVSLHARPGKSSADVRALTY 653

Query: 476 CDLHKIHRDDLLEVLDMYPEFSDHFWSSLEITFNLRDT-----NMIPGSPGSTELEGGFS 530
           CDLHKI R DLLEVLDMYP F+D FWS LE+TFNLRD      +    +PGS + +G F 
Sbjct: 654 CDLHKIQRADLLEVLDMYPAFADSFWSKLEVTFNLRDAAGGLHSSPRQAPGSQDHQGFF- 712

Query: 531 RQRKRKLSFRRRTDKDTEQPGEVSA---------LGPGRAGAGPSSRGRPGGPWGESPSS 581
                        D  +  P E+           LGPG   +  +    PG P       
Sbjct: 713 -----------LNDNQSGSPHELGPQFPSKGYHLLGPGNQNSMGAGACAPGHP------- 754

Query: 582 GPSSPESSEDEGPGRSSSPLRLVP--FSSPRPPGEP 615
             ++P  S  +  G     L+ +P   S P P G+P
Sbjct: 755 -DAAPPLSISDASGLWPELLQKMPPRHSPPTPQGDP 789


>gi194390974
          Length = 835

 Score =  903 bits (2334), Expect = 0.0,   Method: Compositional matrix adjust.
 Identities = 443/539 (82%), Positives = 482/539 (89%), Gaps = 11/539 (2%)

Query: 1   TSDREIIAP-KIKERTHNVTEKVTQVLSLGADVLPEYKLQAPRIHRWTILHYSPFKAVWD 59
           T++ EIIAP K+ ERT NVTEKVTQVLSLGADVLPEYKLQAPRIHRWTILHYSPFKAVWD
Sbjct: 78  TTEIEIIAPHKVVERTQNVTEKVTQVLSLGADVLPEYKLQAPRIHRWTILHYSPFKAVWD 137

Query: 60  WLILLLVIYTAVFTPYSAAFLLKETEEGPPATECGYACQPLAVVDLIVDIMFIVDILINF 119
           WLILLLVIYTAVFTPYSAAFLL + +E      C Y C PL VVDLIVDIMF+VDI+INF
Sbjct: 138 WLILLLVIYTAVFTPYSAAFLLSDQDESRRGA-CSYTCSPLTVVDLIVDIMFVVDIVINF 196

Query: 120 RTTYVNANEEVVSHPGRIAVHYFKGWFLIDMVAAIPFDLLIFGSGSEE---LIGLLKTAR 176
           RTTYVN N+EVVSHP RIAVHYFKGWFLIDMVAAIPFDLLIF +GS+E   LIGLLKTAR
Sbjct: 197 RTTYVNTNDEVVSHPRRIAVHYFKGWFLIDMVAAIPFDLLIFRTGSDETTTLIGLLKTAR 256

Query: 177 LLRLVRVARKLDRYSEYGAAVLFLLMCTFALIAHWLACIWYAIGNMEQPHMDSRIGWLHN 236
           LLRLVRVARKLDRYSEYGAAVLFLLMCTFALIAHWLACIWYAIGN+E+P+++ +IGWL +
Sbjct: 257 LLRLVRVARKLDRYSEYGAAVLFLLMCTFALIAHWLACIWYAIGNVERPYLEHKIGWLDS 316

Query: 237 LGDQIGKPYNSSG-LGGPSIKDKYVTALYFTFSSLTSVGFGNVSPNTNSEKIFSICVMLI 295
           LG Q+GK YN S    GPS++DKYVTALYFTFSSLTSVGFGNVSPNTNSEK+FSICVMLI
Sbjct: 317 LGVQLGKRYNGSDPASGPSVQDKYVTALYFTFSSLTSVGFGNVSPNTNSEKVFSICVMLI 376

Query: 296 GSLMYASIFGNVSAIIQRLYSGTARYHTQMLRVREFIRFHQIPNPLRQRLEEYFQHAWSY 355
           GSLMYASIFGNVSAIIQRLYSGTARYHTQMLRV+EFIRFHQIPNPLRQRLEEYFQHAWSY
Sbjct: 377 GSLMYASIFGNVSAIIQRLYSGTARYHTQMLRVKEFIRFHQIPNPLRQRLEEYFQHAWSY 436

Query: 356 TNGIDMNAVLKGFPECLQADICLHLNRSLLQHCKPFRGATKGCLRALAMKFKTTHAPPGD 415
           TNGIDMNAVLKGFPECLQADICLHL+R+LLQHC  F GA KGCLRALA+KFKTTHAPPGD
Sbjct: 437 TNGIDMNAVLKGFPECLQADICLHLHRALLQHCPAFSGAGKGCLRALAVKFKTTHAPPGD 496

Query: 416 TLVHAGDLLTALYFISRGSIEILRGDVVVAILGKNDIFGEPLNLYARPGKSNGDVRALTY 475
           TLVH GD+L+ LYFISRGSIEILR DVVVAILGKNDIFGEP++L+A+PGKS+ DVRALTY
Sbjct: 497 TLVHLGDVLSTLYFISRGSIEILRDDVVVAILGKNDIFGEPVSLHAQPGKSSADVRALTY 556

Query: 476 CDLHKIHRDDLLEVLDMYPEFSDHFWSSLEITFNLRDT-----NMIPGSPGSTELEGGF 529
           CDLHKI R DLLEVLDMYP F++ FWS LE+TFNLRD      +    +PGS + +G F
Sbjct: 557 CDLHKIQRADLLEVLDMYPAFAESFWSKLEVTFNLRDAAGGLHSSPRQAPGSQDHQGFF 615


>gi348508988
          Length = 1208

 Score =  902 bits (2330), Expect = 0.0,   Method: Compositional matrix adjust.
 Identities = 503/736 (68%), Positives = 551/736 (74%), Gaps = 62/736 (8%)

Query: 5    EIIAP-KIKERTHNVTEKVTQV---LSLGADVLPEYKLQAPRIHRWTILHYSPFKAVWDW 60
            EIIAP KIK+RT NVTEKVTQV   LSLGADVLPEYKLQAPRIH+WTILHYSPFKAVWDW
Sbjct: 329  EIIAPSKIKDRTQNVTEKVTQVTQVLSLGADVLPEYKLQAPRIHKWTILHYSPFKAVWDW 388

Query: 61   LILLLVIYTAVFTPYSAAFLLKETEEGPPATECGYACQPLAVVDLIVDIMFIVDILINFR 120
            +ILLLVIYTA+FTPYSAAFLL E EE      CGY C PL VVDL+VD+MFIVDILINFR
Sbjct: 389  VILLLVIYTAIFTPYSAAFLLNEVEEETQRRICGYTCNPLNVVDLVVDVMFIVDILINFR 448

Query: 121  TTYVNANEEVVSHPGRIAVHYFKGWFLIDMVAAIPFDLLIFGSGSEE-----LIGLLKTA 175
            TTYVN N+EVVSHPGRIA HYFKGWFLID+VAAIPFDLLIF SGSEE     LIGLLKTA
Sbjct: 449  TTYVNHNDEVVSHPGRIAQHYFKGWFLIDIVAAIPFDLLIFRSGSEEPQTTTLIGLLKTA 508

Query: 176  RLLRLVRVARKLDRYSEYGAAVLFLLMCTFALIAHWLACIWYAIGNMEQPHMDSRIG--- 232
            RLLRLVRVARKLDRYSEYGAAVLFLLMCTFALIAHWLACIWYAIGN+E+ H  +RIG   
Sbjct: 509  RLLRLVRVARKLDRYSEYGAAVLFLLMCTFALIAHWLACIWYAIGNVER-HGSARIGGMK 567

Query: 233  --WLHNLGDQIGKPYNSSG-LGGPSIKDKYVTALYFTFSSLTSVGFGNVSPNTNSEKIFS 289
              WL NL DQIGK YN +    GPSIKDKYVTALYFTFSSLTSVGFGNVSPNTN EKIFS
Sbjct: 568  IGWLDNLADQIGKYYNDTDPASGPSIKDKYVTALYFTFSSLTSVGFGNVSPNTNPEKIFS 627

Query: 290  ICVMLIGSLMYASIFGNVSAIIQRLYSGTARYHTQMLRVREFIRFHQIPNPLRQRLEEYF 349
            ICVMLIGSLMYASIFGNVSAIIQRLYSGTARYHTQMLRV+EFIRFHQIP  LRQRLEEYF
Sbjct: 628  ICVMLIGSLMYASIFGNVSAIIQRLYSGTARYHTQMLRVKEFIRFHQIPGGLRQRLEEYF 687

Query: 350  QHAWSYTNGIDMNAVLKGFPECLQADICLHLNRSLLQHCKPFRGATKGCLRALAMKFKTT 409
            QHAWSYTNGIDMNAVLKGFPECLQADICLHLNRSLLQ+CK FRGA KGCLRALAM+FKTT
Sbjct: 688  QHAWSYTNGIDMNAVLKGFPECLQADICLHLNRSLLQNCKAFRGANKGCLRALAMRFKTT 747

Query: 410  HAPPGDTLVHAGDLLTALYFISRGSIEILRGDVVVAILGKNDIFGEPLNLYARPGKSNGD 469
            HAPPGDTLVH+GD+LTALYFISRGSIEILR DVVVAILGKNDIFGEP+NLY RPGKS+ D
Sbjct: 748  HAPPGDTLVHSGDILTALYFISRGSIEILRDDVVVAILGKNDIFGEPINLYERPGKSSAD 807

Query: 470  VRALTYCDLHKIHRDDLLEVLDMYPEFSDHFWSSLEITFNLRDTNMIPGSPGSTELEGGF 529
            VRALTYCDLHKI RDDLLEVLDMYP+FS+ FW++LEITFNLRD + I       + E G+
Sbjct: 808  VRALTYCDLHKILRDDLLEVLDMYPDFSNMFWNNLEITFNLRDVDRINQPTPGRDSECGY 867

Query: 530  SRQRKRKLSFRRRT-----DKDTEQPGEVSALGPGRAGAGPSSRGRPGGPW--------- 575
               R R+ S RRR      D++   P +  ++     G         G  W         
Sbjct: 868  RLTRHRRSSLRRRNRPDGMDREDPYPDQSRSMSNHHRGT------MAGSHWEDLCSSASI 921

Query: 576  ------GESPSSGPSSPESSEDEGPGRS--SSPLRLVPFSSPRPPGEPP---GGEPLMED 624
                   E    G S  E     G  R   S+ + L+P S P     PP   GG P    
Sbjct: 922  CSQSSDEEMKPIGHSKGELYPHAGDTRDYPSAVVNLLPHSGPSAGIGPPVDLGGPPY--- 978

Query: 625  CEKSSDTCNPLSGAFSGVSNIFSFWGDSRGRQYQELPRCPAPTPSLLNIPLSSPGRRPRG 684
                     P+S     +  ++S+W D R  Q+ +  R P+   +  + P      RP  
Sbjct: 979  -----SATTPIS-----MPGLYSYWPDRRASQFSDSQRRPSSVRASFH-PSPCAEDRP-S 1026

Query: 685  DVESRLDALQRQLNRL 700
            ++ESRL+ LQ QLNRL
Sbjct: 1027 ELESRLELLQSQLNRL 1042


>gi47217815
          Length = 1156

 Score =  895 bits (2313), Expect = 0.0,   Method: Compositional matrix adjust.
 Identities = 451/548 (82%), Positives = 472/548 (86%), Gaps = 35/548 (6%)

Query: 5   EIIAP-KIKERTHNVTEKVTQV---LSLGADVLPEYKLQAPRIHRWTILHYSPFKAVWDW 60
           EIIAP KIK+RT NVTEKVTQV   LSLGADVLPEYKLQAPRIHRWTILHYSPFKAVWDW
Sbjct: 350 EIIAPSKIKDRTQNVTEKVTQVTQVLSLGADVLPEYKLQAPRIHRWTILHYSPFKAVWDW 409

Query: 61  LILLLVIYTAVFTPYSAAFLLKETEEGPPATECGYACQPLAVVDLIVDIMFIVDILINFR 120
           +ILLLVIYTA+FTPYSAAFLL E EE    T CGY C PL VVDL+VD+MFIVDILINFR
Sbjct: 410 VILLLVIYTAIFTPYSAAFLLSEVEEQRRRT-CGYTCNPLNVVDLLVDVMFIVDILINFR 468

Query: 121 TTYVNANEEVVSHPGRIAVHYFKGWFLIDMVAAIPFDLLIFGSGSEE-----------LI 169
           TTYVN NEEVVSHPGRIA HYFKGWFLID+VAAIPFDLLIF SGSE+           LI
Sbjct: 469 TTYVNHNEEVVSHPGRIAQHYFKGWFLIDIVAAIPFDLLIFRSGSEDDGDTVDPQTTTLI 528

Query: 170 GLLKTARLLRLVRVARKLDRYSEYGAAVLFLLMCTFALIAHWLACIWYAIGNMEQPHMDS 229
           GLLKTARLLRLVRVARKLDRYSEYGAAVL LLMCTFALIAHWLACIWYAIGNME+     
Sbjct: 529 GLLKTARLLRLVRVARKLDRYSEYGAAVLLLLMCTFALIAHWLACIWYAIGNMERTSSAR 588

Query: 230 ----RIGWLHNLGDQIGKPYNSSGL-GGPSIKDKYVTALYFTFSSLTSVGFGNVSPNTNS 284
               +IGWL NL +QIGK YN S    GPSI+DKYVTALYFTFSSLTSVGFGNVSPNTN 
Sbjct: 589 IGAMKIGWLDNLAEQIGKQYNDSNAESGPSIQDKYVTALYFTFSSLTSVGFGNVSPNTNP 648

Query: 285 EKIFSICVMLIG--------------SLMYASIFGNVSAIIQRLYSGTARYHTQMLRVRE 330
           EKIFSICVMLIG              +LMYASIFGNVSAIIQRLYSGTARYHTQMLRV+E
Sbjct: 649 EKIFSICVMLIGCEGLNQPLCRLCRPALMYASIFGNVSAIIQRLYSGTARYHTQMLRVKE 708

Query: 331 FIRFHQIPNPLRQRLEEYFQHAWSYTNGIDMNAVLKGFPECLQADICLHLNRSLLQHCKP 390
           FIRFHQIP  LRQRLEEYFQHAWSYTNGIDMNAVLKGFPECLQADICLHLNRSLLQHCK 
Sbjct: 709 FIRFHQIPGGLRQRLEEYFQHAWSYTNGIDMNAVLKGFPECLQADICLHLNRSLLQHCKA 768

Query: 391 FRGATKGCLRALAMKFKTTHAPPGDTLVHAGDLLTALYFISRGSIEILRGDVVVAILGKN 450
           FRGA KGCLRALAM+FKTTHAPPGDTLVH+GD+LTALYFISRGSIEILR DVVVAILGKN
Sbjct: 769 FRGANKGCLRALAMRFKTTHAPPGDTLVHSGDILTALYFISRGSIEILRDDVVVAILGKN 828

Query: 451 DIFGEPLNLYARPGKSNGDVRALTYCDLHKIHRDDLLEVLDMYPEFSDHFWSSLEITFNL 510
           DIFGE +NLY RPGKSN DVRALTYCDLHKI RDDLLEVLDMYP+FSD FW++LEITFNL
Sbjct: 829 DIFGETINLYGRPGKSNADVRALTYCDLHKILRDDLLEVLDMYPDFSDLFWNNLEITFNL 888

Query: 511 RDTNMIPG 518
           RD +   G
Sbjct: 889 RDVSATRG 896


>gi344240671
          Length = 945

 Score =  894 bits (2309), Expect = 0.0,   Method: Compositional matrix adjust.
 Identities = 439/545 (80%), Positives = 477/545 (87%), Gaps = 29/545 (5%)

Query: 2   SDREIIAP-KIKERTHNVTEKVTQ-----------------------VLSLGADVLPEYK 37
           ++ EIIAP K+ ERT NVTEKVTQ                       VLSLGADVLPEYK
Sbjct: 202 TEIEIIAPHKVVERTQNVTEKVTQDPPCRPVLLVLPVPTDQPWLPSQVLSLGADVLPEYK 261

Query: 38  LQAPRIHRWTILHYSPFKAVWDWLILLLVIYTAVFTPYSAAFLLKETEEGPPATECGYAC 97
           LQAPRIHR TILHYSPFKAVWDWLILLLVIYTAVFTPYSAAFLL + +E    T CGY C
Sbjct: 262 LQAPRIHRGTILHYSPFKAVWDWLILLLVIYTAVFTPYSAAFLLSDQDESQRGT-CGYTC 320

Query: 98  QPLAVVDLIVDIMFIVDILINFRTTYVNANEEVVSHPGRIAVHYFKGWFLIDMVAAIPFD 157
            PL VVDLIVD+MF+VDI+INFRTTYVN N+EVVSHP RIAVHYFKGWFLIDMVAAIPFD
Sbjct: 321 SPLTVVDLIVDVMFVVDIVINFRTTYVNTNDEVVSHPRRIAVHYFKGWFLIDMVAAIPFD 380

Query: 158 LLIFGSGSEE---LIGLLKTARLLRLVRVARKLDRYSEYGAAVLFLLMCTFALIAHWLAC 214
           LLIF +GS+E   LIGLLKTARLLRLVRVARKLDRYSEYGAAVLFLLMCTFALIAHWLAC
Sbjct: 381 LLIFRTGSDETTTLIGLLKTARLLRLVRVARKLDRYSEYGAAVLFLLMCTFALIAHWLAC 440

Query: 215 IWYAIGNMEQPHMDSRIGWLHNLGDQIGKPYNSSG-LGGPSIKDKYVTALYFTFSSLTSV 273
           IWYAIGN+E+P+++ +IGWL +LG Q+GK YN S    GPS++DKYVTALYFTFSSLTSV
Sbjct: 441 IWYAIGNVERPYLEPKIGWLDSLGAQLGKHYNGSDPASGPSVQDKYVTALYFTFSSLTSV 500

Query: 274 GFGNVSPNTNSEKIFSICVMLIGSLMYASIFGNVSAIIQRLYSGTARYHTQMLRVREFIR 333
           GFGNVSPNTNSEK+FSICVMLIGSLMYASIFGNVSAIIQRLYSGTARYHTQMLRV+EFIR
Sbjct: 501 GFGNVSPNTNSEKVFSICVMLIGSLMYASIFGNVSAIIQRLYSGTARYHTQMLRVKEFIR 560

Query: 334 FHQIPNPLRQRLEEYFQHAWSYTNGIDMNAVLKGFPECLQADICLHLNRSLLQHCKPFRG 393
           FHQIPNPLRQRLEEYFQHAWSYTNGIDMNAVLKGFPECLQADICLHL+R+LLQHC  F G
Sbjct: 561 FHQIPNPLRQRLEEYFQHAWSYTNGIDMNAVLKGFPECLQADICLHLHRALLQHCPAFHG 620

Query: 394 ATKGCLRALAMKFKTTHAPPGDTLVHAGDLLTALYFISRGSIEILRGDVVVAILGKNDIF 453
           A+KGCLRALA+KFKTTHAPPGDTLVH GD+L+ LYFISRGSIEILR DVVVAILGKNDIF
Sbjct: 621 ASKGCLRALAVKFKTTHAPPGDTLVHLGDVLSTLYFISRGSIEILRDDVVVAILGKNDIF 680

Query: 454 GEPLNLYARPGKSNGDVRALTYCDLHKIHRDDLLEVLDMYPEFSDHFWSSLEITFNLRDT 513
           GEP++L+ARPGKS+ DVRALTYCDLHKIHR DLLEVLD+YP F+D FW+ LE+TFNLRD 
Sbjct: 681 GEPVSLHARPGKSSADVRALTYCDLHKIHRADLLEVLDLYPAFADTFWNKLEVTFNLRDV 740

Query: 514 NMIPG 518
           +  P 
Sbjct: 741 SAAPS 745


>gi47215607
          Length = 936

 Score =  884 bits (2285), Expect = 0.0,   Method: Compositional matrix adjust.
 Identities = 435/550 (79%), Positives = 473/550 (86%), Gaps = 16/550 (2%)

Query: 10  KIKERTHNVTEKVTQVLSLGADVLPEYKLQAPRIHRWTILHYSPFKAVWDWLILLLVIYT 69
           K+ +RTH+VTEKVTQVLSLG DVLPEYKLQ PRI +WTILHYSPFKAVWDW+ILLLVIYT
Sbjct: 340 KLIDRTHHVTEKVTQVLSLGDDVLPEYKLQTPRIQKWTILHYSPFKAVWDWVILLLVIYT 399

Query: 70  AVFTPYSAAFLLKETEEGPPATECGYACQPLAVVDLIVDIMFIVDILINFRTTYVNANEE 129
           A+FTPYSA FLL + EE    T CGY+C PL VVD IVDIMF+VDI+INFRTTYVN+NEE
Sbjct: 400 AIFTPYSATFLLSDQEETAMQT-CGYSCSPLDVVDFIVDIMFVVDIIINFRTTYVNSNEE 458

Query: 130 VVSHPGRIAVHYFKGWFLIDMVAAIPFDLLIFGSGSE-----------ELIGLLKTARLL 178
           VV+   RIAVHY KGWFLIDMVAAIPFDLLIF S  E            LIGLLKTARLL
Sbjct: 459 VVTQSSRIAVHYLKGWFLIDMVAAIPFDLLIFRSEDEVLRGGGEGETTTLIGLLKTARLL 518

Query: 179 RLVRVARKLDRYSEYGAAVLFLLMCTFALIAHWLACIWYAIGNMEQPHMDSRIGWLHNLG 238
           RLVRVARKLDRYSEYGAAVLFLLMCTFALIAHWLACIWYAIGN+E+    + IGWL NLG
Sbjct: 519 RLVRVARKLDRYSEYGAAVLFLLMCTFALIAHWLACIWYAIGNVER-STSAGIGWLDNLG 577

Query: 239 DQIGKPYNSSGLG-GPSIKDKYVTALYFTFSSLTSVGFGNVSPNTNSEKIFSICVMLIGS 297
           +Q+GK YN S LG GPS +DKYVTALYFTFSSLTSVGFGNVSPNTNSEKIFSICVMLIG+
Sbjct: 578 EQLGKRYNDSVLGSGPSTRDKYVTALYFTFSSLTSVGFGNVSPNTNSEKIFSICVMLIGA 637

Query: 298 LMYASIFGNVSAIIQRLYSGTARYHTQMLRVREFIRFHQIPNPLRQRLEEYFQHAWSYTN 357
           LMYASIFGNVSAIIQRLYSGTARYHTQM+RVREFIRFHQIPNPLRQRLEEYFQH WSYTN
Sbjct: 638 LMYASIFGNVSAIIQRLYSGTARYHTQMIRVREFIRFHQIPNPLRQRLEEYFQHEWSYTN 697

Query: 358 GIDMNAVLKGFPECLQADICLHLNRSLLQHCKPFRGATKGCLRALAMKFKTTHAPPGDTL 417
           GIDMNAVLKGFPECLQADICLHLNR+LLQ+CK F+G+TKGCL+ALAM+FKTTHAPPGDTL
Sbjct: 698 GIDMNAVLKGFPECLQADICLHLNRTLLQNCKAFKGSTKGCLKALAMRFKTTHAPPGDTL 757

Query: 418 VHAGDLLTALYFISRGSIEILRGDVVVAILGKNDIFGEPLNLYARPGKSNGDVRALTYCD 477
           VHAGDL++ALYFISRGSIEIL+G VVVAILGKNDIFGEP+NL   PGKS  DVRALTYCD
Sbjct: 758 VHAGDLISALYFISRGSIEILKGRVVVAILGKNDIFGEPINLSVLPGKSRADVRALTYCD 817

Query: 478 LHKIHRDDLLEVLDMYPEFSDHFWSSLEITFNLRDTNMIPGSPGSTELEGGFSRQRKRKL 537
           LHKI R+D+LEVLDMYPEF D FWS+LEITFNL D N   G+  S   E  F + +++  
Sbjct: 818 LHKISREDMLEVLDMYPEFCDTFWSNLEITFNLSDLNNGAGAEDSDSDE--FYKPKRKHR 875

Query: 538 SFRRRTDKDT 547
              RRTD  T
Sbjct: 876 RSLRRTDTRT 885


>gi325651834
          Length = 548

 Score =  878 bits (2269), Expect = 0.0,   Method: Compositional matrix adjust.
 Identities = 427/437 (97%), Positives = 429/437 (98%), Gaps = 1/437 (0%)

Query: 13  ERTHNVTEKVTQ-VLSLGADVLPEYKLQAPRIHRWTILHYSPFKAVWDWLILLLVIYTAV 71
            R   ++  V Q VLSLGADVLPEYKLQAPRIHRWTILHYSPFKAVWDWLILLLVIYTAV
Sbjct: 24  RRAVRISSLVAQEVLSLGADVLPEYKLQAPRIHRWTILHYSPFKAVWDWLILLLVIYTAV 83

Query: 72  FTPYSAAFLLKETEEGPPATECGYACQPLAVVDLIVDIMFIVDILINFRTTYVNANEEVV 131
           FTPYSAAFLLKETEEGPPATECGYACQPLAVVDLIVDIMFIVDILINFRTTYVNANEEVV
Sbjct: 84  FTPYSAAFLLKETEEGPPATECGYACQPLAVVDLIVDIMFIVDILINFRTTYVNANEEVV 143

Query: 132 SHPGRIAVHYFKGWFLIDMVAAIPFDLLIFGSGSEELIGLLKTARLLRLVRVARKLDRYS 191
           SHPGRIAVHYFKGWFLIDMVAAIPFDLLIFGSGSEELIGLLKTARLLRLVRVARKLDRYS
Sbjct: 144 SHPGRIAVHYFKGWFLIDMVAAIPFDLLIFGSGSEELIGLLKTARLLRLVRVARKLDRYS 203

Query: 192 EYGAAVLFLLMCTFALIAHWLACIWYAIGNMEQPHMDSRIGWLHNLGDQIGKPYNSSGLG 251
           EYGAAVLFLLMCTFALIAHWLACIWYAIGNMEQPHMDSRIGWLHNLGDQIGKPYNSSGLG
Sbjct: 204 EYGAAVLFLLMCTFALIAHWLACIWYAIGNMEQPHMDSRIGWLHNLGDQIGKPYNSSGLG 263

Query: 252 GPSIKDKYVTALYFTFSSLTSVGFGNVSPNTNSEKIFSICVMLIGSLMYASIFGNVSAII 311
           GPSIKDKYVTALYFTFSSLTSVGFGNVSPNTNSEKIFSICVMLIGSLMYASIFGNVSAII
Sbjct: 264 GPSIKDKYVTALYFTFSSLTSVGFGNVSPNTNSEKIFSICVMLIGSLMYASIFGNVSAII 323

Query: 312 QRLYSGTARYHTQMLRVREFIRFHQIPNPLRQRLEEYFQHAWSYTNGIDMNAVLKGFPEC 371
           QRLYSGTARYHTQMLRVREFIRFHQIPNPLRQRLEEYFQHAWSYTNGIDMNAVLKGFPEC
Sbjct: 324 QRLYSGTARYHTQMLRVREFIRFHQIPNPLRQRLEEYFQHAWSYTNGIDMNAVLKGFPEC 383

Query: 372 LQADICLHLNRSLLQHCKPFRGATKGCLRALAMKFKTTHAPPGDTLVHAGDLLTALYFIS 431
           LQADICLHLNRSLLQHCKPFRGATKGCLRALAMKFKTTHAPPGDTLVHAGDLLTALYFIS
Sbjct: 384 LQADICLHLNRSLLQHCKPFRGATKGCLRALAMKFKTTHAPPGDTLVHAGDLLTALYFIS 443

Query: 432 RGSIEILRGDVVVAILG 448
           RGSIEILRGDVVVAILG
Sbjct: 444 RGSIEILRGDVVVAILG 460


>gi384946930
          Length = 547

 Score =  878 bits (2268), Expect = 0.0,   Method: Compositional matrix adjust.
 Identities = 427/437 (97%), Positives = 429/437 (98%), Gaps = 1/437 (0%)

Query: 13  ERTHNVTEKVTQ-VLSLGADVLPEYKLQAPRIHRWTILHYSPFKAVWDWLILLLVIYTAV 71
            R   ++  V Q VLSLGADVLPEYKLQAPRIHRWTILHYSPFKAVWDWLILLLVIYTAV
Sbjct: 24  RRAVRISSLVAQEVLSLGADVLPEYKLQAPRIHRWTILHYSPFKAVWDWLILLLVIYTAV 83

Query: 72  FTPYSAAFLLKETEEGPPATECGYACQPLAVVDLIVDIMFIVDILINFRTTYVNANEEVV 131
           FTPYSAAFLLKETEEGPPATECGYACQPLAVVDLIVDIMFIVDILINFRTTYVNANEEVV
Sbjct: 84  FTPYSAAFLLKETEEGPPATECGYACQPLAVVDLIVDIMFIVDILINFRTTYVNANEEVV 143

Query: 132 SHPGRIAVHYFKGWFLIDMVAAIPFDLLIFGSGSEELIGLLKTARLLRLVRVARKLDRYS 191
           SHPGRIAVHYFKGWFLIDMVAAIPFDLLIFGSGSEELIGLLKTARLLRLVRVARKLDRYS
Sbjct: 144 SHPGRIAVHYFKGWFLIDMVAAIPFDLLIFGSGSEELIGLLKTARLLRLVRVARKLDRYS 203

Query: 192 EYGAAVLFLLMCTFALIAHWLACIWYAIGNMEQPHMDSRIGWLHNLGDQIGKPYNSSGLG 251
           EYGAAVLFLLMCTFALIAHWLACIWYAIGNMEQPHMDSRIGWLHNLGDQIGKPYNSSGLG
Sbjct: 204 EYGAAVLFLLMCTFALIAHWLACIWYAIGNMEQPHMDSRIGWLHNLGDQIGKPYNSSGLG 263

Query: 252 GPSIKDKYVTALYFTFSSLTSVGFGNVSPNTNSEKIFSICVMLIGSLMYASIFGNVSAII 311
           GPSIKDKYVTALYFTFSSLTSVGFGNVSPNTNSEKIFSICVMLIGSLMYASIFGNVSAII
Sbjct: 264 GPSIKDKYVTALYFTFSSLTSVGFGNVSPNTNSEKIFSICVMLIGSLMYASIFGNVSAII 323

Query: 312 QRLYSGTARYHTQMLRVREFIRFHQIPNPLRQRLEEYFQHAWSYTNGIDMNAVLKGFPEC 371
           QRLYSGTARYHTQMLRVREFIRFHQIPNPLRQRLEEYFQHAWSYTNGIDMNAVLKGFPEC
Sbjct: 324 QRLYSGTARYHTQMLRVREFIRFHQIPNPLRQRLEEYFQHAWSYTNGIDMNAVLKGFPEC 383

Query: 372 LQADICLHLNRSLLQHCKPFRGATKGCLRALAMKFKTTHAPPGDTLVHAGDLLTALYFIS 431
           LQADICLHLNRSLLQHCKPFRGATKGCLRALAMKFKTTHAPPGDTLVHAGDLLTALYFIS
Sbjct: 384 LQADICLHLNRSLLQHCKPFRGATKGCLRALAMKFKTTHAPPGDTLVHAGDLLTALYFIS 443

Query: 432 RGSIEILRGDVVVAILG 448
           RGSIEILRGDVVVAILG
Sbjct: 444 RGSIEILRGDVVVAILG 460


>gi185134531
          Length = 1167

 Score =  873 bits (2255), Expect = 0.0,   Method: Compositional matrix adjust.
 Identities = 481/729 (65%), Positives = 547/729 (75%), Gaps = 52/729 (7%)

Query: 5    EIIAP-KIKERTHNVTEKVT---QVLSLGADVLPEYKLQAPRIHRWTILHYSPFKAVWDW 60
            EIIAP K+K+R  +VTEKVT   QVLSLGADVLPEYKLQAPRIH+WTILHYSPFKAVWDW
Sbjct: 362  EIIAPSKVKDRHRDVTEKVTHVTQVLSLGADVLPEYKLQAPRIHKWTILHYSPFKAVWDW 421

Query: 61   LILLLVIYTAVFTPYSAAFLLKETEEGPPATECGYACQPLAVVDLIVDIMFIVDILINFR 120
            +ILLLVIYTAVFTPYSAAFLL E E+      CGY C PL VVDL+VD+MFIVDILINFR
Sbjct: 422  VILLLVIYTAVFTPYSAAFLLNEMEDEL-RRSCGYTCNPLNVVDLVVDVMFIVDILINFR 480

Query: 121  TTYVNANEEVVSHPGRIAVHYFKGWFLIDMVAAIPFDLLIFGSGSEE-----LIGLLKTA 175
            TTYVN N+EVVSHPGRIA HYFKGWFLID+VAAIPFDLLIF SGS+E     LIGLLKTA
Sbjct: 481  TTYVNHNDEVVSHPGRIAQHYFKGWFLIDIVAAIPFDLLIFRSGSDEPQTTTLIGLLKTA 540

Query: 176  RLLRLVRVARKLDRYSEYGAAVLFLLMCTFALIAHWLACIWYAIGNMEQPHMDS----RI 231
            RLLRLVRVARKLDRYSEYGAAVLFLLMCTFALIAHWLACIWYAIGN E+ +       +I
Sbjct: 541  RLLRLVRVARKLDRYSEYGAAVLFLLMCTFALIAHWLACIWYAIGNAERTNSARIGGMKI 600

Query: 232  GWLHNLGDQIGKPYNSSG-LGGPSIKDKYVTALYFTFSSLTSVGFGNVSPNTNSEKIFSI 290
            GWL NL +QIGKPYN +    GPS KDKYVTALYFTFSSLTSVGFGNVSPNTN EKIFSI
Sbjct: 601  GWLDNLAEQIGKPYNDTDPASGPSTKDKYVTALYFTFSSLTSVGFGNVSPNTNPEKIFSI 660

Query: 291  CVMLIGSLMYASIFGNVSAIIQRLYSGTARYHTQMLRVREFIRFHQIPNPLRQRLEEYFQ 350
            C+MLIGSLMYASIFG+VSAIIQRLYSG ARYHTQMLRV+EFIRFHQIP  LRQRLEEYFQ
Sbjct: 661  CIMLIGSLMYASIFGDVSAIIQRLYSGAARYHTQMLRVKEFIRFHQIPEGLRQRLEEYFQ 720

Query: 351  HAWSYTNGIDMNAVLKGFPECLQADICLHLNRSLLQHCKPFRGATKGCLRALAMKFKTTH 410
            HAWSYTNGIDMNAVLKGFPECLQADICLHLNR LLQ+C+ F+GA+ GCLRALAM+FKTTH
Sbjct: 721  HAWSYTNGIDMNAVLKGFPECLQADICLHLNRCLLQNCRAFKGASNGCLRALAMRFKTTH 780

Query: 411  APPGDTLVHAGDLLTALYFISRGSIEILRGDVVVAILGKNDIFGEPLNLYARPGKSNGDV 470
            APPGDTLVH GD+L+ALYFISRGSIEILR DVVVAILG+NDIFGEP+ L+ RPGKS+ DV
Sbjct: 781  APPGDTLVHMGDVLSALYFISRGSIEILRDDVVVAILGQNDIFGEPIYLFGRPGKSSADV 840

Query: 471  RALTYCDLHKIHRDDLLEVLDMYPEFSDHFWSSLEITFNLRDTNMIPGSPGSTELEGGFS 530
            RALTYCDLH+I R+DLLEVLDMYP+FSD FW++LEITFNLRD + +  +P S + E G+ 
Sbjct: 841  RALTYCDLHRILREDLLEVLDMYPDFSDCFWTNLEITFNLRDVDRMNQAPPSEDSECGYR 900

Query: 531  RQRKRKLSFRRR-TDKDTEQPGEVSALGPGRAGAGPSSRGRPGG---------------- 573
            R R R+   R    D++   P +   LG     +GP +     G                
Sbjct: 901  RPRPRRTRNRPDGMDREDSFPDQSCPLG---NHSGPDTSSHWEGMCSSASACSQSSDDEM 957

Query: 574  -PWGESPSSGPSSPESSEDEGPGRSSSPLRLVPFSSPRPPGEPPGGEPLMEDCEKSSDTC 632
             P G S +    S + ++D  P   S    L+P     P G   G  P ++         
Sbjct: 958  KPLGHSKAELYPSVDDTDDYPPAVIS----LLP-----PSGPSAGMGPPLDRGSHQYTAA 1008

Query: 633  NPLSGAFSGVSNIFSFWGDSRGRQYQE-LPRCPAPTPSLLNIPLSSPGRRPRGDVESRLD 691
             P++    GV   + +W D R  Q  +   RC +   +  + P +    RP  D+ESR++
Sbjct: 1009 APINMPGPGV---YGYWPDRRTSQLSDPQRRCSSVRGTYHSPPCAE--NRP-NDLESRVE 1062

Query: 692  ALQRQLNRL 700
             LQ QL+RL
Sbjct: 1063 LLQSQLHRL 1071


>gi292619362
          Length = 872

 Score =  870 bits (2248), Expect = 0.0,   Method: Compositional matrix adjust.
 Identities = 452/710 (63%), Positives = 523/710 (73%), Gaps = 28/710 (3%)

Query: 2   SDREIIAPKIKERTHNVTEKVTQVLSLGADVLPEYKLQAPRIHRWTILHYSPFKAVWDWL 61
           S+ E++ PK+KERT NVTEKVTQVLSLGADVLPEYKLQAP +H+W +LHYSPFKA+WDW+
Sbjct: 27  SNIELVTPKVKERTQNVTEKVTQVLSLGADVLPEYKLQAPDVHKWIMLHYSPFKAIWDWV 86

Query: 62  ILLLVIYTAVFTPYSAAFLLKETEEGPPATECGYACQPLAVVDLIVDIMFIVDILINFRT 121
           ILLLV+YTAVFTP+SAAFLL E E+    T CGY C PL VVD+IVD++FI DI+I FRT
Sbjct: 87  ILLLVLYTAVFTPFSAAFLLNELEDERRQT-CGYTCNPLNVVDVIVDVLFIADIVITFRT 145

Query: 122 TYVNANEEVVSHPGRIAVHYFKGWFLIDMVAAIPFDLLIFGSGSEE----LIGLLKTARL 177
           TYVN N+EVV+HP RIA+HY KGWF IDMVAAIPFDLLIF SGS+E    LIGLLKTARL
Sbjct: 146 TYVNHNDEVVTHPKRIAIHYIKGWFFIDMVAAIPFDLLIFRSGSDETTATLIGLLKTARL 205

Query: 178 LRLVRVARKLDRYSEYGAAVLFLLMCTFALIAHWLACIWYAIGNMEQPHMDSRIGWLHNL 237
           LRLVRVARKLDRYSEYGAAVLFLLMCTF LIAHWLACIWYAIG++E+P+M  + GWL NL
Sbjct: 206 LRLVRVARKLDRYSEYGAAVLFLLMCTFGLIAHWLACIWYAIGHVERPYM--KTGWLDNL 263

Query: 238 GDQIGKPYNSS-GLGGPSIKDKYVTALYFTFSSLTSVGFGNVSPNTNSEKIFSICVMLIG 296
            DQ+GK YN S    GPSI+DKY+TALYFTFSSLTSVGFGNVSPNTNSEK+FSICVM IG
Sbjct: 264 ADQLGKRYNDSDASSGPSIQDKYITALYFTFSSLTSVGFGNVSPNTNSEKMFSICVMFIG 323

Query: 297 SLMYASIFGNVSAIIQRLYSGTARYHTQMLRVREFIRFHQIPNPLRQRLEEYFQHAWSYT 356
           SLMYASIFGNVSAIIQRLYSGT RYHTQMLRV+EFIRFHQIP  LRQRLEEYFQHAWSYT
Sbjct: 324 SLMYASIFGNVSAIIQRLYSGTTRYHTQMLRVKEFIRFHQIPGGLRQRLEEYFQHAWSYT 383

Query: 357 NGIDMNAVLKGFPECLQADICLHLNRSLLQHCKPFRGATKGCLRALAMKFKTTHAPPGDT 416
           NGIDMNAVLKGFPECLQADICLHLNRSLLQ+CK FRGA+K CLRALA++F++TH+PPGD 
Sbjct: 384 NGIDMNAVLKGFPECLQADICLHLNRSLLQNCKVFRGASKACLRALAVRFRSTHSPPGDA 443

Query: 417 LVHAGDLLTALYFISRGSIEILRGDVVVAILGKNDIFGEPLNLYARPGKSNGDVRALTYC 476
           L H GD+L AL+FISRGSI++ + ++V+AILGKND+FGEP+NLYA PG SN DV ALTYC
Sbjct: 444 LYHQGDMLRALHFISRGSIQVSQHNIVLAILGKNDVFGEPVNLYAEPGHSNADVTALTYC 503

Query: 477 DLHKIHRDDLLEVLDMYPEFSDHFWSSLEITFNLRDT-NMIPGSPGSTELEGGF-SRQRK 534
           DLH+I RDDLLEVLDMYP F + FW +LEITFNLRD   M+P    S  LE  + +R R+
Sbjct: 504 DLHRIRRDDLLEVLDMYPAFGESFWRNLEITFNLRDVEQMMP----SESLECSYQARHRQ 559

Query: 535 RKLSFRRRTD--KDTEQPGEVSALGPGRAGAGPSSRGRPGGPWGESPSSGPSSPESSEDE 592
             L  R R D     +     SALG                   E   S  +   S    
Sbjct: 560 NLLDRRNRPDGMDQNDSSRLCSALGLHHHHHHHHHHPAAAHMHWEDLCSYSTQQSSENLS 619

Query: 593 GPGRSSSPLRLVPFSSPRPPGEPPGGEPLMEDC-EKSSDTCNPLSGAFSGVSNIFSFWGD 651
                +S    + + SP     PP    +  +   +      P SG       ++ +W D
Sbjct: 620 HCELCTSDTEHLDYPSPAGRLIPPSASGVSREIGVEMGYMARPPSG-------LYHYWPD 672

Query: 652 SRGRQYQELPRCPAPTPSL-LNIPLSSPGRRPRGDVESRLDALQRQLNRL 700
                + + P  P   PS+  + P         G+VE+RLD L  QLNRL
Sbjct: 673 PHTPHFSDQPLRP---PSIQTSFPPQIFADHQPGEVEARLDLLHSQLNRL 719


>gi296488198
          Length = 783

 Score =  870 bits (2247), Expect = 0.0,   Method: Compositional matrix adjust.
 Identities = 418/422 (99%), Positives = 419/422 (99%)

Query: 1   TSDREIIAPKIKERTHNVTEKVTQVLSLGADVLPEYKLQAPRIHRWTILHYSPFKAVWDW 60
           TSDREIIAPKIKERTHNVTEKVTQVLSLGADVLPEYKLQAPRIHRWTILHYSPFKAVWDW
Sbjct: 362 TSDREIIAPKIKERTHNVTEKVTQVLSLGADVLPEYKLQAPRIHRWTILHYSPFKAVWDW 421

Query: 61  LILLLVIYTAVFTPYSAAFLLKETEEGPPATECGYACQPLAVVDLIVDIMFIVDILINFR 120
           LILLLVIYTAVFTPYSAAFLLKETEE P A +CGYACQPLAVVDLIVDIMFIVDILINFR
Sbjct: 422 LILLLVIYTAVFTPYSAAFLLKETEEAPLAPDCGYACQPLAVVDLIVDIMFIVDILINFR 481

Query: 121 TTYVNANEEVVSHPGRIAVHYFKGWFLIDMVAAIPFDLLIFGSGSEELIGLLKTARLLRL 180
           TTYVNANEEVVSHPGRIAVHYFKGWFLIDMVAAIPFDLLIFGSGSEELIGLLKTARLLRL
Sbjct: 482 TTYVNANEEVVSHPGRIAVHYFKGWFLIDMVAAIPFDLLIFGSGSEELIGLLKTARLLRL 541

Query: 181 VRVARKLDRYSEYGAAVLFLLMCTFALIAHWLACIWYAIGNMEQPHMDSRIGWLHNLGDQ 240
           VRVARKLDRYSEYGAAVLFLLMCTFALIAHWLACIWYAIGNMEQPHMDSRIGWLHNLGDQ
Sbjct: 542 VRVARKLDRYSEYGAAVLFLLMCTFALIAHWLACIWYAIGNMEQPHMDSRIGWLHNLGDQ 601

Query: 241 IGKPYNSSGLGGPSIKDKYVTALYFTFSSLTSVGFGNVSPNTNSEKIFSICVMLIGSLMY 300
           IGKPYNSSGLGGPSIKDKYVTALYFTFSSLTSVGFGNVSPNTNSEKIFSICVMLIGSLMY
Sbjct: 602 IGKPYNSSGLGGPSIKDKYVTALYFTFSSLTSVGFGNVSPNTNSEKIFSICVMLIGSLMY 661

Query: 301 ASIFGNVSAIIQRLYSGTARYHTQMLRVREFIRFHQIPNPLRQRLEEYFQHAWSYTNGID 360
           ASIFGNVSAIIQRLYSGTARYHTQMLRVREFIRFHQIPNPLRQRLEEYFQHAWSYTNGID
Sbjct: 662 ASIFGNVSAIIQRLYSGTARYHTQMLRVREFIRFHQIPNPLRQRLEEYFQHAWSYTNGID 721

Query: 361 MNAVLKGFPECLQADICLHLNRSLLQHCKPFRGATKGCLRALAMKFKTTHAPPGDTLVHA 420
           MNAVLKGFPECLQADICLHLNRSLLQHCKPFRGATKGCLRALAMKFKTTHAPPGDTLVHA
Sbjct: 722 MNAVLKGFPECLQADICLHLNRSLLQHCKPFRGATKGCLRALAMKFKTTHAPPGDTLVHA 781

Query: 421 GD 422
           GD
Sbjct: 782 GD 783


>gi26006812
          Length = 526

 Score =  859 bits (2219), Expect = 0.0,   Method: Compositional matrix adjust.
 Identities = 415/475 (87%), Positives = 442/475 (93%), Gaps = 5/475 (1%)

Query: 1   TSDREIIAP-KIKERTHNVTEKVTQVLSLGADVLPEYKLQAPRIHRWTILHYSPFKAVWD 59
           T++ EIIAP K+ ERT NVTEKVTQVLSLGADVLPEYKLQAPRIHRWTILHYSPFKAVWD
Sbjct: 52  TTEIEIIAPHKVTERTQNVTEKVTQVLSLGADVLPEYKLQAPRIHRWTILHYSPFKAVWD 111

Query: 60  WLILLLVIYTAVFTPYSAAFLLKETEEGPPATECGYACQPLAVVDLIVDIMFIVDILINF 119
           WLILLLVIYTAVFTPYSAAFLL E +       C Y+C PL ++DLIVDIMFIVDI+INF
Sbjct: 112 WLILLLVIYTAVFTPYSAAFLLNEEQGEEKHWNCSYSCDPLNIIDLIVDIMFIVDIVINF 171

Query: 120 RTTYVNANEEVVSHPGRIAVHYFKGWFLIDMVAAIPFDLLIFGSGSEE---LIGLLKTAR 176
           RTTYVN N+EVVSHPG+IA+HYFKGWFLIDMVAAIPFDLLIF SGS+E   LIGLLKTAR
Sbjct: 172 RTTYVNINDEVVSHPGKIAIHYFKGWFLIDMVAAIPFDLLIFRSGSDETTTLIGLLKTAR 231

Query: 177 LLRLVRVARKLDRYSEYGAAVLFLLMCTFALIAHWLACIWYAIGNMEQPHMDSRIGWLHN 236
           LLRLVRVARKLDRYSEYGAAVLFLLMCTFALIAHWLACIWYAIGN+E+P+M+ +IGWL N
Sbjct: 232 LLRLVRVARKLDRYSEYGAAVLFLLMCTFALIAHWLACIWYAIGNVERPYMEHKIGWLDN 291

Query: 237 LGDQIGKPYNSSGLG-GPSIKDKYVTALYFTFSSLTSVGFGNVSPNTNSEKIFSICVMLI 295
           LGDQIGK YN S L  GPSIKDKYVTALYFTFSSLTSVGFGNVSPNTNSEKIFSICVMLI
Sbjct: 292 LGDQIGKRYNDSDLSSGPSIKDKYVTALYFTFSSLTSVGFGNVSPNTNSEKIFSICVMLI 351

Query: 296 GSLMYASIFGNVSAIIQRLYSGTARYHTQMLRVREFIRFHQIPNPLRQRLEEYFQHAWSY 355
           GSLMYASIFGNVSAIIQRLYSGTARYHTQMLRV+EFIRFHQIPNPLRQRLEEYFQHAWSY
Sbjct: 352 GSLMYASIFGNVSAIIQRLYSGTARYHTQMLRVKEFIRFHQIPNPLRQRLEEYFQHAWSY 411

Query: 356 TNGIDMNAVLKGFPECLQADICLHLNRSLLQHCKPFRGATKGCLRALAMKFKTTHAPPGD 415
           TNGIDMNAVLKGFP+CLQADICLHLNR+LLQ+CK FRGA+KGCLRALAMKFKTTHAPPGD
Sbjct: 412 TNGIDMNAVLKGFPDCLQADICLHLNRTLLQNCKAFRGASKGCLRALAMKFKTTHAPPGD 471

Query: 416 TLVHAGDLLTALYFISRGSIEILRGDVVVAILGKNDIFGEPLNLYARPGKSNGDV 470
           TLVH GD+LT LYFISRGSIEIL+ D+VVAILGKNDIFGEP++LYARPGKSN DV
Sbjct: 472 TLVHYGDVLTTLYFISRGSIEILKEDIVVAILGKNDIFGEPISLYARPGKSNADV 526


>gi47218642
          Length = 1329

 Score =  854 bits (2207), Expect = 0.0,   Method: Compositional matrix adjust.
 Identities = 438/655 (66%), Positives = 480/655 (73%), Gaps = 138/655 (21%)

Query: 1    TSDREIIAPKIKERTHNVTEKVTQVLSLGADVLPEYKLQAPRIHRWTILHYSPFKAVWDW 60
            +S++ IIAPK+K+RTHNVT+KVTQVLSLGADVLPEYKLQ PRIHRWTILHYSPFKAVWDW
Sbjct: 379  SSEKTIIAPKVKDRTHNVTDKVTQVLSLGADVLPEYKLQTPRIHRWTILHYSPFKAVWDW 438

Query: 61   LILLLVIYTAVFTPYSAAFLLKETEEGPPATECGYACQPLAVVDLIVDIMFIVDILINFR 120
            LILLLVIYTA+FTPYSAAFLL + EE     ECGY+C PL VVDLIVDIMFIVDILINFR
Sbjct: 439  LILLLVIYTAIFTPYSAAFLLNDIEERK-RRECGYSCSPLNVVDLIVDIMFIVDILINFR 497

Query: 121  TTYVNANEEVVSHPGRIAVHYFKGWFLIDMVAAIPFDLLIFGSGSEE------------- 167
            TTYVN NEEVVSHPG+IA+HYFKGWFLIDMVAAIPFDLLIFGSGS+E             
Sbjct: 498  TTYVNTNEEVVSHPGKIAIHYFKGWFLIDMVAAIPFDLLIFGSGSDEAALLVQRWAEVLA 557

Query: 168  ------------------------------------LIGLLKTARLLRLVRVARKLDRYS 191
                                                LIGLLKTARLLRLVRVARKLDRYS
Sbjct: 558  EAPPKQTLQSREQEGWTLSFLHKIAATDESDVLTTTLIGLLKTARLLRLVRVARKLDRYS 617

Query: 192  EYGAAVLFLLMCTFALIAHWLACIWYAIGNMEQPHMDSRIGWLHNLGDQIG--------- 242
            EYGAAVL LLMC FALIAHWLACIWYAIGNME+P+++ +IGWL NLG  IG         
Sbjct: 618  EYGAAVLMLLMCIFALIAHWLACIWYAIGNMERPYLEHKIGWLDNLGLSIGDFPSCSLLY 677

Query: 243  -----------------KPYNSSGLG-GPSIKDKYVTALYFTFSSLTSVGFGNVSPNTNS 284
                             K YN S L  GPSIKDKYVTALYFTFSSLTSVGFGNVSPNTNS
Sbjct: 678  WYKRGPATAHHHCLLSGKKYNYSDLSSGPSIKDKYVTALYFTFSSLTSVGFGNVSPNTNS 737

Query: 285  EKIFSICVMLIG---------------------------------------------SLM 299
            EKIFSICVMLIG                                             +LM
Sbjct: 738  EKIFSICVMLIGCKTCSPADPPSVAHVQPRHTSDVWCHTSAAPGRRGSRFPSVACLLALM 797

Query: 300  YASIFGNVSAIIQRLYSGTARYHTQMLRVREFIRFHQIPNPLRQRLEEYFQHAWSYTNGI 359
            YASIFGNVSAIIQRLYSGTARYH QMLRV+EFIRFHQIPNPLRQRLEEYFQHAW+YTNGI
Sbjct: 798  YASIFGNVSAIIQRLYSGTARYHLQMLRVKEFIRFHQIPNPLRQRLEEYFQHAWTYTNGI 857

Query: 360  DMNAVLKGFPECLQADICLHLNRSLLQHCKPFRGATKGCLRALAMKFKTTHAPPGDTLVH 419
            DMN VLKGFPECLQADICLHLN++LL  CK FRGATKGCLRALAM+FKTTHAPPGDTLVH
Sbjct: 858  DMNMVLKGFPECLQADICLHLNKNLLHGCKAFRGATKGCLRALAMRFKTTHAPPGDTLVH 917

Query: 420  AGDLLTALYFISRGSIEILRGDVVVAIL----------------GKNDIFGEPLNLYARP 463
            +GD+LT LYF+SRGSIEIL+ DVVVAIL                GKNDIFGE ++L+A+P
Sbjct: 918  SGDVLTVLYFVSRGSIEILKDDVVVAILAPGVCESLPLTAASAAGKNDIFGESIHLFAKP 977

Query: 464  GKSNGDVRALTYCDLHKIHRDDLLEVLDMYPEFSDHFWSSLEITFNLRDTNMIPG 518
            GKS  DVRAL+YCDLH I R+++LEVLDMYPEF+DHF+++LE+TF+LRD +   G
Sbjct: 978  GKSCADVRALSYCDLHTIQREEILEVLDMYPEFADHFFTNLELTFDLRDEHAKVG 1032


>gi291237039
          Length = 1288

 Score =  823 bits (2127), Expect = 0.0,   Method: Compositional matrix adjust.
 Identities = 413/557 (74%), Positives = 465/557 (83%), Gaps = 20/557 (3%)

Query: 4    REIIAPKIKERTHNVTEKVTQVLSLGADVLPEYKLQAPRIHRWTILHYSPFKAVWDWLIL 63
            +EI     +E+     EKV   LSLGADVLPEYKLQ PRIHRWTILHYSPFKAVWDW+IL
Sbjct: 472  KEISRDAQEEKEKQDDEKV---LSLGADVLPEYKLQQPRIHRWTILHYSPFKAVWDWIIL 528

Query: 64   LLVIYTAVFTPYSAAFLLKETEE-----GPPATECGYAC-----QPLAVVDLIVDIMFIV 113
            LLVIYTA+FTPY AAFLL E E+       P T   Y        PL ++DLIVD+MFI+
Sbjct: 529  LLVIYTAIFTPYVAAFLLNEDEKRTKLNKDPETRVNYGASNRYGDPLVIIDLIVDVMFII 588

Query: 114  DILINFRTTYVNANEEVVSHPGRIAVHYFKGWFLIDMVAAIPFDLLIFGSGSEE---LIG 170
            DILINFRTTYVN N+EVVSHPG+IAVHYFKGWFLID+VAAIPFDLL+FGS ++E   LIG
Sbjct: 589  DILINFRTTYVNKNDEVVSHPGKIAVHYFKGWFLIDVVAAIPFDLLLFGSETDETATLIG 648

Query: 171  LLKTARLLRLVRVARKLDRYSEYGAAVLFLLMCTFALIAHWLACIWYAIGNMEQPHMDSR 230
            LLKTARLLRLVRVARKLDRYSEYGAAVL LLMCTFALIAHWLACIWYAIGN+E+P +  +
Sbjct: 649  LLKTARLLRLVRVARKLDRYSEYGAAVLLLLMCTFALIAHWLACIWYAIGNVERPMLKYK 708

Query: 231  IGWLHNLGDQIGKPY-NSSGLGGPSIKDKYVTALYFTFSSLTSVGFGNVSPNTNSEKIFS 289
            IGWL +L  Q  +PY +++   GP++K KY+TALYFTFSSLTSVGFGNVSPNTNSEKIFS
Sbjct: 709  IGWLDHLAKQTHQPYFDNATNSGPTMKSKYITALYFTFSSLTSVGFGNVSPNTNSEKIFS 768

Query: 290  ICVMLIGSLMYASIFGNVSAIIQRLYSGTARYHTQMLRVREFIRFHQIPNPLRQRLEEYF 349
            ICVMLIGSLMYASIFGNVSAIIQRLYSGTARYHTQMLRV+EFIRFHQIPNPLRQRLEEYF
Sbjct: 769  ICVMLIGSLMYASIFGNVSAIIQRLYSGTARYHTQMLRVKEFIRFHQIPNPLRQRLEEYF 828

Query: 350  QHAWSYTNGIDMNAVLKGFPECLQADICLHLNRSLLQHCKPFRGATKGCLRALAMKFKTT 409
            QHAWSYTNGIDMN VLKGFPECLQADICLHLNR+LL +C  F+GA+ GCLRAL+MKFKTT
Sbjct: 829  QHAWSYTNGIDMNMVLKGFPECLQADICLHLNRNLLNNCPAFKGASPGCLRALSMKFKTT 888

Query: 410  HAPPGDTLVHAGDLLTALYFISRGSIEILRGDVVVAILGKNDIFGEPLNLYARPGKSNGD 469
            HAPPGDTLVH GD+LTALYFISRGSIEIL+ D+V+AILGK+D+FGE   +Y   GKS  +
Sbjct: 889  HAPPGDTLVHRGDVLTALYFISRGSIEILKDDLVMAILGKDDVFGERFCIYETVGKSKCN 948

Query: 470  VRALTYCDLHKIHRDDLLEVLDMYPEFSDHFWSSLEITFNLRDTNMIP-GSPGSTELEGG 528
            VRALTYCDLHKI RDDLLEVLDMYPEF++HF  +LEITF+LRD  M P     S + E  
Sbjct: 949  VRALTYCDLHKILRDDLLEVLDMYPEFAEHFTKNLEITFDLRDDEMAPLPVSDSEDDEIS 1008

Query: 529  FS--RQRKRKLSFRRRT 543
            FS  +++ R+  +RR T
Sbjct: 1009 FSGRKKKTRRSMYRRNT 1025


>gi198429038
          Length = 1173

 Score =  819 bits (2115), Expect = 0.0,   Method: Compositional matrix adjust.
 Identities = 403/578 (69%), Positives = 464/578 (80%), Gaps = 29/578 (5%)

Query: 11  IKERTHNVTEKVTQVLSLGADVLPEYKLQAPRIHRWTILHYSPFKAVWDWLILLLVIYTA 70
           +KE+   VT KVT+VLSLGA+VLPEYKLQ P IH+WTILHYS FKAVWDWLIL+LVIYTA
Sbjct: 416 VKEKP--VTGKVTEVLSLGAEVLPEYKLQVPYIHKWTILHYSLFKAVWDWLILILVIYTA 473

Query: 71  VFTPYSAAFLLK-----ETEEGPPATECGYACQPLAVVDLIVDIMFIVDILINFRTTYVN 125
           +FTP++AAF+LK     +TE   P     ++ +PL V++L+VDI F++DILINFRTTYVN
Sbjct: 474 IFTPFTAAFVLKLRHEVKTETSSPRQGYDFS-EPLTVIELLVDIFFVIDILINFRTTYVN 532

Query: 126 ANEEVVSHPGRIAVHYFKGWFLIDMVAAIPFDLLIFGSGSEE------LIGLLKTARLLR 179
            N+EVVS PG+IA+HYFKGWFLID+VAA+PFDLL+ G G ++      LIGLLKTARLLR
Sbjct: 533 KNDEVVSKPGKIAIHYFKGWFLIDLVAAVPFDLLVAGQGQQQEVGITTLIGLLKTARLLR 592

Query: 180 LVRVARKLDRYSEYGAAVLFLLMCTFALIAHWLACIWYAIGNMEQPHMDSRIGWLHNLGD 239
           LVRVARKLDRYSE+GAAVLFLLMCTF LIAHWLACIWYAIGNME+PH+   IGWL NLG 
Sbjct: 593 LVRVARKLDRYSEFGAAVLFLLMCTFVLIAHWLACIWYAIGNMERPHLKDNIGWLDNLGF 652

Query: 240 QIGKPYNSSGLGG--------PSIKDKYVTALYFTFSSLTSVGFGNVSPNTNSEKIFSIC 291
           Q+ KPY++S   G        PS KDKY+TALYFTFSSLTSVGFGNVSPNTN+EKIFSIC
Sbjct: 653 QLHKPYHNSYANGTMVASSRGPSTKDKYITALYFTFSSLTSVGFGNVSPNTNNEKIFSIC 712

Query: 292 VMLIGSLMYASIFGNVSAIIQRLYSGTARYHTQMLRVREFIRFHQIPNPLRQRLEEYFQH 351
           VMLIG+LMYASIFGNVSAIIQRLYSGTARYHTQMLRV+EFIRFHQIPNPLRQRLEEYFQH
Sbjct: 713 VMLIGALMYASIFGNVSAIIQRLYSGTARYHTQMLRVKEFIRFHQIPNPLRQRLEEYFQH 772

Query: 352 AWSYTNGIDMNAVLKGFPECLQADICLHLNRSLLQHCKPFRGATKGCLRALAMKFKTTHA 411
           AWSYTNGIDMN VLKGFPECLQADICLHLNR+LLQ+C   + AT+GCLR L+M+FKTTHA
Sbjct: 773 AWSYTNGIDMNMVLKGFPECLQADICLHLNRTLLQNCPALKNATQGCLRMLSMRFKTTHA 832

Query: 412 PPGDTLVHAGDLLTALYFISRGSIEILRGDVVVAILGKNDIFGEPLNLYARPGKSNGDVR 471
           PPGDTLVH GDLL ALYFI+RGSIEIL+ +VVVA+LGK DIFGEP++   R GK+   VR
Sbjct: 833 PPGDTLVHTGDLLPALYFITRGSIEILQNNVVVAVLGKGDIFGEPMSYDVRMGKACATVR 892

Query: 472 ALTYCDLHKIHRDDLLEVLDMYPEFSDHFWSSLEITFNLRDTN----MIPGSPGSTELEG 527
           ALTYCDLHKI R DLLEVLD YPEF + FW++L+IT+NL   +    ++P   GS  L  
Sbjct: 893 ALTYCDLHKIGRSDLLEVLDSYPEFRETFWANLDITYNLNSGDPGAGLLPNGRGSRPLSE 952

Query: 528 GFSRQRKRKLSFRRRTDKDTE---QPGEVSALGPGRAG 562
                  R +S     D+  E   QP     L P +AG
Sbjct: 953 VEDDAIYRIVSMATEADEYDEPVFQPSRAIDLSPAKAG 990


>gi123243194
          Length = 897

 Score =  812 bits (2097), Expect = 0.0,   Method: Compositional matrix adjust.
 Identities = 406/518 (78%), Positives = 432/518 (83%), Gaps = 57/518 (11%)

Query: 1   TSDREIIAP-KIKERTHNVTEKVTQVLSLGADVLPEYKLQAPRIHRWTILHYSPFKAVWD 59
           T++ EIIAP K+ ERT NVTEKVTQVLSLGADVLPEYKLQAPRIHR TILHYSPFKAVWD
Sbjct: 201 TTEIEIIAPHKVVERTQNVTEKVTQVLSLGADVLPEYKLQAPRIHRGTILHYSPFKAVWD 260

Query: 60  WLILLLVIYTAVFTPYSAAFLLKETEEGPPATECGYACQPLAVVDLIVDIMFIVDILINF 119
           WLILLLVIYTAVFTPYSAAFLL + ++    T CGY C PL VVDLIVDIMF+VDI+INF
Sbjct: 261 WLILLLVIYTAVFTPYSAAFLLSDQDDSQRGT-CGYTCSPLTVVDLIVDIMFVVDIVINF 319

Query: 120 RTTYVNANEEVVSHPGRIAVHYFKGWFLIDMVAAIPFDLLIFGSGSEE---LIGLLKTAR 176
           RTTYVN N+EVVSHP RIAVHYFKGWFLIDMVAAIPFDLLIF +GS+E   LIGLLKTAR
Sbjct: 320 RTTYVNTNDEVVSHPRRIAVHYFKGWFLIDMVAAIPFDLLIFRTGSDETTTLIGLLKTAR 379

Query: 177 LLRLVRVARKLDRYSEYGAAVLFLLMCTFALIAHWLACIWYAIGNMEQPHMDSRIGWLHN 236
           LLRLVRVARKLDRYSEYGAAVLFLLMCTFALIAHWLACI                     
Sbjct: 380 LLRLVRVARKLDRYSEYGAAVLFLLMCTFALIAHWLACI--------------------- 418

Query: 237 LGDQIGKPYNSSGLGGPSIKDKYVTALYFTFSSLTSVGFGNVSPNTNSEKIFSICVMLIG 296
                                           SLTSVGFGNVSPNTNSEK+FSICVMLIG
Sbjct: 419 -------------------------------CSLTSVGFGNVSPNTNSEKVFSICVMLIG 447

Query: 297 SLMYASIFGNVSAIIQRLYSGTARYHTQMLRVREFIRFHQIPNPLRQRLEEYFQHAWSYT 356
           SLMYASIFGNVSAIIQRLYSGTARYHTQMLRV+EFIRFHQIPNPLRQRLEEYFQHAWSYT
Sbjct: 448 SLMYASIFGNVSAIIQRLYSGTARYHTQMLRVKEFIRFHQIPNPLRQRLEEYFQHAWSYT 507

Query: 357 NGIDMNAVLKGFPECLQADICLHLNRSLLQHCKPFRGATKGCLRALAMKFKTTHAPPGDT 416
           NGIDMNAVLKGFPECLQADICLHL+R+LLQHC  FRGA+KGCLRALA+KFKTTHAPPGDT
Sbjct: 508 NGIDMNAVLKGFPECLQADICLHLHRALLQHCPAFRGASKGCLRALAVKFKTTHAPPGDT 567

Query: 417 LVHAGDLLTALYFISRGSIEILRGDVVVAILGKNDIFGEPLNLYARPGKSNGDVRALTYC 476
           LVH GD+L+ LYFISRGSIEILR DVVVAILGKNDIFGEP +L+ARPGKS+ DVRALTYC
Sbjct: 568 LVHLGDVLSTLYFISRGSIEILRDDVVVAILGKNDIFGEPASLHARPGKSSADVRALTYC 627

Query: 477 DLHKIHRDDLLEVLDMYPEFSDHFWSSLEITFNLRDTN 514
           DLHKIHR DLLEVLDMYP F+D FW+ LE+TFNLRD +
Sbjct: 628 DLHKIHRADLLEVLDMYPAFADTFWNKLEVTFNLRDAD 665


>gi300793681
          Length = 905

 Score =  810 bits (2092), Expect = 0.0,   Method: Compositional matrix adjust.
 Identities = 409/538 (76%), Positives = 439/538 (81%), Gaps = 62/538 (11%)

Query: 1   TSDREIIAP-KIKERTHNVTEKVTQVLSLGADVLPEYKLQAPRIHRWTILHYSPFKAVWD 59
           T++ EIIAP K+ ERT NVTEKVTQVLSLGADVLPEYKLQAPRIHR T+LHYSPFKAVWD
Sbjct: 201 TTEIEIIAPHKVVERTQNVTEKVTQVLSLGADVLPEYKLQAPRIHRGTLLHYSPFKAVWD 260

Query: 60  WLILLLVIYTAVFTPYSAAFLLKETEEGPPATECGYACQPLAVVDLIVDIMFIVDILINF 119
           WLILLLVIYTAVFTPYSAAFLL + +E     +CGY C PL VVDLIVDIMF+VDI+INF
Sbjct: 261 WLILLLVIYTAVFTPYSAAFLLSDQDESQRG-DCGYTCSPLTVVDLIVDIMFVVDIVINF 319

Query: 120 RTTYVNANEEVVSHPGRIAVHYFKGWFLIDMVAAIPFDLLIFGSGSEE---LIGLLKTAR 176
           RTTYVN N+EVVSHP RIAVHYFKGWFLIDMVAAIPFDLLIF +GS+E   LIGLLKTAR
Sbjct: 320 RTTYVNTNDEVVSHPRRIAVHYFKGWFLIDMVAAIPFDLLIFRTGSDETTTLIGLLKTAR 379

Query: 177 LLRLVRVARKLDRYSEYGAAVLFLLMCTFALIAHWLACIWYAIGNMEQPHMDSRIGWLHN 236
           LLRLVRVARKLDRYSEYGAAVLFLLMCTFALIAHWLACI                     
Sbjct: 380 LLRLVRVARKLDRYSEYGAAVLFLLMCTFALIAHWLACI--------------------- 418

Query: 237 LGDQIGKPYNSSGLGGPSIKDKYVTALYFTFSSLTSVGFGNVSPNTNSEKIFSICVMLIG 296
                                           SLTSVGFGNVSPNTNSEK+FSICVMLIG
Sbjct: 419 -------------------------------CSLTSVGFGNVSPNTNSEKVFSICVMLIG 447

Query: 297 SLMYASIFGNVSAIIQRLYSGTARYHTQMLRVREFIRFHQIPNPLRQRLEEYFQHAWSYT 356
           SLMYASIFGNVSAIIQRLYSGTARYHTQMLRV+EFIRFHQIPNPLRQRLEEYFQHAWSYT
Sbjct: 448 SLMYASIFGNVSAIIQRLYSGTARYHTQMLRVKEFIRFHQIPNPLRQRLEEYFQHAWSYT 507

Query: 357 NGIDMNAVLKGFPECLQADICLHLNRSLLQHCKPFRGATKGCLRALAMKFKTTHAPPGDT 416
           NGIDMNAVLKGFPECLQADICLHL+R+LLQHC  F GA+KGCLRALA+KFKTTHAPPGDT
Sbjct: 508 NGIDMNAVLKGFPECLQADICLHLHRALLQHCPAFHGASKGCLRALAVKFKTTHAPPGDT 567

Query: 417 LVHAGDLLTALYFISRGSIEILRGDVVVAILGKNDIFGEPLNLYARPGKSNGDVRALTYC 476
           LVH GD+L+ LYFISRGSIEILR DVVVAILGKNDIFGEP++L+ARPGKS+ DVRALTYC
Sbjct: 568 LVHLGDVLSTLYFISRGSIEILRDDVVVAILGKNDIFGEPVSLHARPGKSSADVRALTYC 627

Query: 477 DLHKIHRDDLLEVLDMYPEFSDHFWSSLEITFNLRDT-----NMIPGSPGSTELEGGF 529
           DLHKI R DLLEVLDMYP F+D FWS LE+TFNLRD      +    +PGS + + GF
Sbjct: 628 DLHKIQRADLLEVLDMYPAFADSFWSKLEVTFNLRDAGGGLQSSPQQAPGSQDHQQGF 685


>gi27886651
          Length = 905

 Score =  806 bits (2081), Expect = 0.0,   Method: Compositional matrix adjust.
 Identities = 408/538 (75%), Positives = 437/538 (81%), Gaps = 62/538 (11%)

Query: 1   TSDREIIAP-KIKERTHNVTEKVTQVLSLGADVLPEYKLQAPRIHRWTILHYSPFKAVWD 59
           T++ EIIAP K+ ERT NVTEKVTQVLSLGADVLPEYKLQAPRIHRWTILHYSPFKAVWD
Sbjct: 201 TTEIEIIAPHKVVERTQNVTEKVTQVLSLGADVLPEYKLQAPRIHRWTILHYSPFKAVWD 260

Query: 60  WLILLLVIYTAVFTPYSAAFLLKETEEGPPATECGYACQPLAVVDLIVDIMFIVDILINF 119
           WLILLLVIYTAVFTPYSAAFLL + +E      C Y C PL VVDLIVDIMF+VDI+INF
Sbjct: 261 WLILLLVIYTAVFTPYSAAFLLSDQDESRRGA-CSYTCSPLTVVDLIVDIMFVVDIVINF 319

Query: 120 RTTYVNANEEVVSHPGRIAVHYFKGWFLIDMVAAIPFDLLIFGSGSEE---LIGLLKTAR 176
           RTTYVN N+EVVSHP RIAVHYFKGWFLIDMVAAIPFDLLIF +GS+E   LIGLLKTAR
Sbjct: 320 RTTYVNTNDEVVSHPRRIAVHYFKGWFLIDMVAAIPFDLLIFRTGSDETTTLIGLLKTAR 379

Query: 177 LLRLVRVARKLDRYSEYGAAVLFLLMCTFALIAHWLACIWYAIGNMEQPHMDSRIGWLHN 236
           LLRLVRVARKLDRYSEYGAAVLFLLMCTFALIAHWLACI                     
Sbjct: 380 LLRLVRVARKLDRYSEYGAAVLFLLMCTFALIAHWLACI--------------------- 418

Query: 237 LGDQIGKPYNSSGLGGPSIKDKYVTALYFTFSSLTSVGFGNVSPNTNSEKIFSICVMLIG 296
                                           SLTSVGFGNVSPNTNSEK+FSICVMLIG
Sbjct: 419 -------------------------------CSLTSVGFGNVSPNTNSEKVFSICVMLIG 447

Query: 297 SLMYASIFGNVSAIIQRLYSGTARYHTQMLRVREFIRFHQIPNPLRQRLEEYFQHAWSYT 356
           SLMYASIFGNVSAIIQRLYSGTARYHTQMLRV+EFIRFHQIPNPLRQRLEEYFQHAWSYT
Sbjct: 448 SLMYASIFGNVSAIIQRLYSGTARYHTQMLRVKEFIRFHQIPNPLRQRLEEYFQHAWSYT 507

Query: 357 NGIDMNAVLKGFPECLQADICLHLNRSLLQHCKPFRGATKGCLRALAMKFKTTHAPPGDT 416
           NGIDMNAVLKGFPECLQADICLHL+R+LLQHC  F GA KGCLRALA+KFKTTHAPPGDT
Sbjct: 508 NGIDMNAVLKGFPECLQADICLHLHRALLQHCPAFSGAGKGCLRALAVKFKTTHAPPGDT 567

Query: 417 LVHAGDLLTALYFISRGSIEILRGDVVVAILGKNDIFGEPLNLYARPGKSNGDVRALTYC 476
           LVH GD+L+ LYFISRGSIEILR DVVVAILGKNDIFGEP++L+A+PGKS+ DVRALTYC
Sbjct: 568 LVHLGDVLSTLYFISRGSIEILRDDVVVAILGKNDIFGEPVSLHAQPGKSSADVRALTYC 627

Query: 477 DLHKIHRDDLLEVLDMYPEFSDHFWSSLEITFNLRDT-----NMIPGSPGSTELEGGF 529
           DLHKI R DLLEVLDMYP F++ FWS LE+TFNLRD      +    +PGS + +G F
Sbjct: 628 DLHKIQRADLLEVLDMYPAFAESFWSKLEVTFNLRDAAGGLHSSPRQAPGSQDHQGFF 685


>gi119614716
          Length = 870

 Score =  806 bits (2081), Expect = 0.0,   Method: Compositional matrix adjust.
 Identities = 408/538 (75%), Positives = 437/538 (81%), Gaps = 62/538 (11%)

Query: 1   TSDREIIAP-KIKERTHNVTEKVTQVLSLGADVLPEYKLQAPRIHRWTILHYSPFKAVWD 59
           T++ EIIAP K+ ERT NVTEKVTQVLSLGADVLPEYKLQAPRIHRWTILHYSPFKAVWD
Sbjct: 166 TTEIEIIAPHKVVERTQNVTEKVTQVLSLGADVLPEYKLQAPRIHRWTILHYSPFKAVWD 225

Query: 60  WLILLLVIYTAVFTPYSAAFLLKETEEGPPATECGYACQPLAVVDLIVDIMFIVDILINF 119
           WLILLLVIYTAVFTPYSAAFLL + +E      C Y C PL VVDLIVDIMF+VDI+INF
Sbjct: 226 WLILLLVIYTAVFTPYSAAFLLSDQDESRRGA-CSYTCSPLTVVDLIVDIMFVVDIVINF 284

Query: 120 RTTYVNANEEVVSHPGRIAVHYFKGWFLIDMVAAIPFDLLIFGSGSEE---LIGLLKTAR 176
           RTTYVN N+EVVSHP RIAVHYFKGWFLIDMVAAIPFDLLIF +GS+E   LIGLLKTAR
Sbjct: 285 RTTYVNTNDEVVSHPRRIAVHYFKGWFLIDMVAAIPFDLLIFRTGSDETTTLIGLLKTAR 344

Query: 177 LLRLVRVARKLDRYSEYGAAVLFLLMCTFALIAHWLACIWYAIGNMEQPHMDSRIGWLHN 236
           LLRLVRVARKLDRYSEYGAAVLFLLMCTFALIAHWLACI                     
Sbjct: 345 LLRLVRVARKLDRYSEYGAAVLFLLMCTFALIAHWLACI--------------------- 383

Query: 237 LGDQIGKPYNSSGLGGPSIKDKYVTALYFTFSSLTSVGFGNVSPNTNSEKIFSICVMLIG 296
                                           SLTSVGFGNVSPNTNSEK+FSICVMLIG
Sbjct: 384 -------------------------------CSLTSVGFGNVSPNTNSEKVFSICVMLIG 412

Query: 297 SLMYASIFGNVSAIIQRLYSGTARYHTQMLRVREFIRFHQIPNPLRQRLEEYFQHAWSYT 356
           SLMYASIFGNVSAIIQRLYSGTARYHTQMLRV+EFIRFHQIPNPLRQRLEEYFQHAWSYT
Sbjct: 413 SLMYASIFGNVSAIIQRLYSGTARYHTQMLRVKEFIRFHQIPNPLRQRLEEYFQHAWSYT 472

Query: 357 NGIDMNAVLKGFPECLQADICLHLNRSLLQHCKPFRGATKGCLRALAMKFKTTHAPPGDT 416
           NGIDMNAVLKGFPECLQADICLHL+R+LLQHC  F GA KGCLRALA+KFKTTHAPPGDT
Sbjct: 473 NGIDMNAVLKGFPECLQADICLHLHRALLQHCPAFSGAGKGCLRALAVKFKTTHAPPGDT 532

Query: 417 LVHAGDLLTALYFISRGSIEILRGDVVVAILGKNDIFGEPLNLYARPGKSNGDVRALTYC 476
           LVH GD+L+ LYFISRGSIEILR DVVVAILGKNDIFGEP++L+A+PGKS+ DVRALTYC
Sbjct: 533 LVHLGDVLSTLYFISRGSIEILRDDVVVAILGKNDIFGEPVSLHAQPGKSSADVRALTYC 592

Query: 477 DLHKIHRDDLLEVLDMYPEFSDHFWSSLEITFNLRDT-----NMIPGSPGSTELEGGF 529
           DLHKI R DLLEVLDMYP F++ FWS LE+TFNLRD      +    +PGS + +G F
Sbjct: 593 DLHKIQRADLLEVLDMYPAFAESFWSKLEVTFNLRDAAGGLHSSPRQAPGSQDHQGFF 650


>gi21750348
          Length = 905

 Score =  806 bits (2081), Expect = 0.0,   Method: Compositional matrix adjust.
 Identities = 408/538 (75%), Positives = 437/538 (81%), Gaps = 62/538 (11%)

Query: 1   TSDREIIAP-KIKERTHNVTEKVTQVLSLGADVLPEYKLQAPRIHRWTILHYSPFKAVWD 59
           T++ EIIAP K+ ERT NVTEKVTQVLSLGADVLPEYKLQAPRIHRWTILHYSPFKAVWD
Sbjct: 201 TTEIEIIAPHKVVERTQNVTEKVTQVLSLGADVLPEYKLQAPRIHRWTILHYSPFKAVWD 260

Query: 60  WLILLLVIYTAVFTPYSAAFLLKETEEGPPATECGYACQPLAVVDLIVDIMFIVDILINF 119
           WLILLLVIYTAVFTPYSAAFLL + +E      C Y C PL VVDLIVDIMF+VDI+INF
Sbjct: 261 WLILLLVIYTAVFTPYSAAFLLSDQDESRRGA-CSYTCSPLTVVDLIVDIMFVVDIVINF 319

Query: 120 RTTYVNANEEVVSHPGRIAVHYFKGWFLIDMVAAIPFDLLIFGSGSEE---LIGLLKTAR 176
           RTTYVN N+EVVSHP RIAVHYFKGWFLIDMVAAIPFDLLIF +GS+E   LIGLLKTAR
Sbjct: 320 RTTYVNTNDEVVSHPRRIAVHYFKGWFLIDMVAAIPFDLLIFRTGSDETTTLIGLLKTAR 379

Query: 177 LLRLVRVARKLDRYSEYGAAVLFLLMCTFALIAHWLACIWYAIGNMEQPHMDSRIGWLHN 236
           LLRLVRVARKLDRYSEYGAAVLFLLMCTFALIAHWLACI                     
Sbjct: 380 LLRLVRVARKLDRYSEYGAAVLFLLMCTFALIAHWLACI--------------------- 418

Query: 237 LGDQIGKPYNSSGLGGPSIKDKYVTALYFTFSSLTSVGFGNVSPNTNSEKIFSICVMLIG 296
                                           SLTSVGFGNVSPNTNSEK+FSICVMLIG
Sbjct: 419 -------------------------------CSLTSVGFGNVSPNTNSEKVFSICVMLIG 447

Query: 297 SLMYASIFGNVSAIIQRLYSGTARYHTQMLRVREFIRFHQIPNPLRQRLEEYFQHAWSYT 356
           SLMYASIFGNVSAIIQRLYSGTARYHTQMLRV+EFIRFHQIPNPLRQRLEEYFQHAWSYT
Sbjct: 448 SLMYASIFGNVSAIIQRLYSGTARYHTQMLRVKEFIRFHQIPNPLRQRLEEYFQHAWSYT 507

Query: 357 NGIDMNAVLKGFPECLQADICLHLNRSLLQHCKPFRGATKGCLRALAMKFKTTHAPPGDT 416
           NGIDMNAVLKGFPECLQADICLHL+R+LLQHC  F GA KGCLRALA+KFKTTHAPPGDT
Sbjct: 508 NGIDMNAVLKGFPECLQADICLHLHRALLQHCPAFSGAGKGCLRALAVKFKTTHAPPGDT 567

Query: 417 LVHAGDLLTALYFISRGSIEILRGDVVVAILGKNDIFGEPLNLYARPGKSNGDVRALTYC 476
           LVH GD+L+ LYFISRGSIEILR DVVVAILGKNDIFGEP++L+A+PGKS+ DVRALTYC
Sbjct: 568 LVHLGDVLSTLYFISRGSIEILRDDVVVAILGKNDIFGEPVSLHAQPGKSSADVRALTYC 627

Query: 477 DLHKIHRDDLLEVLDMYPEFSDHFWSSLEITFNLRDT-----NMIPGSPGSTELEGGF 529
           DLHKI R DLLEVLDMYP F++ FWS LE+TFNLRD      +    +PGS + +G F
Sbjct: 628 DLHKIQRADLLEVLDMYPAFAESFWSKLEVTFNLRDAAGGLHSSPRQAPGSQDHQGFF 685


>gi296201771
          Length = 905

 Score =  805 bits (2078), Expect = 0.0,   Method: Compositional matrix adjust.
 Identities = 406/543 (74%), Positives = 438/543 (80%), Gaps = 62/543 (11%)

Query: 1   TSDREIIAP-KIKERTHNVTEKVTQVLSLGADVLPEYKLQAPRIHRWTILHYSPFKAVWD 59
           T++ EIIAP K+ ERT NVTEKVTQVLSLGADVLPEYKLQ PRIHRWTILHYSPFKAVWD
Sbjct: 201 TTEIEIIAPHKVVERTQNVTEKVTQVLSLGADVLPEYKLQVPRIHRWTILHYSPFKAVWD 260

Query: 60  WLILLLVIYTAVFTPYSAAFLLKETEEGPPATECGYACQPLAVVDLIVDIMFIVDILINF 119
           WLILLLVIYTAVFTPYSAAFLL + +E      C Y C PL VVDLIVDIMF+VDI+INF
Sbjct: 261 WLILLLVIYTAVFTPYSAAFLLSDQDESRRGA-CSYTCSPLTVVDLIVDIMFVVDIIINF 319

Query: 120 RTTYVNANEEVVSHPGRIAVHYFKGWFLIDMVAAIPFDLLIFGSGSEE---LIGLLKTAR 176
           RTTYVN N+EVVSHP RI VHYFKGWFLIDMVAAIPFDLLIF +GS+E   LIGLLKTAR
Sbjct: 320 RTTYVNNNDEVVSHPRRIVVHYFKGWFLIDMVAAIPFDLLIFRTGSDETTTLIGLLKTAR 379

Query: 177 LLRLVRVARKLDRYSEYGAAVLFLLMCTFALIAHWLACIWYAIGNMEQPHMDSRIGWLHN 236
[truncated: 564,662 more chars]
