# Supplementary material for: Assessment of the predictive accuracy of five in silico prediction tools, alone or in combination, and two metaservers to classify long QT syndrome gene mutations
Source: BMC Med Genet. 2015 May 13;16:34. doi: 10.1186/s12881-015-0176-z (PMC4630850; doi:10.1186/s12881-015-0176-z)
Supplement: Additional file 3: — Raw data. The zipped file contains all raw data results in txt format from the five different in silico prediction tools and two metaservers. [file 12881_2015_176_MOESM3_ESM.zip › Supplementary Materials 2/Predict SNP results/KCNH2/pathogenicity/sift_3.out]

A454V	TOLERATED	0.48	3.03	103	223
A456V	TOLERATED	0.32	3.04	104	223
P458L	TOLERATED	0.82	3.04	104	223
R463W	DELETERIOUS	0.02	3.07	94	223
N537I	DELETERIOUS	0.01	3.48	77	223
G577D	DELETERIOUS	0.01	3.19	96	223
R588L	TOLERATED	0.07	3.19	102	223
A599E	TOLERATED	0.10	3.19	102	223
Q609R	DELETERIOUS	0.00	3.19	101	223
