# Supplementary material for: Assessment of the predictive accuracy of five in silico prediction tools, alone or in combination, and two metaservers to classify long QT syndrome gene mutations
Source: BMC Med Genet. 2015 May 13;16:34. doi: 10.1186/s12881-015-0176-z (PMC4630850; doi:10.1186/s12881-015-0176-z)
Supplement: Additional file 3: — Raw data. The zipped file contains all raw data results in txt format from the five different in silico prediction tools and two metaservers. [file 12881_2015_176_MOESM3_ESM.zip › Supplementary Materials 2/Predict SNP results/KCNH2/pathogenicity/sift_3.seq.query.out]

BLASTP 2.2.19 [Nov-02-2008]


Reference: Altschul, Stephen F., Thomas L. Madden, Alejandro A. Schaffer, 
Jinghui Zhang, Zheng Zhang, Webb Miller, and David J. Lipman (1997), 
"Gapped BLAST and PSI-BLAST: a new generation of protein database search
programs",  Nucleic Acids Res. 25:3389-3402.


Reference for compositional score matrix adjustment: Altschul, Stephen F., 
John C. Wootton, E. Michael Gertz, Richa Agarwala, Aleksandr Morgulis,
Alejandro A. Schaffer, and Yi-Kuo Yu (2005) "Protein database searches
using compositionally adjusted substitution matrices", FEBS J. 272:5101-5109.

Query= snvi30hmsq_@_3   
         (700 letters)

Database: NCBI_NR x 
           18,235,315 sequences; 6,253,148,003 total letters

Searching..................................................done


                                                                 Score    E
Sequences producing significant alignments:                      (bits) Value

gi332869953                                                          1440   0.0  
gi4557729                                                            1439   0.0  
gi237862038                                                          1438   0.0  
gi103488986                                                          1437   0.0  
gi260918278                                                          1436   0.0  
gi332869951                                                          1435   0.0  
gi26051273                                                           1435   0.0  
gi384939656                                                          1433   0.0  
gi297289664                                                          1433   0.0  
gi384939658                                                          1431   0.0  
gi302393575                                                          1429   0.0  
gi297592515                                                          1428   0.0  
gi125976021                                                          1427   0.0  
gi26006805                                                           1419   0.0  
gi126723584                                                          1417   0.0  
gi296210240                                                          1414   0.0  
gi301759411                                                          1363   0.0  
gi149046553                                                          1354   0.0  
gi16758828                                                           1354   0.0  
gi50346158                                                           1351   0.0  
gi290543555                                                          1327   0.0  
gi354478334                                                          1322   0.0  
gi26006798                                                           1322   0.0  
gi148671198                                                          1321   0.0  
gi157042785                                                          1321   0.0  
gi2582017                                                            1320   0.0  
gi2582016                                                            1316   0.0  
gi2582009                                                            1315   0.0  
gi2582011                                                            1312   0.0  
gi50978876                                                           1305   0.0  
gi297682001                                                          1303   0.0  
gi344235688                                                          1283   0.0  
gi3452413                                                            1276   0.0  
gi29835138                                                           1240   0.0  
gi126341148                                                          1222   0.0  
gi351695417                                                          1199   0.0  
gi363729842                                                          1007   0.0  
gi355561173                                                           958   0.0  
gi380805787                                                           950   0.0  
gi335305125                                                           936   0.0  
gi298569851                                                           912   0.0  
gi301629242                                                           901   0.0  
gi34783890                                                            894   0.0  
gi47225221                                                            890   0.0  
gi326934029                                                           873   0.0  
gi169158960                                                           852   0.0  
gi298569849                                                           848   0.0  
gi111955346                                                           848   0.0  
gi363743400                                                           845   0.0  
gi224086222                                                           842   0.0  
gi301617197                                                           838   0.0  
gi326922817                                                           829   0.0  
gi363736063                                                           828   0.0  
gi224054914                                                           825   0.0  
gi327275267                                                           823   0.0  
gi126326249                                                           814   0.0  
gi351694553                                                           813   0.0  
gi18777774                                                            813   0.0  
gi126326251                                                           811   0.0  
gi149639498                                                           809   0.0  
gi148695046                                                           808   0.0  
gi190337148                                                           808   0.0  
gi116875836                                                           807   0.0  
gi301607419                                                           806   0.0  
gi281343302                                                           805   0.0  
gi301778993                                                           805   0.0  
gi297471682                                                           805   0.0  
gi47086359                                                            805   0.0  
gi11121258                                                            804   0.0  
gi119887631                                                           804   0.0  
gi297668726                                                           803   0.0  
gi348585701                                                           803   0.0  
gi114581438                                                           803   0.0  
gi27886653                                                            803   0.0  
gi332234055                                                           803   0.0  
gi109099864                                                           803   0.0  
gi344268043                                                           802   0.0  
gi63080990                                                            802   0.0  
gi327283101                                                           801   0.0  
gi74004406                                                            797   0.0  
gi344276522                                                           794   0.0  
gi348508988                                                           794   0.0  
gi296204686                                                           790   0.0  
gi4104136                                                             788   0.0  
gi47217815                                                            781   0.0  
gi185134531                                                           777   0.0  
gi296201769                                                           765   0.0  
gi291391631                                                           765   0.0  
gi149730657                                                           764   0.0  
gi354495026                                                           762   0.0  
gi334322871                                                           761   0.0  
gi355568816                                                           760   0.0  
gi344285636                                                           760   0.0  
gi62702227                                                            760   0.0  
gi109116777                                                           759   0.0  
gi355754277                                                           759   0.0  
gi194216772                                                           754   0.0  
gi348544408                                                           753   0.0  
gi292619362                                                           753   0.0  
gi344248477                                                           752   0.0  
gi301773320                                                           750   0.0  
gi311266979                                                           749   0.0  
gi281348902                                                           748   0.0  
gi149054535                                                           748   0.0  
gi189520114                                                           748   0.0  
gi348519873                                                           748   0.0  
gi16758818                                                            747   0.0  
gi297701482                                                           746   0.0  
gi83423518                                                            746   0.0  
gi296476291                                                           745   0.0  
gi13540549                                                            744   0.0  
gi359320290                                                           744   0.0  
gi344240671                                                           744   0.0  
gi354481664                                                           744   0.0  
gi119614715                                                           744   0.0  
gi119614714                                                           743   0.0  
gi348560445                                                           742   0.0  
gi351704441                                                           742   0.0  
gi194383152                                                           741   0.0  
gi296201767                                                           738   0.0  
gi194390974                                                           738   0.0  
gi47215607                                                            734   0.0  
gi355697197                                                           722   0.0  
gi45945867                                                            711   0.0  
gi30583511                                                            711   0.0  
gi26051271                                                            710   0.0  
gi325651834                                                           710   0.0  
gi149773580                                                           709   0.0  
gi119574459                                                           709   0.0  
gi384946930                                                           709   0.0  
gi11933152                                                            708   0.0  
gi198429038                                                           703   0.0  
gi291237039                                                           701   0.0  
gi26006812                                                            693   0.0  
gi332028911                                                           685   0.0  
gi47218642                                                            680   0.0  
gi242009126                                                           673   0.0  
gi348542666                                                           670   0.0  
gi270008891                                                           669   0.0  
gi241159420                                                           667   0.0  
gi328700860                                                           665   0.0  
gi328700858                                                           665   0.0  
gi307180612                                                           665   0.0  
gi189238251                                                           665   0.0  
gi115966284                                                           663   0.0  
gi296488198                                                           662   0.0  
gi195430870                                                           662   0.0  
gi115764818                                                           660   0.0  
gi47219730                                                            660   0.0  
gi307197082                                                           659   0.0  
gi321479480                                                           659   0.0  
gi383854726                                                           655   0.0  
gi194756886                                                           654   0.0  
gi17136454                                                            654   0.0  
gi195341806                                                           653   0.0  
gi328782740                                                           653   0.0  
gi340724578                                                           653   0.0  
gi340724576                                                           652   0.0  
gi195489478                                                           650   0.0  
gi194886042                                                           650   0.0  
gi195586289                                                           648   0.0  
gi123243194                                                           647   0.0  
gi300793681                                                           645   0.0  
gi380021134                                                           645   0.0  
gi21750348                                                            640   0.0  
gi27886651                                                            640   0.0  
gi296201771                                                           639   0.0  
gi119614716                                                           639   e-180
gi332848803                                                           638   e-180
gi256084289                                                           635   e-179
gi360045244                                                           635   e-179
gi357624812                                                           635   e-179
gi195151279                                                           635   e-179
gi348536236                                                           634   e-179
gi47226372                                                            626   e-176
gi158285159                                                           626   e-176
gi268575152                                                           625   e-176
gi339257350                                                           624   e-176
gi17555416                                                            622   e-175
gi193205554                                                           621   e-175
gi193205548                                                           621   e-175
gi193205550                                                           620   e-175
gi313226561                                                           620   e-175
gi313240646                                                           619   e-174
gi193205559                                                           619   e-174
gi193205557                                                           619   e-174
gi193205546                                                           618   e-174
gi193205552                                                           617   e-174
gi341889701                                                           617   e-174
gi308490985                                                           616   e-174
gi332243346                                                           582   e-163
gi358334145                                                           569   e-159
gi157120215                                                           546   e-152
gi196002797                                                           545   e-152
gi313225002                                                           533   e-149
gi47199936                                                            527   e-147
gi350593536                                                           522   e-145
gi156350337                                                           520   e-144
gi256081332                                                           516   e-143
gi360044356                                                           513   e-142
gi312087122                                                           513   e-142
gi170581772                                                           499   e-138
gi118341648                                                           487   e-135
gi358342583                                                           478   e-132
gi27886665                                                            477   e-132
gi380799847                                                           471   e-130
gi221116011                                                           468   e-129
gi350593540                                                           468   e-129
gi221132253                                                           464   e-128
gi221124816                                                           456   e-125
gi196002787                                                           454   e-125
gi348522867                                                           439   e-120
gi291226780                                                           439   e-120
gi30109309                                                            433   e-118
gi47222221                                                            429   e-117
gi292626725                                                           428   e-117
gi348530621                                                           428   e-117
gi327275756                                                           427   e-117
gi260782489                                                           427   e-116
gi224047176                                                           426   e-116
gi47218192                                                            424   e-116
gi190337344                                                           424   e-116
gi363731504                                                           424   e-116
gi326915235                                                           423   e-115
gi195432719                                                           422   e-115
gi195354621                                                           422   e-115
gi334322066                                                           422   e-115
gi116007160                                                           422   e-115
gi195478693                                                           422   e-115
gi320542083                                                           422   e-115
gi195130072                                                           422   e-115
gi198471179                                                           421   e-115
gi4504831                                                             421   e-115
gi327262483                                                           421   e-115
gi80478033                                                            421   e-115
gi195396633                                                           421   e-115
gi301763595                                                           421   e-115
gi194894876                                                           421   e-115
gi332247860                                                           421   e-115
gi344277084                                                           421   e-115
gi149641453                                                           421   e-115
gi348577225                                                           421   e-115
gi13929046                                                            421   e-115
gi84370250                                                            421   e-115
gi113676164                                                           421   e-115
gi24642070                                                            421   e-115
gi291402449                                                           421   e-115
gi109018388                                                           421   e-115
gi2584731                                                             420   e-115
gi348501402                                                           420   e-114
gi157312                                                              420   e-114
gi351700698                                                           420   e-114
gi242010493                                                           420   e-114
gi224045359                                                           420   e-114
gi221122877                                                           419   e-114
gi307169880                                                           419   e-114
gi357614528                                                           419   e-114
gi345323717                                                           419   e-114
gi260804669                                                           418   e-114
gi296228172                                                           418   e-114
gi354721142                                                           418   e-114
gi291399689                                                           418   e-114
gi270006159                                                           418   e-114
gi348588937                                                           418   e-114
gi118086022                                                           417   e-114
gi189236719                                                           417   e-114
gi114585665                                                           417   e-114
gi387762981                                                           417   e-114
gi27886667                                                            417   e-114
gi297671908                                                           417   e-114
gi16322995                                                            417   e-114
gi149729695                                                           417   e-114
gi332232195                                                           417   e-114
gi281351049                                                           417   e-114
gi380015842                                                           417   e-114
gi73990017                                                            417   e-113
gi297471328                                                           417   e-113
gi115738175                                                           417   e-113
gi33327424                                                            417   e-113
gi301777552                                                           416   e-113
gi307192517                                                           416   e-113
gi292624195                                                           416   e-113
gi363743568                                                           416   e-113
gi383849890                                                           416   e-113
gi126341421                                                           416   e-113
gi109083888                                                           416   e-113
gi94733538                                                            416   e-113
gi301626368                                                           416   e-113
gi348527470                                                           416   e-113
gi126282552                                                           416   e-113
gi326921970                                                           416   e-113
gi328708053                                                           415   e-113
gi326921157                                                           415   e-113
gi20987684                                                            415   e-113
gi344288085                                                           415   e-113
gi328708049                                                           415   e-113
gi344243649                                                           414   e-113
gi188528967                                                           414   e-113
gi20799308                                                            414   e-113
gi354474298                                                           414   e-113
gi348508859                                                           414   e-113
gi344273875                                                           414   e-113
gi296215231                                                           414   e-113
gi22024390                                                            414   e-113
gi291406550                                                           414   e-113
gi149737161                                                           414   e-113
gi118092120                                                           414   e-113
gi300794853                                                           414   e-113
gi301756725                                                           414   e-113
gi281347248                                                           414   e-113
gi73963139                                                            414   e-113
gi122065252                                                           414   e-113
gi148691711                                                           414   e-112
gi345497845                                                           414   e-112
gi149027428                                                           414   e-112
gi21489989                                                            414   e-112
gi292620311                                                           414   e-112
gi354476591                                                           413   e-112
gi224051845                                                           413   e-112
gi149027427                                                           413   e-112
gi156401055                                                           413   e-112
gi149027429                                                           413   e-112
gi148691710                                                           413   e-112
gi148691712                                                           413   e-112
gi157134827                                                           413   e-112
gi255522969                                                           413   e-112
gi19424324                                                            412   e-112
gi345802856                                                           412   e-112
gi113679877                                                           412   e-112
gi327274895                                                           412   e-112
gi42490787                                                            412   e-112
gi156401053                                                           412   e-112
gi26328257                                                            411   e-112
gi301610366                                                           411   e-112
gi73532782                                                            411   e-112
gi26339460                                                            411   e-112
gi326672266                                                           411   e-112
gi26332609                                                            411   e-112
gi301763597                                                           411   e-112
gi340721709                                                           411   e-112
gi351703423                                                           411   e-112
gi80474806                                                            411   e-112
gi6754422                                                             410   e-112
gi27805967                                                            410   e-112
gi348577227                                                           410   e-112
gi350406644                                                           410   e-112
gi344277086                                                           410   e-111
gi338724840                                                           410   e-111
gi109018386                                                           410   e-111
gi354472796                                                           410   e-111
gi355745944                                                           410   e-111
gi149041059                                                           410   e-111
gi332247862                                                           410   e-111
gi27437001                                                            410   e-111
gi170033058                                                           410   e-111
gi327259016                                                           410   e-111
gi291402451                                                           410   e-111
gi6625694                                                             410   e-111
gi344240327                                                           409   e-111
gi27886648                                                            409   e-111
gi321464403                                                           409   e-111
gi296478832                                                           408   e-111
gi220675629                                                           408   e-111
gi94732807                                                            407   e-111
gi326665837                                                           407   e-110
gi148704544                                                           407   e-110
gi317419438                                                           406   e-110
gi348536950                                                           406   e-110
gi322798657                                                           406   e-110
gi241843862                                                           404   e-110
gi115640621                                                           404   e-110
gi301605668                                                           403   e-109
gi170049016                                                           402   e-109
gi149054246                                                           402   e-109
gi124487121                                                           402   e-109
gi114667303                                                           402   e-109
gi16758436                                                            402   e-109
gi3702616                                                             402   e-109
gi148670587                                                           402   e-109
gi6912446                                                             401   e-109
gi157116789                                                           401   e-109
gi297701114                                                           401   e-109
gi190337132                                                           401   e-109
gi354485008                                                           400   e-108
gi296202934                                                           400   e-108
gi344251934                                                           400   e-108
gi334322690                                                           400   e-108
gi358417483                                                           400   e-108
gi156397947                                                           399   e-108
gi47213389                                                            399   e-108
gi297487120                                                           399   e-108
gi350590307                                                           399   e-108
gi270012947                                                           398   e-108
gi355568698                                                           398   e-108
gi189240721                                                           398   e-108
gi73965691                                                            398   e-108
gi355754178                                                           398   e-108
gi338711428                                                           397   e-108
gi332260875                                                           397   e-108
gi348509338                                                           397   e-108
gi301773543                                                           397   e-108
gi281344534                                                           397   e-108
gi268566417                                                           395   e-107
gi341875037                                                           394   e-107
gi312071951                                                           394   e-107
gi158292882                                                           394   e-106
gi308506985                                                           393   e-106
gi348524919                                                           393   e-106
gi4731355                                                             392   e-106
gi71989969                                                            392   e-106
gi170594135                                                           391   e-106
gi301622907                                                           390   e-106
gi156371584                                                           390   e-105
gi326670721                                                           389   e-105
gi348537728                                                           386   e-104
gi156401213                                                           385   e-104
gi195121032                                                           384   e-104
gi195436497                                                           383   e-103
gi194755713                                                           383   e-103
gi291229424                                                           383   e-103
gi383857459                                                           382   e-103
gi47226823                                                            382   e-103
gi322792024                                                           382   e-103
gi345481594                                                           380   e-103
gi348562743                                                           380   e-102
gi350426330                                                           380   e-102
gi198457578                                                           379   e-102
gi195150787                                                           379   e-102
gi328776551                                                           379   e-102
gi380022535                                                           379   e-102
gi195028498                                                           378   e-102
gi195335430                                                           378   e-102
gi194880913                                                           378   e-102
gi195487676                                                           378   e-102
gi340723656                                                           378   e-102
gi229892357                                                           377   e-102
gi17136946                                                            377   e-101
gi487736                                                              377   e-101
gi351697610                                                           376   e-101
gi256000831                                                           375   e-101
gi354505970                                                           375   e-101
gi332811993                                                           375   e-101
gi223462175                                                           375   e-101
gi8659557                                                             375   e-101
gi5163195                                                             375   e-101
gi332206891                                                           375   e-101
gi341940863                                                           375   e-101
gi348580173                                                           374   e-101
gi159570347                                                           374   e-101
gi297691762                                                           374   e-100
gi327277043                                                           374   e-100
gi109096539                                                           374   e-100
gi114644905                                                           373   e-100
gi355564204                                                           373   e-100
gi300797919                                                           373   e-100
gi38569493                                                            373   e-100
gi355786072                                                           373   e-100
gi6331348                                                             373   e-100
gi119578478                                                           372   e-100
gi168693667                                                           372   e-100
gi281348547                                                           372   e-100
gi358254534                                                           372   e-100
gi148672193                                                           371   e-100
gi301773984                                                           371   e-100
gi353230288                                                           371   e-100
gi256083117                                                           371   e-100
gi324518686                                                           371   e-100
gi344267920                                                           370   e-99 
gi358332697                                                           370   1e-99
gi344258982                                                           370   2e-99
gi296211588                                                           370   2e-99
gi260785252                                                           369   2e-99
gi358341863                                                           369   2e-99
gi357608448                                                           369   4e-99
gi345791871                                                           366   2e-98
gi37223189                                                            365   3e-98
gi196014721                                                           365   4e-98
gi351699896                                                           363   2e-97
gi195168765                                                           362   3e-97
gi347968427                                                           358   4e-96
gi358334727                                                           357   1e-95
gi360045441                                                           357   1e-95
gi198415577                                                           354   6e-95
gi73963137                                                            352   5e-94
gi27886646                                                            352   5e-94
gi338719821                                                           351   5e-94
gi291389100                                                           350   1e-93
gi21749235                                                            350   2e-93
gi291224747                                                           348   4e-93
gi241733194                                                           348   5e-93
gi328709452                                                           343   2e-91
gi196013071                                                           343   2e-91
gi198425825                                                           340   2e-90
gi256079161                                                           339   3e-90
gi358254616                                                           338   4e-90
gi353230917                                                           338   4e-90
gi13623463                                                            338   5e-90
gi307196975                                                           336   3e-89
gi348573545                                                           334   1e-88
gi47202024                                                            333   2e-88

>gi332869953
          Length = 1159

 Score = 1440 bits (3727), Expect = 0.0,   Method: Compositional matrix adjust.
 Identities = 700/700 (100%), Positives = 700/700 (100%)

Query: 1    DIMFIVDILINFRTTYVNANEEVVSHPGRIAVHYFKGWFLIDMVAAIPFDLLIFGSGSEE 60
            DIMFIVDILINFRTTYVNANEEVVSHPGRIAVHYFKGWFLIDMVAAIPFDLLIFGSGSEE
Sbjct: 460  DIMFIVDILINFRTTYVNANEEVVSHPGRIAVHYFKGWFLIDMVAAIPFDLLIFGSGSEE 519

Query: 61   LIGLLKTARLLRLVRVARKLDRYSEYGAAVLFLLMCTFALIAHWLACIWYAIGNMEQPHM 120
            LIGLLKTARLLRLVRVARKLDRYSEYGAAVLFLLMCTFALIAHWLACIWYAIGNMEQPHM
Sbjct: 520  LIGLLKTARLLRLVRVARKLDRYSEYGAAVLFLLMCTFALIAHWLACIWYAIGNMEQPHM 579

Query: 121  DSRIGWLHNLGDQIGKPYNSSGLGGPSIKDKYVTALYFTFSSLTSVGFGNVSPNTNSEKI 180
            DSRIGWLHNLGDQIGKPYNSSGLGGPSIKDKYVTALYFTFSSLTSVGFGNVSPNTNSEKI
Sbjct: 580  DSRIGWLHNLGDQIGKPYNSSGLGGPSIKDKYVTALYFTFSSLTSVGFGNVSPNTNSEKI 639

Query: 181  FSICVMLIGSLMYASIFGNVSAIIQRLYSGTARYHTQMLRVREFIRFHQIPNPLRQRLEE 240
            FSICVMLIGSLMYASIFGNVSAIIQRLYSGTARYHTQMLRVREFIRFHQIPNPLRQRLEE
Sbjct: 640  FSICVMLIGSLMYASIFGNVSAIIQRLYSGTARYHTQMLRVREFIRFHQIPNPLRQRLEE 699

Query: 241  YFQHAWSYTNGIDMNAVLKGFPECLQADICLHLNRSLLQHCKPFRGATKGCLRALAMKFK 300
            YFQHAWSYTNGIDMNAVLKGFPECLQADICLHLNRSLLQHCKPFRGATKGCLRALAMKFK
Sbjct: 700  YFQHAWSYTNGIDMNAVLKGFPECLQADICLHLNRSLLQHCKPFRGATKGCLRALAMKFK 759

Query: 301  TTHAPPGDTLVHAGDLLTALYFISRGSIEILRGDVVVAILGKNDIFGEPLNLYARPGKSN 360
            TTHAPPGDTLVHAGDLLTALYFISRGSIEILRGDVVVAILGKNDIFGEPLNLYARPGKSN
Sbjct: 760  TTHAPPGDTLVHAGDLLTALYFISRGSIEILRGDVVVAILGKNDIFGEPLNLYARPGKSN 819

Query: 361  GDVRALTYCDLHKIHRDDLLEVLDMYPEFSDHFWSSLEITFNLRDTNMIPGSPGSTELEG 420
            GDVRALTYCDLHKIHRDDLLEVLDMYPEFSDHFWSSLEITFNLRDTNMIPGSPGSTELEG
Sbjct: 820  GDVRALTYCDLHKIHRDDLLEVLDMYPEFSDHFWSSLEITFNLRDTNMIPGSPGSTELEG 879

Query: 421  GFSRQRKRKLSFRRRTDKDTEQPGEVSALGPGRAGAGPSSRGRPGGPWGESPSSGPSSPE 480
            GFSRQRKRKLSFRRRTDKDTEQPGEVSALGPGRAGAGPSSRGRPGGPWGESPSSGPSSPE
Sbjct: 880  GFSRQRKRKLSFRRRTDKDTEQPGEVSALGPGRAGAGPSSRGRPGGPWGESPSSGPSSPE 939

Query: 481  SSEDEGPGRSSSPLRLVPFSSPRPPGEPPGGEPLMEDCEKSSDTCNPLSGAFSGVSNIFS 540
            SSEDEGPGRSSSPLRLVPFSSPRPPGEPPGGEPLMEDCEKSSDTCNPLSGAFSGVSNIFS
Sbjct: 940  SSEDEGPGRSSSPLRLVPFSSPRPPGEPPGGEPLMEDCEKSSDTCNPLSGAFSGVSNIFS 999

Query: 541  FWGDSRGRQYQELPRCPAPTPSLLNIPLSSPGRRPRGDVESRLDALQRQLNRLETRLSAD 600
            FWGDSRGRQYQELPRCPAPTPSLLNIPLSSPGRRPRGDVESRLDALQRQLNRLETRLSAD
Sbjct: 1000 FWGDSRGRQYQELPRCPAPTPSLLNIPLSSPGRRPRGDVESRLDALQRQLNRLETRLSAD 1059

Query: 601  MATVLQLLQRQMTLVPPAYSAVTTPGPGPTSTSPLLPVSPLPTLTLDSLSQVSQFMACEE 660
            MATVLQLLQRQMTLVPPAYSAVTTPGPGPTSTSPLLPVSPLPTLTLDSLSQVSQFMACEE
Sbjct: 1060 MATVLQLLQRQMTLVPPAYSAVTTPGPGPTSTSPLLPVSPLPTLTLDSLSQVSQFMACEE 1119

Query: 661  LPPGAPELPQEGPTRRLSLPGQLGALTSQPLHRHGSDPGS 700
            LPPGAPELPQEGPTRRLSLPGQLGALTSQPLHRHGSDPGS
Sbjct: 1120 LPPGAPELPQEGPTRRLSLPGQLGALTSQPLHRHGSDPGS 1159


>gi4557729
          Length = 1159

 Score = 1439 bits (3725), Expect = 0.0,   Method: Compositional matrix adjust.
 Identities = 700/700 (100%), Positives = 700/700 (100%)

Query: 1    DIMFIVDILINFRTTYVNANEEVVSHPGRIAVHYFKGWFLIDMVAAIPFDLLIFGSGSEE 60
            DIMFIVDILINFRTTYVNANEEVVSHPGRIAVHYFKGWFLIDMVAAIPFDLLIFGSGSEE
Sbjct: 460  DIMFIVDILINFRTTYVNANEEVVSHPGRIAVHYFKGWFLIDMVAAIPFDLLIFGSGSEE 519

Query: 61   LIGLLKTARLLRLVRVARKLDRYSEYGAAVLFLLMCTFALIAHWLACIWYAIGNMEQPHM 120
            LIGLLKTARLLRLVRVARKLDRYSEYGAAVLFLLMCTFALIAHWLACIWYAIGNMEQPHM
Sbjct: 520  LIGLLKTARLLRLVRVARKLDRYSEYGAAVLFLLMCTFALIAHWLACIWYAIGNMEQPHM 579

Query: 121  DSRIGWLHNLGDQIGKPYNSSGLGGPSIKDKYVTALYFTFSSLTSVGFGNVSPNTNSEKI 180
            DSRIGWLHNLGDQIGKPYNSSGLGGPSIKDKYVTALYFTFSSLTSVGFGNVSPNTNSEKI
Sbjct: 580  DSRIGWLHNLGDQIGKPYNSSGLGGPSIKDKYVTALYFTFSSLTSVGFGNVSPNTNSEKI 639

Query: 181  FSICVMLIGSLMYASIFGNVSAIIQRLYSGTARYHTQMLRVREFIRFHQIPNPLRQRLEE 240
            FSICVMLIGSLMYASIFGNVSAIIQRLYSGTARYHTQMLRVREFIRFHQIPNPLRQRLEE
Sbjct: 640  FSICVMLIGSLMYASIFGNVSAIIQRLYSGTARYHTQMLRVREFIRFHQIPNPLRQRLEE 699

Query: 241  YFQHAWSYTNGIDMNAVLKGFPECLQADICLHLNRSLLQHCKPFRGATKGCLRALAMKFK 300
            YFQHAWSYTNGIDMNAVLKGFPECLQADICLHLNRSLLQHCKPFRGATKGCLRALAMKFK
Sbjct: 700  YFQHAWSYTNGIDMNAVLKGFPECLQADICLHLNRSLLQHCKPFRGATKGCLRALAMKFK 759

Query: 301  TTHAPPGDTLVHAGDLLTALYFISRGSIEILRGDVVVAILGKNDIFGEPLNLYARPGKSN 360
            TTHAPPGDTLVHAGDLLTALYFISRGSIEILRGDVVVAILGKNDIFGEPLNLYARPGKSN
Sbjct: 760  TTHAPPGDTLVHAGDLLTALYFISRGSIEILRGDVVVAILGKNDIFGEPLNLYARPGKSN 819

Query: 361  GDVRALTYCDLHKIHRDDLLEVLDMYPEFSDHFWSSLEITFNLRDTNMIPGSPGSTELEG 420
            GDVRALTYCDLHKIHRDDLLEVLDMYPEFSDHFWSSLEITFNLRDTNMIPGSPGSTELEG
Sbjct: 820  GDVRALTYCDLHKIHRDDLLEVLDMYPEFSDHFWSSLEITFNLRDTNMIPGSPGSTELEG 879

Query: 421  GFSRQRKRKLSFRRRTDKDTEQPGEVSALGPGRAGAGPSSRGRPGGPWGESPSSGPSSPE 480
            GFSRQRKRKLSFRRRTDKDTEQPGEVSALGPGRAGAGPSSRGRPGGPWGESPSSGPSSPE
Sbjct: 880  GFSRQRKRKLSFRRRTDKDTEQPGEVSALGPGRAGAGPSSRGRPGGPWGESPSSGPSSPE 939

Query: 481  SSEDEGPGRSSSPLRLVPFSSPRPPGEPPGGEPLMEDCEKSSDTCNPLSGAFSGVSNIFS 540
            SSEDEGPGRSSSPLRLVPFSSPRPPGEPPGGEPLMEDCEKSSDTCNPLSGAFSGVSNIFS
Sbjct: 940  SSEDEGPGRSSSPLRLVPFSSPRPPGEPPGGEPLMEDCEKSSDTCNPLSGAFSGVSNIFS 999

Query: 541  FWGDSRGRQYQELPRCPAPTPSLLNIPLSSPGRRPRGDVESRLDALQRQLNRLETRLSAD 600
            FWGDSRGRQYQELPRCPAPTPSLLNIPLSSPGRRPRGDVESRLDALQRQLNRLETRLSAD
Sbjct: 1000 FWGDSRGRQYQELPRCPAPTPSLLNIPLSSPGRRPRGDVESRLDALQRQLNRLETRLSAD 1059

Query: 601  MATVLQLLQRQMTLVPPAYSAVTTPGPGPTSTSPLLPVSPLPTLTLDSLSQVSQFMACEE 660
            MATVLQLLQRQMTLVPPAYSAVTTPGPGPTSTSPLLPVSPLPTLTLDSLSQVSQFMACEE
Sbjct: 1060 MATVLQLLQRQMTLVPPAYSAVTTPGPGPTSTSPLLPVSPLPTLTLDSLSQVSQFMACEE 1119

Query: 661  LPPGAPELPQEGPTRRLSLPGQLGALTSQPLHRHGSDPGS 700
            LPPGAPELPQEGPTRRLSLPGQLGALTSQPLHRHGSDPGS
Sbjct: 1120 LPPGAPELPQEGPTRRLSLPGQLGALTSQPLHRHGSDPGS 1159


>gi237862038
          Length = 1063

 Score = 1438 bits (3723), Expect = 0.0,   Method: Compositional matrix adjust.
 Identities = 700/700 (100%), Positives = 700/700 (100%)

Query: 1    DIMFIVDILINFRTTYVNANEEVVSHPGRIAVHYFKGWFLIDMVAAIPFDLLIFGSGSEE 60
            DIMFIVDILINFRTTYVNANEEVVSHPGRIAVHYFKGWFLIDMVAAIPFDLLIFGSGSEE
Sbjct: 364  DIMFIVDILINFRTTYVNANEEVVSHPGRIAVHYFKGWFLIDMVAAIPFDLLIFGSGSEE 423

Query: 61   LIGLLKTARLLRLVRVARKLDRYSEYGAAVLFLLMCTFALIAHWLACIWYAIGNMEQPHM 120
            LIGLLKTARLLRLVRVARKLDRYSEYGAAVLFLLMCTFALIAHWLACIWYAIGNMEQPHM
Sbjct: 424  LIGLLKTARLLRLVRVARKLDRYSEYGAAVLFLLMCTFALIAHWLACIWYAIGNMEQPHM 483

Query: 121  DSRIGWLHNLGDQIGKPYNSSGLGGPSIKDKYVTALYFTFSSLTSVGFGNVSPNTNSEKI 180
            DSRIGWLHNLGDQIGKPYNSSGLGGPSIKDKYVTALYFTFSSLTSVGFGNVSPNTNSEKI
Sbjct: 484  DSRIGWLHNLGDQIGKPYNSSGLGGPSIKDKYVTALYFTFSSLTSVGFGNVSPNTNSEKI 543

Query: 181  FSICVMLIGSLMYASIFGNVSAIIQRLYSGTARYHTQMLRVREFIRFHQIPNPLRQRLEE 240
            FSICVMLIGSLMYASIFGNVSAIIQRLYSGTARYHTQMLRVREFIRFHQIPNPLRQRLEE
Sbjct: 544  FSICVMLIGSLMYASIFGNVSAIIQRLYSGTARYHTQMLRVREFIRFHQIPNPLRQRLEE 603

Query: 241  YFQHAWSYTNGIDMNAVLKGFPECLQADICLHLNRSLLQHCKPFRGATKGCLRALAMKFK 300
            YFQHAWSYTNGIDMNAVLKGFPECLQADICLHLNRSLLQHCKPFRGATKGCLRALAMKFK
Sbjct: 604  YFQHAWSYTNGIDMNAVLKGFPECLQADICLHLNRSLLQHCKPFRGATKGCLRALAMKFK 663

Query: 301  TTHAPPGDTLVHAGDLLTALYFISRGSIEILRGDVVVAILGKNDIFGEPLNLYARPGKSN 360
            TTHAPPGDTLVHAGDLLTALYFISRGSIEILRGDVVVAILGKNDIFGEPLNLYARPGKSN
Sbjct: 664  TTHAPPGDTLVHAGDLLTALYFISRGSIEILRGDVVVAILGKNDIFGEPLNLYARPGKSN 723

Query: 361  GDVRALTYCDLHKIHRDDLLEVLDMYPEFSDHFWSSLEITFNLRDTNMIPGSPGSTELEG 420
            GDVRALTYCDLHKIHRDDLLEVLDMYPEFSDHFWSSLEITFNLRDTNMIPGSPGSTELEG
Sbjct: 724  GDVRALTYCDLHKIHRDDLLEVLDMYPEFSDHFWSSLEITFNLRDTNMIPGSPGSTELEG 783

Query: 421  GFSRQRKRKLSFRRRTDKDTEQPGEVSALGPGRAGAGPSSRGRPGGPWGESPSSGPSSPE 480
            GFSRQRKRKLSFRRRTDKDTEQPGEVSALGPGRAGAGPSSRGRPGGPWGESPSSGPSSPE
Sbjct: 784  GFSRQRKRKLSFRRRTDKDTEQPGEVSALGPGRAGAGPSSRGRPGGPWGESPSSGPSSPE 843

Query: 481  SSEDEGPGRSSSPLRLVPFSSPRPPGEPPGGEPLMEDCEKSSDTCNPLSGAFSGVSNIFS 540
            SSEDEGPGRSSSPLRLVPFSSPRPPGEPPGGEPLMEDCEKSSDTCNPLSGAFSGVSNIFS
Sbjct: 844  SSEDEGPGRSSSPLRLVPFSSPRPPGEPPGGEPLMEDCEKSSDTCNPLSGAFSGVSNIFS 903

Query: 541  FWGDSRGRQYQELPRCPAPTPSLLNIPLSSPGRRPRGDVESRLDALQRQLNRLETRLSAD 600
            FWGDSRGRQYQELPRCPAPTPSLLNIPLSSPGRRPRGDVESRLDALQRQLNRLETRLSAD
Sbjct: 904  FWGDSRGRQYQELPRCPAPTPSLLNIPLSSPGRRPRGDVESRLDALQRQLNRLETRLSAD 963

Query: 601  MATVLQLLQRQMTLVPPAYSAVTTPGPGPTSTSPLLPVSPLPTLTLDSLSQVSQFMACEE 660
            MATVLQLLQRQMTLVPPAYSAVTTPGPGPTSTSPLLPVSPLPTLTLDSLSQVSQFMACEE
Sbjct: 964  MATVLQLLQRQMTLVPPAYSAVTTPGPGPTSTSPLLPVSPLPTLTLDSLSQVSQFMACEE 1023

Query: 661  LPPGAPELPQEGPTRRLSLPGQLGALTSQPLHRHGSDPGS 700
            LPPGAPELPQEGPTRRLSLPGQLGALTSQPLHRHGSDPGS
Sbjct: 1024 LPPGAPELPQEGPTRRLSLPGQLGALTSQPLHRHGSDPGS 1063


>gi103488986
          Length = 1159

 Score = 1437 bits (3719), Expect = 0.0,   Method: Compositional matrix adjust.
 Identities = 699/700 (99%), Positives = 699/700 (99%)

Query: 1    DIMFIVDILINFRTTYVNANEEVVSHPGRIAVHYFKGWFLIDMVAAIPFDLLIFGSGSEE 60
            DIMFIVDILINFRTTYVNANEEVVSHPGRIAVHYFKGWFLIDMVAAIPFDLLIFGSGSEE
Sbjct: 460  DIMFIVDILINFRTTYVNANEEVVSHPGRIAVHYFKGWFLIDMVAAIPFDLLIFGSGSEE 519

Query: 61   LIGLLKTARLLRLVRVARKLDRYSEYGAAVLFLLMCTFALIAHWLACIWYAIGNMEQPHM 120
            LIGLLKTARLLRLVRVARKLDRYSEYGAAVLFLLMCTFALIAHWLACIWYAIGNMEQPHM
Sbjct: 520  LIGLLKTARLLRLVRVARKLDRYSEYGAAVLFLLMCTFALIAHWLACIWYAIGNMEQPHM 579

Query: 121  DSRIGWLHNLGDQIGKPYNSSGLGGPSIKDKYVTALYFTFSSLTSVGFGNVSPNTNSEKI 180
            DSRIGWLHNLGDQIGKPYNSSGLGGPSIKDKYVTALYFTFSSLTSVGFGNVSPNTNSEKI
Sbjct: 580  DSRIGWLHNLGDQIGKPYNSSGLGGPSIKDKYVTALYFTFSSLTSVGFGNVSPNTNSEKI 639

Query: 181  FSICVMLIGSLMYASIFGNVSAIIQRLYSGTARYHTQMLRVREFIRFHQIPNPLRQRLEE 240
            FSICVMLIGSLMYASIFGNVSAIIQRLYSGTARYHTQMLRVREFIRFHQIPNPLRQRLEE
Sbjct: 640  FSICVMLIGSLMYASIFGNVSAIIQRLYSGTARYHTQMLRVREFIRFHQIPNPLRQRLEE 699

Query: 241  YFQHAWSYTNGIDMNAVLKGFPECLQADICLHLNRSLLQHCKPFRGATKGCLRALAMKFK 300
            YFQHAWSYTNGIDMNAVLKGFPECLQADICLHLNRSLLQHCKPFRGATKGCLRALAMKFK
Sbjct: 700  YFQHAWSYTNGIDMNAVLKGFPECLQADICLHLNRSLLQHCKPFRGATKGCLRALAMKFK 759

Query: 301  TTHAPPGDTLVHAGDLLTALYFISRGSIEILRGDVVVAILGKNDIFGEPLNLYARPGKSN 360
            TTHAPPGDTLVHAGDLLTALYFISRGSIEILRGDVVVAILGKNDIFGEPLNLYARPGKSN
Sbjct: 760  TTHAPPGDTLVHAGDLLTALYFISRGSIEILRGDVVVAILGKNDIFGEPLNLYARPGKSN 819

Query: 361  GDVRALTYCDLHKIHRDDLLEVLDMYPEFSDHFWSSLEITFNLRDTNMIPGSPGSTELEG 420
            GDVRALTYCDLHKIHRDDLLEVLDMYPEFSDHFWSSLEITFNLRDTNMIPGSPGSTELEG
Sbjct: 820  GDVRALTYCDLHKIHRDDLLEVLDMYPEFSDHFWSSLEITFNLRDTNMIPGSPGSTELEG 879

Query: 421  GFSRQRKRKLSFRRRTDKDTEQPGEVSALGPGRAGAGPSSRGRPGGPWGESPSSGPSSPE 480
            GFSRQRKRKLSFRRRTD DTEQPGEVSALGPGRAGAGPSSRGRPGGPWGESPSSGPSSPE
Sbjct: 880  GFSRQRKRKLSFRRRTDTDTEQPGEVSALGPGRAGAGPSSRGRPGGPWGESPSSGPSSPE 939

Query: 481  SSEDEGPGRSSSPLRLVPFSSPRPPGEPPGGEPLMEDCEKSSDTCNPLSGAFSGVSNIFS 540
            SSEDEGPGRSSSPLRLVPFSSPRPPGEPPGGEPLMEDCEKSSDTCNPLSGAFSGVSNIFS
Sbjct: 940  SSEDEGPGRSSSPLRLVPFSSPRPPGEPPGGEPLMEDCEKSSDTCNPLSGAFSGVSNIFS 999

Query: 541  FWGDSRGRQYQELPRCPAPTPSLLNIPLSSPGRRPRGDVESRLDALQRQLNRLETRLSAD 600
            FWGDSRGRQYQELPRCPAPTPSLLNIPLSSPGRRPRGDVESRLDALQRQLNRLETRLSAD
Sbjct: 1000 FWGDSRGRQYQELPRCPAPTPSLLNIPLSSPGRRPRGDVESRLDALQRQLNRLETRLSAD 1059

Query: 601  MATVLQLLQRQMTLVPPAYSAVTTPGPGPTSTSPLLPVSPLPTLTLDSLSQVSQFMACEE 660
            MATVLQLLQRQMTLVPPAYSAVTTPGPGPTSTSPLLPVSPLPTLTLDSLSQVSQFMACEE
Sbjct: 1060 MATVLQLLQRQMTLVPPAYSAVTTPGPGPTSTSPLLPVSPLPTLTLDSLSQVSQFMACEE 1119

Query: 661  LPPGAPELPQEGPTRRLSLPGQLGALTSQPLHRHGSDPGS 700
            LPPGAPELPQEGPTRRLSLPGQLGALTSQPLHRHGSDPGS
Sbjct: 1120 LPPGAPELPQEGPTRRLSLPGQLGALTSQPLHRHGSDPGS 1159


>gi260918278
          Length = 1159

 Score = 1436 bits (3717), Expect = 0.0,   Method: Compositional matrix adjust.
 Identities = 697/700 (99%), Positives = 699/700 (99%)

Query: 1    DIMFIVDILINFRTTYVNANEEVVSHPGRIAVHYFKGWFLIDMVAAIPFDLLIFGSGSEE 60
            DIMFIVDILINFRTTYVNANEEVVSHPGRIAVHYFKGWFLIDMVAAIPFDLLIFGSGSEE
Sbjct: 460  DIMFIVDILINFRTTYVNANEEVVSHPGRIAVHYFKGWFLIDMVAAIPFDLLIFGSGSEE 519

Query: 61   LIGLLKTARLLRLVRVARKLDRYSEYGAAVLFLLMCTFALIAHWLACIWYAIGNMEQPHM 120
            LIGLLKTARLLRLVRVARKLDRYSEYGAAVLFLLMCTFALIAHWLACIWYAIGNMEQPHM
Sbjct: 520  LIGLLKTARLLRLVRVARKLDRYSEYGAAVLFLLMCTFALIAHWLACIWYAIGNMEQPHM 579

Query: 121  DSRIGWLHNLGDQIGKPYNSSGLGGPSIKDKYVTALYFTFSSLTSVGFGNVSPNTNSEKI 180
            DSRIGWLHNLGDQIGKPYNSSGLGGPSIKDKYVTALYFTFSSLTSVGFGNVSPNTNSEKI
Sbjct: 580  DSRIGWLHNLGDQIGKPYNSSGLGGPSIKDKYVTALYFTFSSLTSVGFGNVSPNTNSEKI 639

Query: 181  FSICVMLIGSLMYASIFGNVSAIIQRLYSGTARYHTQMLRVREFIRFHQIPNPLRQRLEE 240
            FSICVMLIGSLMYASIFGNVSAIIQRLYSGTARYHTQMLRVREFIRFHQIPNPLRQRLEE
Sbjct: 640  FSICVMLIGSLMYASIFGNVSAIIQRLYSGTARYHTQMLRVREFIRFHQIPNPLRQRLEE 699

Query: 241  YFQHAWSYTNGIDMNAVLKGFPECLQADICLHLNRSLLQHCKPFRGATKGCLRALAMKFK 300
            YFQHAWSYTNGIDMNAVLKGFPECLQADICLHLNRSLLQHCKPFRGATKGCLRALAMKFK
Sbjct: 700  YFQHAWSYTNGIDMNAVLKGFPECLQADICLHLNRSLLQHCKPFRGATKGCLRALAMKFK 759

Query: 301  TTHAPPGDTLVHAGDLLTALYFISRGSIEILRGDVVVAILGKNDIFGEPLNLYARPGKSN 360
            TTHAPPGDTLVHAGDLLTALYFISRGSIEILRGDVVVAILGKNDIFGEPLNLYARPGKSN
Sbjct: 760  TTHAPPGDTLVHAGDLLTALYFISRGSIEILRGDVVVAILGKNDIFGEPLNLYARPGKSN 819

Query: 361  GDVRALTYCDLHKIHRDDLLEVLDMYPEFSDHFWSSLEITFNLRDTNMIPGSPGSTELEG 420
            GDVRALTYCDLHKIHRDDLLEVLDMYPEFSDHFWSSLEITFNLRDTNMIPGSPGSTELEG
Sbjct: 820  GDVRALTYCDLHKIHRDDLLEVLDMYPEFSDHFWSSLEITFNLRDTNMIPGSPGSTELEG 879

Query: 421  GFSRQRKRKLSFRRRTDKDTEQPGEVSALGPGRAGAGPSSRGRPGGPWGESPSSGPSSPE 480
            GFSRQRKRKL+FRRR DKDTEQPGEVSALGPGRAGAGPSSRGRPGGPWGESPSSGPSSPE
Sbjct: 880  GFSRQRKRKLAFRRRADKDTEQPGEVSALGPGRAGAGPSSRGRPGGPWGESPSSGPSSPE 939

Query: 481  SSEDEGPGRSSSPLRLVPFSSPRPPGEPPGGEPLMEDCEKSSDTCNPLSGAFSGVSNIFS 540
            SSEDEGPGRSSSPLRLVPFSSPRPPGEPPGGEPLMEDCEKSSDTCNPLSGAFSGVSNIFS
Sbjct: 940  SSEDEGPGRSSSPLRLVPFSSPRPPGEPPGGEPLMEDCEKSSDTCNPLSGAFSGVSNIFS 999

Query: 541  FWGDSRGRQYQELPRCPAPTPSLLNIPLSSPGRRPRGDVESRLDALQRQLNRLETRLSAD 600
            FWGDSRGRQYQELPRCPAPTPSLLNIPLSSPGRRPRGDVESRLDALQRQLNRLETRLSAD
Sbjct: 1000 FWGDSRGRQYQELPRCPAPTPSLLNIPLSSPGRRPRGDVESRLDALQRQLNRLETRLSAD 1059

Query: 601  MATVLQLLQRQMTLVPPAYSAVTTPGPGPTSTSPLLPVSPLPTLTLDSLSQVSQFMACEE 660
            MATVLQLLQRQMTLVPPAYSAVTTPGPGPTSTSPLLPVSPLPTLTLDSLSQVSQFMACEE
Sbjct: 1060 MATVLQLLQRQMTLVPPAYSAVTTPGPGPTSTSPLLPVSPLPTLTLDSLSQVSQFMACEE 1119

Query: 661  LPPGAPELPQEGPTRRLSLPGQLGALTSQPLHRHGSDPGS 700
            LPPGAPELPQEGPTRRL+LPGQLGALTSQPLHRHGSDPGS
Sbjct: 1120 LPPGAPELPQEGPTRRLALPGQLGALTSQPLHRHGSDPGS 1159


>gi332869951
          Length = 819

 Score = 1435 bits (3714), Expect = 0.0,   Method: Compositional matrix adjust.
 Identities = 700/700 (100%), Positives = 700/700 (100%)

Query: 1   DIMFIVDILINFRTTYVNANEEVVSHPGRIAVHYFKGWFLIDMVAAIPFDLLIFGSGSEE 60
           DIMFIVDILINFRTTYVNANEEVVSHPGRIAVHYFKGWFLIDMVAAIPFDLLIFGSGSEE
Sbjct: 120 DIMFIVDILINFRTTYVNANEEVVSHPGRIAVHYFKGWFLIDMVAAIPFDLLIFGSGSEE 179

Query: 61  LIGLLKTARLLRLVRVARKLDRYSEYGAAVLFLLMCTFALIAHWLACIWYAIGNMEQPHM 120
           LIGLLKTARLLRLVRVARKLDRYSEYGAAVLFLLMCTFALIAHWLACIWYAIGNMEQPHM
Sbjct: 180 LIGLLKTARLLRLVRVARKLDRYSEYGAAVLFLLMCTFALIAHWLACIWYAIGNMEQPHM 239

Query: 121 DSRIGWLHNLGDQIGKPYNSSGLGGPSIKDKYVTALYFTFSSLTSVGFGNVSPNTNSEKI 180
           DSRIGWLHNLGDQIGKPYNSSGLGGPSIKDKYVTALYFTFSSLTSVGFGNVSPNTNSEKI
Sbjct: 240 DSRIGWLHNLGDQIGKPYNSSGLGGPSIKDKYVTALYFTFSSLTSVGFGNVSPNTNSEKI 299

Query: 181 FSICVMLIGSLMYASIFGNVSAIIQRLYSGTARYHTQMLRVREFIRFHQIPNPLRQRLEE 240
           FSICVMLIGSLMYASIFGNVSAIIQRLYSGTARYHTQMLRVREFIRFHQIPNPLRQRLEE
Sbjct: 300 FSICVMLIGSLMYASIFGNVSAIIQRLYSGTARYHTQMLRVREFIRFHQIPNPLRQRLEE 359

Query: 241 YFQHAWSYTNGIDMNAVLKGFPECLQADICLHLNRSLLQHCKPFRGATKGCLRALAMKFK 300
           YFQHAWSYTNGIDMNAVLKGFPECLQADICLHLNRSLLQHCKPFRGATKGCLRALAMKFK
Sbjct: 360 YFQHAWSYTNGIDMNAVLKGFPECLQADICLHLNRSLLQHCKPFRGATKGCLRALAMKFK 419

Query: 301 TTHAPPGDTLVHAGDLLTALYFISRGSIEILRGDVVVAILGKNDIFGEPLNLYARPGKSN 360
           TTHAPPGDTLVHAGDLLTALYFISRGSIEILRGDVVVAILGKNDIFGEPLNLYARPGKSN
Sbjct: 420 TTHAPPGDTLVHAGDLLTALYFISRGSIEILRGDVVVAILGKNDIFGEPLNLYARPGKSN 479

Query: 361 GDVRALTYCDLHKIHRDDLLEVLDMYPEFSDHFWSSLEITFNLRDTNMIPGSPGSTELEG 420
           GDVRALTYCDLHKIHRDDLLEVLDMYPEFSDHFWSSLEITFNLRDTNMIPGSPGSTELEG
Sbjct: 480 GDVRALTYCDLHKIHRDDLLEVLDMYPEFSDHFWSSLEITFNLRDTNMIPGSPGSTELEG 539

Query: 421 GFSRQRKRKLSFRRRTDKDTEQPGEVSALGPGRAGAGPSSRGRPGGPWGESPSSGPSSPE 480
           GFSRQRKRKLSFRRRTDKDTEQPGEVSALGPGRAGAGPSSRGRPGGPWGESPSSGPSSPE
Sbjct: 540 GFSRQRKRKLSFRRRTDKDTEQPGEVSALGPGRAGAGPSSRGRPGGPWGESPSSGPSSPE 599

Query: 481 SSEDEGPGRSSSPLRLVPFSSPRPPGEPPGGEPLMEDCEKSSDTCNPLSGAFSGVSNIFS 540
           SSEDEGPGRSSSPLRLVPFSSPRPPGEPPGGEPLMEDCEKSSDTCNPLSGAFSGVSNIFS
Sbjct: 600 SSEDEGPGRSSSPLRLVPFSSPRPPGEPPGGEPLMEDCEKSSDTCNPLSGAFSGVSNIFS 659

Query: 541 FWGDSRGRQYQELPRCPAPTPSLLNIPLSSPGRRPRGDVESRLDALQRQLNRLETRLSAD 600
           FWGDSRGRQYQELPRCPAPTPSLLNIPLSSPGRRPRGDVESRLDALQRQLNRLETRLSAD
Sbjct: 660 FWGDSRGRQYQELPRCPAPTPSLLNIPLSSPGRRPRGDVESRLDALQRQLNRLETRLSAD 719

Query: 601 MATVLQLLQRQMTLVPPAYSAVTTPGPGPTSTSPLLPVSPLPTLTLDSLSQVSQFMACEE 660
           MATVLQLLQRQMTLVPPAYSAVTTPGPGPTSTSPLLPVSPLPTLTLDSLSQVSQFMACEE
Sbjct: 720 MATVLQLLQRQMTLVPPAYSAVTTPGPGPTSTSPLLPVSPLPTLTLDSLSQVSQFMACEE 779

Query: 661 LPPGAPELPQEGPTRRLSLPGQLGALTSQPLHRHGSDPGS 700
           LPPGAPELPQEGPTRRLSLPGQLGALTSQPLHRHGSDPGS
Sbjct: 780 LPPGAPELPQEGPTRRLSLPGQLGALTSQPLHRHGSDPGS 819


>gi26051273
          Length = 819

 Score = 1435 bits (3714), Expect = 0.0,   Method: Compositional matrix adjust.
 Identities = 700/700 (100%), Positives = 700/700 (100%)

Query: 1   DIMFIVDILINFRTTYVNANEEVVSHPGRIAVHYFKGWFLIDMVAAIPFDLLIFGSGSEE 60
           DIMFIVDILINFRTTYVNANEEVVSHPGRIAVHYFKGWFLIDMVAAIPFDLLIFGSGSEE
Sbjct: 120 DIMFIVDILINFRTTYVNANEEVVSHPGRIAVHYFKGWFLIDMVAAIPFDLLIFGSGSEE 179

Query: 61  LIGLLKTARLLRLVRVARKLDRYSEYGAAVLFLLMCTFALIAHWLACIWYAIGNMEQPHM 120
           LIGLLKTARLLRLVRVARKLDRYSEYGAAVLFLLMCTFALIAHWLACIWYAIGNMEQPHM
Sbjct: 180 LIGLLKTARLLRLVRVARKLDRYSEYGAAVLFLLMCTFALIAHWLACIWYAIGNMEQPHM 239

Query: 121 DSRIGWLHNLGDQIGKPYNSSGLGGPSIKDKYVTALYFTFSSLTSVGFGNVSPNTNSEKI 180
           DSRIGWLHNLGDQIGKPYNSSGLGGPSIKDKYVTALYFTFSSLTSVGFGNVSPNTNSEKI
Sbjct: 240 DSRIGWLHNLGDQIGKPYNSSGLGGPSIKDKYVTALYFTFSSLTSVGFGNVSPNTNSEKI 299

Query: 181 FSICVMLIGSLMYASIFGNVSAIIQRLYSGTARYHTQMLRVREFIRFHQIPNPLRQRLEE 240
           FSICVMLIGSLMYASIFGNVSAIIQRLYSGTARYHTQMLRVREFIRFHQIPNPLRQRLEE
Sbjct: 300 FSICVMLIGSLMYASIFGNVSAIIQRLYSGTARYHTQMLRVREFIRFHQIPNPLRQRLEE 359

Query: 241 YFQHAWSYTNGIDMNAVLKGFPECLQADICLHLNRSLLQHCKPFRGATKGCLRALAMKFK 300
           YFQHAWSYTNGIDMNAVLKGFPECLQADICLHLNRSLLQHCKPFRGATKGCLRALAMKFK
Sbjct: 360 YFQHAWSYTNGIDMNAVLKGFPECLQADICLHLNRSLLQHCKPFRGATKGCLRALAMKFK 419

Query: 301 TTHAPPGDTLVHAGDLLTALYFISRGSIEILRGDVVVAILGKNDIFGEPLNLYARPGKSN 360
           TTHAPPGDTLVHAGDLLTALYFISRGSIEILRGDVVVAILGKNDIFGEPLNLYARPGKSN
Sbjct: 420 TTHAPPGDTLVHAGDLLTALYFISRGSIEILRGDVVVAILGKNDIFGEPLNLYARPGKSN 479

Query: 361 GDVRALTYCDLHKIHRDDLLEVLDMYPEFSDHFWSSLEITFNLRDTNMIPGSPGSTELEG 420
           GDVRALTYCDLHKIHRDDLLEVLDMYPEFSDHFWSSLEITFNLRDTNMIPGSPGSTELEG
Sbjct: 480 GDVRALTYCDLHKIHRDDLLEVLDMYPEFSDHFWSSLEITFNLRDTNMIPGSPGSTELEG 539

Query: 421 GFSRQRKRKLSFRRRTDKDTEQPGEVSALGPGRAGAGPSSRGRPGGPWGESPSSGPSSPE 480
           GFSRQRKRKLSFRRRTDKDTEQPGEVSALGPGRAGAGPSSRGRPGGPWGESPSSGPSSPE
Sbjct: 540 GFSRQRKRKLSFRRRTDKDTEQPGEVSALGPGRAGAGPSSRGRPGGPWGESPSSGPSSPE 599

Query: 481 SSEDEGPGRSSSPLRLVPFSSPRPPGEPPGGEPLMEDCEKSSDTCNPLSGAFSGVSNIFS 540
           SSEDEGPGRSSSPLRLVPFSSPRPPGEPPGGEPLMEDCEKSSDTCNPLSGAFSGVSNIFS
Sbjct: 600 SSEDEGPGRSSSPLRLVPFSSPRPPGEPPGGEPLMEDCEKSSDTCNPLSGAFSGVSNIFS 659

Query: 541 FWGDSRGRQYQELPRCPAPTPSLLNIPLSSPGRRPRGDVESRLDALQRQLNRLETRLSAD 600
           FWGDSRGRQYQELPRCPAPTPSLLNIPLSSPGRRPRGDVESRLDALQRQLNRLETRLSAD
Sbjct: 660 FWGDSRGRQYQELPRCPAPTPSLLNIPLSSPGRRPRGDVESRLDALQRQLNRLETRLSAD 719

Query: 601 MATVLQLLQRQMTLVPPAYSAVTTPGPGPTSTSPLLPVSPLPTLTLDSLSQVSQFMACEE 660
           MATVLQLLQRQMTLVPPAYSAVTTPGPGPTSTSPLLPVSPLPTLTLDSLSQVSQFMACEE
Sbjct: 720 MATVLQLLQRQMTLVPPAYSAVTTPGPGPTSTSPLLPVSPLPTLTLDSLSQVSQFMACEE 779

Query: 661 LPPGAPELPQEGPTRRLSLPGQLGALTSQPLHRHGSDPGS 700
           LPPGAPELPQEGPTRRLSLPGQLGALTSQPLHRHGSDPGS
Sbjct: 780 LPPGAPELPQEGPTRRLSLPGQLGALTSQPLHRHGSDPGS 819


>gi384939656
          Length = 1159

 Score = 1433 bits (3710), Expect = 0.0,   Method: Compositional matrix adjust.
 Identities = 697/700 (99%), Positives = 699/700 (99%)

Query: 1    DIMFIVDILINFRTTYVNANEEVVSHPGRIAVHYFKGWFLIDMVAAIPFDLLIFGSGSEE 60
            DIMFIVDILINFRTTYVNANEEVVSHPGRIAVHYFKGWFLIDMVAAIPFDLLIFGSGSEE
Sbjct: 460  DIMFIVDILINFRTTYVNANEEVVSHPGRIAVHYFKGWFLIDMVAAIPFDLLIFGSGSEE 519

Query: 61   LIGLLKTARLLRLVRVARKLDRYSEYGAAVLFLLMCTFALIAHWLACIWYAIGNMEQPHM 120
            LIGLLKTARLLRLVRVARKLDRYSEYGAAVLFLLMCTFALIAHWLACIWYAIGNMEQPHM
Sbjct: 520  LIGLLKTARLLRLVRVARKLDRYSEYGAAVLFLLMCTFALIAHWLACIWYAIGNMEQPHM 579

Query: 121  DSRIGWLHNLGDQIGKPYNSSGLGGPSIKDKYVTALYFTFSSLTSVGFGNVSPNTNSEKI 180
            DSRIGWLHNLGDQIGKPYNSSGLGGPSIKDKYVTALYFTFSSLTSVGFGNVSPNTNSEKI
Sbjct: 580  DSRIGWLHNLGDQIGKPYNSSGLGGPSIKDKYVTALYFTFSSLTSVGFGNVSPNTNSEKI 639

Query: 181  FSICVMLIGSLMYASIFGNVSAIIQRLYSGTARYHTQMLRVREFIRFHQIPNPLRQRLEE 240
            FSICVMLIGSLMYASIFGNVSAIIQRLYSGTARYHTQMLRVREFIRFHQIPNPLRQRLEE
Sbjct: 640  FSICVMLIGSLMYASIFGNVSAIIQRLYSGTARYHTQMLRVREFIRFHQIPNPLRQRLEE 699

Query: 241  YFQHAWSYTNGIDMNAVLKGFPECLQADICLHLNRSLLQHCKPFRGATKGCLRALAMKFK 300
            YFQHAWSYTNGIDMNAVLKGFPECLQADICLHLNRSLLQHCKPFRGATKGCLRALAMKFK
Sbjct: 700  YFQHAWSYTNGIDMNAVLKGFPECLQADICLHLNRSLLQHCKPFRGATKGCLRALAMKFK 759

Query: 301  TTHAPPGDTLVHAGDLLTALYFISRGSIEILRGDVVVAILGKNDIFGEPLNLYARPGKSN 360
            TTHAPPGDTLVHAGDLLTALYFISRGSIEILRGDVVVAILGKNDIFGEPLNLYARPGKSN
Sbjct: 760  TTHAPPGDTLVHAGDLLTALYFISRGSIEILRGDVVVAILGKNDIFGEPLNLYARPGKSN 819

Query: 361  GDVRALTYCDLHKIHRDDLLEVLDMYPEFSDHFWSSLEITFNLRDTNMIPGSPGSTELEG 420
            GDVRALTYCDLHKIHRDDLLEVLDMYPEFSDHFWSSLEITFNLRDTNMIPGSPGS ELEG
Sbjct: 820  GDVRALTYCDLHKIHRDDLLEVLDMYPEFSDHFWSSLEITFNLRDTNMIPGSPGSAELEG 879

Query: 421  GFSRQRKRKLSFRRRTDKDTEQPGEVSALGPGRAGAGPSSRGRPGGPWGESPSSGPSSPE 480
            GFSRQRKRKLSFRRRTDKDTEQPGEVSALGPGRAGAGPSSRGRPGGPWGESPSSGPSSPE
Sbjct: 880  GFSRQRKRKLSFRRRTDKDTEQPGEVSALGPGRAGAGPSSRGRPGGPWGESPSSGPSSPE 939

Query: 481  SSEDEGPGRSSSPLRLVPFSSPRPPGEPPGGEPLMEDCEKSSDTCNPLSGAFSGVSNIFS 540
            SSEDEGPGRSSSPLRLVPFSSPRPPGEPPGGEPLM+DCEKSSDTCNPLSGAFSGVSNIFS
Sbjct: 940  SSEDEGPGRSSSPLRLVPFSSPRPPGEPPGGEPLMDDCEKSSDTCNPLSGAFSGVSNIFS 999

Query: 541  FWGDSRGRQYQELPRCPAPTPSLLNIPLSSPGRRPRGDVESRLDALQRQLNRLETRLSAD 600
            FWGDSRGRQYQELPRCPAPTPSLLNIPLSSPGRRPRGDVESRLDALQRQLNRLETRLSAD
Sbjct: 1000 FWGDSRGRQYQELPRCPAPTPSLLNIPLSSPGRRPRGDVESRLDALQRQLNRLETRLSAD 1059

Query: 601  MATVLQLLQRQMTLVPPAYSAVTTPGPGPTSTSPLLPVSPLPTLTLDSLSQVSQFMACEE 660
            MATVLQLLQRQMTLVPPAYSAVTTPGPGPTSTSPLLPVSPLPTLTLDSLSQVSQFMACEE
Sbjct: 1060 MATVLQLLQRQMTLVPPAYSAVTTPGPGPTSTSPLLPVSPLPTLTLDSLSQVSQFMACEE 1119

Query: 661  LPPGAPELPQEGPTRRLSLPGQLGALTSQPLHRHGSDPGS 700
            LPPGAPELPQ+GPTRRLSLPGQLGALTSQPLHRHGSDPGS
Sbjct: 1120 LPPGAPELPQDGPTRRLSLPGQLGALTSQPLHRHGSDPGS 1159


>gi297289664
          Length = 1166

 Score = 1433 bits (3709), Expect = 0.0,   Method: Compositional matrix adjust.
 Identities = 697/700 (99%), Positives = 699/700 (99%)

Query: 1    DIMFIVDILINFRTTYVNANEEVVSHPGRIAVHYFKGWFLIDMVAAIPFDLLIFGSGSEE 60
            DIMFIVDILINFRTTYVNANEEVVSHPGRIAVHYFKGWFLIDMVAAIPFDLLIFGSGSEE
Sbjct: 467  DIMFIVDILINFRTTYVNANEEVVSHPGRIAVHYFKGWFLIDMVAAIPFDLLIFGSGSEE 526

Query: 61   LIGLLKTARLLRLVRVARKLDRYSEYGAAVLFLLMCTFALIAHWLACIWYAIGNMEQPHM 120
            LIGLLKTARLLRLVRVARKLDRYSEYGAAVLFLLMCTFALIAHWLACIWYAIGNMEQPHM
Sbjct: 527  LIGLLKTARLLRLVRVARKLDRYSEYGAAVLFLLMCTFALIAHWLACIWYAIGNMEQPHM 586

Query: 121  DSRIGWLHNLGDQIGKPYNSSGLGGPSIKDKYVTALYFTFSSLTSVGFGNVSPNTNSEKI 180
            DSRIGWLHNLGDQIGKPYNSSGLGGPSIKDKYVTALYFTFSSLTSVGFGNVSPNTNSEKI
Sbjct: 587  DSRIGWLHNLGDQIGKPYNSSGLGGPSIKDKYVTALYFTFSSLTSVGFGNVSPNTNSEKI 646

Query: 181  FSICVMLIGSLMYASIFGNVSAIIQRLYSGTARYHTQMLRVREFIRFHQIPNPLRQRLEE 240
            FSICVMLIGSLMYASIFGNVSAIIQRLYSGTARYHTQMLRVREFIRFHQIPNPLRQRLEE
Sbjct: 647  FSICVMLIGSLMYASIFGNVSAIIQRLYSGTARYHTQMLRVREFIRFHQIPNPLRQRLEE 706

Query: 241  YFQHAWSYTNGIDMNAVLKGFPECLQADICLHLNRSLLQHCKPFRGATKGCLRALAMKFK 300
            YFQHAWSYTNGIDMNAVLKGFPECLQADICLHLNRSLLQHCKPFRGATKGCLRALAMKFK
Sbjct: 707  YFQHAWSYTNGIDMNAVLKGFPECLQADICLHLNRSLLQHCKPFRGATKGCLRALAMKFK 766

Query: 301  TTHAPPGDTLVHAGDLLTALYFISRGSIEILRGDVVVAILGKNDIFGEPLNLYARPGKSN 360
            TTHAPPGDTLVHAGDLLTALYFISRGSIEILRGDVVVAILGKNDIFGEPLNLYARPGKSN
Sbjct: 767  TTHAPPGDTLVHAGDLLTALYFISRGSIEILRGDVVVAILGKNDIFGEPLNLYARPGKSN 826

Query: 361  GDVRALTYCDLHKIHRDDLLEVLDMYPEFSDHFWSSLEITFNLRDTNMIPGSPGSTELEG 420
            GDVRALTYCDLHKIHRDDLLEVLDMYPEFSDHFWSSLEITFNLRDTNMIPGSPGS ELEG
Sbjct: 827  GDVRALTYCDLHKIHRDDLLEVLDMYPEFSDHFWSSLEITFNLRDTNMIPGSPGSAELEG 886

Query: 421  GFSRQRKRKLSFRRRTDKDTEQPGEVSALGPGRAGAGPSSRGRPGGPWGESPSSGPSSPE 480
            GFSRQRKRKLSFRRRTDKDTEQPGEVSALGPGRAGAGPSSRGRPGGPWGESPSSGPSSPE
Sbjct: 887  GFSRQRKRKLSFRRRTDKDTEQPGEVSALGPGRAGAGPSSRGRPGGPWGESPSSGPSSPE 946

Query: 481  SSEDEGPGRSSSPLRLVPFSSPRPPGEPPGGEPLMEDCEKSSDTCNPLSGAFSGVSNIFS 540
            SSEDEGPGRSSSPLRLVPFSSPRPPGEPPGGEPLM+DCEKSSDTCNPLSGAFSGVSNIFS
Sbjct: 947  SSEDEGPGRSSSPLRLVPFSSPRPPGEPPGGEPLMDDCEKSSDTCNPLSGAFSGVSNIFS 1006

Query: 541  FWGDSRGRQYQELPRCPAPTPSLLNIPLSSPGRRPRGDVESRLDALQRQLNRLETRLSAD 600
            FWGDSRGRQYQELPRCPAPTPSLLNIPLSSPGRRPRGDVESRLDALQRQLNRLETRLSAD
Sbjct: 1007 FWGDSRGRQYQELPRCPAPTPSLLNIPLSSPGRRPRGDVESRLDALQRQLNRLETRLSAD 1066

Query: 601  MATVLQLLQRQMTLVPPAYSAVTTPGPGPTSTSPLLPVSPLPTLTLDSLSQVSQFMACEE 660
            MATVLQLLQRQMTLVPPAYSAVTTPGPGPTSTSPLLPVSPLPTLTLDSLSQVSQFMACEE
Sbjct: 1067 MATVLQLLQRQMTLVPPAYSAVTTPGPGPTSTSPLLPVSPLPTLTLDSLSQVSQFMACEE 1126

Query: 661  LPPGAPELPQEGPTRRLSLPGQLGALTSQPLHRHGSDPGS 700
            LPPGAPELPQ+GPTRRLSLPGQLGALTSQPLHRHGSDPGS
Sbjct: 1127 LPPGAPELPQDGPTRRLSLPGQLGALTSQPLHRHGSDPGS 1166


>gi384939658
          Length = 819

 Score = 1431 bits (3704), Expect = 0.0,   Method: Compositional matrix adjust.
 Identities = 697/700 (99%), Positives = 699/700 (99%)

Query: 1   DIMFIVDILINFRTTYVNANEEVVSHPGRIAVHYFKGWFLIDMVAAIPFDLLIFGSGSEE 60
           DIMFIVDILINFRTTYVNANEEVVSHPGRIAVHYFKGWFLIDMVAAIPFDLLIFGSGSEE
Sbjct: 120 DIMFIVDILINFRTTYVNANEEVVSHPGRIAVHYFKGWFLIDMVAAIPFDLLIFGSGSEE 179

Query: 61  LIGLLKTARLLRLVRVARKLDRYSEYGAAVLFLLMCTFALIAHWLACIWYAIGNMEQPHM 120
           LIGLLKTARLLRLVRVARKLDRYSEYGAAVLFLLMCTFALIAHWLACIWYAIGNMEQPHM
Sbjct: 180 LIGLLKTARLLRLVRVARKLDRYSEYGAAVLFLLMCTFALIAHWLACIWYAIGNMEQPHM 239

Query: 121 DSRIGWLHNLGDQIGKPYNSSGLGGPSIKDKYVTALYFTFSSLTSVGFGNVSPNTNSEKI 180
           DSRIGWLHNLGDQIGKPYNSSGLGGPSIKDKYVTALYFTFSSLTSVGFGNVSPNTNSEKI
Sbjct: 240 DSRIGWLHNLGDQIGKPYNSSGLGGPSIKDKYVTALYFTFSSLTSVGFGNVSPNTNSEKI 299

Query: 181 FSICVMLIGSLMYASIFGNVSAIIQRLYSGTARYHTQMLRVREFIRFHQIPNPLRQRLEE 240
           FSICVMLIGSLMYASIFGNVSAIIQRLYSGTARYHTQMLRVREFIRFHQIPNPLRQRLEE
Sbjct: 300 FSICVMLIGSLMYASIFGNVSAIIQRLYSGTARYHTQMLRVREFIRFHQIPNPLRQRLEE 359

Query: 241 YFQHAWSYTNGIDMNAVLKGFPECLQADICLHLNRSLLQHCKPFRGATKGCLRALAMKFK 300
           YFQHAWSYTNGIDMNAVLKGFPECLQADICLHLNRSLLQHCKPFRGATKGCLRALAMKFK
Sbjct: 360 YFQHAWSYTNGIDMNAVLKGFPECLQADICLHLNRSLLQHCKPFRGATKGCLRALAMKFK 419

Query: 301 TTHAPPGDTLVHAGDLLTALYFISRGSIEILRGDVVVAILGKNDIFGEPLNLYARPGKSN 360
           TTHAPPGDTLVHAGDLLTALYFISRGSIEILRGDVVVAILGKNDIFGEPLNLYARPGKSN
Sbjct: 420 TTHAPPGDTLVHAGDLLTALYFISRGSIEILRGDVVVAILGKNDIFGEPLNLYARPGKSN 479

Query: 361 GDVRALTYCDLHKIHRDDLLEVLDMYPEFSDHFWSSLEITFNLRDTNMIPGSPGSTELEG 420
           GDVRALTYCDLHKIHRDDLLEVLDMYPEFSDHFWSSLEITFNLRDTNMIPGSPGS ELEG
Sbjct: 480 GDVRALTYCDLHKIHRDDLLEVLDMYPEFSDHFWSSLEITFNLRDTNMIPGSPGSAELEG 539

Query: 421 GFSRQRKRKLSFRRRTDKDTEQPGEVSALGPGRAGAGPSSRGRPGGPWGESPSSGPSSPE 480
           GFSRQRKRKLSFRRRTDKDTEQPGEVSALGPGRAGAGPSSRGRPGGPWGESPSSGPSSPE
Sbjct: 540 GFSRQRKRKLSFRRRTDKDTEQPGEVSALGPGRAGAGPSSRGRPGGPWGESPSSGPSSPE 599

Query: 481 SSEDEGPGRSSSPLRLVPFSSPRPPGEPPGGEPLMEDCEKSSDTCNPLSGAFSGVSNIFS 540
           SSEDEGPGRSSSPLRLVPFSSPRPPGEPPGGEPLM+DCEKSSDTCNPLSGAFSGVSNIFS
Sbjct: 600 SSEDEGPGRSSSPLRLVPFSSPRPPGEPPGGEPLMDDCEKSSDTCNPLSGAFSGVSNIFS 659

Query: 541 FWGDSRGRQYQELPRCPAPTPSLLNIPLSSPGRRPRGDVESRLDALQRQLNRLETRLSAD 600
           FWGDSRGRQYQELPRCPAPTPSLLNIPLSSPGRRPRGDVESRLDALQRQLNRLETRLSAD
Sbjct: 660 FWGDSRGRQYQELPRCPAPTPSLLNIPLSSPGRRPRGDVESRLDALQRQLNRLETRLSAD 719

Query: 601 MATVLQLLQRQMTLVPPAYSAVTTPGPGPTSTSPLLPVSPLPTLTLDSLSQVSQFMACEE 660
           MATVLQLLQRQMTLVPPAYSAVTTPGPGPTSTSPLLPVSPLPTLTLDSLSQVSQFMACEE
Sbjct: 720 MATVLQLLQRQMTLVPPAYSAVTTPGPGPTSTSPLLPVSPLPTLTLDSLSQVSQFMACEE 779

Query: 661 LPPGAPELPQEGPTRRLSLPGQLGALTSQPLHRHGSDPGS 700
           LPPGAPELPQ+GPTRRLSLPGQLGALTSQPLHRHGSDPGS
Sbjct: 780 LPPGAPELPQDGPTRRLSLPGQLGALTSQPLHRHGSDPGS 819


>gi302393575
          Length = 1158

 Score = 1429 bits (3700), Expect = 0.0,   Method: Compositional matrix adjust.
 Identities = 694/700 (99%), Positives = 698/700 (99%)

Query: 1    DIMFIVDILINFRTTYVNANEEVVSHPGRIAVHYFKGWFLIDMVAAIPFDLLIFGSGSEE 60
            DIMFIVDILINFRTTYVNANEEVVSHPGRIAVHYFKGWFLIDMVAAIPFDLLIFGSGSEE
Sbjct: 459  DIMFIVDILINFRTTYVNANEEVVSHPGRIAVHYFKGWFLIDMVAAIPFDLLIFGSGSEE 518

Query: 61   LIGLLKTARLLRLVRVARKLDRYSEYGAAVLFLLMCTFALIAHWLACIWYAIGNMEQPHM 120
            LIGLLKTARLLRLVRVARKLDRYSEYGAAVLFLLMCTFALIAHWLACIWYAIGNMEQPHM
Sbjct: 519  LIGLLKTARLLRLVRVARKLDRYSEYGAAVLFLLMCTFALIAHWLACIWYAIGNMEQPHM 578

Query: 121  DSRIGWLHNLGDQIGKPYNSSGLGGPSIKDKYVTALYFTFSSLTSVGFGNVSPNTNSEKI 180
            DSRIGWLHNLGDQIGKPYNSSGLGGPSIKDKYVTALYFTFSSLTSVGFGNVSPNTNSEKI
Sbjct: 579  DSRIGWLHNLGDQIGKPYNSSGLGGPSIKDKYVTALYFTFSSLTSVGFGNVSPNTNSEKI 638

Query: 181  FSICVMLIGSLMYASIFGNVSAIIQRLYSGTARYHTQMLRVREFIRFHQIPNPLRQRLEE 240
            FSICVMLIGSLMYASIFGNVSAIIQRLYSGTARYHTQMLRVREFIRFHQIPNPLRQRLEE
Sbjct: 639  FSICVMLIGSLMYASIFGNVSAIIQRLYSGTARYHTQMLRVREFIRFHQIPNPLRQRLEE 698

Query: 241  YFQHAWSYTNGIDMNAVLKGFPECLQADICLHLNRSLLQHCKPFRGATKGCLRALAMKFK 300
            YFQHAWSYTNGIDMNAVLKGFPECLQADICLHLNRSLLQHCKPFRGATKGCLRALAMKFK
Sbjct: 699  YFQHAWSYTNGIDMNAVLKGFPECLQADICLHLNRSLLQHCKPFRGATKGCLRALAMKFK 758

Query: 301  TTHAPPGDTLVHAGDLLTALYFISRGSIEILRGDVVVAILGKNDIFGEPLNLYARPGKSN 360
            TTHAPPGDTLVHAGDLLTALYFISRGSIEILRGDVVVAILGKNDIFGEPLNLYARPGKSN
Sbjct: 759  TTHAPPGDTLVHAGDLLTALYFISRGSIEILRGDVVVAILGKNDIFGEPLNLYARPGKSN 818

Query: 361  GDVRALTYCDLHKIHRDDLLEVLDMYPEFSDHFWSSLEITFNLRDTNMIPGSPGSTELEG 420
            GDVRALTYCDLHKIHRDDLLEVLDMYPEFSDHFWSSLEITFNLRDTNMIPGSPGSTELEG
Sbjct: 819  GDVRALTYCDLHKIHRDDLLEVLDMYPEFSDHFWSSLEITFNLRDTNMIPGSPGSTELEG 878

Query: 421  GFSRQRKRKLSFRRRTDKDTEQPGEVSALGPGRAGAGPSSRGRPGGPWGESPSSGPSSPE 480
            GF+RQRKRKLSFRRRTDKD EQPGEVSALGPGRAGAGPSSRGRPGGPWGESPSSGPSSPE
Sbjct: 879  GFNRQRKRKLSFRRRTDKDPEQPGEVSALGPGRAGAGPSSRGRPGGPWGESPSSGPSSPE 938

Query: 481  SSEDEGPGRSSSPLRLVPFSSPRPPGEPPGGEPLMEDCEKSSDTCNPLSGAFSGVSNIFS 540
            SSEDEGPGRSSSPLRLVPFSSPRPPGEPPGGEPL+EDCEKSSDTCNPLSGAFSGVSNIFS
Sbjct: 939  SSEDEGPGRSSSPLRLVPFSSPRPPGEPPGGEPLIEDCEKSSDTCNPLSGAFSGVSNIFS 998

Query: 541  FWGDSRGRQYQELPRCPAPTPSLLNIPLSSPGRRPRGDVESRLDALQRQLNRLETRLSAD 600
            FWGDSRGRQYQELPRCPAP PSLLNIPLSSPGRRPRGDVESRLDALQRQLNRLETRLSAD
Sbjct: 999  FWGDSRGRQYQELPRCPAPAPSLLNIPLSSPGRRPRGDVESRLDALQRQLNRLETRLSAD 1058

Query: 601  MATVLQLLQRQMTLVPPAYSAVTTPGPGPTSTSPLLPVSPLPTLTLDSLSQVSQFMACEE 660
            MATVLQLLQRQMTLVPPAYSAVTTPGPGPTSTSPLLPVSP+PTLTLDSLSQVSQFMACEE
Sbjct: 1059 MATVLQLLQRQMTLVPPAYSAVTTPGPGPTSTSPLLPVSPIPTLTLDSLSQVSQFMACEE 1118

Query: 661  LPPGAPELPQEGPTRRLSLPGQLGALTSQPLHRHGSDPGS 700
            LPPGAPELPQ+GPTRRLSLPGQLGALTSQPLHRHGSDPGS
Sbjct: 1119 LPPGAPELPQDGPTRRLSLPGQLGALTSQPLHRHGSDPGS 1158


>gi297592515
          Length = 1159

 Score = 1428 bits (3697), Expect = 0.0,   Method: Compositional matrix adjust.
 Identities = 691/700 (98%), Positives = 696/700 (99%)

Query: 1    DIMFIVDILINFRTTYVNANEEVVSHPGRIAVHYFKGWFLIDMVAAIPFDLLIFGSGSEE 60
            DIMFIVDILINFRTTYVNANEEVVSHPGRIAVHYFKGWFLIDMVAAIPFDLLIFGSGSEE
Sbjct: 460  DIMFIVDILINFRTTYVNANEEVVSHPGRIAVHYFKGWFLIDMVAAIPFDLLIFGSGSEE 519

Query: 61   LIGLLKTARLLRLVRVARKLDRYSEYGAAVLFLLMCTFALIAHWLACIWYAIGNMEQPHM 120
            LIGLLK ARLLRLVRVARKLDRYSEYGAAVLFLLMCTFALIAHWLACIWYAIGNMEQPHM
Sbjct: 520  LIGLLKAARLLRLVRVARKLDRYSEYGAAVLFLLMCTFALIAHWLACIWYAIGNMEQPHM 579

Query: 121  DSRIGWLHNLGDQIGKPYNSSGLGGPSIKDKYVTALYFTFSSLTSVGFGNVSPNTNSEKI 180
            DSRIGWLHNLGDQIGKPYNSSGLGGP+IKDKYVTALYFTFSSLTSVGFGNVSPNTN+EKI
Sbjct: 580  DSRIGWLHNLGDQIGKPYNSSGLGGPAIKDKYVTALYFTFSSLTSVGFGNVSPNTNAEKI 639

Query: 181  FSICVMLIGSLMYASIFGNVSAIIQRLYSGTARYHTQMLRVREFIRFHQIPNPLRQRLEE 240
            FSICVMLIGSLMYASIFGNVSAIIQRLYSG ARYHTQMLRVREFIRFHQIPNPLRQRLEE
Sbjct: 640  FSICVMLIGSLMYASIFGNVSAIIQRLYSGAARYHTQMLRVREFIRFHQIPNPLRQRLEE 699

Query: 241  YFQHAWSYTNGIDMNAVLKGFPECLQADICLHLNRSLLQHCKPFRGATKGCLRALAMKFK 300
            YFQHAWSYTNGIDMNAVLKGFPECLQADICLHLNRSLLQHCKPFRGATKGCLRALAMKFK
Sbjct: 700  YFQHAWSYTNGIDMNAVLKGFPECLQADICLHLNRSLLQHCKPFRGATKGCLRALAMKFK 759

Query: 301  TTHAPPGDTLVHAGDLLTALYFISRGSIEILRGDVVVAILGKNDIFGEPLNLYARPGKSN 360
            TTHAPPGDTLVHAGDLLTALYFISRGSIEILRGDVVVAILGKNDIFGEPLNLYARPGKSN
Sbjct: 760  TTHAPPGDTLVHAGDLLTALYFISRGSIEILRGDVVVAILGKNDIFGEPLNLYARPGKSN 819

Query: 361  GDVRALTYCDLHKIHRDDLLEVLDMYPEFSDHFWSSLEITFNLRDTNMIPGSPGSTELEG 420
            GDVRALTYCDLHKIHRDDLLEVLDMYPEFSDHFWSSLEITFNLRDTNMIPGSPGSTELEG
Sbjct: 820  GDVRALTYCDLHKIHRDDLLEVLDMYPEFSDHFWSSLEITFNLRDTNMIPGSPGSTELEG 879

Query: 421  GFSRQRKRKLSFRRRTDKDTEQPGEVSALGPGRAGAGPSSRGRPGGPWGESPSSGPSSPE 480
            GFSRQRKRKL+FRRR DKDTEQPGEVSALGPGRAGAGP+SRGRPGGPWGESPSSGPSSPE
Sbjct: 880  GFSRQRKRKLAFRRRADKDTEQPGEVSALGPGRAGAGPASRGRPGGPWGESPSSGPSSPE 939

Query: 481  SSEDEGPGRSSSPLRLVPFSSPRPPGEPPGGEPLMEDCEKSSDTCNPLSGAFSGVSNIFS 540
            SSEDEGPGRSSSPLRLVPFS+PRPPGEPPGGEPLMEDCEKSSDTCNPLSGAFSGVSNIFS
Sbjct: 940  SSEDEGPGRSSSPLRLVPFSAPRPPGEPPGGEPLMEDCEKSSDTCNPLSGAFSGVSNIFS 999

Query: 541  FWGDSRGRQYQELPRCPAPTPSLLNIPLSSPGRRPRGDVESRLDALQRQLNRLETRLSAD 600
            FWGDSRGRQYQELPRCPAPTPSLLNIPLSSPGRRPRGDVESRLDALQRQLNRLETRLSAD
Sbjct: 1000 FWGDSRGRQYQELPRCPAPTPSLLNIPLSSPGRRPRGDVESRLDALQRQLNRLETRLSAD 1059

Query: 601  MATVLQLLQRQMTLVPPAYSAVTTPGPGPTSTSPLLPVSPLPTLTLDSLSQVSQFMACEE 660
            MATVLQLLQRQMTLVPPAYSAVTTPGPGPTSTSPLLPVSPLPTLTLDSLSQVSQFMACEE
Sbjct: 1060 MATVLQLLQRQMTLVPPAYSAVTTPGPGPTSTSPLLPVSPLPTLTLDSLSQVSQFMACEE 1119

Query: 661  LPPGAPELPQEGPTRRLSLPGQLGALTSQPLHRHGSDPGS 700
            LPPGAPELPQEGP RRLSLPGQLGALTSQPLHRHGSDPGS
Sbjct: 1120 LPPGAPELPQEGPARRLSLPGQLGALTSQPLHRHGSDPGS 1159


>gi125976021
          Length = 1159

 Score = 1427 bits (3695), Expect = 0.0,   Method: Compositional matrix adjust.
 Identities = 691/700 (98%), Positives = 696/700 (99%)

Query: 1    DIMFIVDILINFRTTYVNANEEVVSHPGRIAVHYFKGWFLIDMVAAIPFDLLIFGSGSEE 60
            DIMFIVDILINFRTTYVNANEEVVSHPGRIAVHYFKGWFLIDMVAAIPFDLLIFGSGSEE
Sbjct: 460  DIMFIVDILINFRTTYVNANEEVVSHPGRIAVHYFKGWFLIDMVAAIPFDLLIFGSGSEE 519

Query: 61   LIGLLKTARLLRLVRVARKLDRYSEYGAAVLFLLMCTFALIAHWLACIWYAIGNMEQPHM 120
            LIGLLK ARLLRLVRVARKLDRYSEYGAAVLFLLMCTFALIAHWLACIWYAIGNMEQPHM
Sbjct: 520  LIGLLKAARLLRLVRVARKLDRYSEYGAAVLFLLMCTFALIAHWLACIWYAIGNMEQPHM 579

Query: 121  DSRIGWLHNLGDQIGKPYNSSGLGGPSIKDKYVTALYFTFSSLTSVGFGNVSPNTNSEKI 180
            DSRIGWLHNLGDQIGKPYNSSGLGGP+IKDKYVTALYFTFSSLTSVGFGNVSPNTN+EKI
Sbjct: 580  DSRIGWLHNLGDQIGKPYNSSGLGGPAIKDKYVTALYFTFSSLTSVGFGNVSPNTNAEKI 639

Query: 181  FSICVMLIGSLMYASIFGNVSAIIQRLYSGTARYHTQMLRVREFIRFHQIPNPLRQRLEE 240
            FSICVMLIGSLMYASIFGNVSAIIQRLYSG ARYHTQMLRVREFIRFHQIPNPLRQRLEE
Sbjct: 640  FSICVMLIGSLMYASIFGNVSAIIQRLYSGAARYHTQMLRVREFIRFHQIPNPLRQRLEE 699

Query: 241  YFQHAWSYTNGIDMNAVLKGFPECLQADICLHLNRSLLQHCKPFRGATKGCLRALAMKFK 300
            YFQHAWSYTNGIDMNAVLKGFPECLQADICLHLNRSLLQHCKPFRGATKGCLRALAMKFK
Sbjct: 700  YFQHAWSYTNGIDMNAVLKGFPECLQADICLHLNRSLLQHCKPFRGATKGCLRALAMKFK 759

Query: 301  TTHAPPGDTLVHAGDLLTALYFISRGSIEILRGDVVVAILGKNDIFGEPLNLYARPGKSN 360
            TTHAPPGDTLVHAGDLLTALYFISRGSIEILRGDVVVAILGKNDIFGEPLNLYARPGKSN
Sbjct: 760  TTHAPPGDTLVHAGDLLTALYFISRGSIEILRGDVVVAILGKNDIFGEPLNLYARPGKSN 819

Query: 361  GDVRALTYCDLHKIHRDDLLEVLDMYPEFSDHFWSSLEITFNLRDTNMIPGSPGSTELEG 420
            GDVRALTYCDLHKIHRDDLLEVLDMYPEFSDHFWSSLEITFNLRDTNMIPGSPGSTELEG
Sbjct: 820  GDVRALTYCDLHKIHRDDLLEVLDMYPEFSDHFWSSLEITFNLRDTNMIPGSPGSTELEG 879

Query: 421  GFSRQRKRKLSFRRRTDKDTEQPGEVSALGPGRAGAGPSSRGRPGGPWGESPSSGPSSPE 480
            GFSRQRKRKL+FRRR DKDTEQPGEVSALGPGRAGAGP+SRGRPGGPWGESPSSGPSSPE
Sbjct: 880  GFSRQRKRKLAFRRRADKDTEQPGEVSALGPGRAGAGPASRGRPGGPWGESPSSGPSSPE 939

Query: 481  SSEDEGPGRSSSPLRLVPFSSPRPPGEPPGGEPLMEDCEKSSDTCNPLSGAFSGVSNIFS 540
            SSEDEGPGRSSSPLRLVPFS+PRPPGEPPGGEPLMEDCEKSSDTCNPLSGAFSGVSNIFS
Sbjct: 940  SSEDEGPGRSSSPLRLVPFSAPRPPGEPPGGEPLMEDCEKSSDTCNPLSGAFSGVSNIFS 999

Query: 541  FWGDSRGRQYQELPRCPAPTPSLLNIPLSSPGRRPRGDVESRLDALQRQLNRLETRLSAD 600
            FWGDSRGRQYQELPRCPAPTPSLLNIPLSSPGRRPRGDVESRLDALQRQLNRLETRLSAD
Sbjct: 1000 FWGDSRGRQYQELPRCPAPTPSLLNIPLSSPGRRPRGDVESRLDALQRQLNRLETRLSAD 1059

Query: 601  MATVLQLLQRQMTLVPPAYSAVTTPGPGPTSTSPLLPVSPLPTLTLDSLSQVSQFMACEE 660
            MATVLQLLQRQMTLVPPAYSAVTTPGPGPTSTSPLLPVSPLPTLTLDSLSQVSQFMACEE
Sbjct: 1060 MATVLQLLQRQMTLVPPAYSAVTTPGPGPTSTSPLLPVSPLPTLTLDSLSQVSQFMACEE 1119

Query: 661  LPPGAPELPQEGPTRRLSLPGQLGALTSQPLHRHGSDPGS 700
            LPPGAPELPQEGP RRLSLPGQLGALTSQPLHRHGSDPGS
Sbjct: 1120 LPPGAPELPQEGPARRLSLPGQLGALTSQPLHRHGSDPGS 1159


>gi26006805
          Length = 1161

 Score = 1419 bits (3673), Expect = 0.0,   Method: Compositional matrix adjust.
 Identities = 690/700 (98%), Positives = 692/700 (98%)

Query: 1    DIMFIVDILINFRTTYVNANEEVVSHPGRIAVHYFKGWFLIDMVAAIPFDLLIFGSGSEE 60
            DIMFIVDILINFRTTYVNANEEVVSHPGRIAVHYFKGWFLIDMVAAIPFDLLIFGSGSEE
Sbjct: 462  DIMFIVDILINFRTTYVNANEEVVSHPGRIAVHYFKGWFLIDMVAAIPFDLLIFGSGSEE 521

Query: 61   LIGLLKTARLLRLVRVARKLDRYSEYGAAVLFLLMCTFALIAHWLACIWYAIGNMEQPHM 120
            LIGLLKTARLLRLVRVARKLDRYSEYGAAVL LLMCTFALIAHWLACIWYAIGNMEQPHM
Sbjct: 522  LIGLLKTARLLRLVRVARKLDRYSEYGAAVLLLLMCTFALIAHWLACIWYAIGNMEQPHM 581

Query: 121  DSRIGWLHNLGDQIGKPYNSSGLGGPSIKDKYVTALYFTFSSLTSVGFGNVSPNTNSEKI 180
            DSRIGWLHNLGDQ+GKPYNSSGLGGPSIKDKYVT LYFTFSSLTSVGFGNVSPNTNSEKI
Sbjct: 582  DSRIGWLHNLGDQMGKPYNSSGLGGPSIKDKYVTGLYFTFSSLTSVGFGNVSPNTNSEKI 641

Query: 181  FSICVMLIGSLMYASIFGNVSAIIQRLYSGTARYHTQMLRVREFIRFHQIPNPLRQRLEE 240
            FSICVMLIGSLMYASIFGNVSAIIQRLYSGTARYHTQMLRVREFIRFHQIPNPLRQRLEE
Sbjct: 642  FSICVMLIGSLMYASIFGNVSAIIQRLYSGTARYHTQMLRVREFIRFHQIPNPLRQRLEE 701

Query: 241  YFQHAWSYTNGIDMNAVLKGFPECLQADICLHLNRSLLQHCKPFRGATKGCLRALAMKFK 300
            YFQHAWSYTNGIDMNAVLKGFPECLQADICLHLNRSLLQHCKPFRGATK CLRALAMKFK
Sbjct: 702  YFQHAWSYTNGIDMNAVLKGFPECLQADICLHLNRSLLQHCKPFRGATKDCLRALAMKFK 761

Query: 301  TTHAPPGDTLVHAGDLLTALYFISRGSIEILRGDVVVAILGKNDIFGEPLNLYARPGKSN 360
            TTHAPPGDTLVHAGDLLTALYFISRGSIEILRGDVVVAILGKNDIFGEPLNLYARPGKSN
Sbjct: 762  TTHAPPGDTLVHAGDLLTALYFISRGSIEILRGDVVVAILGKNDIFGEPLNLYARPGKSN 821

Query: 361  GDVRALTYCDLHKIHRDDLLEVLDMYPEFSDHFWSSLEITFNLRDTNMIPGSPGSTELEG 420
            GDVRALTYCDLHKIHRDDLLEVLDMYPEFSDHFWSSLEITFNLRDTNMIPGSPGSTE EG
Sbjct: 822  GDVRALTYCDLHKIHRDDLLEVLDMYPEFSDHFWSSLEITFNLRDTNMIPGSPGSTEWEG 881

Query: 421  GFSRQRKRKLSFRRRTDKDTEQPGEVSALGPGRAGAGPSSRGRPGGPWGESPSSGPSSPE 480
            GF+RQRKRKLSFRRRTDKDTEQPGEVSALGPGRAGAGPSSRGRPGGPWGESPSSGPSSPE
Sbjct: 882  GFNRQRKRKLSFRRRTDKDTEQPGEVSALGPGRAGAGPSSRGRPGGPWGESPSSGPSSPE 941

Query: 481  SSEDEGPGRSSSPLRLVPFSSPRPPGEPPGGEPLMEDCEKSSDTCNPLSGAFSGVSNIFS 540
            SSEDEGPGRSSSPLRLVPFSSPRPPGEPPGGEPL EDCEKSSDTCNPLSGAFSGVSNIFS
Sbjct: 942  SSEDEGPGRSSSPLRLVPFSSPRPPGEPPGGEPLTEDCEKSSDTCNPLSGAFSGVSNIFS 1001

Query: 541  FWGDSRGRQYQELPRCPAPTPSLLNIPLSSPGRRPRGDVESRLDALQRQLNRLETRLSAD 600
            FWGDSRGRQYQELPRCPAP PSLLNIPLSSP RRPRGDVESRLDALQRQLNRLETRLSAD
Sbjct: 1002 FWGDSRGRQYQELPRCPAPAPSLLNIPLSSPSRRPRGDVESRLDALQRQLNRLETRLSAD 1061

Query: 601  MATVLQLLQRQMTLVPPAYSAVTTPGPGPTSTSPLLPVSPLPTLTLDSLSQVSQFMACEE 660
            MATVLQLLQRQMTLVPPAYSAVTTPGPGPTSTSPLLPVSP PTLTLDSLSQVSQFMACEE
Sbjct: 1062 MATVLQLLQRQMTLVPPAYSAVTTPGPGPTSTSPLLPVSPFPTLTLDSLSQVSQFMACEE 1121

Query: 661  LPPGAPELPQEGPTRRLSLPGQLGALTSQPLHRHGSDPGS 700
            LPPGAPELPQEGPTRRLSLPGQLGALTSQPLHRHGSDPGS
Sbjct: 1122 LPPGAPELPQEGPTRRLSLPGQLGALTSQPLHRHGSDPGS 1161


>gi126723584
          Length = 1144

 Score = 1417 bits (3668), Expect = 0.0,   Method: Compositional matrix adjust.
 Identities = 690/700 (98%), Positives = 692/700 (98%)

Query: 1    DIMFIVDILINFRTTYVNANEEVVSHPGRIAVHYFKGWFLIDMVAAIPFDLLIFGSGSEE 60
            DIMFIVDILINFRTTYVNANEEVVSHPGRIAVHYFKGWFLIDMVAAIPFDLLIFGSGSEE
Sbjct: 445  DIMFIVDILINFRTTYVNANEEVVSHPGRIAVHYFKGWFLIDMVAAIPFDLLIFGSGSEE 504

Query: 61   LIGLLKTARLLRLVRVARKLDRYSEYGAAVLFLLMCTFALIAHWLACIWYAIGNMEQPHM 120
            LIGLLKTARLLRLVRVARKLDRYSEYGAAVL LLMCTFALIAHWLACIWYAIGNMEQPHM
Sbjct: 505  LIGLLKTARLLRLVRVARKLDRYSEYGAAVLLLLMCTFALIAHWLACIWYAIGNMEQPHM 564

Query: 121  DSRIGWLHNLGDQIGKPYNSSGLGGPSIKDKYVTALYFTFSSLTSVGFGNVSPNTNSEKI 180
            DSRIGWLHNLGDQ+GKPYNSSGLGGPSIKDKYVT LYFTFSSLTSVGFGNVSPNTNSEKI
Sbjct: 565  DSRIGWLHNLGDQMGKPYNSSGLGGPSIKDKYVTGLYFTFSSLTSVGFGNVSPNTNSEKI 624

Query: 181  FSICVMLIGSLMYASIFGNVSAIIQRLYSGTARYHTQMLRVREFIRFHQIPNPLRQRLEE 240
            FSICVMLIGSLMYASIFGNVSAIIQRLYSGTARYHTQMLRVREFIRFHQIPNPLRQRLEE
Sbjct: 625  FSICVMLIGSLMYASIFGNVSAIIQRLYSGTARYHTQMLRVREFIRFHQIPNPLRQRLEE 684

Query: 241  YFQHAWSYTNGIDMNAVLKGFPECLQADICLHLNRSLLQHCKPFRGATKGCLRALAMKFK 300
            YFQHAWSYTNGIDMNAVLKGFPECLQADICLHLNRSLLQHCKPFRGATK CLRALAMKFK
Sbjct: 685  YFQHAWSYTNGIDMNAVLKGFPECLQADICLHLNRSLLQHCKPFRGATKDCLRALAMKFK 744

Query: 301  TTHAPPGDTLVHAGDLLTALYFISRGSIEILRGDVVVAILGKNDIFGEPLNLYARPGKSN 360
            TTHAPPGDTLVHAGDLLTALYFISRGSIEILRGDVVVAILGKNDIFGEPLNLYARPGKSN
Sbjct: 745  TTHAPPGDTLVHAGDLLTALYFISRGSIEILRGDVVVAILGKNDIFGEPLNLYARPGKSN 804

Query: 361  GDVRALTYCDLHKIHRDDLLEVLDMYPEFSDHFWSSLEITFNLRDTNMIPGSPGSTELEG 420
            GDVRALTYCDLHKIHRDDLLEVLDMYPEFSDHFWSSLEITFNLRDTNMIPGSPGSTE EG
Sbjct: 805  GDVRALTYCDLHKIHRDDLLEVLDMYPEFSDHFWSSLEITFNLRDTNMIPGSPGSTEWEG 864

Query: 421  GFSRQRKRKLSFRRRTDKDTEQPGEVSALGPGRAGAGPSSRGRPGGPWGESPSSGPSSPE 480
            GF+RQRKRKLSFRRRTDKDTEQPGEVSALGPGRAGAGPSSRGRPGGPWGESPSSGPSSPE
Sbjct: 865  GFNRQRKRKLSFRRRTDKDTEQPGEVSALGPGRAGAGPSSRGRPGGPWGESPSSGPSSPE 924

Query: 481  SSEDEGPGRSSSPLRLVPFSSPRPPGEPPGGEPLMEDCEKSSDTCNPLSGAFSGVSNIFS 540
            SSEDEGPGRSSSPLRLVPFSSPRPPGEPPGGEPL EDCEKSSDTCNPLSGAFSGVSNIFS
Sbjct: 925  SSEDEGPGRSSSPLRLVPFSSPRPPGEPPGGEPLTEDCEKSSDTCNPLSGAFSGVSNIFS 984

Query: 541  FWGDSRGRQYQELPRCPAPTPSLLNIPLSSPGRRPRGDVESRLDALQRQLNRLETRLSAD 600
            FWGDSRGRQYQELPRCPAP PSLLNIPLSSP RRPRGDVESRLDALQRQLNRLETRLSAD
Sbjct: 985  FWGDSRGRQYQELPRCPAPAPSLLNIPLSSPSRRPRGDVESRLDALQRQLNRLETRLSAD 1044

Query: 601  MATVLQLLQRQMTLVPPAYSAVTTPGPGPTSTSPLLPVSPLPTLTLDSLSQVSQFMACEE 660
            MATVLQLLQRQMTLVPPAYSAVTTPGPGPTSTSPLLPVSP PTLTLDSLSQVSQFMACEE
Sbjct: 1045 MATVLQLLQRQMTLVPPAYSAVTTPGPGPTSTSPLLPVSPFPTLTLDSLSQVSQFMACEE 1104

Query: 661  LPPGAPELPQEGPTRRLSLPGQLGALTSQPLHRHGSDPGS 700
            LPPGAPELPQEGPTRRLSLPGQLGALTSQPLHRHGSDPGS
Sbjct: 1105 LPPGAPELPQEGPTRRLSLPGQLGALTSQPLHRHGSDPGS 1144


>gi296210240
          Length = 1160

 Score = 1414 bits (3661), Expect = 0.0,   Method: Compositional matrix adjust.
 Identities = 688/700 (98%), Positives = 693/700 (99%)

Query: 1    DIMFIVDILINFRTTYVNANEEVVSHPGRIAVHYFKGWFLIDMVAAIPFDLLIFGSGSEE 60
            DIMFIVDILINFRTTYVNANEEVVSHPGRIAVHYFKGWFLIDMVAAIPFDLLIFGSGSEE
Sbjct: 461  DIMFIVDILINFRTTYVNANEEVVSHPGRIAVHYFKGWFLIDMVAAIPFDLLIFGSGSEE 520

Query: 61   LIGLLKTARLLRLVRVARKLDRYSEYGAAVLFLLMCTFALIAHWLACIWYAIGNMEQPHM 120
            LIGLLKTARLLRLVRVARKLDRYSEYGAAVLFLLMCTFALIAHWLACIWYAIGNMEQPH+
Sbjct: 521  LIGLLKTARLLRLVRVARKLDRYSEYGAAVLFLLMCTFALIAHWLACIWYAIGNMEQPHV 580

Query: 121  DSRIGWLHNLGDQIGKPYNSSGLGGPSIKDKYVTALYFTFSSLTSVGFGNVSPNTNSEKI 180
            DSRIGWLHNLGDQIGKPYNSSGLGGPSIKDKYVTALYFTFSSLTSVGFGNVSPNTNSEKI
Sbjct: 581  DSRIGWLHNLGDQIGKPYNSSGLGGPSIKDKYVTALYFTFSSLTSVGFGNVSPNTNSEKI 640

Query: 181  FSICVMLIGSLMYASIFGNVSAIIQRLYSGTARYHTQMLRVREFIRFHQIPNPLRQRLEE 240
            FSICVMLIGSLMYASIFGNVSAIIQRLYSGTARYHTQMLRVREFIRFHQIPNPLRQRLEE
Sbjct: 641  FSICVMLIGSLMYASIFGNVSAIIQRLYSGTARYHTQMLRVREFIRFHQIPNPLRQRLEE 700

Query: 241  YFQHAWSYTNGIDMNAVLKGFPECLQADICLHLNRSLLQHCKPFRGATKGCLRALAMKFK 300
            YFQHAWSYTNGIDMNAVLKGFPECLQADICLHLNRSLLQHCKPFRGATKGCLRALAMKFK
Sbjct: 701  YFQHAWSYTNGIDMNAVLKGFPECLQADICLHLNRSLLQHCKPFRGATKGCLRALAMKFK 760

Query: 301  TTHAPPGDTLVHAGDLLTALYFISRGSIEILRGDVVVAILGKNDIFGEPLNLYARPGKSN 360
            TTHAPPGDTLVHAGDLLTALYFISRGSIEILRGDVVVAILGKNDIFGEPLNLYARPGKSN
Sbjct: 761  TTHAPPGDTLVHAGDLLTALYFISRGSIEILRGDVVVAILGKNDIFGEPLNLYARPGKSN 820

Query: 361  GDVRALTYCDLHKIHRDDLLEVLDMYPEFSDHFWSSLEITFNLRDTNMIPGSPGSTELEG 420
            GDVRALTYCDLHKIHRDDLLEVLDMYPEFSDHFWSSLEITFNLRDTNMIPGSPGS ELEG
Sbjct: 821  GDVRALTYCDLHKIHRDDLLEVLDMYPEFSDHFWSSLEITFNLRDTNMIPGSPGSAELEG 880

Query: 421  GFSRQRKRKLSFRRRTDKDTEQPGEVSALGPGRAGAGPSSRGRPGGPWGESPSSGPSSPE 480
            GFSRQRKRKLSFRRRTDKDTEQPGEVSALGPGRAGAGPSSRGRPGGPWG+SPSSGPSSPE
Sbjct: 881  GFSRQRKRKLSFRRRTDKDTEQPGEVSALGPGRAGAGPSSRGRPGGPWGDSPSSGPSSPE 940

Query: 481  SSEDEGPGRSSSPLRLVPFSSPRPPGEPPGGEPLMEDCEKSSDTCNPLSGAFSGVSNIFS 540
            SSEDEGPGRSSSPLRLVPFSSPRPPGE PGGEPL EDCEKSSDTCNPLSGAFSGVSNIFS
Sbjct: 941  SSEDEGPGRSSSPLRLVPFSSPRPPGELPGGEPLTEDCEKSSDTCNPLSGAFSGVSNIFS 1000

Query: 541  FWGDSRGRQYQELPRCPAPTPSLLNIPLSSPGRRPRGDVESRLDALQRQLNRLETRLSAD 600
            FWGDSRGRQYQELPRCPAPTPSLLNIPLSSPGRRPR DVESRLDALQRQLNRLETRLSAD
Sbjct: 1001 FWGDSRGRQYQELPRCPAPTPSLLNIPLSSPGRRPRSDVESRLDALQRQLNRLETRLSAD 1060

Query: 601  MATVLQLLQRQMTLVPPAYSAVTTPGPGPTSTSPLLPVSPLPTLTLDSLSQVSQFMACEE 660
            MA+VLQLLQRQMTLVPPAYSAVTTPGPGPTST P+LPVSPLP LTLDSLSQVSQFMACEE
Sbjct: 1061 MASVLQLLQRQMTLVPPAYSAVTTPGPGPTSTFPMLPVSPLPPLTLDSLSQVSQFMACEE 1120

Query: 661  LPPGAPELPQEGPTRRLSLPGQLGALTSQPLHRHGSDPGS 700
            LPPG PELPQ+GPTRRLSLPGQLGALTSQPLHRHGSDPGS
Sbjct: 1121 LPPGDPELPQDGPTRRLSLPGQLGALTSQPLHRHGSDPGS 1160


>gi301759411
          Length = 1144

 Score = 1363 bits (3527), Expect = 0.0,   Method: Compositional matrix adjust.
 Identities = 683/700 (97%), Positives = 686/700 (98%)

Query: 1    DIMFIVDILINFRTTYVNANEEVVSHPGRIAVHYFKGWFLIDMVAAIPFDLLIFGSGSEE 60
            DIMFIVDILINFRTTYVNANEEVVSHPGRIAVHYFKGWFLIDMVAAIPFDLLIFGSGSEE
Sbjct: 445  DIMFIVDILINFRTTYVNANEEVVSHPGRIAVHYFKGWFLIDMVAAIPFDLLIFGSGSEE 504

Query: 61   LIGLLKTARLLRLVRVARKLDRYSEYGAAVLFLLMCTFALIAHWLACIWYAIGNMEQPHM 120
            LIGLLKTARLLRLVRVARKLDRYSEYGAAVLFLLMCTFALIAHWLACIWYAIGNMEQPHM
Sbjct: 505  LIGLLKTARLLRLVRVARKLDRYSEYGAAVLFLLMCTFALIAHWLACIWYAIGNMEQPHM 564

Query: 121  DSRIGWLHNLGDQIGKPYNSSGLGGPSIKDKYVTALYFTFSSLTSVGFGNVSPNTNSEKI 180
            DSRIGWLHNLGDQIGKPYNSSGLGGPSIKDKYVTALYFTFSSLTSVGFGNVSPNTNSEKI
Sbjct: 565  DSRIGWLHNLGDQIGKPYNSSGLGGPSIKDKYVTALYFTFSSLTSVGFGNVSPNTNSEKI 624

Query: 181  FSICVMLIGSLMYASIFGNVSAIIQRLYSGTARYHTQMLRVREFIRFHQIPNPLRQRLEE 240
            FSICVMLIGSLMYASIFGNVSAIIQRLYSGTARYHTQMLRVREFIRFHQIPNPLRQRLEE
Sbjct: 625  FSICVMLIGSLMYASIFGNVSAIIQRLYSGTARYHTQMLRVREFIRFHQIPNPLRQRLEE 684

Query: 241  YFQHAWSYTNGIDMNAVLKGFPECLQADICLHLNRSLLQHCKPFRGATKGCLRALAMKFK 300
            YFQHAWSYTNGIDMNAVLKGFPECLQADICLHLNRSLLQHCKPFRGATKGCLRALAMKFK
Sbjct: 685  YFQHAWSYTNGIDMNAVLKGFPECLQADICLHLNRSLLQHCKPFRGATKGCLRALAMKFK 744

Query: 301  TTHAPPGDTLVHAGDLLTALYFISRGSIEILRGDVVVAILGKNDIFGEPLNLYARPGKSN 360
            TTHAPPGDTLVHAGDLLTALYFISRGSIEILRGDVVVAILGKNDIFGEPLNLYARPGKSN
Sbjct: 745  TTHAPPGDTLVHAGDLLTALYFISRGSIEILRGDVVVAILGKNDIFGEPLNLYARPGKSN 804

Query: 361  GDVRALTYCDLHKIHRDDLLEVLDMYPEFSDHFWSSLEITFNLRDTNMIPGSPGSTELEG 420
            GDVRALTYCDLHKI RDDLLEVLDMYPEFSDHFWSSLEITFNLRDTNMIPGSPGS ELE 
Sbjct: 805  GDVRALTYCDLHKIQRDDLLEVLDMYPEFSDHFWSSLEITFNLRDTNMIPGSPGSAELES 864

Query: 421  GFSRQRKRKLSFRRRTDKDTEQPGEVSALGPGRAGAGPSSRGRPGGPWGESPSSGPSSPE 480
            GF+RQRKRKLSFRRRTDKD EQPGEVSALGPGRAGAGPSSR RPGGPWGESPSSGPSSPE
Sbjct: 865  GFNRQRKRKLSFRRRTDKDPEQPGEVSALGPGRAGAGPSSRVRPGGPWGESPSSGPSSPE 924

Query: 481  SSEDEGPGRSSSPLRLVPFSSPRPPGEPPGGEPLMEDCEKSSDTCNPLSGAFSGVSNIFS 540
            SSEDEGPGRSSSPLRLVPFSSPRPPGE PGGEPL ED EKSSDTCNPLSGAFSGVSNIFS
Sbjct: 925  SSEDEGPGRSSSPLRLVPFSSPRPPGELPGGEPLTEDGEKSSDTCNPLSGAFSGVSNIFS 984

Query: 541  FWGDSRGRQYQELPRCPAPTPSLLNIPLSSPGRRPRGDVESRLDALQRQLNRLETRLSAD 600
            FWGDSRGRQYQELPRCPAPTPSLLNIPLSSP RRPRGDVESRLDALQRQLNRLETRLSAD
Sbjct: 985  FWGDSRGRQYQELPRCPAPTPSLLNIPLSSPCRRPRGDVESRLDALQRQLNRLETRLSAD 1044

Query: 601  MATVLQLLQRQMTLVPPAYSAVTTPGPGPTSTSPLLPVSPLPTLTLDSLSQVSQFMACEE 660
            MATVLQLLQRQMTLVPPAYSAVTTPGPGPTS S LLPV P+PTLTLDSLSQVSQFMA EE
Sbjct: 1045 MATVLQLLQRQMTLVPPAYSAVTTPGPGPTSASSLLPVGPIPTLTLDSLSQVSQFMAFEE 1104

Query: 661  LPPGAPELPQEGPTRRLSLPGQLGALTSQPLHRHGSDPGS 700
            LPPGAPELPQ+GP RRLSLPGQLGALTSQPLHRHGSDPGS
Sbjct: 1105 LPPGAPELPQDGPPRRLSLPGQLGALTSQPLHRHGSDPGS 1144


>gi149046553
          Length = 1104

 Score = 1354 bits (3505), Expect = 0.0,   Method: Compositional matrix adjust.
 Identities = 678/702 (96%), Positives = 684/702 (97%), Gaps = 2/702 (0%)

Query: 1    DIMFIVDILINFRTTYVNANEEVVSHPGRIAVHYFKGWFLIDMVAAIPFDLLIFGSGSEE 60
            DIMFIVDILINFRTTYVNANEEVVSHPGRIAVHYFKGWFLIDMVAAIPFDLLIFGSGSEE
Sbjct: 403  DIMFIVDILINFRTTYVNANEEVVSHPGRIAVHYFKGWFLIDMVAAIPFDLLIFGSGSEE 462

Query: 61   LIGLLKTARLLRLVRVARKLDRYSEYGAAVLFLLMCTFALIAHWLACIWYAIGNMEQPHM 120
            LIGLLKTARLLRLVRVARKLDRYSEYGAAVLFLLMCTFALIAHWLACIWYAIGNMEQPHM
Sbjct: 463  LIGLLKTARLLRLVRVARKLDRYSEYGAAVLFLLMCTFALIAHWLACIWYAIGNMEQPHM 522

Query: 121  DSRIGWLHNLGDQIGKPYNSSGLGGPSIKDKYVTALYFTFSSLTSVGFGNVSPNTNSEKI 180
            DS IGWLHNLGDQIGKPYNSSGLGGPSIKDKYVTALYFTFSSLTSVGFGNVSPNTNSEKI
Sbjct: 523  DSHIGWLHNLGDQIGKPYNSSGLGGPSIKDKYVTALYFTFSSLTSVGFGNVSPNTNSEKI 582

Query: 181  FSICVMLIGSLMYASIFGNVSAIIQRLYSGTARYHTQMLRVREFIRFHQIPNPLRQRLEE 240
            FSICVMLIGSLMYASIFGNVSAIIQRLYSGTARYHTQMLRVREFIRFHQIPNPLRQRLEE
Sbjct: 583  FSICVMLIGSLMYASIFGNVSAIIQRLYSGTARYHTQMLRVREFIRFHQIPNPLRQRLEE 642

Query: 241  YFQHAWSYTNGIDMNAVLKGFPECLQADICLHLNRSLLQHCKPFRGATKGCLRALAMKFK 300
            YFQHAWSYTNGIDMNAVLKGFPECLQADICLHLNRSLLQHCKPFRGATKGCLRALAMKFK
Sbjct: 643  YFQHAWSYTNGIDMNAVLKGFPECLQADICLHLNRSLLQHCKPFRGATKGCLRALAMKFK 702

Query: 301  TTHAPPGDTLVHAGDLLTALYFISRGSIEILRGDVVVAILGKNDIFGEPLNLYARPGKSN 360
            TTHAPPGDTLVHAGDLLTALYFISRGSIEILRGDVVVAILGKNDIFGEPLNLYARPGKSN
Sbjct: 703  TTHAPPGDTLVHAGDLLTALYFISRGSIEILRGDVVVAILGKNDIFGEPLNLYARPGKSN 762

Query: 361  GDVRALTYCDLHKIHRDDLLEVLDMYPEFSDHFWSSLEITFNLRDTNMIPGSPGSTELEG 420
            GDVRALTYCDLHKIHRDDLLEVLDMYPEFSDHFWSSLEITFNLRDTNMIPGSP S ELE 
Sbjct: 763  GDVRALTYCDLHKIHRDDLLEVLDMYPEFSDHFWSSLEITFNLRDTNMIPGSPSSAELES 822

Query: 421  GFSRQRKRKLSFRRRTDKDTEQPGEVSAL--GPGRAGAGPSSRGRPGGPWGESPSSGPSS 478
            GF+RQRKRKLSFRRRTDKDTEQPGEVSAL  GP R G GPS RG+PGGPWGESPSSGPSS
Sbjct: 823  GFNRQRKRKLSFRRRTDKDTEQPGEVSALGQGPARVGPGPSCRGQPGGPWGESPSSGPSS 882

Query: 479  PESSEDEGPGRSSSPLRLVPFSSPRPPGEPPGGEPLMEDCEKSSDTCNPLSGAFSGVSNI 538
            PESSEDEGPGRSSSPLRLVPFSSPRPPG+ PGGEPL ED EKSSDTCNPLSGAFSGVSNI
Sbjct: 883  PESSEDEGPGRSSSPLRLVPFSSPRPPGDSPGGEPLTEDGEKSSDTCNPLSGAFSGVSNI 942

Query: 539  FSFWGDSRGRQYQELPRCPAPTPSLLNIPLSSPGRRPRGDVESRLDALQRQLNRLETRLS 598
            FSFWGDSRGRQYQELPRCPAP PSLLNIPLSSPGRR RGDVESRLDALQRQLNRLETRLS
Sbjct: 943  FSFWGDSRGRQYQELPRCPAPAPSLLNIPLSSPGRRSRGDVESRLDALQRQLNRLETRLS 1002

Query: 599  ADMATVLQLLQRQMTLVPPAYSAVTTPGPGPTSTSPLLPVSPLPTLTLDSLSQVSQFMAC 658
            ADMATVLQLLQRQMTLVPPAYSAVTTPGPGPTSTSPLLPV P+PTLTLDSLSQVSQF+A 
Sbjct: 1003 ADMATVLQLLQRQMTLVPPAYSAVTTPGPGPTSTSPLLPVGPVPTLTLDSLSQVSQFVAF 1062

Query: 659  EELPPGAPELPQEGPTRRLSLPGQLGALTSQPLHRHGSDPGS 700
            EELP GAPELPQ+GPTRRLSLPGQLGALTSQPLHRHGSDPGS
Sbjct: 1063 EELPAGAPELPQDGPTRRLSLPGQLGALTSQPLHRHGSDPGS 1104


>gi16758828
          Length = 1163

 Score = 1354 bits (3504), Expect = 0.0,   Method: Compositional matrix adjust.
 Identities = 678/702 (96%), Positives = 684/702 (97%), Gaps = 2/702 (0%)

Query: 1    DIMFIVDILINFRTTYVNANEEVVSHPGRIAVHYFKGWFLIDMVAAIPFDLLIFGSGSEE 60
            DIMFIVDILINFRTTYVNANEEVVSHPGRIAVHYFKGWFLIDMVAAIPFDLLIFGSGSEE
Sbjct: 462  DIMFIVDILINFRTTYVNANEEVVSHPGRIAVHYFKGWFLIDMVAAIPFDLLIFGSGSEE 521

Query: 61   LIGLLKTARLLRLVRVARKLDRYSEYGAAVLFLLMCTFALIAHWLACIWYAIGNMEQPHM 120
            LIGLLKTARLLRLVRVARKLDRYSEYGAAVLFLLMCTFALIAHWLACIWYAIGNMEQPHM
Sbjct: 522  LIGLLKTARLLRLVRVARKLDRYSEYGAAVLFLLMCTFALIAHWLACIWYAIGNMEQPHM 581

Query: 121  DSRIGWLHNLGDQIGKPYNSSGLGGPSIKDKYVTALYFTFSSLTSVGFGNVSPNTNSEKI 180
            DS IGWLHNLGDQIGKPYNSSGLGGPSIKDKYVTALYFTFSSLTSVGFGNVSPNTNSEKI
Sbjct: 582  DSHIGWLHNLGDQIGKPYNSSGLGGPSIKDKYVTALYFTFSSLTSVGFGNVSPNTNSEKI 641

Query: 181  FSICVMLIGSLMYASIFGNVSAIIQRLYSGTARYHTQMLRVREFIRFHQIPNPLRQRLEE 240
            FSICVMLIGSLMYASIFGNVSAIIQRLYSGTARYHTQMLRVREFIRFHQIPNPLRQRLEE
Sbjct: 642  FSICVMLIGSLMYASIFGNVSAIIQRLYSGTARYHTQMLRVREFIRFHQIPNPLRQRLEE 701

Query: 241  YFQHAWSYTNGIDMNAVLKGFPECLQADICLHLNRSLLQHCKPFRGATKGCLRALAMKFK 300
            YFQHAWSYTNGIDMNAVLKGFPECLQADICLHLNRSLLQHCKPFRGATKGCLRALAMKFK
Sbjct: 702  YFQHAWSYTNGIDMNAVLKGFPECLQADICLHLNRSLLQHCKPFRGATKGCLRALAMKFK 761

Query: 301  TTHAPPGDTLVHAGDLLTALYFISRGSIEILRGDVVVAILGKNDIFGEPLNLYARPGKSN 360
            TTHAPPGDTLVHAGDLLTALYFISRGSIEILRGDVVVAILGKNDIFGEPLNLYARPGKSN
Sbjct: 762  TTHAPPGDTLVHAGDLLTALYFISRGSIEILRGDVVVAILGKNDIFGEPLNLYARPGKSN 821

Query: 361  GDVRALTYCDLHKIHRDDLLEVLDMYPEFSDHFWSSLEITFNLRDTNMIPGSPGSTELEG 420
            GDVRALTYCDLHKIHRDDLLEVLDMYPEFSDHFWSSLEITFNLRDTNMIPGSP S ELE 
Sbjct: 822  GDVRALTYCDLHKIHRDDLLEVLDMYPEFSDHFWSSLEITFNLRDTNMIPGSPSSAELES 881

Query: 421  GFSRQRKRKLSFRRRTDKDTEQPGEVSAL--GPGRAGAGPSSRGRPGGPWGESPSSGPSS 478
            GF+RQRKRKLSFRRRTDKDTEQPGEVSAL  GP R G GPS RG+PGGPWGESPSSGPSS
Sbjct: 882  GFNRQRKRKLSFRRRTDKDTEQPGEVSALGQGPARVGPGPSCRGQPGGPWGESPSSGPSS 941

Query: 479  PESSEDEGPGRSSSPLRLVPFSSPRPPGEPPGGEPLMEDCEKSSDTCNPLSGAFSGVSNI 538
            PESSEDEGPGRSSSPLRLVPFSSPRPPG+ PGGEPL ED EKSSDTCNPLSGAFSGVSNI
Sbjct: 942  PESSEDEGPGRSSSPLRLVPFSSPRPPGDSPGGEPLTEDGEKSSDTCNPLSGAFSGVSNI 1001

Query: 539  FSFWGDSRGRQYQELPRCPAPTPSLLNIPLSSPGRRPRGDVESRLDALQRQLNRLETRLS 598
            FSFWGDSRGRQYQELPRCPAP PSLLNIPLSSPGRR RGDVESRLDALQRQLNRLETRLS
Sbjct: 1002 FSFWGDSRGRQYQELPRCPAPAPSLLNIPLSSPGRRSRGDVESRLDALQRQLNRLETRLS 1061

Query: 599  ADMATVLQLLQRQMTLVPPAYSAVTTPGPGPTSTSPLLPVSPLPTLTLDSLSQVSQFMAC 658
            ADMATVLQLLQRQMTLVPPAYSAVTTPGPGPTSTSPLLPV P+PTLTLDSLSQVSQF+A 
Sbjct: 1062 ADMATVLQLLQRQMTLVPPAYSAVTTPGPGPTSTSPLLPVGPVPTLTLDSLSQVSQFVAF 1121

Query: 659  EELPPGAPELPQEGPTRRLSLPGQLGALTSQPLHRHGSDPGS 700
            EELP GAPELPQ+GPTRRLSLPGQLGALTSQPLHRHGSDPGS
Sbjct: 1122 EELPAGAPELPQDGPTRRLSLPGQLGALTSQPLHRHGSDPGS 1163


>gi50346158
          Length = 821

 Score = 1351 bits (3497), Expect = 0.0,   Method: Compositional matrix adjust.
 Identities = 678/702 (96%), Positives = 684/702 (97%), Gaps = 2/702 (0%)

Query: 1   DIMFIVDILINFRTTYVNANEEVVSHPGRIAVHYFKGWFLIDMVAAIPFDLLIFGSGSEE 60
           DIMFIVDILINFRTTYVNANEEVVSHPGRIAVHYFKGWFLIDMVAAIPFDLLIFGSGSEE
Sbjct: 120 DIMFIVDILINFRTTYVNANEEVVSHPGRIAVHYFKGWFLIDMVAAIPFDLLIFGSGSEE 179

Query: 61  LIGLLKTARLLRLVRVARKLDRYSEYGAAVLFLLMCTFALIAHWLACIWYAIGNMEQPHM 120
           LIGLLKTARLLRLVRVARKLDRYSEYGAAVLFLLMCTFALIAHWLACIWYAIGNMEQPHM
Sbjct: 180 LIGLLKTARLLRLVRVARKLDRYSEYGAAVLFLLMCTFALIAHWLACIWYAIGNMEQPHM 239

Query: 121 DSRIGWLHNLGDQIGKPYNSSGLGGPSIKDKYVTALYFTFSSLTSVGFGNVSPNTNSEKI 180
           DS IGWLHNLGDQIGKPYNSSGLGGPSIKDKYVTALYFTFSSLTSVGFGNVSPNTNSEKI
Sbjct: 240 DSHIGWLHNLGDQIGKPYNSSGLGGPSIKDKYVTALYFTFSSLTSVGFGNVSPNTNSEKI 299

Query: 181 FSICVMLIGSLMYASIFGNVSAIIQRLYSGTARYHTQMLRVREFIRFHQIPNPLRQRLEE 240
           FSICVMLIGSLMYASIFGNVSAIIQRLYSGTARYHTQMLRVREFIRFHQIPNPLRQRLEE
Sbjct: 300 FSICVMLIGSLMYASIFGNVSAIIQRLYSGTARYHTQMLRVREFIRFHQIPNPLRQRLEE 359

Query: 241 YFQHAWSYTNGIDMNAVLKGFPECLQADICLHLNRSLLQHCKPFRGATKGCLRALAMKFK 300
           YFQHAWSYTNGIDMNAVLKGFPECLQADICLHLNRSLLQHCKPFRGATKGCLRALAMKFK
Sbjct: 360 YFQHAWSYTNGIDMNAVLKGFPECLQADICLHLNRSLLQHCKPFRGATKGCLRALAMKFK 419

Query: 301 TTHAPPGDTLVHAGDLLTALYFISRGSIEILRGDVVVAILGKNDIFGEPLNLYARPGKSN 360
           TTHAPPGDTLVHAGDLLTALYFISRGSIEILRGDVVVAILGKNDIFGEPLNLYARPGKSN
Sbjct: 420 TTHAPPGDTLVHAGDLLTALYFISRGSIEILRGDVVVAILGKNDIFGEPLNLYARPGKSN 479

Query: 361 GDVRALTYCDLHKIHRDDLLEVLDMYPEFSDHFWSSLEITFNLRDTNMIPGSPGSTELEG 420
           GDVRALTYCDLHKIHRDDLLEVLDMYPEFSDHFWSSLEITFNLRDTNMIPGSP S ELE 
Sbjct: 480 GDVRALTYCDLHKIHRDDLLEVLDMYPEFSDHFWSSLEITFNLRDTNMIPGSPSSAELES 539

Query: 421 GFSRQRKRKLSFRRRTDKDTEQPGEVSAL--GPGRAGAGPSSRGRPGGPWGESPSSGPSS 478
           GF+RQRKRKLSFRRRTDKDTEQPGEVSAL  GP R G GPS RG+PGGPWGESPSSGPSS
Sbjct: 540 GFNRQRKRKLSFRRRTDKDTEQPGEVSALGQGPARVGPGPSCRGQPGGPWGESPSSGPSS 599

Query: 479 PESSEDEGPGRSSSPLRLVPFSSPRPPGEPPGGEPLMEDCEKSSDTCNPLSGAFSGVSNI 538
           PESSEDEGPGRSSSPLRLVPFSSPRPPG+ PGGEPL ED EKSSDTCNPLSGAFSGVSNI
Sbjct: 600 PESSEDEGPGRSSSPLRLVPFSSPRPPGDSPGGEPLTEDGEKSSDTCNPLSGAFSGVSNI 659

Query: 539 FSFWGDSRGRQYQELPRCPAPTPSLLNIPLSSPGRRPRGDVESRLDALQRQLNRLETRLS 598
           FSFWGDSRGRQYQELPRCPAP PSLLNIPLSSPGRR RGDVESRLDALQRQLNRLETRLS
Sbjct: 660 FSFWGDSRGRQYQELPRCPAPAPSLLNIPLSSPGRRSRGDVESRLDALQRQLNRLETRLS 719

Query: 599 ADMATVLQLLQRQMTLVPPAYSAVTTPGPGPTSTSPLLPVSPLPTLTLDSLSQVSQFMAC 658
           ADMATVLQLLQRQMTLVPPAYSAVTTPGPGPTSTSPLLPV P+PTLTLDSLSQVSQF+A 
Sbjct: 720 ADMATVLQLLQRQMTLVPPAYSAVTTPGPGPTSTSPLLPVGPVPTLTLDSLSQVSQFVAF 779

Query: 659 EELPPGAPELPQEGPTRRLSLPGQLGALTSQPLHRHGSDPGS 700
           EELP GAPELPQ+GPTRRLSLPGQLGALTSQPLHRHGSDPGS
Sbjct: 780 EELPAGAPELPQDGPTRRLSLPGQLGALTSQPLHRHGSDPGS 821


>gi290543555
          Length = 1158

 Score = 1327 bits (3435), Expect = 0.0,   Method: Compositional matrix adjust.
 Identities = 674/700 (96%), Positives = 683/700 (97%), Gaps = 1/700 (0%)

Query: 1    DIMFIVDILINFRTTYVNANEEVVSHPGRIAVHYFKGWFLIDMVAAIPFDLLIFGSGSEE 60
            DIMFIVDILINFRTTYVNANEEVVSHPGRIAVHYFKGWFLIDMVAAIPFDLLIFGSGSEE
Sbjct: 460  DIMFIVDILINFRTTYVNANEEVVSHPGRIAVHYFKGWFLIDMVAAIPFDLLIFGSGSEE 519

Query: 61   LIGLLKTARLLRLVRVARKLDRYSEYGAAVLFLLMCTFALIAHWLACIWYAIGNMEQPHM 120
            LIGLLKTARLLRLVRVARKLDRYSEYGAAVLFLLMCTFALIAHWLACIWYAIGNMEQP M
Sbjct: 520  LIGLLKTARLLRLVRVARKLDRYSEYGAAVLFLLMCTFALIAHWLACIWYAIGNMEQPDM 579

Query: 121  DSRIGWLHNLGDQIGKPYNSSGLGGPSIKDKYVTALYFTFSSLTSVGFGNVSPNTNSEKI 180
            +SRIGWLHNLGDQIGKPYNSSGLGGPSIKDKYVTALYFTFSSLTSVGFGNVSPNTNSEKI
Sbjct: 580  NSRIGWLHNLGDQIGKPYNSSGLGGPSIKDKYVTALYFTFSSLTSVGFGNVSPNTNSEKI 639

Query: 181  FSICVMLIGSLMYASIFGNVSAIIQRLYSGTARYHTQMLRVREFIRFHQIPNPLRQRLEE 240
            FSICVMLIGSLMYASIFGNVSAIIQRLYSGTARYHTQMLRVREFIRFHQIPNPLRQRLEE
Sbjct: 640  FSICVMLIGSLMYASIFGNVSAIIQRLYSGTARYHTQMLRVREFIRFHQIPNPLRQRLEE 699

Query: 241  YFQHAWSYTNGIDMNAVLKGFPECLQADICLHLNRSLLQHCKPFRGATKGCLRALAMKFK 300
            YFQHAWSYTNGIDMNAVLKGFPECLQADICLHLNRSLLQHCKPFRGATKGCLRALAMKFK
Sbjct: 700  YFQHAWSYTNGIDMNAVLKGFPECLQADICLHLNRSLLQHCKPFRGATKGCLRALAMKFK 759

Query: 301  TTHAPPGDTLVHAGDLLTALYFISRGSIEILRGDVVVAILGKNDIFGEPLNLYARPGKSN 360
            TTHAPPGDTLVHAGDLLTALYFISRGSIEILRGDVVVAILGKNDIFGEPLNLYARPGKSN
Sbjct: 760  TTHAPPGDTLVHAGDLLTALYFISRGSIEILRGDVVVAILGKNDIFGEPLNLYARPGKSN 819

Query: 361  GDVRALTYCDLHKIHRDDLLEVLDMYPEFSDHFWSSLEITFNLRDTNMIPGSPGSTELEG 420
            GDVRALTYCDLHKIHRDDLLEVLDMYPEFSDHFWSSLEITFNLRDTNMIPGSPGSTELEG
Sbjct: 820  GDVRALTYCDLHKIHRDDLLEVLDMYPEFSDHFWSSLEITFNLRDTNMIPGSPGSTELEG 879

Query: 421  GFSRQRKRKLSFRRRTDKDTEQPGEVSALGPGRAGAGPSSRGRPGGPWGESPSSGPSSPE 480
            GF+RQR+RKLSFRRRTDKD EQPGEV ALGP R GAGPSS GRPG PWG+SPSSGPSSPE
Sbjct: 880  GFNRQRRRKLSFRRRTDKDPEQPGEVPALGPARVGAGPSSWGRPGTPWGDSPSSGPSSPE 939

Query: 481  SSEDEGPGRSSSPLRLVPFSSPRPPGEPPGGEPLMEDCEKSSDTCNPLSGAFSGVSNIFS 540
            SSEDEG GRSSSPLRLVPFSSPRPPGEP G E L ED +K SDTCNPLSGAFSGVSNIFS
Sbjct: 940  SSEDEGQGRSSSPLRLVPFSSPRPPGEPRGAETLTEDGDK-SDTCNPLSGAFSGVSNIFS 998

Query: 541  FWGDSRGRQYQELPRCPAPTPSLLNIPLSSPGRRPRGDVESRLDALQRQLNRLETRLSAD 600
            FWGDSRGRQYQELPRCPAP PSLLNIPLSSPGRRPRGDVESRLDALQRQLNRLETRLSAD
Sbjct: 999  FWGDSRGRQYQELPRCPAPAPSLLNIPLSSPGRRPRGDVESRLDALQRQLNRLETRLSAD 1058

Query: 601  MATVLQLLQRQMTLVPPAYSAVTTPGPGPTSTSPLLPVSPLPTLTLDSLSQVSQFMACEE 660
            MATVLQLLQRQMTLVPPAYSAVTTPGPGP STSPLLP+SP+PTLTLDSLSQVSQF+A EE
Sbjct: 1059 MATVLQLLQRQMTLVPPAYSAVTTPGPGPASTSPLLPISPIPTLTLDSLSQVSQFVAFEE 1118

Query: 661  LPPGAPELPQEGPTRRLSLPGQLGALTSQPLHRHGSDPGS 700
            LPPGAPELPQ+GPTRRLSLPGQLGALTSQPLHRHGSDPGS
Sbjct: 1119 LPPGAPELPQDGPTRRLSLPGQLGALTSQPLHRHGSDPGS 1158


>gi354478334
          Length = 1063

 Score = 1322 bits (3422), Expect = 0.0,   Method: Compositional matrix adjust.
 Identities = 666/702 (94%), Positives = 673/702 (95%), Gaps = 13/702 (1%)

Query: 1    DIMFIVDILINFRTTYVNANEEVVSHPGRIAVHYFKGWFLIDMVAAIPFDLLIFGSGSEE 60
            DIMFIVDILINFRTTYVNANEEVVSHPGRIAVHYFKGWFLIDMVAAIPFDLLIFGSGSEE
Sbjct: 373  DIMFIVDILINFRTTYVNANEEVVSHPGRIAVHYFKGWFLIDMVAAIPFDLLIFGSGSEE 432

Query: 61   LIGLLKTARLLRLVRVARKLDRYSEYGAAVLFLLMCTFALIAHWLACIWYAIGNMEQPHM 120
            LIGLLKTARLLRLVRVARKLDRYSEYGAAVLFLLMCTFALIAHWLACIWYAIGNMEQPHM
Sbjct: 433  LIGLLKTARLLRLVRVARKLDRYSEYGAAVLFLLMCTFALIAHWLACIWYAIGNMEQPHM 492

Query: 121  DSRIGWLHNLGDQIGKPYNSSGLGGPSIKDKYVTALYFTFSSLTSVGFGNVSPNTNSEKI 180
            DSRIGWLHNLGDQIGKPYNSSGLGGPSIKDKYVTALYFTFSSLTSVGFGNVSPNTNSEKI
Sbjct: 493  DSRIGWLHNLGDQIGKPYNSSGLGGPSIKDKYVTALYFTFSSLTSVGFGNVSPNTNSEKI 552

Query: 181  FSICVMLIGSLMYASIFGNVSAIIQRLYSGTARYHTQMLRVREFIRFHQIPNPLRQRLEE 240
            FSICVMLIGSLMYASIFGNVSAIIQRLYSGTARYHTQMLRVREFIRFHQIPNPLRQRLEE
Sbjct: 553  FSICVMLIGSLMYASIFGNVSAIIQRLYSGTARYHTQMLRVREFIRFHQIPNPLRQRLEE 612

Query: 241  YFQHAWSYTNGIDMNAVLKGFPECLQADICLHLNRSLLQHCKPFRGATKGCLRALAMKFK 300
            YFQHAWSYTNGIDMNAVLKGFPECLQADICLHLNRSLLQHCKPFRGATKGCLRALAMKFK
Sbjct: 613  YFQHAWSYTNGIDMNAVLKGFPECLQADICLHLNRSLLQHCKPFRGATKGCLRALAMKFK 672

Query: 301  TTHAPPGDTLVHAGDLLTALYFISRGSIEILRGDVVVAILGKNDIFGEPLNLYARPGKSN 360
            TTHAPPGDTLVHAGDLLTALYFISRGSIEILRGDVVVAILGKNDIFGEPLNLYARPGKSN
Sbjct: 673  TTHAPPGDTLVHAGDLLTALYFISRGSIEILRGDVVVAILGKNDIFGEPLNLYARPGKSN 732

Query: 361  GDVRALTYCDLHKIHRDDLLEVLDMYPEFSDHFWSSLEITFNLRDTNMIPGSPGSTELEG 420
            GDVRALTYCDLHKIHRDDLLEVLDMYPEFSDHFWSSLEITFNLRDTNMIPGSPGS E+E 
Sbjct: 733  GDVRALTYCDLHKIHRDDLLEVLDMYPEFSDHFWSSLEITFNLRDTNMIPGSPGSAEIES 792

Query: 421  GFSRQRKRKLSFRRRTDKDTEQPGEVSAL--GPGRAGAGPSSRGRPGGPWGESPSSGPSS 478
            GF+RQRK            TEQPGEVSAL  GP R GAGPS RG+PGGPWGESPSSGPSS
Sbjct: 793  GFNRQRKH-----------TEQPGEVSALGQGPARVGAGPSCRGQPGGPWGESPSSGPSS 841

Query: 479  PESSEDEGPGRSSSPLRLVPFSSPRPPGEPPGGEPLMEDCEKSSDTCNPLSGAFSGVSNI 538
            PESSEDEGPGRSSSPLRLVPFSSPRPPG+ PGGEPL E+ EKSSDTCNPLSGAFSGVSNI
Sbjct: 842  PESSEDEGPGRSSSPLRLVPFSSPRPPGDSPGGEPLTEEGEKSSDTCNPLSGAFSGVSNI 901

Query: 539  FSFWGDSRGRQYQELPRCPAPTPSLLNIPLSSPGRRPRGDVESRLDALQRQLNRLETRLS 598
            FSFWGDSRGRQYQELPRCPAP PSLLNIPLSSPGRR RGDVESRLDALQRQLNRLETRLS
Sbjct: 902  FSFWGDSRGRQYQELPRCPAPAPSLLNIPLSSPGRRSRGDVESRLDALQRQLNRLETRLS 961

Query: 599  ADMATVLQLLQRQMTLVPPAYSAVTTPGPGPTSTSPLLPVSPLPTLTLDSLSQVSQFMAC 658
            ADMATVLQLLQRQMTLVPPAYSAVTTPGPGP  TSPLLPV P+PTLTLDSLSQVSQFMA 
Sbjct: 962  ADMATVLQLLQRQMTLVPPAYSAVTTPGPGPAPTSPLLPVGPVPTLTLDSLSQVSQFMAF 1021

Query: 659  EELPPGAPELPQEGPTRRLSLPGQLGALTSQPLHRHGSDPGS 700
            EELP GAPELPQ+GPTRRLSLPGQLGALTSQPLHRHGSDPGS
Sbjct: 1022 EELPTGAPELPQDGPTRRLSLPGQLGALTSQPLHRHGSDPGS 1063


>gi26006798
          Length = 1162

 Score = 1322 bits (3421), Expect = 0.0,   Method: Compositional matrix adjust.
 Identities = 678/702 (96%), Positives = 684/702 (97%), Gaps = 3/702 (0%)

Query: 1    DIMFIVDILINFRTTYVNANEEVVSHPGRIAVHYFKGWFLIDMVAAIPFDLLIFGSGSEE 60
            DIMFIVDILINFRTTYVNANEEVVSHPGRIAVHYFKGWFLIDMVAAIPFDLLIFGSGSEE
Sbjct: 462  DIMFIVDILINFRTTYVNANEEVVSHPGRIAVHYFKGWFLIDMVAAIPFDLLIFGSGSEE 521

Query: 61   LIGLLKTARLLRLVRVARKLDRYSEYGAAVLFLLMCTFALIAHWLACIWYAIGNMEQPHM 120
            LIGLLKTARLLRLVRVARKLDRYSEYGAAVLFLLMCTFALIAHWLACIWYAIGNMEQPHM
Sbjct: 522  LIGLLKTARLLRLVRVARKLDRYSEYGAAVLFLLMCTFALIAHWLACIWYAIGNMEQPHM 581

Query: 121  DSRIGWLHNLGDQIGKPYNSSGLGGPSIKDKYVTALYFTFSSLTSVGFGNVSPNTNSEKI 180
            DS IGWLHNLGDQIGKPYNSSGLGGPSIKDKYVTALYFTFSSLTSVGFGNVSPNTNSEKI
Sbjct: 582  DSHIGWLHNLGDQIGKPYNSSGLGGPSIKDKYVTALYFTFSSLTSVGFGNVSPNTNSEKI 641

Query: 181  FSICVMLIGSLMYASIFGNVSAIIQRLYSGTARYHTQMLRVREFIRFHQIPNPLRQRLEE 240
            FSICVMLIGSLMYASIFGNVSAIIQRLYSGTARYHTQMLRVREFIRFHQIPNPLRQRLEE
Sbjct: 642  FSICVMLIGSLMYASIFGNVSAIIQRLYSGTARYHTQMLRVREFIRFHQIPNPLRQRLEE 701

Query: 241  YFQHAWSYTNGIDMNAVLKGFPECLQADICLHLNRSLLQHCKPFRGATKGCLRALAMKFK 300
            YFQHAWSYTNGIDMNAVLKGFPECLQADICLHLNRSLLQHCKPFRGATKGCLRALAMKFK
Sbjct: 702  YFQHAWSYTNGIDMNAVLKGFPECLQADICLHLNRSLLQHCKPFRGATKGCLRALAMKFK 761

Query: 301  TTHAPPGDTLVHAGDLLTALYFISRGSIEILRGDVVVAILGKNDIFGEPLNLYARPGKSN 360
            TTHAPPGDTLVHAGDLLTALYFISRGSIEILRGDVVVAILGKNDIFGEPLNLYARPGKSN
Sbjct: 762  TTHAPPGDTLVHAGDLLTALYFISRGSIEILRGDVVVAILGKNDIFGEPLNLYARPGKSN 821

Query: 361  GDVRALTYCDLHKIHRDDLLEVLDMYPEFSDHFWSSLEITFNLRDTNMIPGSPGSTELEG 420
            GDVRALTYCDLHKIHRDDLLEVLDMYPEFSDHFWSSLEITFNLRDTNMIPGSPGS ELE 
Sbjct: 822  GDVRALTYCDLHKIHRDDLLEVLDMYPEFSDHFWSSLEITFNLRDTNMIPGSPGSAELES 881

Query: 421  GFSRQRKRKLSFRRRTDKDTEQPGEVSAL--GPGRAGAGPSSRGRPGGPWGESPSSGPSS 478
            GF+RQRKRKLSFRRRTDKDTEQPGEVSAL  GP R G GPS RG+PGGPWGESPSSGPSS
Sbjct: 882  GFNRQRKRKLSFRRRTDKDTEQPGEVSALGQGPARVGPGPSCRGQPGGPWGESPSSGPSS 941

Query: 479  PESSEDEGPGRSSSPLRLVPFSSPRPPGEPPGGEPLMEDCEKSSDTCNPLSGAFSGVSNI 538
            PESSEDEGPGRSSSPLRLVPFSSPRPPG+PPGGEPL ED EK SDTCNPLSGAFSGVSNI
Sbjct: 942  PESSEDEGPGRSSSPLRLVPFSSPRPPGDPPGGEPLTEDGEK-SDTCNPLSGAFSGVSNI 1000

Query: 539  FSFWGDSRGRQYQELPRCPAPTPSLLNIPLSSPGRRPRGDVESRLDALQRQLNRLETRLS 598
            FSFWGDSRGRQYQELPRCPAP PSLLNIPLSSPGRR RGDVESRLDALQRQLNRLETRLS
Sbjct: 1001 FSFWGDSRGRQYQELPRCPAPAPSLLNIPLSSPGRRSRGDVESRLDALQRQLNRLETRLS 1060

Query: 599  ADMATVLQLLQRQMTLVPPAYSAVTTPGPGPTSTSPLLPVSPLPTLTLDSLSQVSQFMAC 658
            ADMATVLQLLQRQMTLVPPAYSAVTTPGPGPTS SPLLPV P+PTLTLDSLSQVSQF+A 
Sbjct: 1061 ADMATVLQLLQRQMTLVPPAYSAVTTPGPGPTSASPLLPVGPVPTLTLDSLSQVSQFVAF 1120

Query: 659  EELPPGAPELPQEGPTRRLSLPGQLGALTSQPLHRHGSDPGS 700
            EELP GAPELPQ+GPTRRLSLPGQLGALTSQPLHRHGSDPGS
Sbjct: 1121 EELPAGAPELPQDGPTRRLSLPGQLGALTSQPLHRHGSDPGS 1162


>gi148671198
          Length = 1136

 Score = 1321 bits (3420), Expect = 0.0,   Method: Compositional matrix adjust.
 Identities = 678/702 (96%), Positives = 684/702 (97%), Gaps = 3/702 (0%)

Query: 1    DIMFIVDILINFRTTYVNANEEVVSHPGRIAVHYFKGWFLIDMVAAIPFDLLIFGSGSEE 60
            DIMFIVDILINFRTTYVNANEEVVSHPGRIAVHYFKGWFLIDMVAAIPFDLLIFGSGSEE
Sbjct: 436  DIMFIVDILINFRTTYVNANEEVVSHPGRIAVHYFKGWFLIDMVAAIPFDLLIFGSGSEE 495

Query: 61   LIGLLKTARLLRLVRVARKLDRYSEYGAAVLFLLMCTFALIAHWLACIWYAIGNMEQPHM 120
            LIGLLKTARLLRLVRVARKLDRYSEYGAAVLFLLMCTFALIAHWLACIWYAIGNMEQPHM
Sbjct: 496  LIGLLKTARLLRLVRVARKLDRYSEYGAAVLFLLMCTFALIAHWLACIWYAIGNMEQPHM 555

Query: 121  DSRIGWLHNLGDQIGKPYNSSGLGGPSIKDKYVTALYFTFSSLTSVGFGNVSPNTNSEKI 180
            DS IGWLHNLGDQIGKPYNSSGLGGPSIKDKYVTALYFTFSSLTSVGFGNVSPNTNSEKI
Sbjct: 556  DSHIGWLHNLGDQIGKPYNSSGLGGPSIKDKYVTALYFTFSSLTSVGFGNVSPNTNSEKI 615

Query: 181  FSICVMLIGSLMYASIFGNVSAIIQRLYSGTARYHTQMLRVREFIRFHQIPNPLRQRLEE 240
            FSICVMLIGSLMYASIFGNVSAIIQRLYSGTARYHTQMLRVREFIRFHQIPNPLRQRLEE
Sbjct: 616  FSICVMLIGSLMYASIFGNVSAIIQRLYSGTARYHTQMLRVREFIRFHQIPNPLRQRLEE 675

Query: 241  YFQHAWSYTNGIDMNAVLKGFPECLQADICLHLNRSLLQHCKPFRGATKGCLRALAMKFK 300
            YFQHAWSYTNGIDMNAVLKGFPECLQADICLHLNRSLLQHCKPFRGATKGCLRALAMKFK
Sbjct: 676  YFQHAWSYTNGIDMNAVLKGFPECLQADICLHLNRSLLQHCKPFRGATKGCLRALAMKFK 735

Query: 301  TTHAPPGDTLVHAGDLLTALYFISRGSIEILRGDVVVAILGKNDIFGEPLNLYARPGKSN 360
            TTHAPPGDTLVHAGDLLTALYFISRGSIEILRGDVVVAILGKNDIFGEPLNLYARPGKSN
Sbjct: 736  TTHAPPGDTLVHAGDLLTALYFISRGSIEILRGDVVVAILGKNDIFGEPLNLYARPGKSN 795

Query: 361  GDVRALTYCDLHKIHRDDLLEVLDMYPEFSDHFWSSLEITFNLRDTNMIPGSPGSTELEG 420
            GDVRALTYCDLHKIHRDDLLEVLDMYPEFSDHFWSSLEITFNLRDTNMIPGSPGS ELE 
Sbjct: 796  GDVRALTYCDLHKIHRDDLLEVLDMYPEFSDHFWSSLEITFNLRDTNMIPGSPGSAELES 855

Query: 421  GFSRQRKRKLSFRRRTDKDTEQPGEVSAL--GPGRAGAGPSSRGRPGGPWGESPSSGPSS 478
            GF+RQRKRKLSFRRRTDKDTEQPGEVSAL  GP R G GPS RG+PGGPWGESPSSGPSS
Sbjct: 856  GFNRQRKRKLSFRRRTDKDTEQPGEVSALGQGPARVGPGPSCRGQPGGPWGESPSSGPSS 915

Query: 479  PESSEDEGPGRSSSPLRLVPFSSPRPPGEPPGGEPLMEDCEKSSDTCNPLSGAFSGVSNI 538
            PESSEDEGPGRSSSPLRLVPFSSPRPPG+PPGGEPL ED EK SDTCNPLSGAFSGVSNI
Sbjct: 916  PESSEDEGPGRSSSPLRLVPFSSPRPPGDPPGGEPLTEDGEK-SDTCNPLSGAFSGVSNI 974

Query: 539  FSFWGDSRGRQYQELPRCPAPTPSLLNIPLSSPGRRPRGDVESRLDALQRQLNRLETRLS 598
            FSFWGDSRGRQYQELPRCPAP PSLLNIPLSSPGRR RGDVESRLDALQRQLNRLETRLS
Sbjct: 975  FSFWGDSRGRQYQELPRCPAPAPSLLNIPLSSPGRRSRGDVESRLDALQRQLNRLETRLS 1034

Query: 599  ADMATVLQLLQRQMTLVPPAYSAVTTPGPGPTSTSPLLPVSPLPTLTLDSLSQVSQFMAC 658
            ADMATVLQLLQRQMTLVPPAYSAVTTPGPGPTS SPLLPV P+PTLTLDSLSQVSQF+A 
Sbjct: 1035 ADMATVLQLLQRQMTLVPPAYSAVTTPGPGPTSASPLLPVGPVPTLTLDSLSQVSQFVAF 1094

Query: 659  EELPPGAPELPQEGPTRRLSLPGQLGALTSQPLHRHGSDPGS 700
            EELP GAPELPQ+GPTRRLSLPGQLGALTSQPLHRHGSDPGS
Sbjct: 1095 EELPAGAPELPQDGPTRRLSLPGQLGALTSQPLHRHGSDPGS 1136


>gi157042785
          Length = 1162

 Score = 1321 bits (3420), Expect = 0.0,   Method: Compositional matrix adjust.
 Identities = 678/702 (96%), Positives = 684/702 (97%), Gaps = 3/702 (0%)

Query: 1    DIMFIVDILINFRTTYVNANEEVVSHPGRIAVHYFKGWFLIDMVAAIPFDLLIFGSGSEE 60
            DIMFIVDILINFRTTYVNANEEVVSHPGRIAVHYFKGWFLIDMVAAIPFDLLIFGSGSEE
Sbjct: 462  DIMFIVDILINFRTTYVNANEEVVSHPGRIAVHYFKGWFLIDMVAAIPFDLLIFGSGSEE 521

Query: 61   LIGLLKTARLLRLVRVARKLDRYSEYGAAVLFLLMCTFALIAHWLACIWYAIGNMEQPHM 120
            LIGLLKTARLLRLVRVARKLDRYSEYGAAVLFLLMCTFALIAHWLACIWYAIGNMEQPHM
Sbjct: 522  LIGLLKTARLLRLVRVARKLDRYSEYGAAVLFLLMCTFALIAHWLACIWYAIGNMEQPHM 581

Query: 121  DSRIGWLHNLGDQIGKPYNSSGLGGPSIKDKYVTALYFTFSSLTSVGFGNVSPNTNSEKI 180
            DS IGWLHNLGDQIGKPYNSSGLGGPSIKDKYVTALYFTFSSLTSVGFGNVSPNTNSEKI
Sbjct: 582  DSHIGWLHNLGDQIGKPYNSSGLGGPSIKDKYVTALYFTFSSLTSVGFGNVSPNTNSEKI 641

Query: 181  FSICVMLIGSLMYASIFGNVSAIIQRLYSGTARYHTQMLRVREFIRFHQIPNPLRQRLEE 240
            FSICVMLIGSLMYASIFGNVSAIIQRLYSGTARYHTQMLRVREFIRFHQIPNPLRQRLEE
Sbjct: 642  FSICVMLIGSLMYASIFGNVSAIIQRLYSGTARYHTQMLRVREFIRFHQIPNPLRQRLEE 701

Query: 241  YFQHAWSYTNGIDMNAVLKGFPECLQADICLHLNRSLLQHCKPFRGATKGCLRALAMKFK 300
            YFQHAWSYTNGIDMNAVLKGFPECLQADICLHLNRSLLQHCKPFRGATKGCLRALAMKFK
Sbjct: 702  YFQHAWSYTNGIDMNAVLKGFPECLQADICLHLNRSLLQHCKPFRGATKGCLRALAMKFK 761

Query: 301  TTHAPPGDTLVHAGDLLTALYFISRGSIEILRGDVVVAILGKNDIFGEPLNLYARPGKSN 360
            TTHAPPGDTLVHAGDLLTALYFISRGSIEILRGDVVVAILGKNDIFGEPLNLYARPGKSN
Sbjct: 762  TTHAPPGDTLVHAGDLLTALYFISRGSIEILRGDVVVAILGKNDIFGEPLNLYARPGKSN 821

Query: 361  GDVRALTYCDLHKIHRDDLLEVLDMYPEFSDHFWSSLEITFNLRDTNMIPGSPGSTELEG 420
            GDVRALTYCDLHKIHRDDLLEVLDMYPEFSDHFWSSLEITFNLRDTNMIPGSPGS ELE 
Sbjct: 822  GDVRALTYCDLHKIHRDDLLEVLDMYPEFSDHFWSSLEITFNLRDTNMIPGSPGSAELES 881

Query: 421  GFSRQRKRKLSFRRRTDKDTEQPGEVSAL--GPGRAGAGPSSRGRPGGPWGESPSSGPSS 478
            GF+RQRKRKLSFRRRTDKDTEQPGEVSAL  GP R G GPS RG+PGGPWGESPSSGPSS
Sbjct: 882  GFNRQRKRKLSFRRRTDKDTEQPGEVSALGQGPARVGPGPSCRGQPGGPWGESPSSGPSS 941

Query: 479  PESSEDEGPGRSSSPLRLVPFSSPRPPGEPPGGEPLMEDCEKSSDTCNPLSGAFSGVSNI 538
            PESSEDEGPGRSSSPLRLVPFSSPRPPG+PPGGEPL ED EK SDTCNPLSGAFSGVSNI
Sbjct: 942  PESSEDEGPGRSSSPLRLVPFSSPRPPGDPPGGEPLTEDGEK-SDTCNPLSGAFSGVSNI 1000

Query: 539  FSFWGDSRGRQYQELPRCPAPTPSLLNIPLSSPGRRPRGDVESRLDALQRQLNRLETRLS 598
            FSFWGDSRGRQYQELPRCPAP PSLLNIPLSSPGRR RGDVESRLDALQRQLNRLETRLS
Sbjct: 1001 FSFWGDSRGRQYQELPRCPAPAPSLLNIPLSSPGRRSRGDVESRLDALQRQLNRLETRLS 1060

Query: 599  ADMATVLQLLQRQMTLVPPAYSAVTTPGPGPTSTSPLLPVSPLPTLTLDSLSQVSQFMAC 658
            ADMATVLQLLQRQMTLVPPAYSAVTTPGPGPTS SPLLPV P+PTLTLDSLSQVSQF+A 
Sbjct: 1061 ADMATVLQLLQRQMTLVPPAYSAVTTPGPGPTSASPLLPVGPVPTLTLDSLSQVSQFVAF 1120

Query: 659  EELPPGAPELPQEGPTRRLSLPGQLGALTSQPLHRHGSDPGS 700
            EELP GAPELPQ+GPTRRLSLPGQLGALTSQPLHRHGSDPGS
Sbjct: 1121 EELPAGAPELPQDGPTRRLSLPGQLGALTSQPLHRHGSDPGS 1162


>gi2582017
          Length = 1103

 Score = 1320 bits (3416), Expect = 0.0,   Method: Compositional matrix adjust.
 Identities = 678/702 (96%), Positives = 684/702 (97%), Gaps = 3/702 (0%)

Query: 1    DIMFIVDILINFRTTYVNANEEVVSHPGRIAVHYFKGWFLIDMVAAIPFDLLIFGSGSEE 60
            DIMFIVDILINFRTTYVNANEEVVSHPGRIAVHYFKGWFLIDMVAAIPFDLLIFGSGSEE
Sbjct: 403  DIMFIVDILINFRTTYVNANEEVVSHPGRIAVHYFKGWFLIDMVAAIPFDLLIFGSGSEE 462

Query: 61   LIGLLKTARLLRLVRVARKLDRYSEYGAAVLFLLMCTFALIAHWLACIWYAIGNMEQPHM 120
            LIGLLKTARLLRLVRVARKLDRYSEYGAAVLFLLMCTFALIAHWLACIWYAIGNMEQPHM
Sbjct: 463  LIGLLKTARLLRLVRVARKLDRYSEYGAAVLFLLMCTFALIAHWLACIWYAIGNMEQPHM 522

Query: 121  DSRIGWLHNLGDQIGKPYNSSGLGGPSIKDKYVTALYFTFSSLTSVGFGNVSPNTNSEKI 180
            DS IGWLHNLGDQIGKPYNSSGLGGPSIKDKYVTALYFTFSSLTSVGFGNVSPNTNSEKI
Sbjct: 523  DSHIGWLHNLGDQIGKPYNSSGLGGPSIKDKYVTALYFTFSSLTSVGFGNVSPNTNSEKI 582

Query: 181  FSICVMLIGSLMYASIFGNVSAIIQRLYSGTARYHTQMLRVREFIRFHQIPNPLRQRLEE 240
            FSICVMLIGSLMYASIFGNVSAIIQRLYSGTARYHTQMLRVREFIRFHQIPNPLRQRLEE
Sbjct: 583  FSICVMLIGSLMYASIFGNVSAIIQRLYSGTARYHTQMLRVREFIRFHQIPNPLRQRLEE 642

Query: 241  YFQHAWSYTNGIDMNAVLKGFPECLQADICLHLNRSLLQHCKPFRGATKGCLRALAMKFK 300
            YFQHAWSYTNGIDMNAVLKGFPECLQADICLHLNRSLLQHCKPFRGATKGCLRALAMKFK
Sbjct: 643  YFQHAWSYTNGIDMNAVLKGFPECLQADICLHLNRSLLQHCKPFRGATKGCLRALAMKFK 702

Query: 301  TTHAPPGDTLVHAGDLLTALYFISRGSIEILRGDVVVAILGKNDIFGEPLNLYARPGKSN 360
            TTHAPPGDTLVHAGDLLTALYFISRGSIEILRGDVVVAILGKNDIFGEPLNLYARPGKSN
Sbjct: 703  TTHAPPGDTLVHAGDLLTALYFISRGSIEILRGDVVVAILGKNDIFGEPLNLYARPGKSN 762

Query: 361  GDVRALTYCDLHKIHRDDLLEVLDMYPEFSDHFWSSLEITFNLRDTNMIPGSPGSTELEG 420
            GDVRALTYCDLHKIHRDDLLEVLDMYPEFSDHFWSSLEITFNLRDTNMIPGSPGS ELE 
Sbjct: 763  GDVRALTYCDLHKIHRDDLLEVLDMYPEFSDHFWSSLEITFNLRDTNMIPGSPGSAELES 822

Query: 421  GFSRQRKRKLSFRRRTDKDTEQPGEVSAL--GPGRAGAGPSSRGRPGGPWGESPSSGPSS 478
            GF+RQRKRKLSFRRRTDKDTEQPGEVSAL  GP R G GPS RG+PGGPWGESPSSGPSS
Sbjct: 823  GFNRQRKRKLSFRRRTDKDTEQPGEVSALGQGPARVGPGPSCRGQPGGPWGESPSSGPSS 882

Query: 479  PESSEDEGPGRSSSPLRLVPFSSPRPPGEPPGGEPLMEDCEKSSDTCNPLSGAFSGVSNI 538
            PESSEDEGPGRSSSPLRLVPFSSPRPPG+PPGGEPL ED EK SDTCNPLSGAFSGVSNI
Sbjct: 883  PESSEDEGPGRSSSPLRLVPFSSPRPPGDPPGGEPLTEDGEK-SDTCNPLSGAFSGVSNI 941

Query: 539  FSFWGDSRGRQYQELPRCPAPTPSLLNIPLSSPGRRPRGDVESRLDALQRQLNRLETRLS 598
            FSFWGDSRGRQYQELPRCPAP PSLLNIPLSSPGRR RGDVESRLDALQRQLNRLETRLS
Sbjct: 942  FSFWGDSRGRQYQELPRCPAPAPSLLNIPLSSPGRRSRGDVESRLDALQRQLNRLETRLS 1001

Query: 599  ADMATVLQLLQRQMTLVPPAYSAVTTPGPGPTSTSPLLPVSPLPTLTLDSLSQVSQFMAC 658
            ADMATVLQLLQRQMTLVPPAYSAVTTPGPGPTS SPLLPV P+PTLTLDSLSQVSQF+A 
Sbjct: 1002 ADMATVLQLLQRQMTLVPPAYSAVTTPGPGPTSASPLLPVGPVPTLTLDSLSQVSQFVAF 1061

Query: 659  EELPPGAPELPQEGPTRRLSLPGQLGALTSQPLHRHGSDPGS 700
            EELP GAPELPQ+GPTRRLSLPGQLGALTSQPLHRHGSDPGS
Sbjct: 1062 EELPAGAPELPQDGPTRRLSLPGQLGALTSQPLHRHGSDPGS 1103


>gi2582016
          Length = 820

 Score = 1316 bits (3407), Expect = 0.0,   Method: Compositional matrix adjust.
 Identities = 678/702 (96%), Positives = 684/702 (97%), Gaps = 3/702 (0%)

Query: 1   DIMFIVDILINFRTTYVNANEEVVSHPGRIAVHYFKGWFLIDMVAAIPFDLLIFGSGSEE 60
           DIMFIVDILINFRTTYVNANEEVVSHPGRIAVHYFKGWFLIDMVAAIPFDLLIFGSGSEE
Sbjct: 120 DIMFIVDILINFRTTYVNANEEVVSHPGRIAVHYFKGWFLIDMVAAIPFDLLIFGSGSEE 179

Query: 61  LIGLLKTARLLRLVRVARKLDRYSEYGAAVLFLLMCTFALIAHWLACIWYAIGNMEQPHM 120
           LIGLLKTARLLRLVRVARKLDRYSEYGAAVLFLLMCTFALIAHWLACIWYAIGNMEQPHM
Sbjct: 180 LIGLLKTARLLRLVRVARKLDRYSEYGAAVLFLLMCTFALIAHWLACIWYAIGNMEQPHM 239

Query: 121 DSRIGWLHNLGDQIGKPYNSSGLGGPSIKDKYVTALYFTFSSLTSVGFGNVSPNTNSEKI 180
           DS IGWLHNLGDQIGKPYNSSGLGGPSIKDKYVTALYFTFSSLTSVGFGNVSPNTNSEKI
Sbjct: 240 DSHIGWLHNLGDQIGKPYNSSGLGGPSIKDKYVTALYFTFSSLTSVGFGNVSPNTNSEKI 299

Query: 181 FSICVMLIGSLMYASIFGNVSAIIQRLYSGTARYHTQMLRVREFIRFHQIPNPLRQRLEE 240
           FSICVMLIGSLMYASIFGNVSAIIQRLYSGTARYHTQMLRVREFIRFHQIPNPLRQRLEE
Sbjct: 300 FSICVMLIGSLMYASIFGNVSAIIQRLYSGTARYHTQMLRVREFIRFHQIPNPLRQRLEE 359

Query: 241 YFQHAWSYTNGIDMNAVLKGFPECLQADICLHLNRSLLQHCKPFRGATKGCLRALAMKFK 300
           YFQHAWSYTNGIDMNAVLKGFPECLQADICLHLNRSLLQHCKPFRGATKGCLRALAMKFK
Sbjct: 360 YFQHAWSYTNGIDMNAVLKGFPECLQADICLHLNRSLLQHCKPFRGATKGCLRALAMKFK 419

Query: 301 TTHAPPGDTLVHAGDLLTALYFISRGSIEILRGDVVVAILGKNDIFGEPLNLYARPGKSN 360
           TTHAPPGDTLVHAGDLLTALYFISRGSIEILRGDVVVAILGKNDIFGEPLNLYARPGKSN
Sbjct: 420 TTHAPPGDTLVHAGDLLTALYFISRGSIEILRGDVVVAILGKNDIFGEPLNLYARPGKSN 479

Query: 361 GDVRALTYCDLHKIHRDDLLEVLDMYPEFSDHFWSSLEITFNLRDTNMIPGSPGSTELEG 420
           GDVRALTYCDLHKIHRDDLLEVLDMYPEFSDHFWSSLEITFNLRDTNMIPGSPGS ELE 
Sbjct: 480 GDVRALTYCDLHKIHRDDLLEVLDMYPEFSDHFWSSLEITFNLRDTNMIPGSPGSAELES 539

Query: 421 GFSRQRKRKLSFRRRTDKDTEQPGEVSAL--GPGRAGAGPSSRGRPGGPWGESPSSGPSS 478
           GF+RQRKRKLSFRRRTDKDTEQPGEVSAL  GP R G GPS RG+PGGPWGESPSSGPSS
Sbjct: 540 GFNRQRKRKLSFRRRTDKDTEQPGEVSALGQGPARVGPGPSCRGQPGGPWGESPSSGPSS 599

Query: 479 PESSEDEGPGRSSSPLRLVPFSSPRPPGEPPGGEPLMEDCEKSSDTCNPLSGAFSGVSNI 538
           PESSEDEGPGRSSSPLRLVPFSSPRPPG+PPGGEPL ED EK SDTCNPLSGAFSGVSNI
Sbjct: 600 PESSEDEGPGRSSSPLRLVPFSSPRPPGDPPGGEPLTEDGEK-SDTCNPLSGAFSGVSNI 658

Query: 539 FSFWGDSRGRQYQELPRCPAPTPSLLNIPLSSPGRRPRGDVESRLDALQRQLNRLETRLS 598
           FSFWGDSRGRQYQELPRCPAP PSLLNIPLSSPGRR RGDVESRLDALQRQLNRLETRLS
Sbjct: 659 FSFWGDSRGRQYQELPRCPAPAPSLLNIPLSSPGRRSRGDVESRLDALQRQLNRLETRLS 718

Query: 599 ADMATVLQLLQRQMTLVPPAYSAVTTPGPGPTSTSPLLPVSPLPTLTLDSLSQVSQFMAC 658
           ADMATVLQLLQRQMTLVPPAYSAVTTPGPGPTS SPLLPV P+PTLTLDSLSQVSQF+A 
Sbjct: 719 ADMATVLQLLQRQMTLVPPAYSAVTTPGPGPTSASPLLPVGPVPTLTLDSLSQVSQFVAF 778

Query: 659 EELPPGAPELPQEGPTRRLSLPGQLGALTSQPLHRHGSDPGS 700
           EELP GAPELPQ+GPTRRLSLPGQLGALTSQPLHRHGSDPGS
Sbjct: 779 EELPAGAPELPQDGPTRRLSLPGQLGALTSQPLHRHGSDPGS 820


>gi2582009
          Length = 1162

 Score = 1315 bits (3403), Expect = 0.0,   Method: Compositional matrix adjust.
 Identities = 676/702 (96%), Positives = 683/702 (97%), Gaps = 3/702 (0%)

Query: 1    DIMFIVDILINFRTTYVNANEEVVSHPGRIAVHYFKGWFLIDMVAAIPFDLLIFGSGSEE 60
            DIMFIVDILINFRTTYVNANEEVVSHPGRIAVHYFKGWFLIDMVAAIPFDLLIFGSGSEE
Sbjct: 462  DIMFIVDILINFRTTYVNANEEVVSHPGRIAVHYFKGWFLIDMVAAIPFDLLIFGSGSEE 521

Query: 61   LIGLLKTARLLRLVRVARKLDRYSEYGAAVLFLLMCTFALIAHWLACIWYAIGNMEQPHM 120
            LIGLLKTARLLRLVRVARKLDRYSEYGAAVLFLLMCTFALIAHWLACIWYAIGNMEQPHM
Sbjct: 522  LIGLLKTARLLRLVRVARKLDRYSEYGAAVLFLLMCTFALIAHWLACIWYAIGNMEQPHM 581

Query: 121  DSRIGWLHNLGDQIGKPYNSSGLGGPSIKDKYVTALYFTFSSLTSVGFGNVSPNTNSEKI 180
            DS IGWLHNLGDQIGKPYNSSGLGGPSIKDKYVTALYFTFSSLTSVGFGNVSPNTNSEKI
Sbjct: 582  DSHIGWLHNLGDQIGKPYNSSGLGGPSIKDKYVTALYFTFSSLTSVGFGNVSPNTNSEKI 641

Query: 181  FSICVMLIGSLMYASIFGNVSAIIQRLYSGTARYHTQMLRVREFIRFHQIPNPLRQRLEE 240
            FSICVMLIGSLMYASIFGNVSAIIQRLYSGTARYHTQMLRVREFIRFHQIPNPLRQRLEE
Sbjct: 642  FSICVMLIGSLMYASIFGNVSAIIQRLYSGTARYHTQMLRVREFIRFHQIPNPLRQRLEE 701

Query: 241  YFQHAWSYTNGIDMNAVLKGFPECLQADICLHLNRSLLQHCKPFRGATKGCLRALAMKFK 300
            YFQHAWSYTNGIDMNAVLKGFPECLQADICLHLNRSLLQHCKPFRGATKG LRALAMKFK
Sbjct: 702  YFQHAWSYTNGIDMNAVLKGFPECLQADICLHLNRSLLQHCKPFRGATKGYLRALAMKFK 761

Query: 301  TTHAPPGDTLVHAGDLLTALYFISRGSIEILRGDVVVAILGKNDIFGEPLNLYARPGKSN 360
            TTHAPPGDTLVHAGDLLTALYFISRGSIEILRGDVVVAILGKNDIFGEPLNLYARPGKSN
Sbjct: 762  TTHAPPGDTLVHAGDLLTALYFISRGSIEILRGDVVVAILGKNDIFGEPLNLYARPGKSN 821

Query: 361  GDVRALTYCDLHKIHRDDLLEVLDMYPEFSDHFWSSLEITFNLRDTNMIPGSPGSTELEG 420
            GDVRALTYCDLHKIHRDDLLEVLDMYPEFSDHFWSSLEITFNLRDTNMIPGSPGS ELE 
Sbjct: 822  GDVRALTYCDLHKIHRDDLLEVLDMYPEFSDHFWSSLEITFNLRDTNMIPGSPGSAELES 881

Query: 421  GFSRQRKRKLSFRRRTDKDTEQPGEVSAL--GPGRAGAGPSSRGRPGGPWGESPSSGPSS 478
            GF+RQRKRKLSFRRRTDKDTEQPGEVSAL  GP R G GPS RG+PGGPWGESPSSGPSS
Sbjct: 882  GFNRQRKRKLSFRRRTDKDTEQPGEVSALGQGPARVGPGPSCRGQPGGPWGESPSSGPSS 941

Query: 479  PESSEDEGPGRSSSPLRLVPFSSPRPPGEPPGGEPLMEDCEKSSDTCNPLSGAFSGVSNI 538
            PESSEDEGPGRSSSPLRLVPFSSPRPPG+PPGGEPL ED EK SDTCNPLSGAFSGVSNI
Sbjct: 942  PESSEDEGPGRSSSPLRLVPFSSPRPPGDPPGGEPLTEDGEK-SDTCNPLSGAFSGVSNI 1000

Query: 539  FSFWGDSRGRQYQELPRCPAPTPSLLNIPLSSPGRRPRGDVESRLDALQRQLNRLETRLS 598
            FSFWG+SRGRQYQELPRCPAP PSLLNIPLSSPGRR RGDVESRLDALQRQLNRLETRLS
Sbjct: 1001 FSFWGNSRGRQYQELPRCPAPAPSLLNIPLSSPGRRSRGDVESRLDALQRQLNRLETRLS 1060

Query: 599  ADMATVLQLLQRQMTLVPPAYSAVTTPGPGPTSTSPLLPVSPLPTLTLDSLSQVSQFMAC 658
            ADMATVLQLLQRQMTLVPPAYSAVTTPGPGPTS SPLLPV P+PTLTLDSLSQVSQF+A 
Sbjct: 1061 ADMATVLQLLQRQMTLVPPAYSAVTTPGPGPTSASPLLPVGPVPTLTLDSLSQVSQFVAF 1120

Query: 659  EELPPGAPELPQEGPTRRLSLPGQLGALTSQPLHRHGSDPGS 700
            EELP GAPELPQ+GPTRRLSLPGQLGALTSQPLHRHGSDPGS
Sbjct: 1121 EELPAGAPELPQDGPTRRLSLPGQLGALTSQPLHRHGSDPGS 1162


>gi2582011
          Length = 820

 Score = 1312 bits (3395), Expect = 0.0,   Method: Compositional matrix adjust.
 Identities = 676/702 (96%), Positives = 683/702 (97%), Gaps = 3/702 (0%)

Query: 1   DIMFIVDILINFRTTYVNANEEVVSHPGRIAVHYFKGWFLIDMVAAIPFDLLIFGSGSEE 60
           DIMFIVDILINFRTTYVNANEEVVSHPGRIAVHYFKGWFLIDMVAAIPFDLLIFGSGSEE
Sbjct: 120 DIMFIVDILINFRTTYVNANEEVVSHPGRIAVHYFKGWFLIDMVAAIPFDLLIFGSGSEE 179

Query: 61  LIGLLKTARLLRLVRVARKLDRYSEYGAAVLFLLMCTFALIAHWLACIWYAIGNMEQPHM 120
           LIGLLKTARLLRLVRVARKLDRYSEYGAAVLFLLMCTFALIAHWLACIWYAIGNMEQPHM
Sbjct: 180 LIGLLKTARLLRLVRVARKLDRYSEYGAAVLFLLMCTFALIAHWLACIWYAIGNMEQPHM 239

Query: 121 DSRIGWLHNLGDQIGKPYNSSGLGGPSIKDKYVTALYFTFSSLTSVGFGNVSPNTNSEKI 180
           DS IGWLHNLGDQIGKPYNSSGLGGPSIKDKYVTALYFTFSSLTSVGFGNVSPNTNSEKI
Sbjct: 240 DSHIGWLHNLGDQIGKPYNSSGLGGPSIKDKYVTALYFTFSSLTSVGFGNVSPNTNSEKI 299

Query: 181 FSICVMLIGSLMYASIFGNVSAIIQRLYSGTARYHTQMLRVREFIRFHQIPNPLRQRLEE 240
           FSICVMLIGSLMYASIFGNVSAIIQRLYSGTARYHTQMLRVREFIRFHQIPNPLRQRLEE
Sbjct: 300 FSICVMLIGSLMYASIFGNVSAIIQRLYSGTARYHTQMLRVREFIRFHQIPNPLRQRLEE 359

Query: 241 YFQHAWSYTNGIDMNAVLKGFPECLQADICLHLNRSLLQHCKPFRGATKGCLRALAMKFK 300
           YFQHAWSYTNGIDMNAVLKGFPECLQADICLHLNRSLLQHCKPFRGATKG LRALAMKFK
Sbjct: 360 YFQHAWSYTNGIDMNAVLKGFPECLQADICLHLNRSLLQHCKPFRGATKGYLRALAMKFK 419

Query: 301 TTHAPPGDTLVHAGDLLTALYFISRGSIEILRGDVVVAILGKNDIFGEPLNLYARPGKSN 360
           TTHAPPGDTLVHAGDLLTALYFISRGSIEILRGDVVVAILGKNDIFGEPLNLYARPGKSN
Sbjct: 420 TTHAPPGDTLVHAGDLLTALYFISRGSIEILRGDVVVAILGKNDIFGEPLNLYARPGKSN 479

Query: 361 GDVRALTYCDLHKIHRDDLLEVLDMYPEFSDHFWSSLEITFNLRDTNMIPGSPGSTELEG 420
           GDVRALTYCDLHKIHRDDLLEVLDMYPEFSDHFWSSLEITFNLRDTNMIPGSPGS ELE 
Sbjct: 480 GDVRALTYCDLHKIHRDDLLEVLDMYPEFSDHFWSSLEITFNLRDTNMIPGSPGSAELES 539

Query: 421 GFSRQRKRKLSFRRRTDKDTEQPGEVSAL--GPGRAGAGPSSRGRPGGPWGESPSSGPSS 478
           GF+RQRKRKLSFRRRTDKDTEQPGEVSAL  GP R G GPS RG+PGGPWGESPSSGPSS
Sbjct: 540 GFNRQRKRKLSFRRRTDKDTEQPGEVSALGQGPARVGPGPSCRGQPGGPWGESPSSGPSS 599

Query: 479 PESSEDEGPGRSSSPLRLVPFSSPRPPGEPPGGEPLMEDCEKSSDTCNPLSGAFSGVSNI 538
           PESSEDEGPGRSSSPLRLVPFSSPRPPG+PPGGEPL ED EK SDTCNPLSGAFSGVSNI
Sbjct: 600 PESSEDEGPGRSSSPLRLVPFSSPRPPGDPPGGEPLTEDGEK-SDTCNPLSGAFSGVSNI 658

Query: 539 FSFWGDSRGRQYQELPRCPAPTPSLLNIPLSSPGRRPRGDVESRLDALQRQLNRLETRLS 598
           FSFWG+SRGRQYQELPRCPAP PSLLNIPLSSPGRR RGDVESRLDALQRQLNRLETRLS
Sbjct: 659 FSFWGNSRGRQYQELPRCPAPAPSLLNIPLSSPGRRSRGDVESRLDALQRQLNRLETRLS 718

Query: 599 ADMATVLQLLQRQMTLVPPAYSAVTTPGPGPTSTSPLLPVSPLPTLTLDSLSQVSQFMAC 658
           ADMATVLQLLQRQMTLVPPAYSAVTTPGPGPTS SPLLPV P+PTLTLDSLSQVSQF+A 
Sbjct: 719 ADMATVLQLLQRQMTLVPPAYSAVTTPGPGPTSASPLLPVGPVPTLTLDSLSQVSQFVAF 778

Query: 659 EELPPGAPELPQEGPTRRLSLPGQLGALTSQPLHRHGSDPGS 700
           EELP GAPELPQ+GPTRRLSLPGQLGALTSQPLHRHGSDPGS
Sbjct: 779 EELPAGAPELPQDGPTRRLSLPGQLGALTSQPLHRHGSDPGS 820


>gi50978876
          Length = 1158

 Score = 1305 bits (3377), Expect = 0.0,   Method: Compositional matrix adjust.
 Identities = 684/700 (97%), Positives = 689/700 (98%)

Query: 1    DIMFIVDILINFRTTYVNANEEVVSHPGRIAVHYFKGWFLIDMVAAIPFDLLIFGSGSEE 60
            DIMFIVDILINFRTTYVNANEEVVSHPGRIAVHYFKGWFLIDMVAAIPFDLLIFGSGSEE
Sbjct: 459  DIMFIVDILINFRTTYVNANEEVVSHPGRIAVHYFKGWFLIDMVAAIPFDLLIFGSGSEE 518

Query: 61   LIGLLKTARLLRLVRVARKLDRYSEYGAAVLFLLMCTFALIAHWLACIWYAIGNMEQPHM 120
            LIGLLKTARLLRLVRVARKLDRYSEYGAAVLFLLMCTFALIAHWLACIWYAIGNMEQPHM
Sbjct: 519  LIGLLKTARLLRLVRVARKLDRYSEYGAAVLFLLMCTFALIAHWLACIWYAIGNMEQPHM 578

Query: 121  DSRIGWLHNLGDQIGKPYNSSGLGGPSIKDKYVTALYFTFSSLTSVGFGNVSPNTNSEKI 180
            DSRIGWLHNLGDQIGKPYNSSGLGGPSIKDKYVTALYFTFSSLTSVGFGNVSPNTNSEKI
Sbjct: 579  DSRIGWLHNLGDQIGKPYNSSGLGGPSIKDKYVTALYFTFSSLTSVGFGNVSPNTNSEKI 638

Query: 181  FSICVMLIGSLMYASIFGNVSAIIQRLYSGTARYHTQMLRVREFIRFHQIPNPLRQRLEE 240
            FSICVMLIGSLMYASIFGNVSAIIQRLYSGTARYHTQMLRVREFIRFHQIPNPLRQRLEE
Sbjct: 639  FSICVMLIGSLMYASIFGNVSAIIQRLYSGTARYHTQMLRVREFIRFHQIPNPLRQRLEE 698

Query: 241  YFQHAWSYTNGIDMNAVLKGFPECLQADICLHLNRSLLQHCKPFRGATKGCLRALAMKFK 300
            YFQHAWSYTNGIDMNAVLKGFPECLQADICLHLNRSLLQHCKPFRGATKGCLRALAMKFK
Sbjct: 699  YFQHAWSYTNGIDMNAVLKGFPECLQADICLHLNRSLLQHCKPFRGATKGCLRALAMKFK 758

Query: 301  TTHAPPGDTLVHAGDLLTALYFISRGSIEILRGDVVVAILGKNDIFGEPLNLYARPGKSN 360
            TTHAPPGDTLVHAGDLLTALYFISRGSIEILRGDVVVAILGKNDIFGEPLNLYARPGKSN
Sbjct: 759  TTHAPPGDTLVHAGDLLTALYFISRGSIEILRGDVVVAILGKNDIFGEPLNLYARPGKSN 818

Query: 361  GDVRALTYCDLHKIHRDDLLEVLDMYPEFSDHFWSSLEITFNLRDTNMIPGSPGSTELEG 420
            GDVRALTYCDLHKIHRDDLLEVLDMYPEFSDHFWSSLEITFNLRDTNMIPGSPGS ELEG
Sbjct: 819  GDVRALTYCDLHKIHRDDLLEVLDMYPEFSDHFWSSLEITFNLRDTNMIPGSPGSAELEG 878

Query: 421  GFSRQRKRKLSFRRRTDKDTEQPGEVSALGPGRAGAGPSSRGRPGGPWGESPSSGPSSPE 480
            GF+RQRKRKLSFRRRTD+D EQPGEVSALGPGRAGAGPS RGRPGGPWGESPSSGPSSPE
Sbjct: 879  GFNRQRKRKLSFRRRTDRDPEQPGEVSALGPGRAGAGPSGRGRPGGPWGESPSSGPSSPE 938

Query: 481  SSEDEGPGRSSSPLRLVPFSSPRPPGEPPGGEPLMEDCEKSSDTCNPLSGAFSGVSNIFS 540
            SSEDEGPGRSSSPLRLVPFSSPRPPGEPPGGEPL ED EKSSDTCNPLSGAFSGVSNIFS
Sbjct: 939  SSEDEGPGRSSSPLRLVPFSSPRPPGEPPGGEPLTEDGEKSSDTCNPLSGAFSGVSNIFS 998

Query: 541  FWGDSRGRQYQELPRCPAPTPSLLNIPLSSPGRRPRGDVESRLDALQRQLNRLETRLSAD 600
            FWGDSRG QYQELPRCPAPTPSLLNIPLSSP RRPRGDVE RLDALQRQLNRLETRLSAD
Sbjct: 999  FWGDSRGHQYQELPRCPAPTPSLLNIPLSSPCRRPRGDVEGRLDALQRQLNRLETRLSAD 1058

Query: 601  MATVLQLLQRQMTLVPPAYSAVTTPGPGPTSTSPLLPVSPLPTLTLDSLSQVSQFMACEE 660
            MATVLQLLQRQMTL+PPAYSAVTTPGPGPTSTS LLPVSP+PTLTLDSLSQVSQFMA EE
Sbjct: 1059 MATVLQLLQRQMTLIPPAYSAVTTPGPGPTSTSSLLPVSPIPTLTLDSLSQVSQFMAFEE 1118

Query: 661  LPPGAPELPQEGPTRRLSLPGQLGALTSQPLHRHGSDPGS 700
            LPPGAPELPQ+GP RRLSLPGQLGALTSQPLHRHGSDPGS
Sbjct: 1119 LPPGAPELPQDGPPRRLSLPGQLGALTSQPLHRHGSDPGS 1158


>gi297682001
          Length = 1071

 Score = 1303 bits (3373), Expect = 0.0,   Method: Compositional matrix adjust.
 Identities = 643/667 (96%), Positives = 645/667 (96%), Gaps = 5/667 (0%)

Query: 34   YFKGWFLIDMVAAIPFDLLIFGSGSEELIGLLKTARLLRLVRVARKLDRYSEYGAAVLFL 93
            Y   + L     AIP     FG     LIGLLKTARLLRLVRVARKLDRYSEYGAAVLFL
Sbjct: 410  YSAAFLLXXXWCAIPLSW-SFG----LLIGLLKTARLLRLVRVARKLDRYSEYGAAVLFL 464

Query: 94   LMCTFALIAHWLACIWYAIGNMEQPHMDSRIGWLHNLGDQIGKPYNSSGLGGPSIKDKYV 153
            LMCTFALIAHWLACIWYAIGNMEQPHMDSRIGWLHNLGDQIGKPYNSSGLGGPSIKDKYV
Sbjct: 465  LMCTFALIAHWLACIWYAIGNMEQPHMDSRIGWLHNLGDQIGKPYNSSGLGGPSIKDKYV 524

Query: 154  TALYFTFSSLTSVGFGNVSPNTNSEKIFSICVMLIGSLMYASIFGNVSAIIQRLYSGTAR 213
            TALYFTFSSLTSVGFGNVSPNTNSEKIFSICVMLIGSLMYASIFGNVSAIIQRLYSGTAR
Sbjct: 525  TALYFTFSSLTSVGFGNVSPNTNSEKIFSICVMLIGSLMYASIFGNVSAIIQRLYSGTAR 584

Query: 214  YHTQMLRVREFIRFHQIPNPLRQRLEEYFQHAWSYTNGIDMNAVLKGFPECLQADICLHL 273
            YHTQMLRVREFIRFHQIPNPLRQRLEEYFQHAWSYTNGIDMNAVLKGFPECLQADICLHL
Sbjct: 585  YHTQMLRVREFIRFHQIPNPLRQRLEEYFQHAWSYTNGIDMNAVLKGFPECLQADICLHL 644

Query: 274  NRSLLQHCKPFRGATKGCLRALAMKFKTTHAPPGDTLVHAGDLLTALYFISRGSIEILRG 333
            NRSLLQHCKPFRGATKGCLRALAMKFKTTHAPPGDTLVHAGDLLTALYFISRGSIEILRG
Sbjct: 645  NRSLLQHCKPFRGATKGCLRALAMKFKTTHAPPGDTLVHAGDLLTALYFISRGSIEILRG 704

Query: 334  DVVVAILGKNDIFGEPLNLYARPGKSNGDVRALTYCDLHKIHRDDLLEVLDMYPEFSDHF 393
            DVVVAILGKNDIFGEPLNLYARPGKSNGDVRALTYCDLHKIHRDDLLEVLDMYPEFSDHF
Sbjct: 705  DVVVAILGKNDIFGEPLNLYARPGKSNGDVRALTYCDLHKIHRDDLLEVLDMYPEFSDHF 764

Query: 394  WSSLEITFNLRDTNMIPGSPGSTELEGGFSRQRKRKLSFRRRTDKDTEQPGEVSALGPGR 453
            WSSLEITFNLRDTNMIPGSPGS ELEGGFSRQRKRKLSFRRRTDKDTEQPGEVSALGPGR
Sbjct: 765  WSSLEITFNLRDTNMIPGSPGSAELEGGFSRQRKRKLSFRRRTDKDTEQPGEVSALGPGR 824

Query: 454  AGAGPSSRGRPGGPWGESPSSGPSSPESSEDEGPGRSSSPLRLVPFSSPRPPGEPPGGEP 513
            AGAGPSSRGRPGGPWGESPSSGPSSPESSEDEGPGRSSSPLRLVPFSSPRPPGEPPGGEP
Sbjct: 825  AGAGPSSRGRPGGPWGESPSSGPSSPESSEDEGPGRSSSPLRLVPFSSPRPPGEPPGGEP 884

Query: 514  LMEDCEKSSDTCNPLSGAFSGVSNIFSFWGDSRGRQYQELPRCPAPTPSLLNIPLSSPGR 573
            LMEDCEKSSDTCNPLSGAFSGVSNIFSFWGDSR RQYQELPRCPAPTPSLLNIPLSSPGR
Sbjct: 885  LMEDCEKSSDTCNPLSGAFSGVSNIFSFWGDSRDRQYQELPRCPAPTPSLLNIPLSSPGR 944

Query: 574  RPRGDVESRLDALQRQLNRLETRLSADMATVLQLLQRQMTLVPPAYSAVTTPGPGPTSTS 633
            RPRGDVESRLDALQRQLNRLETRLSADMATVLQLLQRQMTLVPPAYSAVTTPGPGPTSTS
Sbjct: 945  RPRGDVESRLDALQRQLNRLETRLSADMATVLQLLQRQMTLVPPAYSAVTTPGPGPTSTS 1004

Query: 634  PLLPVSPLPTLTLDSLSQVSQFMACEELPPGAPELPQEGPTRRLSLPGQLGALTSQPLHR 693
            PLLPVSPLPTLTLDSLSQVSQFMACEELPPGAPELPQ+GP RRLSLPGQLGALTSQPLHR
Sbjct: 1005 PLLPVSPLPTLTLDSLSQVSQFMACEELPPGAPELPQDGPMRRLSLPGQLGALTSQPLHR 1064

Query: 694  HGSDPGS 700
            HGSDPGS
Sbjct: 1065 HGSDPGS 1071


>gi344235688
          Length = 1038

 Score = 1283 bits (3320), Expect = 0.0,   Method: Compositional matrix adjust.
 Identities = 651/702 (92%), Positives = 657/702 (93%), Gaps = 25/702 (3%)

Query: 1    DIMFIVDILINFRTTYVNANEEVVSHPGRIAVHYFKGWFLIDMVAAIPFDLLIFGSGSEE 60
            DIMFIVDILINFRTTYVNANEEVVSHPGRIAVHYFKGWFLIDMVAAIPFDLLIFGSGSEE
Sbjct: 360  DIMFIVDILINFRTTYVNANEEVVSHPGRIAVHYFKGWFLIDMVAAIPFDLLIFGSGSEE 419

Query: 61   LIGLLKTARLLRLVRVARKLDRYSEYGAAVLFLLMCTFALIAHWLACIWYAIGNMEQPHM 120
            LIGLLKTARLLRLVRVARKLDRYSEYGAAVLFLLMCTFALIAHWLACIWYAIGNMEQPHM
Sbjct: 420  LIGLLKTARLLRLVRVARKLDRYSEYGAAVLFLLMCTFALIAHWLACIWYAIGNMEQPHM 479

Query: 121  DSRIGWLHNLGDQIGKPYNSSGLGGPSIKDKYVTALYFTFSSLTSVGFGNVSPNTNSEKI 180
            DSRIGWLHNLGDQIGKPYNSSGLGGPSIKDKYVTALYFTFSSLTSVGFGNVSPNTNSEKI
Sbjct: 480  DSRIGWLHNLGDQIGKPYNSSGLGGPSIKDKYVTALYFTFSSLTSVGFGNVSPNTNSEKI 539

Query: 181  FSICVMLIGSLMYASIFGNVSAIIQRLYSGTARYHTQMLRVREFIRFHQIPNPLRQRLEE 240
            FSICVMLIGSLMYASIFGNVSAIIQRLYSGTARYHTQMLRVREFIRFHQIPNPLRQRLEE
Sbjct: 540  FSICVMLIGSLMYASIFGNVSAIIQRLYSGTARYHTQMLRVREFIRFHQIPNPLRQRLEE 599

Query: 241  YFQHAWSYTNGIDMNAVLKGFPECLQADICLHLNRSLLQHCKPFRGATKGCLRALAMKFK 300
            YFQHAWSYTNGIDMNAVLKGFPECLQADICLHLNRSLLQHCKPFRGATKGCLRALAMKFK
Sbjct: 600  YFQHAWSYTNGIDMNAVLKGFPECLQADICLHLNRSLLQHCKPFRGATKGCLRALAMKFK 659

Query: 301  TTHAPPGDTLVHAGDLLTALYFISRGSIEILRGDVVVAILGKNDIFGEPLNLYARPGKSN 360
            TTHAPPGDTLVHAGDLLTALYFISRGSIEILRGDVVVAILGKNDIFGEPLNLYARPGKSN
Sbjct: 660  TTHAPPGDTLVHAGDLLTALYFISRGSIEILRGDVVVAILGKNDIFGEPLNLYARPGKSN 719

Query: 361  GDVRALTYCDLHKIHRDDLLEVLDMYPEFSDHFWSSLEITFNLRDTNMIPGSPGSTELEG 420
            GDVRALTYCDLHKIHRDDLLEVLDMYPEFSDHFWSSLEITFNLRD               
Sbjct: 720  GDVRALTYCDLHKIHRDDLLEVLDMYPEFSDHFWSSLEITFNLRDA-------------- 765

Query: 421  GFSRQRKRKLSFRRRTDKDTEQPGEVSAL--GPGRAGAGPSSRGRPGGPWGESPSSGPSS 478
                     L+  R    DTEQPGEVSAL  GP R GAGPS RG+PGGPWGESPSSGPSS
Sbjct: 766  ---------LTPSREEGGDTEQPGEVSALGQGPARVGAGPSCRGQPGGPWGESPSSGPSS 816

Query: 479  PESSEDEGPGRSSSPLRLVPFSSPRPPGEPPGGEPLMEDCEKSSDTCNPLSGAFSGVSNI 538
            PESSEDEGPGRSSSPLRLVPFSSPRPPG+ PGGEPL E+ EKSSDTCNPLSGAFSGVSNI
Sbjct: 817  PESSEDEGPGRSSSPLRLVPFSSPRPPGDSPGGEPLTEEGEKSSDTCNPLSGAFSGVSNI 876

Query: 539  FSFWGDSRGRQYQELPRCPAPTPSLLNIPLSSPGRRPRGDVESRLDALQRQLNRLETRLS 598
            FSFWGDSRGRQYQELPRCPAP PSLLNIPLSSPGRR RGDVESRLDALQRQLNRLETRLS
Sbjct: 877  FSFWGDSRGRQYQELPRCPAPAPSLLNIPLSSPGRRSRGDVESRLDALQRQLNRLETRLS 936

Query: 599  ADMATVLQLLQRQMTLVPPAYSAVTTPGPGPTSTSPLLPVSPLPTLTLDSLSQVSQFMAC 658
            ADMATVLQLLQRQMTLVPPAYSAVTTPGPGP  TSPLLPV P+PTLTLDSLSQVSQFMA 
Sbjct: 937  ADMATVLQLLQRQMTLVPPAYSAVTTPGPGPAPTSPLLPVGPVPTLTLDSLSQVSQFMAF 996

Query: 659  EELPPGAPELPQEGPTRRLSLPGQLGALTSQPLHRHGSDPGS 700
            EELP GAPELPQ+GPTRRLSLPGQLGALTSQPLHRHGSDPGS
Sbjct: 997  EELPTGAPELPQDGPTRRLSLPGQLGALTSQPLHRHGSDPGS 1038


>gi3452413
          Length = 1133

 Score = 1276 bits (3303), Expect = 0.0,   Method: Compositional matrix adjust.
 Identities = 655/673 (97%), Positives = 657/673 (97%)

Query: 1    DIMFIVDILINFRTTYVNANEEVVSHPGRIAVHYFKGWFLIDMVAAIPFDLLIFGSGSEE 60
            DIMFIVDILINFRTTYVNANEEVVSHPGRIAVHYFKGWFLIDMVAAIPFDLLIFGSGSEE
Sbjct: 434  DIMFIVDILINFRTTYVNANEEVVSHPGRIAVHYFKGWFLIDMVAAIPFDLLIFGSGSEE 493

Query: 61   LIGLLKTARLLRLVRVARKLDRYSEYGAAVLFLLMCTFALIAHWLACIWYAIGNMEQPHM 120
            LIGLLKTARLLRLVRVARKLDRYSEYGAAVLFLLMCTFALIAHWLACIWYAIGNMEQPHM
Sbjct: 494  LIGLLKTARLLRLVRVARKLDRYSEYGAAVLFLLMCTFALIAHWLACIWYAIGNMEQPHM 553

Query: 121  DSRIGWLHNLGDQIGKPYNSSGLGGPSIKDKYVTALYFTFSSLTSVGFGNVSPNTNSEKI 180
            DSRIGWLHNLGDQIGKPYNSSGLGGPSIKDKYVTALYFTFSSLTSVGFGNVSPNTNSEKI
Sbjct: 554  DSRIGWLHNLGDQIGKPYNSSGLGGPSIKDKYVTALYFTFSSLTSVGFGNVSPNTNSEKI 613

Query: 181  FSICVMLIGSLMYASIFGNVSAIIQRLYSGTARYHTQMLRVREFIRFHQIPNPLRQRLEE 240
            FSICVMLIGSLMYASIFGNVSAIIQRLYSGTARYHTQMLRVREFIRFHQIPNPLRQRLEE
Sbjct: 614  FSICVMLIGSLMYASIFGNVSAIIQRLYSGTARYHTQMLRVREFIRFHQIPNPLRQRLEE 673

Query: 241  YFQHAWSYTNGIDMNAVLKGFPECLQADICLHLNRSLLQHCKPFRGATKGCLRALAMKFK 300
            YFQHAWSYTNGIDMNAVLKGFPECLQADICLHLNRSLLQHCKPFRGATKGCLRALAMKFK
Sbjct: 674  YFQHAWSYTNGIDMNAVLKGFPECLQADICLHLNRSLLQHCKPFRGATKGCLRALAMKFK 733

Query: 301  TTHAPPGDTLVHAGDLLTALYFISRGSIEILRGDVVVAILGKNDIFGEPLNLYARPGKSN 360
            TTHAPPGDTLVHAGDLLTALYFISRGSIEILRGDVVVAILGKNDIFGEPLNLYARPGKSN
Sbjct: 734  TTHAPPGDTLVHAGDLLTALYFISRGSIEILRGDVVVAILGKNDIFGEPLNLYARPGKSN 793

Query: 361  GDVRALTYCDLHKIHRDDLLEVLDMYPEFSDHFWSSLEITFNLRDTNMIPGSPGSTELEG 420
            GDVRALTYCDLHKIHRDDLLEVLDMYPEFSDHFWSSLEITFNLRDTNMIPGSPGSTELEG
Sbjct: 794  GDVRALTYCDLHKIHRDDLLEVLDMYPEFSDHFWSSLEITFNLRDTNMIPGSPGSTELEG 853

Query: 421  GFSRQRKRKLSFRRRTDKDTEQPGEVSALGPGRAGAGPSSRGRPGGPWGESPSSGPSSPE 480
            GFSRQRKRKLSFRRRTDKDTEQPGEVSALGPGRAGAGPSSRGRPGGPWGESPSSGPSSPE
Sbjct: 854  GFSRQRKRKLSFRRRTDKDTEQPGEVSALGPGRAGAGPSSRGRPGGPWGESPSSGPSSPE 913

Query: 481  SSEDEGPGRSSSPLRLVPFSSPRPPGEPPGGEPLMEDCEKSSDTCNPLSGAFSGVSNIFS 540
            SSEDEGPGRSSSPLRLVPFSSPRPPGEPPGGEPLMEDCEKSSDTCNPLSGAFSGVSNIFS
Sbjct: 914  SSEDEGPGRSSSPLRLVPFSSPRPPGEPPGGEPLMEDCEKSSDTCNPLSGAFSGVSNIFS 973

Query: 541  FWGDSRGRQYQELPRCPAPTPSLLNIPLSSPGRRPRGDVESRLDALQRQLNRLETRLSAD 600
            FWGDSRGRQYQELPRCPAPTPSLLNIPLSSPGRRPRGDVESRLDALQRQLNRLETRLSAD
Sbjct: 974  FWGDSRGRQYQELPRCPAPTPSLLNIPLSSPGRRPRGDVESRLDALQRQLNRLETRLSAD 1033

Query: 601  MATVLQLLQRQMTLVPPAYSAVTTPGPGPTSTSPLLPVSPLPTLTLDSLSQVSQFMACEE 660
            MATVLQLLQRQMTLVPPAYSAVTTPGPGPTSTSPLLPVSPLPTLTLDSLSQ         
Sbjct: 1034 MATVLQLLQRQMTLVPPAYSAVTTPGPGPTSTSPLLPVSPLPTLTLDSLSQFPSSWRVRS 1093

Query: 661  LPPGAPELPQEGP 673
             P G    P++ P
Sbjct: 1094 CPRGPQSFPKKAP 1106


>gi29835138
          Length = 1117

 Score = 1240 bits (3208), Expect = 0.0,   Method: Compositional matrix adjust.
 Identities = 637/657 (96%), Positives = 641/657 (97%), Gaps = 3/657 (0%)

Query: 1    DIMFIVDILINFRTTYVNANEEVVSHPGRIAVHYFKGWFLIDMVAAIPFDLLIFGSGSEE 60
            DIMFIVDILINFRTTYVNANEEVVSHPGRIAVHYFKGWFLIDMVAAIPFDLLIFGSGSEE
Sbjct: 462  DIMFIVDILINFRTTYVNANEEVVSHPGRIAVHYFKGWFLIDMVAAIPFDLLIFGSGSEE 521

Query: 61   LIGLLKTARLLRLVRVARKLDRYSEYGAAVLFLLMCTFALIAHWLACIWYAIGNMEQPHM 120
            LIGLLKTARLLRLVRVARKLDRYSEYGAAVLFLLMCTFALIAHWLACIWYAIGNMEQPHM
Sbjct: 522  LIGLLKTARLLRLVRVARKLDRYSEYGAAVLFLLMCTFALIAHWLACIWYAIGNMEQPHM 581

Query: 121  DSRIGWLHNLGDQIGKPYNSSGLGGPSIKDKYVTALYFTFSSLTSVGFGNVSPNTNSEKI 180
            DS IGWLHNLGDQIGKPYNSSGLGGPSIKDKYVTALYFTFSSLTSVGFGNVSPNTNSEKI
Sbjct: 582  DSHIGWLHNLGDQIGKPYNSSGLGGPSIKDKYVTALYFTFSSLTSVGFGNVSPNTNSEKI 641

Query: 181  FSICVMLIGSLMYASIFGNVSAIIQRLYSGTARYHTQMLRVREFIRFHQIPNPLRQRLEE 240
            FSICVMLIGSLMYASIFGNVSAIIQRLYSGTARYHTQMLRVREFIRFHQIPNPLRQRLEE
Sbjct: 642  FSICVMLIGSLMYASIFGNVSAIIQRLYSGTARYHTQMLRVREFIRFHQIPNPLRQRLEE 701

Query: 241  YFQHAWSYTNGIDMNAVLKGFPECLQADICLHLNRSLLQHCKPFRGATKGCLRALAMKFK 300
            YFQHAWSYTNGIDMNAVLKGFPECLQADICLHLNRSLLQHCKPFRGATKGCLRALAMKFK
Sbjct: 702  YFQHAWSYTNGIDMNAVLKGFPECLQADICLHLNRSLLQHCKPFRGATKGCLRALAMKFK 761

Query: 301  TTHAPPGDTLVHAGDLLTALYFISRGSIEILRGDVVVAILGKNDIFGEPLNLYARPGKSN 360
            TTHAPPGDTLVHAGDLLTALYFISRGSIEILRGDVVVAILGKNDIFGEPLNLYARPGKSN
Sbjct: 762  TTHAPPGDTLVHAGDLLTALYFISRGSIEILRGDVVVAILGKNDIFGEPLNLYARPGKSN 821

Query: 361  GDVRALTYCDLHKIHRDDLLEVLDMYPEFSDHFWSSLEITFNLRDTNMIPGSPGSTELEG 420
            GDVRALTYCDLHKIHRDDLLEVLDMYPEFSDHFWSSLEITFNLRDTNMIPGSPGS ELE 
Sbjct: 822  GDVRALTYCDLHKIHRDDLLEVLDMYPEFSDHFWSSLEITFNLRDTNMIPGSPGSAELES 881

Query: 421  GFSRQRKRKLSFRRRTDKDTEQPGEVSAL--GPGRAGAGPSSRGRPGGPWGESPSSGPSS 478
            GF+RQRKRKLSFRRRTDKDTEQPGEVSAL  GP R G GPS RG+PGGPWGESPSSGPSS
Sbjct: 882  GFNRQRKRKLSFRRRTDKDTEQPGEVSALGQGPARVGPGPSCRGQPGGPWGESPSSGPSS 941

Query: 479  PESSEDEGPGRSSSPLRLVPFSSPRPPGEPPGGEPLMEDCEKSSDTCNPLSGAFSGVSNI 538
            PESSEDEGPGRSSSPLRLVPFSSPRPPG+PPGGEPL ED EK SDTCNPLSGAFSGVSNI
Sbjct: 942  PESSEDEGPGRSSSPLRLVPFSSPRPPGDPPGGEPLTEDGEK-SDTCNPLSGAFSGVSNI 1000

Query: 539  FSFWGDSRGRQYQELPRCPAPTPSLLNIPLSSPGRRPRGDVESRLDALQRQLNRLETRLS 598
            FSFWGDSRGRQYQELPRCPAP PSLLNIPLSSPGRR RGDVESRLDALQRQLNRLETRLS
Sbjct: 1001 FSFWGDSRGRQYQELPRCPAPAPSLLNIPLSSPGRRSRGDVESRLDALQRQLNRLETRLS 1060

Query: 599  ADMATVLQLLQRQMTLVPPAYSAVTTPGPGPTSTSPLLPVSPLPTLTLDSLSQVSQF 655
            ADMATVLQLLQRQMTLVPPAYSAVTTPGPGPTS SPLLPV P+PTLTLDSLSQVSQF
Sbjct: 1061 ADMATVLQLLQRQMTLVPPAYSAVTTPGPGPTSASPLLPVGPVPTLTLDSLSQVSQF 1117


>gi126341148
          Length = 1162

 Score = 1222 bits (3163), Expect = 0.0,   Method: Compositional matrix adjust.
 Identities = 635/703 (90%), Positives = 654/703 (93%), Gaps = 3/703 (0%)

Query: 1    DIMFIVDILINFRTTYVNANEEVVSHPGRIAVHYFKGWFLIDMVAAIPFDLLIFGSGSEE 60
            DIMFIVDILINFRTTYVNANEEVVSHPGRIAVHYFKGWFLIDMVAAIPFDLLIFGSGSEE
Sbjct: 460  DIMFIVDILINFRTTYVNANEEVVSHPGRIAVHYFKGWFLIDMVAAIPFDLLIFGSGSEE 519

Query: 61   LIGLLKTARLLRLVRVARKLDRYSEYGAAVLFLLMCTFALIAHWLACIWYAIGNMEQPHM 120
            LIGLLKTARLLRLVRVARKLDRYSEYGAAVLFLLMCTFALIAHWLACIWYAIGNMEQP  
Sbjct: 520  LIGLLKTARLLRLVRVARKLDRYSEYGAAVLFLLMCTFALIAHWLACIWYAIGNMEQPLK 579

Query: 121  DSRIGWLHNLGDQIGKPYNSSGLGGPSIKDKYVTALYFTFSSLTSVGFGNVSPNTNSEKI 180
            DSRIGWLHNLG+QIGKPYN SG GGPSIKDKYVTALYFTFSSLTSVGFGNVSPNTNSEKI
Sbjct: 580  DSRIGWLHNLGEQIGKPYNGSGSGGPSIKDKYVTALYFTFSSLTSVGFGNVSPNTNSEKI 639

Query: 181  FSICVMLIGSLMYASIFGNVSAIIQRLYSGTARYHTQMLRVREFIRFHQIPNPLRQRLEE 240
            FSICVMLIGSLMYASIFGNVSAIIQRLYSGTARYHTQMLRVREFIRFHQIPNPLRQRLEE
Sbjct: 640  FSICVMLIGSLMYASIFGNVSAIIQRLYSGTARYHTQMLRVREFIRFHQIPNPLRQRLEE 699

Query: 241  YFQHAWSYTNGIDMNAVLKGFPECLQADICLHLNRSLLQHCKPFRGATKGCLRALAMKFK 300
            YFQHAWSYTNGIDMNAVLKGFPECLQADICLHLNRSLLQHCKPFRGATKGCLRALAMKFK
Sbjct: 700  YFQHAWSYTNGIDMNAVLKGFPECLQADICLHLNRSLLQHCKPFRGATKGCLRALAMKFK 759

Query: 301  TTHAPPGDTLVHAGDLLTALYFISRGSIEILRGDVVVAILGKNDIFGEPLNLYARPGKSN 360
            TTHAPPGDTLVHAGDLLTALYFISRGSIEILRGDVVVAILGKNDIFGEPLNLYARPGKSN
Sbjct: 760  TTHAPPGDTLVHAGDLLTALYFISRGSIEILRGDVVVAILGKNDIFGEPLNLYARPGKSN 819

Query: 361  GDVRALTYCDLHKIHRDDLLEVLDMYPEFSDHFWSSLEITFNLRDTNMIPGSPGSTELEG 420
            GDVRALTYCDLHKI RDDLLEVLDMYPEFSDHFWSSLEITFNLRDTNMIPGSPGSTEL+G
Sbjct: 820  GDVRALTYCDLHKIQRDDLLEVLDMYPEFSDHFWSSLEITFNLRDTNMIPGSPGSTELDG 879

Query: 421  GFSRQRKRKLSFRRRTDKDTEQPGEVSALGPGRAGAGPSSRGRPGGPWGESPSSGPSSPE 480
            GF+R R+RKLSFRRRTDKD EQ GE S +G GR G G  SR R GGPW ESPSSG SSPE
Sbjct: 880  GFNRLRRRKLSFRRRTDKDAEQSGEGSVVGLGREGMGAGSRARSGGPWDESPSSGASSPE 939

Query: 481  SSEDEG-PGRSSSPLRLVPFSSPRPPGEPPGGEPLMEDCEKSSDTCNPLSGAFSGVSNIF 539
            SSE++  PG  SSPLRLVPF SP+PP +   GEP+ E+ EK SDTCNPLSGAFSGVSNIF
Sbjct: 940  SSEEDETPGPGSSPLRLVPFPSPQPPRDLLSGEPMAEEAEKGSDTCNPLSGAFSGVSNIF 999

Query: 540  SFWGDSRGRQYQELPRCPAPTPS--LLNIPLSSPGRRPRGDVESRLDALQRQLNRLETRL 597
            SFWGDSR  QYQELPRCP PTP+  LLNIPL+SPGRRPRGDV+SRLDALQRQLNRLETRL
Sbjct: 1000 SFWGDSRSHQYQELPRCPTPTPTTGLLNIPLASPGRRPRGDVDSRLDALQRQLNRLETRL 1059

Query: 598  SADMATVLQLLQRQMTLVPPAYSAVTTPGPGPTSTSPLLPVSPLPTLTLDSLSQVSQFMA 657
            S DMA VLQLLQRQMTLVPPAYS VT P PG +S SPLLPVSP+PTLTL+SLSQVSQF+A
Sbjct: 1060 STDMAAVLQLLQRQMTLVPPAYSTVTPPAPGLSSGSPLLPVSPIPTLTLNSLSQVSQFLA 1119

Query: 658  CEELPPGAPELPQEGPTRRLSLPGQLGALTSQPLHRHGSDPGS 700
            CEEL PGA EL  +GP RRLSLPGQLG LTSQPLHRHGSDPGS
Sbjct: 1120 CEELLPGASELSHDGPARRLSLPGQLGVLTSQPLHRHGSDPGS 1162


>gi351695417
          Length = 1208

 Score = 1199 bits (3102), Expect = 0.0,   Method: Compositional matrix adjust.
 Identities = 633/722 (87%), Positives = 644/722 (89%), Gaps = 55/722 (7%)

Query: 1    DIMFIVDILINFRTTYVNANEEVVSHPGRIAVHYFKGWFLIDMVAAIPFDLLIFGSGSEE 60
            DIMFIVDILINFRTTYVNANEEVVSHPGRIAVHYFKGWFLIDMVAAIPFDLLIFGSGSEE
Sbjct: 520  DIMFIVDILINFRTTYVNANEEVVSHPGRIAVHYFKGWFLIDMVAAIPFDLLIFGSGSEE 579

Query: 61   LIGLLKTARLLRLVRVARKLDRYSEYGAAVLFLLMCTFALIAHWLACIWYAIGNMEQPHM 120
            LIGLLKTARLLRLVRVARKLDRYSEYGAAVLFLLMCTFALIAHWLACIWYAIGNMEQP +
Sbjct: 580  LIGLLKTARLLRLVRVARKLDRYSEYGAAVLFLLMCTFALIAHWLACIWYAIGNMEQPDV 639

Query: 121  DSRIGWLHNLGDQIGKPYNSSGLGGPSIKDKYVTALYFTFSSLTSVGFGNVSPNTNSEKI 180
            ++RIGWLHNLGDQIGKPYNSSGLGGPSIKDKYVTALYFTFSSLTSVGFGNVSPNTNSEKI
Sbjct: 640  NARIGWLHNLGDQIGKPYNSSGLGGPSIKDKYVTALYFTFSSLTSVGFGNVSPNTNSEKI 699

Query: 181  FSICVMLIGSLMYASIFGNVSAIIQRLYSGTARYHTQMLRVREFIRFHQIPNPLRQRLEE 240
            FSICVMLIGSLMYASIFGNVSAIIQRLYSGTARYHTQMLRVREFIRFHQIPNPLRQRLEE
Sbjct: 700  FSICVMLIGSLMYASIFGNVSAIIQRLYSGTARYHTQMLRVREFIRFHQIPNPLRQRLEE 759

Query: 241  YFQHAWSYTNGIDMNAVLKGFPECLQADICLHLN----------------------RSLL 278
            YFQHAWSYTNGIDMNAVLKGFPECLQADICLHLN                      RSLL
Sbjct: 760  YFQHAWSYTNGIDMNAVLKGFPECLQADICLHLNXXXXXXXXXXXXXXXXXXXXXXRSLL 819

Query: 279  QHCKPFRGATKGCLRALAMKFKTTHAPPGDTLVHAGDLLTALYFISRGSIEILRGDVVVA 338
            QHCKPFRGATKGCLRALAMKFKTTHAPPGDTLVHAGDLLTALYFISRGSIEILRGDVVVA
Sbjct: 820  QHCKPFRGATKGCLRALAMKFKTTHAPPGDTLVHAGDLLTALYFISRGSIEILRGDVVVA 879

Query: 339  ILGKNDIFGEPLNLYARPGKSNGDVRALTYCDLHKIHRDDLLEVLDMYPEFSDHFWSSLE 398
            ILGKNDIFGEPLNLYARPGKSNGDVRALTYCDLHKIHRDDLLEVLDMYPEFSDHFWSSLE
Sbjct: 880  ILGKNDIFGEPLNLYARPGKSNGDVRALTYCDLHKIHRDDLLEVLDMYPEFSDHFWSSLE 939

Query: 399  ITFNLRDTNMIPGSPGSTELEGGFSRQRKRKLSFRRRTDKDTEQPGEVSALGPGRAGAGP 458
            ITFNLRDTNMIPGSPGSTELEGGF+RQRKRKLSFRRRTDKD EQPGEV+ALGPG AG GP
Sbjct: 940  ITFNLRDTNMIPGSPGSTELEGGFNRQRKRKLSFRRRTDKDPEQPGEVAALGPGGAGGGP 999

Query: 459  SSRGRPGGPWGESPSSGPSSPESSEDEGPGRSSSPLRLVPFSSPRPPGEPPGGEPLMEDC 518
            S  G PG  WG+SPSSGPSSPESSEDEGPG SSSPLRLVPFSS                 
Sbjct: 1000 SGWGPPGTTWGDSPSSGPSSPESSEDEGPGLSSSPLRLVPFSS----------------- 1042

Query: 519  EKSSDTCNPLSGAFSGVSNIFSFWGDSRGRQYQELPRCPAPTPSLLNIPLSSPGRRPRGD 578
                                    G  RGRQYQELPRCPAPTPSLLNIPLSSPGRRPRGD
Sbjct: 1043 ----------------PRPPGEPRGGXRGRQYQELPRCPAPTPSLLNIPLSSPGRRPRGD 1086

Query: 579  VESRLDALQRQLNRLETRLSADMATVLQLLQRQMTLVPPAYSAVTTPGPGPTSTSPLLPV 638
            VESRLDALQRQLNRLETRLSADMATVLQLLQRQMTLVPPAYSAVTTPGPGPT+TSPLLP+
Sbjct: 1087 VESRLDALQRQLNRLETRLSADMATVLQLLQRQMTLVPPAYSAVTTPGPGPTATSPLLPI 1146

Query: 639  SPLPTLTLDSLSQVSQFMACEELPPGAPELPQEGPTRRLSLPGQLGALTSQPLHRHGSDP 698
            SP PTLTLDS+SQVSQ +A EELPPGAPELPQ+GPTRRLSLPGQLGALTSQPLHRHGSDP
Sbjct: 1147 SPAPTLTLDSISQVSQCVAFEELPPGAPELPQDGPTRRLSLPGQLGALTSQPLHRHGSDP 1206

Query: 699  GS 700
            GS
Sbjct: 1207 GS 1208


>gi363729842
          Length = 857

 Score = 1007 bits (2603), Expect = 0.0,   Method: Compositional matrix adjust.
 Identities = 526/676 (77%), Positives = 559/676 (82%), Gaps = 29/676 (4%)

Query: 1   DIMFIVDILINFRTTYVNANEEVVSHPGRIAVHYFKGWFLIDMVAAIPFDLLIFGSGSEE 60
           DIMFI+DILINFRTTYVN+NEEVVSHP +IA+HYFKGWFLIDMVAAIPFDLLIFGSGSEE
Sbjct: 98  DIMFIIDILINFRTTYVNSNEEVVSHPAKIAIHYFKGWFLIDMVAAIPFDLLIFGSGSEE 157

Query: 61  ---LIGLLKTARLLRLVRVARKLDRYSEYGAAVLFLLMCTFALIAHWLACIWYAIGNMEQ 117
              LIGLLKTARLLRLVRVARKLDRYSEYGAAVLFLLMCTFALIAHWLACIWYAIGN+E 
Sbjct: 158 TTTLIGLLKTARLLRLVRVARKLDRYSEYGAAVLFLLMCTFALIAHWLACIWYAIGNVE- 216

Query: 118 PHMDSRIGWLHNLGDQIGKPYNSSG-LGGPSIKDKYVTALYFTFSSLTSVGFGNVSPNTN 176
                RIGWLH+LGDQIGKP N S  L GP+IKDKYVTALYFTFSSLTSVGFGNVSPNTN
Sbjct: 217 ---GQRIGWLHSLGDQIGKPLNDSNPLYGPTIKDKYVTALYFTFSSLTSVGFGNVSPNTN 273

Query: 177 SEKIFSICVMLIGSLMYASIFGNVSAIIQRLYSGTARYHTQMLRVREFIRFHQIPNPLRQ 236
           SEKIFSICVMLIGSLMYASIFGNVSAIIQRLYSGTARYHTQMLRVREFIRFHQIPNPLRQ
Sbjct: 274 SEKIFSICVMLIGSLMYASIFGNVSAIIQRLYSGTARYHTQMLRVREFIRFHQIPNPLRQ 333

Query: 237 RLEEYFQHAWSYTNGIDMNAVLKGFPECLQADICLHLNRSLLQHCKPFRGATKGCLRALA 296
           RLEEYFQHAWSYTNGIDMNAVLKGFPECLQADICLHLNRSLLQ+CKPF+GATKGCLRALA
Sbjct: 334 RLEEYFQHAWSYTNGIDMNAVLKGFPECLQADICLHLNRSLLQNCKPFKGATKGCLRALA 393

Query: 297 MKFKTTHAPPGDTLVHAGDLLTALYFISRGSIEILRGDVVVAILGKNDIFGEPLNLYARP 356
           MKFKTTHAPPGDTLVHAGD+LTALYFISRGSIEILRGDVVVAILGKNDIFGEPLNLYARP
Sbjct: 394 MKFKTTHAPPGDTLVHAGDVLTALYFISRGSIEILRGDVVVAILGKNDIFGEPLNLYARP 453

Query: 357 GKSNGDVRALTYCDLHKIHRDDLLEVLDMYPEFSDHFWSSLEITFNLRDTNMIPGSPGST 416
           GKSN DVRALTYCDLHKIHR+DLLEVLDMYPEFSDHFWSSLEITFNLRDTNMIPGSPGS 
Sbjct: 454 GKSNADVRALTYCDLHKIHREDLLEVLDMYPEFSDHFWSSLEITFNLRDTNMIPGSPGSD 513

Query: 417 ELEGGFSRQRKRKLSFRRRTDKDTEQPGEVSALGPGRAGAGPSSRG--RPGGPWGESP-- 472
           EL+ GF+R RKRKLSFRRRT+KD E  GE      G   A   SRG   PG P G +   
Sbjct: 514 ELDSGFNRLRKRKLSFRRRTEKDAEATGEPR----GGQKALRLSRGCQAPGAPRGLAEWE 569

Query: 473 ----SSGPSSPESSEDEGPGRSSSPLRLVPFSSPRPPGEPPGGEPLMEDCEKSSDTCNPL 528
               SS  SSP S EDE P  +     L PF SPRP GE P      E   + SD CNPL
Sbjct: 570 PCHCSSPSSSPSSDEDEHPVPTPGAAALSPFRSPRPGGEAPAATDTEE--REGSDMCNPL 627

Query: 529 SGAFSGVSNIFSFWGDSRGRQYQELPRCPAPTPSLLNIPLSSPGRRPRGDVESRLDALQR 588
           SGAFSGVSNIFSFWG+SRGRQYQELPRC  P  + L IP+ S  RR R +VE RLD LQ+
Sbjct: 628 SGAFSGVSNIFSFWGESRGRQYQELPRCTIPAHAALGIPIPSMSRRQRSEVEMRLDLLQK 687

Query: 589 QLNRLETRLSADMATVLQLLQRQMTLVPPAYSAVTTPGPGPTSTS-------PLLPVSPL 641
           QLNRLETR++AD+++++QLLQRQ  LVPPAYS V++P   P           P+ P+ PL
Sbjct: 688 QLNRLETRMAADISSIMQLLQRQAALVPPAYSTVSSPHQPPGPPPCPLQPILPITPIQPL 747

Query: 642 PTLTLDSLSQVSQFMA 657
             L     SQ  Q  A
Sbjct: 748 SQLHGFPASQCPQSCA 763


>gi355561173
          Length = 950

 Score =  958 bits (2477), Expect = 0.0,   Method: Compositional matrix adjust.
 Identities = 460/461 (99%), Positives = 460/461 (99%)

Query: 1   DIMFIVDILINFRTTYVNANEEVVSHPGRIAVHYFKGWFLIDMVAAIPFDLLIFGSGSEE 60
           DIMFIVDILINFRTTYVNANEEVVSHPGRIAVHYFKGWFLIDMVAAIPFDLLIFGSGSEE
Sbjct: 339 DIMFIVDILINFRTTYVNANEEVVSHPGRIAVHYFKGWFLIDMVAAIPFDLLIFGSGSEE 398

Query: 61  LIGLLKTARLLRLVRVARKLDRYSEYGAAVLFLLMCTFALIAHWLACIWYAIGNMEQPHM 120
           LIGLLKTARLLRLVRVARKLDRYSEYGAAVLFLLMCTFALIAHWLACIWYAIGNMEQPHM
Sbjct: 399 LIGLLKTARLLRLVRVARKLDRYSEYGAAVLFLLMCTFALIAHWLACIWYAIGNMEQPHM 458

Query: 121 DSRIGWLHNLGDQIGKPYNSSGLGGPSIKDKYVTALYFTFSSLTSVGFGNVSPNTNSEKI 180
           DSRIGWLHNLGDQIGKPYNSSGLGGPSIKDKYVTALYFTFSSLTSVGFGNVSPNTNSEKI
Sbjct: 459 DSRIGWLHNLGDQIGKPYNSSGLGGPSIKDKYVTALYFTFSSLTSVGFGNVSPNTNSEKI 518

Query: 181 FSICVMLIGSLMYASIFGNVSAIIQRLYSGTARYHTQMLRVREFIRFHQIPNPLRQRLEE 240
           FSICVMLIGSLMYASIFGNVSAIIQRLYSGTARYHTQMLRVREFIRFHQIPNPLRQRLEE
Sbjct: 519 FSICVMLIGSLMYASIFGNVSAIIQRLYSGTARYHTQMLRVREFIRFHQIPNPLRQRLEE 578

Query: 241 YFQHAWSYTNGIDMNAVLKGFPECLQADICLHLNRSLLQHCKPFRGATKGCLRALAMKFK 300
           YFQHAWSYTNGIDMNAVLKGFPECLQADICLHLNRSLLQHCKPFRGATKGCLRALAMKFK
Sbjct: 579 YFQHAWSYTNGIDMNAVLKGFPECLQADICLHLNRSLLQHCKPFRGATKGCLRALAMKFK 638

Query: 301 TTHAPPGDTLVHAGDLLTALYFISRGSIEILRGDVVVAILGKNDIFGEPLNLYARPGKSN 360
           TTHAPPGDTLVHAGDLLTALYFISRGSIEILRGDVVVAILGKNDIFGEPLNLYARPGKSN
Sbjct: 639 TTHAPPGDTLVHAGDLLTALYFISRGSIEILRGDVVVAILGKNDIFGEPLNLYARPGKSN 698

Query: 361 GDVRALTYCDLHKIHRDDLLEVLDMYPEFSDHFWSSLEITFNLRDTNMIPGSPGSTELEG 420
           GDVRALTYCDLHKIHRDDLLEVLDMYPEFSDHFWSSLEITFNLRDTNMIPGSPGS ELEG
Sbjct: 699 GDVRALTYCDLHKIHRDDLLEVLDMYPEFSDHFWSSLEITFNLRDTNMIPGSPGSAELEG 758

Query: 421 GFSRQRKRKLSFRRRTDKDTEQPGEVSALGPGRAGAGPSSR 461
           GFSRQRKRKLSFRRRTDKDTEQPGEVSALGPGRAGAGPSSR
Sbjct: 759 GFSRQRKRKLSFRRRTDKDTEQPGEVSALGPGRAGAGPSSR 799


 Score =  273 bits (698), Expect = 2e-70,   Method: Compositional matrix adjust.
 Identities = 146/152 (96%), Positives = 149/152 (98%)

Query: 549 QYQELPRCPAPTPSLLNIPLSSPGRRPRGDVESRLDALQRQLNRLETRLSADMATVLQLL 608
           +YQ+ P CPAPTPSLLNIPLSSPGRRPRGDVESRLDALQRQLNRLETRLSADMATVLQLL
Sbjct: 799 RYQDPPPCPAPTPSLLNIPLSSPGRRPRGDVESRLDALQRQLNRLETRLSADMATVLQLL 858

Query: 609 QRQMTLVPPAYSAVTTPGPGPTSTSPLLPVSPLPTLTLDSLSQVSQFMACEELPPGAPEL 668
           QRQMTLVPPAYSAVTTPGPGPTSTSPLLPVS LPTLTLDSLSQVSQFMACEELPPGAPEL
Sbjct: 859 QRQMTLVPPAYSAVTTPGPGPTSTSPLLPVSSLPTLTLDSLSQVSQFMACEELPPGAPEL 918

Query: 669 PQEGPTRRLSLPGQLGALTSQPLHRHGSDPGS 700
           PQ+GPTRRLSLPGQLGALTSQPLHRHGSDPGS
Sbjct: 919 PQDGPTRRLSLPGQLGALTSQPLHRHGSDPGS 950


>gi380805787
          Length = 639

 Score =  950 bits (2455), Expect = 0.0,   Method: Compositional matrix adjust.
 Identities = 455/456 (99%), Positives = 455/456 (99%)

Query: 1   DIMFIVDILINFRTTYVNANEEVVSHPGRIAVHYFKGWFLIDMVAAIPFDLLIFGSGSEE 60
           DIMFIVDILINFRTTYVNANEEVVSHPGRIAVHYFKGWFLIDMVAAIPFDLLIFGSGSEE
Sbjct: 184 DIMFIVDILINFRTTYVNANEEVVSHPGRIAVHYFKGWFLIDMVAAIPFDLLIFGSGSEE 243

Query: 61  LIGLLKTARLLRLVRVARKLDRYSEYGAAVLFLLMCTFALIAHWLACIWYAIGNMEQPHM 120
           LIGLLKTARLLRLVRVARKLDRYSEYGAAVLFLLMCTFALIAHWLACIWYAIGNMEQPHM
Sbjct: 244 LIGLLKTARLLRLVRVARKLDRYSEYGAAVLFLLMCTFALIAHWLACIWYAIGNMEQPHM 303

Query: 121 DSRIGWLHNLGDQIGKPYNSSGLGGPSIKDKYVTALYFTFSSLTSVGFGNVSPNTNSEKI 180
           DSRIGWLHNLGDQIGKPYNSSGLGGPSIKDKYVTALYFTFSSLTSVGFGNVSPNTNSEKI
Sbjct: 304 DSRIGWLHNLGDQIGKPYNSSGLGGPSIKDKYVTALYFTFSSLTSVGFGNVSPNTNSEKI 363

Query: 181 FSICVMLIGSLMYASIFGNVSAIIQRLYSGTARYHTQMLRVREFIRFHQIPNPLRQRLEE 240
           FSICVMLIGSLMYASIFGNVSAIIQRLYSGTARYHTQMLRVREFIRFHQIPNPLRQRLEE
Sbjct: 364 FSICVMLIGSLMYASIFGNVSAIIQRLYSGTARYHTQMLRVREFIRFHQIPNPLRQRLEE 423

Query: 241 YFQHAWSYTNGIDMNAVLKGFPECLQADICLHLNRSLLQHCKPFRGATKGCLRALAMKFK 300
           YFQHAWSYTNGIDMNAVLKGFPECLQADICLHLNRSLLQHCKPFRGATKGCLRALAMKFK
Sbjct: 424 YFQHAWSYTNGIDMNAVLKGFPECLQADICLHLNRSLLQHCKPFRGATKGCLRALAMKFK 483

Query: 301 TTHAPPGDTLVHAGDLLTALYFISRGSIEILRGDVVVAILGKNDIFGEPLNLYARPGKSN 360
           TTHAPPGDTLVHAGDLLTALYFISRGSIEILRGDVVVAILGKNDIFGEPLNLYARPGKSN
Sbjct: 484 TTHAPPGDTLVHAGDLLTALYFISRGSIEILRGDVVVAILGKNDIFGEPLNLYARPGKSN 543

Query: 361 GDVRALTYCDLHKIHRDDLLEVLDMYPEFSDHFWSSLEITFNLRDTNMIPGSPGSTELEG 420
           GDVRALTYCDLHKIHRDDLLEVLDMYPEFSDHFWSSLEITFNLRDTNMIPGSPGS ELEG
Sbjct: 544 GDVRALTYCDLHKIHRDDLLEVLDMYPEFSDHFWSSLEITFNLRDTNMIPGSPGSAELEG 603

Query: 421 GFSRQRKRKLSFRRRTDKDTEQPGEVSALGPGRAGA 456
           GFSRQRKRKLSFRRRTDKDTEQPGEVSALGPGRAGA
Sbjct: 604 GFSRQRKRKLSFRRRTDKDTEQPGEVSALGPGRAGA 639


>gi335305125
          Length = 504

 Score =  936 bits (2419), Expect = 0.0,   Method: Compositional matrix adjust.
 Identities = 486/511 (95%), Positives = 491/511 (96%), Gaps = 9/511 (1%)

Query: 192 MYASIFGNVSAIIQRLYSGTARYHTQMLRVREFIRFHQIPNPLRQRLEEYFQHAWSYTNG 251
           MYASIFGNVSAIIQRLYSGTARYHTQMLRVREFIRFHQIPNPLRQRLEEYFQHAWSYTNG
Sbjct: 1   MYASIFGNVSAIIQRLYSGTARYHTQMLRVREFIRFHQIPNPLRQRLEEYFQHAWSYTNG 60

Query: 252 IDMNAVLKGFPECLQADICLHLNRSLLQHCKPFRGATKGCLRALAMKFKTTHAPPGDTLV 311
           IDMNAVLKGFPECLQADICLHLNRSLLQHCKPFRGATKGCLRALAMKFKTTHAPPGDTLV
Sbjct: 61  IDMNAVLKGFPECLQADICLHLNRSLLQHCKPFRGATKGCLRALAMKFKTTHAPPGDTLV 120

Query: 312 HAGDLLTALYFISRGSIEILRGDVVVAILGKNDIFGEPLNLYARPGKSNGDVRALTYCDL 371
           HAGDLLTALYFISRGSIEILRGDVVVAILGKNDIFGEPLNLYARPGKSNGDVRALTYCDL
Sbjct: 121 HAGDLLTALYFISRGSIEILRGDVVVAILGKNDIFGEPLNLYARPGKSNGDVRALTYCDL 180

Query: 372 HKIHRDDLLEVLDMYPEFSDHFWSSLEITFNLRDTNMIPGSPGSTELEGGFSRQRKRKLS 431
           HKIHRDDLLEVLDMYPEFSDHFWSSLEITFNLRDTNMIPGSPGSTELEGGF+RQRKRKLS
Sbjct: 181 HKIHRDDLLEVLDMYPEFSDHFWSSLEITFNLRDTNMIPGSPGSTELEGGFNRQRKRKLS 240

Query: 432 FRRRTDKDTEQPGEVSALGPGRAGAGPSSRGRPGGPWGESPSSGPSSPESSEDEGPGRSS 491
           FRRRTDKD EQPGEVSALGP RAGAGPS RG+ GGPWGES SSGPSSPESSEDEGPGRSS
Sbjct: 241 FRRRTDKDPEQPGEVSALGPSRAGAGPSGRGQQGGPWGESLSSGPSSPESSEDEGPGRSS 300

Query: 492 SPLRLVPFSSPRPPGEPPGGEPLMEDCEKSSDTCNPLSGAFSGVSNIFSFWGDSRGRQYQ 551
           SPLRLVPFSSPRPPGE PGG+PL ED EKSSDTCNPLSGAFSGVSNIFSFWGDSRGRQYQ
Sbjct: 301 SPLRLVPFSSPRPPGELPGGDPLTEDVEKSSDTCNPLSGAFSGVSNIFSFWGDSRGRQYQ 360

Query: 552 ELPRC--PAPTPSLLNIPLSSPGRRPRGDVESRLDALQRQLNRLETRLSADMATVLQLLQ 609
           ELPRC  PAP PSLLNIPLSSPGRRPRGDVESRLDALQRQLNRLETRLSADMATVLQLLQ
Sbjct: 361 ELPRCPAPAPAPSLLNIPLSSPGRRPRGDVESRLDALQRQLNRLETRLSADMATVLQLLQ 420

Query: 610 RQMTLVPPAYSAVTTPGPGPTSTSPLLPVSPLPTLTLDSLSQVSQFMACEELPPGAPELP 669
           RQMTLVPPAYSAVTTPGPGP STSPLLPVSP+PTLTLDSLSQVSQFMACE       ELP
Sbjct: 421 RQMTLVPPAYSAVTTPGPGPASTSPLLPVSPIPTLTLDSLSQVSQFMACE-------ELP 473

Query: 670 QEGPTRRLSLPGQLGALTSQPLHRHGSDPGS 700
           Q+GP RRLSLPGQLGALTSQPLHRHGSDPGS
Sbjct: 474 QDGPARRLSLPGQLGALTSQPLHRHGSDPGS 504


>gi298569851
          Length = 756

 Score =  912 bits (2358), Expect = 0.0,   Method: Compositional matrix adjust.
 Identities = 476/644 (73%), Positives = 522/644 (81%), Gaps = 49/644 (7%)

Query: 1   DIMFIVDILINFRTTYVNANEEVVSHPGRIAVHYFKGWFLIDMVAAIPFDLLIFGSGSE- 59
           DIMFI+DI+INFRTTYVNAN+EVVSHP RIAVHYFKGWFLIDMVAAIPFDLLI+ SG E 
Sbjct: 120 DIMFIIDIVINFRTTYVNANDEVVSHPLRIAVHYFKGWFLIDMVAAIPFDLLIYRSGEEV 179

Query: 60  --------ELIGLLKTARLLRLVRVARKLDRYSEYGAAVLFLLMCTFALIAHWLACIWYA 111
                    LIGLLKTARLLRLVRVARKLDRYSEYGAAVLFLLMCTFALIAHWLACIWYA
Sbjct: 180 SAEPTQQTTLIGLLKTARLLRLVRVARKLDRYSEYGAAVLFLLMCTFALIAHWLACIWYA 239

Query: 112 IGNMEQPHMDSRIGWLHNLGDQIGKPYNSSG--LGGPSIKDKYVTALYFTFSSLTSVGFG 169
           IGN+EQ   +  IGWLH LG  +GK YN S     GPSIKDKYVTALYFTFSSLTSVGFG
Sbjct: 240 IGNVEQ---NRSIGWLHALGVHLGKEYNISSPRSSGPSIKDKYVTALYFTFSSLTSVGFG 296

Query: 170 NVSPNTNSEKIFSICVMLIGSLMYASIFGNVSAIIQRLYSGTARYHTQMLRVREFIRFHQ 229
           NVSPNTNSEKIFSICVMLIGSLMYASIFGNVSAIIQRLYSGTARYHTQMLRVREFIRFHQ
Sbjct: 297 NVSPNTNSEKIFSICVMLIGSLMYASIFGNVSAIIQRLYSGTARYHTQMLRVREFIRFHQ 356

Query: 230 IPNPLRQRLEEYFQHAWSYTNGIDMNAVLKGFPECLQADICLHLNRSLLQHCKPFRGATK 289
           IPNPLRQRLEEYFQHAWSYTNGIDMNAVLKGFPECLQADICLHLNR+LLQ+CK F+G++K
Sbjct: 357 IPNPLRQRLEEYFQHAWSYTNGIDMNAVLKGFPECLQADICLHLNRTLLQNCKAFKGSSK 416

Query: 290 GCLRALAMKFKTTHAPPGDTLVHAGDLLTALYFISRGSIEILRGDVVVAILGKNDIFGEP 349
           GCLRALAMKFKTTHAPPGDTLVHAGD+LTALYFISRGSIEILRGDVVVAILGKNDIFGEP
Sbjct: 417 GCLRALAMKFKTTHAPPGDTLVHAGDVLTALYFISRGSIEILRGDVVVAILGKNDIFGEP 476

Query: 350 LNLYARPGKSNGDVRALTYCDLHKIHRDDLLEVLDMYPEFSDHFWSSLEITFNLRDTNMI 409
           +NLYARPGKSN DVRALTYCDLHK HR+DLLEVLDM+PEFSDHFW++LEITFN RDTNMI
Sbjct: 477 INLYARPGKSNADVRALTYCDLHKXHREDLLEVLDMHPEFSDHFWTNLEITFNXRDTNMI 536

Query: 410 PGSPGSTELE-GGFSRQRKRKLSFRRRTDKDTEQPGEVSA----LGPGRAGAGPSSRGRP 464
           PGSP S + +  GF++ R+RKLSFRRRT+KD    GE+      +  GR  A  +SR   
Sbjct: 537 PGSPSSDDSDCAGFNKLRRRKLSFRRRTEKDDADAGEIKKNQKPIRRGRKQAA-ASRNEL 595

Query: 465 GGPWGESPSSGPSSPESSEDEGPGRSSSPLRLVPFSSPRPPGEPPGGEPLMEDCE----- 519
              W E P +  SS  S E E              +SP PP        L++  E     
Sbjct: 596 RSGW-EEPRNSVSSHSSDEGEEAAH----------TSPTPP------TALIDAAEGEADP 638

Query: 520 KSSDTCNPLSGAFSGVSNIFSFWGDSRGRQYQELPRC----PAPTPSLLNIPLSSPGRRP 575
           K+ +TCN LSGAFSGVSNIFSFWG+SRGR+YQELPRC    P P PS    PL S  R+ 
Sbjct: 639 KTGNTCNALSGAFSGVSNIFSFWGESRGREYQELPRCNLLSPPPHPS---TPLRSISRQQ 695

Query: 576 RGDVESRLDALQRQLNRLETRLSADMATVLQLLQRQMTLVPPAY 619
           R  +E+RL+ LQ+QLNRLE+R+S D+  ++QLLQRQM L+PPAY
Sbjct: 696 RSQMENRLELLQKQLNRLESRMSTDIGAIMQLLQRQMMLLPPAY 739


>gi301629242
          Length = 962

 Score =  901 bits (2329), Expect = 0.0,   Method: Compositional matrix adjust.
 Identities = 473/607 (77%), Positives = 507/607 (83%), Gaps = 23/607 (3%)

Query: 1   DIMFIVDILINFRTTYVNANEEVVSHPGRIAVHYFKGWFLIDMVAAIPFDLLIFGSGSEE 60
           DIMFI+DILINFRTTYVN NEEVVSHPG+IA+HYFKGWFLIDMVAAIPFDLLIFGSGSEE
Sbjct: 83  DIMFIIDILINFRTTYVNTNEEVVSHPGKIAIHYFKGWFLIDMVAAIPFDLLIFGSGSEE 142

Query: 61  ---LIGLLKTARLLRLVRVARKLDRYSEYGAAVLFLLMCTFALIAHWLACIWYAIGNMEQ 117
              LIGLLKTARLLRLVRVARKLDRYSEYGAAVLFLLMCTFALIAHWLACIWYAIGNME 
Sbjct: 143 TTTLIGLLKTARLLRLVRVARKLDRYSEYGAAVLFLLMCTFALIAHWLACIWYAIGNMEH 202

Query: 118 PHMDSR-IGWLHNLGDQIGKPYNSSGL-GGPSIKDKYVTALYFTFSSLTSVGFGNVSPNT 175
              + R IGWL++LG QI KPYNS+    GPSI DKYVTALYFTFSSLTSVGFGNVSPNT
Sbjct: 203 YDQEYRPIGWLYSLGIQIMKPYNSTNAKSGPSINDKYVTALYFTFSSLTSVGFGNVSPNT 262

Query: 176 NSEKIFSICVMLIGSLMYASIFGNVSAIIQRLYSGTARYHTQMLRVREFIRFHQIPNPLR 235
           NSEKIFSICVMLIGSLMYASIFGNVSAIIQRLYSGTARYHTQMLRVREFIRFHQIPNPLR
Sbjct: 263 NSEKIFSICVMLIGSLMYASIFGNVSAIIQRLYSGTARYHTQMLRVREFIRFHQIPNPLR 322

Query: 236 QRLEEYFQHAWSYTNGIDMNAVLKGFPECLQADICLHLNRSLLQHCKPFRGATKGCLRAL 295
           QRLEEYFQHAWSYTNGIDMNAVLKGFPECLQADICLHLNRSLLQ+CKPF+GATKGCLRAL
Sbjct: 323 QRLEEYFQHAWSYTNGIDMNAVLKGFPECLQADICLHLNRSLLQNCKPFKGATKGCLRAL 382

Query: 296 AMKFKTTHAPPGDTLVHAGDLLTALYFISRGSIEILRGDVVVAILGKNDIFGEPLNLYAR 355
           AMKFKTTHAPPGDTLVHAGD+LTA+YF+SRGSIEILRGDVVVAILGKNDIFGEP+NLYAR
Sbjct: 383 AMKFKTTHAPPGDTLVHAGDVLTAVYFLSRGSIEILRGDVVVAILGKNDIFGEPINLYAR 442

Query: 356 PGKSNGDVRALTYCDLHKIHRDDLLEVLDMYPEFSDHFWSSLEITFNLRDTNMIPGSPGS 415
           PGKSN DVRALTYCDLHKIHR+DLLEVLDMYPEFSD+FWSSLEITFNLRDTNMIPGSP S
Sbjct: 443 PGKSNADVRALTYCDLHKIHREDLLEVLDMYPEFSDYFWSSLEITFNLRDTNMIPGSPSS 502

Query: 416 TELEGGFSRQRKRKLSFRRRTDKDTEQPGEVS-ALGPGRAGAGPSSRGRPGGPWGESPSS 474
            + + GF+R R+RKLSFRRRTDKD E  GE   +   GR      +    G  W +  S+
Sbjct: 503 DDSDSGFNRLRRRKLSFRRRTDKDAENAGEAKRSQRMGRLSRNTPTCESKGLDWDKQLST 562

Query: 475 GPSSPESSEDEGPGRSSSPLRLVP---------FSSPRPPGEPPGGEPLMEDCEKSSDTC 525
           GPSS  SS+DE P  SS+ + L P         FS PR      G E   E    ++D C
Sbjct: 563 GPSSSSSSDDENPPPSSNTVELSPTRAMFTNSSFSVPR------GSEA--EGDNGTADVC 614

Query: 526 NPLSGAFSGVSNIFSFWGDSRGRQYQELPRCPAPTPSLLNIPLSSPGRRPRGDVESRLDA 585
           N LSGAFSGVSNIFSFWGD  G QYQELPRC  P  + L     S  RR + ++ +RLD 
Sbjct: 615 NHLSGAFSGVSNIFSFWGDRAGGQYQELPRCTIPAHTALGGTAPSMSRRQKCEIGNRLDV 674

Query: 586 LQRQLNR 592
           LQ+QLNR
Sbjct: 675 LQKQLNR 681


>gi34783890
          Length = 444

 Score =  894 bits (2309), Expect = 0.0,   Method: Compositional matrix adjust.
 Identities = 443/444 (99%), Positives = 443/444 (99%)

Query: 257 VLKGFPECLQADICLHLNRSLLQHCKPFRGATKGCLRALAMKFKTTHAPPGDTLVHAGDL 316
           VLKGFPECLQADICLHLNRSLLQHCKPFRGATKGCLRALAMKFKTTHAPPGDTLVHAGDL
Sbjct: 1   VLKGFPECLQADICLHLNRSLLQHCKPFRGATKGCLRALAMKFKTTHAPPGDTLVHAGDL 60

Query: 317 LTALYFISRGSIEILRGDVVVAILGKNDIFGEPLNLYARPGKSNGDVRALTYCDLHKIHR 376
           LTALYFISRGSIEILRGDVVVAILGKNDIFGEPLNLYARPGKSNGDVRALTYCDLHKIHR
Sbjct: 61  LTALYFISRGSIEILRGDVVVAILGKNDIFGEPLNLYARPGKSNGDVRALTYCDLHKIHR 120

Query: 377 DDLLEVLDMYPEFSDHFWSSLEITFNLRDTNMIPGSPGSTELEGGFSRQRKRKLSFRRRT 436
           DDLLEVLDMYPEFSDHFWSSLEITFNLRDTNMIPGSPGSTELEGGFSRQRKRKLSFRRRT
Sbjct: 121 DDLLEVLDMYPEFSDHFWSSLEITFNLRDTNMIPGSPGSTELEGGFSRQRKRKLSFRRRT 180

Query: 437 DKDTEQPGEVSALGPGRAGAGPSSRGRPGGPWGESPSSGPSSPESSEDEGPGRSSSPLRL 496
           D DTEQPGEVSALGPGRAGAGPSSRGRPGGPWGESPSSGPSSPESSEDEGPGRSSSPLRL
Sbjct: 181 DTDTEQPGEVSALGPGRAGAGPSSRGRPGGPWGESPSSGPSSPESSEDEGPGRSSSPLRL 240

Query: 497 VPFSSPRPPGEPPGGEPLMEDCEKSSDTCNPLSGAFSGVSNIFSFWGDSRGRQYQELPRC 556
           VPFSSPRPPGEPPGGEPLMEDCEKSSDTCNPLSGAFSGVSNIFSFWGDSRGRQYQELPRC
Sbjct: 241 VPFSSPRPPGEPPGGEPLMEDCEKSSDTCNPLSGAFSGVSNIFSFWGDSRGRQYQELPRC 300

Query: 557 PAPTPSLLNIPLSSPGRRPRGDVESRLDALQRQLNRLETRLSADMATVLQLLQRQMTLVP 616
           PAPTPSLLNIPLSSPGRRPRGDVESRLDALQRQLNRLETRLSADMATVLQLLQRQMTLVP
Sbjct: 301 PAPTPSLLNIPLSSPGRRPRGDVESRLDALQRQLNRLETRLSADMATVLQLLQRQMTLVP 360

Query: 617 PAYSAVTTPGPGPTSTSPLLPVSPLPTLTLDSLSQVSQFMACEELPPGAPELPQEGPTRR 676
           PAYSAVTTPGPGPTSTSPLLPVSPLPTLTLDSLSQVSQFMACEELPPGAPELPQEGPTRR
Sbjct: 361 PAYSAVTTPGPGPTSTSPLLPVSPLPTLTLDSLSQVSQFMACEELPPGAPELPQEGPTRR 420

Query: 677 LSLPGQLGALTSQPLHRHGSDPGS 700
           LSLPGQLGALTSQPLHRHGSDPGS
Sbjct: 421 LSLPGQLGALTSQPLHRHGSDPGS 444


>gi47225221
          Length = 1192

 Score =  890 bits (2300), Expect = 0.0,   Method: Compositional matrix adjust.
 Identities = 478/692 (69%), Positives = 532/692 (76%), Gaps = 75/692 (10%)

Query: 1    DIMFIVDILINFRTTYVNANEEVVSHPGRIAVHYFKGWFLIDMVAAIPFDLLIFGSGSEE 60
            DIMFI+DILINFRTTYVN+N+EVVSHP RIAVHYFKGWFLIDMVAAIPFDLLI+ +G E 
Sbjct: 508  DIMFIIDILINFRTTYVNSNDEVVSHPVRIAVHYFKGWFLIDMVAAIPFDLLIYRNGEET 567

Query: 61   --LIGLLKTARLLRLVRVARKLDRYSEYGAAVLFLLMCTFALIAHWLACIWYAIGNMEQP 118
              LIGLLKTARLLRLVRVARKLDRYSEYGAAVLFLLMCTFALIAHWLACIWYAIGN+E+ 
Sbjct: 568  TTLIGLLKTARLLRLVRVARKLDRYSEYGAAVLFLLMCTFALIAHWLACIWYAIGNVER- 626

Query: 119  HMDSRIGWLHNLGDQIGKPYNSSGLG-GPSIKDKYVTALYFTFSSLTSVGFGNVSPNTNS 177
              +  IGWLH LGDQ+GKPYN S  G GPSIKDKYVTALYFTFSSLTSVGFGNVSPNTNS
Sbjct: 627  --NGSIGWLHTLGDQLGKPYNDSFHGSGPSIKDKYVTALYFTFSSLTSVGFGNVSPNTNS 684

Query: 178  EKIFSICVMLIGSLMYASIFGNVSAIIQRLYSGTARYHTQMLRVREFIRFHQIPNPLRQR 237
            EKIFSICVMLIGSLMYASIFGNVSAIIQRLYSGTARYHTQMLRVREFIRFHQIPNPLRQR
Sbjct: 685  EKIFSICVMLIGSLMYASIFGNVSAIIQRLYSGTARYHTQMLRVREFIRFHQIPNPLRQR 744

Query: 238  LEEYFQHAWSYTNGIDMNAV--------------------LKGFPECLQADICLHLNRSL 277
            LEEYFQHAWSYTNGIDMNAV                    LKGFPECLQADICLHLNR+L
Sbjct: 745  LEEYFQHAWSYTNGIDMNAVSTSPVLVLKPSMSVDVNERVLKGFPECLQADICLHLNRTL 804

Query: 278  LQHCKPFRGATKGCLRALAMKFKTTHAPPGDTLVHAGDLLTALYFISRGSIEILRGDVVV 337
            LQ+CK F+G++KGCLRALAMKFKTTHAPPGDTLVHAGD+LTALYFISRGSIEILRGDVVV
Sbjct: 805  LQNCKAFKGSSKGCLRALAMKFKTTHAPPGDTLVHAGDVLTALYFISRGSIEILRGDVVV 864

Query: 338  AILGKNDIFGEPLNLYARPGKSNGDVRALTYCDLHKIHRDDLLEVLDMYPEFSDHFWSSL 397
            AILGKNDIFGEP+NLYARPGKSN DVRALTYCDLHKI RDD+LEVLDMYPEF++HFW +L
Sbjct: 865  AILGKNDIFGEPINLYARPGKSNADVRALTYCDLHKIFRDDVLEVLDMYPEFAEHFWKNL 924

Query: 398  EITFNLRDTNMIPGSPGSTELE-GGFSRQRKRKLSFRRRTDKDTEQPGEV-SALGPGRAG 455
            EITFNLRDTNMIPGSP S +   GGF++ R+RKLSFRRRT+KD    G++ ++    R  
Sbjct: 925  EITFNLRDTNMIPGSPSSDDSHCGGFNKLRRRKLSFRRRTEKDDADAGKIKTSHKSVRRR 984

Query: 456  AGPSSRGRP-----GGPWGESPSSGPSSPESSEDEGPGRSSSPLRLVPFSSP--RPPGEP 508
               ++R +         W     S  S     E EG    S   RL P +     PP + 
Sbjct: 985  QHDAARNQKQEVLSKQRWQAHRRSASSHSSGEEGEG----SVVTRLAPPTEMLLSPPAQA 1040

Query: 509  PGGEPLMEDCE-----KSSDTCNPLS-----------------------------GAFSG 534
               + L +  E     K+ +TCN LS                             GAFSG
Sbjct: 1041 TAAK-LSDHTEADGDAKTGNTCNALSGDVISPRVLPPSLPAPMWFHTLPCSLPPAGAFSG 1099

Query: 535  VSNIFSFWGDSR-GRQYQELPRCPAPTPSLLNIPLSSPGRRPRGDVESRLDALQRQLNRL 593
            VSNIFSFWG++R G QYQE+P C A +P +LN PL S  R+ R  ++SRLD LQ+QL+RL
Sbjct: 1100 VSNIFSFWGENRGGGQYQEVPSCGASSPPMLNTPLHSLSRQQRHQLDSRLDVLQKQLDRL 1159

Query: 594  ETRLSADMATVLQLLQRQMTLVPPAYSAVTTP 625
            E R+SAD+  ++QLLQRQM LVPPAYSAV++P
Sbjct: 1160 ENRMSADIGAIMQLLQRQMALVPPAYSAVSSP 1191


>gi326934029
          Length = 1146

 Score =  873 bits (2256), Expect = 0.0,   Method: Compositional matrix adjust.
 Identities = 452/562 (80%), Positives = 470/562 (83%), Gaps = 18/562 (3%)

Query: 1   DIMFIVDILINFRTTYVNANEEVVSHPGRIAVHYFKGWFLIDMVAAIPFDLLIFGSGSEE 60
           DIMFI+DILINFRTTYVN+NEEVVSHP +IA+HYFKGWFLIDMVAAIPFDLLIFGSGSEE
Sbjct: 93  DIMFIIDILINFRTTYVNSNEEVVSHPAKIAIHYFKGWFLIDMVAAIPFDLLIFGSGSEE 152

Query: 61  ---LIGLLKTARLLRLVRVARKLDRYSEYGAAVLFLLMCTFALIAHWLACIWYAIGNMEQ 117
              LIGLLKTARLLRLVRVARKLDRYSEYGAAVLFLLMCTFALIAHWLACIWYAIGN+E 
Sbjct: 153 TTTLIGLLKTARLLRLVRVARKLDRYSEYGAAVLFLLMCTFALIAHWLACIWYAIGNVE- 211

Query: 118 PHMDSRIGWLHNLGDQIGKPYNSSG-LGGPSIKDKYVTALYFTFSSLTSVGFGNVSPNTN 176
                RIGWLH+LGDQIGKP N S  L GP+IKDKYVTALYFTFSSLTSVGFGNVSPNTN
Sbjct: 212 ---GQRIGWLHSLGDQIGKPLNDSNPLYGPTIKDKYVTALYFTFSSLTSVGFGNVSPNTN 268

Query: 177 SEKIFSICVMLIGSLMYASIFGNVSAIIQRLYSGTARYHTQMLRVREFIRFHQIPNPLRQ 236
           SEKIFSICVMLIGSLMYASIFGNVSAIIQRLYSGTARYHTQMLRVREFIRFHQIPNPLRQ
Sbjct: 269 SEKIFSICVMLIGSLMYASIFGNVSAIIQRLYSGTARYHTQMLRVREFIRFHQIPNPLRQ 328

Query: 237 RLEEYFQHAWSYTNGIDMNAVLKGFPECLQADICLHLNRSLLQHCKPFRGATKGCLRALA 296
           RLEEYFQHAWSYTNGIDMNAVLKGFPECLQADICLHLNRSLLQ+CKPF+GATKGCLRALA
Sbjct: 329 RLEEYFQHAWSYTNGIDMNAVLKGFPECLQADICLHLNRSLLQNCKPFKGATKGCLRALA 388

Query: 297 MKFKTTHAPPGDTLVHAGDLLTALYFISRGSIEILRGDVVVAILGKNDIFGEPLNLYARP 356
           MKFKTTHAPPGDTLVHAGD+LTALYFISRGSIEILRGDVVVAILGKNDIFGEPLNLYARP
Sbjct: 389 MKFKTTHAPPGDTLVHAGDVLTALYFISRGSIEILRGDVVVAILGKNDIFGEPLNLYARP 448

Query: 357 GKSNGDVRALTYCDLHKIHRDDLLEVLDMYPEFSDHFWSSLEITFNLRDTNMIPGSPGST 416
           GKSN DVRALTYCDLHKIHR+DLLEVLDMYPEFSDHFWSSLEITFNLRDTNMIPGSPGS 
Sbjct: 449 GKSNADVRALTYCDLHKIHREDLLEVLDMYPEFSDHFWSSLEITFNLRDTNMIPGSPGSD 508

Query: 417 ELEGGFSRQRKRKLSFRRRTDKDTEQPGE-VSALGPGRAGAGPSSRGRPGGPWGESPS-- 473
           EL+  F+R RKRKLSFRRRT+KD E  GE        R   G  + G P GP    P   
Sbjct: 509 ELDSSFNRLRKRKLSFRRRTEKDAEAAGEPRGGQKAVRLSRGCQAPGAPRGPAEWEPCHC 568

Query: 474 -SGPSSPESSEDEGPGRSSSPLRLVPFSSPRPPGEPPGGEPLMEDCEKSSDTCNPLSGAF 532
            S  SSP S EDE P  +     L PF SPRP GE P      E   + SD CNPLSG  
Sbjct: 569 SSPSSSPSSDEDEHPAPAPGAAALSPFRSPRPGGEAPTATDTEE--REGSDMCNPLSGGD 626

Query: 533 SGVSNIFSFWGD----SRGRQY 550
                    W      SR R+Y
Sbjct: 627 GVRQRWVQLWYQKPEVSRSRRY 648


>gi169158960
          Length = 1253

 Score =  852 bits (2200), Expect = 0.0,   Method: Compositional matrix adjust.
 Identities = 459/696 (65%), Positives = 515/696 (73%), Gaps = 74/696 (10%)

Query: 1    DIMFIVDILINFRTTYVNANEEVVSHPGRIAVHYFKGWFLIDMVAAIPFDLLIF-----G 55
            DIMF+VDI+INFRTTYVN+N+EVVS PGRIAVHYFKGWFLIDMVAAIPFDLLI+      
Sbjct: 457  DIMFVVDIVINFRTTYVNSNDEVVSQPGRIAVHYFKGWFLIDMVAAIPFDLLIYRSEEET 516

Query: 56   SGSEELIGLLKTARLLRLVRVARKLDRYSEYGAAVLFLLMCTFALIAHWLACIWYAIGNM 115
            + S  LIGLLKTARLLRLVRVARKLDRYSEYGAAVLFLLMCTFALIAHWLACIWYAIGN+
Sbjct: 517  TTSTTLIGLLKTARLLRLVRVARKLDRYSEYGAAVLFLLMCTFALIAHWLACIWYAIGNV 576

Query: 116  EQPHMDSRIGWLHNLGDQIGKPYNSSGLG-GPSIKDKYVTALYFTFSSLTSVGFGNVSPN 174
            E+    SRIGWL++LGDQ+GKPYNSS  G GPSIKDKYVTALYFTFSSLTSVGFGNVSPN
Sbjct: 577  ERSG-PSRIGWLNSLGDQLGKPYNSSVRGSGPSIKDKYVTALYFTFSSLTSVGFGNVSPN 635

Query: 175  TNSEKIFSICVMLIGSLMYASIFGNVSAIIQRLYSGTARYHTQMLRVREFIRFHQIPNPL 234
            TNSEKIFSICVMLIG+LMYASIFGNVSAIIQRLYSGTARYHTQMLRVREFIRFHQIPNPL
Sbjct: 636  TNSEKIFSICVMLIGALMYASIFGNVSAIIQRLYSGTARYHTQMLRVREFIRFHQIPNPL 695

Query: 235  RQRLEEYFQHAWSYTNGIDMNAVLKGFPECLQADICLHLNRSLLQHCKPFRGATKGCLRA 294
            RQRLEEYFQHAWSYTNGIDMNAVLKGFPECLQADICLHLNR+LLQ CK F+G++KGCLRA
Sbjct: 696  RQRLEEYFQHAWSYTNGIDMNAVLKGFPECLQADICLHLNRTLLQSCKAFKGSSKGCLRA 755

Query: 295  LAMKFKTTHAPPGDTLVHAGDLLTALYFISRGSIEILRGDVVVAILGKNDIFGEPLNLYA 354
            LAMKFKTTHAPPGDTLVHAGD+++ALYFISRGSIEIL+GDVVVAILGKNDIFGEP+N YA
Sbjct: 756  LAMKFKTTHAPPGDTLVHAGDVISALYFISRGSIEILKGDVVVAILGKNDIFGEPINSYA 815

Query: 355  RPGKSNGDVRALTYCDLHKIHRDDLLEVLDMYPEFSDHFWSSLEITFNLRDTNMIPG--- 411
            RPGKS+ DVRALTYCDLHKIHRDD+LEVL+MYPEFSD+FWS+LEITFNLRDTN   G   
Sbjct: 816  RPGKSSADVRALTYCDLHKIHRDDVLEVLEMYPEFSDYFWSNLEITFNLRDTNTKAGSMS 875

Query: 412  SPGSTELEGGFSRQRKR-KLSF---RRRTDKDTEQPGEVSALGPGRAGAGPSSRGRPGGP 467
            S       GG     +R KL F   R    +DTE+                 +  R    
Sbjct: 876  SDPDDSDNGGLDHHTRRAKLFFQSKRNSISRDTER-----------------TEDRLNRM 918

Query: 468  WGESPSSGPSSPESSEDEGPGRSSSPLRLVPFSSPRPPGEPPGGEPLMEDCEK------- 520
               + +SG    +    +   RSS        S      + P    +M DC +       
Sbjct: 919  TFRTQTSG---KQHENRQTAHRSSDIFASQSSSDEEEETQRPS---VMVDCSQSHINSVS 972

Query: 521  ---------SSDTCNPLSGAFSGVSNIFSFWGD-SRGRQYQELP-----RCPAPTPSLLN 565
                     SS++ N LSGAFSGVSNIFS WGD SRG  YQE+P        +  PS  N
Sbjct: 973  NANRDKDHNSSNSFNALSGAFSGVSNIFSLWGDSSRGHHYQEVPSHSMSFPSSSVPS--N 1030

Query: 566  IPLSSPGRRPRGDVESRLDALQRQLNRLETRLSADMATVLQLLQRQMTLVPPAYSAVTTP 625
              L +       +VE+RL+ + RQL RLE R+S D+  ++QLLQRQM  VPPAYS+VT+ 
Sbjct: 1031 TVLHNVTYGQCSEVENRLEMMHRQLYRLEKRMSKDIGAIMQLLQRQMVQVPPAYSSVTS- 1089

Query: 626  GPGPTSTSPL---------LPVSPLPTLTLDSLSQV 652
               PT  SP+          PV+PL T T   LS++
Sbjct: 1090 ---PTEASPIPPKPGQKLVQPVNPLETETPSILSEI 1122


>gi298569849
          Length = 1127

 Score =  848 bits (2192), Expect = 0.0,   Method: Compositional matrix adjust.
 Identities = 459/696 (65%), Positives = 514/696 (73%), Gaps = 74/696 (10%)

Query: 1    DIMFIVDILINFRTTYVNANEEVVSHPGRIAVHYFKGWFLIDMVAAIPFDLLIF-----G 55
            DIMF+VDI+INFRTTYVN+N+EVVS PGRIAVHYFKGWFLIDMVAAIPFDLLI+      
Sbjct: 457  DIMFVVDIVINFRTTYVNSNDEVVSQPGRIAVHYFKGWFLIDMVAAIPFDLLIYRSEEET 516

Query: 56   SGSEELIGLLKTARLLRLVRVARKLDRYSEYGAAVLFLLMCTFALIAHWLACIWYAIGNM 115
            + S  LIGLLKTARLLRLVRVARKLDRYSEYGAAVLFLLMCTFALIAHWLACIWYAIGN+
Sbjct: 517  TTSTTLIGLLKTARLLRLVRVARKLDRYSEYGAAVLFLLMCTFALIAHWLACIWYAIGNV 576

Query: 116  EQPHMDSRIGWLHNLGDQIGKPYNSSGLG-GPSIKDKYVTALYFTFSSLTSVGFGNVSPN 174
            E+    SRIGWL++LGDQ+GKPYNSS  G GPSIKDKYVTALYFTFSSLTSVGFGNVSPN
Sbjct: 577  ERSG-PSRIGWLNSLGDQLGKPYNSSVRGSGPSIKDKYVTALYFTFSSLTSVGFGNVSPN 635

Query: 175  TNSEKIFSICVMLIGSLMYASIFGNVSAIIQRLYSGTARYHTQMLRVREFIRFHQIPNPL 234
            TNSEKIFSICVMLIG+LMYASIFGNVSAIIQRL SGTARYHTQMLRVREFIRFHQIPNPL
Sbjct: 636  TNSEKIFSICVMLIGALMYASIFGNVSAIIQRLNSGTARYHTQMLRVREFIRFHQIPNPL 695

Query: 235  RQRLEEYFQHAWSYTNGIDMNAVLKGFPECLQADICLHLNRSLLQHCKPFRGATKGCLRA 294
            RQRLEEYFQHAWSYTNGIDMNAVLKGFPECLQADICLHLNR+LLQ CK F+G++KGCLRA
Sbjct: 696  RQRLEEYFQHAWSYTNGIDMNAVLKGFPECLQADICLHLNRTLLQSCKAFKGSSKGCLRA 755

Query: 295  LAMKFKTTHAPPGDTLVHAGDLLTALYFISRGSIEILRGDVVVAILGKNDIFGEPLNLYA 354
            LAMKFKTTHAPPGDTLVHAGD+++ALYFISRGSIEIL+GDVVVAILGKNDIFGEP+N YA
Sbjct: 756  LAMKFKTTHAPPGDTLVHAGDVISALYFISRGSIEILKGDVVVAILGKNDIFGEPINSYA 815

Query: 355  RPGKSNGDVRALTYCDLHKIHRDDLLEVLDMYPEFSDHFWSSLEITFNLRDTNMIPG--- 411
            RPGKS+ DVRALTYCDLHKIHRDD+LEVL+MYPEFSD+FWS+LEITFNLRDTN   G   
Sbjct: 816  RPGKSSADVRALTYCDLHKIHRDDVLEVLEMYPEFSDYFWSNLEITFNLRDTNTKAGSMS 875

Query: 412  SPGSTELEGGFSRQRKR-KLSF---RRRTDKDTEQPGEVSALGPGRAGAGPSSRGRPGGP 467
            S       GG     +R KL F   R    +DTE+                 +  R    
Sbjct: 876  SDPDDSDNGGLDHHTRRAKLFFQSKRNSISRDTER-----------------TEDRLNRM 918

Query: 468  WGESPSSGPSSPESSEDEGPGRSSSPLRLVPFSSPRPPGEPPGGEPLMEDCEK------- 520
               + +SG    +    +   RSS        S      + P    +M DC +       
Sbjct: 919  TFRTQTSG---KQHENRQTAHRSSDIFASQSSSDEEEETQRPS---VMVDCSQSHINSVS 972

Query: 521  ---------SSDTCNPLSGAFSGVSNIFSFWGD-SRGRQYQELP-----RCPAPTPSLLN 565
                     SS++ N LSGAFSGVSNIFS WGD SRG  YQE+P        +  PS  N
Sbjct: 973  NANRDKDHNSSNSFNALSGAFSGVSNIFSLWGDSSRGHHYQEVPSHSMSFPSSSVPS--N 1030

Query: 566  IPLSSPGRRPRGDVESRLDALQRQLNRLETRLSADMATVLQLLQRQMTLVPPAYSAVTTP 625
              L +       +VE+RL+ + RQL RLE R+S D+  ++QLLQRQM  VPPAYS+VT+ 
Sbjct: 1031 TVLHNVTYGQCSEVENRLEMMHRQLYRLEKRMSKDIGAIMQLLQRQMVQVPPAYSSVTS- 1089

Query: 626  GPGPTSTSPL---------LPVSPLPTLTLDSLSQV 652
               PT  SP+          PV+PL T T   LS+V
Sbjct: 1090 ---PTEASPIPPKPGQKLVQPVNPLETETPSILSEV 1122


>gi111955346
          Length = 1253

 Score =  848 bits (2190), Expect = 0.0,   Method: Compositional matrix adjust.
 Identities = 458/696 (65%), Positives = 514/696 (73%), Gaps = 74/696 (10%)

Query: 1    DIMFIVDILINFRTTYVNANEEVVSHPGRIAVHYFKGWFLIDMVAAIPFDLLIF-----G 55
            DIMF+VDI+INFRTTYVN+N+EVVS PGRIAVHYFKGWFLIDMVAAIPFDLLI+      
Sbjct: 457  DIMFVVDIVINFRTTYVNSNDEVVSQPGRIAVHYFKGWFLIDMVAAIPFDLLIYRSEEET 516

Query: 56   SGSEELIGLLKTARLLRLVRVARKLDRYSEYGAAVLFLLMCTFALIAHWLACIWYAIGNM 115
            + S  LIGLLKTARLLRLVRVARKLDRYSEYGAAVLFLLMCTFALIAHWLACIWYAIGN+
Sbjct: 517  TTSTTLIGLLKTARLLRLVRVARKLDRYSEYGAAVLFLLMCTFALIAHWLACIWYAIGNV 576

Query: 116  EQPHMDSRIGWLHNLGDQIGKPYNSSGLG-GPSIKDKYVTALYFTFSSLTSVGFGNVSPN 174
            E+    SRIGWL++LGDQ+GKPYNSS  G GPSIKDKYVTALYFTFSSLTSVGFGNVSPN
Sbjct: 577  ERSG-PSRIGWLNSLGDQLGKPYNSSVRGSGPSIKDKYVTALYFTFSSLTSVGFGNVSPN 635

Query: 175  TNSEKIFSICVMLIGSLMYASIFGNVSAIIQRLYSGTARYHTQMLRVREFIRFHQIPNPL 234
            TNSEKIFSICVMLIG+LMYASIFGNVSAIIQRL SGTARYHTQMLRVREFIRFHQIPNPL
Sbjct: 636  TNSEKIFSICVMLIGALMYASIFGNVSAIIQRLNSGTARYHTQMLRVREFIRFHQIPNPL 695

Query: 235  RQRLEEYFQHAWSYTNGIDMNAVLKGFPECLQADICLHLNRSLLQHCKPFRGATKGCLRA 294
            RQRLEEYFQHAWSYTNGIDMNAVLKGFPECLQADICLHLNR+LLQ CK F+G++KGCLRA
Sbjct: 696  RQRLEEYFQHAWSYTNGIDMNAVLKGFPECLQADICLHLNRTLLQSCKAFKGSSKGCLRA 755

Query: 295  LAMKFKTTHAPPGDTLVHAGDLLTALYFISRGSIEILRGDVVVAILGKNDIFGEPLNLYA 354
            LAMKFKTTHAPPGDTLVHAGD+++ALYFISRGSIEIL+GDVVVAILGKNDIFGEP+N YA
Sbjct: 756  LAMKFKTTHAPPGDTLVHAGDVISALYFISRGSIEILKGDVVVAILGKNDIFGEPINSYA 815

Query: 355  RPGKSNGDVRALTYCDLHKIHRDDLLEVLDMYPEFSDHFWSSLEITFNLRDTNMIPG--- 411
            RPGKS+ DVRALTYCDLHKIHRDD+LEVL+MYPEFSD+FWS+LEITFNLRDTN   G   
Sbjct: 816  RPGKSSADVRALTYCDLHKIHRDDVLEVLEMYPEFSDYFWSNLEITFNLRDTNTKAGSMS 875

Query: 412  SPGSTELEGGFSRQRKR-KLSF---RRRTDKDTEQPGEVSALGPGRAGAGPSSRGRPGGP 467
            S       GG     +R KL F   R    +DTE+                 +  R    
Sbjct: 876  SDPDDSDNGGLDHHTRRAKLFFQSKRNSISRDTER-----------------TEDRLNRM 918

Query: 468  WGESPSSGPSSPESSEDEGPGRSSSPLRLVPFSSPRPPGEPPGGEPLMEDCEK------- 520
               + +SG    +    +   RSS        S      + P    +M DC +       
Sbjct: 919  TFRTQTSG---KQHENRQTAHRSSDIFASQSSSDEEEETQRPS---VMVDCSQSHINSVS 972

Query: 521  ---------SSDTCNPLSGAFSGVSNIFSFWGD-SRGRQYQELP-----RCPAPTPSLLN 565
                     SS++ N LSGAFSGVSNIFS WGD SRG  YQE+P        +  PS  N
Sbjct: 973  NANRDKDHNSSNSFNALSGAFSGVSNIFSLWGDSSRGHHYQEVPSHSMSFPSSSVPS--N 1030

Query: 566  IPLSSPGRRPRGDVESRLDALQRQLNRLETRLSADMATVLQLLQRQMTLVPPAYSAVTTP 625
              L +       +VE+RL+ + RQL RLE R+S D+  ++QLLQRQM  VPPAYS+VT+ 
Sbjct: 1031 TVLHNVTYGQCSEVENRLEMMHRQLYRLEKRMSKDIGAIMQLLQRQMVQVPPAYSSVTS- 1089

Query: 626  GPGPTSTSPL---------LPVSPLPTLTLDSLSQV 652
               PT  SP+          PV+PL T T   LS++
Sbjct: 1090 ---PTEASPIPPKPGQKLVQPVNPLETETPSILSEI 1122


>gi363743400
          Length = 1063

 Score =  845 bits (2182), Expect = 0.0,   Method: Compositional matrix adjust.
 Identities = 449/667 (67%), Positives = 517/667 (77%), Gaps = 38/667 (5%)

Query: 1   DIMFIVDILINFRTTYVNANEEVVSHPGRIAVHYFKGWFLIDMVAAIPFDLLIFGSGSEE 60
           DIMFIVDI+INFRTTYVN N+EVVSHPG+IA+HYFKGWFLIDMVAAIPFDLLIF SGS+E
Sbjct: 304 DIMFIVDIVINFRTTYVNINDEVVSHPGKIAIHYFKGWFLIDMVAAIPFDLLIFRSGSDE 363

Query: 61  ---LIGLLKTARLLRLVRVARKLDRYSEYGAAVLFLLMCTFALIAHWLACIWYAIGNMEQ 117
              LIGLLKTARLLRLVRVARKLDRYSEYGAAVLFLLMCTFALIAHWLACIWYAIGN+E+
Sbjct: 364 TTTLIGLLKTARLLRLVRVARKLDRYSEYGAAVLFLLMCTFALIAHWLACIWYAIGNVER 423

Query: 118 PHMDSRIGWLHNLGDQIGKPYNSSGLG-GPSIKDKYVTALYFTFSSLTSVGFGNVSPNTN 176
           P+M+ +IGWL NLGDQIGK YN S L  GPSIKDKYVTALYFTFSSLTSVGFGNVSPNTN
Sbjct: 424 PYMEHKIGWLDNLGDQIGKRYNDSDLSSGPSIKDKYVTALYFTFSSLTSVGFGNVSPNTN 483

Query: 177 SEKIFSICVMLIGSLMYASIFGNVSAIIQRLYSGTARYHTQMLRVREFIRFHQIPNPLRQ 236
           SEKIFSICVMLIGSLMYASIFGNVSAIIQRLYSGTARYHTQMLRV+EFIRFHQIPNPLRQ
Sbjct: 484 SEKIFSICVMLIGSLMYASIFGNVSAIIQRLYSGTARYHTQMLRVKEFIRFHQIPNPLRQ 543

Query: 237 RLEEYFQHAWSYTNGIDMNAVLKGFPECLQADICLHLNRSLLQHCKPFRGATKGCLRALA 296
           RLEEYFQHAWSYTNGIDMNAVLKGFP+CLQADICLHLNR+LLQ+CK FRGA+KGCLRALA
Sbjct: 544 RLEEYFQHAWSYTNGIDMNAVLKGFPDCLQADICLHLNRTLLQNCKAFRGASKGCLRALA 603

Query: 297 MKFKTTHAPPGDTLVHAGDLLTALYFISRGSIEILRGDVVVAILGKNDIFGEPLNLYARP 356
           MKFKTTHAPPGDTLVH GD+LT LYFISRGSIEIL+ D+VVAILGKNDIFGEP++LYARP
Sbjct: 604 MKFKTTHAPPGDTLVHYGDVLTTLYFISRGSIEILKEDIVVAILGKNDIFGEPISLYARP 663

Query: 357 GKSNGDVRALTYCDLHKIHRDDLLEVLDMYPEFSDHFWSSLEITFNLRDTNMIPGSPGST 416
           GKSN DVRALTYCDLHKI R+DLLEVLDMYP FSD+FWS+LEITFNLRD + +P +P S 
Sbjct: 664 GKSNADVRALTYCDLHKIQREDLLEVLDMYPAFSDNFWSNLEITFNLRDADSVPRTPLSE 723

Query: 417 ELEGGFSRQRKRKLSFRR--RTDKDT-----EQPGEVSALGPGRAGAGPSSRGRPGGPWG 469
           E +  + R R+RK S  +  + D DT     EQ    S L   +    P S+ +    W 
Sbjct: 724 EYDCTYRRVRRRKHSLCQPNKPDPDTGTSDAEQYHTYSELTNPQ---DPLSKDQ----WD 776

Query: 470 ESPSSGPSSPESSEDEG-PGRSSSPLRLVPFSSPRPPGEPPGGEPLM-------EDCEKS 521
           +  SS     ++S+DE  PG   SP +  PF   +          L+       E  +++
Sbjct: 777 DVGSSTTPCSQTSDDEAKPG---SPTKAEPFPLSKKDDFALPALSLVTASASGTEVSKQA 833

Query: 522 SDTCNPLSGAFSGVSNIFSFWGDSRGRQYQELPRCPAPTPSLLNIPLSSPGRRPRGDVES 581
           +++    +     + N+F+FW D R   + E  +  +   S  +IPL S   RP G +ES
Sbjct: 834 AESSQSYAATPLDIPNMFTFWEDQRPNHHPEPLQHVSLVHSSRDIPLHS-DYRP-GQIES 891

Query: 582 RLDALQRQLNRLETRLSADMATVLQLLQRQMTLVPPAYSAVT-------TPGPGPTSTSP 634
           RL+ LQ QL+RLE+R+S+D+  +LQLLQRQ++ VPPAYS ++         G  P S  P
Sbjct: 892 RLELLQAQLSRLESRMSSDINIILQLLQRQLSQVPPAYSPISPSSHNLAMYGIVPRSLEP 951

Query: 635 LLPVSPL 641
           L P +PL
Sbjct: 952 LTPCAPL 958


>gi224086222
          Length = 1202

 Score =  842 bits (2175), Expect = 0.0,   Method: Compositional matrix adjust.
 Identities = 443/675 (65%), Positives = 515/675 (76%), Gaps = 32/675 (4%)

Query: 1   DIMFIVDILINFRTTYVNANEEVVSHPGRIAVHYFKGWFLIDMVAAIPFDLLIFGSGSEE 60
           DIMFIVDI+INFRTTYVN N+EVVSHPG+IA+HYFKGWFLIDMVAAIPFDLLIF SGS+E
Sbjct: 308 DIMFIVDIVINFRTTYVNINDEVVSHPGKIAIHYFKGWFLIDMVAAIPFDLLIFRSGSDE 367

Query: 61  ---LIGLLKTARLLRLVRVARKLDRYSEYGAAVLFLLMCTFALIAHWLACIWYAIGNMEQ 117
              LIGLLKTARLLRLVRVARKLDRYSEYGAAVLFLLMCTFALIAHWLACIWYAIGN+E+
Sbjct: 368 TTTLIGLLKTARLLRLVRVARKLDRYSEYGAAVLFLLMCTFALIAHWLACIWYAIGNVER 427

Query: 118 PHMDSRIGWLHNLGDQIGKPYNSSGLG-GPSIKDKYVTALYFTFSSLTSVGFGNVSPNTN 176
           P+M+ +IGWL NLGDQIGK YN S L  GPSIKDKYVTALYFTFSSLTSVGFGNVSPNTN
Sbjct: 428 PYMEHKIGWLDNLGDQIGKRYNDSDLSSGPSIKDKYVTALYFTFSSLTSVGFGNVSPNTN 487

Query: 177 SEKIFSICVMLIGSLMYASIFGNVSAIIQRLYSGTARYHTQMLRVREFIRFHQIPNPLRQ 236
           SEKIFSICVMLIGSLMYASIFGNVSAIIQRLYSGTARYHTQMLRV+EFIRFHQIPNPLRQ
Sbjct: 488 SEKIFSICVMLIGSLMYASIFGNVSAIIQRLYSGTARYHTQMLRVKEFIRFHQIPNPLRQ 547

Query: 237 RLEEYFQHAWSYTNGIDMNAVLKGFPECLQADICLHLNRSLLQHCKPFRGATKGCLRALA 296
           RLEEYFQHAWSYTNGIDMNAVLKGFP+CLQADICLHLNR+LLQ+CK FRGA+KGCLRALA
Sbjct: 548 RLEEYFQHAWSYTNGIDMNAVLKGFPDCLQADICLHLNRTLLQNCKAFRGASKGCLRALA 607

Query: 297 MKFKTTHAPPGDTLVHAGDLLTALYFISRGSIEILRGDVVVAILGKNDIFGEPLNLYARP 356
           MKFKTTHAPPGDTLVH GD+LT LYFISRGSIEILR D+VVAILGKNDIFGEP++LYARP
Sbjct: 608 MKFKTTHAPPGDTLVHYGDVLTTLYFISRGSIEILREDIVVAILGKNDIFGEPISLYARP 667

Query: 357 GKSNGDVRALTYCDLHKIHRDDLLEVLDMYPEFSDHFWSSLEITFNLRDTNMIPGSPGST 416
           GKSN DVRALTYCDLHKI R+DLLEVLDMYP FSD+FWS+LEITFNLRD + +P SP S 
Sbjct: 668 GKSNADVRALTYCDLHKIQREDLLEVLDMYPAFSDNFWSNLEITFNLRDADSVPRSPLSE 727

Query: 417 ELEGGFSRQRKRKLSFRRRTDKDTEQPGEVSALGPGRAGAGPSSRGRPGGP-----WGES 471
           E +  + R R+ K S  +    DT+     + +         S    P  P     W + 
Sbjct: 728 EYDCTYRRARRPKHSPCQPNKPDTD-----TGISDAEQYHTYSELTNPQDPLSKDQWDDL 782

Query: 472 PSSGPSSPESSEDEGPGRSSSPLRLVPFSSPRPPGEPPGGEPLM-------EDCEKSSDT 524
            SS     ++S+DE   ++SSP++  PF +P+          L+       E  ++++++
Sbjct: 783 GSSTSPCSQASDDE--AKTSSPVKAEPFPTPKKDDFALPSLSLITTSAGDTEVSKQAAES 840

Query: 525 CNPLSGAFSGVSNIFSFWGDSRGRQYQELPRCPAPTPSLLNIPLSSPGRRPRGDVESRLD 584
               +     + N+F+FW D +  +  E  +  +   S  ++PL    R   G +ESRL+
Sbjct: 841 SQSYTATPLDIPNVFTFWEDRQPTRPAEPLQHISLVHSSQDVPLHGDCR--PGQIESRLE 898

Query: 585 ALQRQLNRLETRLSADMATVLQLLQRQMTLVPPAYSAVTTPGPG-------PTSTSPLLP 637
            LQ QL+RLE+R+S+D+  +LQLLQRQ++ VPPAYS ++            P S  PL P
Sbjct: 899 LLQAQLSRLESRMSSDIHIILQLLQRQLSQVPPAYSPISPSSHSLAMYSIVPRSLEPLAP 958

Query: 638 VSPLPTLTLDSLSQV 652
            +PL    L +  Q 
Sbjct: 959 CAPLQDQELPTQEQA 973


>gi301617197
          Length = 1063

 Score =  838 bits (2166), Expect = 0.0,   Method: Compositional matrix adjust.
 Identities = 446/669 (66%), Positives = 508/669 (75%), Gaps = 30/669 (4%)

Query: 1   DIMFIVDILINFRTTYVNANEEVVSHPGRIAVHYFKGWFLIDMVAAIPFDLLIFGSGSEE 60
           DIMFIVDI+INFRTTYVN N+EVVSHP +IA+HYFKGWFLIDMVAAIPFDLLI+ +GS+E
Sbjct: 309 DIMFIVDIIINFRTTYVNINDEVVSHPAKIAIHYFKGWFLIDMVAAIPFDLLIYRTGSDE 368

Query: 61  ---LIGLLKTARLLRLVRVARKLDRYSEYGAAVLFLLMCTFALIAHWLACIWYAIGNMEQ 117
              LIGLLKTARLLRLVRVARKLDRYSEYGAAVLFLLMCTFALIAHWLACIWYAIGN+E+
Sbjct: 369 TTTLIGLLKTARLLRLVRVARKLDRYSEYGAAVLFLLMCTFALIAHWLACIWYAIGNVER 428

Query: 118 PHMDSRIGWLHNLGDQIGKPYNSSGL-GGPSIKDKYVTALYFTFSSLTSVGFGNVSPNTN 176
           P M  +IGWL NL  QIGK YN + L  GPSIKDKYVTALYFTFSSLTSVGFGNVSPNTN
Sbjct: 429 PLMQHKIGWLDNLAAQIGKSYNDTDLTSGPSIKDKYVTALYFTFSSLTSVGFGNVSPNTN 488

Query: 177 SEKIFSICVMLIGSLMYASIFGNVSAIIQRLYSGTARYHTQMLRVREFIRFHQIPNPLRQ 236
           SEKIFSICVMLIGSLMYASIFGNVSAIIQRLYSGTARYHTQMLRV+EFIRFHQIPNPLRQ
Sbjct: 489 SEKIFSICVMLIGSLMYASIFGNVSAIIQRLYSGTARYHTQMLRVKEFIRFHQIPNPLRQ 548

Query: 237 RLEEYFQHAWSYTNGIDMNAVLKGFPECLQADICLHLNRSLLQHCKPFRGATKGCLRALA 296
           RLEEYFQHAWSYTNGIDMNAVLKGFPECLQADICLHLNR+LLQHCK FRGATKGCLRALA
Sbjct: 549 RLEEYFQHAWSYTNGIDMNAVLKGFPECLQADICLHLNRTLLQHCKAFRGATKGCLRALA 608

Query: 297 MKFKTTHAPPGDTLVHAGDLLTALYFISRGSIEILRGDVVVAILGKNDIFGEPLNLYARP 356
           MKF+TTHAPPGDTLVH GD+LT LYFISRGSIEILR D+VVAILGKNDIFGEP+NL+ARP
Sbjct: 609 MKFRTTHAPPGDTLVHYGDVLTNLYFISRGSIEILRDDIVVAILGKNDIFGEPINLFARP 668

Query: 357 GKSNGDVRALTYCDLHKIHRDDLLEVLDMYPEFSDHFWSSLEITFNLRDTNMIPGSPGST 416
           GKSN DVRALTYCDLHKI R+DLLEVLDMYP FSD+FWS+LEITFNLRD + IP SP S 
Sbjct: 669 GKSNADVRALTYCDLHKIQREDLLEVLDMYPTFSDNFWSNLEITFNLRDADSIPRSPESE 728

Query: 417 ELEGGFSRQRKRKLSFRRR--------TDKDTEQPGEVSALGPGRAGAGPSSRGRPGGPW 468
           E    + R R+ K   RR+         + D EQ    S L   +    P+SR      W
Sbjct: 729 EYNCTYRRNRRCKQPGRRQKKNEGVDEINSDAEQYHTYSELTNLQR---PTSREH----W 781

Query: 469 GESPSSGPSSPESSEDEGPGRSSSPLRLVPFSS-----PRPPGEPPGGEPLMEDCEKSSD 523
            E  SS     ++S++E    +S+P+ +   +      P             E   K  +
Sbjct: 782 EEMASSTTPCSQTSDEETKPLNSAPVDIQAAAEKQEFIPAVVNLVTANISSREGGRKVLN 841

Query: 524 TCNPLSGAFSGVSNIFSFWGDSRGRQYQELPRCPAPTPSLLNIPLSSPGRRPRGDVESRL 583
           +    S A   V N+FSFWG+       E  +  +   + L  PL SP  RP G++ESRL
Sbjct: 842 SVETYSAAPIEVPNLFSFWGERHSAGCSETHQHISLVHNSLEPPL-SPDDRP-GELESRL 899

Query: 584 DALQRQLNRLETRLSADMATVLQLLQRQMTLVPPAYSAVTTP----GPGPTSTSPLLPVS 639
           + LQ QL RLETR+S+D++ +LQLLQRQ++ +PPAYS  +      G   T++  L PV 
Sbjct: 900 ELLQAQLERLETRMSSDISIILQLLQRQLSQIPPAYSPASHSSQNLGLYQTTSKSLEPVK 959

Query: 640 PLPTLTLDS 648
             P+++ +S
Sbjct: 960 SSPSMSAES 968


>gi326922817
          Length = 1197

 Score =  829 bits (2141), Expect = 0.0,   Method: Compositional matrix adjust.
 Identities = 450/756 (59%), Positives = 521/756 (68%), Gaps = 78/756 (10%)

Query: 1    DIMFIVDILINFRTTYVNANEEVVSHPGRIAVHYFKGWFLIDMVAAIPFDLLIFGSGSEE 60
            DIMFI+DILINFRTTYVN NEEVVS P +IA+HYFKGWFLIDMVAAIPFDLLIFGSGSEE
Sbjct: 459  DIMFIIDILINFRTTYVNQNEEVVSDPAKIAIHYFKGWFLIDMVAAIPFDLLIFGSGSEE 518

Query: 61   ---LIGLLKTARLLRLVRVARKLDRYSEYGAAVLFLLMCTFALIAHWLACIWYAIGNMEQ 117
               LIGLLKTARLLRLVRVARKLDRYSEYGAAVL LLMC FALIAHWLACIWYAIGN+E+
Sbjct: 519  TTTLIGLLKTARLLRLVRVARKLDRYSEYGAAVLMLLMCIFALIAHWLACIWYAIGNVER 578

Query: 118  PHMDSRIGWLHNLGDQIGKPYNSSGLG-GPSIKDKYVTALYFTFSSLTSVGFGNVSPNTN 176
            P++  +IGWL +LG+Q+GK YN S    GPSIKDKYVTALYFTFSSLTSVGFGNVSPNTN
Sbjct: 579  PYLAHKIGWLDSLGEQLGKHYNKSDASSGPSIKDKYVTALYFTFSSLTSVGFGNVSPNTN 638

Query: 177  SEKIFSICVMLIGSLMYASIFGNVSAIIQRLYSGTARYHTQMLRVREFIRFHQIPNPLRQ 236
            SEKIFSICVMLIGSLMYASIFGNVSAIIQRLYSGTARYH QMLRV+EFIRFHQIPNPLRQ
Sbjct: 639  SEKIFSICVMLIGSLMYASIFGNVSAIIQRLYSGTARYHMQMLRVKEFIRFHQIPNPLRQ 698

Query: 237  RLEEYFQHAWSYTNGIDMNAVLKGFPECLQADICLHLNRSLLQHCKPFRGATKGCLRALA 296
            RLEEYFQHAW+YTNGIDMN VLKGFPECLQADICLHLN++LLQ+CK FRGA+KGCLRALA
Sbjct: 699  RLEEYFQHAWTYTNGIDMNMVLKGFPECLQADICLHLNQNLLQNCKAFRGASKGCLRALA 758

Query: 297  MKFKTTHAPPGDTLVHAGDLLTALYFISRGSIEILRGDVVVAILGKNDIFGEPLNLYARP 356
            MKFKTTHAPPGDTLVH GD+LTALYF+SRGSIEIL+ D+VVAILGKNDIFGE ++LYA+P
Sbjct: 759  MKFKTTHAPPGDTLVHCGDVLTALYFVSRGSIEILKSDIVVAILGKNDIFGEMVHLYAKP 818

Query: 357  GKSNGDVRALTYCDLHKIHRDDLLEVLDMYPEFSDHFWSSLEITFNLRD----TNMIPGS 412
            GKSN DVRALTYCDLHKI R+DLLEVLDMYPEFSD F ++LE+TFNLRD    ++++  S
Sbjct: 819  GKSNADVRALTYCDLHKIQREDLLEVLDMYPEFSDLFLTNLELTFNLRDETAKSDIVIRS 878

Query: 413  PGSTELEGGFSRQRKRKLSFRRRTDKDTEQPGEVSALGPGRAGAGPSSRGRPGGPWGESP 472
              + +  G   + R+RKLSF+   +K+ +Q        P   G            + E  
Sbjct: 879  QTTNDTNGDNCKLRRRKLSFQSEIEKENDQS------DPEPTGDTSRYYQSIKKHFEEKK 932

Query: 473  SSGPSSPESSEDEGP----GRSSSPLRLVPFSSPRPPGEPPGGEPLMEDCEKSSDTCNPL 528
            S   S   S EDE      G +  P      +           E ++ D  K SD+C  +
Sbjct: 933  SGSSSFVSSIEDEQKPLFSGVADYPSVTEKTTELDFEEMIHATEEILTD--KRSDSCKDI 990

Query: 529  SGAFSGVSNIFSFWGDSRGRQYQELPRCPAPTPSLLNIPLSSPGRRPRGDVESRLDALQR 588
            +   +        W +   R+YQ+ P   A  P +      +      G+VE+RLD LQ 
Sbjct: 991  TDKRN--------WEEQNMREYQDSPSHSA-LPHVTWGICDTESDYIYGEVENRLDLLQE 1041

Query: 589  QLNRLETRLSADMATVLQLLQRQMTLVPPAYSAVTTPG----PGPTSTSPLLPVSPLPT- 643
            QLNRLE++++AD+ T+LQLLQRQ TL+PPAYS VT       P    T  L PV+ + T 
Sbjct: 1042 QLNRLESQMTADIQTILQLLQRQSTLIPPAYSMVTAGAEYQQPAIRFTQKLHPVASIKTD 1101

Query: 644  LTLDSLSQVSQFMACE------------------------------------ELPPGAPE 667
             +    SQ  +F+  E                                    E PP  P+
Sbjct: 1102 RSFSPSSQCPEFLDLEKSKLKSKESLSSGVHLNTASEDNLASFLDQERDHSAECPPQHPK 1161

Query: 668  LPQEGPTRRLSLP----GQLGALTSQPLHRHGSDPG 699
             P     R  SLP      +G L+   LHRH SDPG
Sbjct: 1162 -PYLPSIRHPSLPECSVSTVGILS---LHRHVSDPG 1193


>gi363736063
          Length = 1197

 Score =  828 bits (2140), Expect = 0.0,   Method: Compositional matrix adjust.
 Identities = 450/756 (59%), Positives = 521/756 (68%), Gaps = 78/756 (10%)

Query: 1    DIMFIVDILINFRTTYVNANEEVVSHPGRIAVHYFKGWFLIDMVAAIPFDLLIFGSGSEE 60
            DIMFI+DILINFRTTYVN NEEVVS P +IA+HYFKGWFLIDMVAAIPFDLLIFGSGSEE
Sbjct: 459  DIMFIIDILINFRTTYVNQNEEVVSDPAKIAIHYFKGWFLIDMVAAIPFDLLIFGSGSEE 518

Query: 61   ---LIGLLKTARLLRLVRVARKLDRYSEYGAAVLFLLMCTFALIAHWLACIWYAIGNMEQ 117
               LIGLLKTARLLRLVRVARKLDRYSEYGAAVL LLMC FALIAHWLACIWYAIGN+E+
Sbjct: 519  TTTLIGLLKTARLLRLVRVARKLDRYSEYGAAVLMLLMCIFALIAHWLACIWYAIGNVER 578

Query: 118  PHMDSRIGWLHNLGDQIGKPYNSSGLG-GPSIKDKYVTALYFTFSSLTSVGFGNVSPNTN 176
            P++  +IGWL +LG+Q+GK YN S    GPSIKDKYVTALYFTFSSLTSVGFGNVSPNTN
Sbjct: 579  PYLAHKIGWLDSLGEQLGKHYNKSDASSGPSIKDKYVTALYFTFSSLTSVGFGNVSPNTN 638

Query: 177  SEKIFSICVMLIGSLMYASIFGNVSAIIQRLYSGTARYHTQMLRVREFIRFHQIPNPLRQ 236
            SEKIFSICVMLIGSLMYASIFGNVSAIIQRLYSGTARYH QMLRV+EFIRFHQIPNPLRQ
Sbjct: 639  SEKIFSICVMLIGSLMYASIFGNVSAIIQRLYSGTARYHMQMLRVKEFIRFHQIPNPLRQ 698

Query: 237  RLEEYFQHAWSYTNGIDMNAVLKGFPECLQADICLHLNRSLLQHCKPFRGATKGCLRALA 296
            RLEEYFQHAW+YTNGIDMN VLKGFPECLQADICLHLN++LLQ+CK FRGA+KGCLRALA
Sbjct: 699  RLEEYFQHAWTYTNGIDMNMVLKGFPECLQADICLHLNQNLLQNCKAFRGASKGCLRALA 758

Query: 297  MKFKTTHAPPGDTLVHAGDLLTALYFISRGSIEILRGDVVVAILGKNDIFGEPLNLYARP 356
            MKFKTTHAPPGDTLVH GD+LTALYF+SRGSIEIL+ D+VVAILGKNDIFGE ++LYA+P
Sbjct: 759  MKFKTTHAPPGDTLVHCGDVLTALYFVSRGSIEILKSDIVVAILGKNDIFGEMVHLYAKP 818

Query: 357  GKSNGDVRALTYCDLHKIHRDDLLEVLDMYPEFSDHFWSSLEITFNLRD----TNMIPGS 412
            GKSN DVRALTYCDLHKI R+DLLEVLDMYPEFSD F ++LE+TFNLRD    +++I  S
Sbjct: 819  GKSNADVRALTYCDLHKIQREDLLEVLDMYPEFSDLFLTNLELTFNLRDETAKSDIIIRS 878

Query: 413  PGSTELEGGFSRQRKRKLSFRRRTDKDTEQPGEVSALGPGRAGAGPSSRGRPGGPWGESP 472
              + +  G   + R+RKLSF+   +K+ +Q        P   G            + E  
Sbjct: 879  QTTNDTNGDNCKLRRRKLSFQSEREKENDQS------DPEPTGDNSRYYQSIKKHFEEKK 932

Query: 473  SSGPSSPESSEDEGP----GRSSSPLRLVPFSSPRPPGEPPGGEPLMEDCEKSSDTCNPL 528
            S   S   S EDE      G +  P      +           E ++ D  K SD+C  +
Sbjct: 933  SGSSSFVSSIEDEQKPLFSGVADYPSVTEKTTELDLEEMIHATEEILTD--KRSDSCKDI 990

Query: 529  SGAFSGVSNIFSFWGDSRGRQYQELPRCPAPTPSLLNIPLSSPGRRPRGDVESRLDALQR 588
            +   +        W +   R+YQ+ P   A  P +      +      G+VE+RLD LQ 
Sbjct: 991  TDKRN--------WEEQNMREYQDSPSHSA-LPHVTWGICDTESDYVYGEVENRLDLLQE 1041

Query: 589  QLNRLETRLSADMATVLQLLQRQMTLVPPAYSAVTTPG----PGPTSTSPLLPVSPLPT- 643
            QLNRLE++++AD+ T+LQ+LQRQ TL+PPAYS VT       P    T  L PV+ + T 
Sbjct: 1042 QLNRLESQMTADIQTILQILQRQSTLIPPAYSMVTAGAEYQQPAIRFTQKLHPVASIKTD 1101

Query: 644  LTLDSLSQVSQFMACE------------------------------------ELPPGAPE 667
             +    SQ  +F+  E                                    E PP  P+
Sbjct: 1102 RSFSPSSQCPEFLDLEKSKLKSKESLSSGVHLNTASEDNLASFLDQERDQSAESPPQHPK 1161

Query: 668  LPQEGPTRRLSLP----GQLGALTSQPLHRHGSDPG 699
             P     R  SLP      +G L+   LHRH SDPG
Sbjct: 1162 -PYLPSIRHPSLPECSVSTVGILS---LHRHVSDPG 1193


>gi224054914
          Length = 1196

 Score =  825 bits (2132), Expect = 0.0,   Method: Compositional matrix adjust.
 Identities = 444/753 (58%), Positives = 516/753 (68%), Gaps = 73/753 (9%)

Query: 1    DIMFIVDILINFRTTYVNANEEVVSHPGRIAVHYFKGWFLIDMVAAIPFDLLIFGSGSEE 60
            DIMFI+DILINFRTTYVN NEEVVS P +IA+HYFKGWFLIDMVAAIPFDLLIFGSGSEE
Sbjct: 459  DIMFIIDILINFRTTYVNQNEEVVSDPAKIAIHYFKGWFLIDMVAAIPFDLLIFGSGSEE 518

Query: 61   ---LIGLLKTARLLRLVRVARKLDRYSEYGAAVLFLLMCTFALIAHWLACIWYAIGNMEQ 117
               LIGLLKTARLLRLVRVARKLDRYSEYGAAVL LLMC FALIAHWLACIWYAIGN+E+
Sbjct: 519  TTTLIGLLKTARLLRLVRVARKLDRYSEYGAAVLMLLMCIFALIAHWLACIWYAIGNVER 578

Query: 118  PHMDSRIGWLHNLGDQIGKPYNSSGLG-GPSIKDKYVTALYFTFSSLTSVGFGNVSPNTN 176
            P++  +IGWL +LG+Q+GK YN S    GPSIKDKYVTALYFTFSSLTSVGFGNVSPNTN
Sbjct: 579  PYLAHKIGWLDSLGEQLGKHYNKSDASSGPSIKDKYVTALYFTFSSLTSVGFGNVSPNTN 638

Query: 177  SEKIFSICVMLIGSLMYASIFGNVSAIIQRLYSGTARYHTQMLRVREFIRFHQIPNPLRQ 236
            SEKIFSICVMLIGSLMYASIFGNVSAIIQRLYSGTARYH QMLRV+EFIRFHQIPNPLRQ
Sbjct: 639  SEKIFSICVMLIGSLMYASIFGNVSAIIQRLYSGTARYHMQMLRVKEFIRFHQIPNPLRQ 698

Query: 237  RLEEYFQHAWSYTNGIDMNAVLKGFPECLQADICLHLNRSLLQHCKPFRGATKGCLRALA 296
            RLEEYFQHAW+YTNGIDMN VLKGFPECLQADICLHLN++LLQ+CK FRGA+KGCLRALA
Sbjct: 699  RLEEYFQHAWTYTNGIDMNMVLKGFPECLQADICLHLNQNLLQNCKAFRGASKGCLRALA 758

Query: 297  MKFKTTHAPPGDTLVHAGDLLTALYFISRGSIEILRGDVVVAILGKNDIFGEPLNLYARP 356
            MKFKTTHAPPGDTLVH GD+LTALYF+SRGSIEIL+ D+VVAILGKNDIFGE ++LYA+P
Sbjct: 759  MKFKTTHAPPGDTLVHCGDVLTALYFVSRGSIEILKSDIVVAILGKNDIFGEMVHLYAKP 818

Query: 357  GKSNGDVRALTYCDLHKIHRDDLLEVLDMYPEFSDHFWSSLEITFNLRD----TNMIPGS 412
            GKSN DVRALTYCDLHKI R+DLLEVLDMYPEFSD F ++LE+TFNLRD    ++++  S
Sbjct: 819  GKSNADVRALTYCDLHKIQREDLLEVLDMYPEFSDLFLTNLELTFNLRDETTKSDLVIRS 878

Query: 413  PGSTELEGGFSRQRKRKLSFRRRTDKDTEQPGEVSALGPGRAGAGPSSRGRPGGPWGESP 472
              + + +G   + R+RKLSF+   +K+ +Q        P  +G            + E  
Sbjct: 879  QTTNDTDGDNCKLRRRKLSFQSEIEKENDQGD------PEPSGDSTRYYQSIKKHFEEKK 932

Query: 473  SSGPSSPESSEDEGPGRSSSPLRLVPFSSPRPPGEPPGGEPLMEDCE-----KSSDTCNP 527
                S   S EDE     S    +  + S          E +  D E     K S +C  
Sbjct: 933  GGSSSFVSSIEDEQKPLFSG---IADYPSVTEKTTEMDFEEMDHDTEEILIDKRSSSCKD 989

Query: 528  LSGAFSGVSNIFSFWGDSRGRQYQELPRCPAPTPSLLNIPLSSPGRRPRGDVESRLDALQ 587
            ++            W     ++YQ+ P  PA +     I   +      G+VE+RLD LQ
Sbjct: 990  INK---------RIWEQENIQEYQDSPVQPALSHVTWGI-CETESDFIYGEVENRLDLLQ 1039

Query: 588  RQLNRLETRLSADMATVLQLLQRQMTLVPPAYSAVTTPGPGPT-STSPLLPVSPLPTLTL 646
             QLNRLE++++AD+ T+LQLLQRQ  L+PPAYS VT        +   +  V P  ++  
Sbjct: 1040 EQLNRLESQMTADIQTILQLLQRQSALIPPAYSMVTASAEYQEPAVRVIQKVQPAASIKT 1099

Query: 647  D------------SLSQVSQFMACEELPPG-----------APELPQEG----------- 672
            D            S ++ S+  + E    G           A  L QE            
Sbjct: 1100 DRSFSPSSQCPEISDAEKSKLKSKESFSSGVHLNTASEDNLASLLDQEHDQSVEHPPQPC 1159

Query: 673  -----PTRRLSLP-GQLGALTSQPLHRHGSDPG 699
                 P R  SLP   L  +    LHRH SDPG
Sbjct: 1160 KTCLPPIRHPSLPESSLSTVGILSLHRHVSDPG 1192


>gi327275267
          Length = 1067

 Score =  823 bits (2126), Expect = 0.0,   Method: Compositional matrix adjust.
 Identities = 421/619 (68%), Positives = 476/619 (76%), Gaps = 23/619 (3%)

Query: 1   DIMFIVDILINFRTTYVNANEEVVSHPGRIAVHYFKGWFLIDMVAAIPFDLLIFGSGSEE 60
           DIMFIVDI+INFRTTYVN N+EVVSHP +IA+HYFKGWFLIDMVAAIPFDLLIF +GS+E
Sbjct: 306 DIMFIVDIIINFRTTYVNINDEVVSHPAKIAIHYFKGWFLIDMVAAIPFDLLIFRNGSDE 365

Query: 61  ---LIGLLKTARLLRLVRVARKLDRYSEYGAAVLFLLMCTFALIAHWLACIWYAIGNMEQ 117
              LIGLLKTARLLRLVRVARKLDRYSEYGAAVLFLLMCTFALIAHWLACIWYAIGN+E+
Sbjct: 366 TTTLIGLLKTARLLRLVRVARKLDRYSEYGAAVLFLLMCTFALIAHWLACIWYAIGNVER 425

Query: 118 PHMDSRIGWLHNLGDQIGKPYNSSGLG-GPSIKDKYVTALYFTFSSLTSVGFGNVSPNTN 176
           P+M+ +IGWL NLGDQIGK YN S L  GPSIKDKYVTALYFTFSSLTSVGFGNVSPNTN
Sbjct: 426 PYMEHKIGWLDNLGDQIGKRYNDSDLSSGPSIKDKYVTALYFTFSSLTSVGFGNVSPNTN 485

Query: 177 SEKIFSICVMLIGSLMYASIFGNVSAIIQRLYSGTARYHTQMLRVREFIRFHQIPNPLRQ 236
           SEKIFSICVMLIGSLMYASIFGNVSAIIQRLYSGTARYHTQMLRV+EFIRFHQIPNPLRQ
Sbjct: 486 SEKIFSICVMLIGSLMYASIFGNVSAIIQRLYSGTARYHTQMLRVKEFIRFHQIPNPLRQ 545

Query: 237 RLEEYFQHAWSYTNGIDMNAVLKGFPECLQADICLHLNRSLLQHCKPFRGATKGCLRALA 296
           RLEEYFQHAWSYTNGIDMNAVLKGFP+CLQADICLHLNR+LLQ+CK FRGATKGCLRALA
Sbjct: 546 RLEEYFQHAWSYTNGIDMNAVLKGFPDCLQADICLHLNRTLLQNCKAFRGATKGCLRALA 605

Query: 297 MKFKTTHAPPGDTLVHAGDLLTALYFISRGSIEILRGDVVVAILGKNDIFGEPLNLYARP 356
           MKF+TTHAPPGDTLVH GD+LT LYFISRGSIEILR D+VVAILGKNDIFGEP++LYARP
Sbjct: 606 MKFRTTHAPPGDTLVHYGDVLTTLYFISRGSIEILREDIVVAILGKNDIFGEPISLYARP 665

Query: 357 GKSNGDVRALTYCDLHKIHRDDLLEVLDMYPEFSDHFWSSLEITFNLRDTNMIPGSPGST 416
           GKSN DVRALTYCDLHKI R++LLEVLDMYP F ++FW  LEITFNLRD + +P SP S 
Sbjct: 666 GKSNADVRALTYCDLHKIQREELLEVLDMYPAFQNNFWRHLEITFNLRDADSVPRSPLSE 725

Query: 417 ELEGGFSRQR--KRKLSFRRRTDKDTEQPGEVSALGPGRAGAGPSSRGRPGGP--WGESP 472
           E    + R R  KR L    + D D    G +S      A +  +   RP     W +  
Sbjct: 726 EYACNYRRARRHKRSLCKVNKIDPDGLDTG-ISDPEQYHAYSELTQLQRPHSKDHWDDMC 784

Query: 473 SSGPSSPESSEDEGPGRSSSPLRLVPFSSPRPPGEPPGGEPLMEDCEK----SSDTCNPL 528
           S+     ++SE+E   +  SP +   F         P    L+ D  +     +D   P 
Sbjct: 785 STTTPCSQTSEEE--AKVPSPTKGESFILTEKNNYAPAVISLISDDTEIDKLMTDDSLPF 842

Query: 529 SGAFSGVSNIFSFWGDSRGR------QYQELPRCPAPTPSLLNIPLSSPGRRPRGDVESR 582
           +     VSN+F+FW D R        Q+  L   P    S L +P  S  R  +  +ES+
Sbjct: 843 AATPLDVSNLFTFWEDKRPTSLTEPLQHMSLVHSPLDMHSPLEMPPHSDNRPQQ--IESK 900

Query: 583 LDALQRQLNRLETRLSADM 601
           L+ LQ Q++RLE+R+S+DM
Sbjct: 901 LECLQAQISRLESRMSSDM 919


>gi126326249
          Length = 1203

 Score =  814 bits (2102), Expect = 0.0,   Method: Compositional matrix adjust.
 Identities = 446/755 (59%), Positives = 516/755 (68%), Gaps = 70/755 (9%)

Query: 1    DIMFIVDILINFRTTYVNANEEVVSHPGRIAVHYFKGWFLIDMVAAIPFDLLIFGSGSEE 60
            DIMFI+DILINFRTTYVN NEEVVS P +IA+HYFKGWFLIDMVAAIPFDLLIFGSGS+E
Sbjct: 459  DIMFIIDILINFRTTYVNQNEEVVSDPAKIAIHYFKGWFLIDMVAAIPFDLLIFGSGSDE 518

Query: 61   ---LIGLLKTARLLRLVRVARKLDRYSEYGAAVLFLLMCTFALIAHWLACIWYAIGNMEQ 117
               LIGLLKTARLLRLVRVARKLDRYSEYGAAVL LLMC FALIAHWLACIWYAIGN+E+
Sbjct: 519  TTTLIGLLKTARLLRLVRVARKLDRYSEYGAAVLMLLMCIFALIAHWLACIWYAIGNVER 578

Query: 118  PHMDSRIGWLHNLGDQIGKPYNSSGLG-GPSIKDKYVTALYFTFSSLTSVGFGNVSPNTN 176
            P++  +IGWL  LG QIGK YN S    GPSIKDKYVTALYFTFSSLTSVGFGNVSPNTN
Sbjct: 579  PYLIDKIGWLDTLGQQIGKRYNQSDASSGPSIKDKYVTALYFTFSSLTSVGFGNVSPNTN 638

Query: 177  SEKIFSICVMLIGSLMYASIFGNVSAIIQRLYSGTARYHTQMLRVREFIRFHQIPNPLRQ 236
            SEKIFSICVMLIGSLMYASIFGNVSAIIQRLYSGTARYH QMLRV+EFIRFHQIPNPLRQ
Sbjct: 639  SEKIFSICVMLIGSLMYASIFGNVSAIIQRLYSGTARYHMQMLRVKEFIRFHQIPNPLRQ 698

Query: 237  RLEEYFQHAWSYTNGIDMNAVLKGFPECLQADICLHLNRSLLQHCKPFRGATKGCLRALA 296
            RLEEYFQHAW+YTNGIDMN VLKGFPECLQADICLHLN++LLQ+CK FRGA+KGCLRALA
Sbjct: 699  RLEEYFQHAWTYTNGIDMNMVLKGFPECLQADICLHLNQTLLQNCKAFRGASKGCLRALA 758

Query: 297  MKFKTTHAPPGDTLVHAGDLLTALYFISRGSIEILRGDVVVAILGKNDIFGEPLNLYARP 356
            MKFKTTHAPPGDTLVH GD+LTALYF+SRGSIEIL+ D+VVAILGKNDIFGE ++LYA+P
Sbjct: 759  MKFKTTHAPPGDTLVHCGDVLTALYFLSRGSIEILKDDIVVAILGKNDIFGEMVHLYAKP 818

Query: 357  GKSNGDVRALTYCDLHKIHRDDLLEVLDMYPEFSDHFWSSLEITFNLR----DTNMIPGS 412
            GKSN DVRALTYCDLHKI R+DLLEVLDMYPEFSDHF ++LE+TFNLR      ++I  S
Sbjct: 819  GKSNADVRALTYCDLHKIQREDLLEVLDMYPEFSDHFLTNLELTFNLRHESAKADLIIRS 878

Query: 413  PGSTELEGGFSRQRKRKLSFRRRTDKDTEQPGEVSALGPGRAGAGPSSRGRPGGPWGESP 472
              + + +G   + R+RKLSF    +KD  +    S  GPG +             + E  
Sbjct: 879  QSANDSDGENCKLRRRKLSFESEIEKDFRKG--TSTHGPGDSVDTTRRYQCSKKHFEEKK 936

Query: 473  SSGPSSPESSEDEGPGRSSSPL--RLVPFSSPRPPGEPPG-GEPLMEDCEKSSDTCNPLS 529
            S   S   S +DE       PL  R+V + S           E  M   E+     +  S
Sbjct: 937  SGSSSFISSIDDE-----QKPLFSRIVDYGSGTEKRTSLNFEEQTMTTSERLH--LDKRS 989

Query: 530  GAFSGVSNIFSFWGDSRGRQYQELPRCPAPTPSLLNIPLSSPGRRPRGDVESRLDALQRQ 589
             ++  +++  + W     +  QE+   P+    +      +      G+VE RLD LQ Q
Sbjct: 990  HSYKDITDARN-WEQEDSKGPQEVS-SPSAYHRVTWGICETESDLTYGEVEHRLDLLQEQ 1047

Query: 590  LNRLETRLSADMATVLQLLQRQMTLVPPAYSAVTTPGPGPTSTSPLLPV----SPLPTLT 645
            LNRLE++++AD+ T+LQLLQRQ  +VPPAYS VTT   G     P L V     P+ ++ 
Sbjct: 1048 LNRLESQMTADIQTILQLLQRQTPVVPPAYSLVTT---GAEYQRPTLKVMKTHQPVASIK 1104

Query: 646  LDS----LSQVSQFMACEELPPGAPE------------------LPQEGPTRRLSLPGQL 683
             D      SQ  +F+  E+    + E                  L ++ P   L L  Q 
Sbjct: 1105 TDRSFSPSSQCPEFLDLEKSKLKSKESLSSGVHLNTASEDNLTSLLEQEPDHSLELHPQH 1164

Query: 684  GALTSQP-------------------LHRHGSDPG 699
                  P                   LHRH SDPG
Sbjct: 1165 SKTYLHPIRHHPSLPDSSLSTIGILGLHRHVSDPG 1199


>gi351694553
          Length = 949

 Score =  813 bits (2099), Expect = 0.0,   Method: Compositional matrix adjust.
 Identities = 449/759 (59%), Positives = 519/759 (68%), Gaps = 80/759 (10%)

Query: 1   DIMFIVDILINFRTTYVNANEEVVSHPGRIAVHYFKGWFLIDMVAAIPFDLLIFGSGSEE 60
           DIMFI+DILINFRTTYVN NEEVVS P +IA+HYFKGWFLIDMVAAIPFDLLIFGSGS+E
Sbjct: 207 DIMFIIDILINFRTTYVNQNEEVVSDPAKIAIHYFKGWFLIDMVAAIPFDLLIFGSGSDE 266

Query: 61  ---LIGLLKTARLLRLVRVARKLDRYSEYGAAVLFLLMCTFALIAHWLACIWYAIGNMEQ 117
              LIGLLKTARLLRLVRVARKLDRYSEYGAAVL LLMC FALIAHWLACIWYAIGN+E+
Sbjct: 267 TTTLIGLLKTARLLRLVRVARKLDRYSEYGAAVLMLLMCIFALIAHWLACIWYAIGNVER 326

Query: 118 PHMDSRIGWLHNLGDQIGKPYNSS-GLGGPSIKDKYVTALYFTFSSLTSVGFGNVSPNTN 176
           P++  +IGWL +LG QIGK YN S    GPSIKDKYVTALYFTFSSLTSVGFGNVSPNTN
Sbjct: 327 PYLTDKIGWLDSLGQQIGKRYNDSDSSSGPSIKDKYVTALYFTFSSLTSVGFGNVSPNTN 386

Query: 177 SEKIFSICVMLIGSLMYASIFGNVSAIIQRLYSGTARYHTQMLRVREFIRFHQIPNPLRQ 236
           SEKIFSICVMLIGSLMYASIFGNVSAIIQRLYSGTARYH QMLRV+EFIRFHQIPNPLRQ
Sbjct: 387 SEKIFSICVMLIGSLMYASIFGNVSAIIQRLYSGTARYHMQMLRVKEFIRFHQIPNPLRQ 446

Query: 237 RLEEYFQHAWSYTNGIDMNAVLKGFPECLQADICLHLNRSLLQHCKPFRGATKGCLRALA 296
           RLEEYFQHAW+YTNGIDMN VLKGFPECLQADICLHLN++LLQ+CK FRGA+KGCLRALA
Sbjct: 447 RLEEYFQHAWTYTNGIDMNMVLKGFPECLQADICLHLNQTLLQNCKAFRGASKGCLRALA 506

Query: 297 MKFKTTHAPPGDTLVHAGDLLTALYFISRGSIEILRGDVVVAILGKNDIFGEPLNLYARP 356
           MKFKTTHAPPGDTLVH GD+LTALYF+SRGSIEIL+ D+VVAILGKNDIFGE ++LYA+P
Sbjct: 507 MKFKTTHAPPGDTLVHCGDVLTALYFLSRGSIEILKDDIVVAILGKNDIFGEMVHLYAKP 566

Query: 357 GKSNGDVRALTYCDLHKIHRDDLLEVLDMYPEFSDHFWSSLEITFNLR----DTNMIPGS 412
           GKSN DVRALTYCDLHKI R+DLLEVLDMYPEFSDHF ++LE+TFNLR      +++  S
Sbjct: 567 GKSNADVRALTYCDLHKIQREDLLEVLDMYPEFSDHFLTNLELTFNLRHESAKADLLLRS 626

Query: 413 PGSTELEGGFSRQRKRKLSFRRRTDKDTEQPGEVSALGPGRAGAGPSSRGRPGGPWGESP 472
               + EG   + R+R+LSF    DKD  +  E S   P  +             + E  
Sbjct: 627 QSVNDSEGENCKLRRRRLSFESEGDKDFGK--ESSTNDPEDSADTIRHYQSSKKHFEEKK 684

Query: 473 SSGPSSPESSEDEGP----GRSSSPLRLVPFSSPRPPGEPPGGEPLMEDCEKSSDTCNPL 528
           S   S   S +DE      G   S  RL   +        P    +  D  K S +C   
Sbjct: 685 SRSSSFISSIDDEQKPLFSGTVDSTPRLGKATGLHFEETMPTSGRMHTD--KRSHSCR-- 740

Query: 529 SGAFSGVSNIFSFWGDSRGRQYQELPRCPAPTPSLLNIPL----SSPGRRPRGDVESRLD 584
                 ++++ S+ G+    Q  E   C   +PS L         +      G+VE RLD
Sbjct: 741 -----DITDMRSWEGEHTRAQPDE---C---SPSALQRAAWGTSETESDLTYGEVEQRLD 789

Query: 585 ALQRQLNRLETRLSADMATVLQLLQRQMTLVPPAYSAVTTPGPGPTSTSPLLPV--SPLP 642
            LQ QLNRLE++++AD+ T+LQLLQ+Q T+VPPAYS VT    G     P+L +  +  P
Sbjct: 790 LLQEQLNRLESQMTADIQTILQLLQKQTTVVPPAYSMVTA---GAEYQRPILRLMRTSHP 846

Query: 643 TLTLDS------LSQVSQFMACEELPPGAPE-------------------LPQEG----- 672
           T ++ +       SQ  +F+  E+    + E                   L Q+      
Sbjct: 847 TASIKTDRSFSPSSQFPEFLDLEKSKLKSKESLSSGVHLNTASEDNLTSLLKQDSDVSLE 906

Query: 673 -----------PTRRLSLP-GQLGALTSQPLHRHGSDPG 699
                      P R  SLP   L  +    LHRH SDPG
Sbjct: 907 LHLRQRKTYLHPIRHPSLPDSSLSTVGILSLHRHVSDPG 945


>gi18777774
          Length = 1195

 Score =  813 bits (2099), Expect = 0.0,   Method: Compositional matrix adjust.
 Identities = 427/638 (66%), Positives = 478/638 (74%), Gaps = 37/638 (5%)

Query: 1    DIMFIVDILINFRTTYVNANEEVVSHPGRIAVHYFKGWFLIDMVAAIPFDLLIFGSGSEE 60
            DIMFI+DILINFRTTYVN NEEVVS P +IAVHYFKGWFLIDMVAAIPFDLLIFGSGS+E
Sbjct: 459  DIMFIIDILINFRTTYVNQNEEVVSDPAKIAVHYFKGWFLIDMVAAIPFDLLIFGSGSDE 518

Query: 61   ---LIGLLKTARLLRLVRVARKLDRYSEYGAAVLFLLMCTFALIAHWLACIWYAIGNMEQ 117
               LIGLLKTARLLRLVRVARKLDRYSEYGAAVL LLMC FALIAHWLACIWYAIGN+E+
Sbjct: 519  TTTLIGLLKTARLLRLVRVARKLDRYSEYGAAVLMLLMCIFALIAHWLACIWYAIGNVER 578

Query: 118  PHMDSRIGWLHNLGDQIGKPYNSS-GLGGPSIKDKYVTALYFTFSSLTSVGFGNVSPNTN 176
            P++  +IGWL +LG QIGK YN S    GPSIKDKYVTALYFTFSSLTSVGFGNVSPNTN
Sbjct: 579  PYLTDKIGWLDSLGTQIGKRYNDSDSSSGPSIKDKYVTALYFTFSSLTSVGFGNVSPNTN 638

Query: 177  SEKIFSICVMLIGSLMYASIFGNVSAIIQRLYSGTARYHTQMLRVREFIRFHQIPNPLRQ 236
            SEKIFSICVMLIGSLMYASIFGNVSAIIQRLYSGTARYH QMLRV+EFIRFHQIPNPLRQ
Sbjct: 639  SEKIFSICVMLIGSLMYASIFGNVSAIIQRLYSGTARYHMQMLRVKEFIRFHQIPNPLRQ 698

Query: 237  RLEEYFQHAWSYTNGIDMNAVLKGFPECLQADICLHLNRSLLQHCKPFRGATKGCLRALA 296
            RLEEYFQHAW+YTNGIDMN VLKGFPECLQADICLHLN++LLQ+CK FRGA+KGCLRALA
Sbjct: 699  RLEEYFQHAWTYTNGIDMNMVLKGFPECLQADICLHLNQTLLQNCKAFRGASKGCLRALA 758

Query: 297  MKFKTTHAPPGDTLVHAGDLLTALYFISRGSIEILRGDVVVAILGKNDIFGEPLNLYARP 356
            MKFKTTHAPPGDTLVH GD+LTALYF+SRGSIEIL+ D+VVAILGKNDIFGE ++LYA+P
Sbjct: 759  MKFKTTHAPPGDTLVHCGDVLTALYFLSRGSIEILKDDIVVAILGKNDIFGEMVHLYAKP 818

Query: 357  GKSNGDVRALTYCDLHKIHRDDLLEVLDMYPEFSDHFWSSLEITFNLRDTNMIPGSPGST 416
            GKSN DVRALTYCDLHKI R+DLLEVLDMYPEFSDHF ++LE+TFNLR  +    S    
Sbjct: 819  GKSNADVRALTYCDLHKIQREDLLEVLDMYPEFSDHFLTNLELTFNLRHES--AKSQSIN 876

Query: 417  ELEGGFSRQRKRKLSFRRRTDKDTEQPGEVSALGPGRAGAGPSSRGRPGGPWGESPSSGP 476
            + EG   + R+R+LSF    DKD  +  E SA     +             + E  S   
Sbjct: 877  DSEGDTCKLRRRRLSFESEGDKDFSK--ENSANDADDSTDTIRRYQSSKKHFEEKKSRSS 934

Query: 477  SSPESSEDEGP----GRSSSPLRLVPFSSPRPPGE---PPGGEPLMEDCEKSSDTCNPLS 529
            S   S +DE      G   S  R+V  S  R  GE   PP G       +K S +C  ++
Sbjct: 935  SFISSIDDEQKPLFLGTVDSTPRMVKAS--RHHGEEAAPPSGRI---HTDKRSHSCKDIT 989

Query: 530  GAFSGVSNIFSFWGDSRGRQYQELPRCPAPTPSLLNIPL----SSPGRRPRGDVESRLDA 585
               S        W     R   E   C   +PS L         +      G+VE RLD 
Sbjct: 990  DTHS--------WEREHARAQPE--EC---SPSGLQRAAWGISETESDLTYGEVEQRLDL 1036

Query: 586  LQRQLNRLETRLSADMATVLQLLQRQMTLVPPAYSAVT 623
            LQ QLNRLE++++ D+  +LQLLQ+Q T+VPPAYS VT
Sbjct: 1037 LQEQLNRLESQMTTDIQAILQLLQKQTTVVPPAYSMVT 1074


>gi126326251
          Length = 1199

 Score =  811 bits (2095), Expect = 0.0,   Method: Compositional matrix adjust.
 Identities = 446/755 (59%), Positives = 515/755 (68%), Gaps = 74/755 (9%)

Query: 1    DIMFIVDILINFRTTYVNANEEVVSHPGRIAVHYFKGWFLIDMVAAIPFDLLIFGSGSEE 60
            DIMFI+DILINFRTTYVN NEEVVS P +IA+HYFKGWFLIDMVAAIPFDLLIFGSGS+E
Sbjct: 459  DIMFIIDILINFRTTYVNQNEEVVSDPAKIAIHYFKGWFLIDMVAAIPFDLLIFGSGSDE 518

Query: 61   ---LIGLLKTARLLRLVRVARKLDRYSEYGAAVLFLLMCTFALIAHWLACIWYAIGNMEQ 117
               LIGLLKTARLLRLVRVARKLDRYSEYGAAVL LLMC FALIAHWLACIWYAIGN+E+
Sbjct: 519  TTTLIGLLKTARLLRLVRVARKLDRYSEYGAAVLMLLMCIFALIAHWLACIWYAIGNVER 578

Query: 118  PHMDSRIGWLHNLGDQIGKPYNSSGLG-GPSIKDKYVTALYFTFSSLTSVGFGNVSPNTN 176
            P++  +IGWL  LG QIGK YN S    GPSIKDKYVTALYFTFSSLTSVGFGNVSPNTN
Sbjct: 579  PYLIDKIGWLDTLGQQIGKRYNQSDASSGPSIKDKYVTALYFTFSSLTSVGFGNVSPNTN 638

Query: 177  SEKIFSICVMLIGSLMYASIFGNVSAIIQRLYSGTARYHTQMLRVREFIRFHQIPNPLRQ 236
            SEKIFSICVMLIGSLMYASIFGNVSAIIQRLYSGTARYH QMLRV+EFIRFHQIPNPLRQ
Sbjct: 639  SEKIFSICVMLIGSLMYASIFGNVSAIIQRLYSGTARYHMQMLRVKEFIRFHQIPNPLRQ 698

Query: 237  RLEEYFQHAWSYTNGIDMNAVLKGFPECLQADICLHLNRSLLQHCKPFRGATKGCLRALA 296
            RLEEYFQHAW+YTNGIDMN VLKGFPECLQADICLHLN++LLQ+CK FRGA+KGCLRALA
Sbjct: 699  RLEEYFQHAWTYTNGIDMNMVLKGFPECLQADICLHLNQTLLQNCKAFRGASKGCLRALA 758

Query: 297  MKFKTTHAPPGDTLVHAGDLLTALYFISRGSIEILRGDVVVAILGKNDIFGEPLNLYARP 356
            MKFKTTHAPPGDTLVH GD+LTALYF+SRGSIEIL+ D+VVAILGKNDIFGE ++LYA+P
Sbjct: 759  MKFKTTHAPPGDTLVHCGDVLTALYFLSRGSIEILKDDIVVAILGKNDIFGEMVHLYAKP 818

Query: 357  GKSNGDVRALTYCDLHKIHRDDLLEVLDMYPEFSDHFWSSLEITFNLR----DTNMIPGS 412
            GKSN DVRALTYCDLHKI R+DLLEVLDMYPEFSDHF ++LE+TFNLR      ++I  S
Sbjct: 819  GKSNADVRALTYCDLHKIQREDLLEVLDMYPEFSDHFLTNLELTFNLRHESAKADLIIRS 878

Query: 413  PGSTELEGGFSRQRKRKLSFRRRTDKDTEQPGEVSALGPGRAGAGPSSRGRPGGPWGESP 472
              + + +G   + R+RKLSF    +K      E S  GPG +             + E  
Sbjct: 879  QSANDSDGENCKLRRRKLSFESEIEK------EGSTHGPGDSVDTTRRYQCSKKHFEEKK 932

Query: 473  SSGPSSPESSEDEGPGRSSSPL--RLVPFSSPRPPGEPPG-GEPLMEDCEKSSDTCNPLS 529
            S   S   S +DE       PL  R+V + S           E  M   E+     +  S
Sbjct: 933  SGSSSFISSIDDE-----QKPLFSRIVDYGSGTEKRTSLNFEEQTMTTSERLH--LDKRS 985

Query: 530  GAFSGVSNIFSFWGDSRGRQYQELPRCPAPTPSLLNIPLSSPGRRPRGDVESRLDALQRQ 589
             ++  +++  + W     +  QE+   P+    +      +      G+VE RLD LQ Q
Sbjct: 986  HSYKDITDARN-WEQEDSKGPQEVS-SPSAYHRVTWGICETESDLTYGEVEHRLDLLQEQ 1043

Query: 590  LNRLETRLSADMATVLQLLQRQMTLVPPAYSAVTTPGPGPTSTSPLLPV----SPLPTLT 645
            LNRLE++++AD+ T+LQLLQRQ  +VPPAYS VTT   G     P L V     P+ ++ 
Sbjct: 1044 LNRLESQMTADIQTILQLLQRQTPVVPPAYSLVTT---GAEYQRPTLKVMKTHQPVASIK 1100

Query: 646  LDS----LSQVSQFMACEELPPGAPE------------------LPQEGPTRRLSLPGQL 683
             D      SQ  +F+  E+    + E                  L ++ P   L L  Q 
Sbjct: 1101 TDRSFSPSSQCPEFLDLEKSKLKSKESLSSGVHLNTASEDNLTSLLEQEPDHSLELHPQH 1160

Query: 684  GALTSQP-------------------LHRHGSDPG 699
                  P                   LHRH SDPG
Sbjct: 1161 SKTYLHPIRHHPSLPDSSLSTIGILGLHRHVSDPG 1195


>gi149639498
          Length = 1200

 Score =  809 bits (2090), Expect = 0.0,   Method: Compositional matrix adjust.
 Identities = 452/761 (59%), Positives = 521/761 (68%), Gaps = 85/761 (11%)

Query: 1    DIMFIVDILINFRTTYVNANEEVVSHPGRIAVHYFKGWFLIDMVAAIPFDLLIFGSGSEE 60
            DIMFI+DILINFRTTYVN NEEVVS P +IA+HYFKGWFLIDMVAAIPFDLLIFGSGS+E
Sbjct: 459  DIMFIIDILINFRTTYVNQNEEVVSDPAKIAIHYFKGWFLIDMVAAIPFDLLIFGSGSDE 518

Query: 61   ---LIGLLKTARLLRLVRVARKLDRYSEYGAAVLFLLMCTFALIAHWLACIWYAIGNMEQ 117
               LIGLLKTARLLRLVRVARKLDRYSEYGAAVL LLMC FALIAHWLACIWYAIGN+E+
Sbjct: 519  TTTLIGLLKTARLLRLVRVARKLDRYSEYGAAVLMLLMCIFALIAHWLACIWYAIGNVER 578

Query: 118  PHMDSRIGWLHNLGDQIGKPYNSSGLG-GPSIKDKYVTALYFTFSSLTSVGFGNVSPNTN 176
            P++  +IGWL +LG QIGK YN S    GPSIKDKYVTALYFTFSSLTSVGFGNVSPNTN
Sbjct: 579  PYLTDKIGWLDSLGQQIGKRYNQSDASSGPSIKDKYVTALYFTFSSLTSVGFGNVSPNTN 638

Query: 177  SEKIFSICVMLIGSLMYASIFGNVSAIIQRLYSGTARYHTQMLRVREFIRFHQIPNPLRQ 236
            SEKIFSICVMLIGSLMYASIFGNVSAIIQRLYSGTARYH QMLRV+EFIRFHQIPNPLRQ
Sbjct: 639  SEKIFSICVMLIGSLMYASIFGNVSAIIQRLYSGTARYHMQMLRVKEFIRFHQIPNPLRQ 698

Query: 237  RLEEYFQHAWSYTNGIDMNAVLKGFPECLQADICLHLNRSLLQHCKPFRGATKGCLRALA 296
            RLEEYFQHAW+YTNGIDMN VLKGFPECLQADICLHLN++LLQHCK FRGA+KGCLRALA
Sbjct: 699  RLEEYFQHAWTYTNGIDMNMVLKGFPECLQADICLHLNQTLLQHCKAFRGASKGCLRALA 758

Query: 297  MKFKTTHAPPGDTLVHAGDLLTALYFISRGSIEILRGDVVVAILGKNDIFGEPLNLYARP 356
            MKFKTTHAPPGDTLVH GD+LTALYF+SRGSIEIL+ D+VVAILGKNDIFGE ++LYA+P
Sbjct: 759  MKFKTTHAPPGDTLVHCGDVLTALYFLSRGSIEILKDDIVVAILGKNDIFGEMVHLYAKP 818

Query: 357  GKSNGDVRALTYCDLHKIHRDDLLEVLDMYPEFSDHFWSSLEITFNLRDTN---MIPGSP 413
            GK+N DVRALTYCDLHKI R+DLLEVLDMYPEFSDHF ++LE+TFNLR       +  S 
Sbjct: 819  GKANADVRALTYCDLHKIQREDLLEVLDMYPEFSDHFLTNLELTFNLRHEGPKADLVRSQ 878

Query: 414  GSTELEGGFSRQRKRKLSFRRRTDKD------TEQPGEVSALGPGRAGAGPSSRGRPGGP 467
             + + E    + R+RKLSF    +KD      T  PG+         G   + R +    
Sbjct: 879  STNDFEEENCKLRRRKLSFESEGEKDYGKGIGTNDPGD---------GVDATRRYQCSKK 929

Query: 468  WGESPSSGPSSPESSEDEGPGRSSSPLRLVPFS--SPRPPGEPPGGEPLMEDCEKSSDT- 524
              E   SG SS  SS D+       PL    FS  +  P G         E+   +S+  
Sbjct: 930  LFEEKKSGSSSFASSIDD----EQKPL----FSGMADYPSGTRKATRLDFEETALTSEKI 981

Query: 525  -CNPLSGAFSGVSNIFSFWGDSRGRQYQELPRCPAPTPSLLNI----PLSSPGRRPRGDV 579
              +  S ++  V++  + W     R  QE     A +PS L+        +      G+V
Sbjct: 982  HADKRSHSYRDVTDTRN-WERENSRAQQE-----ASSPSALHHVTWGVCETESDLTYGEV 1035

Query: 580  ESRLDALQRQLNRLETRLSADMATVLQLLQRQMTLVPPAYSAVTTPGPGPTSTSPLLPV- 638
            E RLD LQ QLNRLE++++AD+  +LQLLQRQ T++PPAY+ VT        T  ++   
Sbjct: 1036 EQRLDLLQEQLNRLESQMTADIHAILQLLQRQATVIPPAYNMVTASAECQRPTLRVMRTR 1095

Query: 639  SPLPTLTLD-SLS-----------QVSQFMACEELPPG-----------APELPQE---- 671
             P+ ++  D S S           + S+  + E L  G           A  L QE    
Sbjct: 1096 HPVASIKTDRSFSPTSHGPEFLDLEKSKLKSKESLSSGVHLNTASEDNLASLLEQEHDRS 1155

Query: 672  ------------GPTRRLSLP-GQLGALTSQPLHRHGSDPG 699
                         P R  SLP   L  +    LHRH SDPG
Sbjct: 1156 LEFHPRHCKTYLHPIRHPSLPDSSLSTIGILGLHRHVSDPG 1196


>gi148695046
          Length = 1073

 Score =  808 bits (2087), Expect = 0.0,   Method: Compositional matrix adjust.
 Identities = 422/635 (66%), Positives = 475/635 (74%), Gaps = 31/635 (4%)

Query: 1   DIMFIVDILINFRTTYVNANEEVVSHPGRIAVHYFKGWFLIDMVAAIPFDLLIFGSGSEE 60
           DIMFI+DILINFRTTYVN NEEVVS P +IA+HYFKGWFLIDMVAAIPFDLLIFGSGS+E
Sbjct: 337 DIMFIIDILINFRTTYVNQNEEVVSDPAKIAIHYFKGWFLIDMVAAIPFDLLIFGSGSDE 396

Query: 61  ---LIGLLKTARLLRLVRVARKLDRYSEYGAAVLFLLMCTFALIAHWLACIWYAIGNMEQ 117
              LIGLLKTARLLRLVRVARKLDRYSEYGAAVL LLMC FALIAHWLACIWYAIGN+E+
Sbjct: 397 TTTLIGLLKTARLLRLVRVARKLDRYSEYGAAVLMLLMCIFALIAHWLACIWYAIGNVER 456

Query: 118 PHMDSRIGWLHNLGDQIGKPYNSS-GLGGPSIKDKYVTALYFTFSSLTSVGFGNVSPNTN 176
           P++  +IGWL +LG QIGK YN S    GPSIKDKYVTALYFTFSSLTSVGFGNVSPNTN
Sbjct: 457 PYLTDKIGWLDSLGTQIGKRYNDSDSSSGPSIKDKYVTALYFTFSSLTSVGFGNVSPNTN 516

Query: 177 SEKIFSICVMLIGSLMYASIFGNVSAIIQRLYSGTARYHTQMLRVREFIRFHQIPNPLRQ 236
           SEKIFSICVMLIGSLMYASIFGNVSAIIQRLYSGTARYH QMLRV+EFIRFHQIPNPLRQ
Sbjct: 517 SEKIFSICVMLIGSLMYASIFGNVSAIIQRLYSGTARYHMQMLRVKEFIRFHQIPNPLRQ 576

Query: 237 RLEEYFQHAWSYTNGIDMNAVLKGFPECLQADICLHLNRSLLQHCKPFRGATKGCLRALA 296
           RLEEYFQHAW+YTNGIDMN VLKGFPECLQADICLHLN++LLQ+CK FRGA+KGCLRALA
Sbjct: 577 RLEEYFQHAWTYTNGIDMNMVLKGFPECLQADICLHLNQTLLQNCKAFRGASKGCLRALA 636

Query: 297 MKFKTTHAPPGDTLVHAGDLLTALYFISRGSIEILRGDVVVAILGKNDIFGEPLNLYARP 356
           MKFKTTHAPPGDTLVH GD+LTALYF+SRGSIEIL+ D+VVAILGKNDIFGE ++LYA+P
Sbjct: 637 MKFKTTHAPPGDTLVHCGDVLTALYFLSRGSIEILKDDIVVAILGKNDIFGEMVHLYAKP 696

Query: 357 GKSNGDVRALTYCDLHKIHRDDLLEVLDMYPEFSDHFWSSLEITFNLRDTNMIPGSPGST 416
           GKSN DVRALTYCDLHKI R+DLLEVLDMYPEFSDHF ++LE+TFNLR  +    S    
Sbjct: 697 GKSNADVRALTYCDLHKIQREDLLEVLDMYPEFSDHFLTNLELTFNLRHES--AKSQSVN 754

Query: 417 ELEGGFSRQRKRKLSFRRRTDKDTEQPGEVSALGPGRAGAGPSSRGRPGGPWGESPSSGP 476
           + EG   + R+R+LSF    +KD  +  E SA     +             + E  S   
Sbjct: 755 DSEGDTGKLRRRRLSFESEGEKDFSK--ENSANDADDSTDTIRRYQSSKKHFEERKSRSS 812

Query: 477 SSPESSEDEGP----GRSSSPLRLVPFSSPRPPGEPPGGEPLMEDCEKSSDTCNPLSGAF 532
           S   S +DE      G   S  R+V   + R  GE           EK S +C  ++   
Sbjct: 813 SFISSIDDEQKPLFLGTVDSTPRMV--KATRLHGEETMPHSGRIHTEKRSHSCRDITDTH 870

Query: 533 SGVSNIFSFWGDSRGRQYQELPRCPAPTPSLLNIPL----SSPGRRPRGDVESRLDALQR 588
           S        W     R   E   C   +PS L         +      G+VE RLD LQ 
Sbjct: 871 S--------WEREPARAQPE--EC---SPSGLQRAAWGVSETESDLTYGEVEQRLDLLQE 917

Query: 589 QLNRLETRLSADMATVLQLLQRQMTLVPPAYSAVT 623
           QLNRLE++++ D+  +LQLLQ+Q T+VPPAYS VT
Sbjct: 918 QLNRLESQMTTDIQAILQLLQKQTTVVPPAYSMVT 952


>gi190337148
          Length = 1186

 Score =  808 bits (2087), Expect = 0.0,   Method: Compositional matrix adjust.
 Identities = 437/660 (66%), Positives = 490/660 (74%), Gaps = 32/660 (4%)

Query: 3    MFIVDILINFRTTYVNANEEVVSHPGRIAVHYFKGWFLIDMVAAIPFDLLIFGSGSEE-- 60
            MFI+DILINFRTTYVN N+EVVS+P RIA HYFKGWFLID+VAAIPFDLLIF SGS+E  
Sbjct: 424  MFIIDILINFRTTYVNHNDEVVSNPARIAQHYFKGWFLIDIVAAIPFDLLIFRSGSDEPQ 483

Query: 61   ---LIGLLKTARLLRLVRVARKLDRYSEYGAAVLFLLMCTFALIAHWLACIWYAIGNMEQ 117
               LIGLLKTARLLRLVRVARKLDRYSEYGAAVLFLLMCTFALIAHWLACIWYAIGNME+
Sbjct: 484  TTTLIGLLKTARLLRLVRVARKLDRYSEYGAAVLFLLMCTFALIAHWLACIWYAIGNMER 543

Query: 118  PHMDS----RIGWLHNLGDQIGKPYN-SSGLGGPSIKDKYVTALYFTFSSLTSVGFGNVS 172
                     +IGWL NL DQIGK YN S+   GPSIKDKYVTALYFTFSSLTSVGFGNVS
Sbjct: 544  TSSARIGGMKIGWLDNLADQIGKQYNDSNSFSGPSIKDKYVTALYFTFSSLTSVGFGNVS 603

Query: 173  PNTNSEKIFSICVMLIGSLMYASIFGNVSAIIQRLYSGTARYHTQMLRVREFIRFHQIPN 232
            PNTN EKIFSICVMLIGSLMYASIFGNVSAIIQRLYSGTARYHTQMLRV+EFIRFHQIP 
Sbjct: 604  PNTNPEKIFSICVMLIGSLMYASIFGNVSAIIQRLYSGTARYHTQMLRVKEFIRFHQIPG 663

Query: 233  PLRQRLEEYFQHAWSYTNGIDMNAVLKGFPECLQADICLHLNRSLLQHCKPFRGATKGCL 292
             LRQRLEEYFQHAWSYTNGIDMNAVLKGFPECLQADICLHLNRSLLQ+CK FRGA+KGCL
Sbjct: 664  GLRQRLEEYFQHAWSYTNGIDMNAVLKGFPECLQADICLHLNRSLLQNCKAFRGASKGCL 723

Query: 293  RALAMKFKTTHAPPGDTLVHAGDLLTALYFISRGSIEILRGDVVVAILGKNDIFGEPLNL 352
            RALAM+F+TTHAPPGDTLVH+GD+LTALYFISRGSIEILR DVVVAILGKNDIFGEP++L
Sbjct: 724  RALAMRFRTTHAPPGDTLVHSGDVLTALYFISRGSIEILRDDVVVAILGKNDIFGEPISL 783

Query: 353  YARPGKSNGDVRALTYCDLHKIHRDDLLEVLDMYPEFSDHFWSSLEITFNLRDTNMIPGS 412
            YARPGKS+ DVRALTYCDLHKI RDDLLEVLDMYP+FSD+FWS+LEITFNLRD + I   
Sbjct: 784  YARPGKSSADVRALTYCDLHKILRDDLLEVLDMYPDFSDNFWSNLEITFNLRDVDRIMHP 843

Query: 413  PGSTELEGGFSRQRKRKLSFRR-------RTDKDTEQPGEVSALGPGRAGAGPSSRGRPG 465
              S + + G+ R R R+   RR       R   DT      S +G  R GA P S+    
Sbjct: 844  TPSEDSDCGYRRPRHRRNPLRRNRPDGMDRDGMDTYPVQPCSPVGNHR-GAIPLSQ---- 898

Query: 466  GPWGESPSSGPSSPESSEDEGPGRSSSPLRLVPFSSPRPPGEPPGGEPLMEDCEKSSDTC 525
              W E  S G  +  SSE++     S    +    +      P     +      +S   
Sbjct: 899  --WDELCSDGSPASLSSEEDMKPLVSGQGDMYSLGTEMQEFSPSAVSLMPSAHSTASAMA 956

Query: 526  NPLSGAFS------GVSNIFSFWGDSRGRQYQELPRCPAPTPSLLNIPLSSPGRRPRGDV 579
             PL+GA         +S ++S+  D R  +Y E  R  +   +  +      G RP   +
Sbjct: 957  GPLTGAHQYTAAPLNISGVYSYLSDRRASEYSESQRRSSAVQACYHHHSPCVGDRP-NQL 1015

Query: 580  ESRLDALQRQLNRLETRLSADMATVLQLLQRQMTLVPPAYSAVTTPGPGPTSTSPLLPVS 639
            ++RL+ LQ QLNRLETR++AD+  +LQLLQRQM  VPPAYSAV +P P      P  P S
Sbjct: 1016 QARLELLQSQLNRLETRMTADINVILQLLQRQMAPVPPAYSAV-SPDPLAHPAPPAHPTS 1074


>gi116875836
          Length = 1195

 Score =  807 bits (2084), Expect = 0.0,   Method: Compositional matrix adjust.
 Identities = 422/635 (66%), Positives = 475/635 (74%), Gaps = 31/635 (4%)

Query: 1    DIMFIVDILINFRTTYVNANEEVVSHPGRIAVHYFKGWFLIDMVAAIPFDLLIFGSGSEE 60
            DIMFI+DILINFRTTYVN NEEVVS P +IA+HYFKGWFLIDMVAAIPFDLLIFGSGS+E
Sbjct: 459  DIMFIIDILINFRTTYVNQNEEVVSDPAKIAIHYFKGWFLIDMVAAIPFDLLIFGSGSDE 518

Query: 61   ---LIGLLKTARLLRLVRVARKLDRYSEYGAAVLFLLMCTFALIAHWLACIWYAIGNMEQ 117
               LIGLLKTARLLRLVRVARKLDRYSEYGAAVL LLMC FALIAHWLACIWYAIGN+E+
Sbjct: 519  TTTLIGLLKTARLLRLVRVARKLDRYSEYGAAVLMLLMCIFALIAHWLACIWYAIGNVER 578

Query: 118  PHMDSRIGWLHNLGDQIGKPYNSS-GLGGPSIKDKYVTALYFTFSSLTSVGFGNVSPNTN 176
            P++  +IGWL +LG QIGK YN S    GPSIKDKYVTALYFTFSSLTSVGFGNVSPNTN
Sbjct: 579  PYLTDKIGWLDSLGTQIGKRYNDSDSSSGPSIKDKYVTALYFTFSSLTSVGFGNVSPNTN 638

Query: 177  SEKIFSICVMLIGSLMYASIFGNVSAIIQRLYSGTARYHTQMLRVREFIRFHQIPNPLRQ 236
            SEKIFSICVMLIGSLMYASIFGNVSAIIQRLYSGTARYH QMLRV+EFIRFHQIPNPLRQ
Sbjct: 639  SEKIFSICVMLIGSLMYASIFGNVSAIIQRLYSGTARYHMQMLRVKEFIRFHQIPNPLRQ 698

Query: 237  RLEEYFQHAWSYTNGIDMNAVLKGFPECLQADICLHLNRSLLQHCKPFRGATKGCLRALA 296
            RLEEYFQHAW+YTNGIDMN VLKGFPECLQADICLHLN++LLQ+CK FRGA+KGCLRALA
Sbjct: 699  RLEEYFQHAWTYTNGIDMNMVLKGFPECLQADICLHLNQTLLQNCKAFRGASKGCLRALA 758

Query: 297  MKFKTTHAPPGDTLVHAGDLLTALYFISRGSIEILRGDVVVAILGKNDIFGEPLNLYARP 356
            MKFKTTHAPPGDTLVH GD+LTALYF+SRGSIEIL+ D+VVAILGKNDIFGE ++LYA+P
Sbjct: 759  MKFKTTHAPPGDTLVHCGDVLTALYFLSRGSIEILKDDIVVAILGKNDIFGEMVHLYAKP 818

Query: 357  GKSNGDVRALTYCDLHKIHRDDLLEVLDMYPEFSDHFWSSLEITFNLRDTNMIPGSPGST 416
            GKSN DVRALTYCDLHKI R+DLLEVLDMYPEFSDHF ++LE+TFNLR  +    S    
Sbjct: 819  GKSNADVRALTYCDLHKIQREDLLEVLDMYPEFSDHFLTNLELTFNLRHES--AKSQSVN 876

Query: 417  ELEGGFSRQRKRKLSFRRRTDKDTEQPGEVSALGPGRAGAGPSSRGRPGGPWGESPSSGP 476
            + EG   + R+R+LSF    +KD  +  E SA     +             + E  S   
Sbjct: 877  DSEGDTGKLRRRRLSFESEGEKDFSK--ENSANDADDSTDTIRRYQSSKKHFEERKSRSS 934

Query: 477  SSPESSEDEGP----GRSSSPLRLVPFSSPRPPGEPPGGEPLMEDCEKSSDTCNPLSGAF 532
            S   S +DE      G   S  R+V   + R  GE           EK S +C  ++   
Sbjct: 935  SFISSIDDEQKPLFLGTVDSTPRMV--KATRLHGEETMPHSGRIHTEKRSHSCRDITDTH 992

Query: 533  SGVSNIFSFWGDSRGRQYQELPRCPAPTPSLLNIPL----SSPGRRPRGDVESRLDALQR 588
            S        W     R   E   C   +PS L         +      G+VE RLD LQ 
Sbjct: 993  S--------WEREPARAQPE--EC---SPSGLQRAAWGVSETESDLTYGEVEQRLDLLQE 1039

Query: 589  QLNRLETRLSADMATVLQLLQRQMTLVPPAYSAVT 623
            QLNRLE++++ D+  +LQLLQ+Q T+VPPAYS VT
Sbjct: 1040 QLNRLESQMTTDIQAILQLLQKQTTVVPPAYSMVT 1074


>gi301607419
          Length = 1193

 Score =  806 bits (2081), Expect = 0.0,   Method: Compositional matrix adjust.
 Identities = 433/731 (59%), Positives = 500/731 (68%), Gaps = 49/731 (6%)

Query: 1    DIMFIVDILINFRTTYVNANEEVVSHPGRIAVHYFKGWFLIDMVAAIPFDLLIFGSGSEE 60
            DIMFI+DILINFRTTYVN NEEVVS P +IA+HYFKGWFLIDMVAAIPFDLLIFGSGS+E
Sbjct: 459  DIMFIIDILINFRTTYVNQNEEVVSDPAKIAIHYFKGWFLIDMVAAIPFDLLIFGSGSDE 518

Query: 61   ---LIGLLKTARLLRLVRVARKLDRYSEYGAAVLFLLMCTFALIAHWLACIWYAIGNMEQ 117
               LIGLLKTARLLRLVRVARKLDRYSEYGAAVL LLMC FALIAHWLACIWYAIGN+E+
Sbjct: 519  TTTLIGLLKTARLLRLVRVARKLDRYSEYGAAVLMLLMCIFALIAHWLACIWYAIGNVER 578

Query: 118  PHMDSRIGWLHNLGDQIGKPYNSSG-LGGPSIKDKYVTALYFTFSSLTSVGFGNVSPNTN 176
            P++  +I WL  LGDQI KPYN S    GPSIKDKYVTALYFTFSSLTSVGFGNVSPNTN
Sbjct: 579  PYLIHKISWLDALGDQIKKPYNYSDPSSGPSIKDKYVTALYFTFSSLTSVGFGNVSPNTN 638

Query: 177  SEKIFSICVMLIGSLMYASIFGNVSAIIQRLYSGTARYHTQMLRVREFIRFHQIPNPLRQ 236
            SEK+FSICVMLIGSLMYASIFGNVSAIIQRLYSGTARYH QMLRV+EFIRFHQIPNPLRQ
Sbjct: 639  SEKVFSICVMLIGSLMYASIFGNVSAIIQRLYSGTARYHMQMLRVKEFIRFHQIPNPLRQ 698

Query: 237  RLEEYFQHAWSYTNGIDMNAVLKGFPECLQADICLHLNRSLLQHCKPFRGATKGCLRALA 296
            RLEEYFQHAWSYTNGIDMN VLKGFPECLQADICLHLN++LLQ+CK F GA+KGCLRALA
Sbjct: 699  RLEEYFQHAWSYTNGIDMNMVLKGFPECLQADICLHLNKTLLQNCKAFSGASKGCLRALA 758

Query: 297  MKFKTTHAPPGDTLVHAGDLLTALYFISRGSIEILRGDVVVAILGKNDIFGEPLNLYARP 356
            MKFKTTHAPPGDTLVH+GD+LTALYF+SRGSIEIL+ D+VVAILGKNDIFGE ++LYA+P
Sbjct: 759  MKFKTTHAPPGDTLVHSGDILTALYFLSRGSIEILKDDIVVAILGKNDIFGEMVHLYAKP 818

Query: 357  GKSNGDVRALTYCDLHKIHRDDLLEVLDMYPEFSDHFWSSLEITFNLRDTNMIPG---SP 413
            GKS  DVRALTYCDLHKI R+DLLEVLDMYPEFSD F ++LE+TFNLRD N       S 
Sbjct: 819  GKSIADVRALTYCDLHKIQREDLLEVLDMYPEFSDQFLTNLELTFNLRDENSKAALLRSH 878

Query: 414  GSTELEGGFSRQRKRKLSFRRRTDKDTEQPGEVSALGPGRAGAGPSSRGRPGGPWGESPS 473
               + +G   + R+RKLSF+ ++D+D  Q G  S+    R  +              S S
Sbjct: 879  ADIDFDGENCKLRRRKLSFKNKSDEDESQNGSESSTDDTRNYSSTKKNMDIKKSGSSSSS 938

Query: 474  SGPSSPESSEDEGPGRSSSPLRLVPFSSPRPPGEPPGGEPLMED-CEKSSDTCNPLSGAF 532
               + P  +E                S+       P G+   E  C  +       S + 
Sbjct: 939  INETKPLYTE---------------ISAYTSVFSKPSGQQFEEAVCPSAKLNLGKRSASN 983

Query: 533  SGVSNIFSFWGDSRGRQYQELPRCPAPTPSLLNIPLSSPGRRPRGDVESRLDALQRQLNR 592
              ++   S W       +   P   A   +   I   +      G++E RLD +Q Q+NR
Sbjct: 984  KDITGTRS-WERENAVLHDSAPNHSALNHTTWGI-CEADNDLTYGEMEKRLDLIQEQMNR 1041

Query: 593  LETRLSADMATVLQLLQRQMTLVPPAYSAVTTPG--PGPTSTSPLLPVSPLPTLTLDSLS 650
            LE ++++D+  +LQLLQRQ +L+PPAYS VT       PT+       +     T  S S
Sbjct: 1042 LELQMTSDIQAILQLLQRQSSLIPPAYSMVTASCEYARPTARRVQSMHAKASIKTDRSFS 1101

Query: 651  QVSQFMACEELPPGAPE-------------LPQEGPTRRLSLPGQLGALTSQPLH----- 692
              SQ     EL    P+              P++ P + +   GQ   L SQP H     
Sbjct: 1102 PSSQSPELAELEKSRPKSKESLSSGAHLNPTPEDNPAQGVD-HGQEHPLESQPRHCPSYL 1160

Query: 693  ---RHGSDPGS 700
               RH S P S
Sbjct: 1161 NPIRHTSLPDS 1171


>gi281343302
          Length = 1095

 Score =  805 bits (2080), Expect = 0.0,   Method: Compositional matrix adjust.
 Identities = 416/635 (65%), Positives = 473/635 (74%), Gaps = 29/635 (4%)

Query: 1   DIMFIVDILINFRTTYVNANEEVVSHPGRIAVHYFKGWFLIDMVAAIPFDLLIFGSGSEE 60
           DIMFI+DILINFRTTYVN NEEVVS P +IA+HYFKGWFLIDMVAAIPFDLLIFGSGS+E
Sbjct: 357 DIMFIIDILINFRTTYVNQNEEVVSDPAKIAIHYFKGWFLIDMVAAIPFDLLIFGSGSDE 416

Query: 61  ---LIGLLKTARLLRLVRVARKLDRYSEYGAAVLFLLMCTFALIAHWLACIWYAIGNMEQ 117
              LIGLLKTARLLRLVRVARKLDRYSEYGAAVL LLMC FALIAHWLACIWYAIGN+E+
Sbjct: 417 TTTLIGLLKTARLLRLVRVARKLDRYSEYGAAVLMLLMCIFALIAHWLACIWYAIGNVER 476

Query: 118 PHMDSRIGWLHNLGDQIGKPYNSS-GLGGPSIKDKYVTALYFTFSSLTSVGFGNVSPNTN 176
           P++  +IGWL +LG QIGK YN S    GPSIKDKYVTALYFTFSSLTSVGFGNVSPNTN
Sbjct: 477 PYLTDKIGWLDSLGQQIGKRYNDSDSSSGPSIKDKYVTALYFTFSSLTSVGFGNVSPNTN 536

Query: 177 SEKIFSICVMLIGSLMYASIFGNVSAIIQRLYSGTARYHTQMLRVREFIRFHQIPNPLRQ 236
           SEKIFSICVMLIGSLMYASIFGNVSAIIQRLYSGTARYH QMLRV+EFIRFHQIPNPLRQ
Sbjct: 537 SEKIFSICVMLIGSLMYASIFGNVSAIIQRLYSGTARYHMQMLRVKEFIRFHQIPNPLRQ 596

Query: 237 RLEEYFQHAWSYTNGIDMNAVLKGFPECLQADICLHLNRSLLQHCKPFRGATKGCLRALA 296
           RLEEYFQHAW+YTNGIDMN VLKGFPECLQADICLHLN++LLQ+CK FRGA+KGCLRALA
Sbjct: 597 RLEEYFQHAWTYTNGIDMNMVLKGFPECLQADICLHLNQTLLQNCKAFRGASKGCLRALA 656

Query: 297 MKFKTTHAPPGDTLVHAGDLLTALYFISRGSIEILRGDVVVAILGKNDIFGEPLNLYARP 356
           MKFKTTHAPPGDTLVH GD+LTALYF+SRGSIEIL+ D+VVAILGKNDIFGE ++LYA+P
Sbjct: 657 MKFKTTHAPPGDTLVHCGDVLTALYFLSRGSIEILKDDIVVAILGKNDIFGEMVHLYAKP 716

Query: 357 GKSNGDVRALTYCDLHKIHRDDLLEVLDMYPEFSDHFWSSLEITFNLR----DTNMIPGS 412
           GKSN DVRALTYCDLHKI R+DLLEVLDMYPEFSDHF ++LE+TFNLR      +++  S
Sbjct: 717 GKSNADVRALTYCDLHKIQREDLLEVLDMYPEFSDHFLTNLELTFNLRHESAKADLLLRS 776

Query: 413 PGSTELEGGFSRQRKRKLSFRRRTDKDTEQPGEVSALGPGRAGAGPSSRGRPGGPWGESP 472
               + EG   + R+RK SF    DK +   G   ++   R              + E  
Sbjct: 777 QSMNDSEGDNCKLRRRKFSFDSEGDKGSSTNGPEDSVDTIRHYQSSKKH------FEEKK 830

Query: 473 SSGPSSPESSEDEGP----GRSSSPLRLVPFSSPRPPGEPPGGEPLMEDCEKSSDTCNPL 528
           S   S   S +DE      G + SP  +   +        P    +  D  K S +C  +
Sbjct: 831 SRSSSFISSIDDEQKPLFSGMADSPAGMGKAAGLNFEETVPISGRIHID--KRSHSCKDI 888

Query: 529 SGAFSGVSNIFSFWGDSRGRQYQELPRCPAPTPSLLNIPLSSPGRRPRGDVESRLDALQR 588
           +   S        W +    Q Q     P+           +      G+VE RLD LQ 
Sbjct: 889 TDTRS--------W-ERENAQTQADESSPSALQRAAWGISETESDLTYGEVEQRLDLLQE 939

Query: 589 QLNRLETRLSADMATVLQLLQRQMTLVPPAYSAVT 623
           QLNRLE++++AD+ T+LQLLQ+Q  +VPPAYS VT
Sbjct: 940 QLNRLESQMTADIQTILQLLQKQTPVVPPAYSMVT 974


>gi301778993
          Length = 1094

 Score =  805 bits (2080), Expect = 0.0,   Method: Compositional matrix adjust.
 Identities = 416/635 (65%), Positives = 473/635 (74%), Gaps = 29/635 (4%)

Query: 1   DIMFIVDILINFRTTYVNANEEVVSHPGRIAVHYFKGWFLIDMVAAIPFDLLIFGSGSEE 60
           DIMFI+DILINFRTTYVN NEEVVS P +IA+HYFKGWFLIDMVAAIPFDLLIFGSGS+E
Sbjct: 356 DIMFIIDILINFRTTYVNQNEEVVSDPAKIAIHYFKGWFLIDMVAAIPFDLLIFGSGSDE 415

Query: 61  ---LIGLLKTARLLRLVRVARKLDRYSEYGAAVLFLLMCTFALIAHWLACIWYAIGNMEQ 117
              LIGLLKTARLLRLVRVARKLDRYSEYGAAVL LLMC FALIAHWLACIWYAIGN+E+
Sbjct: 416 TTTLIGLLKTARLLRLVRVARKLDRYSEYGAAVLMLLMCIFALIAHWLACIWYAIGNVER 475

Query: 118 PHMDSRIGWLHNLGDQIGKPYNSS-GLGGPSIKDKYVTALYFTFSSLTSVGFGNVSPNTN 176
           P++  +IGWL +LG QIGK YN S    GPSIKDKYVTALYFTFSSLTSVGFGNVSPNTN
Sbjct: 476 PYLTDKIGWLDSLGQQIGKRYNDSDSSSGPSIKDKYVTALYFTFSSLTSVGFGNVSPNTN 535

Query: 177 SEKIFSICVMLIGSLMYASIFGNVSAIIQRLYSGTARYHTQMLRVREFIRFHQIPNPLRQ 236
           SEKIFSICVMLIGSLMYASIFGNVSAIIQRLYSGTARYH QMLRV+EFIRFHQIPNPLRQ
Sbjct: 536 SEKIFSICVMLIGSLMYASIFGNVSAIIQRLYSGTARYHMQMLRVKEFIRFHQIPNPLRQ 595

Query: 237 RLEEYFQHAWSYTNGIDMNAVLKGFPECLQADICLHLNRSLLQHCKPFRGATKGCLRALA 296
           RLEEYFQHAW+YTNGIDMN VLKGFPECLQADICLHLN++LLQ+CK FRGA+KGCLRALA
Sbjct: 596 RLEEYFQHAWTYTNGIDMNMVLKGFPECLQADICLHLNQTLLQNCKAFRGASKGCLRALA 655

Query: 297 MKFKTTHAPPGDTLVHAGDLLTALYFISRGSIEILRGDVVVAILGKNDIFGEPLNLYARP 356
           MKFKTTHAPPGDTLVH GD+LTALYF+SRGSIEIL+ D+VVAILGKNDIFGE ++LYA+P
Sbjct: 656 MKFKTTHAPPGDTLVHCGDVLTALYFLSRGSIEILKDDIVVAILGKNDIFGEMVHLYAKP 715

Query: 357 GKSNGDVRALTYCDLHKIHRDDLLEVLDMYPEFSDHFWSSLEITFNLR----DTNMIPGS 412
           GKSN DVRALTYCDLHKI R+DLLEVLDMYPEFSDHF ++LE+TFNLR      +++  S
Sbjct: 716 GKSNADVRALTYCDLHKIQREDLLEVLDMYPEFSDHFLTNLELTFNLRHESAKADLLLRS 775

Query: 413 PGSTELEGGFSRQRKRKLSFRRRTDKDTEQPGEVSALGPGRAGAGPSSRGRPGGPWGESP 472
               + EG   + R+RK SF    DK +   G   ++   R              + E  
Sbjct: 776 QSMNDSEGDNCKLRRRKFSFDSEGDKGSSTNGPEDSVDTIRHYQSSKKH------FEEKK 829

Query: 473 SSGPSSPESSEDEGP----GRSSSPLRLVPFSSPRPPGEPPGGEPLMEDCEKSSDTCNPL 528
           S   S   S +DE      G + SP  +   +        P    +  D  K S +C  +
Sbjct: 830 SRSSSFISSIDDEQKPLFSGMADSPAGMGKAAGLNFEETVPISGRIHID--KRSHSCKDI 887

Query: 529 SGAFSGVSNIFSFWGDSRGRQYQELPRCPAPTPSLLNIPLSSPGRRPRGDVESRLDALQR 588
           +   S        W +    Q Q     P+           +      G+VE RLD LQ 
Sbjct: 888 TDTRS--------W-ERENAQTQADESSPSALQRAAWGISETESDLTYGEVEQRLDLLQE 938

Query: 589 QLNRLETRLSADMATVLQLLQRQMTLVPPAYSAVT 623
           QLNRLE++++AD+ T+LQLLQ+Q  +VPPAYS VT
Sbjct: 939 QLNRLESQMTADIQTILQLLQKQTPVVPPAYSMVT 973


>gi297471682
          Length = 1197

 Score =  805 bits (2079), Expect = 0.0,   Method: Compositional matrix adjust.
 Identities = 436/712 (61%), Positives = 506/712 (71%), Gaps = 47/712 (6%)

Query: 1    DIMFIVDILINFRTTYVNANEEVVSHPGRIAVHYFKGWFLIDMVAAIPFDLLIFGSGSEE 60
            DIMFI+DILINFRTTYVN NEEVVS P +IA+HYFKGWFLIDMVAAIPFDLLIFGSGS+E
Sbjct: 459  DIMFIIDILINFRTTYVNQNEEVVSDPAKIAIHYFKGWFLIDMVAAIPFDLLIFGSGSDE 518

Query: 61   ---LIGLLKTARLLRLVRVARKLDRYSEYGAAVLFLLMCTFALIAHWLACIWYAIGNMEQ 117
               LIGLLKTARLLRLVRVARKLDRYSEYGAAVL LLMC FALIAHWLACIWYAIGN+E+
Sbjct: 519  TTTLIGLLKTARLLRLVRVARKLDRYSEYGAAVLMLLMCIFALIAHWLACIWYAIGNVER 578

Query: 118  PHMDSRIGWLHNLGDQIGKPYNSS-GLGGPSIKDKYVTALYFTFSSLTSVGFGNVSPNTN 176
            P++  +IGWL +LG QIGK YN S    GPSIKDKYVTALYFTFSSLTSVGFGNVSPNTN
Sbjct: 579  PYLTDKIGWLDSLGQQIGKRYNDSDSSSGPSIKDKYVTALYFTFSSLTSVGFGNVSPNTN 638

Query: 177  SEKIFSICVMLIGSLMYASIFGNVSAIIQRLYSGTARYHTQMLRVREFIRFHQIPNPLRQ 236
            SEKIFSICVMLIGSLMYASIFGNVSAIIQRLYSGTARYH QMLRV+EFIRFHQIPNPLRQ
Sbjct: 639  SEKIFSICVMLIGSLMYASIFGNVSAIIQRLYSGTARYHMQMLRVKEFIRFHQIPNPLRQ 698

Query: 237  RLEEYFQHAWSYTNGIDMNAVLKGFPECLQADICLHLNRSLLQHCKPFRGATKGCLRALA 296
            RLEEYFQHAW+YTNGIDMN VLKGFPECLQADICLHLN++LLQ+CK FRGA+KGCLRALA
Sbjct: 699  RLEEYFQHAWTYTNGIDMNMVLKGFPECLQADICLHLNQTLLQNCKAFRGASKGCLRALA 758

Query: 297  MKFKTTHAPPGDTLVHAGDLLTALYFISRGSIEILRGDVVVAILGKNDIFGEPLNLYARP 356
            MKFKTTHAPPGDTLVH GD+LTALYF+SRGSIEIL+ D+VVAILGKNDIFGE ++LYA+P
Sbjct: 759  MKFKTTHAPPGDTLVHCGDVLTALYFLSRGSIEILKDDIVVAILGKNDIFGEMVHLYAKP 818

Query: 357  GKSNGDVRALTYCDLHKIHRDDLLEVLDMYPEFSDHFWSSLEITFNLR----DTNMIPGS 412
            GKSN DVRALTYCDLHKI R+DLLEVLDMYPEFSDHF ++LE+TFNLR      +++  S
Sbjct: 819  GKSNADVRALTYCDLHKIQREDLLEVLDMYPEFSDHFLTNLELTFNLRHESAKADLLLRS 878

Query: 413  PGSTELEGGFSRQRKRKLSFRRRTDKDTEQPGEVSALGPGRAGAGPSSRGRPGGPWGESP 472
                + E    + R R+LSF    DK +       ++   R              + E  
Sbjct: 879  QSVNDSEADHCKLR-RRLSFDSEEDKGSTTNDPEDSVDTIRHYQSSKKH------FEEKK 931

Query: 473  SSGPSSPESSEDEGPGRSSSPLRLVPFSSPRPPGEPPG-GEPLMEDCEKSSDT-----CN 526
            S   S   S +DE       PL    FS       PPG G+    D E++  T      +
Sbjct: 932  SRSSSFISSIDDE-----QKPL----FSG--LADSPPGIGKATGLDLEETVPTSGRIHID 980

Query: 527  PLSGAFSGVSNIFSFWGDSRGRQYQELPRCPAPTPSLLNIPL----SSPGRRPRGDVESR 582
              S +   +++  S+  ++ G Q  E       +PS L         +      G+VE R
Sbjct: 981  KRSHSCKDITDTRSWERENAGTQADE------SSPSALQRAAWGVSETESDLTYGEVEQR 1034

Query: 583  LDALQRQLNRLETRLSADMATVLQLLQRQMTLVPPAYSAVTTPGPGPTSTSPLL-PVSPL 641
            LD LQ QLNRLE++++AD+ T+LQLLQ+Q T+VPPAYS VT  G     T  L+ P  P+
Sbjct: 1035 LDLLQEQLNRLESQMTADIQTILQLLQKQTTVVPPAYSMVTAGGEYQRPTIRLMRPRHPV 1094

Query: 642  PTLTLDSL----SQVSQFMACEELPPGAPELPQEGPTRRLSLPGQLGALTSQ 689
             ++  D      SQ  +F+  E+    + E    G     +    L +L  Q
Sbjct: 1095 ASIKTDRTFSPSSQCPEFLDLEKSKLKSKESLSSGVHLNTASEDNLTSLLKQ 1146


>gi47086359
          Length = 1186

 Score =  805 bits (2079), Expect = 0.0,   Method: Compositional matrix adjust.
 Identities = 444/668 (66%), Positives = 492/668 (73%), Gaps = 48/668 (7%)

Query: 3    MFIVDILINFRTTYVNANEEVVSHPGRIAVHYFKGWFLIDMVAAIPFDLLIFGSGSEE-- 60
            MFI+DILINFRTTYVN N+EVVS+P RIA HYFKGWFLID+VAAIPFDLLIF SGS+E  
Sbjct: 424  MFIIDILINFRTTYVNHNDEVVSNPARIAQHYFKGWFLIDIVAAIPFDLLIFRSGSDEPQ 483

Query: 61   ---LIGLLKTARLLRLVRVARKLDRYSEYGAAVLFLLMCTFALIAHWLACIWYAIGNMEQ 117
               LIGLLKTARLLRLVRVARKLDRYSEYGAAVLFLLMCTFALIAHWLACIWYAIGNME+
Sbjct: 484  TTTLIGLLKTARLLRLVRVARKLDRYSEYGAAVLFLLMCTFALIAHWLACIWYAIGNMER 543

Query: 118  PHMDS----RIGWLHNLGDQIGKPYN-SSGLGGPSIKDKYVTALYFTFSSLTSVGFGNVS 172
                     +IGWL NL DQIGK YN S+   GPSIKDKYVTALYFTFSSLTSVGFGNVS
Sbjct: 544  TSSARIGGMKIGWLDNLADQIGKQYNDSNSFSGPSIKDKYVTALYFTFSSLTSVGFGNVS 603

Query: 173  PNTNSEKIFSICVMLIGSLMYASIFGNVSAIIQRLYSGTARYHTQMLRVREFIRFHQIPN 232
            PNTN EKIFSICVMLIGSLMYASIFGNVSAIIQRLYSGTARYHTQMLRV+EFIRFHQIP 
Sbjct: 604  PNTNPEKIFSICVMLIGSLMYASIFGNVSAIIQRLYSGTARYHTQMLRVKEFIRFHQIPG 663

Query: 233  PLRQRLEEYFQHAWSYTNGIDMNAVLKGFPECLQADICLHLNRSLLQHCKPFRGATKGCL 292
             LRQRLEEYFQHAW YTNGIDMNAVLKGFPECLQADICLHLNRSLLQ CK FRGA+KGCL
Sbjct: 664  GLRQRLEEYFQHAWPYTNGIDMNAVLKGFPECLQADICLHLNRSLLQSCKAFRGASKGCL 723

Query: 293  RALAMKFKTTHAPPGDTLVHAGDLLTALYFISRGSIEILRGDVVVAILGKNDIFGEPLNL 352
            RALAM+F+TTHAPPGDTLVH+GD+LTALYFISRGSIEILR DVVVAILGKNDIFGEP++L
Sbjct: 724  RALAMRFRTTHAPPGDTLVHSGDVLTALYFISRGSIEILRDDVVVAILGKNDIFGEPISL 783

Query: 353  YARPGKSNGDVRALTYCDLHKIHRDDLLEVLDMYPEFSDHFWSSLEITFNLRDTNMIPGS 412
            YARPGKS+ DVRALTYCDLHKI RDDLLEVLDMYP+FSD+FWS+LEITFNLRD + I   
Sbjct: 784  YARPGKSSADVRALTYCDLHKILRDDLLEVLDMYPDFSDNFWSNLEITFNLRDVDRIMHP 843

Query: 413  PGSTELEGGFSRQRKRKLSFRR-------RTDKDTEQPGEVSALGPGRAGAGPSSRGRPG 465
              S + + G+ R R R+   RR       R   DT      S +G  R GA P S+    
Sbjct: 844  TPSEDSDCGYRRPRHRRNPLRRNRPDGMDRDGMDTYPVQPCSPVGNHR-GAIPLSQ---- 898

Query: 466  GPWGESPSSG-PSSPESSEDEGPGRS------SSPLRLVPFSSPRPPGEPPGGEPLMEDC 518
              W E  S G P+S  S ED  P  S      S    +  FS        P    LM   
Sbjct: 899  --WDELCSDGSPASLSSEEDMKPLVSGQGDMYSLGTEMQEFS--------PSAVSLMPSA 948

Query: 519  EKS-SDTCNPLSGAFS------GVSNIFSFWGDSRGRQYQELPRCPAPTPSLLNIPLSSP 571
              + S    PL+GA         +S ++S+  D R  +Y E  R  +   +  +      
Sbjct: 949  HSTASAMAGPLTGAHQYTAAPLNISGVYSYLSDRRASEYSESQRRSSAVQACYHHHSPCV 1008

Query: 572  GRRPRGDVESRLDALQRQLNRLETRLSADMATVLQLLQRQMTLVPPAYSAVTTPGPGPTS 631
            G RP   +++RL+ LQ QLNRLETR++AD+  +LQLLQRQM  VPPAYSAV +P P    
Sbjct: 1009 GDRP-NQLQARLELLQSQLNRLETRMTADINVILQLLQRQMAPVPPAYSAV-SPDPLAHP 1066

Query: 632  TSPLLPVS 639
              P  P S
Sbjct: 1067 VPPAHPTS 1074


>gi11121258
          Length = 1195

 Score =  804 bits (2077), Expect = 0.0,   Method: Compositional matrix adjust.
 Identities = 423/638 (66%), Positives = 478/638 (74%), Gaps = 37/638 (5%)

Query: 1    DIMFIVDILINFRTTYVNANEEVVSHPGRIAVHYFKGWFLIDMVAAIPFDLLIFGSGSEE 60
            DIMFI+DILINFRTTYVN NEEVVS P +IA+HYFKGWFLIDMVAAIPFDLL+FGSGS+E
Sbjct: 459  DIMFIIDILINFRTTYVNQNEEVVSDPAKIAIHYFKGWFLIDMVAAIPFDLLVFGSGSDE 518

Query: 61   ---LIGLLKTARLLRLVRVARKLDRYSEYGAAVLFLLMCTFALIAHWLACIWYAIGNMEQ 117
               LIGLLKTARLLRLVRVARKLDRYSEYGAAVL LLMC FALIAHWLACIWYAIGN+E+
Sbjct: 519  TTTLIGLLKTARLLRLVRVARKLDRYSEYGAAVLMLLMCIFALIAHWLACIWYAIGNVER 578

Query: 118  PHMDSRIGWLHNLGDQIGKPYNSS-GLGGPSIKDKYVTALYFTFSSLTSVGFGNVSPNTN 176
            P++  +IGWL +LG QIGK YN S    GPSIKDKYVTALYFTFSSLTSVGFGNVSPNTN
Sbjct: 579  PYLTDKIGWLDSLGTQIGKRYNDSDSSSGPSIKDKYVTALYFTFSSLTSVGFGNVSPNTN 638

Query: 177  SEKIFSICVMLIGSLMYASIFGNVSAIIQRLYSGTARYHTQMLRVREFIRFHQIPNPLRQ 236
            SEKIFSICVMLIGSLMYASIFGNVSAIIQRLYSGTARYH QMLRV+EFIRFHQIPNPLRQ
Sbjct: 639  SEKIFSICVMLIGSLMYASIFGNVSAIIQRLYSGTARYHMQMLRVKEFIRFHQIPNPLRQ 698

Query: 237  RLEEYFQHAWSYTNGIDMNAVLKGFPECLQADICLHLNRSLLQHCKPFRGATKGCLRALA 296
            RLEEYFQHAW+YTNGIDMN VLKGFPECLQADICLHLN++LLQ+CK FRGA KGCLRALA
Sbjct: 699  RLEEYFQHAWTYTNGIDMNMVLKGFPECLQADICLHLNQTLLQNCKAFRGANKGCLRALA 758

Query: 297  MKFKTTHAPPGDTLVHAGDLLTALYFISRGSIEILRGDVVVAILGKNDIFGEPLNLYARP 356
            MKFKTTHAPPGDTLVH GD+LTALYF+SRGSIEIL+ D+VVAILGKNDIFGE ++LYA+P
Sbjct: 759  MKFKTTHAPPGDTLVHCGDVLTALYFLSRGSIEILKDDIVVAILGKNDIFGEMVHLYAKP 818

Query: 357  GKSNGDVRALTYCDLHKIHRDDLLEVLDMYPEFSDHFWSSLEITFNLRDTNMIPGSPGST 416
            GKSN DVRALTYCDLHKI R+DLLEVLDMYPEFSDHF ++LE+TFNLR  +    S    
Sbjct: 819  GKSNADVRALTYCDLHKIQREDLLEVLDMYPEFSDHFLTNLELTFNLRHES--AKSQSVN 876

Query: 417  ELEGGFSRQRKRKLSFRRRTDKDTEQPGEVSALGPGRAGAGPSSRGRPGGPWGESPSSGP 476
            + EG   + R+R+LSF    +KD  +  E SA     +             + E  S   
Sbjct: 877  DSEGDTGKLRRRRLSFESEGEKDFSK--ENSANDADDSTDTIRRYQSSKKHFEERKSRSS 934

Query: 477  SSPESSEDEGP----GRSSSPLRLVPFSSPRPPGE---PPGGEPLMEDCEKSSDTCNPLS 529
            S   S +DE      G   S  R+V   + R  GE   PP   P +   +K S +C  ++
Sbjct: 935  SFISSIDDEQKPLFLGTVDSTPRMV--KATRLHGEETMPPS--PRIH-TDKRSHSCRDIT 989

Query: 530  GAFSGVSNIFSFWGDSRGRQYQELPRCPAPTPSLLNIPL----SSPGRRPRGDVESRLDA 585
               S        W     R   E   C   +PS L         +      G+VE RLD 
Sbjct: 990  DTHS--------WEREPARAQPE--EC---SPSGLQRAAWGVSETESDLTYGEVEQRLDL 1036

Query: 586  LQRQLNRLETRLSADMATVLQLLQRQMTLVPPAYSAVT 623
            LQ QLNRLE++++ D+  +LQLLQ+Q T+VPPAYS VT
Sbjct: 1037 LQEQLNRLESQMTTDIQAILQLLQKQTTVVPPAYSMVT 1074


>gi119887631
          Length = 1136

 Score =  804 bits (2076), Expect = 0.0,   Method: Compositional matrix adjust.
 Identities = 436/712 (61%), Positives = 506/712 (71%), Gaps = 47/712 (6%)

Query: 1    DIMFIVDILINFRTTYVNANEEVVSHPGRIAVHYFKGWFLIDMVAAIPFDLLIFGSGSEE 60
            DIMFI+DILINFRTTYVN NEEVVS P +IA+HYFKGWFLIDMVAAIPFDLLIFGSGS+E
Sbjct: 398  DIMFIIDILINFRTTYVNQNEEVVSDPAKIAIHYFKGWFLIDMVAAIPFDLLIFGSGSDE 457

Query: 61   ---LIGLLKTARLLRLVRVARKLDRYSEYGAAVLFLLMCTFALIAHWLACIWYAIGNMEQ 117
               LIGLLKTARLLRLVRVARKLDRYSEYGAAVL LLMC FALIAHWLACIWYAIGN+E+
Sbjct: 458  TTTLIGLLKTARLLRLVRVARKLDRYSEYGAAVLMLLMCIFALIAHWLACIWYAIGNVER 517

Query: 118  PHMDSRIGWLHNLGDQIGKPYNSS-GLGGPSIKDKYVTALYFTFSSLTSVGFGNVSPNTN 176
            P++  +IGWL +LG QIGK YN S    GPSIKDKYVTALYFTFSSLTSVGFGNVSPNTN
Sbjct: 518  PYLTDKIGWLDSLGQQIGKRYNDSDSSSGPSIKDKYVTALYFTFSSLTSVGFGNVSPNTN 577

Query: 177  SEKIFSICVMLIGSLMYASIFGNVSAIIQRLYSGTARYHTQMLRVREFIRFHQIPNPLRQ 236
            SEKIFSICVMLIGSLMYASIFGNVSAIIQRLYSGTARYH QMLRV+EFIRFHQIPNPLRQ
Sbjct: 578  SEKIFSICVMLIGSLMYASIFGNVSAIIQRLYSGTARYHMQMLRVKEFIRFHQIPNPLRQ 637

Query: 237  RLEEYFQHAWSYTNGIDMNAVLKGFPECLQADICLHLNRSLLQHCKPFRGATKGCLRALA 296
            RLEEYFQHAW+YTNGIDMN VLKGFPECLQADICLHLN++LLQ+CK FRGA+KGCLRALA
Sbjct: 638  RLEEYFQHAWTYTNGIDMNMVLKGFPECLQADICLHLNQTLLQNCKAFRGASKGCLRALA 697

Query: 297  MKFKTTHAPPGDTLVHAGDLLTALYFISRGSIEILRGDVVVAILGKNDIFGEPLNLYARP 356
            MKFKTTHAPPGDTLVH GD+LTALYF+SRGSIEIL+ D+VVAILGKNDIFGE ++LYA+P
Sbjct: 698  MKFKTTHAPPGDTLVHCGDVLTALYFLSRGSIEILKDDIVVAILGKNDIFGEMVHLYAKP 757

Query: 357  GKSNGDVRALTYCDLHKIHRDDLLEVLDMYPEFSDHFWSSLEITFNLR----DTNMIPGS 412
            GKSN DVRALTYCDLHKI R+DLLEVLDMYPEFSDHF ++LE+TFNLR      +++  S
Sbjct: 758  GKSNADVRALTYCDLHKIQREDLLEVLDMYPEFSDHFLTNLELTFNLRHESAKADLLLRS 817

Query: 413  PGSTELEGGFSRQRKRKLSFRRRTDKDTEQPGEVSALGPGRAGAGPSSRGRPGGPWGESP 472
                + E    + R R+LSF    DK +       ++   R              + E  
Sbjct: 818  QSVNDSEADHCKLR-RRLSFDSEEDKGSTTNDPEDSVDTIRHYQSSKKH------FEEKK 870

Query: 473  SSGPSSPESSEDEGPGRSSSPLRLVPFSSPRPPGEPPG-GEPLMEDCEKSSDT-----CN 526
            S   S   S +DE       PL    FS       PPG G+    D E++  T      +
Sbjct: 871  SRSSSFISSIDDE-----QKPL----FSG--LADSPPGIGKATGLDLEETVPTSGRIHID 919

Query: 527  PLSGAFSGVSNIFSFWGDSRGRQYQELPRCPAPTPSLLNIPL----SSPGRRPRGDVESR 582
              S +   +++  S+  ++ G Q  E       +PS L         +      G+VE R
Sbjct: 920  KRSHSCKDITDTRSWERENAGTQADE------SSPSALQRAAWGVSETESDLTYGEVEQR 973

Query: 583  LDALQRQLNRLETRLSADMATVLQLLQRQMTLVPPAYSAVTTPGPGPTSTSPLL-PVSPL 641
            LD LQ QLNRLE++++AD+ T+LQLLQ+Q T+VPPAYS VT  G     T  L+ P  P+
Sbjct: 974  LDLLQEQLNRLESQMTADIQTILQLLQKQTTVVPPAYSMVTAGGEYQRPTIRLMRPRHPV 1033

Query: 642  PTLTLDSL----SQVSQFMACEELPPGAPELPQEGPTRRLSLPGQLGALTSQ 689
             ++  D      SQ  +F+  E+    + E    G     +    L +L  Q
Sbjct: 1034 ASIKTDRTFSPSSQCPEFLDLEKSKLKSKESLSSGVHLNTASEDNLTSLLKQ 1085


>gi297668726
          Length = 1196

 Score =  803 bits (2075), Expect = 0.0,   Method: Compositional matrix adjust.
 Identities = 420/637 (65%), Positives = 474/637 (74%), Gaps = 34/637 (5%)

Query: 1    DIMFIVDILINFRTTYVNANEEVVSHPGRIAVHYFKGWFLIDMVAAIPFDLLIFGSGSEE 60
            DIMFI+DILINFRTTYVN NEEVVS P +IA+HYFKGWFLIDMVAAIPFDLLIFGSGS+E
Sbjct: 459  DIMFIIDILINFRTTYVNQNEEVVSDPAKIAIHYFKGWFLIDMVAAIPFDLLIFGSGSDE 518

Query: 61   ---LIGLLKTARLLRLVRVARKLDRYSEYGAAVLFLLMCTFALIAHWLACIWYAIGNMEQ 117
               LIGLLKTARLLRLVRVARKLDRYSEYGAAVL LLMC FALIAHWLACIWYAIGN+E+
Sbjct: 519  TTTLIGLLKTARLLRLVRVARKLDRYSEYGAAVLMLLMCIFALIAHWLACIWYAIGNVER 578

Query: 118  PHMDSRIGWLHNLGDQIGKPYNSS-GLGGPSIKDKYVTALYFTFSSLTSVGFGNVSPNTN 176
            P++  +IGWL +LG QIGK YN S    GPSIKDKYVTALYFTFSSLTSVGFGNVSPNTN
Sbjct: 579  PYLTDKIGWLDSLGQQIGKRYNDSDSSSGPSIKDKYVTALYFTFSSLTSVGFGNVSPNTN 638

Query: 177  SEKIFSICVMLIGSLMYASIFGNVSAIIQRLYSGTARYHTQMLRVREFIRFHQIPNPLRQ 236
            SEKIFSICVMLIGSLMYASIFGNVSAIIQRLYSGTARYH QMLRV+EFIRFHQIPNPLRQ
Sbjct: 639  SEKIFSICVMLIGSLMYASIFGNVSAIIQRLYSGTARYHMQMLRVKEFIRFHQIPNPLRQ 698

Query: 237  RLEEYFQHAWSYTNGIDMNAVLKGFPECLQADICLHLNRSLLQHCKPFRGATKGCLRALA 296
            RLEEYFQHAW+YTNGIDMN VLKGFPECLQADICLHLN++LLQ+CK FRGA+KGCLRALA
Sbjct: 699  RLEEYFQHAWTYTNGIDMNMVLKGFPECLQADICLHLNQTLLQNCKAFRGASKGCLRALA 758

Query: 297  MKFKTTHAPPGDTLVHAGDLLTALYFISRGSIEILRGDVVVAILGKNDIFGEPLNLYARP 356
            MKFKTTHAPPGDTLVH GD+LTALYF+SRGSIEIL+ D+VVAILGKNDIFGE ++LYA+P
Sbjct: 759  MKFKTTHAPPGDTLVHCGDVLTALYFLSRGSIEILKDDIVVAILGKNDIFGEMVHLYAKP 818

Query: 357  GKSNGDVRALTYCDLHKIHRDDLLEVLDMYPEFSDHFWSSLEITFNLRDTNM---IPGSP 413
            GKSN DVRALTYCDLHKI R+DLLEVLDMYPEFSDHF ++LE+TFNLR  +    +  S 
Sbjct: 819  GKSNADVRALTYCDLHKIQREDLLEVLDMYPEFSDHFLTNLELTFNLRHESAKADLLRSQ 878

Query: 414  GSTELEGGFSRQRKRKLSFRRRTDKDTEQPGEVSALGPGRAGAGPSSRGRPGGPWGESPS 473
               + EG   + R+RKLSF      ++E   E S   P  +             + E  S
Sbjct: 879  SMNDSEGDNCKLRRRKLSF------ESEGEKENSTNDPEDSADTIRHYQSSKRHFEEKKS 932

Query: 474  SGPSSPESSEDEGPGRSSSPLRLVPFSSPRPPGEPPGGEPLMEDCEKSSDTCNPLSGAFS 533
               S   S +DE            P  S      P  G+    D E++     P SG   
Sbjct: 933  RSSSFISSIDDEQK----------PLFSGIVDSSPGIGKASGLDFEETV----PTSGRMH 978

Query: 534  GVSNIFSFWGDSRGRQYQELPRCPAP---TPSLLNIPL----SSPGRRPRGDVESRLDAL 586
                  S    +  R ++     P P   +PS L         +      G+VE RLD L
Sbjct: 979  IDKRSHSCKDITDMRSWERENAHPQPEDSSPSALQRAAWGISETESDLTYGEVEQRLDLL 1038

Query: 587  QRQLNRLETRLSADMATVLQLLQRQMTLVPPAYSAVT 623
            Q QLNRLE++++ D+ T+LQLLQ+Q T+VPPAYS VT
Sbjct: 1039 QEQLNRLESQMTTDIQTILQLLQKQTTVVPPAYSMVT 1075


>gi348585701
          Length = 1306

 Score =  803 bits (2075), Expect = 0.0,   Method: Compositional matrix adjust.
 Identities = 446/752 (59%), Positives = 512/752 (68%), Gaps = 73/752 (9%)

Query: 1    DIMFIVDILINFRTTYVNANEEVVSHPGRIAVHYFKGWFLIDMVAAIPFDLLIFGSGSEE 60
            DIMFI+DILINFRTTYVN NEEVVS P +IA+HYFKGWFLIDMVAAIPFDLLIFGSGS+E
Sbjct: 571  DIMFIIDILINFRTTYVNQNEEVVSDPAKIAIHYFKGWFLIDMVAAIPFDLLIFGSGSDE 630

Query: 61   ---LIGLLKTARLLRLVRVARKLDRYSEYGAAVLFLLMCTFALIAHWLACIWYAIGNMEQ 117
               LIGLLKTARLLRLVRVARKLDRYSEYGAAVL LLMC FALIAHWLACIWYAIGN+E+
Sbjct: 631  TTTLIGLLKTARLLRLVRVARKLDRYSEYGAAVLMLLMCIFALIAHWLACIWYAIGNVER 690

Query: 118  PHMDSRIGWLHNLGDQIGKPYNSS-GLGGPSIKDKYVTALYFTFSSLTSVGFGNVSPNTN 176
            P++  +IGWL +LG QIGK YN S    GPSIKDKYVTALYFTFSSLTSVGFGNVSPNTN
Sbjct: 691  PYLTDKIGWLDSLGQQIGKHYNESDSSSGPSIKDKYVTALYFTFSSLTSVGFGNVSPNTN 750

Query: 177  SEKIFSICVMLIGSLMYASIFGNVSAIIQRLYSGTARYHTQMLRVREFIRFHQIPNPLRQ 236
            SEKIFSICVMLIGSLMYASIFGNVSAIIQRLYSGTARYH QMLRV+EFIRFHQIPNPLRQ
Sbjct: 751  SEKIFSICVMLIGSLMYASIFGNVSAIIQRLYSGTARYHMQMLRVKEFIRFHQIPNPLRQ 810

Query: 237  RLEEYFQHAWSYTNGIDMN-AVLKGFPECLQADICLHLNRSLLQHCKPFRGATKGCLRAL 295
            RLEEYFQHAW+YTNGIDMN  VLKGFPECLQADICLHLN++LLQ+CK FRGA+KGCLRAL
Sbjct: 811  RLEEYFQHAWTYTNGIDMNMEVLKGFPECLQADICLHLNQTLLQNCKAFRGASKGCLRAL 870

Query: 296  AMKFKTTHAPPGDTLVHAGDLLTALYFISRGSIEILRGDVVVAILGKNDIFGEPLNLYAR 355
            AMKFKTTHAPPGDTLVH GD+LTALYF+SRGSIEIL+ D+VVAILGKNDIFGE ++LYA+
Sbjct: 871  AMKFKTTHAPPGDTLVHCGDVLTALYFLSRGSIEILKDDIVVAILGKNDIFGEMVHLYAK 930

Query: 356  PGKSNGDVRALTYCDLHKIHRDDLLEVLDMYPEFSDHFWSSLEITFNLRDTNMIPGSPGS 415
            PGKSN DVRALTYCDLHKI R+DLLEVLDMYPEFSDHF ++LE+TFNLR       +   
Sbjct: 931  PGKSNADVRALTYCDLHKIQREDLLEVLDMYPEFSDHFLTNLELTFNLRH----ESAKSM 986

Query: 416  TELEGGFSRQRKRKLSFRRRTDKDTEQPGEVSALGPGRAGAGPSSRGRPGGPWGESPSSG 475
             + E    + R+R+LSF    DKD  +  E S   P  +             + E  S  
Sbjct: 987  NDSEXRNFKLRRRRLSFESEGDKDFGK--ENSTNDPEDSTDTIRHYQSSKKHFEEKKSRS 1044

Query: 476  PSSPESSEDEGP----GRSSSPLRLVPFSSPRPPGEPPGGEPLMEDCEKSSDTCNPLSGA 531
             S   S +DE      G   S  RL   +  +     P    +  D  K S +C  ++G 
Sbjct: 1045 SSFISSIDDEQKPLFSGTVDSTPRLGKATGLQFEETMPTSGRMHTD--KRSHSCRDITGM 1102

Query: 532  FSGVSNIFSFWGDSRGRQYQELPRCPAPTPSLLNIPLSSPGRRPRGDVESRLDALQRQLN 591
             S        W +   R   E    PA   +       +      G+VE RLD LQ QLN
Sbjct: 1103 QS--------WEEHHTRTQPEECSTPALQQTAWGTS-ETESDLTYGEVEQRLDLLQEQLN 1153

Query: 592  RLETRLSADMATVLQLLQRQMTLVPPAYSAVTTPGPGPTSTSPLLPV--SPLPTLTLDS- 648
            RLE++++AD+ T+LQLLQ+Q T+VPPAYS VT    G     P+L +  +  PT ++ + 
Sbjct: 1154 RLESQMTADIQTILQLLQKQTTVVPPAYSMVTA---GAEYQRPILRLMRTSHPTASIKTD 1210

Query: 649  -----LSQVSQFMACEELPPGAPE-------------------LPQEG------------ 672
                  SQ  +F+  E+    + E                   L Q+             
Sbjct: 1211 RSFSPSSQCPEFLDLEKSKLKSKESLSSGVHLNTASEDNLTSLLKQDSDVSLELHLRQRK 1270

Query: 673  ----PTRRLSLP-GQLGALTSQPLHRHGSDPG 699
                P R  SLP   L  +    LHRH SDPG
Sbjct: 1271 TYFHPIRHPSLPDSSLSTVGILSLHRHVSDPG 1302


>gi114581438
          Length = 1196

 Score =  803 bits (2074), Expect = 0.0,   Method: Compositional matrix adjust.
 Identities = 420/637 (65%), Positives = 474/637 (74%), Gaps = 34/637 (5%)

Query: 1    DIMFIVDILINFRTTYVNANEEVVSHPGRIAVHYFKGWFLIDMVAAIPFDLLIFGSGSEE 60
            DIMFI+DILINFRTTYVN NEEVVS P +IA+HYFKGWFLIDMVAAIPFDLLIFGSGS+E
Sbjct: 459  DIMFIIDILINFRTTYVNQNEEVVSDPAKIAIHYFKGWFLIDMVAAIPFDLLIFGSGSDE 518

Query: 61   ---LIGLLKTARLLRLVRVARKLDRYSEYGAAVLFLLMCTFALIAHWLACIWYAIGNMEQ 117
               LIGLLKTARLLRLVRVARKLDRYSEYGAAVL LLMC FALIAHWLACIWYAIGN+E+
Sbjct: 519  TTTLIGLLKTARLLRLVRVARKLDRYSEYGAAVLMLLMCIFALIAHWLACIWYAIGNVER 578

Query: 118  PHMDSRIGWLHNLGDQIGKPYNSS-GLGGPSIKDKYVTALYFTFSSLTSVGFGNVSPNTN 176
            P++  +IGWL +LG QIGK YN S    GPSIKDKYVTALYFTFSSLTSVGFGNVSPNTN
Sbjct: 579  PYLTDKIGWLDSLGQQIGKRYNDSDSSSGPSIKDKYVTALYFTFSSLTSVGFGNVSPNTN 638

Query: 177  SEKIFSICVMLIGSLMYASIFGNVSAIIQRLYSGTARYHTQMLRVREFIRFHQIPNPLRQ 236
            SEKIFSICVMLIGSLMYASIFGNVSAIIQRLYSGTARYH QMLRV+EFIRFHQIPNPLRQ
Sbjct: 639  SEKIFSICVMLIGSLMYASIFGNVSAIIQRLYSGTARYHMQMLRVKEFIRFHQIPNPLRQ 698

Query: 237  RLEEYFQHAWSYTNGIDMNAVLKGFPECLQADICLHLNRSLLQHCKPFRGATKGCLRALA 296
            RLEEYFQHAW+YTNGIDMN VLKGFPECLQADICLHLN++LLQ+CK FRGA+KGCLRALA
Sbjct: 699  RLEEYFQHAWTYTNGIDMNMVLKGFPECLQADICLHLNQTLLQNCKAFRGASKGCLRALA 758

Query: 297  MKFKTTHAPPGDTLVHAGDLLTALYFISRGSIEILRGDVVVAILGKNDIFGEPLNLYARP 356
            MKFKTTHAPPGDTLVH GD+LTALYF+SRGSIEIL+ D+VVAILGKNDIFGE ++LYA+P
Sbjct: 759  MKFKTTHAPPGDTLVHCGDVLTALYFLSRGSIEILKDDIVVAILGKNDIFGEMVHLYAKP 818

Query: 357  GKSNGDVRALTYCDLHKIHRDDLLEVLDMYPEFSDHFWSSLEITFNLRDTNM---IPGSP 413
            GKSN DVRALTYCDLHKI R+DLLEVLDMYPEFSDHF ++LE+TFNLR  +    +  S 
Sbjct: 819  GKSNADVRALTYCDLHKIQREDLLEVLDMYPEFSDHFLTNLELTFNLRHESAKADLLRSQ 878

Query: 414  GSTELEGGFSRQRKRKLSFRRRTDKDTEQPGEVSALGPGRAGAGPSSRGRPGGPWGESPS 473
               + EG   + R+RKLSF      ++E   E S   P  +             + E  S
Sbjct: 879  SMNDSEGDNCKLRRRKLSF------ESEGEKENSTNDPEDSADTIRHYQSSKRHFEEKKS 932

Query: 474  SGPSSPESSEDEGPGRSSSPLRLVPFSSPRPPGEPPGGEPLMEDCEKSSDTCNPLSGAFS 533
               S   S +DE            P  S      P  G+    D E++     P SG   
Sbjct: 933  RSSSFISSIDDEQK----------PLFSGIVDSSPGIGKASGLDFEETV----PTSGRMH 978

Query: 534  GVSNIFSFWGDSRGRQYQELPRCPAP---TPSLLNIPL----SSPGRRPRGDVESRLDAL 586
                  S    +  R ++     P P   +PS L         +      G+VE RLD L
Sbjct: 979  IDKRSHSCKDITDMRSWERENAHPQPEDSSPSALQRAAWGISETESDLTYGEVEQRLDLL 1038

Query: 587  QRQLNRLETRLSADMATVLQLLQRQMTLVPPAYSAVT 623
            Q QLNRLE++++ D+ T+LQLLQ+Q T+VPPAYS VT
Sbjct: 1039 QEQLNRLESQMTTDIQTILQLLQKQTTVVPPAYSMVT 1075


>gi27886653
          Length = 1196

 Score =  803 bits (2074), Expect = 0.0,   Method: Compositional matrix adjust.
 Identities = 420/637 (65%), Positives = 474/637 (74%), Gaps = 34/637 (5%)

Query: 1    DIMFIVDILINFRTTYVNANEEVVSHPGRIAVHYFKGWFLIDMVAAIPFDLLIFGSGSEE 60
            DIMFI+DILINFRTTYVN NEEVVS P +IA+HYFKGWFLIDMVAAIPFDLLIFGSGS+E
Sbjct: 459  DIMFIIDILINFRTTYVNQNEEVVSDPAKIAIHYFKGWFLIDMVAAIPFDLLIFGSGSDE 518

Query: 61   ---LIGLLKTARLLRLVRVARKLDRYSEYGAAVLFLLMCTFALIAHWLACIWYAIGNMEQ 117
               LIGLLKTARLLRLVRVARKLDRYSEYGAAVL LLMC FALIAHWLACIWYAIGN+E+
Sbjct: 519  TTTLIGLLKTARLLRLVRVARKLDRYSEYGAAVLMLLMCIFALIAHWLACIWYAIGNVER 578

Query: 118  PHMDSRIGWLHNLGDQIGKPYNSS-GLGGPSIKDKYVTALYFTFSSLTSVGFGNVSPNTN 176
            P++  +IGWL +LG QIGK YN S    GPSIKDKYVTALYFTFSSLTSVGFGNVSPNTN
Sbjct: 579  PYLTDKIGWLDSLGQQIGKRYNDSDSSSGPSIKDKYVTALYFTFSSLTSVGFGNVSPNTN 638

Query: 177  SEKIFSICVMLIGSLMYASIFGNVSAIIQRLYSGTARYHTQMLRVREFIRFHQIPNPLRQ 236
            SEKIFSICVMLIGSLMYASIFGNVSAIIQRLYSGTARYH QMLRV+EFIRFHQIPNPLRQ
Sbjct: 639  SEKIFSICVMLIGSLMYASIFGNVSAIIQRLYSGTARYHMQMLRVKEFIRFHQIPNPLRQ 698

Query: 237  RLEEYFQHAWSYTNGIDMNAVLKGFPECLQADICLHLNRSLLQHCKPFRGATKGCLRALA 296
            RLEEYFQHAW+YTNGIDMN VLKGFPECLQADICLHLN++LLQ+CK FRGA+KGCLRALA
Sbjct: 699  RLEEYFQHAWTYTNGIDMNMVLKGFPECLQADICLHLNQTLLQNCKAFRGASKGCLRALA 758

Query: 297  MKFKTTHAPPGDTLVHAGDLLTALYFISRGSIEILRGDVVVAILGKNDIFGEPLNLYARP 356
            MKFKTTHAPPGDTLVH GD+LTALYF+SRGSIEIL+ D+VVAILGKNDIFGE ++LYA+P
Sbjct: 759  MKFKTTHAPPGDTLVHCGDVLTALYFLSRGSIEILKDDIVVAILGKNDIFGEMVHLYAKP 818

Query: 357  GKSNGDVRALTYCDLHKIHRDDLLEVLDMYPEFSDHFWSSLEITFNLRDTNM---IPGSP 413
            GKSN DVRALTYCDLHKI R+DLLEVLDMYPEFSDHF ++LE+TFNLR  +    +  S 
Sbjct: 819  GKSNADVRALTYCDLHKIQREDLLEVLDMYPEFSDHFLTNLELTFNLRHESAKADLLRSQ 878

Query: 414  GSTELEGGFSRQRKRKLSFRRRTDKDTEQPGEVSALGPGRAGAGPSSRGRPGGPWGESPS 473
               + EG   + R+RKLSF      ++E   E S   P  +             + E  S
Sbjct: 879  SMNDSEGDNCKLRRRKLSF------ESEGEKENSTNDPEDSADTIRHYQSSKRHFEEKKS 932

Query: 474  SGPSSPESSEDEGPGRSSSPLRLVPFSSPRPPGEPPGGEPLMEDCEKSSDTCNPLSGAFS 533
               S   S +DE            P  S      P  G+    D E++     P SG   
Sbjct: 933  RSSSFISSIDDEQK----------PLFSGIVDSSPGIGKASGLDFEETV----PTSGRMH 978

Query: 534  GVSNIFSFWGDSRGRQYQELPRCPAP---TPSLLNIPL----SSPGRRPRGDVESRLDAL 586
                  S    +  R ++     P P   +PS L         +      G+VE RLD L
Sbjct: 979  IDKRSHSCKDITDMRSWERENAHPQPEDSSPSALQRAAWGISETESDLTYGEVEQRLDLL 1038

Query: 587  QRQLNRLETRLSADMATVLQLLQRQMTLVPPAYSAVT 623
            Q QLNRLE++++ D+ T+LQLLQ+Q T+VPPAYS VT
Sbjct: 1039 QEQLNRLESQMTTDIQTILQLLQKQTTVVPPAYSMVT 1075


>gi332234055
          Length = 1196

 Score =  803 bits (2073), Expect = 0.0,   Method: Compositional matrix adjust.
 Identities = 445/754 (59%), Positives = 506/754 (67%), Gaps = 75/754 (9%)

Query: 1    DIMFIVDILINFRTTYVNANEEVVSHPGRIAVHYFKGWFLIDMVAAIPFDLLIFGSGSEE 60
            DIMFI+DILINFRTTYVN NEEVVS P +IA+HYFKGWFLIDMVAAIPFDLLIFGSGS+E
Sbjct: 459  DIMFIIDILINFRTTYVNQNEEVVSDPAKIAIHYFKGWFLIDMVAAIPFDLLIFGSGSDE 518

Query: 61   ---LIGLLKTARLLRLVRVARKLDRYSEYGAAVLFLLMCTFALIAHWLACIWYAIGNMEQ 117
               LIGLLKTARLLRLVRVARKLDRYSEYGAAVL LLMC FALIAHWLACIWYAIGN+E+
Sbjct: 519  TTTLIGLLKTARLLRLVRVARKLDRYSEYGAAVLMLLMCIFALIAHWLACIWYAIGNVER 578

Query: 118  PHMDSRIGWLHNLGDQIGKPYNSS-GLGGPSIKDKYVTALYFTFSSLTSVGFGNVSPNTN 176
            P++  +IGWL +LG QIGK YN S    GPSIKDKYVTALYFTFSSLTSVGFGNVSPNTN
Sbjct: 579  PYLTDKIGWLDSLGQQIGKRYNDSDSSSGPSIKDKYVTALYFTFSSLTSVGFGNVSPNTN 638

Query: 177  SEKIFSICVMLIGSLMYASIFGNVSAIIQRLYSGTARYHTQMLRVREFIRFHQIPNPLRQ 236
            SEKIFSICVMLIGSLMYASIFGNVSAIIQRLYSGTARYH QMLRV+EFIRFHQIPNPLRQ
Sbjct: 639  SEKIFSICVMLIGSLMYASIFGNVSAIIQRLYSGTARYHMQMLRVKEFIRFHQIPNPLRQ 698

Query: 237  RLEEYFQHAWSYTNGIDMNAVLKGFPECLQADICLHLNRSLLQHCKPFRGATKGCLRALA 296
            RLEEYFQHAW+YTNGIDMN VLKGFPECLQADICLHLN++LLQ+CK FRGA+KGCLRALA
Sbjct: 699  RLEEYFQHAWTYTNGIDMNMVLKGFPECLQADICLHLNQTLLQNCKAFRGASKGCLRALA 758

Query: 297  MKFKTTHAPPGDTLVHAGDLLTALYFISRGSIEILRGDVVVAILGKNDIFGEPLNLYARP 356
            MKFKTTHAPPGDTLVH GD+LTALYF+SRGSIEIL+ D+VVAILGKNDIFGE ++LYA P
Sbjct: 759  MKFKTTHAPPGDTLVHCGDVLTALYFLSRGSIEILKDDIVVAILGKNDIFGEMVHLYANP 818

Query: 357  GKSNGDVRALTYCDLHKIHRDDLLEVLDMYPEFSDHFWSSLEITFNLRDTNM---IPGSP 413
            GKSN DVRALTYCDLHKI R+DLLEVLDMYPEFSDHF ++LE+TFNLR  +    +  S 
Sbjct: 819  GKSNADVRALTYCDLHKIQREDLLEVLDMYPEFSDHFLTNLELTFNLRHESAKADLLRSQ 878

Query: 414  GSTELEGGFSRQRKRKLSFRRRTDKDTEQPGEVSALGPGRAGAGPSSRGRPGGPWGESPS 473
               + EG   + R+RKLSF    D+      E S   P  +             + E  S
Sbjct: 879  SMNDSEGDNCKLRRRKLSFESEGDR------ENSTNDPEDSADTIRHYQSSKRHFEEKKS 932

Query: 474  SGPSSPESSEDEGPGRSSSPLRLVPFSSPRPPGEPPGGEPLMEDCEKSSDTCNPLSGAFS 533
               S   S +DE            P  S      P  G+    D E++     P SG   
Sbjct: 933  RSSSFISSIDDEQK----------PLFSGIVDSSPGIGKASGLDFEETV----PTSGRMH 978

Query: 534  GVSNIFSFWGDSRGRQYQELPRCPAP---TPSLLNIPL----SSPGRRPRGDVESRLDAL 586
                  S    +  R ++     P P   +PS L         +      G+VE RLD L
Sbjct: 979  IDKRSHSCKDITDMRSWERENAHPQPEDSSPSALQRAAWGVSETESDLTYGEVEQRLDLL 1038

Query: 587  QRQLNRLETRLSADMATVLQLLQRQMTLVPPAYSAVTTPGPGPTSTSPLLPVS-PLPTLT 645
            Q QLNRLE++++ D+ T+LQLLQ+Q T+VPPAYS VT           L+  S P  ++ 
Sbjct: 1039 QEQLNRLESQMTTDIQTILQLLQKQTTVVPPAYSMVTAGAEYQRPIIHLMRTSQPAASIK 1098

Query: 646  LDS----LSQVSQFMACEELPPGAPE-------------------LPQEG---------- 672
             D      SQ  +F+  E+    + E                   L Q+           
Sbjct: 1099 TDRSFSPSSQCPEFLDLEKSKLKSKESLSSGVHLNTASEDNLTSLLKQDSDLSLELHLRQ 1158

Query: 673  ------PTRRLSLP-GQLGALTSQPLHRHGSDPG 699
                  P R  SLP   L  +    LHRH SDPG
Sbjct: 1159 RKTYLHPIRHPSLPDSSLSTVGIMGLHRHVSDPG 1192


>gi109099864
          Length = 1195

 Score =  803 bits (2073), Expect = 0.0,   Method: Compositional matrix adjust.
 Identities = 420/637 (65%), Positives = 474/637 (74%), Gaps = 34/637 (5%)

Query: 1    DIMFIVDILINFRTTYVNANEEVVSHPGRIAVHYFKGWFLIDMVAAIPFDLLIFGSGSEE 60
            DIMFI+DILINFRTTYVN NEEVVS P +IA+HYFKGWFLIDMVAAIPFDLLIFGSGS+E
Sbjct: 458  DIMFIIDILINFRTTYVNQNEEVVSDPAKIAIHYFKGWFLIDMVAAIPFDLLIFGSGSDE 517

Query: 61   ---LIGLLKTARLLRLVRVARKLDRYSEYGAAVLFLLMCTFALIAHWLACIWYAIGNMEQ 117
               LIGLLKTARLLRLVRVARKLDRYSEYGAAVL LLMC FALIAHWLACIWYAIGN+E+
Sbjct: 518  TTTLIGLLKTARLLRLVRVARKLDRYSEYGAAVLMLLMCIFALIAHWLACIWYAIGNVER 577

Query: 118  PHMDSRIGWLHNLGDQIGKPYNSS-GLGGPSIKDKYVTALYFTFSSLTSVGFGNVSPNTN 176
            P++  +IGWL +LG QIGK YN S    GPSIKDKYVTALYFTFSSLTSVGFGNVSPNTN
Sbjct: 578  PYLTDKIGWLDSLGQQIGKRYNDSDSSSGPSIKDKYVTALYFTFSSLTSVGFGNVSPNTN 637

Query: 177  SEKIFSICVMLIGSLMYASIFGNVSAIIQRLYSGTARYHTQMLRVREFIRFHQIPNPLRQ 236
            SEKIFSICVMLIGSLMYASIFGNVSAIIQRLYSGTARYH QMLRV+EFIRFHQIPNPLRQ
Sbjct: 638  SEKIFSICVMLIGSLMYASIFGNVSAIIQRLYSGTARYHMQMLRVKEFIRFHQIPNPLRQ 697

Query: 237  RLEEYFQHAWSYTNGIDMNAVLKGFPECLQADICLHLNRSLLQHCKPFRGATKGCLRALA 296
            RLEEYFQHAW+YTNGIDMN VLKGFPECLQADICLHLN++LLQ+CK FRGA+KGCLRALA
Sbjct: 698  RLEEYFQHAWTYTNGIDMNMVLKGFPECLQADICLHLNQTLLQNCKAFRGASKGCLRALA 757

Query: 297  MKFKTTHAPPGDTLVHAGDLLTALYFISRGSIEILRGDVVVAILGKNDIFGEPLNLYARP 356
            MKFKTTHAPPGDTLVH GD+LTALYF+SRGSIEIL+ D+VVAILGKNDIFGE ++LYA+P
Sbjct: 758  MKFKTTHAPPGDTLVHCGDVLTALYFLSRGSIEILKDDIVVAILGKNDIFGEMVHLYAKP 817

Query: 357  GKSNGDVRALTYCDLHKIHRDDLLEVLDMYPEFSDHFWSSLEITFNLRDTNM---IPGSP 413
            GKSN DVRALTYCDLHKI R+DLLEVLDMYPEFSDHF ++LE+TFNLR  +    +  S 
Sbjct: 818  GKSNADVRALTYCDLHKIQREDLLEVLDMYPEFSDHFLTNLELTFNLRHESAKADLLRSQ 877

Query: 414  GSTELEGGFSRQRKRKLSFRRRTDKDTEQPGEVSALGPGRAGAGPSSRGRPGGPWGESPS 473
               + EG   + R+RKLSF      ++E   E S   P  +             + E  S
Sbjct: 878  SMNDSEGDNCKLRRRKLSF------ESEGEKENSTNDPEDSADTIRHYQSSRRHFEEKKS 931

Query: 474  SGPSSPESSEDEGPGRSSSPLRLVPFSSPRPPGEPPGGEPLMEDCEKSSDTCNPLSGAFS 533
               S   S +DE            P  S      P  G+    D E++     P SG   
Sbjct: 932  RSSSFISSIDDEQK----------PLFSGIVDSSPGIGKASGLDFEETV----PTSGRMH 977

Query: 534  GVSNIFSFWGDSRGRQYQELPRCPAP---TPSLLNIPL----SSPGRRPRGDVESRLDAL 586
                  S    +  R ++     P P   +PS L         +      G+VE RLD L
Sbjct: 978  IDKRSHSCKDITDMRSWERENAHPQPEDSSPSALQRAAWGISETESDLTYGEVEQRLDLL 1037

Query: 587  QRQLNRLETRLSADMATVLQLLQRQMTLVPPAYSAVT 623
            Q QLNRLE++++ D+ T+LQLLQ+Q T+VPPAYS VT
Sbjct: 1038 QEQLNRLESQMTTDIQTILQLLQKQTTVVPPAYSMVT 1074


>gi344268043
          Length = 1196

 Score =  802 bits (2071), Expect = 0.0,   Method: Compositional matrix adjust.
 Identities = 418/637 (65%), Positives = 480/637 (75%), Gaps = 34/637 (5%)

Query: 1    DIMFIVDILINFRTTYVNANEEVVSHPGRIAVHYFKGWFLIDMVAAIPFDLLIFGSGSEE 60
            DIMFI+DILINFRTTYVN NEEVVS P +IA+HYFKGWFLIDMVAAIPFDLLIFGSGS+E
Sbjct: 459  DIMFIIDILINFRTTYVNQNEEVVSDPAKIAIHYFKGWFLIDMVAAIPFDLLIFGSGSDE 518

Query: 61   ---LIGLLKTARLLRLVRVARKLDRYSEYGAAVLFLLMCTFALIAHWLACIWYAIGNMEQ 117
               LIGLLKTARLLRLVRVARKLDRYSEYGAAVL LLMC FALIAHWLACIWYAIGN+E+
Sbjct: 519  TTTLIGLLKTARLLRLVRVARKLDRYSEYGAAVLMLLMCIFALIAHWLACIWYAIGNVER 578

Query: 118  PHMDSRIGWLHNLGDQIGKPYNSS-GLGGPSIKDKYVTALYFTFSSLTSVGFGNVSPNTN 176
            P++  +IGWL  LG QIGK YN S    GPSIKDKYVTALYFTFSSLTSVGFGNVSPNTN
Sbjct: 579  PYLTDKIGWLDTLGLQIGKRYNDSDSSSGPSIKDKYVTALYFTFSSLTSVGFGNVSPNTN 638

Query: 177  SEKIFSICVMLIGSLMYASIFGNVSAIIQRLYSGTARYHTQMLRVREFIRFHQIPNPLRQ 236
            SEKIFSICVMLIGSLMYASIFGNVSAIIQRLYSGTARYH QMLRV+EFIRFHQIPNPLRQ
Sbjct: 639  SEKIFSICVMLIGSLMYASIFGNVSAIIQRLYSGTARYHMQMLRVKEFIRFHQIPNPLRQ 698

Query: 237  RLEEYFQHAWSYTNGIDMNAVLKGFPECLQADICLHLNRSLLQHCKPFRGATKGCLRALA 296
            RLEEYFQHAW+YTNGIDMN VLKGFPECLQADICLHLN++LLQ+CK FRGA+KGCLRALA
Sbjct: 699  RLEEYFQHAWTYTNGIDMNMVLKGFPECLQADICLHLNQTLLQNCKAFRGASKGCLRALA 758

Query: 297  MKFKTTHAPPGDTLVHAGDLLTALYFISRGSIEILRGDVVVAILGKNDIFGEPLNLYARP 356
            MKFKTTHAPPGDTLVH GD+LTALYF+SRGSIEIL+ D+VVAILGKNDIFGE ++LYA+P
Sbjct: 759  MKFKTTHAPPGDTLVHCGDVLTALYFLSRGSIEILKDDIVVAILGKNDIFGEMVHLYAKP 818

Query: 357  GKSNGDVRALTYCDLHKIHRDDLLEVLDMYPEFSDHFWSSLEITFNLR----DTNMIPGS 412
            GKSN DVRALTYCDLHKI R+DLLEVLDMYPEFSDHF ++LE+TFNLR      +++  S
Sbjct: 819  GKSNADVRALTYCDLHKIQREDLLEVLDMYPEFSDHFLTNLELTFNLRHESAKADLLLRS 878

Query: 413  PGSTELEGGFSRQRKRKLSFRRRTDKDTEQPGEVSALGPGRAGAGPSSRGRPGGPWGESP 472
                + EG   + R+RKL        ++E   E S   P  +             + E  
Sbjct: 879  QSMNDSEGENCKLRRRKLF-------ESEGEKENSTNDPEDSEDTIRHYQSSKKHFEEKK 931

Query: 473  SSGPSSPESSEDEGPGRSSSPLRLVPFSSPRPPGEPPGGEPLMEDCEKSSDT--CNPLSG 530
            S   S   S +DE       PL      SP   G+  G +   E+   +S+    +  S 
Sbjct: 932  SRSSSFISSIDDE-----QKPLFSGIADSPLGTGKATGLD--FEETVPTSERIHIDKRSH 984

Query: 531  AFSGVSNIFSFWGDSRGRQYQELPRCPAPTPSLLNIPL----SSPGRRPRGDVESRLDAL 586
            ++  +++I S+  ++   Q  E       +PS L         +      G+VE RLD L
Sbjct: 985  SYKDITDIRSWERENARTQPHE------SSPSALQQAAWGISETESDLTYGEVEQRLDLL 1038

Query: 587  QRQLNRLETRLSADMATVLQLLQRQMTLVPPAYSAVT 623
            Q QLNRLE++++ D+ T+LQLLQ+Q T+VPPAYS VT
Sbjct: 1039 QEQLNRLESQMTTDIQTILQLLQKQTTVVPPAYSMVT 1075


>gi63080990
          Length = 1182

 Score =  802 bits (2071), Expect = 0.0,   Method: Compositional matrix adjust.
 Identities = 419/638 (65%), Positives = 474/638 (74%), Gaps = 32/638 (5%)

Query: 1    DIMFIVDILINFRTTYVNANEEVVSHPGRIAVHYFKGWFLIDMVAAIPFDLLIFGSGSEE 60
            DIMFI+DILINFRTTYVN NEEVVS P +IA+HYFKGWFLIDMVAAIPFDLLIFGSGS+E
Sbjct: 453  DIMFIIDILINFRTTYVNQNEEVVSDPAKIAIHYFKGWFLIDMVAAIPFDLLIFGSGSDE 512

Query: 61   ---LIGLLKTARLLRLVRVARKLDRYSEYGAAVLFLLMCTFALIAHWLACIWYAIGNMEQ 117
               LIGLLKTARLLRLVRVARKLDRYSEYGAAVL LLMC FAL+AHWLACIWYAIGN+ +
Sbjct: 513  TTTLIGLLKTARLLRLVRVARKLDRYSEYGAAVLMLLMCIFALLAHWLACIWYAIGNVVR 572

Query: 118  PHMDSRIGWLHNLGDQIGKPYNSS-GLGGPSIKDKYVTALYFTFSSLTSVGFGNVSPNTN 176
            P++  +IGWL +LG QIGK YN S    GPSIKDKYVTALYFTFSSLTSVGFGNVSPNTN
Sbjct: 573  PYLTDKIGWLDSLGQQIGKHYNESDSSSGPSIKDKYVTALYFTFSSLTSVGFGNVSPNTN 632

Query: 177  SEKIFSICVMLIGSLMYASIF------GNVSAIIQRLYSGTARYHTQMLRVREFIRFHQI 230
            SEKIFSICVMLIGSLMYASIF      GNVSAIIQRLYSGTARYH QMLRV+EFIRFHQI
Sbjct: 633  SEKIFSICVMLIGSLMYASIFMYASIFGNVSAIIQRLYSGTARYHMQMLRVKEFIRFHQI 692

Query: 231  PNPLRQRLEEYFQHAWSYTNGIDMN-AVLKGFPECLQADICLHLNRSLLQHCKPFRGATK 289
            PNPLRQRLEEYFQHAW+YTNGIDMN  VLKGFPECLQADICLHLN++LLQ+CK FRGA+K
Sbjct: 693  PNPLRQRLEEYFQHAWTYTNGIDMNMEVLKGFPECLQADICLHLNQTLLQNCKAFRGASK 752

Query: 290  GCLRALAMKFKTTHAPPGDTLVHAGDLLTALYFISRGSIEILRGDVVVAILGKNDIFGEP 349
            GCLRALAMKFKTTHAPPGDTLVH GD+LTALYF+SRGSIEIL+ D+VVAILGKNDIFGE 
Sbjct: 753  GCLRALAMKFKTTHAPPGDTLVHCGDVLTALYFLSRGSIEILKDDIVVAILGKNDIFGET 812

Query: 350  LNLYARPGKSNGDVRALTYCDLHKIHRDDLLEVLDMYPEFSDHFWSSLEITFNLRDTNMI 409
            ++LYA+PGKSN DVRALTYCDLHKI R+DLLEVLDMYPEFSDHF ++LE+TFNLR     
Sbjct: 813  VHLYAKPGKSNADVRALTYCDLHKIQREDLLEVLDMYPEFSDHFLTNLELTFNLRH---- 868

Query: 410  PGSPGSTELEGGFSRQRKRKLSFRRRTDKDTEQPGEVSALGPGRAGAGPSSRGRPGGPWG 469
              +    + EG   + R+R+LSF    DKD  +  E S   P  +             + 
Sbjct: 869  ESAKSMNDSEGENFKLRRRRLSFESEGDKDFGK--ENSTNDPEDSTDTIRHYQSSKKHFE 926

Query: 470  ESPSSGPSSPESSEDEGP----GRSSSPLRLVPFSSPRPPGEPPGGEPLMEDCEKSSDTC 525
            E  S   S   S +DE      G   S  RL   +  +     P    +  D  K S +C
Sbjct: 927  EKKSRSSSFISSIDDEQKPLFSGTVDSTPRLGKATGLQFEETMPTSGRMHTD--KRSHSC 984

Query: 526  NPLSGAFSGVSNIFSFWGDSRGRQYQELPRCPAPTPSLLNIPLSSPGRRPRGDVESRLDA 585
              ++G  S        W +   R   E    PA   +       +      G+VE RLD 
Sbjct: 985  RDITGMQS--------WEEHHTRTQPEECSTPALQQTAWGTS-ETESDLTYGEVEQRLDL 1035

Query: 586  LQRQLNRLETRLSADMATVLQLLQRQMTLVPPAYSAVT 623
            LQ QLNRLE++++AD+ T+LQLLQ+Q T+VPPAYS VT
Sbjct: 1036 LQEQLNRLESQMTADIQTILQLLQKQTTVVPPAYSMVT 1073


>gi327283101
          Length = 1092

 Score =  801 bits (2068), Expect = 0.0,   Method: Compositional matrix adjust.
 Identities = 442/752 (58%), Positives = 512/752 (68%), Gaps = 72/752 (9%)

Query: 1    DIMFIVDILINFRTTYVNANEEVVSHPGRIAVHYFKGWFLIDMVAAIPFDLLIFGSGSEE 60
            DIMFI+DILINFRTTYVN NEEVVS P +IA+HYFKGWFLIDMVAAIPFDLLIFGSGS+E
Sbjct: 356  DIMFIIDILINFRTTYVNKNEEVVSDPAKIAIHYFKGWFLIDMVAAIPFDLLIFGSGSDE 415

Query: 61   ---LIGLLKTARLLRLVRVARKLDRYSEYGAAVLFLLMCTFALIAHWLACIWYAIGNMEQ 117
               LIGLLKTARLLRLVRVARKLDRYSEYGAAVL LLMC FALIAHWLACIWYAIGN+E+
Sbjct: 416  TTTLIGLLKTARLLRLVRVARKLDRYSEYGAAVLMLLMCIFALIAHWLACIWYAIGNVER 475

Query: 118  PHMDSRIGWLHNLGDQIGKPYNSSGLG-GPSIKDKYVTALYFTFSSLTSVGFGNVSPNTN 176
             ++  +IGWL +LG Q+GK YN S L  GPSIKDKYVTALYFTFSSLTSVGFGNVSPNTN
Sbjct: 476  NYLTPKIGWLDSLGQQLGKHYNVSDLSSGPSIKDKYVTALYFTFSSLTSVGFGNVSPNTN 535

Query: 177  SEKIFSICVMLIGSLMYASIFGNVSAIIQRLYSGTARYHTQMLRVREFIRFHQIPNPLRQ 236
            SEKIFSICVMLIGSLMYASIFGNVSAIIQRLYSGTARYH QMLRV+EFIRFHQIPNPLRQ
Sbjct: 536  SEKIFSICVMLIGSLMYASIFGNVSAIIQRLYSGTARYHMQMLRVKEFIRFHQIPNPLRQ 595

Query: 237  RLEEYFQHAWSYTNGIDMNAVLKGFPECLQADICLHLNRSLLQHCKPFRGATKGCLRALA 296
            RLEEYFQHAW+YTNGIDMN VLKGFPECLQADICLHLN++LLQ+CK F+GA+KGCLRALA
Sbjct: 596  RLEEYFQHAWTYTNGIDMNMVLKGFPECLQADICLHLNQTLLQNCKAFQGASKGCLRALA 655

Query: 297  MKFKTTHAPPGDTLVHAGDLLTALYFISRGSIEILRGDVVVAILGKNDIFGEPLNLYARP 356
            MKFKTTHAPPGDTLVH+GD+LTALYF+SRGSIEIL+ D+VVAILGKNDIFGE ++LYA+P
Sbjct: 656  MKFKTTHAPPGDTLVHSGDVLTALYFLSRGSIEILKNDMVVAILGKNDIFGEMVHLYAKP 715

Query: 357  GKSNGDVRALTYCDLHKIHRDDLLEVLDMYPEFSDHFWSSLEITFNLRDTN----MIPGS 412
            GKSN DVRALTYCDLHKI R+DLLEVLDMYPEFSD F ++LE+TFNLR  N    +   S
Sbjct: 716  GKSNADVRALTYCDLHKIQREDLLEVLDMYPEFSDLFLTNLELTFNLRHENPKADLTLRS 775

Query: 413  PGSTELEGGFSRQRKRKLSFRRRTDKDTEQPGEVSALGPGRAGAGPSSRGRPGGPWGESP 472
               ++ +G  S+ R+R LSF     K  +   ++  +   +   G          + E  
Sbjct: 776  HPMSDSDGDNSKPRRRNLSFESDIHK-ADYDKDLDLVDNTKHHQGTKKH------FEEKR 828

Query: 473  SSGPSSPESSEDEGPGRSSSPLRLVPFSSPRPPGEPPG-GEPLMEDCEKSSDTCNPL--S 529
            S   S   S +DE     S  +           G P   G+P + D E+   T   +   
Sbjct: 829  SRSSSFVSSIDDEQKPLFSGII-----------GYPSVLGKPAVLDLEEMVHTTTKIQSE 877

Query: 530  GAFSGVSNIFS--FWGDSRGRQYQELPRCPAPTPSLLNIPLSSPGRRPRGDVESRLDALQ 587
            G      +I    FW +   R  QE     +  P +      +      G+VE RLD LQ
Sbjct: 878  GRSHSCKDITDRRFWVEDHSRGQQE-SSSQSALPHVTWGISETESEINYGEVEQRLDLLQ 936

Query: 588  RQLNRLETRLSADMATVLQLLQRQMTLVPPAYSAVTTPG----PGPTSTSPLLPVSPLPT 643
             QL+RLE+++++D+ T+LQLLQRQ  L+PPAYS VT       P       L PV+ + T
Sbjct: 937  DQLSRLESQMTSDIQTILQLLQRQTALIPPAYSVVTANADYNRPAVRIVQNLHPVASIKT 996

Query: 644  LTLDSLSQVSQFMACEELPPGAPE-------------------LPQE------------- 671
                S SQ S+ +  E+    + E                   L QE             
Sbjct: 997  DRSFSPSQCSELLDIEKSKLKSKESLSSGVHLNTASEDNLTSFLEQEHDQSLELPPRHCK 1056

Query: 672  ---GPTRRLSLP-GQLGALTSQPLHRHGSDPG 699
                P R  SLP   L  +    LHRH SDPG
Sbjct: 1057 TYLHPIRHPSLPDSSLSTVGILGLHRHVSDPG 1088


>gi74004406
          Length = 1197

 Score =  797 bits (2058), Expect = 0.0,   Method: Compositional matrix adjust.
 Identities = 423/659 (64%), Positives = 478/659 (72%), Gaps = 43/659 (6%)

Query: 1    DIMFIVDILINFRTTYVNANEEVVSHPGRIAVHYFKGWFLIDMVAAIPFDLLIFGSGSEE 60
            DIMFI+DILINFRTTYVN NEEVVS P +IA+HYFKGWFLIDMVAAIPFDLLIFGSGS+E
Sbjct: 459  DIMFIIDILINFRTTYVNQNEEVVSDPAKIAIHYFKGWFLIDMVAAIPFDLLIFGSGSDE 518

Query: 61   ---LIGLLKTARLLRLVRVARKLDRYSEYGAAVLFLLMCTFALIAHWLACIWYAIGNMEQ 117
               LIGLLKTARLLRLVRVARKLDRYSEYGAAVL LLMC FALIAHWLACIWYAIGN+E+
Sbjct: 519  TTTLIGLLKTARLLRLVRVARKLDRYSEYGAAVLMLLMCIFALIAHWLACIWYAIGNVER 578

Query: 118  PHMDSRIGWLHNLGDQIGKPYNSS-GLGGPSIKDKYVTALYFTFSSLTSVGFGNVSPNTN 176
            P++  +IGWL +LG QIGK YN S    GPSIKDKYVTALYFTFSSLTSVGFGNVSPNTN
Sbjct: 579  PYLTDKIGWLDSLGQQIGKRYNDSDSSSGPSIKDKYVTALYFTFSSLTSVGFGNVSPNTN 638

Query: 177  SEKIFSICVMLIGSLMYASIFGNVSAIIQRLYSGTARYHTQMLRVREFIRFHQIPNPLRQ 236
            SEKIFSICVMLIGSLMYASIFGNVSAIIQRLYSGTARYH QMLRV+EFIRFHQIPNPLRQ
Sbjct: 639  SEKIFSICVMLIGSLMYASIFGNVSAIIQRLYSGTARYHMQMLRVKEFIRFHQIPNPLRQ 698

Query: 237  RLEEYFQHAWSYTNGIDMNAVLKGFPECLQADICLHLNRSLLQHCKPFRGATKGCLRALA 296
            RLEEYFQHAW+YTNGIDMN VLKGFPECLQADICLHLN++LLQ+CK FRGA+KGCLRALA
Sbjct: 699  RLEEYFQHAWTYTNGIDMNMVLKGFPECLQADICLHLNQTLLQNCKAFRGASKGCLRALA 758

Query: 297  MKFKTTHAPPGDTLVHAGDLLTALYFISRGSIEILRGDVVVAILGKNDIFGEPLNLYARP 356
            MKFKTTHAPPGDTLVH GD+LTALYF+SRGSIEIL+ D+VVAILGKNDIFGE ++LYA+P
Sbjct: 759  MKFKTTHAPPGDTLVHCGDVLTALYFLSRGSIEILKDDIVVAILGKNDIFGEMVHLYAKP 818

Query: 357  GKSNGDVRALTYCDLHKIHRDDLLEVLDMYPEFSDHFWSSLEITFNLR----DTNMIPGS 412
            GKSN DVRALTYCDLHKI R+DLLEVLDMYPEFSDHF ++LE+TFNLR      +++  S
Sbjct: 819  GKSNADVRALTYCDLHKIQREDLLEVLDMYPEFSDHFLTNLELTFNLRHESAKADLLLRS 878

Query: 413  PGSTELEGGFSRQRKRKLSFRRRTDKDTEQPGEVSALGPGRAGAGPSSRGRPGGPWGESP 472
                + EG   + R      RR+   D+E     S  GP  +             + E  
Sbjct: 879  QSVNDSEGDNCKLR------RRKFSFDSEGDKGNSTNGPEDSIDTIRHYQSSKKHFEEKK 932

Query: 473  SSGPSSPESSEDEGPGRSSSPLRLVPFSSPRPPGEPPG-----GEPLME--DCEKSSDTC 525
            S   S   S +DE       PL      SP   G+  G     G P       +K S +C
Sbjct: 933  SRSSSFISSIDDE-----QKPLFSGIVDSPPGMGKAAGLNFVEGGPTSGRIHIDKRSQSC 987

Query: 526  NPLSGAFSGVSNIFSFWGDSRGRQYQELPRCPAPTPSLLNIPL----SSPGRRPRGDVES 581
              ++   S        W     +   E       +PS L         +      G+VE 
Sbjct: 988  KDIADTGS--------WERENAQTGAE-----ESSPSGLQRAAWGISETESDLTYGEVEQ 1034

Query: 582  RLDALQRQLNRLETRLSADMATVLQLLQRQMTLVPPAYSAVTTPGPGPTSTSPLLPVSP 640
            RLD LQ QLNRLE++++AD+ T+LQLLQ+Q T+VPPAYS VT           L+  SP
Sbjct: 1035 RLDLLQEQLNRLESQMTADIQTILQLLQKQTTVVPPAYSMVTAGAEYQRPVIRLMRTSP 1093


>gi344276522
          Length = 1201

 Score =  794 bits (2050), Expect = 0.0,   Method: Compositional matrix adjust.
 Identities = 420/435 (96%), Positives = 425/435 (97%), Gaps = 1/435 (0%)

Query: 266  QADICLHLNRSLLQHCKPFRGATKGCLRALAMKFKTTHAPPGDTLVHAGDLLTALYFISR 325
            QADICLHLNRSLLQHCKPFRGATKGCLRALAMKFKTTHAPPGDTLVHAGDLLTALYFISR
Sbjct: 768  QADICLHLNRSLLQHCKPFRGATKGCLRALAMKFKTTHAPPGDTLVHAGDLLTALYFISR 827

Query: 326  GSIEILRGDVVVAILGKNDIFGEPLNLYARPGKSNGDVRALTYCDLHKIHRDDLLEVLDM 385
            GSIEILRGDVVVAILGKNDIFGEPLNLYARPGKSNGDVRALTYCDLHKIHRDDLLEVLDM
Sbjct: 828  GSIEILRGDVVVAILGKNDIFGEPLNLYARPGKSNGDVRALTYCDLHKIHRDDLLEVLDM 887

Query: 386  YPEFSDHFWSSLEITFNLRDTNMIPGSPGSTELEGGFSRQRKRKLSFRRRTDKDTEQPGE 445
            YPEFSDHFWSSLEITFNLRDTNMIPGSPGSTEL+G FSRQR+RKLSFRRRTDKD EQPGE
Sbjct: 888  YPEFSDHFWSSLEITFNLRDTNMIPGSPGSTELDG-FSRQRRRKLSFRRRTDKDVEQPGE 946

Query: 446  VSALGPGRAGAGPSSRGRPGGPWGESPSSGPSSPESSEDEGPGRSSSPLRLVPFSSPRPP 505
            VSALGPGRAGAGPS RGRPGGPWGESPSSGPSSPESSEDEGPGRSSSPLRLVPFSSPR P
Sbjct: 947  VSALGPGRAGAGPSDRGRPGGPWGESPSSGPSSPESSEDEGPGRSSSPLRLVPFSSPRAP 1006

Query: 506  GEPPGGEPLMEDCEKSSDTCNPLSGAFSGVSNIFSFWGDSRGRQYQELPRCPAPTPSLLN 565
            GE PGGEPL EDCEK SDTCNPLSGAFSGVSNIFSFWGDSRGRQYQELPRCPA TPSLLN
Sbjct: 1007 GELPGGEPLTEDCEKRSDTCNPLSGAFSGVSNIFSFWGDSRGRQYQELPRCPATTPSLLN 1066

Query: 566  IPLSSPGRRPRGDVESRLDALQRQLNRLETRLSADMATVLQLLQRQMTLVPPAYSAVTTP 625
            IPLSSPGRRPRGDVESRLDALQRQLNRLETRLSADMATVLQLLQRQMTLVPPAYSAVT+P
Sbjct: 1067 IPLSSPGRRPRGDVESRLDALQRQLNRLETRLSADMATVLQLLQRQMTLVPPAYSAVTSP 1126

Query: 626  GPGPTSTSPLLPVSPLPTLTLDSLSQVSQFMACEELPPGAPELPQEGPTRRLSLPGQLGA 685
            GPGPTS SPLLPVSP+P LTLDSLSQVSQFMACEELPPGAPELPQ+GPTRRLSLPGQLGA
Sbjct: 1127 GPGPTSASPLLPVSPIPILTLDSLSQVSQFMACEELPPGAPELPQDGPTRRLSLPGQLGA 1186

Query: 686  LTSQPLHRHGSDPGS 700
            LTSQPLHRHGSDPGS
Sbjct: 1187 LTSQPLHRHGSDPGS 1201


 Score =  347 bits (889), Expect = 2e-92,   Method: Compositional matrix adjust.
 Identities = 165/165 (100%), Positives = 165/165 (100%)

Query: 1   DIMFIVDILINFRTTYVNANEEVVSHPGRIAVHYFKGWFLIDMVAAIPFDLLIFGSGSEE 60
           DIMFIVDILINFRTTYVNANEEVVSHPGRIAVHYFKGWFLIDMVAAIPFDLLIFGSGSEE
Sbjct: 603 DIMFIVDILINFRTTYVNANEEVVSHPGRIAVHYFKGWFLIDMVAAIPFDLLIFGSGSEE 662

Query: 61  LIGLLKTARLLRLVRVARKLDRYSEYGAAVLFLLMCTFALIAHWLACIWYAIGNMEQPHM 120
           LIGLLKTARLLRLVRVARKLDRYSEYGAAVLFLLMCTFALIAHWLACIWYAIGNMEQPHM
Sbjct: 663 LIGLLKTARLLRLVRVARKLDRYSEYGAAVLFLLMCTFALIAHWLACIWYAIGNMEQPHM 722

Query: 121 DSRIGWLHNLGDQIGKPYNSSGLGGPSIKDKYVTALYFTFSSLTS 165
           DSRIGWLHNLGDQIGKPYNSSGLGGPSIKDKYVTALYFTFSSLTS
Sbjct: 723 DSRIGWLHNLGDQIGKPYNSSGLGGPSIKDKYVTALYFTFSSLTS 767


>gi348508988
          Length = 1208

 Score =  794 bits (2050), Expect = 0.0,   Method: Compositional matrix adjust.
 Identities = 437/656 (66%), Positives = 483/656 (73%), Gaps = 58/656 (8%)

Query: 3    MFIVDILINFRTTYVNANEEVVSHPGRIAVHYFKGWFLIDMVAAIPFDLLIFGSGSEE-- 60
            MFIVDILINFRTTYVN N+EVVSHPGRIA HYFKGWFLID+VAAIPFDLLIF SGSEE  
Sbjct: 438  MFIVDILINFRTTYVNHNDEVVSHPGRIAQHYFKGWFLIDIVAAIPFDLLIFRSGSEEPQ 497

Query: 61   ---LIGLLKTARLLRLVRVARKLDRYSEYGAAVLFLLMCTFALIAHWLACIWYAIGNMEQ 117
               LIGLLKTARLLRLVRVARKLDRYSEYGAAVLFLLMCTFALIAHWLACIWYAIGN+E+
Sbjct: 498  TTTLIGLLKTARLLRLVRVARKLDRYSEYGAAVLFLLMCTFALIAHWLACIWYAIGNVER 557

Query: 118  PHMDSRIG-----WLHNLGDQIGKPYNSSG-LGGPSIKDKYVTALYFTFSSLTSVGFGNV 171
             H  +RIG     WL NL DQIGK YN +    GPSIKDKYVTALYFTFSSLTSVGFGNV
Sbjct: 558  -HGSARIGGMKIGWLDNLADQIGKYYNDTDPASGPSIKDKYVTALYFTFSSLTSVGFGNV 616

Query: 172  SPNTNSEKIFSICVMLIGSLMYASIFGNVSAIIQRLYSGTARYHTQMLRVREFIRFHQIP 231
            SPNTN EKIFSICVMLIGSLMYASIFGNVSAIIQRLYSGTARYHTQMLRV+EFIRFHQIP
Sbjct: 617  SPNTNPEKIFSICVMLIGSLMYASIFGNVSAIIQRLYSGTARYHTQMLRVKEFIRFHQIP 676

Query: 232  NPLRQRLEEYFQHAWSYTNGIDMNAVLKGFPECLQADICLHLNRSLLQHCKPFRGATKGC 291
              LRQRLEEYFQHAWSYTNGIDMNAVLKGFPECLQADICLHLNRSLLQ+CK FRGA KGC
Sbjct: 677  GGLRQRLEEYFQHAWSYTNGIDMNAVLKGFPECLQADICLHLNRSLLQNCKAFRGANKGC 736

Query: 292  LRALAMKFKTTHAPPGDTLVHAGDLLTALYFISRGSIEILRGDVVVAILGKNDIFGEPLN 351
            LRALAM+FKTTHAPPGDTLVH+GD+LTALYFISRGSIEILR DVVVAILGKNDIFGEP+N
Sbjct: 737  LRALAMRFKTTHAPPGDTLVHSGDILTALYFISRGSIEILRDDVVVAILGKNDIFGEPIN 796

Query: 352  LYARPGKSNGDVRALTYCDLHKIHRDDLLEVLDMYPEFSDHFWSSLEITFNLRDTNMIPG 411
            LY RPGKS+ DVRALTYCDLHKI RDDLLEVLDMYP+FS+ FW++LEITFNLRD + I  
Sbjct: 797  LYERPGKSSADVRALTYCDLHKILRDDLLEVLDMYPDFSNMFWNNLEITFNLRDVDRINQ 856

Query: 412  SPGSTELEGGFSRQRKRKLSFRRRT-----DKDTEQPGEVSALGPGRAGAGPSSRGRPGG 466
                 + E G+   R R+ S RRR      D++   P +  ++     G         G 
Sbjct: 857  PTPGRDSECGYRLTRHRRSSLRRRNRPDGMDREDPYPDQSRSMSNHHRGT------MAGS 910

Query: 467  PW---------------GESPSSGPSSPESSEDEGPGRS--SSPLRLVPFSSPRPPGEPP 509
             W                E    G S  E     G  R   S+ + L+P S P     PP
Sbjct: 911  HWEDLCSSASICSQSSDEEMKPIGHSKGELYPHAGDTRDYPSAVVNLLPHSGPSAGIGPP 970

Query: 510  ---GGEPLMEDCEKSSDTCNPLSGAFSGVSNIFSFWGDSRGRQYQELPRCPAPTPSLLNI 566
               GG P             P+S     +  ++S+W D R  Q+ +  R P+   +  + 
Sbjct: 971  VDLGGPPY--------SATTPIS-----MPGLYSYWPDRRASQFSDSQRRPSSVRASFH- 1016

Query: 567  PLSSPGRRPRGDVESRLDALQRQLNRLETRLSADMATVLQLLQRQMTLVPPAYSAV 622
            P      RP  ++ESRL+ LQ QLNRLETR++AD+  +LQLLQRQM  VPPAYSAV
Sbjct: 1017 PSPCAEDRP-SELESRLELLQSQLNRLETRMTADINVILQLLQRQMAPVPPAYSAV 1071


>gi296204686
          Length = 1196

 Score =  790 bits (2040), Expect = 0.0,   Method: Compositional matrix adjust.
 Identities = 444/759 (58%), Positives = 506/759 (66%), Gaps = 85/759 (11%)

Query: 1    DIMFIVDILINFRTTYVNANEEVVSHPGRIAVHYFKGWFLIDMVAAIPFDLLIFGSGSEE 60
            DIMFI+DILINFRTTYVN NEEVVS P +IA+HYFKGWFLIDMVAAIPFDLLIFGSGS+E
Sbjct: 459  DIMFIIDILINFRTTYVNQNEEVVSDPAKIAIHYFKGWFLIDMVAAIPFDLLIFGSGSDE 518

Query: 61   ---LIGLLKTARLLRLVRVARKLDRYSEYGAAVLFLLMCTFALIAHWLACIWYAIGNMEQ 117
               LIGLLKTARLLRLVRVARKLDRYSEYGAAVL LLMC FALIAHWLACIWYAIGN+E+
Sbjct: 519  TTTLIGLLKTARLLRLVRVARKLDRYSEYGAAVLMLLMCIFALIAHWLACIWYAIGNVER 578

Query: 118  PHMDSRIGWLHNLGDQIGKPYNSS-GLGGPSIKDKYVTALYFTFSSLTSVGFGNVSPNTN 176
            P++  +IGWL +LG QIGK YN S    GPSIKDKYVTALYFTFSSLTSVGFGNVSPNTN
Sbjct: 579  PYLTDKIGWLDSLGQQIGKRYNDSDSSSGPSIKDKYVTALYFTFSSLTSVGFGNVSPNTN 638

Query: 177  SEKIFSICVMLIGSLMYASIFGNVSAIIQRLYSGTARYHTQMLRVREFIRFHQIPNPLRQ 236
            SEKIFSICVMLIGSLMYASIFGNVSAIIQRLYSGTARYH QMLRV+EFIRFHQIPNPLRQ
Sbjct: 639  SEKIFSICVMLIGSLMYASIFGNVSAIIQRLYSGTARYHMQMLRVKEFIRFHQIPNPLRQ 698

Query: 237  RLEEYFQHAWSYTNGIDMNAVLKGFPECLQADICLHLNRSLLQHCKPFRGATKGCLRALA 296
            RLEEYFQHAW+YTNGIDMN VLKGFPECLQADICLHLN++LLQ+CK FRGA+KGCLRALA
Sbjct: 699  RLEEYFQHAWTYTNGIDMNMVLKGFPECLQADICLHLNQTLLQNCKAFRGASKGCLRALA 758

Query: 297  MKFKTTHAPPGDTLVHAGDLLTALYFISRGSIEILRGDVVVAILGKNDIFGEPLNLYARP 356
            MKFKTTHAPPGDTLVH GD+LTALYF+SRGSIEIL+ D+VVAILGKNDIFGE ++LYA+P
Sbjct: 759  MKFKTTHAPPGDTLVHCGDVLTALYFLSRGSIEILKDDIVVAILGKNDIFGEMVHLYAKP 818

Query: 357  GKSNGDVRALTYCDLHKIHRDDLLEVLDMYPEFSDHFWSSLEITFNLRDTNM---IPGSP 413
            GKSN DVRALTYCDLHKI R+DLLEVLDMYPEFSDHF ++LE+TFNLR  +    +  S 
Sbjct: 819  GKSNADVRALTYCDLHKIQREDLLEVLDMYPEFSDHFLTNLELTFNLRHESAKADLLRSQ 878

Query: 414  GSTELEGGFSRQRKRKLSFRRRTDKDTEQPGEVSALGPGRAGAGPSSRGRPGGPWGESPS 473
               + EG   + R+RKLS       ++E   E S   P  +             + E  S
Sbjct: 879  SMNDSEGDNCKLRRRKLS------SESEGGRENSTNDPEDSADTIRHYQSSKRHFEEKKS 932

Query: 474  SGPSSPESSEDEGPGRSSSPLRLVPFSSPRPPGEPPGGEPLMEDCEKSSDTCNPLSGAFS 533
               S   S +DE            P  S      P  G+    D E++     P SG   
Sbjct: 933  RSSSFISSIDDEQK----------PLFSGIVDSSPGIGKASGLDFEETV----PTSGRMH 978

Query: 534  GVSNIFSFWGDSRGRQYQELPRCPAPTPSLLNIPLSSPGRRPR---GDVESRL------- 583
                  S    +  R ++     P P  S      SS  +R      + ES L       
Sbjct: 979  IDKRSHSCKDITDMRSWERENAHPQPEDS-----SSSAQQRAAWGISETESDLTYGEVEQ 1033

Query: 584  --DALQRQLNRLETRLSADMATVLQLLQRQMTLVPPAYSAVTTPGPGPTSTSPLLPVS-P 640
              D LQ QLNRLE++++ D+ T+LQLLQ+Q T+VPPAYS VT           L+  S P
Sbjct: 1034 RLDLLQEQLNRLESQMTTDIQTILQLLQKQTTVVPPAYSMVTAGAEYQRPIIRLMRTSQP 1093

Query: 641  LPTLTLDS----LSQVSQFMACEELPPGAPE-------------------LPQEG----- 672
            L ++  D      SQ  +F+  E+    + E                   L Q+      
Sbjct: 1094 LASIKTDRSFSPSSQCPEFLDLEKSKLKSKESLSSGVHLNTASEDNLTSLLKQDSDLSLE 1153

Query: 673  -----------PTRRLSLP-GQLGALTSQPLHRHGSDPG 699
                       P R  SLP   L  +    LHRH SDPG
Sbjct: 1154 LHLRQRKTYLHPIRHPSLPESSLSTVGILGLHRHVSDPG 1192


>gi4104136
          Length = 1196

 Score =  788 bits (2036), Expect = 0.0,   Method: Compositional matrix adjust.
 Identities = 415/637 (65%), Positives = 469/637 (73%), Gaps = 34/637 (5%)

Query: 1    DIMFIVDILINFRTTYVNANEEVVSHPGRIAVHYFKGWFLIDMVAAIPFDLLIFGSGSEE 60
            DIMFI+DILINFRTTYVN NEEVVS P +IA+HYFKGWFLIDMVAAIPFDLLIFGSGS+E
Sbjct: 459  DIMFIIDILINFRTTYVNQNEEVVSDPAKIAIHYFKGWFLIDMVAAIPFDLLIFGSGSDE 518

Query: 61   ---LIGLLKTARLLRLVRVARKLDRYSEYGAAVLFLLMCTFALIAHWLACIWYAIGNMEQ 117
               LIGLLKTARLLRLVRVARKLDRYSEYGAAVL L MC FAL AHWLACIWYAIGN+E+
Sbjct: 519  TTTLIGLLKTARLLRLVRVARKLDRYSEYGAAVLMLSMCIFALNAHWLACIWYAIGNVER 578

Query: 118  PHMDSRIGWLHNLGDQIGKPYNSS-GLGGPSIKDKYVTALYFTFSSLTSVGFGNVSPNTN 176
            P++  +IGWL +LG QIGK YN S    GPSIKDKYVTALYFTFSSLTSVGFGNVSPNTN
Sbjct: 579  PYLTDKIGWLDSLGQQIGKRYNDSDSSSGPSIKDKYVTALYFTFSSLTSVGFGNVSPNTN 638

Query: 177  SEKIFSICVMLIGSLMYASIFGNVSAIIQRLYSGTARYHTQMLRVREFIRFHQIPNPLRQ 236
            SEKIFSICVMLIGSLMYASIFGNVSAIIQRLYSGTARYH QMLRV+EFIRFHQIPNPLRQ
Sbjct: 639  SEKIFSICVMLIGSLMYASIFGNVSAIIQRLYSGTARYHMQMLRVKEFIRFHQIPNPLRQ 698

Query: 237  RLEEYFQHAWSYTNGIDMNAVLKGFPECLQADICLHLNRSLLQHCKPFRGATKGCLRALA 296
            RLEEYFQHAW+YTNGIDMN VLKGFPECLQADICLHLN++LLQ+CK FRGA+KGCLRALA
Sbjct: 699  RLEEYFQHAWTYTNGIDMNMVLKGFPECLQADICLHLNQTLLQNCKAFRGASKGCLRALA 758

Query: 297  MKFKTTHAPPGDTLVHAGDLLTALYFISRGSIEILRGDVVVAILGKNDIFGEPLNLYARP 356
            MKFKTTHA  GDTLVH GD+LTALYF+SRGSIEI + D+VVAILGKNDIFGE ++LYA+P
Sbjct: 759  MKFKTTHALQGDTLVHCGDVLTALYFLSRGSIEISKNDMVVAILGKNDIFGEMVHLYAKP 818

Query: 357  GKSNGDVRALTYCDLHKIHRDDLLEVLDMYPEFSDHFWSSLEITFNLRDTNM---IPGSP 413
            GKSN DVRALTYCDLHKI R+DLLEVLDMYPEFSDHF ++LE+TFNLR  +    +  S 
Sbjct: 819  GKSNADVRALTYCDLHKIQREDLLEVLDMYPEFSDHFLTNLELTFNLRHESAKADLLRSQ 878

Query: 414  GSTELEGGFSRQRKRKLSFRRRTDKDTEQPGEVSALGPGRAGAGPSSRGRPGGPWGESPS 473
               + EG   + R+RKLSF      ++E   E S   P  +             + E  S
Sbjct: 879  SMNDSEGDNCKLRRRKLSF------ESEGEKENSTNDPEDSADTIRHYQSSKRHFEEKKS 932

Query: 474  SGPSSPESSEDEGPGRSSSPLRLVPFSSPRPPGEPPGGEPLMEDCEKSSDTCNPLSGAFS 533
               S   S +DE            P  S      P  G+    D E++     P SG   
Sbjct: 933  RSSSFISSIDDEQK----------PLFSGIVDSSPGIGKASGLDFEETV----PTSGRMH 978

Query: 534  GVSNIFSFWGDSRGRQYQELPRCPAP---TPSLLNIPL----SSPGRRPRGDVESRLDAL 586
                  S    +  R ++     P P   +PS L         +      G+VE RLD L
Sbjct: 979  IDKRSHSCKDITDMRSWERENAHPQPEDSSPSALQRAAWGISETESDLTYGEVEQRLDLL 1038

Query: 587  QRQLNRLETRLSADMATVLQLLQRQMTLVPPAYSAVT 623
            Q QLNRLE++++ D+ T+LQLLQ+Q T+VPPAYS VT
Sbjct: 1039 QEQLNRLESQMTTDIQTILQLLQKQTTVVPPAYSMVT 1075


>gi47217815
          Length = 1156

 Score =  781 bits (2018), Expect = 0.0,   Method: Compositional matrix adjust.
 Identities = 443/725 (61%), Positives = 492/725 (67%), Gaps = 108/725 (14%)

Query: 1    DIMFIVDILINFRTTYVNANEEVVSHPGRIAVHYFKGWFLIDMVAAIPFDLLIFGSGSEE 60
            D+MFIVDILINFRTTYVN NEEVVSHPGRIA HYFKGWFLID+VAAIPFDLLIF SGSE+
Sbjct: 456  DVMFIVDILINFRTTYVNHNEEVVSHPGRIAQHYFKGWFLIDIVAAIPFDLLIFRSGSED 515

Query: 61   -----------LIGLLKTARLLRLVRVARKLDRYSEYGAAVLFLLMCTFALIAHWLACIW 109
                       LIGLLKTARLLRLVRVARKLDRYSEYGAAVL LLMCTFALIAHWLACIW
Sbjct: 516  DGDTVDPQTTTLIGLLKTARLLRLVRVARKLDRYSEYGAAVLLLLMCTFALIAHWLACIW 575

Query: 110  YAIGNMEQPHMDS----RIGWLHNLGDQIGKPYNSSGL-GGPSIKDKYVTALYFTFSSLT 164
            YAIGNME+         +IGWL NL +QIGK YN S    GPSI+DKYVTALYFTFSSLT
Sbjct: 576  YAIGNMERTSSARIGAMKIGWLDNLAEQIGKQYNDSNAESGPSIQDKYVTALYFTFSSLT 635

Query: 165  SVGFGNVSPNTNSEKIFSICVMLIG--------------SLMYASIFGNVSAIIQRLYSG 210
            SVGFGNVSPNTN EKIFSICVMLIG              +LMYASIFGNVSAIIQRLYSG
Sbjct: 636  SVGFGNVSPNTNPEKIFSICVMLIGCEGLNQPLCRLCRPALMYASIFGNVSAIIQRLYSG 695

Query: 211  TARYHTQMLRVREFIRFHQIPNPLRQRLEEYFQHAWSYTNGIDMNAVLKGFPECLQADIC 270
            TARYHTQMLRV+EFIRFHQIP  LRQRLEEYFQHAWSYTNGIDMNAVLKGFPECLQADIC
Sbjct: 696  TARYHTQMLRVKEFIRFHQIPGGLRQRLEEYFQHAWSYTNGIDMNAVLKGFPECLQADIC 755

Query: 271  LHLNRSLLQHCKPFRGATKGCLRALAMKFKTTHAPPGDTLVHAGDLLTALYFISRGSIEI 330
            LHLNRSLLQHCK FRGA KGCLRALAM+FKTTHAPPGDTLVH+GD+LTALYFISRGSIEI
Sbjct: 756  LHLNRSLLQHCKAFRGANKGCLRALAMRFKTTHAPPGDTLVHSGDILTALYFISRGSIEI 815

Query: 331  LRGDVVVAILGKNDIFGEPLNLYARPGKSNGDVRALTYCDLHKIHRDDLLEVLDMYPEFS 390
            LR DVVVAILGKNDIFGE +NLY RPGKSN DVRALTYCDLHKI RDDLLEVLDMYP+FS
Sbjct: 816  LRDDVVVAILGKNDIFGETINLYGRPGKSNADVRALTYCDLHKILRDDLLEVLDMYPDFS 875

Query: 391  DHFWSSLEITFNLRDTNMIPGSPGSTELEGGFSRQRKRKLSFRRRTDKDTEQPGEVSALG 450
            D FW++LEITFNLRD +   G   + +   G   +          T  D  Q   ++   
Sbjct: 876  DLFWNNLEITFNLRDVSATRGRCDAKKTISGTCDEEFPM------TYADLHQADRINQPS 929

Query: 451  PGR-AGAG---------------------------------PSSRGRPGG--PWGESPSS 474
            P R +G G                                  +   RP    PW +  SS
Sbjct: 930  PDRDSGCGYQRARRRRSSLRRRNRPDGTDHEDSCHDRSCHLANHHRRPAAESPWEDVCSS 989

Query: 475  GPSSPESSEDE------------GPGRSS-----SPLRLVPFSSPRPPGEPPGGEPLMED 517
                 +SS++E             PG  S     + L LVP S P       GG P    
Sbjct: 990  VSVCSQSSDEEMKLAESSKVELYAPGGDSRDFPSTVLNLVPHSGPSTVD--VGGPPY--- 1044

Query: 518  CEKSSDTCNPLSGAFSGVSNIFSFWGDSRGRQYQELPRCPAPTPSLLNIPLSSPGRRPRG 577
                     P + +F GV  ++ +W +    Q+ E  R  +   +    P + P  RP  
Sbjct: 1045 ---------PATASF-GVPGLYGYWHERGASQFSESQRRMSSVRASFPPP-ACPEDRP-S 1092

Query: 578  DVESRLDALQRQLNRLETRLSADMATVLQLLQRQMTLVPPAYSAVTTPGPGPTSTSPLL- 636
            ++ESRL+ LQ QLNRLETR++AD+  +LQLLQRQM  VPPAYSAV +PG  P   + L  
Sbjct: 1093 ELESRLELLQSQLNRLETRMTADINVILQLLQRQMAPVPPAYSAV-SPGTHPPHPATLYS 1151

Query: 637  PVSPL 641
            P +PL
Sbjct: 1152 PGAPL 1156


>gi185134531
          Length = 1167

 Score =  777 bits (2007), Expect = 0.0,   Method: Compositional matrix adjust.
 Identities = 425/684 (62%), Positives = 497/684 (72%), Gaps = 56/684 (8%)

Query: 3    MFIVDILINFRTTYVNANEEVVSHPGRIAVHYFKGWFLIDMVAAIPFDLLIFGSGSEE-- 60
            MFIVDILINFRTTYVN N+EVVSHPGRIA HYFKGWFLID+VAAIPFDLLIF SGS+E  
Sbjct: 470  MFIVDILINFRTTYVNHNDEVVSHPGRIAQHYFKGWFLIDIVAAIPFDLLIFRSGSDEPQ 529

Query: 61   ---LIGLLKTARLLRLVRVARKLDRYSEYGAAVLFLLMCTFALIAHWLACIWYAIGNMEQ 117
               LIGLLKTARLLRLVRVARKLDRYSEYGAAVLFLLMCTFALIAHWLACIWYAIGN E+
Sbjct: 530  TTTLIGLLKTARLLRLVRVARKLDRYSEYGAAVLFLLMCTFALIAHWLACIWYAIGNAER 589

Query: 118  PHMDS----RIGWLHNLGDQIGKPYNSSG-LGGPSIKDKYVTALYFTFSSLTSVGFGNVS 172
             +       +IGWL NL +QIGKPYN +    GPS KDKYVTALYFTFSSLTSVGFGNVS
Sbjct: 590  TNSARIGGMKIGWLDNLAEQIGKPYNDTDPASGPSTKDKYVTALYFTFSSLTSVGFGNVS 649

Query: 173  PNTNSEKIFSICVMLIGSLMYASIFGNVSAIIQRLYSGTARYHTQMLRVREFIRFHQIPN 232
            PNTN EKIFSIC+MLIGSLMYASIFG+VSAIIQRLYSG ARYHTQMLRV+EFIRFHQIP 
Sbjct: 650  PNTNPEKIFSICIMLIGSLMYASIFGDVSAIIQRLYSGAARYHTQMLRVKEFIRFHQIPE 709

Query: 233  PLRQRLEEYFQHAWSYTNGIDMNAVLKGFPECLQADICLHLNRSLLQHCKPFRGATKGCL 292
             LRQRLEEYFQHAWSYTNGIDMNAVLKGFPECLQADICLHLNR LLQ+C+ F+GA+ GCL
Sbjct: 710  GLRQRLEEYFQHAWSYTNGIDMNAVLKGFPECLQADICLHLNRCLLQNCRAFKGASNGCL 769

Query: 293  RALAMKFKTTHAPPGDTLVHAGDLLTALYFISRGSIEILRGDVVVAILGKNDIFGEPLNL 352
            RALAM+FKTTHAPPGDTLVH GD+L+ALYFISRGSIEILR DVVVAILG+NDIFGEP+ L
Sbjct: 770  RALAMRFKTTHAPPGDTLVHMGDVLSALYFISRGSIEILRDDVVVAILGQNDIFGEPIYL 829

Query: 353  YARPGKSNGDVRALTYCDLHKIHRDDLLEVLDMYPEFSDHFWSSLEITFNLRDTNMIPGS 412
            + RPGKS+ DVRALTYCDLH+I R+DLLEVLDMYP+FSD FW++LEITFNLRD + +  +
Sbjct: 830  FGRPGKSSADVRALTYCDLHRILREDLLEVLDMYPDFSDCFWTNLEITFNLRDVDRMNQA 889

Query: 413  PGSTELEGGFSRQRKRKLSFRRR-TDKDTEQPGEVSALGPGRAGAGPSSRGRPGG----- 466
            P S + E G+ R R R+   R    D++   P +   LG     +GP +     G     
Sbjct: 890  PPSEDSECGYRRPRPRRTRNRPDGMDREDSFPDQSCPLG---NHSGPDTSSHWEGMCSSA 946

Query: 467  ------------PWGESPSSGPSSPESSEDEGPGRSSSPLRLVPFSSPRPPGEPPGGEPL 514
                        P G S +    S + ++D  P   S    L+P     P G   G  P 
Sbjct: 947  SACSQSSDDEMKPLGHSKAELYPSVDDTDDYPPAVIS----LLP-----PSGPSAGMGPP 997

Query: 515  MEDCEKSSDTCNPLSGAFSGVSNIFSFWGDSRGRQYQE-LPRCPAPTPSLLNIPLSSPGR 573
            ++          P++    GV   + +W D R  Q  +   RC +   +  + P +    
Sbjct: 998  LDRGSHQYTAAAPINMPGPGV---YGYWPDRRTSQLSDPQRRCSSVRGTYHSPPCAE--N 1052

Query: 574  RPRGDVESRLDALQRQLNRLETRLSADMATVLQLLQRQMTLVPPAYSAVTTPGPGP---- 629
            RP  D+ESR++ LQ QL+RLETR++AD+  +LQLLQRQ+T VPPAYS V  P P P    
Sbjct: 1053 RP-NDLESRVELLQSQLHRLETRMTADIHVILQLLQRQITPVPPAYSTV-LPSPHPAHPT 1110

Query: 630  ---TSTSPLLPVSP-LPTLTLDSL 649
               ++ +P++   P +P + +DS+
Sbjct: 1111 TLYSTAAPIIHTVPSMPPIKIDSM 1134


>gi296201769
          Length = 1001

 Score =  765 bits (1975), Expect = 0.0,   Method: Compositional matrix adjust.
 Identities = 440/760 (57%), Positives = 500/760 (65%), Gaps = 134/760 (17%)

Query: 1   DIMFIVDILINFRTTYVNANEEVVSHPGRIAVHYFKGWFLIDMVAAIPFDLLIFGSGSEE 60
           DIMF+VDI+INFRTTYVN N+EVVSHP RI VHYFKGWFLIDMVAAIPFDLLIF +GS+E
Sbjct: 308 DIMFVVDIIINFRTTYVNNNDEVVSHPRRIVVHYFKGWFLIDMVAAIPFDLLIFRTGSDE 367

Query: 61  ---LIGLLKTARLLRLVRVARKLDRYSEYGAAVLFLLMCTFALIAHWLACIWYAIGNMEQ 117
              LIGLLKTARLLRLVRVARKLDRYSEYGAAVLFLLMCTFALIAHWLACIWYAIGN+E+
Sbjct: 368 TTTLIGLLKTARLLRLVRVARKLDRYSEYGAAVLFLLMCTFALIAHWLACIWYAIGNVER 427

Query: 118 PHMDSRIGWLHNLGDQIGKPYNSSG-LGGPSIKDKYVTALYFTFSSLTSVGFGNVSPNTN 176
           P+++ +IGWL +LG Q+GK YN S    GPS++DKYVTALYFTFSSLTSVGFGNVSPNTN
Sbjct: 428 PYLEHKIGWLDSLGVQLGKRYNGSDPASGPSVQDKYVTALYFTFSSLTSVGFGNVSPNTN 487

Query: 177 SEKIFSICVMLIGSLMYASIFGNVSAIIQRLYSGTARYHTQMLRVREFIRFHQIPNPLRQ 236
           SEK+FSICVMLIGSLMYASIFGNVSAIIQRLYSGTARYHTQMLRV+EFIRFHQIPNPLRQ
Sbjct: 488 SEKVFSICVMLIGSLMYASIFGNVSAIIQRLYSGTARYHTQMLRVKEFIRFHQIPNPLRQ 547

Query: 237 RLEEYFQHAWSYTNGIDMNAVLKGFPECLQADICLHLNRSLLQHCKPFRGATKGCLRALA 296
           RLEEYFQHAWSYTNGIDMNAVLKGFPECLQADICLHL+R+LLQHC  F GA+KGCLRALA
Sbjct: 548 RLEEYFQHAWSYTNGIDMNAVLKGFPECLQADICLHLHRALLQHCPAFSGASKGCLRALA 607

Query: 297 MKFKTTHAPPGDTLVHAGDLLTALYFISRGSIEILRGDVVVAILGKNDIFGEPLNLYARP 356
           +KFKTTHAPPGDTLVH GD+L+ LYFISRGSIEILR DVVVAILGKNDIFGEP++L+A+P
Sbjct: 608 VKFKTTHAPPGDTLVHLGDVLSTLYFISRGSIEILRDDVVVAILGKNDIFGEPVSLHAQP 667

Query: 357 GKSNGDVRALTYCDLHKIHRDDLLEVLDMYPEFSDHFWSSLEITFNLRDT-----NMIPG 411
           GKS+ DVRALTYCDLHKI R DLLEVLDMYP F+D FWS LE+TFNLR+      +    
Sbjct: 668 GKSSADVRALTYCDLHKIQRADLLEVLDMYPAFADSFWSKLEVTFNLREAAGGLHSSPQQ 727

Query: 412 SPGSTELEGGFSRQRKRKLSFRRRTDKDTEQPGEVSALGPGRAGAGPSSRGRPGGPWGES 471
           +PGS + +G F +                 Q GE S   P      P           + 
Sbjct: 728 APGSQDHQGFFLKD---------------NQSGEQSQPPPFPHELRP-----------QL 761

Query: 472 PSSGPS--SPESSEDEGPGRSSSPLRLVPFSSPRPPGEPPGGEPLMEDCEKSSDTCNPLS 529
           PS G S   P S    G G             P  PG P    PL               
Sbjct: 762 PSQGYSLLGPGSQNSLGAG-------------PCAPGHPDAAPPL--------------- 793

Query: 530 GAFSGVSNIFSFWGDSRGRQYQELPRCPAPTPSLLNIPLSSPGRRPRGDVESRLDALQRQ 589
                +S+  +FW +      Q  PR  AP P         P   PR  + SRL+ LQ Q
Sbjct: 794 ----SISDASAFWPE---LLQQMPPRHSAPGPK------GDPECWPR-KLGSRLEQLQAQ 839

Query: 590 LNRLETRLSADMATVLQLLQRQMTLVPPAYSAVTTPGPGPTSTSPLLPV-----SPLPTL 644
           +NRLE+R+S+D++ +LQLLQ+ M   P  + +     P     + L P+     SP   L
Sbjct: 840 MNRLESRMSSDLSRILQLLQQPM---PQGHFSYILEAPASNDLA-LFPIASETQSPGHRL 895

Query: 645 TLDSLSQVSQFMACEELP----------PGAPELP------------QEGPT-------- 674
             D L   +Q ++C  L           PG P L             QE P         
Sbjct: 896 PQDFLPS-AQTLSCGNLDNCSPKHGNSFPGMPHLAVATDKSLAPSSEQEQPEGLWPPLAS 954

Query: 675 --------------RRLSLPGQLGALTSQ-PLHRHGSDPG 699
                         R  SLP QLG++  Q    RHGSDPG
Sbjct: 955 PLHPLEVQGLICGPRFSSLPEQLGSVPKQLEFQRHGSDPG 994


>gi291391631
          Length = 1201

 Score =  765 bits (1975), Expect = 0.0,   Method: Compositional matrix adjust.
 Identities = 364/447 (81%), Positives = 399/447 (89%), Gaps = 8/447 (1%)

Query: 1   DIMFIVDILINFRTTYVNANEEVVSHPGRIAVHYFKGWFLIDMVAAIPFDLLIFGSGSEE 60
           DIMFI+DILINFRTTYVN NEEVVS P +IA+HYFKGWFLIDMVAAIPFDLLIFGSGS+E
Sbjct: 459 DIMFIIDILINFRTTYVNQNEEVVSDPAKIAIHYFKGWFLIDMVAAIPFDLLIFGSGSDE 518

Query: 61  ---LIGLLKTARLLRLVRVARKLDRYSEYGAAVLFLLMCTFALIAHWLACIWYAIGNMEQ 117
              LIGLLKTARLLRLVRVARKLDRYSEYGAAVL LLMC FALIAHWLACIWYAIGN+E+
Sbjct: 519 TTTLIGLLKTARLLRLVRVARKLDRYSEYGAAVLMLLMCIFALIAHWLACIWYAIGNVER 578

Query: 118 PHMDSRIGWLHNLGDQIGKPYNSS-GLGGPSIKDKYVTALYFTFSSLTSVGFGNVSPNTN 176
           P++  +IGWL +LG QIGK YN S    GPSIKDKYVTALYFTFSSLTSVGFGNVSPNTN
Sbjct: 579 PYLTDKIGWLDSLGQQIGKRYNDSDSSSGPSIKDKYVTALYFTFSSLTSVGFGNVSPNTN 638

Query: 177 SEKIFSICVMLIGSLMYASIFGNVSAIIQRLYSGTARYHTQMLRVREFIRFHQIPNPLRQ 236
           SEKIFSICVMLIGSLMYASIFGNVSAIIQRLYSGTARYH QMLRV+EFIRFHQIPNPLRQ
Sbjct: 639 SEKIFSICVMLIGSLMYASIFGNVSAIIQRLYSGTARYHMQMLRVKEFIRFHQIPNPLRQ 698

Query: 237 RLEEYFQHAWSYTNGIDMNAVLKGFPECLQADICLHLNRSLLQHCKPFRGATKGCLRALA 296
           RLEEYFQHAW+YTNGIDMN VLKGFPECLQADICLHLN++LLQ+CK FRGA+KGCLRALA
Sbjct: 699 RLEEYFQHAWTYTNGIDMNMVLKGFPECLQADICLHLNQTLLQNCKAFRGASKGCLRALA 758

Query: 297 MKFKTTHAPPGDTLVHAGDLLTALYFISRGSIEILRGDVVVAILGKNDIFGEPLNLYARP 356
           MKFKTTHAPPGDTLVH GD+LTALYF+SRGSIEIL+ D+VVAILGKNDIFGE ++LYA+P
Sbjct: 759 MKFKTTHAPPGDTLVHCGDVLTALYFLSRGSIEILKDDIVVAILGKNDIFGEMVHLYAKP 818

Query: 357 GKSNGDVRALTYCDLHKIHRDDLLEVLDMYPEFSDHFWSSLEITFNLR----DTNMIPGS 412
           GKSN DVRALTYCDLHKI R+DLLEVLDMYPEFSDHF ++LE+TFNLR      +++  S
Sbjct: 819 GKSNADVRALTYCDLHKIQREDLLEVLDMYPEFSDHFLTNLELTFNLRHESAKADLLLRS 878

Query: 413 PGSTELEGGFSRQRKRKLSFRRRTDKD 439
               + +G   + R+RKLSF    D+D
Sbjct: 879 QSMNDSDGDNCKLRRRKLSFESEGDRD 905


 Score = 73.9 bits (180), Expect = 2e-10,   Method: Compositional matrix adjust.
 Identities = 60/167 (35%), Positives = 75/167 (44%), Gaps = 47/167 (28%)

Query: 577  GDVESRLDALQRQLNRLETRLSADMATVLQLLQRQMTLVPPAYSAVTT------------ 624
            G+VE RLD LQ QLNRLE++++AD+ T+LQLLQ+Q T+VPPAYS VT             
Sbjct: 1034 GEVEQRLDLLQEQLNRLESQMTADIQTILQLLQKQTTVVPPAYSMVTAGAEYQRPILRLM 1093

Query: 625  ----PGPGPTSTSPLLPVSPLPTLTLDSLSQVSQFMACEELPPG-----------APELP 669
                PG    +     P S  P   LD   + S+  + E L  G              L 
Sbjct: 1094 RTSHPGASIKTDRSFSPSSQCPEF-LD--LEKSKLKSKESLSRGMHLNTASEDNLTSRLK 1150

Query: 670  QEG----------------PTRRLSLP-GQLGALTSQPLHRHGSDPG 699
            Q+G                P R  SLP   L  +    LHRH SDPG
Sbjct: 1151 QDGDLSLELHLRQRKTFLHPVRHPSLPDSSLSTVGILGLHRHVSDPG 1197


>gi149730657
          Length = 1197

 Score =  764 bits (1973), Expect = 0.0,   Method: Compositional matrix adjust.
 Identities = 364/446 (81%), Positives = 398/446 (89%), Gaps = 8/446 (1%)

Query: 1   DIMFIVDILINFRTTYVNANEEVVSHPGRIAVHYFKGWFLIDMVAAIPFDLLIFGSGSEE 60
           DIMFI+DILINFRTTYVN NEEVVS P +IA+HYFKGWFLIDMVAAIPFDLLIFGSGS+E
Sbjct: 459 DIMFIIDILINFRTTYVNQNEEVVSDPAKIAIHYFKGWFLIDMVAAIPFDLLIFGSGSDE 518

Query: 61  ---LIGLLKTARLLRLVRVARKLDRYSEYGAAVLFLLMCTFALIAHWLACIWYAIGNMEQ 117
              LIGLLKTARLLRLVRVARKLDRYSEYGAAVL LLMC FALIAHWLACIWYAIGN+E+
Sbjct: 519 TTTLIGLLKTARLLRLVRVARKLDRYSEYGAAVLMLLMCIFALIAHWLACIWYAIGNVER 578

Query: 118 PHMDSRIGWLHNLGDQIGKPYNSS-GLGGPSIKDKYVTALYFTFSSLTSVGFGNVSPNTN 176
           P++  +IGWL +LG QIGK YN S    GPSIKDKYVTALYFTFSSLTSVGFGNVSPNTN
Sbjct: 579 PYLTDKIGWLDSLGQQIGKRYNDSDSSSGPSIKDKYVTALYFTFSSLTSVGFGNVSPNTN 638

Query: 177 SEKIFSICVMLIGSLMYASIFGNVSAIIQRLYSGTARYHTQMLRVREFIRFHQIPNPLRQ 236
           SEKIFSICVMLIGSLMYASIFGNVSAIIQRLYSGTARYH QMLRV+EFIRFHQIPNPLRQ
Sbjct: 639 SEKIFSICVMLIGSLMYASIFGNVSAIIQRLYSGTARYHMQMLRVKEFIRFHQIPNPLRQ 698

Query: 237 RLEEYFQHAWSYTNGIDMNAVLKGFPECLQADICLHLNRSLLQHCKPFRGATKGCLRALA 296
           RLEEYFQHAW+YTNGIDMN VLKGFPECLQADICLHLN++LLQ+CK FRGA+KGCLRALA
Sbjct: 699 RLEEYFQHAWTYTNGIDMNMVLKGFPECLQADICLHLNQTLLQNCKAFRGASKGCLRALA 758

Query: 297 MKFKTTHAPPGDTLVHAGDLLTALYFISRGSIEILRGDVVVAILGKNDIFGEPLNLYARP 356
           MKFKTTHAPPGDTLVH GD+LTALYF+SRGSIEIL+ D+VVAILGKNDIFGE ++LYA+P
Sbjct: 759 MKFKTTHAPPGDTLVHCGDVLTALYFLSRGSIEILKDDIVVAILGKNDIFGEMVHLYAKP 818

Query: 357 GKSNGDVRALTYCDLHKIHRDDLLEVLDMYPEFSDHFWSSLEITFNLR----DTNMIPGS 412
           GKSN DVRALTYCDLHKI R+DLLEVLDMYPEFSDHF ++LE+TFNLR      +++  S
Sbjct: 819 GKSNADVRALTYCDLHKIQREDLLEVLDMYPEFSDHFLTNLELTFNLRHESAKADLLLRS 878

Query: 413 PGSTELEGGFSRQRKRKLSFRRRTDK 438
               + EG   + R+RKLSF    +K
Sbjct: 879 QSMNDYEGDNCKLRRRKLSFDSEGEK 904


 Score = 74.3 bits (181), Expect = 2e-10,   Method: Compositional matrix adjust.
 Identities = 49/127 (38%), Positives = 67/127 (52%), Gaps = 9/127 (7%)

Query: 577  GDVESRLDALQRQLNRLETRLSADMATVLQLLQRQMTLVPPAYSAVTTPGPGPTSTSPLL 636
            G+VE RLD LQ QLNRLE++++AD+ T+LQLLQ+Q T+VPPAYS VT           L+
Sbjct: 1030 GEVEQRLDLLQEQLNRLESQMTADIQTILQLLQKQTTVVPPAYSMVTAGAEYQRPVIHLM 1089

Query: 637  PVS-PLPTLTLDS----LSQVSQFMACEELPPGAPELPQEGPTRRLSLPGQLGALTSQ-- 689
              S PL ++  D      SQ  +F+  E+    + E    G     +    L +L  Q  
Sbjct: 1090 KTSHPLASIKTDRSFSPSSQCPEFLDLEKSKLKSKESLSSGVHLNTASEDNLTSLVKQDS 1149

Query: 690  --PLHRH 694
               L RH
Sbjct: 1150 DLSLERH 1156


>gi354495026
          Length = 986

 Score =  762 bits (1968), Expect = 0.0,   Method: Compositional matrix adjust.
 Identities = 364/443 (82%), Positives = 397/443 (89%), Gaps = 6/443 (1%)

Query: 1   DIMFIVDILINFRTTYVNANEEVVSHPGRIAVHYFKGWFLIDMVAAIPFDLLIFGSGSEE 60
           DIMFI+DILINFRTTYVN NEEVVS P +IA+HYFKGWFLIDMVAAIPFDLLIFGSGS+E
Sbjct: 459 DIMFIIDILINFRTTYVNQNEEVVSDPAKIAIHYFKGWFLIDMVAAIPFDLLIFGSGSDE 518

Query: 61  ---LIGLLKTARLLRLVRVARKLDRYSEYGAAVLFLLMCTFALIAHWLACIWYAIGNMEQ 117
              LIGLLKTARLLRLVRVARKLDRYSEYGAAVL LLMC FALIAHWLACIWYAIGN+E+
Sbjct: 519 TTTLIGLLKTARLLRLVRVARKLDRYSEYGAAVLMLLMCIFALIAHWLACIWYAIGNVER 578

Query: 118 PHMDSRIGWLHNLGDQIGKPYNSS-GLGGPSIKDKYVTALYFTFSSLTSVGFGNVSPNTN 176
           P++  +IGWL +LG QIGK YN S    GPSIKDKYVTALYFTFSSLTSVGFGNVSPNTN
Sbjct: 579 PYLTDKIGWLDSLGQQIGKRYNDSDSSSGPSIKDKYVTALYFTFSSLTSVGFGNVSPNTN 638

Query: 177 SEKIFSICVMLIGSLMYASIFGNVSAIIQRLYSGTARYHTQMLRVREFIRFHQIPNPLRQ 236
           SEKIFSICVMLIGSLMYASIFGNVSAIIQRLYSGTARYH QMLRV+EFIRFHQIPNPLRQ
Sbjct: 639 SEKIFSICVMLIGSLMYASIFGNVSAIIQRLYSGTARYHMQMLRVKEFIRFHQIPNPLRQ 698

Query: 237 RLEEYFQHAWSYTNGIDMNAVLKGFPECLQADICLHLNRSLLQHCKPFRGATKGCLRALA 296
           RLEEYFQHAW+YTNGIDMN VLKGFPECLQADICLHLN++LLQ+CK FRGA+KGCLRALA
Sbjct: 699 RLEEYFQHAWTYTNGIDMNMVLKGFPECLQADICLHLNQTLLQNCKAFRGASKGCLRALA 758

Query: 297 MKFKTTHAPPGDTLVHAGDLLTALYFISRGSIEILRGDVVVAILGKNDIFGEPLNLYARP 356
           MKFKTTHAPPGDTLVH GD+LTALYF+SRGSIEIL+ D+VVAILGKNDIFGE ++LYA+P
Sbjct: 759 MKFKTTHAPPGDTLVHCGDVLTALYFLSRGSIEILKDDIVVAILGKNDIFGEMVHLYAKP 818

Query: 357 GKSNGDVRALTYCDLHKIHRDDLLEVLDMYPEFSDHFWSSLEITFNLRDTNMIPGSPGST 416
           GKSN DVRALTYCDLHKI R+DLLEVLDMYPEFSDHF ++LE+TFNLR  +    S    
Sbjct: 819 GKSNADVRALTYCDLHKIQREDLLEVLDMYPEFSDHFLTNLELTFNLRHES--AKSQSIN 876

Query: 417 ELEGGFSRQRKRKLSFRRRTDKD 439
           + EG   + R+R+LSF    +KD
Sbjct: 877 DSEGDTGKLRRRRLSFESEGEKD 899


>gi334322871
          Length = 997

 Score =  761 bits (1966), Expect = 0.0,   Method: Compositional matrix adjust.
 Identities = 361/411 (87%), Positives = 388/411 (94%), Gaps = 4/411 (0%)

Query: 1   DIMFIVDILINFRTTYVNANEEVVSHPGRIAVHYFKGWFLIDMVAAIPFDLLIFGSGSEE 60
           DIMFIVDI+INFRTTYVN+N+EVVSHPG+IAVHYFKGWFLIDMVAAIPFDLLIF +GS+E
Sbjct: 310 DIMFIVDIVINFRTTYVNSNDEVVSHPGKIAVHYFKGWFLIDMVAAIPFDLLIFHTGSDE 369

Query: 61  ---LIGLLKTARLLRLVRVARKLDRYSEYGAAVLFLLMCTFALIAHWLACIWYAIGNMEQ 117
              LIGLLKTARLLRLVRVARKLDRYSEYGAAVLFLLMCTFALIAHWLACIWYAIGN+E+
Sbjct: 370 TTTLIGLLKTARLLRLVRVARKLDRYSEYGAAVLFLLMCTFALIAHWLACIWYAIGNVER 429

Query: 118 PHMDSRIGWLHNLGDQIGKPYNSSGLG-GPSIKDKYVTALYFTFSSLTSVGFGNVSPNTN 176
           P+++ +IGWL NLGDQIGK YN S +G GPSIKDKYVTALYFTFSSLTSVGFGNVSPNTN
Sbjct: 430 PYLEHKIGWLDNLGDQIGKRYNDSDMGSGPSIKDKYVTALYFTFSSLTSVGFGNVSPNTN 489

Query: 177 SEKIFSICVMLIGSLMYASIFGNVSAIIQRLYSGTARYHTQMLRVREFIRFHQIPNPLRQ 236
            EKIFSICVMLIGSLMYASIFGNVSAIIQRLYSGTARYHTQMLRV+EFIRFHQIPNPLRQ
Sbjct: 490 PEKIFSICVMLIGSLMYASIFGNVSAIIQRLYSGTARYHTQMLRVKEFIRFHQIPNPLRQ 549

Query: 237 RLEEYFQHAWSYTNGIDMNAVLKGFPECLQADICLHLNRSLLQHCKPFRGATKGCLRALA 296
           RLEEYFQHAWSYTNGIDMNAVLKGFPECLQADICLHLNR+LLQHC+ F+GA+KGCLRALA
Sbjct: 550 RLEEYFQHAWSYTNGIDMNAVLKGFPECLQADICLHLNRTLLQHCQAFQGASKGCLRALA 609

Query: 297 MKFKTTHAPPGDTLVHAGDLLTALYFISRGSIEILRGDVVVAILGKNDIFGEPLNLYARP 356
           MKFKTTHAPPGDTLVH GD+LT LYFISRGSIEILR D+VVAILGKNDIFGEP++L+ +P
Sbjct: 610 MKFKTTHAPPGDTLVHYGDVLTTLYFISRGSIEILREDIVVAILGKNDIFGEPISLHTQP 669

Query: 357 GKSNGDVRALTYCDLHKIHRDDLLEVLDMYPEFSDHFWSSLEITFNLRDTN 407
           GKSN DVRALTYCDLHKI R+DLLEVLDMYP FS+ FWS LEITFNL D +
Sbjct: 670 GKSNADVRALTYCDLHKIQREDLLEVLDMYPAFSESFWSKLEITFNLHDVS 720


>gi355568816
          Length = 994

 Score =  760 bits (1962), Expect = 0.0,   Method: Compositional matrix adjust.
 Identities = 438/758 (57%), Positives = 500/758 (65%), Gaps = 137/758 (18%)

Query: 1   DIMFIVDILINFRTTYVNANEEVVSHPGRIAVHYFKGWFLIDMVAAIPFDLLIFGSGSEE 60
           DIMF+VDI+INFRTTYVN N+EVVSHP RIAVHYFKGWFLIDMVAAIPFDLLIF +GS+E
Sbjct: 308 DIMFVVDIVINFRTTYVNTNDEVVSHPRRIAVHYFKGWFLIDMVAAIPFDLLIFRTGSDE 367

Query: 61  ---LIGLLKTARLLRLVRVARKLDRYSEYGAAVLFLLMCTFALIAHWLACIWYAIGNMEQ 117
              LIGLLKTARLLRLVRVARKLDRYSEYGAAVLFLLMCTFALIAHWLACIWYAIGN+E+
Sbjct: 368 TTTLIGLLKTARLLRLVRVARKLDRYSEYGAAVLFLLMCTFALIAHWLACIWYAIGNVER 427

Query: 118 PHMDSRIGWLHNLGDQIGKPYNSSG-LGGPSIKDKYVTALYFTFSSLTSVGFGNVSPNTN 176
           P+++ +IGWL +LG Q+GK YN S    GPS++DKYVTALYFTFSSLTSVGFGNVSPNTN
Sbjct: 428 PYLEHKIGWLDSLGVQLGKRYNGSDPASGPSVQDKYVTALYFTFSSLTSVGFGNVSPNTN 487

Query: 177 SEKIFSICVMLIGSLMYASIFGNVSAIIQRLYSGTARYHTQMLRVREFIRFHQIPNPLRQ 236
           SEK+FSICVMLIGSLMYASIFGNVSAIIQRLYSGTARYHTQMLRV+EFIRFHQIPNPLRQ
Sbjct: 488 SEKVFSICVMLIGSLMYASIFGNVSAIIQRLYSGTARYHTQMLRVKEFIRFHQIPNPLRQ 547

Query: 237 RLEEYFQHAWSYTNGIDMNAVLKGFPECLQADICLHLNRSLLQHCKPFRGATKGCLRALA 296
           RLEEYFQHAWSYTNGIDMNAVLKGFPECLQADICLHL+R+LLQHC  F GA+KGCLRALA
Sbjct: 548 RLEEYFQHAWSYTNGIDMNAVLKGFPECLQADICLHLHRALLQHCPAFSGASKGCLRALA 607

Query: 297 MKFKTTHAPPGDTLVHAGDLLTALYFISRGSIEILRGDVVVAILGKNDIFGEPLNLYARP 356
           +KFKTTHAPPGDTLVH GD+L+ LYFISRGSIEILR DVVVAILGKNDIFGEP++L+ARP
Sbjct: 608 VKFKTTHAPPGDTLVHLGDVLSTLYFISRGSIEILRDDVVVAILGKNDIFGEPVSLHARP 667

Query: 357 GKSNGDVRALTYCDLHKIHRDDLLEVLDMYPEFSDHFWSSLEITFNLRDT-----NMIPG 411
           GKS+ DVRALTYCDLHKI R DLLEVLDMYP F+D FWS LE+TFNLRD      +    
Sbjct: 668 GKSSADVRALTYCDLHKIQRADLLEVLDMYPAFADSFWSKLEVTFNLRDAAGGLHSSPRQ 727

Query: 412 SPGSTELEGGFSRQRKRKLSFRRRTDKDTEQPGEVSALGPGRAGAGPSSRGRPGGPWGES 471
           +PGS + +G F                +  Q G    LGP     G    G         
Sbjct: 728 APGSQDHQGFF---------------LNDNQSGSPHELGPQFPSKGYHLLG--------- 763

Query: 472 PSSGPSSPESSEDEGPGRSSSPLRLVPFSSPRPPGEPPGGEPLMEDCEKSSDTCNPLSGA 531
                  P +    G G  +             PG P    PL                 
Sbjct: 764 -------PGNQNSMGAGACA-------------PGHPDAAPPL----------------- 786

Query: 532 FSGVSNIFSFWGDSRGRQYQEL-PRCPAPTPSLLNIPLSSPGRRPRGDVESRLDALQRQL 590
              +S+    W +      Q++ PR   PTP         P   P   + SRL+ LQ Q+
Sbjct: 787 --SISDASGLWPE----LLQKMPPRHSPPTPQ------GDPDCWPL-KLGSRLEQLQAQM 833

Query: 591 NRLETRLSADMATVLQLLQRQM-----------------TLVPPAYSAVTTPGP------ 627
           NRLE+R+S+D++ +LQLLQ+ M                  L P A S +T+PGP      
Sbjct: 834 NRLESRVSSDLSRILQLLQQPMPQGQATYILEAPASNDLALFPIA-SEMTSPGPRLPQGF 892

Query: 628 -----------------GPTSTSPLLPVSPLPTLTLDSLSQVSQFMACEEL--PPGAPEL 668
                               S+SP +P   L   T  +L+  S+    E L  P  +P  
Sbjct: 893 LPPAQTPSYGDLDDCSAKHRSSSPRMP--HLAVATDKTLAPSSEEEQPEGLWAPLASPLH 950

Query: 669 PQE------GPTRRLSLPGQLGALTSQ-PLHRHGSDPG 699
           P +      GP    SLP  LG++  Q    RHGSDPG
Sbjct: 951 PLKVQGLICGPCFS-SLPEHLGSVPKQLDFQRHGSDPG 987


>gi344285636
          Length = 1027

 Score =  760 bits (1962), Expect = 0.0,   Method: Compositional matrix adjust.
 Identities = 435/757 (57%), Positives = 498/757 (65%), Gaps = 135/757 (17%)

Query: 1    DIMFIVDILINFRTTYVNANEEVVSHPGRIAVHYFKGWFLIDMVAAIPFDLLIFGSGSEE 60
            DIMF+VDI+INFRTTYVN N+EVVSHP RIA+HYFKGWFLIDMVAAIPFDLLIF +GS+E
Sbjct: 344  DIMFVVDIVINFRTTYVNTNDEVVSHPRRIAIHYFKGWFLIDMVAAIPFDLLIFRTGSDE 403

Query: 61   ---LIGLLKTARLLRLVRVARKLDRYSEYGAAVLFLLMCTFALIAHWLACIWYAIGNMEQ 117
               LIGLLKTARLLRLVRVARKLDRYSEYGAAVLFLLMCTFALIAHWLACIWYAIGN+E+
Sbjct: 404  TTTLIGLLKTARLLRLVRVARKLDRYSEYGAAVLFLLMCTFALIAHWLACIWYAIGNVER 463

Query: 118  PHMDSRIGWLHNLGDQIGKPYNSSG-LGGPSIKDKYVTALYFTFSSLTSVGFGNVSPNTN 176
            P++   IGWL +LG Q+GK YN S    GPS++DKYVTALYFTFSSLTSVGFGNVSPNTN
Sbjct: 464  PYLKPNIGWLDSLGIQLGKHYNRSDPASGPSVQDKYVTALYFTFSSLTSVGFGNVSPNTN 523

Query: 177  SEKIFSICVMLIGSLMYASIFGNVSAIIQRLYSGTARYHTQMLRVREFIRFHQIPNPLRQ 236
            SEK+FSICVMLIGSLMYASIFGNVSAIIQRLYSGTARYHTQMLRV+EFIRFHQIPNPLRQ
Sbjct: 524  SEKVFSICVMLIGSLMYASIFGNVSAIIQRLYSGTARYHTQMLRVKEFIRFHQIPNPLRQ 583

Query: 237  RLEEYFQHAWSYTNGIDMNAVLKGFPECLQADICLHLNRSLLQHCKPFRGATKGCLRALA 296
            RLEEYFQHAWSYTNGIDMNAVLKGFPECLQADICLHL+R+LLQHC  FRGA+KGCLRALA
Sbjct: 584  RLEEYFQHAWSYTNGIDMNAVLKGFPECLQADICLHLHRALLQHCPAFRGASKGCLRALA 643

Query: 297  MKFKTTHAPPGDTLVHAGDLLTALYFISRGSIEILRGDVVVAILGKNDIFGEPLNLYARP 356
            +KFKTTHAPPGDTLVH GD+L+ LYFISRGSIEILR DVVVAILGKNDIFGEP++L+A+P
Sbjct: 644  IKFKTTHAPPGDTLVHLGDVLSTLYFISRGSIEILRDDVVVAILGKNDIFGEPISLHAQP 703

Query: 357  GKSNGDVRALTYCDLHKIHRDDLLEVLDMYPEFSDHFWSSLEITFNLRDTNMIPGSPGST 416
            GKS+ DVRALTYCDLHKI R DLLEVLDMYP F+D FWS LE+TFNLRD           
Sbjct: 704  GKSSADVRALTYCDLHKIQRADLLEVLDMYPAFADSFWSKLEVTFNLRDA---------- 753

Query: 417  ELEGGFSRQRKRKL--SFRRRTDKDTEQPGEVSALGPGRAGAGPSSRGRPGGPWGESPSS 474
              +GG     ++ L     + +  +  Q GE S  GP                    P S
Sbjct: 754  --DGGLQSSPQQALGSQVHQGSLLNDNQSGEQSQQGP-------------------RPPS 792

Query: 475  GPSSPESSEDEGPGRSSSPLRLVPFSSPRPPGEPPGGEPLMEDCEKSSDTCNPLSGAFSG 534
            G  SP      GPG  +S             G    G P++     +SDT        SG
Sbjct: 793  GGHSP-----LGPGSQTS----------MGAGLLAPGYPVVAPSLSTSDT--------SG 829

Query: 535  VSNIFSFWGDSRGRQYQELPRCPAPTPSLLNIPLSSPGRRPRG-------DVESRLDALQ 587
            +      W +      Q++P            P  SP R P+G       ++ SRL+ LQ
Sbjct: 830  I------WPE----LLQQVP------------PRHSP-RNPQGGSDGWPRELGSRLEQLQ 866

Query: 588  RQLNRLETRLSADMATVLQLLQRQMTLVPPAY--------------SAVTTPGPGPTSTS 633
             QLNRLE R+++D++ +L+LLQ+ +    P+Y                  TP PGP    
Sbjct: 867  AQLNRLEFRMASDLSHILKLLQQPLPQGHPSYILGAPASKDLALFPVTSATPRPGPRLAQ 926

Query: 634  PLLPVSPLP--------TLTLDSLSQVSQFMACEELPPGAPELPQEGPTRRL-------- 677
              LP +  P         L   + S     +      P  P L QE P   L        
Sbjct: 927  GHLPPAQTPGCGDLDQCRLMHRNASSRMHHLVVAMDNPLTPSLEQEQPQGLLSPLASPLW 986

Query: 678  --------------SLPGQLGALTSQ-PLHRHGSDPG 699
                          SLP  LG++  Q    R+GSDPG
Sbjct: 987  DTDGQGLVCGPRFPSLPEHLGSVPKQLEFQRYGSDPG 1023


>gi62702227
          Length = 940

 Score =  760 bits (1962), Expect = 0.0,   Method: Compositional matrix adjust.
 Identities = 364/447 (81%), Positives = 398/447 (89%), Gaps = 7/447 (1%)

Query: 1   DIMFIVDILINFRTTYVNANEEVVSHPGRIAVHYFKGWFLIDMVAAIPFDLLIFGSGSEE 60
           DIMFI+DILINFRTTYVN NEEVVS P +IA+HYFKGWFLIDMVAAIPFDLLIFGSGS+E
Sbjct: 356 DIMFIIDILINFRTTYVNQNEEVVSDPAKIAIHYFKGWFLIDMVAAIPFDLLIFGSGSDE 415

Query: 61  ---LIGLLKTARLLRLVRVARKLDRYSEYGAAVLFLLMCTFALIAHWLACIWYAIGNMEQ 117
              LIGLLKTARLLRLVRVARKLDRYSEYGAAVL LLMC FALIAHWLACIWYAIGN+E+
Sbjct: 416 TTTLIGLLKTARLLRLVRVARKLDRYSEYGAAVLMLLMCIFALIAHWLACIWYAIGNVER 475

Query: 118 PHMDSRIGWLHNLGDQIGKPYNSS-GLGGPSIKDKYVTALYFTFSSLTSVGFGNVSPNTN 176
           P++  +IGWL +LG QIGK YN S    GPSIKDKYVTALYFTFSSLTSVGFGNVSPNTN
Sbjct: 476 PYLTDKIGWLDSLGQQIGKRYNDSDSSSGPSIKDKYVTALYFTFSSLTSVGFGNVSPNTN 535

Query: 177 SEKIFSICVMLIGSLMYASIFGNVSAIIQRLYSGTARYHTQMLRVREFIRFHQIPNPLRQ 236
           SEKIFSICVMLIGSLMYASIFGNVSAIIQRLYSGTARYH QMLRV+EFIRFHQIPNPLRQ
Sbjct: 536 SEKIFSICVMLIGSLMYASIFGNVSAIIQRLYSGTARYHMQMLRVKEFIRFHQIPNPLRQ 595

Query: 237 RLEEYFQHAWSYTNGIDMNAVLKGFPECLQADICLHLNRSLLQHCKPFRGATKGCLRALA 296
           RLEEYFQHAW+YTNGIDMN VLKGFPECLQADICLHLN++LLQ+CK FRGA+KGCLRALA
Sbjct: 596 RLEEYFQHAWTYTNGIDMNMVLKGFPECLQADICLHLNQTLLQNCKAFRGASKGCLRALA 655

Query: 297 MKFKTTHAPPGDTLVHAGDLLTALYFISRGSIEILRGDVVVAILGKNDIFGEPLNLYARP 356
           MKFKTTHAPPGDTLVH GD+LTALYF+SRGSIEIL+ D+VVAILGKNDIFGE ++LYA+P
Sbjct: 656 MKFKTTHAPPGDTLVHCGDVLTALYFLSRGSIEILKDDIVVAILGKNDIFGEMVHLYAKP 715

Query: 357 GKSNGDVRALTYCDLHKIHRDDLLEVLDMYPEFSDHFWSSLEITFNLRDTNM---IPGSP 413
           GKSN DVRALTYCDLHKI R+DLLEVLDMYPEFSDHF ++LE+TFNLR  +    +  S 
Sbjct: 716 GKSNADVRALTYCDLHKIQREDLLEVLDMYPEFSDHFLTNLELTFNLRHESAKADLLRSQ 775

Query: 414 GSTELEGGFSRQRKRKLSFRRRTDKDT 440
              + EG   + R+RKLSF    +K+ 
Sbjct: 776 SMNDSEGDNCKLRRRKLSFESEGEKEN 802


>gi109116777
          Length = 994

 Score =  759 bits (1961), Expect = 0.0,   Method: Compositional matrix adjust.
 Identities = 438/758 (57%), Positives = 500/758 (65%), Gaps = 137/758 (18%)

Query: 1   DIMFIVDILINFRTTYVNANEEVVSHPGRIAVHYFKGWFLIDMVAAIPFDLLIFGSGSEE 60
           DIMF+VDI+INFRTTYVN N+EVVSHP RIAVHYFKGWFLIDMVAAIPFDLLIF +GS+E
Sbjct: 308 DIMFVVDIVINFRTTYVNTNDEVVSHPRRIAVHYFKGWFLIDMVAAIPFDLLIFRTGSDE 367

Query: 61  ---LIGLLKTARLLRLVRVARKLDRYSEYGAAVLFLLMCTFALIAHWLACIWYAIGNMEQ 117
              LIGLLKTARLLRLVRVARKLDRYSEYGAAVLFLLMCTFALIAHWLACIWYAIGN+E+
Sbjct: 368 TTTLIGLLKTARLLRLVRVARKLDRYSEYGAAVLFLLMCTFALIAHWLACIWYAIGNVER 427

Query: 118 PHMDSRIGWLHNLGDQIGKPYNSSG-LGGPSIKDKYVTALYFTFSSLTSVGFGNVSPNTN 176
           P+++ +IGWL +LG Q+GK YN S    GPS++DKYVTALYFTFSSLTSVGFGNVSPNTN
Sbjct: 428 PYLEHKIGWLDSLGVQLGKRYNGSDPASGPSVQDKYVTALYFTFSSLTSVGFGNVSPNTN 487

Query: 177 SEKIFSICVMLIGSLMYASIFGNVSAIIQRLYSGTARYHTQMLRVREFIRFHQIPNPLRQ 236
           SEK+FSICVMLIGSLMYASIFGNVSAIIQRLYSGTARYHTQMLRV+EFIRFHQIPNPLRQ
Sbjct: 488 SEKVFSICVMLIGSLMYASIFGNVSAIIQRLYSGTARYHTQMLRVKEFIRFHQIPNPLRQ 547

Query: 237 RLEEYFQHAWSYTNGIDMNAVLKGFPECLQADICLHLNRSLLQHCKPFRGATKGCLRALA 296
           RLEEYFQHAWSYTNGIDMNAVLKGFPECLQADICLHL+R+LLQHC  F GA+KGCLRALA
Sbjct: 548 RLEEYFQHAWSYTNGIDMNAVLKGFPECLQADICLHLHRALLQHCPAFSGASKGCLRALA 607

Query: 297 MKFKTTHAPPGDTLVHAGDLLTALYFISRGSIEILRGDVVVAILGKNDIFGEPLNLYARP 356
           +KFKTTHAPPGDTLVH GD+L+ LYFISRGSIEILR DVVVAILGKNDIFGEP++L+ARP
Sbjct: 608 VKFKTTHAPPGDTLVHLGDVLSTLYFISRGSIEILRDDVVVAILGKNDIFGEPVSLHARP 667

Query: 357 GKSNGDVRALTYCDLHKIHRDDLLEVLDMYPEFSDHFWSSLEITFNLRDT-----NMIPG 411
           GKS+ DVRALTYCDLHKI R DLLEVLDMYP F+D FWS LE+TFNLRD      +    
Sbjct: 668 GKSSADVRALTYCDLHKIQRADLLEVLDMYPAFADSFWSKLEVTFNLRDAAGGLHSSPRQ 727

Query: 412 SPGSTELEGGFSRQRKRKLSFRRRTDKDTEQPGEVSALGPGRAGAGPSSRGRPGGPWGES 471
           +PGS + +G F                +  Q G    LGP     G    G         
Sbjct: 728 APGSQDHQGFF---------------LNDNQSGSPHELGPQFPSKGYHLLG--------- 763

Query: 472 PSSGPSSPESSEDEGPGRSSSPLRLVPFSSPRPPGEPPGGEPLMEDCEKSSDTCNPLSGA 531
                  P +    G G  +             PG P    PL                 
Sbjct: 764 -------PGNQNSMGAGACA-------------PGHPDAAPPL----------------- 786

Query: 532 FSGVSNIFSFWGDSRGRQYQEL-PRCPAPTPSLLNIPLSSPGRRPRGDVESRLDALQRQL 590
              +S+    W +      Q++ PR   PTP         P   P   + SRL+ LQ Q+
Sbjct: 787 --SISDASGLWPE----LLQKMPPRHSPPTPQ------GDPDCWPL-KLGSRLEQLQAQM 833

Query: 591 NRLETRLSADMATVLQLLQRQM-----------------TLVPPAYSAVTTPGP------ 627
           NRLE+R+S+D++ +LQLLQ+ M                  L P A S +T+PGP      
Sbjct: 834 NRLESRVSSDLSRILQLLQQPMPQGQATYILEAPASNDLALFPIA-SEMTSPGPRLPQGF 892

Query: 628 -----------------GPTSTSPLLPVSPLPTLTLDSLSQVSQFMACEEL--PPGAPEL 668
                               S+SP +P   L   T  +L+  S+    E L  P  +P  
Sbjct: 893 LPPAQTPSYGDLDDCSAKHRSSSPRMP--HLAVATDKTLAPSSEEEQPEGLWAPLASPLY 950

Query: 669 PQE------GPTRRLSLPGQLGALTSQ-PLHRHGSDPG 699
           P +      GP    SLP  LG++  Q    RHGSDPG
Sbjct: 951 PLKVQGLICGPCFS-SLPEHLGSVPKQLDFQRHGSDPG 987


>gi355754277
          Length = 968

 Score =  759 bits (1961), Expect = 0.0,   Method: Compositional matrix adjust.
 Identities = 438/758 (57%), Positives = 500/758 (65%), Gaps = 137/758 (18%)

Query: 1   DIMFIVDILINFRTTYVNANEEVVSHPGRIAVHYFKGWFLIDMVAAIPFDLLIFGSGSEE 60
           DIMF+VDI+INFRTTYVN N+EVVSHP RIAVHYFKGWFLIDMVAAIPFDLLIF +GS+E
Sbjct: 282 DIMFVVDIVINFRTTYVNTNDEVVSHPRRIAVHYFKGWFLIDMVAAIPFDLLIFRTGSDE 341

Query: 61  ---LIGLLKTARLLRLVRVARKLDRYSEYGAAVLFLLMCTFALIAHWLACIWYAIGNMEQ 117
              LIGLLKTARLLRLVRVARKLDRYSEYGAAVLFLLMCTFALIAHWLACIWYAIGN+E+
Sbjct: 342 TTTLIGLLKTARLLRLVRVARKLDRYSEYGAAVLFLLMCTFALIAHWLACIWYAIGNVER 401

Query: 118 PHMDSRIGWLHNLGDQIGKPYNSSG-LGGPSIKDKYVTALYFTFSSLTSVGFGNVSPNTN 176
           P+++ +IGWL +LG Q+GK YN S    GPS++DKYVTALYFTFSSLTSVGFGNVSPNTN
Sbjct: 402 PYLEHKIGWLDSLGVQLGKRYNGSDPASGPSVQDKYVTALYFTFSSLTSVGFGNVSPNTN 461

Query: 177 SEKIFSICVMLIGSLMYASIFGNVSAIIQRLYSGTARYHTQMLRVREFIRFHQIPNPLRQ 236
           SEK+FSICVMLIGSLMYASIFGNVSAIIQRLYSGTARYHTQMLRV+EFIRFHQIPNPLRQ
Sbjct: 462 SEKVFSICVMLIGSLMYASIFGNVSAIIQRLYSGTARYHTQMLRVKEFIRFHQIPNPLRQ 521

Query: 237 RLEEYFQHAWSYTNGIDMNAVLKGFPECLQADICLHLNRSLLQHCKPFRGATKGCLRALA 296
           RLEEYFQHAWSYTNGIDMNAVLKGFPECLQADICLHL+R+LLQHC  F GA+KGCLRALA
Sbjct: 522 RLEEYFQHAWSYTNGIDMNAVLKGFPECLQADICLHLHRALLQHCPAFSGASKGCLRALA 581

Query: 297 MKFKTTHAPPGDTLVHAGDLLTALYFISRGSIEILRGDVVVAILGKNDIFGEPLNLYARP 356
           +KFKTTHAPPGDTLVH GD+L+ LYFISRGSIEILR DVVVAILGKNDIFGEP++L+ARP
Sbjct: 582 VKFKTTHAPPGDTLVHLGDVLSTLYFISRGSIEILRDDVVVAILGKNDIFGEPVSLHARP 641

Query: 357 GKSNGDVRALTYCDLHKIHRDDLLEVLDMYPEFSDHFWSSLEITFNLRDT-----NMIPG 411
           GKS+ DVRALTYCDLHKI R DLLEVLDMYP F+D FWS LE+TFNLRD      +    
Sbjct: 642 GKSSADVRALTYCDLHKIQRADLLEVLDMYPAFADSFWSKLEVTFNLRDAAGGLHSSPRQ 701

Query: 412 SPGSTELEGGFSRQRKRKLSFRRRTDKDTEQPGEVSALGPGRAGAGPSSRGRPGGPWGES 471
           +PGS + +G F                +  Q G    LGP     G    G         
Sbjct: 702 APGSQDHQGFF---------------LNDNQSGSPHELGPQFPSKGYHLLG--------- 737

Query: 472 PSSGPSSPESSEDEGPGRSSSPLRLVPFSSPRPPGEPPGGEPLMEDCEKSSDTCNPLSGA 531
                  P +    G G  +             PG P    PL                 
Sbjct: 738 -------PGNQNSMGAGACA-------------PGHPDAAPPL----------------- 760

Query: 532 FSGVSNIFSFWGDSRGRQYQEL-PRCPAPTPSLLNIPLSSPGRRPRGDVESRLDALQRQL 590
              +S+    W +      Q++ PR   PTP         P   P   + SRL+ LQ Q+
Sbjct: 761 --SISDASGLWPE----LLQKMPPRHSPPTPQ------GDPDCWPL-KLGSRLEQLQAQM 807

Query: 591 NRLETRLSADMATVLQLLQRQM-----------------TLVPPAYSAVTTPG------- 626
           NRLE+R+S+D++ +LQLLQ+ M                  L P A S +T+PG       
Sbjct: 808 NRLESRVSSDLSRILQLLQQPMPQGQATYILEAPASNDLALFPIA-SEMTSPGPRLPQGF 866

Query: 627 ----------------PGPTSTSPLLPVSPLPTLTLDSLSQVSQFMACEEL--PPGAPEL 668
                           P   S+SP +P   L   T  +L+  S+    E L  P  +P  
Sbjct: 867 LPPAQTPSYGDLDDCSPKHRSSSPRMP--HLAVATDKTLAPSSEEEQPEGLWAPLASPLH 924

Query: 669 PQE------GPTRRLSLPGQLGALTSQ-PLHRHGSDPG 699
           P +      GP    SLP  LG++  Q    RHGSDPG
Sbjct: 925 PLKVQGLICGPCFS-SLPEHLGSVPKQLDFQRHGSDPG 961


>gi194216772
          Length = 975

 Score =  754 bits (1946), Expect = 0.0,   Method: Compositional matrix adjust.
 Identities = 387/536 (72%), Positives = 430/536 (80%), Gaps = 42/536 (7%)

Query: 1   DIMFIVDILINFRTTYVNANEEVVSHPGRIAVHYFKGWFLIDMVAAIPFDLLIFGSGSEE 60
           DIMF+VDI+INFRTTYVN N+EVVSHP RIAVHYFKGWFLIDMVAAIPFDLLIF +GS+E
Sbjct: 290 DIMFVVDIVINFRTTYVNTNDEVVSHPRRIAVHYFKGWFLIDMVAAIPFDLLIFHTGSDE 349

Query: 61  ---LIGLLKTARLLRLVRVARKLDRYSEYGAAVLFLLMCTFALIAHWLACIWYAIGNMEQ 117
              LIGLLKTARLLRLVRVARKLDRYSEYGAAVLFLLMCTFALIAHWLACIWYAIGN+E+
Sbjct: 350 TTTLIGLLKTARLLRLVRVARKLDRYSEYGAAVLFLLMCTFALIAHWLACIWYAIGNVER 409

Query: 118 PHMDSRIGWLHNLGDQIGKPYNSSG-LGGPSIKDKYVTALYFTFSSLTSVGFGNVSPNTN 176
           P+++ +IGWL +LG Q+GK YN S    GPS++DKYVTALYFTFSSLTSVGFGNVSPNTN
Sbjct: 410 PYLEPKIGWLDSLGVQLGKRYNGSDPASGPSVQDKYVTALYFTFSSLTSVGFGNVSPNTN 469

Query: 177 SEKIFSICVMLIGSLMYASIFGNVSAIIQRLYSGTARYHTQMLRVREFIRFHQIPNPLRQ 236
           SEK+FSICVMLIGSLMYASIFGNVSAIIQRLYSGTARYHTQMLRV+EFIRFHQIPNPLRQ
Sbjct: 470 SEKVFSICVMLIGSLMYASIFGNVSAIIQRLYSGTARYHTQMLRVKEFIRFHQIPNPLRQ 529

Query: 237 RLEEYFQHAWSYTNGIDMNAVLKGFPECLQADICLHLNRSLLQHCKPFRGATKGCLRALA 296
           RLEEYFQHAWSYTNGIDMNAVLKGFPECLQADICLHL+R+LLQHC  FRGA+KGCLRALA
Sbjct: 530 RLEEYFQHAWSYTNGIDMNAVLKGFPECLQADICLHLHRALLQHCPAFRGASKGCLRALA 589

Query: 297 MKFKTTHAPPGDTLVHAGDLLTALYFISRGSIEILRGDVVVAILGKNDIFGEPLNLYARP 356
           +KFKTTHAPPGDTLVH GD+L+ LYFISRGSIEILR D+VVAILGKNDIFGEP++L+ARP
Sbjct: 590 VKFKTTHAPPGDTLVHLGDVLSTLYFISRGSIEILRDDMVVAILGKNDIFGEPVSLHARP 649

Query: 357 GKSNGDVRALTYCDLHKIHRDDLLEVLDMYPEFSDHFWSSLEITFNLRDTNMIPGSPGST 416
           GKS+ DVRALTYCDLHKI R DLLEVLDMYP F+D FWS LE+TFNLRD +   G   S+
Sbjct: 650 GKSSADVRALTYCDLHKIQRADLLEVLDMYPTFADSFWSKLEVTFNLRDAD---GGLQSS 706

Query: 417 ELEGGFSRQRKRKLSFRRRTDKDTEQPGEV---------SALGPGRA---GAGPSSRGRP 464
             +   S+  +        +DK T  P  +         S LGPG     GAGP + G P
Sbjct: 707 PQQAPVSQDHRGFF----LSDKQTASPPRLGPQSPSQGYSLLGPGSQTTLGAGPRTPGHP 762

Query: 465 GGPWGESPSSGPSSPESSEDEGPGRSSSPLRLVPFSSPRPPGEPPG--GEPLMEDC 518
           G           ++P  S  +  G     L+ VP   PRP   PP   G+P   DC
Sbjct: 763 G-----------AAPSLSISDASGLWPELLQQVP---PRPRHSPPNPQGDP---DC 801


>gi348544408
          Length = 1215

 Score =  753 bits (1945), Expect = 0.0,   Method: Compositional matrix adjust.
 Identities = 359/440 (81%), Positives = 397/440 (90%), Gaps = 5/440 (1%)

Query: 1   DIMFIVDILINFRTTYVNANEEVVSHPGRIAVHYFKGWFLIDMVAAIPFDLLIFGSGSEE 60
           DIMFIVDILINFRTTYVN NEEVVSHP +IA+HYFKGWFLIDMVAAIPFDLLIFGSGS+E
Sbjct: 474 DIMFIVDILINFRTTYVNTNEEVVSHPAKIAIHYFKGWFLIDMVAAIPFDLLIFGSGSDE 533

Query: 61  ---LIGLLKTARLLRLVRVARKLDRYSEYGAAVLFLLMCTFALIAHWLACIWYAIGNMEQ 117
              LIGLLKTARLLRLVRVARKLDRYSEYGAAVL LLMC FALIAHWLACIWYAIGN+E+
Sbjct: 534 TTTLIGLLKTARLLRLVRVARKLDRYSEYGAAVLMLLMCIFALIAHWLACIWYAIGNVEK 593

Query: 118 PHMDSRIGWLHNLGDQIGKPYNSSG-LGGPSIKDKYVTALYFTFSSLTSVGFGNVSPNTN 176
           P+++ +IGWL NLG  IGK YN S    GPSIKDKYVTALYFTFSSLTSVGFGNVSPNTN
Sbjct: 594 PYLEHKIGWLDNLGVSIGKKYNYSDPSSGPSIKDKYVTALYFTFSSLTSVGFGNVSPNTN 653

Query: 177 SEKIFSICVMLIGSLMYASIFGNVSAIIQRLYSGTARYHTQMLRVREFIRFHQIPNPLRQ 236
           SEKIFSICVMLIGSLMYASIFGNVSAIIQRLYSGTARYH QMLRV+EFIRFHQIPNPLRQ
Sbjct: 654 SEKIFSICVMLIGSLMYASIFGNVSAIIQRLYSGTARYHLQMLRVKEFIRFHQIPNPLRQ 713

Query: 237 RLEEYFQHAWSYTNGIDMNAVLKGFPECLQADICLHLNRSLLQHCKPFRGATKGCLRALA 296
           RLEEYFQHAW+YTNGIDMN VLKGFPECLQADICLHLN++LLQ CK FRGATKGCLRALA
Sbjct: 714 RLEEYFQHAWTYTNGIDMNMVLKGFPECLQADICLHLNKNLLQGCKAFRGATKGCLRALA 773

Query: 297 MKFKTTHAPPGDTLVHAGDLLTALYFISRGSIEILRGDVVVAILGKNDIFGEPLNLYARP 356
           M+FKTTHAPPGDTLVH+GD+LTALYF+SRGSIEIL+ DVVVAILGKNDIFGE ++LYA+P
Sbjct: 774 MRFKTTHAPPGDTLVHSGDVLTALYFVSRGSIEILKDDVVVAILGKNDIFGEMIHLYAKP 833

Query: 357 GKSNGDVRALTYCDLHKIHRDDLLEVLDMYPEFSDHFWSSLEITFNLRDTNMIPGSPGST 416
           GKS  DVRAL+YCDL  I R+D+LEVLDMYPEF+DHF+++LE+TF+LRD N       +T
Sbjct: 834 GKSCADVRALSYCDLQTIQREDILEVLDMYPEFADHFFTNLELTFDLRDENAKVTYSQAT 893

Query: 417 ELEGGFSRQRKRKLSFRRRT 436
           +     S+ R R++S+RR++
Sbjct: 894 DSNMDDSKCR-RRVSYRRKS 912


 Score = 63.9 bits (154), Expect = 2e-07,   Method: Compositional matrix adjust.
 Identities = 29/48 (60%), Positives = 38/48 (79%)

Query: 577  GDVESRLDALQRQLNRLETRLSADMATVLQLLQRQMTLVPPAYSAVTT 624
            G+VE RLD LQ+ LNRLE++++AD+  +LQLLQRQ    PPAYS VT+
Sbjct: 1050 GEVEQRLDLLQQHLNRLESQMTADIQAILQLLQRQTAAGPPAYSTVTS 1097


>gi292619362
          Length = 872

 Score =  753 bits (1944), Expect = 0.0,   Method: Compositional matrix adjust.
 Identities = 402/670 (60%), Positives = 473/670 (70%), Gaps = 34/670 (5%)

Query: 1   DIMFIVDILINFRTTYVNANEEVVSHPGRIAVHYFKGWFLIDMVAAIPFDLLIFGSGSEE 60
           D++FI DI+I FRTTYVN N+EVV+HP RIA+HY KGWF IDMVAAIPFDLLIF SGS+E
Sbjct: 132 DVLFIADIVITFRTTYVNHNDEVVTHPKRIAIHYIKGWFFIDMVAAIPFDLLIFRSGSDE 191

Query: 61  ----LIGLLKTARLLRLVRVARKLDRYSEYGAAVLFLLMCTFALIAHWLACIWYAIGNME 116
               LIGLLKTARLLRLVRVARKLDRYSEYGAAVLFLLMCTF LIAHWLACIWYAIG++E
Sbjct: 192 TTATLIGLLKTARLLRLVRVARKLDRYSEYGAAVLFLLMCTFGLIAHWLACIWYAIGHVE 251

Query: 117 QPHMDSRIGWLHNLGDQIGKPYNSS-GLGGPSIKDKYVTALYFTFSSLTSVGFGNVSPNT 175
           +P+M  + GWL NL DQ+GK YN S    GPSI+DKY+TALYFTFSSLTSVGFGNVSPNT
Sbjct: 252 RPYM--KTGWLDNLADQLGKRYNDSDASSGPSIQDKYITALYFTFSSLTSVGFGNVSPNT 309

Query: 176 NSEKIFSICVMLIGSLMYASIFGNVSAIIQRLYSGTARYHTQMLRVREFIRFHQIPNPLR 235
           NSEK+FSICVM IGSLMYASIFGNVSAIIQRLYSGT RYHTQMLRV+EFIRFHQIP  LR
Sbjct: 310 NSEKMFSICVMFIGSLMYASIFGNVSAIIQRLYSGTTRYHTQMLRVKEFIRFHQIPGGLR 369

Query: 236 QRLEEYFQHAWSYTNGIDMNAVLKGFPECLQADICLHLNRSLLQHCKPFRGATKGCLRAL 295
           QRLEEYFQHAWSYTNGIDMNAVLKGFPECLQADICLHLNRSLLQ+CK FRGA+K CLRAL
Sbjct: 370 QRLEEYFQHAWSYTNGIDMNAVLKGFPECLQADICLHLNRSLLQNCKVFRGASKACLRAL 429

Query: 296 AMKFKTTHAPPGDTLVHAGDLLTALYFISRGSIEILRGDVVVAILGKNDIFGEPLNLYAR 355
           A++F++TH+PPGD L H GD+L AL+FISRGSI++ + ++V+AILGKND+FGEP+NLYA 
Sbjct: 430 AVRFRSTHSPPGDALYHQGDMLRALHFISRGSIQVSQHNIVLAILGKNDVFGEPVNLYAE 489

Query: 356 PGKSNGDVRALTYCDLHKIHRDDLLEVLDMYPEFSDHFWSSLEITFNLRDT-NMIPGSPG 414
           PG SN DV ALTYCDLH+I RDDLLEVLDMYP F + FW +LEITFNLRD   M+P    
Sbjct: 490 PGHSNADVTALTYCDLHRIRRDDLLEVLDMYPAFGESFWRNLEITFNLRDVEQMMP---- 545

Query: 415 STELEGGF-SRQRKRKLSFRRRTD--KDTEQPGEVSALGPGRAGAGPSSRGRPGGPWGES 471
           S  LE  + +R R+  L  R R D     +     SALG                   E 
Sbjct: 546 SESLECSYQARHRQNLLDRRNRPDGMDQNDSSRLCSALGLHHHHHHHHHHPAAAHMHWED 605

Query: 472 PSSGPSSPESSEDEGPGRSSSPLRLVPFSSPRPPGEPPGGEPLMEDC-EKSSDTCNPLSG 530
             S  +   S         +S    + + SP     PP    +  +   +      P SG
Sbjct: 606 LCSYSTQQSSENLSHCELCTSDTEHLDYPSPAGRLIPPSASGVSREIGVEMGYMARPPSG 665

Query: 531 AFSGVSNIFSFWGDSRGRQYQELPRCPAPTPSL-LNIPLSSPGRRPRGDVESRLDALQRQ 589
                  ++ +W D     + + P  P   PS+  + P         G+VE+RLD L  Q
Sbjct: 666 -------LYHYWPDPHTPHFSDQPLRP---PSIQTSFPPQIFADHQPGEVEARLDLLHSQ 715

Query: 590 LNRLETRLSADMATVLQLLQRQMTLVPPAYSAVTTPG--PGPTS----TSPLL-PVSPLP 642
           LNRLETR++ D+  +LQLLQRQM  VPPAYS V      P PT+     +P+L  + P+P
Sbjct: 716 LNRLETRMTTDINVILQLLQRQMAPVPPAYSTVLPDRHPPDPTALYRNNTPVLHSLYPIP 775

Query: 643 TLTLDSLSQV 652
            + LD+ + +
Sbjct: 776 NIQLDTNTAI 785


>gi344248477
          Length = 689

 Score =  752 bits (1942), Expect = 0.0,   Method: Compositional matrix adjust.
 Identities = 354/408 (86%), Positives = 381/408 (93%), Gaps = 4/408 (0%)

Query: 1   DIMFIVDILINFRTTYVNANEEVVSHPGRIAVHYFKGWFLIDMVAAIPFDLLIFGSGSEE 60
           DIMFI+DILINFRTTYVN NEEVVS P +IA+HYFKGWFLIDMVAAIPFDLLIFGSGS+E
Sbjct: 242 DIMFIIDILINFRTTYVNQNEEVVSDPAKIAIHYFKGWFLIDMVAAIPFDLLIFGSGSDE 301

Query: 61  ---LIGLLKTARLLRLVRVARKLDRYSEYGAAVLFLLMCTFALIAHWLACIWYAIGNMEQ 117
              LIGLLKTARLLRLVRVARKLDRYSEYGAAVL LLMC FALIAHWLACIWYAIGN+E+
Sbjct: 302 TTTLIGLLKTARLLRLVRVARKLDRYSEYGAAVLMLLMCIFALIAHWLACIWYAIGNVER 361

Query: 118 PHMDSRIGWLHNLGDQIGKPYNSS-GLGGPSIKDKYVTALYFTFSSLTSVGFGNVSPNTN 176
           P++  +IGWL +LG QIGK YN S    GPSIKDKYVTALYFTFSSLTSVGFGNVSPNTN
Sbjct: 362 PYLTDKIGWLDSLGQQIGKRYNDSDSSSGPSIKDKYVTALYFTFSSLTSVGFGNVSPNTN 421

Query: 177 SEKIFSICVMLIGSLMYASIFGNVSAIIQRLYSGTARYHTQMLRVREFIRFHQIPNPLRQ 236
           SEKIFSICVMLIGSLMYASIFGNVSAIIQRLYSGTARYH QMLRV+EFIRFHQIPNPLRQ
Sbjct: 422 SEKIFSICVMLIGSLMYASIFGNVSAIIQRLYSGTARYHMQMLRVKEFIRFHQIPNPLRQ 481

Query: 237 RLEEYFQHAWSYTNGIDMNAVLKGFPECLQADICLHLNRSLLQHCKPFRGATKGCLRALA 296
           RLEEYFQHAW+YTNGIDMN VLKGFPECLQADICLHLN++LLQ+CK FRGA+KGCLRALA
Sbjct: 482 RLEEYFQHAWTYTNGIDMNMVLKGFPECLQADICLHLNQTLLQNCKAFRGASKGCLRALA 541

Query: 297 MKFKTTHAPPGDTLVHAGDLLTALYFISRGSIEILRGDVVVAILGKNDIFGEPLNLYARP 356
           MKFKTTHAPPGDTLVH GD+LTALYF+SRGSIEIL+ D+VVAILGKNDIFGE ++LYA+P
Sbjct: 542 MKFKTTHAPPGDTLVHCGDVLTALYFLSRGSIEILKDDIVVAILGKNDIFGEMVHLYAKP 601

Query: 357 GKSNGDVRALTYCDLHKIHRDDLLEVLDMYPEFSDHFWSSLEITFNLR 404
           GKSN DVRALTYCDLHKI R+DLLEVLDMYPEFSDHF ++LE+TFNLR
Sbjct: 602 GKSNADVRALTYCDLHKIQREDLLEVLDMYPEFSDHFLTNLELTFNLR 649


>gi301773320
          Length = 996

 Score =  750 bits (1936), Expect = 0.0,   Method: Compositional matrix adjust.
 Identities = 379/526 (72%), Positives = 422/526 (80%), Gaps = 27/526 (5%)

Query: 1   DIMFIVDILINFRTTYVNANEEVVSHPGRIAVHYFKGWFLIDMVAAIPFDLLIFGSGSEE 60
           DIMF+VDI+INFRTTYVN N+EVVSHP RIA+HYFKGWFLIDMVAAIPFDLLIF SGS+E
Sbjct: 308 DIMFVVDIVINFRTTYVNTNDEVVSHPRRIAIHYFKGWFLIDMVAAIPFDLLIFRSGSDE 367

Query: 61  ---LIGLLKTARLLRLVRVARKLDRYSEYGAAVLFLLMCTFALIAHWLACIWYAIGNMEQ 117
              LIGLLKTARLLRLVRVARKLDRYSEYGAAVLFLLMCTFALIAHWLACIWYAIGN+E+
Sbjct: 368 TTTLIGLLKTARLLRLVRVARKLDRYSEYGAAVLFLLMCTFALIAHWLACIWYAIGNVER 427

Query: 118 PHMDSRIGWLHNLGDQIGKPYNSSG-LGGPSIKDKYVTALYFTFSSLTSVGFGNVSPNTN 176
           P+++ +IGWL +LG Q+GK YN S    GPS++DKYVTALYFTFSSLTSVGFGNVSPNTN
Sbjct: 428 PYLEPKIGWLDSLGAQLGKRYNGSDPASGPSVQDKYVTALYFTFSSLTSVGFGNVSPNTN 487

Query: 177 SEKIFSICVMLIGSLMYASIFGNVSAIIQRLYSGTARYHTQMLRVREFIRFHQIPNPLRQ 236
           SEK+FSICVMLIGSLMYASIFGNVSAIIQRLYSGTARYHTQMLRV+EFIRFHQIPNPLRQ
Sbjct: 488 SEKVFSICVMLIGSLMYASIFGNVSAIIQRLYSGTARYHTQMLRVKEFIRFHQIPNPLRQ 547

Query: 237 RLEEYFQHAWSYTNGIDMNAVLKGFPECLQADICLHLNRSLLQHCKPFRGATKGCLRALA 296
           RLEEYFQHAWSYTNGIDMNAVLKGFPECLQADICLHL+R+LLQHC  FRGA+KGCLRALA
Sbjct: 548 RLEEYFQHAWSYTNGIDMNAVLKGFPECLQADICLHLHRALLQHCPAFRGASKGCLRALA 607

Query: 297 MKFKTTHAPPGDTLVHAGDLLTALYFISRGSIEILRGDVVVAILGKNDIFGEPLNLYARP 356
           +KFKTTHAPPGDTLVH GD+L+ LYFISRGSIEILR DVVVAILGKNDIFGEP++L+ RP
Sbjct: 608 VKFKTTHAPPGDTLVHLGDVLSTLYFISRGSIEILRDDVVVAILGKNDIFGEPISLHTRP 667

Query: 357 GKSNGDVRALTYCDLHKIHRDDLLEVLDMYPEFSDHFWSSLEITFNLRDT-----NMIPG 411
           GKS+ DVRALTYCDLHKI R DLLEVLD+YP F+D FWS LE+TFNLRD      +    
Sbjct: 668 GKSSADVRALTYCDLHKIQRADLLEVLDLYPAFADSFWSKLEVTFNLRDAGGGFQSSPQP 727

Query: 412 SPGSTELEGGFSRQRKRKLSFRRRTDKDTEQPGEVSALGPGRA---GAGPSSRGRPGGPW 468
           +PGS + +G F    +     +             S LGPG     G GP + G+P    
Sbjct: 728 APGSPDHQGFFLHDNQSGKQSQPPPLGPQPPSQGYSLLGPGSQTSMGIGPCAPGQPA--- 784

Query: 469 GESPSSGPSSPESSEDEGPGRSSSPLRLVP----FSSPRPPGEPPG 510
                   ++P  S  +  G     L+ VP     S P P G+P G
Sbjct: 785 --------AAPSLSISDASGLWPELLQQVPPRPRHSPPNPQGDPDG 822


>gi311266979
          Length = 993

 Score =  749 bits (1935), Expect = 0.0,   Method: Compositional matrix adjust.
 Identities = 437/760 (57%), Positives = 502/760 (66%), Gaps = 139/760 (18%)

Query: 1   DIMFIVDILINFRTTYVNANEEVVSHPGRIAVHYFKGWFLIDMVAAIPFDLLIFGSGSEE 60
           DIMF+VDI+INFRTTYVN N+EVVSHP RIAVHYFKGWFLIDMVAAIPFDLLIF +GS+E
Sbjct: 308 DIMFVVDIVINFRTTYVNTNDEVVSHPRRIAVHYFKGWFLIDMVAAIPFDLLIFRTGSDE 367

Query: 61  ---LIGLLKTARLLRLVRVARKLDRYSEYGAAVLFLLMCTFALIAHWLACIWYAIGNMEQ 117
              LIGLLKTARLLRLVRVARKLDRYSEYGAAVLFLLMCTFALIAHWLACIWYAIGN+E+
Sbjct: 368 TTTLIGLLKTARLLRLVRVARKLDRYSEYGAAVLFLLMCTFALIAHWLACIWYAIGNVER 427

Query: 118 PHMDSRIGWLHNLGDQIGKPYNSSG-LGGPSIKDKYVTALYFTFSSLTSVGFGNVSPNTN 176
           P+++ +IGWL +LG Q+GK YN S    GPS++DKYVTALYFTFSSLTSVGFGNVSPNTN
Sbjct: 428 PYLEPKIGWLDSLGAQLGKRYNGSDPASGPSVQDKYVTALYFTFSSLTSVGFGNVSPNTN 487

Query: 177 SEKIFSICVMLIGSLMYASIFGNVSAIIQRLYSGTARYHTQMLRVREFIRFHQIPNPLRQ 236
           SEK+FSICVMLIGSLMYASIFGNVSAIIQRLYSGTARYHTQMLRV+EFIRFHQIPNPLRQ
Sbjct: 488 SEKVFSICVMLIGSLMYASIFGNVSAIIQRLYSGTARYHTQMLRVKEFIRFHQIPNPLRQ 547

Query: 237 RLEEYFQHAWSYTNGIDMNAVLKGFPECLQADICLHLNRSLLQHCKPFRGATKGCLRALA 296
           RLEEYFQHAWSYTNGIDMNAVLKGFPECLQADICLHL+R+LLQHC  F GA+KGCLRALA
Sbjct: 548 RLEEYFQHAWSYTNGIDMNAVLKGFPECLQADICLHLHRALLQHCPAFHGASKGCLRALA 607

Query: 297 MKFKTTHAPPGDTLVHAGDLLTALYFISRGSIEILRGDVVVAILGKNDIFGEPLNLYARP 356
           +KFKTTHAPPGDTLVH GD+L+ LYFISRGSIEILR DVVVAILGKNDIFGEP++L+ARP
Sbjct: 608 VKFKTTHAPPGDTLVHLGDVLSTLYFISRGSIEILRDDVVVAILGKNDIFGEPVSLHARP 667

Query: 357 GKSNGDVRALTYCDLHKIHRDDLLEVLDMYPEFSDHFWSSLEITFNLRDT-NMIPGSP-- 413
           GKS+ DVRALTYCDLHKI R DLLEVLDMYP F+D FWS LE+TFNLRD    +  SP  
Sbjct: 668 GKSSADVRALTYCDLHKIQRADLLEVLDMYPAFADSFWSKLEVTFNLRDAGGGLQSSPQQ 727

Query: 414 --GSTELEGGFSRQRKRKLSFRRRTDKDTEQPGEVSALGPGRA---GAGPSSRGRPGGPW 468
             GS + +G F    +     +      ++     + LGPG     GAGP + G PG   
Sbjct: 728 ASGSQDHQGFFLSDNQSAGPLKLGPQPPSQG---YNLLGPGSQTSLGAGPRTPGHPG--- 781

Query: 469 GESPSSGPSSPESSEDEGPGRSSSPLRLVPFSSPRPPGEPPG--GEPLMEDCEKSSDTCN 526
                   ++P  S  +  G     L+ VP   PRP   PP   G+P   DC        
Sbjct: 782 --------AAPSLSISDASGLWPELLQQVP---PRPSHSPPNPQGDP---DC-------- 819

Query: 527 PLSGAFSGVSNIFSFWGDSRGRQYQELPRCPAPTPSLLNIPLSSPGRRPRGDVESRLDAL 586
                          W    G + ++L                                 
Sbjct: 820 ---------------WPRELGSRLEQL--------------------------------- 831

Query: 587 QRQLNRLETRLSADMATVLQLLQRQMTL----------------VPPAYSAVTTPGPG-- 628
           Q Q+NRLE+R+SAD++ +LQLLQ+ +                  + P  S    PG G  
Sbjct: 832 QAQMNRLESRMSADLSRILQLLQQPLPQDHTGYILGAPASNDLALFPVSSVTQRPGAGLP 891

Query: 629 ----PTSTSPLL------------PVSPLPTLTLDSLSQVSQFMACEELPPG------AP 666
               P + +P                S LP L +D + +     + EE P G      +P
Sbjct: 892 QGDVPPAQTPSYGDSDEWSLKRSNSSSKLPPLAMD-IDKTLTLCSEEEQPEGLLSPLASP 950

Query: 667 ELPQE------GPTRRLSLPGQLGALTSQ-PLHRHGSDPG 699
             P E      GP R  SLP  L ++  Q  + RHGSDPG
Sbjct: 951 LHPLEVQGLVCGP-RFPSLPEHLSSVPKQLEVQRHGSDPG 989


>gi281348902
          Length = 1001

 Score =  748 bits (1932), Expect = 0.0,   Method: Compositional matrix adjust.
 Identities = 382/531 (71%), Positives = 426/531 (80%), Gaps = 32/531 (6%)

Query: 1   DIMFIVDILINFRTTYVNANEEVVSHPGRIAVHYFKGWFLIDMVAAIPFDLLIFGSGSEE 60
           DIMF+VDI+INFRTTYVN N+EVVSHP RIA+HYFKGWFLIDMVAAIPFDLLIF SGS+E
Sbjct: 308 DIMFVVDIVINFRTTYVNTNDEVVSHPRRIAIHYFKGWFLIDMVAAIPFDLLIFRSGSDE 367

Query: 61  ---LIGLLKTARLLRLVRVARKLDRYSEYGAAVLFLLMCTFALIAHWLACIWYAIGNMEQ 117
              LIGLLKTARLLRLVRVARKLDRYSEYGAAVLFLLMCTFALIAHWLACIWYAIGN+E+
Sbjct: 368 TTTLIGLLKTARLLRLVRVARKLDRYSEYGAAVLFLLMCTFALIAHWLACIWYAIGNVER 427

Query: 118 PHMDSRIGWLHNLGDQIGKPYNSSG-LGGPSIKDKYVTALYFTFSSLTSVGFGNVSPNTN 176
           P+++ +IGWL +LG Q+GK YN S    GPS++DKYVTALYFTFSSLTSVGFGNVSPNTN
Sbjct: 428 PYLEPKIGWLDSLGAQLGKRYNGSDPASGPSVQDKYVTALYFTFSSLTSVGFGNVSPNTN 487

Query: 177 SEKIFSICVMLIGSLMYASIFGNVSAIIQRLYSGTARYHTQMLRVREFIRFHQIPNPLRQ 236
           SEK+FSICVMLIGSLMYASIFGNVSAIIQRLYSGTARYHTQMLRV+EFIRFHQIPNPLRQ
Sbjct: 488 SEKVFSICVMLIGSLMYASIFGNVSAIIQRLYSGTARYHTQMLRVKEFIRFHQIPNPLRQ 547

Query: 237 RLEEYFQHAWSYTNGIDMNAVLKGFPECLQADICLHLNRSLLQHCKPFRGATKGCLRALA 296
           RLEEYFQHAWSYTNGIDMNAVLKGFPECLQADICLHL+R+LLQHC  FRGA+KGCLRALA
Sbjct: 548 RLEEYFQHAWSYTNGIDMNAVLKGFPECLQADICLHLHRALLQHCPAFRGASKGCLRALA 607

Query: 297 MKFKTTHAPPGDTLVHAGDLLTALYFISRGSIEILRGDVVVAILGKNDIFGEPLNLYARP 356
           +KFKTTHAPPGDTLVH GD+L+ LYFISRGSIEILR DVVVAILGKNDIFGEP++L+ RP
Sbjct: 608 VKFKTTHAPPGDTLVHLGDVLSTLYFISRGSIEILRDDVVVAILGKNDIFGEPISLHTRP 667

Query: 357 GKSNGDVRALTYCDLHKIHRDDLLEVLDMYPEFSDHFWSSLEITFNLRDTNMIPGS---- 412
           GKS+ DVRALTYCDLHKI R DLLEVLD+YP F+D FWS LE+TFNLRD +    S    
Sbjct: 668 GKSSADVRALTYCDLHKIQRADLLEVLDLYPAFADSFWSKLEVTFNLRDVSGGFQSSPQP 727

Query: 413 -PGSTELEGGFSRQRKRKLSFRRRTDKDTEQPGE-----VSALGPGRA---GAGPSSRGR 463
            PGS + +G F    +  LS   +     +   +      S LGPG     G GP + G+
Sbjct: 728 APGSPDHQGFFLHDNQAGLSPPGQRPPPPKLGPQPPSQGYSLLGPGSQTSMGIGPCAPGQ 787

Query: 464 PGGPWGESPSSGPSSPESSEDEGPGRSSSPLRLVP----FSSPRPPGEPPG 510
           P            ++P  S  +  G     L+ VP     S P P G+P G
Sbjct: 788 PA-----------AAPSLSISDASGLWPELLQQVPPRPRHSPPNPQGDPDG 827


>gi149054535
          Length = 950

 Score =  748 bits (1931), Expect = 0.0,   Method: Compositional matrix adjust.
 Identities = 354/411 (86%), Positives = 384/411 (93%), Gaps = 4/411 (0%)

Query: 1   DIMFIVDILINFRTTYVNANEEVVSHPGRIAVHYFKGWFLIDMVAAIPFDLLIFGSGSEE 60
           DIMF+VDI+INFRTTYVN N+EVVSHP RIAVHYFKGWFLIDMVAAIPFDLLIF +GS+E
Sbjct: 308 DIMFVVDIVINFRTTYVNTNDEVVSHPRRIAVHYFKGWFLIDMVAAIPFDLLIFRTGSDE 367

Query: 61  ---LIGLLKTARLLRLVRVARKLDRYSEYGAAVLFLLMCTFALIAHWLACIWYAIGNMEQ 117
              LIGLLKTARLLRLVRVARKLDRYSEYGAAVLFLLMCTFALIAHWLACIWYAIGN+E+
Sbjct: 368 TTTLIGLLKTARLLRLVRVARKLDRYSEYGAAVLFLLMCTFALIAHWLACIWYAIGNVER 427

Query: 118 PHMDSRIGWLHNLGDQIGKPYNSSG-LGGPSIKDKYVTALYFTFSSLTSVGFGNVSPNTN 176
           P+++ +IGWL +LG Q+GK YN S    GPS++DKYVTALYFTFSSLTSVGFGNVSPNTN
Sbjct: 428 PYLEPKIGWLDSLGAQLGKQYNGSDPASGPSVQDKYVTALYFTFSSLTSVGFGNVSPNTN 487

Query: 177 SEKIFSICVMLIGSLMYASIFGNVSAIIQRLYSGTARYHTQMLRVREFIRFHQIPNPLRQ 236
           SEK+FSICVMLIGSLMYASIFGNVSAIIQRLYSGTARYHTQMLRV+EFIRFHQIPNPLRQ
Sbjct: 488 SEKVFSICVMLIGSLMYASIFGNVSAIIQRLYSGTARYHTQMLRVKEFIRFHQIPNPLRQ 547

Query: 237 RLEEYFQHAWSYTNGIDMNAVLKGFPECLQADICLHLNRSLLQHCKPFRGATKGCLRALA 296
           RLEEYFQHAWSYTNGIDMNAVLKGFPECLQADICLHL+R+LLQHC  FRGA+KGCLRALA
Sbjct: 548 RLEEYFQHAWSYTNGIDMNAVLKGFPECLQADICLHLHRALLQHCPAFRGASKGCLRALA 607

Query: 297 MKFKTTHAPPGDTLVHAGDLLTALYFISRGSIEILRGDVVVAILGKNDIFGEPLNLYARP 356
           +KFKTTHAPPGDTLVH GD+L+ LYFISRGSIEILR DVVVAILGKNDIFGEP +L+ARP
Sbjct: 608 VKFKTTHAPPGDTLVHLGDVLSTLYFISRGSIEILRDDVVVAILGKNDIFGEPASLHARP 667

Query: 357 GKSNGDVRALTYCDLHKIHRDDLLEVLDMYPEFSDHFWSSLEITFNLRDTN 407
           GKS+ DVRALTYCDLHKIHR DLLEVLDMYP F+D FW+ LE+TFNLRD +
Sbjct: 668 GKSSADVRALTYCDLHKIHRADLLEVLDMYPAFADTFWNKLEVTFNLRDAD 718


>gi189520114
          Length = 1181

 Score =  748 bits (1931), Expect = 0.0,   Method: Compositional matrix adjust.
 Identities = 361/449 (80%), Positives = 393/449 (87%), Gaps = 6/449 (1%)

Query: 1   DIMFIVDILINFRTTYVNANEEVVSHPGRIAVHYFKGWFLIDMVAAIPFDLLIFGSGSEE 60
           DIMFIVDILINFRTTY+NANEEVVSHP +IAVHYFKGWF IDMVAAIPFDLLIF  GS+E
Sbjct: 468 DIMFIVDILINFRTTYINANEEVVSHPAKIAVHYFKGWFFIDMVAAIPFDLLIFEGGSDE 527

Query: 61  ---LIGLLKTARLLRLVRVARKLDRYSEYGAAVLFLLMCTFALIAHWLACIWYAIGNMEQ 117
              LIGLLKTARLLRLVRVARKLDRYSEYGAAVL LLMC FALIAHWLACIWYAIGN+E+
Sbjct: 528 TTTLIGLLKTARLLRLVRVARKLDRYSEYGAAVLMLLMCIFALIAHWLACIWYAIGNVER 587

Query: 118 PHMDSRIGWLHNLGDQIGKPYN-SSGLGGPSIKDKYVTALYFTFSSLTSVGFGNVSPNTN 176
            ++D  IGWL NLG  IGK YN S    GPSI+DKYVTALYFTFSSLTSVGFGNVSPNTN
Sbjct: 588 LYLDHTIGWLDNLGISIGKQYNISDDASGPSIRDKYVTALYFTFSSLTSVGFGNVSPNTN 647

Query: 177 SEKIFSICVMLIGSLMYASIFGNVSAIIQRLYSGTARYHTQMLRVREFIRFHQIPNPLRQ 236
           SEKIFSICVMLIGSLMYASIFGNVSAIIQRLYSGTARYH QMLRV+EFIRFHQIPNPLRQ
Sbjct: 648 SEKIFSICVMLIGSLMYASIFGNVSAIIQRLYSGTARYHLQMLRVKEFIRFHQIPNPLRQ 707

Query: 237 RLEEYFQHAWSYTNGIDMNAVLKGFPECLQADICLHLNRSLLQHCKPFRGATKGCLRALA 296
           RLEEYFQHAW+YTNGIDMN VLKGFPECLQADICLHLN++LLQ CK FRGATKGCLRALA
Sbjct: 708 RLEEYFQHAWTYTNGIDMNMVLKGFPECLQADICLHLNKTLLQSCKAFRGATKGCLRALA 767

Query: 297 MKFKTTHAPPGDTLVHAGDLLTALYFISRGSIEILRGDVVVAILGKNDIFGEPLNLYARP 356
           M+FKTTHAPPGDTLVH GD+LTALYF++RGSIEILR D+VVAILGKNDIFGE ++LYA+P
Sbjct: 768 MRFKTTHAPPGDTLVHGGDVLTALYFLARGSIEILRDDIVVAILGKNDIFGEMIHLYAKP 827

Query: 357 GKSNGDVRALTYCDLHKIHRDDLLEVLDMYPEFSDHFWSSLEITFNLRDTN-MIPGSPG- 414
           GK+N DVRAL+YCDLH I+R+DLLEVLDMYPEFSD+F S+LE+TFNLRD N  +    G 
Sbjct: 828 GKANADVRALSYCDLHTINREDLLEVLDMYPEFSDYFLSNLELTFNLRDENSKVQAFTGE 887

Query: 415 STELEGGFSRQRKRKLSFRRRTDKDTEQP 443
            T   GG      ++  +   +D DTE P
Sbjct: 888 ETGSSGGCDTTAPQRTLYTAVSDSDTEDP 916


 Score = 65.5 bits (158), Expect = 8e-08,   Method: Compositional matrix adjust.
 Identities = 54/154 (35%), Positives = 74/154 (48%), Gaps = 34/154 (22%)

Query: 577  GDVESRLDALQRQLNRLETRLSADMATVLQLLQRQMTLVPPAYSAVTTPGPGPTSTSPLL 636
            G++E RLD LQ  LNRLE ++++D+  VLQLLQRQ  L PPAYS V      P    P+ 
Sbjct: 1027 GEMEQRLDLLQENLNRLEAQMTSDIQAVLQLLQRQSALGPPAYSTVAV---SPEYQKPIQ 1083

Query: 637  PVSPL--------------PTLTLDSLSQV---------SQFMACEELPPG-----APEL 668
            PV+ +              P + +++ S V         +Q+ A   L P      A + 
Sbjct: 1084 PVTAIQTQSPDLENAKDSRPAVPIETTSDVTAATPLVTDTQWEAELGLKPAENEASASQQ 1143

Query: 669  PQ--EGPTRRLSLPGQLGALTSQP-LHRHGSDPG 699
            P+  +   R+ SLP    A    P LHR  SDPG
Sbjct: 1144 PRALQMSIRQASLPDSAPAAGHTPALHRPSSDPG 1177


>gi348519873
          Length = 1159

 Score =  748 bits (1930), Expect = 0.0,   Method: Compositional matrix adjust.
 Identities = 352/439 (80%), Positives = 393/439 (89%), Gaps = 7/439 (1%)

Query: 1   DIMFIVDILINFRTTYVNANEEVVSHPGRIAVHYFKGWFLIDMVAAIPFDLLIFGSGSEE 60
           DIMFI+DILINFRTTYVN NEEVVSHP +IA+HYFKGWFLIDMVAAIPFDLLIFGSGS+E
Sbjct: 453 DIMFIIDILINFRTTYVNQNEEVVSHPAKIAIHYFKGWFLIDMVAAIPFDLLIFGSGSDE 512

Query: 61  ---LIGLLKTARLLRLVRVARKLDRYSEYGAAVLFLLMCTFALIAHWLACIWYAIGNMEQ 117
              LIGLLKTARLLRLVRVARKLDRYSEYGAAVL LLMC FALIAHWLACIWYAIGN+E+
Sbjct: 513 TTTLIGLLKTARLLRLVRVARKLDRYSEYGAAVLMLLMCIFALIAHWLACIWYAIGNVEK 572

Query: 118 PHMDSRIGWLHNLGDQIGKPYNSSG-LGGPSIKDKYVTALYFTFSSLTSVGFGNVSPNTN 176
           P+++ RIGWL NLG  IGK YN S    GPSIKDKYVTALYFTFSSLTSVGFGNVSPNTN
Sbjct: 573 PYLEHRIGWLDNLGVSIGKRYNYSDPNSGPSIKDKYVTALYFTFSSLTSVGFGNVSPNTN 632

Query: 177 SEKIFSICVMLIGSLMYASIFGNVSAIIQRLYSGTARYHTQMLRVREFIRFHQIPNPLRQ 236
           SEK+FSICVMLIGSLMYASIFGNVSAIIQRLYSGTARYH QMLRV+EFIRFHQIPNPLRQ
Sbjct: 633 SEKVFSICVMLIGSLMYASIFGNVSAIIQRLYSGTARYHAQMLRVKEFIRFHQIPNPLRQ 692

Query: 237 RLEEYFQHAWSYTNGIDMNAVLKGFPECLQADICLHLNRSLLQHCKPFRGATKGCLRALA 296
           RLEEYFQH+W+YTNGIDMN VLKGFPECLQADICLHLN++LL +CK F+GATKGCLRALA
Sbjct: 693 RLEEYFQHSWTYTNGIDMNTVLKGFPECLQADICLHLNKNLLDNCKAFQGATKGCLRALA 752

Query: 297 MKFKTTHAPPGDTLVHAGDLLTALYFISRGSIEILRGDVVVAILGKNDIFGEPLNLYARP 356
           M+F + H PPGDTLVH GD+LTALYF+SRGSIEIL+ D+VVAILGKNDIFGE ++LYA+P
Sbjct: 753 MRFNSAHVPPGDTLVHGGDVLTALYFLSRGSIEILKDDIVVAILGKNDIFGEMIHLYAKP 812

Query: 357 GKSNGDVRALTYCDLHKIHRDDLLEVLDMYPEFSDHFWSSLEITFNLRDTNMIPGSPGST 416
           GKSN DVRAL+YCDL  I R+DLLEVLDMYPEF+DHF+++LE+TFNLRD +    +P S 
Sbjct: 813 GKSNADVRALSYCDLSTIQREDLLEVLDMYPEFADHFFNNLELTFNLRDDSTKADNPCSV 872

Query: 417 ---ELEGGFSRQRKRKLSF 432
              + +G  ++  KR++SF
Sbjct: 873 KENDSDGEDNKNVKRRISF 891


 Score = 62.4 bits (150), Expect = 8e-07,   Method: Compositional matrix adjust.
 Identities = 31/47 (65%), Positives = 36/47 (76%)

Query: 577  GDVESRLDALQRQLNRLETRLSADMATVLQLLQRQMTLVPPAYSAVT 623
            G+VE RL  LQ  LNRLE++L +DM  +LQLLQRQ TL PPAYS VT
Sbjct: 989  GEVEQRLGQLQDHLNRLESQLLSDMQAILQLLQRQPTLGPPAYSTVT 1035


>gi16758818
          Length = 950

 Score =  747 bits (1929), Expect = 0.0,   Method: Compositional matrix adjust.
 Identities = 354/411 (86%), Positives = 384/411 (93%), Gaps = 4/411 (0%)

Query: 1   DIMFIVDILINFRTTYVNANEEVVSHPGRIAVHYFKGWFLIDMVAAIPFDLLIFGSGSEE 60
           DIMF+VDI+INFRTTYVN N+EVVSHP RIAVHYFKGWFLIDMVAAIPFDLLIF +GS+E
Sbjct: 308 DIMFVVDIVINFRTTYVNTNDEVVSHPRRIAVHYFKGWFLIDMVAAIPFDLLIFRTGSDE 367

Query: 61  ---LIGLLKTARLLRLVRVARKLDRYSEYGAAVLFLLMCTFALIAHWLACIWYAIGNMEQ 117
              LIGLLKTARLLRLVRVARKLDRYSEYGAAVLFLLMCTFALIAHWLACIWYAIGN+E+
Sbjct: 368 TTTLIGLLKTARLLRLVRVARKLDRYSEYGAAVLFLLMCTFALIAHWLACIWYAIGNVER 427

Query: 118 PHMDSRIGWLHNLGDQIGKPYNSSG-LGGPSIKDKYVTALYFTFSSLTSVGFGNVSPNTN 176
           P+++ +IGWL +LG Q+GK YN S    GPS++DKYVTALYFTFSSLTSVGFGNVSPNTN
Sbjct: 428 PYLEPKIGWLDSLGAQLGKQYNGSDPASGPSVQDKYVTALYFTFSSLTSVGFGNVSPNTN 487

Query: 177 SEKIFSICVMLIGSLMYASIFGNVSAIIQRLYSGTARYHTQMLRVREFIRFHQIPNPLRQ 236
           SEK+FSICVMLIGSLMYASIFGNVSAIIQRLYSGTARYHTQMLRV+EFIRFHQIPNPLRQ
Sbjct: 488 SEKVFSICVMLIGSLMYASIFGNVSAIIQRLYSGTARYHTQMLRVKEFIRFHQIPNPLRQ 547

Query: 237 RLEEYFQHAWSYTNGIDMNAVLKGFPECLQADICLHLNRSLLQHCKPFRGATKGCLRALA 296
           RLEEYFQHAWSYTNGIDMNAVLKGFPECLQADICLHL+R+LLQHC  FRGA+KGCLRALA
Sbjct: 548 RLEEYFQHAWSYTNGIDMNAVLKGFPECLQADICLHLHRALLQHCPAFRGASKGCLRALA 607

Query: 297 MKFKTTHAPPGDTLVHAGDLLTALYFISRGSIEILRGDVVVAILGKNDIFGEPLNLYARP 356
           +KFKTTHAPPGDTLVH GD+L+ LYFISRGSIEILR DVVVAILGKNDIFGEP +L+ARP
Sbjct: 608 VKFKTTHAPPGDTLVHLGDVLSTLYFISRGSIEILRDDVVVAILGKNDIFGEPASLHARP 667

Query: 357 GKSNGDVRALTYCDLHKIHRDDLLEVLDMYPEFSDHFWSSLEITFNLRDTN 407
           GKS+ DVRALTYCDLHKIHR DLLEVLDMYP F+D FW+ LE+TFNLRD +
Sbjct: 668 GKSSADVRALTYCDLHKIHRADLLEVLDMYPAFADTFWNKLEVTFNLRDAD 718


>gi297701482
          Length = 994

 Score =  746 bits (1926), Expect = 0.0,   Method: Compositional matrix adjust.
 Identities = 430/765 (56%), Positives = 498/765 (65%), Gaps = 151/765 (19%)

Query: 1   DIMFIVDILINFRTTYVNANEEVVSHPGRIAVHYFKGWFLIDMVAAIPFDLLIFGSGSEE 60
           DIMF+VDI INFRTTYVN N+EVVSHP RIAVHYFKGWFLIDMVAAIPFDLLIF +GS+E
Sbjct: 308 DIMFVVDIAINFRTTYVNTNDEVVSHPRRIAVHYFKGWFLIDMVAAIPFDLLIFRTGSDE 367

Query: 61  ---LIGLLKTARLLRLVRVARKLDRYSEYGAAVLFLLMCTFALIAHWLACIWYAIGNMEQ 117
              LIGLLKTARLLRLVRVARKLDRYSEYGAAVLFLLMCTFALIAHWLACIWYAIGN+E+
Sbjct: 368 TTTLIGLLKTARLLRLVRVARKLDRYSEYGAAVLFLLMCTFALIAHWLACIWYAIGNVER 427

Query: 118 PHMDSRIGWLHNLGDQIGKPYNSSG-LGGPSIKDKYVTALYFTFSSLTSVGFGNVSPNTN 176
           P+++ +IGWL +LG Q+GK YN S    GPS++DKYVTALYFTFSSLTSVGFGNVSPNTN
Sbjct: 428 PYLEHKIGWLDSLGVQLGKRYNGSDPASGPSVQDKYVTALYFTFSSLTSVGFGNVSPNTN 487

Query: 177 SEKIFSICVMLIGSLMYASIFGNVSAIIQRLYSGTARYHTQMLRVREFIRFHQIPNPLRQ 236
           SE +FSICVMLIGSLMYASIFGNVSAIIQRLYSGTARYHTQMLRV+EFIRFHQIPNPLRQ
Sbjct: 488 SEXVFSICVMLIGSLMYASIFGNVSAIIQRLYSGTARYHTQMLRVKEFIRFHQIPNPLRQ 547

Query: 237 RLEEYFQHAWSYTNGIDMNAVLKGFPECLQADICLHLNRSLLQHCKPFRGATKGCLRALA 296
           RLEEYFQHAWSYTNGIDMNAVLKGFPECLQADICLHL+R+LLQHC  F GA+KGCLRALA
Sbjct: 548 RLEEYFQHAWSYTNGIDMNAVLKGFPECLQADICLHLHRALLQHCPAFSGASKGCLRALA 607

Query: 297 MKFKTTHAPPGDTLVHAGDLLTALYFISRGSIEILRGDVVVAILGKNDIFGEPLNLYARP 356
           +KFKTTHAPPGDTLVH GD+L+ LYFISRGSIEILR DVVVAILGKNDIFGEP++L+A+P
Sbjct: 608 VKFKTTHAPPGDTLVHLGDVLSTLYFISRGSIEILRDDVVVAILGKNDIFGEPVSLHAQP 667

Query: 357 GKSNGDVRALTYCDLHKIHRDDLLEVLDMYPEFSDHFWSSLEITFNLRDT----NMIP-G 411
           GKS+ DVRALTYCDLHKI R DLLEVLDMYP F+D FWS LE+TFNLRD     ++ P  
Sbjct: 668 GKSSADVRALTYCDLHKIQRADLLEVLDMYPAFADSFWSKLEVTFNLRDAAGGLHLSPQQ 727

Query: 412 SPGSTELEGGFSRQRKRKLSFRRRTDKDTEQPGEV---------SALGPGRA---GAGPS 459
           +PGS + +G F             +D  +  P E+         S LGPG     GAGP 
Sbjct: 728 APGSQDHQGFF------------LSDNQSGSPHELGPQFPSKDYSLLGPGSQNSMGAGPC 775

Query: 460 SRGRPGGPWGESPSSGPSSPESSEDEGPGRSSSPLRLVPFSSPRPPGEPPGGEPLMEDCE 519
           + G P            ++P  S  +  G     L+ +P   PR   + P G+P   DC 
Sbjct: 776 APGHPD-----------AAPPLSISDASGLWPELLQQMP---PRHSPQSPQGDP---DC- 817

Query: 520 KSSDTCNPLSGAFSGVSNIFSFWGDSRGRQYQELPRCPAPTPSLLNIPLSSPGRRPRGDV 579
                                 W    G + ++L                          
Sbjct: 818 ----------------------WPLKLGSRLEQL-------------------------- 829

Query: 580 ESRLDALQRQLNRLETRLSADMATVLQLLQRQM-------TLVPPAYS-------AVTTP 625
           +++++ L+       +R+S+D++ +LQLLQ+ M        L  PA +       A  T 
Sbjct: 830 QAQMNRLE-------SRMSSDLSRILQLLQQPMPQGHASYILEAPASNDLALFPIASETT 882

Query: 626 GPGPTSTSPLLPVSPLPTL-TLDSLSQVSQ-------FMACEELPPGAPELPQEGPT--- 674
            PGP      LP +  P+   LD  S   +        +A       AP   QE P    
Sbjct: 883 SPGPRLPQGFLPPAQTPSYGDLDDCSPKHKNSSPRMPHLAVATDKTLAPSSEQEQPEGLW 942

Query: 675 -------------------RRLSLPGQLGALTSQ-PLHRHGSDPG 699
                              R  SLP  LG++  Q    RHGSDPG
Sbjct: 943 SPLASPLHPLEVQGLTCGPRFSSLPEHLGSVPKQLDFQRHGSDPG 987


>gi83423518
          Length = 950

 Score =  746 bits (1926), Expect = 0.0,   Method: Compositional matrix adjust.
 Identities = 354/411 (86%), Positives = 384/411 (93%), Gaps = 4/411 (0%)

Query: 1   DIMFIVDILINFRTTYVNANEEVVSHPGRIAVHYFKGWFLIDMVAAIPFDLLIFGSGSEE 60
           DIMF+VDI+INFRTTYVN N+EVVSHP RIAVHYFKGWFLIDMVAAIPFDLLIF +GS+E
Sbjct: 308 DIMFVVDIVINFRTTYVNTNDEVVSHPRRIAVHYFKGWFLIDMVAAIPFDLLIFRTGSDE 367

Query: 61  ---LIGLLKTARLLRLVRVARKLDRYSEYGAAVLFLLMCTFALIAHWLACIWYAIGNMEQ 117
              LIGLLKTARLLRLVRVARKLDRYSEYGAAVLFLLMCTFALIAHWLACIWYAIGN+E+
Sbjct: 368 TTTLIGLLKTARLLRLVRVARKLDRYSEYGAAVLFLLMCTFALIAHWLACIWYAIGNVER 427

Query: 118 PHMDSRIGWLHNLGDQIGKPYNSSG-LGGPSIKDKYVTALYFTFSSLTSVGFGNVSPNTN 176
           P+++ +IGWL +LG Q+GK YN S    GPS++DKYVTALYFTFSSLTSVGFGNVSPNTN
Sbjct: 428 PYLEPKIGWLDSLGAQLGKHYNGSDPASGPSVQDKYVTALYFTFSSLTSVGFGNVSPNTN 487

Query: 177 SEKIFSICVMLIGSLMYASIFGNVSAIIQRLYSGTARYHTQMLRVREFIRFHQIPNPLRQ 236
           SEK+FSICVMLIGSLMYASIFGNVSAIIQRLYSGTARYHTQMLRV+EFIRFHQIPNPLRQ
Sbjct: 488 SEKVFSICVMLIGSLMYASIFGNVSAIIQRLYSGTARYHTQMLRVKEFIRFHQIPNPLRQ 547

Query: 237 RLEEYFQHAWSYTNGIDMNAVLKGFPECLQADICLHLNRSLLQHCKPFRGATKGCLRALA 296
           RLEEYFQHAWSYTNGIDMNAVLKGFPECLQADICLHL+R+LLQHC  FRGA+KGCLRALA
Sbjct: 548 RLEEYFQHAWSYTNGIDMNAVLKGFPECLQADICLHLHRALLQHCPAFRGASKGCLRALA 607

Query: 297 MKFKTTHAPPGDTLVHAGDLLTALYFISRGSIEILRGDVVVAILGKNDIFGEPLNLYARP 356
           +KFKTTHAPPGDTLVH GD+L+ LYFISRGSIEILR DVVVAILGKNDIFGEP +L+ARP
Sbjct: 608 VKFKTTHAPPGDTLVHLGDVLSTLYFISRGSIEILRDDVVVAILGKNDIFGEPASLHARP 667

Query: 357 GKSNGDVRALTYCDLHKIHRDDLLEVLDMYPEFSDHFWSSLEITFNLRDTN 407
           GKS+ DVRALTYCDLHKIHR DLLEVLDMYP F+D FW+ LE+TFNLRD +
Sbjct: 668 GKSSADVRALTYCDLHKIHRADLLEVLDMYPAFADTFWNKLEVTFNLRDAD 718


>gi296476291
          Length = 958

 Score =  745 bits (1923), Expect = 0.0,   Method: Compositional matrix adjust.
 Identities = 358/431 (83%), Positives = 391/431 (90%), Gaps = 9/431 (2%)

Query: 1   DIMFIVDILINFRTTYVNANEEVVSHPGRIAVHYFKGWFLIDMVAAIPFDLLIFGSGSEE 60
           DIMF+VDI+INFRTTYVN N+EVVSHP RIAVHYFKGWFLIDMVAAIPFDLLIF +GS+E
Sbjct: 308 DIMFVVDIVINFRTTYVNTNDEVVSHPRRIAVHYFKGWFLIDMVAAIPFDLLIFRTGSDE 367

Query: 61  ---LIGLLKTARLLRLVRVARKLDRYSEYGAAVLFLLMCTFALIAHWLACIWYAIGNMEQ 117
              LIGLLKTARLLRLVRVARKLDRYSEYGAAVLFLLMCTFALIAHWLACIWYAIGN+E+
Sbjct: 368 TTTLIGLLKTARLLRLVRVARKLDRYSEYGAAVLFLLMCTFALIAHWLACIWYAIGNVER 427

Query: 118 PHMDSRIGWLHNLGDQIGKPYNSSG-LGGPSIKDKYVTALYFTFSSLTSVGFGNVSPNTN 176
           P+++ +IGWL +LG Q+GK YN S    GPS++DKYVTALYFTFSSLTSVGFGNVSPNTN
Sbjct: 428 PYLEPKIGWLDSLGAQLGKRYNGSDPASGPSVQDKYVTALYFTFSSLTSVGFGNVSPNTN 487

Query: 177 SEKIFSICVMLIGSLMYASIFGNVSAIIQRLYSGTARYHTQMLRVREFIRFHQIPNPLRQ 236
           SEK+FSICVMLIGSLMYASIFGNVSAIIQRLYSGTARYHTQMLRV+EFIRFHQIPNPLRQ
Sbjct: 488 SEKVFSICVMLIGSLMYASIFGNVSAIIQRLYSGTARYHTQMLRVKEFIRFHQIPNPLRQ 547

Query: 237 RLEEYFQHAWSYTNGIDMNAVLKGFPECLQADICLHLNRSLLQHCKPFRGATKGCLRALA 296
           RLEEYFQHAWSYTNGIDMNAVLKGFPECLQADICLHL+R+LLQHC  F GA+KGCLRALA
Sbjct: 548 RLEEYFQHAWSYTNGIDMNAVLKGFPECLQADICLHLHRALLQHCPAFHGASKGCLRALA 607

Query: 297 MKFKTTHAPPGDTLVHAGDLLTALYFISRGSIEILRGDVVVAILGKNDIFGEPLNLYARP 356
           +KFKTTHAPPGDTLVH GD+L+ LYFISRGSIEILR DVVVAILGKNDIFGEP++L+ARP
Sbjct: 608 VKFKTTHAPPGDTLVHLGDVLSTLYFISRGSIEILRDDVVVAILGKNDIFGEPVSLHARP 667

Query: 357 GKSNGDVRALTYCDLHKIHRDDLLEVLDMYPEFSDHFWSSLEITFNLRDT-----NMIPG 411
           GKS+ DVRALTYCDLHKI R DLLEVLDMYP F+D FWS LE+TFNLRD      +    
Sbjct: 668 GKSSADVRALTYCDLHKIQRADLLEVLDMYPAFADSFWSKLEVTFNLRDAGGGLQSSPQQ 727

Query: 412 SPGSTELEGGF 422
           +PGS + + GF
Sbjct: 728 APGSQDHQQGF 738


>gi13540549
          Length = 994

 Score =  744 bits (1922), Expect = 0.0,   Method: Compositional matrix adjust.
 Identities = 381/532 (71%), Positives = 421/532 (79%), Gaps = 49/532 (9%)

Query: 1   DIMFIVDILINFRTTYVNANEEVVSHPGRIAVHYFKGWFLIDMVAAIPFDLLIFGSGSEE 60
           DIMF+VDI+INFRTTYVN N+EVVSHP RIAVHYFKGWFLIDMVAAIPFDLLIF +GS+E
Sbjct: 308 DIMFVVDIVINFRTTYVNTNDEVVSHPRRIAVHYFKGWFLIDMVAAIPFDLLIFRTGSDE 367

Query: 61  ---LIGLLKTARLLRLVRVARKLDRYSEYGAAVLFLLMCTFALIAHWLACIWYAIGNMEQ 117
              LIGLLKTARLLRLVRVARKLDRYSEYGAAVLFLLMCTFALIAHWLACIWYAIGN+E+
Sbjct: 368 TTTLIGLLKTARLLRLVRVARKLDRYSEYGAAVLFLLMCTFALIAHWLACIWYAIGNVER 427

Query: 118 PHMDSRIGWLHNLGDQIGKPYNSSG-LGGPSIKDKYVTALYFTFSSLTSVGFGNVSPNTN 176
           P+++ +IGWL +LG Q+GK YN S    GPS++DKYVTALYFTFSSLTSVGFGNVSPNTN
Sbjct: 428 PYLEHKIGWLDSLGVQLGKRYNGSDPASGPSVQDKYVTALYFTFSSLTSVGFGNVSPNTN 487

Query: 177 SEKIFSICVMLIGSLMYASIFGNVSAIIQRLYSGTARYHTQMLRVREFIRFHQIPNPLRQ 236
           SEK+FSICVMLIGSLMYASIFGNVSAIIQRLYSGTARYHTQMLRV+EFIRFHQIPNPLRQ
Sbjct: 488 SEKVFSICVMLIGSLMYASIFGNVSAIIQRLYSGTARYHTQMLRVKEFIRFHQIPNPLRQ 547

Query: 237 RLEEYFQHAWSYTNGIDMNAVLKGFPECLQADICLHLNRSLLQHCKPFRGATKGCLRALA 296
           RLEEYFQHAWSYTNGIDMNAVLKGFPECLQADICLHL+R+LLQHC  F GA KGCLRALA
Sbjct: 548 RLEEYFQHAWSYTNGIDMNAVLKGFPECLQADICLHLHRALLQHCPAFSGAGKGCLRALA 607

Query: 297 MKFKTTHAPPGDTLVHAGDLLTALYFISRGSIEILRGDVVVAILGKNDIFGEPLNLYARP 356
           +KFKTTHAPPGDTLVH GD+L+ LYFISRGSIEILR DVVVAILGKNDIFGEP++L+A+P
Sbjct: 608 VKFKTTHAPPGDTLVHLGDVLSTLYFISRGSIEILRDDVVVAILGKNDIFGEPVSLHAQP 667

Query: 357 GKSNGDVRALTYCDLHKIHRDDLLEVLDMYPEFSDHFWSSLEITFNLRDT-----NMIPG 411
           GKS+ DVRALTYCDLHKI R DLLEVLDMYP F++ FWS LE+TFNLRD      +    
Sbjct: 668 GKSSADVRALTYCDLHKIQRADLLEVLDMYPAFAESFWSKLEVTFNLRDAAGGLHSSPRQ 727

Query: 412 SPGSTELEGGFSRQRKRKLSFRRRTDKDTEQPGEV---------SALGPGRA---GAGPS 459
           +PGS + +G F             +D  +  P E+         S LGPG     GAGP 
Sbjct: 728 APGSQDHQGFF------------LSDNQSGSPHELGPQFPSKGYSLLGPGSQNSMGAGPC 775

Query: 460 SRGRP-----------GGPWGE-----SPSSGPSSPESSEDEGPGRSSSPLR 495
           + G P            G W E      P   P SP+   D  P +  S L 
Sbjct: 776 APGHPDAAPPLSISDASGLWPELLQEMPPRHSPQSPQEDPDCWPLKLGSRLE 827


>gi359320290
          Length = 957

 Score =  744 bits (1922), Expect = 0.0,   Method: Compositional matrix adjust.
 Identities = 353/409 (86%), Positives = 383/409 (93%), Gaps = 4/409 (0%)

Query: 1   DIMFIVDILINFRTTYVNANEEVVSHPGRIAVHYFKGWFLIDMVAAIPFDLLIFGSGSEE 60
           DIMF+VDI+INFRTTYVN N+EVVSHP RIAVHYFKGWFLIDMVAAIPFDLLIF +GS+E
Sbjct: 308 DIMFVVDIVINFRTTYVNTNDEVVSHPRRIAVHYFKGWFLIDMVAAIPFDLLIFRTGSDE 367

Query: 61  ---LIGLLKTARLLRLVRVARKLDRYSEYGAAVLFLLMCTFALIAHWLACIWYAIGNMEQ 117
              LIGLLKTARLLRLVRVARKLDRYSEYGAAVLFLLMCTFALIAHWLACIWYAIGN+E+
Sbjct: 368 TTTLIGLLKTARLLRLVRVARKLDRYSEYGAAVLFLLMCTFALIAHWLACIWYAIGNVER 427

Query: 118 PHMDSRIGWLHNLGDQIGKPYNSSG-LGGPSIKDKYVTALYFTFSSLTSVGFGNVSPNTN 176
           P+++ +IGWL +LG Q+GK YN S    GPS++DKYVTALYFTFSSLTSVGFGNVSPNTN
Sbjct: 428 PYLEPKIGWLDSLGAQLGKRYNGSDPASGPSVQDKYVTALYFTFSSLTSVGFGNVSPNTN 487

Query: 177 SEKIFSICVMLIGSLMYASIFGNVSAIIQRLYSGTARYHTQMLRVREFIRFHQIPNPLRQ 236
           SEK+FSICVMLIGSLMYASIFGNVSAIIQRLYSGTARYHTQMLRV+EFIRFHQIPNPLRQ
Sbjct: 488 SEKVFSICVMLIGSLMYASIFGNVSAIIQRLYSGTARYHTQMLRVKEFIRFHQIPNPLRQ 547

Query: 237 RLEEYFQHAWSYTNGIDMNAVLKGFPECLQADICLHLNRSLLQHCKPFRGATKGCLRALA 296
           RLEEYFQHAWSYTNGIDMNAVLKGFPECLQADICLHL+R+LLQHC  FRGA+KGCLRALA
Sbjct: 548 RLEEYFQHAWSYTNGIDMNAVLKGFPECLQADICLHLHRALLQHCPAFRGASKGCLRALA 607

Query: 297 MKFKTTHAPPGDTLVHAGDLLTALYFISRGSIEILRGDVVVAILGKNDIFGEPLNLYARP 356
           +KFKTTHAPPGDTLVH GD+L+ LYFISRGSIEILR DVVVAILGKNDIFGEP++L+A+P
Sbjct: 608 VKFKTTHAPPGDTLVHLGDVLSTLYFISRGSIEILRDDVVVAILGKNDIFGEPISLHAQP 667

Query: 357 GKSNGDVRALTYCDLHKIHRDDLLEVLDMYPEFSDHFWSSLEITFNLRD 405
           GKS+ DVRALTYCDLHKI R DLLEVLDMYP F+D FWS LE+TFNLRD
Sbjct: 668 GKSSADVRALTYCDLHKIQRADLLEVLDMYPAFADSFWSKLEVTFNLRD 716


>gi344240671
          Length = 945

 Score =  744 bits (1922), Expect = 0.0,   Method: Compositional matrix adjust.
 Identities = 352/414 (85%), Positives = 385/414 (92%), Gaps = 4/414 (0%)

Query: 1   DIMFIVDILINFRTTYVNANEEVVSHPGRIAVHYFKGWFLIDMVAAIPFDLLIFGSGSEE 60
           D+MF+VDI+INFRTTYVN N+EVVSHP RIAVHYFKGWFLIDMVAAIPFDLLIF +GS+E
Sbjct: 331 DVMFVVDIVINFRTTYVNTNDEVVSHPRRIAVHYFKGWFLIDMVAAIPFDLLIFRTGSDE 390

Query: 61  ---LIGLLKTARLLRLVRVARKLDRYSEYGAAVLFLLMCTFALIAHWLACIWYAIGNMEQ 117
              LIGLLKTARLLRLVRVARKLDRYSEYGAAVLFLLMCTFALIAHWLACIWYAIGN+E+
Sbjct: 391 TTTLIGLLKTARLLRLVRVARKLDRYSEYGAAVLFLLMCTFALIAHWLACIWYAIGNVER 450

Query: 118 PHMDSRIGWLHNLGDQIGKPYNSSG-LGGPSIKDKYVTALYFTFSSLTSVGFGNVSPNTN 176
           P+++ +IGWL +LG Q+GK YN S    GPS++DKYVTALYFTFSSLTSVGFGNVSPNTN
Sbjct: 451 PYLEPKIGWLDSLGAQLGKHYNGSDPASGPSVQDKYVTALYFTFSSLTSVGFGNVSPNTN 510

Query: 177 SEKIFSICVMLIGSLMYASIFGNVSAIIQRLYSGTARYHTQMLRVREFIRFHQIPNPLRQ 236
           SEK+FSICVMLIGSLMYASIFGNVSAIIQRLYSGTARYHTQMLRV+EFIRFHQIPNPLRQ
Sbjct: 511 SEKVFSICVMLIGSLMYASIFGNVSAIIQRLYSGTARYHTQMLRVKEFIRFHQIPNPLRQ 570

Query: 237 RLEEYFQHAWSYTNGIDMNAVLKGFPECLQADICLHLNRSLLQHCKPFRGATKGCLRALA 296
           RLEEYFQHAWSYTNGIDMNAVLKGFPECLQADICLHL+R+LLQHC  F GA+KGCLRALA
Sbjct: 571 RLEEYFQHAWSYTNGIDMNAVLKGFPECLQADICLHLHRALLQHCPAFHGASKGCLRALA 630

Query: 297 MKFKTTHAPPGDTLVHAGDLLTALYFISRGSIEILRGDVVVAILGKNDIFGEPLNLYARP 356
           +KFKTTHAPPGDTLVH GD+L+ LYFISRGSIEILR DVVVAILGKNDIFGEP++L+ARP
Sbjct: 631 VKFKTTHAPPGDTLVHLGDVLSTLYFISRGSIEILRDDVVVAILGKNDIFGEPVSLHARP 690

Query: 357 GKSNGDVRALTYCDLHKIHRDDLLEVLDMYPEFSDHFWSSLEITFNLRDTNMIP 410
           GKS+ DVRALTYCDLHKIHR DLLEVLD+YP F+D FW+ LE+TFNLRD +  P
Sbjct: 691 GKSSADVRALTYCDLHKIHRADLLEVLDLYPAFADTFWNKLEVTFNLRDVSAAP 744


>gi354481664
          Length = 949

 Score =  744 bits (1920), Expect = 0.0,   Method: Compositional matrix adjust.
 Identities = 351/411 (85%), Positives = 384/411 (93%), Gaps = 4/411 (0%)

Query: 1   DIMFIVDILINFRTTYVNANEEVVSHPGRIAVHYFKGWFLIDMVAAIPFDLLIFGSGSEE 60
           D+MF+VDI+INFRTTYVN N+EVVSHP RIAVHYFKGWFLIDMVAAIPFDLLIF +GS+E
Sbjct: 308 DVMFVVDIVINFRTTYVNTNDEVVSHPRRIAVHYFKGWFLIDMVAAIPFDLLIFRTGSDE 367

Query: 61  ---LIGLLKTARLLRLVRVARKLDRYSEYGAAVLFLLMCTFALIAHWLACIWYAIGNMEQ 117
              LIGLLKTARLLRLVRVARKLDRYSEYGAAVLFLLMCTFALIAHWLACIWYAIGN+E+
Sbjct: 368 TTTLIGLLKTARLLRLVRVARKLDRYSEYGAAVLFLLMCTFALIAHWLACIWYAIGNVER 427

Query: 118 PHMDSRIGWLHNLGDQIGKPYNSSG-LGGPSIKDKYVTALYFTFSSLTSVGFGNVSPNTN 176
           P+++ +IGWL +LG Q+GK YN S    GPS++DKYVTALYFTFSSLTSVGFGNVSPNTN
Sbjct: 428 PYLEPKIGWLDSLGAQLGKHYNGSDPASGPSVQDKYVTALYFTFSSLTSVGFGNVSPNTN 487

Query: 177 SEKIFSICVMLIGSLMYASIFGNVSAIIQRLYSGTARYHTQMLRVREFIRFHQIPNPLRQ 236
           SEK+FSICVMLIGSLMYASIFGNVSAIIQRLYSGTARYHTQMLRV+EFIRFHQIPNPLRQ
Sbjct: 488 SEKVFSICVMLIGSLMYASIFGNVSAIIQRLYSGTARYHTQMLRVKEFIRFHQIPNPLRQ 547

Query: 237 RLEEYFQHAWSYTNGIDMNAVLKGFPECLQADICLHLNRSLLQHCKPFRGATKGCLRALA 296
           RLEEYFQHAWSYTNGIDMNAVLKGFPECLQADICLHL+R+LLQHC  F GA+KGCLRALA
Sbjct: 548 RLEEYFQHAWSYTNGIDMNAVLKGFPECLQADICLHLHRALLQHCPAFHGASKGCLRALA 607

Query: 297 MKFKTTHAPPGDTLVHAGDLLTALYFISRGSIEILRGDVVVAILGKNDIFGEPLNLYARP 356
           +KFKTTHAPPGDTLVH GD+L+ LYFISRGSIEILR DVVVAILGKNDIFGEP++L+ARP
Sbjct: 608 VKFKTTHAPPGDTLVHLGDVLSTLYFISRGSIEILRDDVVVAILGKNDIFGEPVSLHARP 667

Query: 357 GKSNGDVRALTYCDLHKIHRDDLLEVLDMYPEFSDHFWSSLEITFNLRDTN 407
           GKS+ DVRALTYCDLHKIHR DLLEVLD+YP F+D FW+ LE+TFNLRD +
Sbjct: 668 GKSSADVRALTYCDLHKIHRADLLEVLDLYPAFADTFWNKLEVTFNLRDAD 718


>gi119614715
          Length = 959

 Score =  744 bits (1920), Expect = 0.0,   Method: Compositional matrix adjust.
 Identities = 383/532 (71%), Positives = 422/532 (79%), Gaps = 49/532 (9%)

Query: 1   DIMFIVDILINFRTTYVNANEEVVSHPGRIAVHYFKGWFLIDMVAAIPFDLLIFGSGSEE 60
           DIMF+VDI+INFRTTYVN N+EVVSHP RIAVHYFKGWFLIDMVAAIPFDLLIF +GS+E
Sbjct: 273 DIMFVVDIVINFRTTYVNTNDEVVSHPRRIAVHYFKGWFLIDMVAAIPFDLLIFRTGSDE 332

Query: 61  ---LIGLLKTARLLRLVRVARKLDRYSEYGAAVLFLLMCTFALIAHWLACIWYAIGNMEQ 117
              LIGLLKTARLLRLVRVARKLDRYSEYGAAVLFLLMCTFALIAHWLACIWYAIGN+E+
Sbjct: 333 TTTLIGLLKTARLLRLVRVARKLDRYSEYGAAVLFLLMCTFALIAHWLACIWYAIGNVER 392

Query: 118 PHMDSRIGWLHNLGDQIGKPYNSSG-LGGPSIKDKYVTALYFTFSSLTSVGFGNVSPNTN 176
           P+++ +IGWL +LG Q+GK YN S    GPS++DKYVTALYFTFSSLTSVGFGNVSPNTN
Sbjct: 393 PYLEHKIGWLDSLGVQLGKRYNGSDPASGPSVQDKYVTALYFTFSSLTSVGFGNVSPNTN 452

Query: 177 SEKIFSICVMLIGSLMYASIFGNVSAIIQRLYSGTARYHTQMLRVREFIRFHQIPNPLRQ 236
           SEK+FSICVMLIGSLMYASIFGNVSAIIQRLYSGTARYHTQMLRV+EFIRFHQIPNPLRQ
Sbjct: 453 SEKVFSICVMLIGSLMYASIFGNVSAIIQRLYSGTARYHTQMLRVKEFIRFHQIPNPLRQ 512

Query: 237 RLEEYFQHAWSYTNGIDMNAVLKGFPECLQADICLHLNRSLLQHCKPFRGATKGCLRALA 296
           RLEEYFQHAWSYTNGIDMNAVLKGFPECLQADICLHL+R+LLQHC  F GA KGCLRALA
Sbjct: 513 RLEEYFQHAWSYTNGIDMNAVLKGFPECLQADICLHLHRALLQHCPAFSGAGKGCLRALA 572

Query: 297 MKFKTTHAPPGDTLVHAGDLLTALYFISRGSIEILRGDVVVAILGKNDIFGEPLNLYARP 356
           +KFKTTHAPPGDTLVH GD+L+ LYFISRGSIEILR DVVVAILGKNDIFGEP++L+A+P
Sbjct: 573 VKFKTTHAPPGDTLVHLGDVLSTLYFISRGSIEILRDDVVVAILGKNDIFGEPVSLHAQP 632

Query: 357 GKSNGDVRALTYCDLHKIHRDDLLEVLDMYPEFSDHFWSSLEITFNLRD-TNMIPGS--- 412
           GKS+ DVRALTYCDLHKI R DLLEVLDMYP F++ FWS LE+TFNLRD T  +  S   
Sbjct: 633 GKSSADVRALTYCDLHKIQRADLLEVLDMYPAFAESFWSKLEVTFNLRDVTGGLHSSPRQ 692

Query: 413 -PGSTELEGGFSRQRKRKLSFRRRTDKDTEQPGEV---------SALGPGRA---GAGPS 459
            PGS + +G F             +D  +  P E+         S LGPG     GAGP 
Sbjct: 693 APGSQDHQGFF------------LSDNQSGSPHELGPQFPSKGYSLLGPGSQNSMGAGPC 740

Query: 460 SRGRP-----------GGPWGE-----SPSSGPSSPESSEDEGPGRSSSPLR 495
           + G P            G W E      P   P SP+   D  P +  S L 
Sbjct: 741 APGHPDAAPPLSISDASGLWPELLQEMPPRHSPQSPQEDPDCWPLKLGSRLE 792


>gi119614714
          Length = 959

 Score =  743 bits (1919), Expect = 0.0,   Method: Compositional matrix adjust.
 Identities = 381/532 (71%), Positives = 421/532 (79%), Gaps = 49/532 (9%)

Query: 1   DIMFIVDILINFRTTYVNANEEVVSHPGRIAVHYFKGWFLIDMVAAIPFDLLIFGSGSEE 60
           DIMF+VDI+INFRTTYVN N+EVVSHP RIAVHYFKGWFLIDMVAAIPFDLLIF +GS+E
Sbjct: 273 DIMFVVDIVINFRTTYVNTNDEVVSHPRRIAVHYFKGWFLIDMVAAIPFDLLIFRTGSDE 332

Query: 61  ---LIGLLKTARLLRLVRVARKLDRYSEYGAAVLFLLMCTFALIAHWLACIWYAIGNMEQ 117
              LIGLLKTARLLRLVRVARKLDRYSEYGAAVLFLLMCTFALIAHWLACIWYAIGN+E+
Sbjct: 333 TTTLIGLLKTARLLRLVRVARKLDRYSEYGAAVLFLLMCTFALIAHWLACIWYAIGNVER 392

Query: 118 PHMDSRIGWLHNLGDQIGKPYNSSG-LGGPSIKDKYVTALYFTFSSLTSVGFGNVSPNTN 176
           P+++ +IGWL +LG Q+GK YN S    GPS++DKYVTALYFTFSSLTSVGFGNVSPNTN
Sbjct: 393 PYLEHKIGWLDSLGVQLGKRYNGSDPASGPSVQDKYVTALYFTFSSLTSVGFGNVSPNTN 452

Query: 177 SEKIFSICVMLIGSLMYASIFGNVSAIIQRLYSGTARYHTQMLRVREFIRFHQIPNPLRQ 236
           SEK+FSICVMLIGSLMYASIFGNVSAIIQRLYSGTARYHTQMLRV+EFIRFHQIPNPLRQ
Sbjct: 453 SEKVFSICVMLIGSLMYASIFGNVSAIIQRLYSGTARYHTQMLRVKEFIRFHQIPNPLRQ 512

Query: 237 RLEEYFQHAWSYTNGIDMNAVLKGFPECLQADICLHLNRSLLQHCKPFRGATKGCLRALA 296
           RLEEYFQHAWSYTNGIDMNAVLKGFPECLQADICLHL+R+LLQHC  F GA KGCLRALA
Sbjct: 513 RLEEYFQHAWSYTNGIDMNAVLKGFPECLQADICLHLHRALLQHCPAFSGAGKGCLRALA 572

Query: 297 MKFKTTHAPPGDTLVHAGDLLTALYFISRGSIEILRGDVVVAILGKNDIFGEPLNLYARP 356
           +KFKTTHAPPGDTLVH GD+L+ LYFISRGSIEILR DVVVAILGKNDIFGEP++L+A+P
Sbjct: 573 VKFKTTHAPPGDTLVHLGDVLSTLYFISRGSIEILRDDVVVAILGKNDIFGEPVSLHAQP 632

Query: 357 GKSNGDVRALTYCDLHKIHRDDLLEVLDMYPEFSDHFWSSLEITFNLRDT-----NMIPG 411
           GKS+ DVRALTYCDLHKI R DLLEVLDMYP F++ FWS LE+TFNLRD      +    
Sbjct: 633 GKSSADVRALTYCDLHKIQRADLLEVLDMYPAFAESFWSKLEVTFNLRDAAGGLHSSPRQ 692

Query: 412 SPGSTELEGGFSRQRKRKLSFRRRTDKDTEQPGEV---------SALGPGRA---GAGPS 459
           +PGS + +G F             +D  +  P E+         S LGPG     GAGP 
Sbjct: 693 APGSQDHQGFF------------LSDNQSGSPHELGPQFPSKGYSLLGPGSQNSMGAGPC 740

Query: 460 SRGRP-----------GGPWGE-----SPSSGPSSPESSEDEGPGRSSSPLR 495
           + G P            G W E      P   P SP+   D  P +  S L 
Sbjct: 741 APGHPDAAPPLSISDASGLWPELLQEMPPRHSPQSPQEDPDCWPLKLGSRLE 792


>gi348560445
          Length = 898

 Score =  742 bits (1915), Expect = 0.0,   Method: Compositional matrix adjust.
 Identities = 351/411 (85%), Positives = 384/411 (93%), Gaps = 4/411 (0%)

Query: 1   DIMFIVDILINFRTTYVNANEEVVSHPGRIAVHYFKGWFLIDMVAAIPFDLLIFGSGSEE 60
           DIMF+VDI+INFRTTYVN+N+EVVSHP RIAVHYFKGWFLIDMVAAIPFDLLIF +GS+E
Sbjct: 252 DIMFVVDIVINFRTTYVNSNDEVVSHPRRIAVHYFKGWFLIDMVAAIPFDLLIFRTGSDE 311

Query: 61  ---LIGLLKTARLLRLVRVARKLDRYSEYGAAVLFLLMCTFALIAHWLACIWYAIGNMEQ 117
              LIGLLKTARLLRLVRVARKLDRYSEYGAAVLFLLMCTFALIAHWLACIWYAIGN+E+
Sbjct: 312 TTTLIGLLKTARLLRLVRVARKLDRYSEYGAAVLFLLMCTFALIAHWLACIWYAIGNVER 371

Query: 118 PHMDSRIGWLHNLGDQIGKPYNSSG-LGGPSIKDKYVTALYFTFSSLTSVGFGNVSPNTN 176
           P+++ +IGWL +LG Q+GK YN S    GPS++DKYVTALYFTFSSLTSVGFGNVSPNTN
Sbjct: 372 PYLEPKIGWLDSLGAQLGKHYNGSDPASGPSVQDKYVTALYFTFSSLTSVGFGNVSPNTN 431

Query: 177 SEKIFSICVMLIGSLMYASIFGNVSAIIQRLYSGTARYHTQMLRVREFIRFHQIPNPLRQ 236
           SEK+FSICVMLIGSLMYASIFGNVSAIIQRLYSGTARYHTQMLRV+EFIRFHQIPNPLRQ
Sbjct: 432 SEKVFSICVMLIGSLMYASIFGNVSAIIQRLYSGTARYHTQMLRVKEFIRFHQIPNPLRQ 491

Query: 237 RLEEYFQHAWSYTNGIDMNAVLKGFPECLQADICLHLNRSLLQHCKPFRGATKGCLRALA 296
           RLEEYFQHAWSYTNGIDMNAVLKGFPECLQADICLHL+R+LLQ C  F+GA+KGCLRALA
Sbjct: 492 RLEEYFQHAWSYTNGIDMNAVLKGFPECLQADICLHLHRALLQQCPAFQGASKGCLRALA 551

Query: 297 MKFKTTHAPPGDTLVHAGDLLTALYFISRGSIEILRGDVVVAILGKNDIFGEPLNLYARP 356
           +KFKTTHAPPGDTLVH GD+L+ LYFISRGSIEILR DVVVAILGKNDIFGEP++L+A+P
Sbjct: 552 VKFKTTHAPPGDTLVHLGDVLSTLYFISRGSIEILRDDVVVAILGKNDIFGEPVSLHAQP 611

Query: 357 GKSNGDVRALTYCDLHKIHRDDLLEVLDMYPEFSDHFWSSLEITFNLRDTN 407
           GKS+ DVRALTYCDLHKI R DLLEVLDMYP F+D FWS LE+TFNLRD +
Sbjct: 612 GKSSADVRALTYCDLHKIQRADLLEVLDMYPAFADSFWSKLEVTFNLRDAD 662


>gi351704441
          Length = 986

 Score =  742 bits (1915), Expect = 0.0,   Method: Compositional matrix adjust.
 Identities = 374/486 (76%), Positives = 408/486 (83%), Gaps = 16/486 (3%)

Query: 1   DIMFIVDILINFRTTYVNANEEVVSHPGRIAVHYFKGWFLIDMVAAIPFDLLIFGSGSEE 60
           DIMF+VDI+INFRTTYVN+N+EVVSHP RIAVHYFKGWFLIDMVAAIPFDLLIF +GS+E
Sbjct: 308 DIMFVVDIVINFRTTYVNSNDEVVSHPRRIAVHYFKGWFLIDMVAAIPFDLLIFRTGSDE 367

Query: 61  ---LIGLLKTARLLRLVRVARKLDRYSEYGAAVLFLLMCTFALIAHWLACIWYAIGNMEQ 117
              LIGLLKTARLLRLVRVARKLDRYSEYGAAVLFLLMCTFALIAHWLACIWYAIGN E+
Sbjct: 368 TTTLIGLLKTARLLRLVRVARKLDRYSEYGAAVLFLLMCTFALIAHWLACIWYAIGNGER 427

Query: 118 PHMDSRIGWLHNLGDQIGKPYNSSG-LGGPSIKDKYVTALYFTFSSLTSVGFGNVSPNTN 176
           P+++ +IGWL +L  Q+GK YN S    GPS++DKYVTALYFTFSSLTSVGFGNVSPNTN
Sbjct: 428 PYLEPKIGWLDSLSTQLGKHYNGSDPASGPSVQDKYVTALYFTFSSLTSVGFGNVSPNTN 487

Query: 177 SEKIFSICVMLIGSLMYASIFGNVSAIIQRLYSGTARYHTQMLRVREFIRFHQIPNPLRQ 236
           SEK+FSICVMLIGSLMYASIFGNVSAIIQRLYSGTARYHTQMLRV+EFIRFHQIPNPLRQ
Sbjct: 488 SEKVFSICVMLIGSLMYASIFGNVSAIIQRLYSGTARYHTQMLRVKEFIRFHQIPNPLRQ 547

Query: 237 RLEEYFQHAWSYTNGIDMNAVLKGFPECLQADICLHLNRSLLQHCKPFRGATKGCLRALA 296
           RLEEYFQHAWSYTNGIDMNAVLKGFPECLQADICLHL+RSLLQHC  FRGA+KGCLRALA
Sbjct: 548 RLEEYFQHAWSYTNGIDMNAVLKGFPECLQADICLHLHRSLLQHCPAFRGASKGCLRALA 607

Query: 297 MKFKTTHAPPGDTLVHAGDLLTALYFISRGSIEILRGDVVVAILGKNDIFGEPLNLYARP 356
           +KFKTTHAPPGDTLVH GD+L+ LYFISRGSIEILR DVVVAILGKNDIFGEP++L ARP
Sbjct: 608 VKFKTTHAPPGDTLVHLGDVLSMLYFISRGSIEILRDDVVVAILGKNDIFGEPVSLPARP 667

Query: 357 GKSNGDVRALTYCDLHKIHRDDLLEVLDMYPEFSDHFWSSLEITFNLRDTN-MIPGSPGS 415
           GKS+ DVRALTYCDLHKI   DLLEVLDMYP F+D FWS LE+TFNLRD N  +  SP  
Sbjct: 668 GKSSADVRALTYCDLHKIQWADLLEVLDMYPAFADSFWSKLEVTFNLRDVNGGLQSSPQQ 727

Query: 416 TELEGGFSRQRKRKLSFRRRTDKDTEQPGEVSAL-GPGRAG---AGPSSRGRPGGP--WG 469
                  SRQ  +           +  P +  +L GPG      A P + G PG P   G
Sbjct: 728 NP-----SRQDHQGFFLNDNQSAGSPAPFQGYSLSGPGSPTSIVARPHAPGYPGAPPSLG 782

Query: 470 ESPSSG 475
            S +SG
Sbjct: 783 ISDASG 788


>gi194383152
          Length = 958

 Score =  741 bits (1913), Expect = 0.0,   Method: Compositional matrix adjust.
 Identities = 357/431 (82%), Positives = 391/431 (90%), Gaps = 9/431 (2%)

Query: 1   DIMFIVDILINFRTTYVNANEEVVSHPGRIAVHYFKGWFLIDMVAAIPFDLLIFGSGSEE 60
           DIMF+VDI+INFRTTYVN N+EVVSHP RIAVHYFKGWFLIDMVAAIPFDLLIF +GS+E
Sbjct: 308 DIMFVVDIVINFRTTYVNTNDEVVSHPRRIAVHYFKGWFLIDMVAAIPFDLLIFRTGSDE 367

Query: 61  ---LIGLLKTARLLRLVRVARKLDRYSEYGAAVLFLLMCTFALIAHWLACIWYAIGNMEQ 117
              LIGLLKTARLLRLVRVARKLDRYSEYGAAVLFLLMCTFALIAHWLACIWYAIGN+E+
Sbjct: 368 TTTLIGLLKTARLLRLVRVARKLDRYSEYGAAVLFLLMCTFALIAHWLACIWYAIGNVER 427

Query: 118 PHMDSRIGWLHNLGDQIGKPYNSSG-LGGPSIKDKYVTALYFTFSSLTSVGFGNVSPNTN 176
           P+++ +IGWL +LG Q+GK YN SG   GPS++DKYVTALYFTFSSLTSVGFGNVSPNTN
Sbjct: 428 PYLEHKIGWLDSLGVQLGKRYNGSGPASGPSVQDKYVTALYFTFSSLTSVGFGNVSPNTN 487

Query: 177 SEKIFSICVMLIGSLMYASIFGNVSAIIQRLYSGTARYHTQMLRVREFIRFHQIPNPLRQ 236
           SEK+FSICVMLIGSLMYASIFGNVSAIIQRLYSGTARYHTQMLRV+EFIRFHQIPNPLRQ
Sbjct: 488 SEKVFSICVMLIGSLMYASIFGNVSAIIQRLYSGTARYHTQMLRVKEFIRFHQIPNPLRQ 547

Query: 237 RLEEYFQHAWSYTNGIDMNAVLKGFPECLQADICLHLNRSLLQHCKPFRGATKGCLRALA 296
           RLEEYFQHAWSYTNGIDMNAVLKGFPECLQADICLHL+R+LLQHC  F GA KGCLRALA
Sbjct: 548 RLEEYFQHAWSYTNGIDMNAVLKGFPECLQADICLHLHRALLQHCPAFSGAGKGCLRALA 607

Query: 297 MKFKTTHAPPGDTLVHAGDLLTALYFISRGSIEILRGDVVVAILGKNDIFGEPLNLYARP 356
           +KFKTTHAPPGDTLVH GD+L+ LYFISRGSIEILR DVVVAILGKNDIFGEP++L+A+P
Sbjct: 608 VKFKTTHAPPGDTLVHLGDVLSTLYFISRGSIEILRDDVVVAILGKNDIFGEPVSLHAQP 667

Query: 357 GKSNGDVRALTYCDLHKIHRDDLLEVLDMYPEFSDHFWSSLEITFNLRDT-----NMIPG 411
           GKS+ DVRALTYCDLHKI R DLLEVLDMYP F++ FWS LE+TFNLRD      +    
Sbjct: 668 GKSSADVRALTYCDLHKIQRADLLEVLDMYPAFAESFWSKLEVTFNLRDAAGGLHSSPRQ 727

Query: 412 SPGSTELEGGF 422
           +PGS + +G F
Sbjct: 728 APGSQDHQGFF 738


>gi296201767
          Length = 958

 Score =  738 bits (1906), Expect = 0.0,   Method: Compositional matrix adjust.
 Identities = 355/436 (81%), Positives = 392/436 (89%), Gaps = 9/436 (2%)

Query: 1   DIMFIVDILINFRTTYVNANEEVVSHPGRIAVHYFKGWFLIDMVAAIPFDLLIFGSGSEE 60
           DIMF+VDI+INFRTTYVN N+EVVSHP RI VHYFKGWFLIDMVAAIPFDLLIF +GS+E
Sbjct: 308 DIMFVVDIIINFRTTYVNNNDEVVSHPRRIVVHYFKGWFLIDMVAAIPFDLLIFRTGSDE 367

Query: 61  ---LIGLLKTARLLRLVRVARKLDRYSEYGAAVLFLLMCTFALIAHWLACIWYAIGNMEQ 117
              LIGLLKTARLLRLVRVARKLDRYSEYGAAVLFLLMCTFALIAHWLACIWYAIGN+E+
Sbjct: 368 TTTLIGLLKTARLLRLVRVARKLDRYSEYGAAVLFLLMCTFALIAHWLACIWYAIGNVER 427

Query: 118 PHMDSRIGWLHNLGDQIGKPYNSSG-LGGPSIKDKYVTALYFTFSSLTSVGFGNVSPNTN 176
           P+++ +IGWL +LG Q+GK YN S    GPS++DKYVTALYFTFSSLTSVGFGNVSPNTN
Sbjct: 428 PYLEHKIGWLDSLGVQLGKRYNGSDPASGPSVQDKYVTALYFTFSSLTSVGFGNVSPNTN 487

Query: 177 SEKIFSICVMLIGSLMYASIFGNVSAIIQRLYSGTARYHTQMLRVREFIRFHQIPNPLRQ 236
           SEK+FSICVMLIGSLMYASIFGNVSAIIQRLYSGTARYHTQMLRV+EFIRFHQIPNPLRQ
Sbjct: 488 SEKVFSICVMLIGSLMYASIFGNVSAIIQRLYSGTARYHTQMLRVKEFIRFHQIPNPLRQ 547

Query: 237 RLEEYFQHAWSYTNGIDMNAVLKGFPECLQADICLHLNRSLLQHCKPFRGATKGCLRALA 296
           RLEEYFQHAWSYTNGIDMNAVLKGFPECLQADICLHL+R+LLQHC  F GA+KGCLRALA
Sbjct: 548 RLEEYFQHAWSYTNGIDMNAVLKGFPECLQADICLHLHRALLQHCPAFSGASKGCLRALA 607

Query: 297 MKFKTTHAPPGDTLVHAGDLLTALYFISRGSIEILRGDVVVAILGKNDIFGEPLNLYARP 356
           +KFKTTHAPPGDTLVH GD+L+ LYFISRGSIEILR DVVVAILGKNDIFGEP++L+A+P
Sbjct: 608 VKFKTTHAPPGDTLVHLGDVLSTLYFISRGSIEILRDDVVVAILGKNDIFGEPVSLHAQP 667

Query: 357 GKSNGDVRALTYCDLHKIHRDDLLEVLDMYPEFSDHFWSSLEITFNLRDT-----NMIPG 411
           GKS+ DVRALTYCDLHKI R DLLEVLDMYP F+D FWS LE+TFNLR+      +    
Sbjct: 668 GKSSADVRALTYCDLHKIQRADLLEVLDMYPAFADSFWSKLEVTFNLREAAGGLHSSPQQ 727

Query: 412 SPGSTELEGGFSRQRK 427
           +PGS + +G F +  +
Sbjct: 728 APGSQDHQGFFLKDNQ 743


>gi194390974
          Length = 835

 Score =  738 bits (1906), Expect = 0.0,   Method: Compositional matrix adjust.
 Identities = 356/431 (82%), Positives = 390/431 (90%), Gaps = 9/431 (2%)

Query: 1   DIMFIVDILINFRTTYVNANEEVVSHPGRIAVHYFKGWFLIDMVAAIPFDLLIFGSGSEE 60
           DIMF+VDI+INFRTTYVN N+EVVSHP RIAVHYFKGWFLIDMVAAIPFDLLIF +GS+E
Sbjct: 185 DIMFVVDIVINFRTTYVNTNDEVVSHPRRIAVHYFKGWFLIDMVAAIPFDLLIFRTGSDE 244

Query: 61  ---LIGLLKTARLLRLVRVARKLDRYSEYGAAVLFLLMCTFALIAHWLACIWYAIGNMEQ 117
              LIGLLKTARLLRLVRVARKLDRYSEYGAAVLFLLMCTFALIAHWLACIWYAIGN+E+
Sbjct: 245 TTTLIGLLKTARLLRLVRVARKLDRYSEYGAAVLFLLMCTFALIAHWLACIWYAIGNVER 304

Query: 118 PHMDSRIGWLHNLGDQIGKPYNSSG-LGGPSIKDKYVTALYFTFSSLTSVGFGNVSPNTN 176
           P+++ +IGWL +LG Q+GK YN S    GPS++DKYVTALYFTFSSLTSVGFGNVSPNTN
Sbjct: 305 PYLEHKIGWLDSLGVQLGKRYNGSDPASGPSVQDKYVTALYFTFSSLTSVGFGNVSPNTN 364

Query: 177 SEKIFSICVMLIGSLMYASIFGNVSAIIQRLYSGTARYHTQMLRVREFIRFHQIPNPLRQ 236
           SEK+FSICVMLIGSLMYASIFGNVSAIIQRLYSGTARYHTQMLRV+EFIRFHQIPNPLRQ
Sbjct: 365 SEKVFSICVMLIGSLMYASIFGNVSAIIQRLYSGTARYHTQMLRVKEFIRFHQIPNPLRQ 424

Query: 237 RLEEYFQHAWSYTNGIDMNAVLKGFPECLQADICLHLNRSLLQHCKPFRGATKGCLRALA 296
           RLEEYFQHAWSYTNGIDMNAVLKGFPECLQADICLHL+R+LLQHC  F GA KGCLRALA
Sbjct: 425 RLEEYFQHAWSYTNGIDMNAVLKGFPECLQADICLHLHRALLQHCPAFSGAGKGCLRALA 484

Query: 297 MKFKTTHAPPGDTLVHAGDLLTALYFISRGSIEILRGDVVVAILGKNDIFGEPLNLYARP 356
           +KFKTTHAPPGDTLVH GD+L+ LYFISRGSIEILR DVVVAILGKNDIFGEP++L+A+P
Sbjct: 485 VKFKTTHAPPGDTLVHLGDVLSTLYFISRGSIEILRDDVVVAILGKNDIFGEPVSLHAQP 544

Query: 357 GKSNGDVRALTYCDLHKIHRDDLLEVLDMYPEFSDHFWSSLEITFNLRDT-----NMIPG 411
           GKS+ DVRALTYCDLHKI R DLLEVLDMYP F++ FWS LE+TFNLRD      +    
Sbjct: 545 GKSSADVRALTYCDLHKIQRADLLEVLDMYPAFAESFWSKLEVTFNLRDAAGGLHSSPRQ 604

Query: 412 SPGSTELEGGF 422
           +PGS + +G F
Sbjct: 605 APGSQDHQGFF 615


>gi47215607
          Length = 936

 Score =  734 bits (1896), Expect = 0.0,   Method: Compositional matrix adjust.
 Identities = 360/452 (79%), Positives = 390/452 (86%), Gaps = 15/452 (3%)

Query: 1   DIMFIVDILINFRTTYVNANEEVVSHPGRIAVHYFKGWFLIDMVAAIPFDLLIFGSGSE- 59
           DIMF+VDI+INFRTTYVN+NEEVV+   RIAVHY KGWFLIDMVAAIPFDLLIF S  E 
Sbjct: 437 DIMFVVDIIINFRTTYVNSNEEVVTQSSRIAVHYLKGWFLIDMVAAIPFDLLIFRSEDEV 496

Query: 60  ----------ELIGLLKTARLLRLVRVARKLDRYSEYGAAVLFLLMCTFALIAHWLACIW 109
                      LIGLLKTARLLRLVRVARKLDRYSEYGAAVLFLLMCTFALIAHWLACIW
Sbjct: 497 LRGGGEGETTTLIGLLKTARLLRLVRVARKLDRYSEYGAAVLFLLMCTFALIAHWLACIW 556

Query: 110 YAIGNMEQPHMDSRIGWLHNLGDQIGKPYNSSGLG-GPSIKDKYVTALYFTFSSLTSVGF 168
           YAIGN+E+    + IGWL NLG+Q+GK YN S LG GPS +DKYVTALYFTFSSLTSVGF
Sbjct: 557 YAIGNVERS-TSAGIGWLDNLGEQLGKRYNDSVLGSGPSTRDKYVTALYFTFSSLTSVGF 615

Query: 169 GNVSPNTNSEKIFSICVMLIGSLMYASIFGNVSAIIQRLYSGTARYHTQMLRVREFIRFH 228
           GNVSPNTNSEKIFSICVMLIG+LMYASIFGNVSAIIQRLYSGTARYHTQM+RVREFIRFH
Sbjct: 616 GNVSPNTNSEKIFSICVMLIGALMYASIFGNVSAIIQRLYSGTARYHTQMIRVREFIRFH 675

Query: 229 QIPNPLRQRLEEYFQHAWSYTNGIDMNAVLKGFPECLQADICLHLNRSLLQHCKPFRGAT 288
           QIPNPLRQRLEEYFQH WSYTNGIDMNAVLKGFPECLQADICLHLNR+LLQ+CK F+G+T
Sbjct: 676 QIPNPLRQRLEEYFQHEWSYTNGIDMNAVLKGFPECLQADICLHLNRTLLQNCKAFKGST 735

Query: 289 KGCLRALAMKFKTTHAPPGDTLVHAGDLLTALYFISRGSIEILRGDVVVAILGKNDIFGE 348
           KGCL+ALAM+FKTTHAPPGDTLVHAGDL++ALYFISRGSIEIL+G VVVAILGKNDIFGE
Sbjct: 736 KGCLKALAMRFKTTHAPPGDTLVHAGDLISALYFISRGSIEILKGRVVVAILGKNDIFGE 795

Query: 349 PLNLYARPGKSNGDVRALTYCDLHKIHRDDLLEVLDMYPEFSDHFWSSLEITFNLRDTNM 408
           P+NL   PGKS  DVRALTYCDLHKI R+D+LEVLDMYPEF D FWS+LEITFNL D N 
Sbjct: 796 PINLSVLPGKSRADVRALTYCDLHKISREDMLEVLDMYPEFCDTFWSNLEITFNLSDLNN 855

Query: 409 IPGSPGSTELEGGFSRQRKRKLSFRRRTDKDT 440
             G+  S   E  F + +++     RRTD  T
Sbjct: 856 GAGAEDSDSDE--FYKPKRKHRRSLRRTDTRT 885


>gi355697197
          Length = 412

 Score =  722 bits (1864), Expect = 0.0,   Method: Compositional matrix adjust.
 Identities = 348/355 (98%), Positives = 349/355 (98%)

Query: 107 CIWYAIGNMEQPHMDSRIGWLHNLGDQIGKPYNSSGLGGPSIKDKYVTALYFTFSSLTSV 166
           CIWYAIGNMEQPHMDSRIGWLHNLGDQIGKPYNSSGLGGPSIKDKYV ALYFTFSSLTSV
Sbjct: 1   CIWYAIGNMEQPHMDSRIGWLHNLGDQIGKPYNSSGLGGPSIKDKYVIALYFTFSSLTSV 60

Query: 167 GFGNVSPNTNSEKIFSICVMLIGSLMYASIFGNVSAIIQRLYSGTARYHTQMLRVREFIR 226
           GFGNVSPNTNSEKIFSICVMLIGSLMYASIFGNVSAIIQRLYSGTARYHTQMLRVREFIR
Sbjct: 61  GFGNVSPNTNSEKIFSICVMLIGSLMYASIFGNVSAIIQRLYSGTARYHTQMLRVREFIR 120

Query: 227 FHQIPNPLRQRLEEYFQHAWSYTNGIDMNAVLKGFPECLQADICLHLNRSLLQHCKPFRG 286
           FHQIPNPLRQRLEEYFQHAWSYTNGIDMNAVLKGFPECLQADICLHLNRSLLQHCKPFRG
Sbjct: 121 FHQIPNPLRQRLEEYFQHAWSYTNGIDMNAVLKGFPECLQADICLHLNRSLLQHCKPFRG 180

Query: 287 ATKGCLRALAMKFKTTHAPPGDTLVHAGDLLTALYFISRGSIEILRGDVVVAILGKNDIF 346
           ATKGCLRALAMKFKTTHAPPGDTLVHAGDLLTALYFISRGSIEILRGDVVVAILGKNDIF
Sbjct: 181 ATKGCLRALAMKFKTTHAPPGDTLVHAGDLLTALYFISRGSIEILRGDVVVAILGKNDIF 240

Query: 347 GEPLNLYARPGKSNGDVRALTYCDLHKIHRDDLLEVLDMYPEFSDHFWSSLEITFNLRDT 406
           GEPLNLYARPGKSNGDVRALTYCDLHKIHRDDLLEVLDMYPEFSDHFWSSLEITFNLRDT
Sbjct: 241 GEPLNLYARPGKSNGDVRALTYCDLHKIHRDDLLEVLDMYPEFSDHFWSSLEITFNLRDT 300

Query: 407 NMIPGSPGSTELEGGFSRQRKRKLSFRRRTDKDTEQPGEVSALGPGRAGAGPSSR 461
           NMIPGSPGS ELEGGF+   KRKLSFRRRTDKD EQPGEVSALGPGRAGAGPSSR
Sbjct: 301 NMIPGSPGSGELEGGFNXXXKRKLSFRRRTDKDPEQPGEVSALGPGRAGAGPSSR 355


>gi45945867
          Length = 773

 Score =  711 bits (1836), Expect = 0.0,   Method: Compositional matrix adjust.
 Identities = 341/341 (100%), Positives = 341/341 (100%)

Query: 1   DIMFIVDILINFRTTYVNANEEVVSHPGRIAVHYFKGWFLIDMVAAIPFDLLIFGSGSEE 60
           DIMFIVDILINFRTTYVNANEEVVSHPGRIAVHYFKGWFLIDMVAAIPFDLLIFGSGSEE
Sbjct: 345 DIMFIVDILINFRTTYVNANEEVVSHPGRIAVHYFKGWFLIDMVAAIPFDLLIFGSGSEE 404

Query: 61  LIGLLKTARLLRLVRVARKLDRYSEYGAAVLFLLMCTFALIAHWLACIWYAIGNMEQPHM 120
           LIGLLKTARLLRLVRVARKLDRYSEYGAAVLFLLMCTFALIAHWLACIWYAIGNMEQPHM
Sbjct: 405 LIGLLKTARLLRLVRVARKLDRYSEYGAAVLFLLMCTFALIAHWLACIWYAIGNMEQPHM 464

Query: 121 DSRIGWLHNLGDQIGKPYNSSGLGGPSIKDKYVTALYFTFSSLTSVGFGNVSPNTNSEKI 180
           DSRIGWLHNLGDQIGKPYNSSGLGGPSIKDKYVTALYFTFSSLTSVGFGNVSPNTNSEKI
Sbjct: 465 DSRIGWLHNLGDQIGKPYNSSGLGGPSIKDKYVTALYFTFSSLTSVGFGNVSPNTNSEKI 524

Query: 181 FSICVMLIGSLMYASIFGNVSAIIQRLYSGTARYHTQMLRVREFIRFHQIPNPLRQRLEE 240
           FSICVMLIGSLMYASIFGNVSAIIQRLYSGTARYHTQMLRVREFIRFHQIPNPLRQRLEE
Sbjct: 525 FSICVMLIGSLMYASIFGNVSAIIQRLYSGTARYHTQMLRVREFIRFHQIPNPLRQRLEE 584

Query: 241 YFQHAWSYTNGIDMNAVLKGFPECLQADICLHLNRSLLQHCKPFRGATKGCLRALAMKFK 300
           YFQHAWSYTNGIDMNAVLKGFPECLQADICLHLNRSLLQHCKPFRGATKGCLRALAMKFK
Sbjct: 585 YFQHAWSYTNGIDMNAVLKGFPECLQADICLHLNRSLLQHCKPFRGATKGCLRALAMKFK 644

Query: 301 TTHAPPGDTLVHAGDLLTALYFISRGSIEILRGDVVVAILG 341
           TTHAPPGDTLVHAGDLLTALYFISRGSIEILRGDVVVAILG
Sbjct: 645 TTHAPPGDTLVHAGDLLTALYFISRGSIEILRGDVVVAILG 685


>gi30583511
          Length = 772

 Score =  711 bits (1836), Expect = 0.0,   Method: Compositional matrix adjust.
 Identities = 341/341 (100%), Positives = 341/341 (100%)

Query: 1   DIMFIVDILINFRTTYVNANEEVVSHPGRIAVHYFKGWFLIDMVAAIPFDLLIFGSGSEE 60
           DIMFIVDILINFRTTYVNANEEVVSHPGRIAVHYFKGWFLIDMVAAIPFDLLIFGSGSEE
Sbjct: 344 DIMFIVDILINFRTTYVNANEEVVSHPGRIAVHYFKGWFLIDMVAAIPFDLLIFGSGSEE 403

Query: 61  LIGLLKTARLLRLVRVARKLDRYSEYGAAVLFLLMCTFALIAHWLACIWYAIGNMEQPHM 120
           LIGLLKTARLLRLVRVARKLDRYSEYGAAVLFLLMCTFALIAHWLACIWYAIGNMEQPHM
Sbjct: 404 LIGLLKTARLLRLVRVARKLDRYSEYGAAVLFLLMCTFALIAHWLACIWYAIGNMEQPHM 463

Query: 121 DSRIGWLHNLGDQIGKPYNSSGLGGPSIKDKYVTALYFTFSSLTSVGFGNVSPNTNSEKI 180
           DSRIGWLHNLGDQIGKPYNSSGLGGPSIKDKYVTALYFTFSSLTSVGFGNVSPNTNSEKI
Sbjct: 464 DSRIGWLHNLGDQIGKPYNSSGLGGPSIKDKYVTALYFTFSSLTSVGFGNVSPNTNSEKI 523

Query: 181 FSICVMLIGSLMYASIFGNVSAIIQRLYSGTARYHTQMLRVREFIRFHQIPNPLRQRLEE 240
           FSICVMLIGSLMYASIFGNVSAIIQRLYSGTARYHTQMLRVREFIRFHQIPNPLRQRLEE
Sbjct: 524 FSICVMLIGSLMYASIFGNVSAIIQRLYSGTARYHTQMLRVREFIRFHQIPNPLRQRLEE 583

Query: 241 YFQHAWSYTNGIDMNAVLKGFPECLQADICLHLNRSLLQHCKPFRGATKGCLRALAMKFK 300
           YFQHAWSYTNGIDMNAVLKGFPECLQADICLHLNRSLLQHCKPFRGATKGCLRALAMKFK
Sbjct: 584 YFQHAWSYTNGIDMNAVLKGFPECLQADICLHLNRSLLQHCKPFRGATKGCLRALAMKFK 643

Query: 301 TTHAPPGDTLVHAGDLLTALYFISRGSIEILRGDVVVAILG 341
           TTHAPPGDTLVHAGDLLTALYFISRGSIEILRGDVVVAILG
Sbjct: 644 TTHAPPGDTLVHAGDLLTALYFISRGSIEILRGDVVVAILG 684


>gi26051271
          Length = 888

 Score =  710 bits (1833), Expect = 0.0,   Method: Compositional matrix adjust.
 Identities = 341/341 (100%), Positives = 341/341 (100%)

Query: 1   DIMFIVDILINFRTTYVNANEEVVSHPGRIAVHYFKGWFLIDMVAAIPFDLLIFGSGSEE 60
           DIMFIVDILINFRTTYVNANEEVVSHPGRIAVHYFKGWFLIDMVAAIPFDLLIFGSGSEE
Sbjct: 460 DIMFIVDILINFRTTYVNANEEVVSHPGRIAVHYFKGWFLIDMVAAIPFDLLIFGSGSEE 519

Query: 61  LIGLLKTARLLRLVRVARKLDRYSEYGAAVLFLLMCTFALIAHWLACIWYAIGNMEQPHM 120
           LIGLLKTARLLRLVRVARKLDRYSEYGAAVLFLLMCTFALIAHWLACIWYAIGNMEQPHM
Sbjct: 520 LIGLLKTARLLRLVRVARKLDRYSEYGAAVLFLLMCTFALIAHWLACIWYAIGNMEQPHM 579

Query: 121 DSRIGWLHNLGDQIGKPYNSSGLGGPSIKDKYVTALYFTFSSLTSVGFGNVSPNTNSEKI 180
           DSRIGWLHNLGDQIGKPYNSSGLGGPSIKDKYVTALYFTFSSLTSVGFGNVSPNTNSEKI
Sbjct: 580 DSRIGWLHNLGDQIGKPYNSSGLGGPSIKDKYVTALYFTFSSLTSVGFGNVSPNTNSEKI 639

Query: 181 FSICVMLIGSLMYASIFGNVSAIIQRLYSGTARYHTQMLRVREFIRFHQIPNPLRQRLEE 240
           FSICVMLIGSLMYASIFGNVSAIIQRLYSGTARYHTQMLRVREFIRFHQIPNPLRQRLEE
Sbjct: 640 FSICVMLIGSLMYASIFGNVSAIIQRLYSGTARYHTQMLRVREFIRFHQIPNPLRQRLEE 699

Query: 241 YFQHAWSYTNGIDMNAVLKGFPECLQADICLHLNRSLLQHCKPFRGATKGCLRALAMKFK 300
           YFQHAWSYTNGIDMNAVLKGFPECLQADICLHLNRSLLQHCKPFRGATKGCLRALAMKFK
Sbjct: 700 YFQHAWSYTNGIDMNAVLKGFPECLQADICLHLNRSLLQHCKPFRGATKGCLRALAMKFK 759

Query: 301 TTHAPPGDTLVHAGDLLTALYFISRGSIEILRGDVVVAILG 341
           TTHAPPGDTLVHAGDLLTALYFISRGSIEILRGDVVVAILG
Sbjct: 760 TTHAPPGDTLVHAGDLLTALYFISRGSIEILRGDVVVAILG 800


>gi325651834
          Length = 548

 Score =  710 bits (1833), Expect = 0.0,   Method: Compositional matrix adjust.
 Identities = 341/341 (100%), Positives = 341/341 (100%)

Query: 1   DIMFIVDILINFRTTYVNANEEVVSHPGRIAVHYFKGWFLIDMVAAIPFDLLIFGSGSEE 60
           DIMFIVDILINFRTTYVNANEEVVSHPGRIAVHYFKGWFLIDMVAAIPFDLLIFGSGSEE
Sbjct: 120 DIMFIVDILINFRTTYVNANEEVVSHPGRIAVHYFKGWFLIDMVAAIPFDLLIFGSGSEE 179

Query: 61  LIGLLKTARLLRLVRVARKLDRYSEYGAAVLFLLMCTFALIAHWLACIWYAIGNMEQPHM 120
           LIGLLKTARLLRLVRVARKLDRYSEYGAAVLFLLMCTFALIAHWLACIWYAIGNMEQPHM
Sbjct: 180 LIGLLKTARLLRLVRVARKLDRYSEYGAAVLFLLMCTFALIAHWLACIWYAIGNMEQPHM 239

Query: 121 DSRIGWLHNLGDQIGKPYNSSGLGGPSIKDKYVTALYFTFSSLTSVGFGNVSPNTNSEKI 180
           DSRIGWLHNLGDQIGKPYNSSGLGGPSIKDKYVTALYFTFSSLTSVGFGNVSPNTNSEKI
Sbjct: 240 DSRIGWLHNLGDQIGKPYNSSGLGGPSIKDKYVTALYFTFSSLTSVGFGNVSPNTNSEKI 299

Query: 181 FSICVMLIGSLMYASIFGNVSAIIQRLYSGTARYHTQMLRVREFIRFHQIPNPLRQRLEE 240
           FSICVMLIGSLMYASIFGNVSAIIQRLYSGTARYHTQMLRVREFIRFHQIPNPLRQRLEE
Sbjct: 300 FSICVMLIGSLMYASIFGNVSAIIQRLYSGTARYHTQMLRVREFIRFHQIPNPLRQRLEE 359

Query: 241 YFQHAWSYTNGIDMNAVLKGFPECLQADICLHLNRSLLQHCKPFRGATKGCLRALAMKFK 300
           YFQHAWSYTNGIDMNAVLKGFPECLQADICLHLNRSLLQHCKPFRGATKGCLRALAMKFK
Sbjct: 360 YFQHAWSYTNGIDMNAVLKGFPECLQADICLHLNRSLLQHCKPFRGATKGCLRALAMKFK 419

Query: 301 TTHAPPGDTLVHAGDLLTALYFISRGSIEILRGDVVVAILG 341
           TTHAPPGDTLVHAGDLLTALYFISRGSIEILRGDVVVAILG
Sbjct: 420 TTHAPPGDTLVHAGDLLTALYFISRGSIEILRGDVVVAILG 460


>gi149773580
          Length = 849

 Score =  709 bits (1831), Expect = 0.0,   Method: Compositional matrix adjust.
 Identities = 341/341 (100%), Positives = 341/341 (100%)

Query: 1   DIMFIVDILINFRTTYVNANEEVVSHPGRIAVHYFKGWFLIDMVAAIPFDLLIFGSGSEE 60
           DIMFIVDILINFRTTYVNANEEVVSHPGRIAVHYFKGWFLIDMVAAIPFDLLIFGSGSEE
Sbjct: 469 DIMFIVDILINFRTTYVNANEEVVSHPGRIAVHYFKGWFLIDMVAAIPFDLLIFGSGSEE 528

Query: 61  LIGLLKTARLLRLVRVARKLDRYSEYGAAVLFLLMCTFALIAHWLACIWYAIGNMEQPHM 120
           LIGLLKTARLLRLVRVARKLDRYSEYGAAVLFLLMCTFALIAHWLACIWYAIGNMEQPHM
Sbjct: 529 LIGLLKTARLLRLVRVARKLDRYSEYGAAVLFLLMCTFALIAHWLACIWYAIGNMEQPHM 588

Query: 121 DSRIGWLHNLGDQIGKPYNSSGLGGPSIKDKYVTALYFTFSSLTSVGFGNVSPNTNSEKI 180
           DSRIGWLHNLGDQIGKPYNSSGLGGPSIKDKYVTALYFTFSSLTSVGFGNVSPNTNSEKI
Sbjct: 589 DSRIGWLHNLGDQIGKPYNSSGLGGPSIKDKYVTALYFTFSSLTSVGFGNVSPNTNSEKI 648

Query: 181 FSICVMLIGSLMYASIFGNVSAIIQRLYSGTARYHTQMLRVREFIRFHQIPNPLRQRLEE 240
           FSICVMLIGSLMYASIFGNVSAIIQRLYSGTARYHTQMLRVREFIRFHQIPNPLRQRLEE
Sbjct: 649 FSICVMLIGSLMYASIFGNVSAIIQRLYSGTARYHTQMLRVREFIRFHQIPNPLRQRLEE 708

Query: 241 YFQHAWSYTNGIDMNAVLKGFPECLQADICLHLNRSLLQHCKPFRGATKGCLRALAMKFK 300
           YFQHAWSYTNGIDMNAVLKGFPECLQADICLHLNRSLLQHCKPFRGATKGCLRALAMKFK
Sbjct: 709 YFQHAWSYTNGIDMNAVLKGFPECLQADICLHLNRSLLQHCKPFRGATKGCLRALAMKFK 768

Query: 301 TTHAPPGDTLVHAGDLLTALYFISRGSIEILRGDVVVAILG 341
           TTHAPPGDTLVHAGDLLTALYFISRGSIEILRGDVVVAILG
Sbjct: 769 TTHAPPGDTLVHAGDLLTALYFISRGSIEILRGDVVVAILG 809


>gi119574459
          Length = 832

 Score =  709 bits (1831), Expect = 0.0,   Method: Compositional matrix adjust.
 Identities = 341/341 (100%), Positives = 341/341 (100%)

Query: 1   DIMFIVDILINFRTTYVNANEEVVSHPGRIAVHYFKGWFLIDMVAAIPFDLLIFGSGSEE 60
           DIMFIVDILINFRTTYVNANEEVVSHPGRIAVHYFKGWFLIDMVAAIPFDLLIFGSGSEE
Sbjct: 404 DIMFIVDILINFRTTYVNANEEVVSHPGRIAVHYFKGWFLIDMVAAIPFDLLIFGSGSEE 463

Query: 61  LIGLLKTARLLRLVRVARKLDRYSEYGAAVLFLLMCTFALIAHWLACIWYAIGNMEQPHM 120
           LIGLLKTARLLRLVRVARKLDRYSEYGAAVLFLLMCTFALIAHWLACIWYAIGNMEQPHM
Sbjct: 464 LIGLLKTARLLRLVRVARKLDRYSEYGAAVLFLLMCTFALIAHWLACIWYAIGNMEQPHM 523

Query: 121 DSRIGWLHNLGDQIGKPYNSSGLGGPSIKDKYVTALYFTFSSLTSVGFGNVSPNTNSEKI 180
           DSRIGWLHNLGDQIGKPYNSSGLGGPSIKDKYVTALYFTFSSLTSVGFGNVSPNTNSEKI
Sbjct: 524 DSRIGWLHNLGDQIGKPYNSSGLGGPSIKDKYVTALYFTFSSLTSVGFGNVSPNTNSEKI 583

Query: 181 FSICVMLIGSLMYASIFGNVSAIIQRLYSGTARYHTQMLRVREFIRFHQIPNPLRQRLEE 240
           FSICVMLIGSLMYASIFGNVSAIIQRLYSGTARYHTQMLRVREFIRFHQIPNPLRQRLEE
Sbjct: 584 FSICVMLIGSLMYASIFGNVSAIIQRLYSGTARYHTQMLRVREFIRFHQIPNPLRQRLEE 643

Query: 241 YFQHAWSYTNGIDMNAVLKGFPECLQADICLHLNRSLLQHCKPFRGATKGCLRALAMKFK 300
           YFQHAWSYTNGIDMNAVLKGFPECLQADICLHLNRSLLQHCKPFRGATKGCLRALAMKFK
Sbjct: 644 YFQHAWSYTNGIDMNAVLKGFPECLQADICLHLNRSLLQHCKPFRGATKGCLRALAMKFK 703

Query: 301 TTHAPPGDTLVHAGDLLTALYFISRGSIEILRGDVVVAILG 341
           TTHAPPGDTLVHAGDLLTALYFISRGSIEILRGDVVVAILG
Sbjct: 704 TTHAPPGDTLVHAGDLLTALYFISRGSIEILRGDVVVAILG 744


>gi384946930
          Length = 547

 Score =  709 bits (1831), Expect = 0.0,   Method: Compositional matrix adjust.
 Identities = 341/341 (100%), Positives = 341/341 (100%)

Query: 1   DIMFIVDILINFRTTYVNANEEVVSHPGRIAVHYFKGWFLIDMVAAIPFDLLIFGSGSEE 60
           DIMFIVDILINFRTTYVNANEEVVSHPGRIAVHYFKGWFLIDMVAAIPFDLLIFGSGSEE
Sbjct: 120 DIMFIVDILINFRTTYVNANEEVVSHPGRIAVHYFKGWFLIDMVAAIPFDLLIFGSGSEE 179

Query: 61  LIGLLKTARLLRLVRVARKLDRYSEYGAAVLFLLMCTFALIAHWLACIWYAIGNMEQPHM 120
           LIGLLKTARLLRLVRVARKLDRYSEYGAAVLFLLMCTFALIAHWLACIWYAIGNMEQPHM
Sbjct: 180 LIGLLKTARLLRLVRVARKLDRYSEYGAAVLFLLMCTFALIAHWLACIWYAIGNMEQPHM 239

Query: 121 DSRIGWLHNLGDQIGKPYNSSGLGGPSIKDKYVTALYFTFSSLTSVGFGNVSPNTNSEKI 180
           DSRIGWLHNLGDQIGKPYNSSGLGGPSIKDKYVTALYFTFSSLTSVGFGNVSPNTNSEKI
Sbjct: 240 DSRIGWLHNLGDQIGKPYNSSGLGGPSIKDKYVTALYFTFSSLTSVGFGNVSPNTNSEKI 299

Query: 181 FSICVMLIGSLMYASIFGNVSAIIQRLYSGTARYHTQMLRVREFIRFHQIPNPLRQRLEE 240
           FSICVMLIGSLMYASIFGNVSAIIQRLYSGTARYHTQMLRVREFIRFHQIPNPLRQRLEE
Sbjct: 300 FSICVMLIGSLMYASIFGNVSAIIQRLYSGTARYHTQMLRVREFIRFHQIPNPLRQRLEE 359

Query: 241 YFQHAWSYTNGIDMNAVLKGFPECLQADICLHLNRSLLQHCKPFRGATKGCLRALAMKFK 300
           YFQHAWSYTNGIDMNAVLKGFPECLQADICLHLNRSLLQHCKPFRGATKGCLRALAMKFK
Sbjct: 360 YFQHAWSYTNGIDMNAVLKGFPECLQADICLHLNRSLLQHCKPFRGATKGCLRALAMKFK 419

Query: 301 TTHAPPGDTLVHAGDLLTALYFISRGSIEILRGDVVVAILG 341
           TTHAPPGDTLVHAGDLLTALYFISRGSIEILRGDVVVAILG
Sbjct: 420 TTHAPPGDTLVHAGDLLTALYFISRGSIEILRGDVVVAILG 460


>gi11933152
          Length = 888

 Score =  708 bits (1827), Expect = 0.0,   Method: Compositional matrix adjust.
 Identities = 340/341 (99%), Positives = 340/341 (99%)

Query: 1   DIMFIVDILINFRTTYVNANEEVVSHPGRIAVHYFKGWFLIDMVAAIPFDLLIFGSGSEE 60
           DIMFIVDILINFRTTYVNANEEVVSHPGRIAVHYFKGWFLIDMVAAIPFDLLIFGSGSEE
Sbjct: 460 DIMFIVDILINFRTTYVNANEEVVSHPGRIAVHYFKGWFLIDMVAAIPFDLLIFGSGSEE 519

Query: 61  LIGLLKTARLLRLVRVARKLDRYSEYGAAVLFLLMCTFALIAHWLACIWYAIGNMEQPHM 120
           LIGLLKTARLLRLVRVARKLDRYS YGAAVLFLLMCTFALIAHWLACIWYAIGNMEQPHM
Sbjct: 520 LIGLLKTARLLRLVRVARKLDRYSXYGAAVLFLLMCTFALIAHWLACIWYAIGNMEQPHM 579

Query: 121 DSRIGWLHNLGDQIGKPYNSSGLGGPSIKDKYVTALYFTFSSLTSVGFGNVSPNTNSEKI 180
           DSRIGWLHNLGDQIGKPYNSSGLGGPSIKDKYVTALYFTFSSLTSVGFGNVSPNTNSEKI
Sbjct: 580 DSRIGWLHNLGDQIGKPYNSSGLGGPSIKDKYVTALYFTFSSLTSVGFGNVSPNTNSEKI 639

Query: 181 FSICVMLIGSLMYASIFGNVSAIIQRLYSGTARYHTQMLRVREFIRFHQIPNPLRQRLEE 240
           FSICVMLIGSLMYASIFGNVSAIIQRLYSGTARYHTQMLRVREFIRFHQIPNPLRQRLEE
Sbjct: 640 FSICVMLIGSLMYASIFGNVSAIIQRLYSGTARYHTQMLRVREFIRFHQIPNPLRQRLEE 699

Query: 241 YFQHAWSYTNGIDMNAVLKGFPECLQADICLHLNRSLLQHCKPFRGATKGCLRALAMKFK 300
           YFQHAWSYTNGIDMNAVLKGFPECLQADICLHLNRSLLQHCKPFRGATKGCLRALAMKFK
Sbjct: 700 YFQHAWSYTNGIDMNAVLKGFPECLQADICLHLNRSLLQHCKPFRGATKGCLRALAMKFK 759

Query: 301 TTHAPPGDTLVHAGDLLTALYFISRGSIEILRGDVVVAILG 341
           TTHAPPGDTLVHAGDLLTALYFISRGSIEILRGDVVVAILG
Sbjct: 760 TTHAPPGDTLVHAGDLLTALYFISRGSIEILRGDVVVAILG 800


>gi198429038
          Length = 1173

 Score =  703 bits (1815), Expect = 0.0,   Method: Compositional matrix adjust.
 Identities = 340/476 (71%), Positives = 384/476 (80%), Gaps = 21/476 (4%)

Query: 1   DIMFIVDILINFRTTYVNANEEVVSHPGRIAVHYFKGWFLIDMVAAIPFDLLIFGSGSEE 60
           DI F++DILINFRTTYVN N+EVVS PG+IA+HYFKGWFLID+VAA+PFDLL+ G G ++
Sbjct: 515 DIFFVIDILINFRTTYVNKNDEVVSKPGKIAIHYFKGWFLIDLVAAVPFDLLVAGQGQQQ 574

Query: 61  ------LIGLLKTARLLRLVRVARKLDRYSEYGAAVLFLLMCTFALIAHWLACIWYAIGN 114
                 LIGLLKTARLLRLVRVARKLDRYSE+GAAVLFLLMCTF LIAHWLACIWYAIGN
Sbjct: 575 EVGITTLIGLLKTARLLRLVRVARKLDRYSEFGAAVLFLLMCTFVLIAHWLACIWYAIGN 634

Query: 115 MEQPHMDSRIGWLHNLGDQIGKPYNSSGLGG--------PSIKDKYVTALYFTFSSLTSV 166
           ME+PH+   IGWL NLG Q+ KPY++S   G        PS KDKY+TALYFTFSSLTSV
Sbjct: 635 MERPHLKDNIGWLDNLGFQLHKPYHNSYANGTMVASSRGPSTKDKYITALYFTFSSLTSV 694

Query: 167 GFGNVSPNTNSEKIFSICVMLIGSLMYASIFGNVSAIIQRLYSGTARYHTQMLRVREFIR 226
           GFGNVSPNTN+EKIFSICVMLIG+LMYASIFGNVSAIIQRLYSGTARYHTQMLRV+EFIR
Sbjct: 695 GFGNVSPNTNNEKIFSICVMLIGALMYASIFGNVSAIIQRLYSGTARYHTQMLRVKEFIR 754

Query: 227 FHQIPNPLRQRLEEYFQHAWSYTNGIDMNAVLKGFPECLQADICLHLNRSLLQHCKPFRG 286
           FHQIPNPLRQRLEEYFQHAWSYTNGIDMN VLKGFPECLQADICLHLNR+LLQ+C   + 
Sbjct: 755 FHQIPNPLRQRLEEYFQHAWSYTNGIDMNMVLKGFPECLQADICLHLNRTLLQNCPALKN 814

Query: 287 ATKGCLRALAMKFKTTHAPPGDTLVHAGDLLTALYFISRGSIEILRGDVVVAILGKNDIF 346
           AT+GCLR L+M+FKTTHAPPGDTLVH GDLL ALYFI+RGSIEIL+ +VVVA+LGK DIF
Sbjct: 815 ATQGCLRMLSMRFKTTHAPPGDTLVHTGDLLPALYFITRGSIEILQNNVVVAVLGKGDIF 874

Query: 347 GEPLNLYARPGKSNGDVRALTYCDLHKIHRDDLLEVLDMYPEFSDHFWSSLEITFNLRDT 406
           GEP++   R GK+   VRALTYCDLHKI R DLLEVLD YPEF + FW++L+IT+NL   
Sbjct: 875 GEPMSYDVRMGKACATVRALTYCDLHKIGRSDLLEVLDSYPEFRETFWANLDITYNLNSG 934

Query: 407 N----MIPGSPGSTELEGGFSRQRKRKLSFRRRTDKDTE---QPGEVSALGPGRAG 455
           +    ++P   GS  L         R +S     D+  E   QP     L P +AG
Sbjct: 935 DPGAGLLPNGRGSRPLSEVEDDAIYRIVSMATEADEYDEPVFQPSRAIDLSPAKAG 990


>gi291237039
          Length = 1288

 Score =  701 bits (1808), Expect = 0.0,   Method: Compositional matrix adjust.
 Identities = 344/443 (77%), Positives = 388/443 (87%), Gaps = 7/443 (1%)

Query: 1    DIMFIVDILINFRTTYVNANEEVVSHPGRIAVHYFKGWFLIDMVAAIPFDLLIFGSGSEE 60
            D+MFI+DILINFRTTYVN N+EVVSHPG+IAVHYFKGWFLID+VAAIPFDLL+FGS ++E
Sbjct: 583  DVMFIIDILINFRTTYVNKNDEVVSHPGKIAVHYFKGWFLIDVVAAIPFDLLLFGSETDE 642

Query: 61   ---LIGLLKTARLLRLVRVARKLDRYSEYGAAVLFLLMCTFALIAHWLACIWYAIGNMEQ 117
               LIGLLKTARLLRLVRVARKLDRYSEYGAAVL LLMCTFALIAHWLACIWYAIGN+E+
Sbjct: 643  TATLIGLLKTARLLRLVRVARKLDRYSEYGAAVLLLLMCTFALIAHWLACIWYAIGNVER 702

Query: 118  PHMDSRIGWLHNLGDQIGKPY-NSSGLGGPSIKDKYVTALYFTFSSLTSVGFGNVSPNTN 176
            P +  +IGWL +L  Q  +PY +++   GP++K KY+TALYFTFSSLTSVGFGNVSPNTN
Sbjct: 703  PMLKYKIGWLDHLAKQTHQPYFDNATNSGPTMKSKYITALYFTFSSLTSVGFGNVSPNTN 762

Query: 177  SEKIFSICVMLIGSLMYASIFGNVSAIIQRLYSGTARYHTQMLRVREFIRFHQIPNPLRQ 236
            SEKIFSICVMLIGSLMYASIFGNVSAIIQRLYSGTARYHTQMLRV+EFIRFHQIPNPLRQ
Sbjct: 763  SEKIFSICVMLIGSLMYASIFGNVSAIIQRLYSGTARYHTQMLRVKEFIRFHQIPNPLRQ 822

Query: 237  RLEEYFQHAWSYTNGIDMNAVLKGFPECLQADICLHLNRSLLQHCKPFRGATKGCLRALA 296
            RLEEYFQHAWSYTNGIDMN VLKGFPECLQADICLHLNR+LL +C  F+GA+ GCLRAL+
Sbjct: 823  RLEEYFQHAWSYTNGIDMNMVLKGFPECLQADICLHLNRNLLNNCPAFKGASPGCLRALS 882

Query: 297  MKFKTTHAPPGDTLVHAGDLLTALYFISRGSIEILRGDVVVAILGKNDIFGEPLNLYARP 356
            MKFKTTHAPPGDTLVH GD+LTALYFISRGSIEIL+ D+V+AILGK+D+FGE   +Y   
Sbjct: 883  MKFKTTHAPPGDTLVHRGDVLTALYFISRGSIEILKDDLVMAILGKDDVFGERFCIYETV 942

Query: 357  GKSNGDVRALTYCDLHKIHRDDLLEVLDMYPEFSDHFWSSLEITFNLRDTNMIP-GSPGS 415
            GKS  +VRALTYCDLHKI RDDLLEVLDMYPEF++HF  +LEITF+LRD  M P     S
Sbjct: 943  GKSKCNVRALTYCDLHKILRDDLLEVLDMYPEFAEHFTKNLEITFDLRDDEMAPLPVSDS 1002

Query: 416  TELEGGFS--RQRKRKLSFRRRT 436
             + E  FS  +++ R+  +RR T
Sbjct: 1003 EDDEISFSGRKKKTRRSMYRRNT 1025


>gi26006812
          Length = 526

 Score =  693 bits (1788), Expect = 0.0,   Method: Compositional matrix adjust.
 Identities = 330/367 (89%), Positives = 350/367 (95%), Gaps = 4/367 (1%)

Query: 1   DIMFIVDILINFRTTYVNANEEVVSHPGRIAVHYFKGWFLIDMVAAIPFDLLIFGSGSEE 60
           DIMFIVDI+INFRTTYVN N+EVVSHPG+IA+HYFKGWFLIDMVAAIPFDLLIF SGS+E
Sbjct: 160 DIMFIVDIVINFRTTYVNINDEVVSHPGKIAIHYFKGWFLIDMVAAIPFDLLIFRSGSDE 219

Query: 61  ---LIGLLKTARLLRLVRVARKLDRYSEYGAAVLFLLMCTFALIAHWLACIWYAIGNMEQ 117
              LIGLLKTARLLRLVRVARKLDRYSEYGAAVLFLLMCTFALIAHWLACIWYAIGN+E+
Sbjct: 220 TTTLIGLLKTARLLRLVRVARKLDRYSEYGAAVLFLLMCTFALIAHWLACIWYAIGNVER 279

Query: 118 PHMDSRIGWLHNLGDQIGKPYNSSGLG-GPSIKDKYVTALYFTFSSLTSVGFGNVSPNTN 176
           P+M+ +IGWL NLGDQIGK YN S L  GPSIKDKYVTALYFTFSSLTSVGFGNVSPNTN
Sbjct: 280 PYMEHKIGWLDNLGDQIGKRYNDSDLSSGPSIKDKYVTALYFTFSSLTSVGFGNVSPNTN 339

Query: 177 SEKIFSICVMLIGSLMYASIFGNVSAIIQRLYSGTARYHTQMLRVREFIRFHQIPNPLRQ 236
           SEKIFSICVMLIGSLMYASIFGNVSAIIQRLYSGTARYHTQMLRV+EFIRFHQIPNPLRQ
Sbjct: 340 SEKIFSICVMLIGSLMYASIFGNVSAIIQRLYSGTARYHTQMLRVKEFIRFHQIPNPLRQ 399

Query: 237 RLEEYFQHAWSYTNGIDMNAVLKGFPECLQADICLHLNRSLLQHCKPFRGATKGCLRALA 296
           RLEEYFQHAWSYTNGIDMNAVLKGFP+CLQADICLHLNR+LLQ+CK FRGA+KGCLRALA
Sbjct: 400 RLEEYFQHAWSYTNGIDMNAVLKGFPDCLQADICLHLNRTLLQNCKAFRGASKGCLRALA 459

Query: 297 MKFKTTHAPPGDTLVHAGDLLTALYFISRGSIEILRGDVVVAILGKNDIFGEPLNLYARP 356
           MKFKTTHAPPGDTLVH GD+LT LYFISRGSIEIL+ D+VVAILGKNDIFGEP++LYARP
Sbjct: 460 MKFKTTHAPPGDTLVHYGDVLTTLYFISRGSIEILKEDIVVAILGKNDIFGEPISLYARP 519

Query: 357 GKSNGDV 363
           GKSN DV
Sbjct: 520 GKSNADV 526


>gi332028911
          Length = 929

 Score =  685 bits (1768), Expect = 0.0,   Method: Compositional matrix adjust.
 Identities = 319/408 (78%), Positives = 367/408 (89%), Gaps = 3/408 (0%)

Query: 1   DIMFIVDILINFRTTYVNANEEVVSHPGRIAVHYFKGWFLIDMVAAIPFDLLIFGSGSEE 60
           D+ FIVDI+INFRTT+VN+N+EVVSHPG+IAVHY KGWF+ID+VAAIPFDLL+ GS ++E
Sbjct: 41  DVTFIVDIIINFRTTFVNSNDEVVSHPGKIAVHYLKGWFIIDLVAAIPFDLLLVGSDTDE 100

Query: 61  ---LIGLLKTARLLRLVRVARKLDRYSEYGAAVLFLLMCTFALIAHWLACIWYAIGNMEQ 117
              LIGLLKTARLLRLVRVARK+DRYSEYGAAVL LLM TFALIAHW+ACIWYAIGN E+
Sbjct: 101 TTTLIGLLKTARLLRLVRVARKIDRYSEYGAAVLLLLMATFALIAHWMACIWYAIGNAER 160

Query: 118 PHMDSRIGWLHNLGDQIGKPYNSSGLGGPSIKDKYVTALYFTFSSLTSVGFGNVSPNTNS 177
           P + S++GWL  L +   + Y  +  GGPSIK +Y+TALYFTFSSLTSVGFGNV+PNT++
Sbjct: 161 PTLKSKVGWLDILANDTHQFYFHNNTGGPSIKSRYITALYFTFSSLTSVGFGNVAPNTDA 220

Query: 178 EKIFSICVMLIGSLMYASIFGNVSAIIQRLYSGTARYHTQMLRVREFIRFHQIPNPLRQR 237
           EKIF+I VMLIGSLMYASIFGNVSAIIQRLYSGTARYHTQMLRVREFIRFHQIPNPLRQR
Sbjct: 221 EKIFTIIVMLIGSLMYASIFGNVSAIIQRLYSGTARYHTQMLRVREFIRFHQIPNPLRQR 280

Query: 238 LEEYFQHAWSYTNGIDMNAVLKGFPECLQADICLHLNRSLLQHCKPFRGATKGCLRALAM 297
           LEEYFQHAW+YTNGIDMN+VLKGFPECLQADICLHLNR+LL +C+ F GA++GCLRAL++
Sbjct: 281 LEEYFQHAWTYTNGIDMNSVLKGFPECLQADICLHLNRNLLSNCRAFEGASQGCLRALSL 340

Query: 298 KFKTTHAPPGDTLVHAGDLLTALYFISRGSIEILRGDVVVAILGKNDIFGEPLNLYARPG 357
           KFKTTHAPPGDTLVH GD+LT+LYFISRGSIEIL+ DVV+AILGK+DIFGE   +Y   G
Sbjct: 341 KFKTTHAPPGDTLVHRGDVLTSLYFISRGSIEILKEDVVMAILGKDDIFGENPCIYPTVG 400

Query: 358 KSNGDVRALTYCDLHKIHRDDLLEVLDMYPEFSDHFWSSLEITFNLRD 405
           KS+ +VRALTYCDLHKIHRDDLL+VL +YPEFS+HF  +LEITF +RD
Sbjct: 401 KSSCNVRALTYCDLHKIHRDDLLDVLALYPEFSNHFSQNLEITFIMRD 448


>gi47218642
          Length = 1329

 Score =  680 bits (1754), Expect = 0.0,   Method: Compositional matrix adjust.
 Identities = 351/548 (64%), Positives = 384/548 (70%), Gaps = 137/548 (25%)

Query: 1    DIMFIVDILINFRTTYVNANEEVVSHPGRIAVHYFKGWFLIDMVAAIPFDLLIFGSGSEE 60
            DIMFIVDILINFRTTYVN NEEVVSHPG+IA+HYFKGWFLIDMVAAIPFDLLIFGSGS+E
Sbjct: 485  DIMFIVDILINFRTTYVNTNEEVVSHPGKIAIHYFKGWFLIDMVAAIPFDLLIFGSGSDE 544

Query: 61   -------------------------------------------------LIGLLKTARLL 71
                                                             LIGLLKTARLL
Sbjct: 545  AALLVQRWAEVLAEAPPKQTLQSREQEGWTLSFLHKIAATDESDVLTTTLIGLLKTARLL 604

Query: 72   RLVRVARKLDRYSEYGAAVLFLLMCTFALIAHWLACIWYAIGNMEQPHMDSRIGWLHNLG 131
            RLVRVARKLDRYSEYGAAVL LLMC FALIAHWLACIWYAIGNME+P+++ +IGWL NLG
Sbjct: 605  RLVRVARKLDRYSEYGAAVLMLLMCIFALIAHWLACIWYAIGNMERPYLEHKIGWLDNLG 664

Query: 132  DQIG--------------------------KPYNSSGLG-GPSIKDKYVTALYFTFSSLT 164
              IG                          K YN S L  GPSIKDKYVTALYFTFSSLT
Sbjct: 665  LSIGDFPSCSLLYWYKRGPATAHHHCLLSGKKYNYSDLSSGPSIKDKYVTALYFTFSSLT 724

Query: 165  SVGFGNVSPNTNSEKIFSICVMLIG----------------------------------- 189
            SVGFGNVSPNTNSEKIFSICVMLIG                                   
Sbjct: 725  SVGFGNVSPNTNSEKIFSICVMLIGCKTCSPADPPSVAHVQPRHTSDVWCHTSAAPGRRG 784

Query: 190  ----------SLMYASIFGNVSAIIQRLYSGTARYHTQMLRVREFIRFHQIPNPLRQRLE 239
                      +LMYASIFGNVSAIIQRLYSGTARYH QMLRV+EFIRFHQIPNPLRQRLE
Sbjct: 785  SRFPSVACLLALMYASIFGNVSAIIQRLYSGTARYHLQMLRVKEFIRFHQIPNPLRQRLE 844

Query: 240  EYFQHAWSYTNGIDMNAVLKGFPECLQADICLHLNRSLLQHCKPFRGATKGCLRALAMKF 299
            EYFQHAW+YTNGIDMN VLKGFPECLQADICLHLN++LL  CK FRGATKGCLRALAM+F
Sbjct: 845  EYFQHAWTYTNGIDMNMVLKGFPECLQADICLHLNKNLLHGCKAFRGATKGCLRALAMRF 904

Query: 300  KTTHAPPGDTLVHAGDLLTALYFISRGSIEILRGDVVVAIL----------------GKN 343
            KTTHAPPGDTLVH+GD+LT LYF+SRGSIEIL+ DVVVAIL                GKN
Sbjct: 905  KTTHAPPGDTLVHSGDVLTVLYFVSRGSIEILKDDVVVAILAPGVCESLPLTAASAAGKN 964

Query: 344  DIFGEPLNLYARPGKSNGDVRALTYCDLHKIHRDDLLEVLDMYPEFSDHFWSSLEITFNL 403
            DIFGE ++L+A+PGKS  DVRAL+YCDLH I R+++LEVLDMYPEF+DHF+++LE+TF+L
Sbjct: 965  DIFGESIHLFAKPGKSCADVRALSYCDLHTIQREEILEVLDMYPEFADHFFTNLELTFDL 1024

Query: 404  RDTNMIPG 411
            RD +   G
Sbjct: 1025 RDEHAKVG 1032


 Score = 62.8 bits (151), Expect = 6e-07,   Method: Compositional matrix adjust.
 Identities = 48/140 (34%), Positives = 66/140 (47%), Gaps = 11/140 (7%)

Query: 542  WGDSRGRQYQELPRCPAPTPSLLNIPLSSPGRRPRGDVESRLDALQRQLNRLETRLSADM 601
            W  +R  Q  E P  P  T +       S      G+VE RLD LQ+ LNRLE+++++D+
Sbjct: 1150 WAQARPGQGAEAPAGPQETAAARED--DSDTELNYGEVEHRLDLLQQHLNRLESQMTSDI 1207

Query: 602  ATVLQLLQRQMTLVPPAYSAV----TTPGPGPTSTSPLLPVSPLPTLTLDSLSQVSQFMA 657
              +LQLLQRQ    PPAYS V     T  P   S +P      L +  ++   + S  + 
Sbjct: 1208 QAILQLLQRQAAAGPPAYSTVAYSTVTSSPDYQSGAPRSQSESLES-AVNKSKEPSSVLV 1266

Query: 658  CEELPP----GAPELPQEGP 673
              E PP     AP    +GP
Sbjct: 1267 RTETPPDQSFAAPSERSQGP 1286


>gi242009126
          Length = 444

 Score =  673 bits (1737), Expect = 0.0,   Method: Compositional matrix adjust.
 Identities = 318/425 (74%), Positives = 364/425 (85%), Gaps = 16/425 (3%)

Query: 1   DIMFIVDILINFRTTYVNANEEVVSHPGRIAVHYFKGWFLIDMVAAIPFDLLIFGSGSEE 60
           D+ FIVDILINFRTTYVN+N+EVVSHPG+IAVHYFKGWF+ID+VAAIPFDLL+ GS ++E
Sbjct: 13  DVTFIVDILINFRTTYVNSNDEVVSHPGKIAVHYFKGWFVIDLVAAIPFDLLLVGSDTDE 72

Query: 61  L----------------IGLLKTARLLRLVRVARKLDRYSEYGAAVLFLLMCTFALIAHW 104
           L                IGLLKTARLLRLVRVARK+DRYSEYGAAVL LLM TFALIAHW
Sbjct: 73  LPTSVSTVSSIDKTTTLIGLLKTARLLRLVRVARKIDRYSEYGAAVLLLLMATFALIAHW 132

Query: 105 LACIWYAIGNMEQPHMDSRIGWLHNLGDQIGKPYNSSGLGGPSIKDKYVTALYFTFSSLT 164
           LACIWYAI N E+  +  ++GWL  L +   + Y  +  GGPSIK KY+TALYFTFSSLT
Sbjct: 133 LACIWYAIANAERSTLKHKVGWLDILANDTHQFYQPNNTGGPSIKSKYITALYFTFSSLT 192

Query: 165 SVGFGNVSPNTNSEKIFSICVMLIGSLMYASIFGNVSAIIQRLYSGTARYHTQMLRVREF 224
           SVGFGNV+PNT++EKIF+ICVML GSLMYASIFGNVSAIIQRLYSGTARYHTQMLRVREF
Sbjct: 193 SVGFGNVAPNTDTEKIFTICVMLAGSLMYASIFGNVSAIIQRLYSGTARYHTQMLRVREF 252

Query: 225 IRFHQIPNPLRQRLEEYFQHAWSYTNGIDMNAVLKGFPECLQADICLHLNRSLLQHCKPF 284
           IRFHQIPNPLRQRLEEYFQHAW+YTNGIDMN+VLKGFPECLQADICLHLNR+LL +C  F
Sbjct: 253 IRFHQIPNPLRQRLEEYFQHAWTYTNGIDMNSVLKGFPECLQADICLHLNRNLLANCSAF 312

Query: 285 RGATKGCLRALAMKFKTTHAPPGDTLVHAGDLLTALYFISRGSIEILRGDVVVAILGKND 344
            GA+ GCLRAL++KFKTTHAPPGDTLVH GD+LT L+FISRGSIEIL+ D+V+AILGK+D
Sbjct: 313 DGASPGCLRALSLKFKTTHAPPGDTLVHKGDVLTHLHFISRGSIEILKDDIVMAILGKDD 372

Query: 345 IFGEPLNLYARPGKSNGDVRALTYCDLHKIHRDDLLEVLDMYPEFSDHFWSSLEITFNLR 404
           IFGE   +Y+  GKS+ +VRALTYCDLH+IHRDDLLEVL +YPEF   F  +LEITFN+R
Sbjct: 373 IFGENPCVYSTIGKSSSNVRALTYCDLHRIHRDDLLEVLSLYPEFYHSFSRNLEITFNMR 432

Query: 405 DTNMI 409
           D +++
Sbjct: 433 DVSVV 437


>gi348542666
          Length = 800

 Score =  670 bits (1728), Expect = 0.0,   Method: Compositional matrix adjust.
 Identities = 315/414 (76%), Positives = 361/414 (87%), Gaps = 6/414 (1%)

Query: 1   DIMFIVDILINFRTTYVNANEEVVSHPGRIAVHYFKGWFLIDMVAAIPFDLLIFGSGSEE 60
           D++FIVDI+IN RTTYV+ N+EVV+ P +IA HY KGWF ID+ AAIPFDLLIF S S+E
Sbjct: 131 DVLFIVDIIINLRTTYVDQNDEVVTQPSQIAKHYIKGWFPIDLFAAIPFDLLIFRSSSDE 190

Query: 61  ---LIGLLKTARLLRLVRVARKLDRYSEYGAAVLFLLMCTFALIAHWLACIWYAIGNMEQ 117
              L  LLKTARLLRLVRVARKLDRYSEYGAAVLFLLMCTF LIAHWLACIWYAIG +E+
Sbjct: 191 MATLTSLLKTARLLRLVRVARKLDRYSEYGAAVLFLLMCTFVLIAHWLACIWYAIGFVER 250

Query: 118 PHMDSRIGWLHNLGDQIGKPYN-SSGLGGPSIKDKYVTALYFTFSSLTSVGFGNVSPNTN 176
           P+ ++  GWL NL +Q+GK YN +    GPS+KDKYVTALYFT SSLTSVGFGNVSPNTN
Sbjct: 251 PYTET--GWLDNLAEQLGKAYNETDSSSGPSVKDKYVTALYFTLSSLTSVGFGNVSPNTN 308

Query: 177 SEKIFSICVMLIGSLMYASIFGNVSAIIQRLYSGTARYHTQMLRVREFIRFHQIPNPLRQ 236
           SEKIFSICVM+IGSLMYASIFGNVSAIIQRLY+GT RYHTQMLRV+EFIRFHQIP  LRQ
Sbjct: 309 SEKIFSICVMVIGSLMYASIFGNVSAIIQRLYTGTTRYHTQMLRVKEFIRFHQIPGSLRQ 368

Query: 237 RLEEYFQHAWSYTNGIDMNAVLKGFPECLQADICLHLNRSLLQHCKPFRGATKGCLRALA 296
           RLEEYFQHAW+YTNGIDMNAVLKGFPE LQADICLHL+RSLLQ+CK FRG ++ CLRAL+
Sbjct: 369 RLEEYFQHAWTYTNGIDMNAVLKGFPESLQADICLHLHRSLLQNCKAFRGGSQACLRALS 428

Query: 297 MKFKTTHAPPGDTLVHAGDLLTALYFISRGSIEILRGDVVVAILGKNDIFGEPLNLYARP 356
           ++FKT HAPPGDTL+H GD+L +L+FIS GSI++ R DVVVAILGKNDIFGE ++LY  P
Sbjct: 429 VRFKTVHAPPGDTLIHYGDILDSLFFISHGSIQVTRDDVVVAILGKNDIFGEHIHLYDEP 488

Query: 357 GKSNGDVRALTYCDLHKIHRDDLLEVLDMYPEFSDHFWSSLEITFNLRDTNMIP 410
           GKS+ DV ++TYCDLH+I RDDLLEVLDMYP F+D+FW +LEITF+LRD +  P
Sbjct: 489 GKSSSDVHSITYCDLHRILRDDLLEVLDMYPSFADNFWRNLEITFDLRDADQEP 542


 Score = 72.8 bits (177), Expect = 5e-10,   Method: Compositional matrix adjust.
 Identities = 49/141 (34%), Positives = 73/141 (51%), Gaps = 11/141 (7%)

Query: 518 CEKSSDTCNPLSGAFSGVSNIFSFWGDSRGRQYQELPRCPAPTPSLLNIPLSSPGRRPR- 576
           C+  S  C     +   V  ++ +W D   RQ Q+       + S+ N     P    R 
Sbjct: 562 CKIHSLDCRNRPASSLNVPGMYQYWSD---RQSQQFSSHAWGSSSVRNSCHPPPFTEERP 618

Query: 577 GDVESRLDALQRQLNRLETRLSADMATVLQLLQRQMTLVPPAYSAVT-------TPGPGP 629
            ++E+RL+ L  QLNRLETR++ D++ +LQLLQRQM  VPPAYS V+       +PG   
Sbjct: 619 SELETRLEILHSQLNRLETRMTTDISVILQLLQRQMAPVPPAYSTVSSSTLHADSPGLYG 678

Query: 630 TSTSPLLPVSPLPTLTLDSLS 650
             T  L  + P+  + +DSL+
Sbjct: 679 AGTPVLHSMYPISPIQMDSLA 699


>gi270008891
          Length = 914

 Score =  669 bits (1726), Expect = 0.0,   Method: Compositional matrix adjust.
 Identities = 357/626 (57%), Positives = 428/626 (68%), Gaps = 38/626 (6%)

Query: 1   DIMFIVDILINFRTTYVNANEEVVSHPGRIAVHYFKGWFLIDMVAAIPFDLLIFGSGSEE 60
           D+ FI+DILINFRTTYV+ N+E+VS P RIA+HY KGWF ID+VAA+PFDLL FGS ++E
Sbjct: 205 DVTFIIDILINFRTTYVSGNDEIVSDPVRIAIHYLKGWFFIDLVAAVPFDLLFFGSDTDE 264

Query: 61  ---LIGLLKTARLLRLVRVARKLDRYSEYGAAVLFLLMCTFALIAHWLACIWYAIGNMEQ 117
              LIGLLKTARLLRLVRVARK+DRYSEYGAAVL LLM TFALIAHWLACIWYAIGN E 
Sbjct: 265 TTTLIGLLKTARLLRLVRVARKIDRYSEYGAAVLLLLMATFALIAHWLACIWYAIGNAEN 324

Query: 118 PHMDSRIGWLHNLGDQIGKPYNSSGLGGPSIKDKYVTALYFTFSSLTSVGFGNVSPNTNS 177
               S+IGWL  L +   + Y  +  GGPSIK +YVTALYFTF+SLTSVGFGNV+PNT++
Sbjct: 325 ---HSKIGWLEILANDTHQFYGPNNTGGPSIKSRYVTALYFTFTSLTSVGFGNVAPNTDA 381

Query: 178 EKIFSICVMLIGSLMYASIFGNVSAIIQRLYSGTARYHTQMLRVREFIRFHQIPNPLRQR 237
           EKIF+ICVML GSLMYASIFGNVSAIIQRLYSGTARYHTQMLRVREFIRFHQIPNPLRQR
Sbjct: 382 EKIFTICVMLAGSLMYASIFGNVSAIIQRLYSGTARYHTQMLRVREFIRFHQIPNPLRQR 441

Query: 238 LEEYFQHAWSYTNGIDMNAVLKGFPECLQADICLHLNRSLLQHCKPFRGATKGCLRALAM 297
           LEEYFQHAW++TNGIDMN+VLKGFPECLQADICLHLNR+LLQ+C  F GA+ GCLRA  +
Sbjct: 442 LEEYFQHAWAFTNGIDMNSVLKGFPECLQADICLHLNRNLLQNCSVFDGASPGCLRAFTL 501

Query: 298 KFKTTHAPPGDTLVHAGDLLTALYFISRGSIEILRGDVVVAILGKNDIFGEPLNLYARPG 357
           KFKTTHAPPGDTLVH GD+L++LYFISRGSIEILR D+V+AILGK DIFGE   L+   G
Sbjct: 502 KFKTTHAPPGDTLVHRGDVLSSLYFISRGSIEILRDDIVMAILGKYDIFGENPCLHPTLG 561

Query: 358 KSNGDVRALTYCDLHKIHRDDLLEVLDMYPEFSDHFWSSLEITFNLRDTNMIPGSPGSTE 417
           KS+ +VRALTYCDLHKIHRDDLL+VL++YPEF + F ++LEITFNLRD        G   
Sbjct: 562 KSSCNVRALTYCDLHKIHRDDLLDVLELYPEFYNQFMNNLEITFNLRDEEQ----AGVIP 617

Query: 418 LEGGFSRQRKRKLSFRRRTDKDTEQPGEVSALGPGRAGAGPSSRGRPGGPWGESPSSGPS 477
               + +   ++  + R  + +            G +  G S  GR    + +   SG  
Sbjct: 618 RRSFYPKSHTKESRYFRGVNSN------------GVSSRGNSMTGRQDSQYSDESESGHG 665

Query: 478 SPESSEDEGPGRSSSPLRL---------VPFSSPRPPGEPPGGEPLMEDCEKSSDTCNPL 528
             E S  E  G+  +P+ L            +S      PP    +     + S      
Sbjct: 666 ILEFST-EKAGQDVTPINLDFGEEKKRSSTLNSITAQSTPPSSHRI-RTIRRQSSVGTYQ 723

Query: 529 SGAFSGVSNIFSFWGDSRGRQYQELPRCPAP---TPSLLNIPLSSPGRRPRG--DVESRL 583
             A             S    Y   P  PAP     +  +I   S     +G  ++ S+L
Sbjct: 724 ESAHQQQQPQPQVPISSSTSYYTNSPSPPAPHVVEATQHSIETHSDLVVSKGLENIHSKL 783

Query: 584 DALQRQLNRLETRLSADMATVLQLLQ 609
           + L R++ +LE  L+ D+ T+L LLQ
Sbjct: 784 EQLTRRVQQLEVSLAGDVKTILGLLQ 809


>gi241159420
          Length = 1041

 Score =  667 bits (1722), Expect = 0.0,   Method: Compositional matrix adjust.
 Identities = 325/410 (79%), Positives = 365/410 (89%), Gaps = 3/410 (0%)

Query: 1   DIMFIVDILINFRTTYVNANEEVVSHPGRIAVHYFKGWFLIDMVAAIPFDLLIFGSGSEE 60
           DI F++DILINFRTTYVN+N+EVVSHPG+IAVHY +GWF+ID+VAAIPFDLL+FGS ++E
Sbjct: 164 DIFFMIDILINFRTTYVNSNDEVVSHPGKIAVHYLRGWFIIDVVAAIPFDLLLFGSETDE 223

Query: 61  ---LIGLLKTARLLRLVRVARKLDRYSEYGAAVLFLLMCTFALIAHWLACIWYAIGNMEQ 117
              LIGLLKTARLLRLVRVARK+DRYSEYGAAVL LLM TFALIAHWLACIWYAI N E+
Sbjct: 224 TTTLIGLLKTARLLRLVRVARKIDRYSEYGAAVLLLLMATFALIAHWLACIWYAIANAER 283

Query: 118 PHMDSRIGWLHNLGDQIGKPYNSSGLGGPSIKDKYVTALYFTFSSLTSVGFGNVSPNTNS 177
           P+   +IGWL +L +   + Y +  LGGPSIK KYVTALYFTFSSLTSVGFGNVSPNTN 
Sbjct: 284 PYRQPKIGWLDHLANATHQFYVNGSLGGPSIKSKYVTALYFTFSSLTSVGFGNVSPNTNM 343

Query: 178 EKIFSICVMLIGSLMYASIFGNVSAIIQRLYSGTARYHTQMLRVREFIRFHQIPNPLRQR 237
           EKIFSI VMLIGSLMYASIFGNVSAIIQRLYSGTARYHTQ+LRV+EFIRFHQIPNPLRQR
Sbjct: 344 EKIFSILVMLIGSLMYASIFGNVSAIIQRLYSGTARYHTQLLRVKEFIRFHQIPNPLRQR 403

Query: 238 LEEYFQHAWSYTNGIDMNAVLKGFPECLQADICLHLNRSLLQHCKPFRGATKGCLRALAM 297
           LEEYFQHAW+YTNGIDMN VLKGFPECLQADICLHLNR+LL +C  FRGA+ GCLRAL+M
Sbjct: 404 LEEYFQHAWTYTNGIDMNMVLKGFPECLQADICLHLNRNLLNNCPAFRGASPGCLRALSM 463

Query: 298 KFKTTHAPPGDTLVHAGDLLTALYFISRGSIEILRGDVVVAILGKNDIFGEPLNLYARPG 357
           +FKTTHAPPGDTLVH GD++T LYFISRG+IEIL+ D+V+AILGK+DIFGE   LY   G
Sbjct: 464 RFKTTHAPPGDTLVHRGDVITGLYFISRGTIEILKDDIVMAILGKDDIFGENGCLYGTVG 523

Query: 358 KSNGDVRALTYCDLHKIHRDDLLEVLDMYPEFSDHFWSSLEITFNLRDTN 407
           KS+ +VRALTYCDLHKI R+DLL+VLDMYPEF D F S+LEITFNLRD +
Sbjct: 524 KSSCNVRALTYCDLHKILREDLLDVLDMYPEFHDQFSSNLEITFNLRDDD 573


>gi328700860
          Length = 1210

 Score =  665 bits (1717), Expect = 0.0,   Method: Compositional matrix adjust.
 Identities = 315/435 (72%), Positives = 363/435 (83%), Gaps = 15/435 (3%)

Query: 1   DIMFIVDILINFRTTYVNANEEVVSHPGRIAVHYFKGWFLIDMVAAIPFDLLIFGSGSEE 60
           DI FI+DI INFRTTYVN N+EVVS P +IA++YF+GWFLID+VAAIPFDLLI GS +E 
Sbjct: 300 DITFIIDIAINFRTTYVNKNDEVVSAPSKIALNYFRGWFLIDLVAAIPFDLLIAGSSAET 359

Query: 61  ---------------LIGLLKTARLLRLVRVARKLDRYSEYGAAVLFLLMCTFALIAHWL 105
                          LIGLLKTARLLRLVRVARK+DRYSEYGAAVL LLM TFALIAHWL
Sbjct: 360 DELTQETQKPEETTTLIGLLKTARLLRLVRVARKIDRYSEYGAAVLLLLMATFALIAHWL 419

Query: 106 ACIWYAIGNMEQPHMDSRIGWLHNLGDQIGKPYNSSGLGGPSIKDKYVTALYFTFSSLTS 165
           ACIWYAIGN E+ H+DS++GWL  L +   + Y+ +  GGPSI+ +Y+TALYFTFSSLTS
Sbjct: 420 ACIWYAIGNAERRHVDSKVGWLDILANDTHQFYSHNNTGGPSIRSRYITALYFTFSSLTS 479

Query: 166 VGFGNVSPNTNSEKIFSICVMLIGSLMYASIFGNVSAIIQRLYSGTARYHTQMLRVREFI 225
           VGFGNV+PNT++EK F+ICVML+GSLMYASIFGNVSAIIQRLYSGTARYHTQMLRVREFI
Sbjct: 480 VGFGNVAPNTDAEKAFTICVMLVGSLMYASIFGNVSAIIQRLYSGTARYHTQMLRVREFI 539

Query: 226 RFHQIPNPLRQRLEEYFQHAWSYTNGIDMNAVLKGFPECLQADICLHLNRSLLQHCKPFR 285
           RFHQIPNPLRQRLEEYFQHAW+YTNGIDMN+VLKGFPECLQADICLHLNR+LL++C  F 
Sbjct: 540 RFHQIPNPLRQRLEEYFQHAWTYTNGIDMNSVLKGFPECLQADICLHLNRNLLKNCSAFN 599

Query: 286 GATKGCLRALAMKFKTTHAPPGDTLVHAGDLLTALYFISRGSIEILRGDVVVAILGKNDI 345
           GA+ GCLRAL++KF+TTHAPPGDTLVH GD+LT+LYFISRGSIEIL+ +VV+AIL KNDI
Sbjct: 600 GASPGCLRALSLKFRTTHAPPGDTLVHQGDVLTSLYFISRGSIEILKDNVVMAILSKNDI 659

Query: 346 FGEPLNLYARPGKSNGDVRALTYCDLHKIHRDDLLEVLDMYPEFSDHFWSSLEITFNLRD 405
           FGE    +A  GKS  +VRALTYCDLHKI R+DLLEVLD+YPEF   F  +LEIT+ +RD
Sbjct: 660 FGENPCKHATIGKSCCNVRALTYCDLHKIDRNDLLEVLDLYPEFYHSFKENLEITYYMRD 719

Query: 406 TNMIPGSPGSTELEG 420
              +   P +    G
Sbjct: 720 ETQVGVDPRAGRFSG 734


>gi328700858
          Length = 1349

 Score =  665 bits (1716), Expect = 0.0,   Method: Compositional matrix adjust.
 Identities = 315/435 (72%), Positives = 363/435 (83%), Gaps = 15/435 (3%)

Query: 1   DIMFIVDILINFRTTYVNANEEVVSHPGRIAVHYFKGWFLIDMVAAIPFDLLIFGSGSEE 60
           DI FI+DI INFRTTYVN N+EVVS P +IA++YF+GWFLID+VAAIPFDLLI GS +E 
Sbjct: 439 DITFIIDIAINFRTTYVNKNDEVVSAPSKIALNYFRGWFLIDLVAAIPFDLLIAGSSAET 498

Query: 61  ---------------LIGLLKTARLLRLVRVARKLDRYSEYGAAVLFLLMCTFALIAHWL 105
                          LIGLLKTARLLRLVRVARK+DRYSEYGAAVL LLM TFALIAHWL
Sbjct: 499 DELTQETQKPEETTTLIGLLKTARLLRLVRVARKIDRYSEYGAAVLLLLMATFALIAHWL 558

Query: 106 ACIWYAIGNMEQPHMDSRIGWLHNLGDQIGKPYNSSGLGGPSIKDKYVTALYFTFSSLTS 165
           ACIWYAIGN E+ H+DS++GWL  L +   + Y+ +  GGPSI+ +Y+TALYFTFSSLTS
Sbjct: 559 ACIWYAIGNAERRHVDSKVGWLDILANDTHQFYSHNNTGGPSIRSRYITALYFTFSSLTS 618

Query: 166 VGFGNVSPNTNSEKIFSICVMLIGSLMYASIFGNVSAIIQRLYSGTARYHTQMLRVREFI 225
           VGFGNV+PNT++EK F+ICVML+GSLMYASIFGNVSAIIQRLYSGTARYHTQMLRVREFI
Sbjct: 619 VGFGNVAPNTDAEKAFTICVMLVGSLMYASIFGNVSAIIQRLYSGTARYHTQMLRVREFI 678

Query: 226 RFHQIPNPLRQRLEEYFQHAWSYTNGIDMNAVLKGFPECLQADICLHLNRSLLQHCKPFR 285
           RFHQIPNPLRQRLEEYFQHAW+YTNGIDMN+VLKGFPECLQADICLHLNR+LL++C  F 
Sbjct: 679 RFHQIPNPLRQRLEEYFQHAWTYTNGIDMNSVLKGFPECLQADICLHLNRNLLKNCSAFN 738

Query: 286 GATKGCLRALAMKFKTTHAPPGDTLVHAGDLLTALYFISRGSIEILRGDVVVAILGKNDI 345
           GA+ GCLRAL++KF+TTHAPPGDTLVH GD+LT+LYFISRGSIEIL+ +VV+AIL KNDI
Sbjct: 739 GASPGCLRALSLKFRTTHAPPGDTLVHQGDVLTSLYFISRGSIEILKDNVVMAILSKNDI 798

Query: 346 FGEPLNLYARPGKSNGDVRALTYCDLHKIHRDDLLEVLDMYPEFSDHFWSSLEITFNLRD 405
           FGE    +A  GKS  +VRALTYCDLHKI R+DLLEVLD+YPEF   F  +LEIT+ +RD
Sbjct: 799 FGENPCKHATIGKSCCNVRALTYCDLHKIDRNDLLEVLDLYPEFYHSFKENLEITYYMRD 858

Query: 406 TNMIPGSPGSTELEG 420
              +   P +    G
Sbjct: 859 ETQVGVDPRAGRFSG 873


>gi307180612
          Length = 973

 Score =  665 bits (1716), Expect = 0.0,   Method: Compositional matrix adjust.
 Identities = 317/408 (77%), Positives = 365/408 (89%), Gaps = 3/408 (0%)

Query: 1   DIMFIVDILINFRTTYVNANEEVVSHPGRIAVHYFKGWFLIDMVAAIPFDLLIFGSGSEE 60
           D+ FIVDI+INFRTT+VN+N+EVVSHPG+IAVHY KGWF+ID+VAAIPFDLL+ GS ++E
Sbjct: 83  DVTFIVDIIINFRTTFVNSNDEVVSHPGKIAVHYLKGWFIIDLVAAIPFDLLLVGSDTDE 142

Query: 61  ---LIGLLKTARLLRLVRVARKLDRYSEYGAAVLFLLMCTFALIAHWLACIWYAIGNMEQ 117
              LIGLLKTARLLRLVRVARK+DRYSEYGAAVL LLM TFALIAHW+ACIWYAIGN E+
Sbjct: 143 TTTLIGLLKTARLLRLVRVARKIDRYSEYGAAVLLLLMATFALIAHWMACIWYAIGNAER 202

Query: 118 PHMDSRIGWLHNLGDQIGKPYNSSGLGGPSIKDKYVTALYFTFSSLTSVGFGNVSPNTNS 177
           P + S++GWL  L +   + Y  +  GGPSIK +Y+TALYFTFSSLTSVGFGNV+PNT++
Sbjct: 203 PTLKSKVGWLDILANDTHQFYFHNNTGGPSIKSRYITALYFTFSSLTSVGFGNVAPNTDA 262

Query: 178 EKIFSICVMLIGSLMYASIFGNVSAIIQRLYSGTARYHTQMLRVREFIRFHQIPNPLRQR 237
           EKIF+I VMLIGSLMYASIFGNVSAIIQRLYSGTARYHTQMLRVREFIRFHQIPNPLRQR
Sbjct: 263 EKIFTIIVMLIGSLMYASIFGNVSAIIQRLYSGTARYHTQMLRVREFIRFHQIPNPLRQR 322

Query: 238 LEEYFQHAWSYTNGIDMNAVLKGFPECLQADICLHLNRSLLQHCKPFRGATKGCLRALAM 297
           LEEYFQHAW+YTNGIDMN+VLKGFPECLQADICLHLNR+LL +C  F GA+ GCLRAL++
Sbjct: 323 LEEYFQHAWTYTNGIDMNSVLKGFPECLQADICLHLNRNLLNNCSAFEGASPGCLRALSL 382

Query: 298 KFKTTHAPPGDTLVHAGDLLTALYFISRGSIEILRGDVVVAILGKNDIFGEPLNLYARPG 357
           KFKTTHAPPGDTLVH GD+LT+LYFISRGSIEIL+ D+V+AIL K+DIFGE   +Y   G
Sbjct: 383 KFKTTHAPPGDTLVHRGDVLTSLYFISRGSIEILKDDIVMAILSKDDIFGENPCIYPTVG 442

Query: 358 KSNGDVRALTYCDLHKIHRDDLLEVLDMYPEFSDHFWSSLEITFNLRD 405
           KS+ +VRALTYCDLHKIHRDDLL+VL +YPEF++HF  +LEITFN+RD
Sbjct: 443 KSSCNVRALTYCDLHKIHRDDLLDVLALYPEFANHFSQNLEITFNMRD 490


>gi189238251
          Length = 937

 Score =  665 bits (1716), Expect = 0.0,   Method: Compositional matrix adjust.
[truncated: 480,043 more chars]
