# Supplementary material for: Assessment of the predictive accuracy of five in silico prediction tools, alone or in combination, and two metaservers to classify long QT syndrome gene mutations
Source: BMC Med Genet. 2015 May 13;16:34. doi: 10.1186/s12881-015-0176-z (PMC4630850; doi:10.1186/s12881-015-0176-z)
Supplement: Additional file 3: — Raw data. The zipped file contains all raw data results in txt format from the five different in silico prediction tools and two metaservers. [file 12881_2015_176_MOESM3_ESM.zip › Supplementary Materials 2/Predict SNP results/KCNH2/pathogenicity/snap.out]

Result of SNAP prediction
~~~~~~~~~~~~~~~~~~~~~~~~~~~~~~~
Yana Bromberg and Burkhard Rost
NAR (2007)
_______________________________
#Query sequence  :  snap      
Including only predictions with:
 	RI >= 0 
	Expected Accuracy >= 50%

nsSNP	Prediction	Reliability Index	Expected Accuracy
-----	------------	-------------------	-------------------
R823W	Non-neutral		3			78%
V822M	Non-neutral		3			78%
S818L	 Neutral 		0			53%
L552S	Non-neutral		2			70%
F805C	Non-neutral		4			82%
L564P	Non-neutral		4			82%
H562P	Non-neutral		5			87%
A561P	Non-neutral		3			78%
A561T	Non-neutral		2			70%
A561V	Non-neutral		2			70%
G572R	Non-neutral		4			82%
G572S	Non-neutral		2			70%
R148W	 Neutral 		4			85%
F29L	 Neutral 		2			69%
I571L	Non-neutral		2			70%
K28E	 Neutral 		1			60%
I31S	Non-neutral		3			78%
W568C	Non-neutral		4			82%
N33T	Non-neutral		0			58%
R922W	Non-neutral		2			70%
R784W	Non-neutral		3			78%
M645L	Non-neutral		3			78%
Y43C	Non-neutral		2			70%
P917L	 Neutral 		2			69%
T436M	 Neutral 		6			92%
A915V	 Neutral 		4			85%
F640V	Non-neutral		1			63%
A913V	 Neutral 		4			85%
D774Y	Non-neutral		3			78%
R534C	Non-neutral		3			78%
R534L	Non-neutral		3			78%
G53R	Non-neutral		2			70%
R531Q	Non-neutral		4			82%
R531W	Non-neutral		4			82%
R176W	Non-neutral		0			58%
R56Q	Non-neutral		3			78%
T421M	Non-neutral		4			82%
K897T	 Neutral 		5			89%
A422T	 Neutral 		0			53%
R181Q	 Neutral 		4			85%
Y611H	Non-neutral		6			93%
H70R	 Neutral 		0			53%
D609G	Non-neutral		2			70%
D609N	Non-neutral		1			63%
G1036D	 Neutral 		0			53%
R885C	 Neutral 		2			69%
T474I	Non-neutral		2			70%
A614V	Non-neutral		2			70%
T65P	 Neutral 		4			85%
R887H	 Neutral 		3			78%
C66G	Non-neutral		2			70%
V612L	Non-neutral		1			63%
T613M	Non-neutral		4			82%
N470D	Non-neutral		5			87%
A78P	 Neutral 		3			78%
P347S	 Neutral 		4			85%
P72Q	 Neutral 		0			53%
T623I	Non-neutral		4			82%
S621N	 Neutral 		0			53%
F627L	Non-neutral		2			70%
L86R	 Neutral 		3			78%
V630A	Non-neutral		2			70%
V630L	 Neutral 		0			53%
N629D	Non-neutral		4			82%
N629K	Non-neutral		4			82%
N629S	Non-neutral		2			70%
G628S	Non-neutral		4			82%
D456Y	Non-neutral		5			87%
G873S	 Neutral 		5			89%
R752Q	Non-neutral		1			63%
R752W	Non-neutral		1			63%
N633D	Non-neutral		1			63%
N633S	 Neutral 		1			60%
N996I	 Neutral 		3			78%
R1047L	 Neutral 		2			69%
E637K	Non-neutral		4			82%
R328C	Non-neutral		2			70%
Q1068R	Non-neutral		1			63%
R582C	Non-neutral		2			70%
A1058E	Non-neutral		1			63%
G584S	Non-neutral		0			58%
D501N	Non-neutral		4			82%
S706C	 Neutral 		2			69%
I593R	Non-neutral		5			87%
P596R	 Neutral 		1			60%
A490T	Non-neutral		0			58%
G601S	 Neutral 		7			94%
M124R	Non-neutral		2			70%
M124T	 Neutral 		0			53%
G604S	 Neutral 		5			89%
