# Supplementary material for: Assessment of the predictive accuracy of five in silico prediction tools, alone or in combination, and two metaservers to classify long QT syndrome gene mutations
Source: BMC Med Genet. 2015 May 13;16:34. doi: 10.1186/s12881-015-0176-z (PMC4630850; doi:10.1186/s12881-015-0176-z)
Supplement: Additional file 3: — Raw data. The zipped file contains all raw data results in txt format from the five different in silico prediction tools and two metaservers. [file 12881_2015_176_MOESM3_ESM.zip › Supplementary Materials 2/Predict SNP results/KCNQ1/KCNQ1 output.txt]

"Wild residue	Position	Target residue	PredictSNP prediction	PredictSNP confidence	MAPP prediction	MAPP confidence	PhD-SNP prediction	PhD-SNP confidence	PolyPhen-1 prediction	PolyPhen-1 confidence	PolyPhen-2 prediction	PolyPhen-2 confidence	SIFT prediction	SIFT confidence	SNAP prediction	SNAP confidence	Annotations"
"A		46		T		NEUTRAL		0.82622462	NEUTRAL	0.74185022	NEUTRAL	0.83210379	NEUTRAL	0.66884082	NEUTRAL	0.8730899	NEUTRAL	0.75690116	NEUTRAL	0.58359402	"
"P		73		T		NEUTRAL		0.73834499	NEUTRAL	0.74273128	NEUTRAL	0.7828765	NEUTRAL	0.66884082	NEUTRAL	0.74074074	DELETERIOUS	0.42969871	NEUTRAL	0.55439739	"
"V		110		I		NEUTRAL		0.82622462	NEUTRAL	0.85110132	NEUTRAL	0.83210379	NEUTRAL	0.66884082	NEUTRAL	0.62762763	NEUTRAL	0.77560107	NEUTRAL	0.83058824	"
"Y		111		C		DELETERIOUS	0.86908365	DELETERIOUS	0.62143928	DELETERIOUS	0.87523992	DELETERIOUS	0.59445019	DELETERIOUS	0.56233933	DELETERIOUS	0.79280784	DELETERIOUS	0.55551884	"
"L		114		P		DELETERIOUS	0.86908365	DELETERIOUS	0.5089955	DELETERIOUS	0.88474971	DELETERIOUS	0.74491225	DELETERIOUS	0.81142888	DELETERIOUS	0.79280784	DELETERIOUS	0.62208185	"
"P		117		L		DELETERIOUS	0.71871275	DELETERIOUS	0.76086957	DELETERIOUS	0.87523992	NEUTRAL	0.66884082	DELETERIOUS	0.47429306	DELETERIOUS	0.79280784	DELETERIOUS	0.55551884	"
"S		140		G		NEUTRAL		0.63151762	NEUTRAL	0.74977974	NEUTRAL	0.58230958	NEUTRAL	0.66884082	DELETERIOUS	0.43123393	DELETERIOUS	0.79280784	NEUTRAL	0.58359402	"
"E		160		K		DELETERIOUS	0.86908365	DELETERIOUS	0.77494374	DELETERIOUS	0.88474971	DELETERIOUS	0.59445019	DELETERIOUS	0.81142888	DELETERIOUS	0.79280784	DELETERIOUS	0.88519637	"
"G		168		R		DELETERIOUS	0.86908365	DELETERIOUS	0.9197901	DELETERIOUS	0.85822785	DELETERIOUS	0.59445019	DELETERIOUS	0.81142888	DELETERIOUS	0.79280784	DELETERIOUS	0.84845361	"
"R		174		C		DELETERIOUS	0.86908365	DELETERIOUS	0.9137931	DELETERIOUS	0.88474971	DELETERIOUS	0.74491225	DELETERIOUS	0.81142888	DELETERIOUS	0.79280784	DELETERIOUS	0.84845361	"
"R		174		H		DELETERIOUS	0.86908365	DELETERIOUS	0.76536732	DELETERIOUS	0.87523992	DELETERIOUS	0.74491225	DELETERIOUS	0.81142888	DELETERIOUS	0.79280784	DELETERIOUS	0.80510276	"
"A		178		P		DELETERIOUS	0.86908365	DELETERIOUS	0.65667166	DELETERIOUS	0.81731169	DELETERIOUS	0.74491225	DELETERIOUS	0.81142888	DELETERIOUS	0.79280784	DELETERIOUS	0.62208185	"
"G		179		S		DELETERIOUS	0.60548272	NEUTRAL	0.65903084	DELETERIOUS	0.81731169	NEUTRAL	0.66884082	DELETERIOUS	0.64974293	DELETERIOUS	0.79280784	DELETERIOUS	0.62208185	"
"Y		184		S		DELETERIOUS	0.71871275	DELETERIOUS	0.65667166	DELETERIOUS	0.85822785	NEUTRAL	0.66884082	DELETERIOUS	0.64974293	DELETERIOUS	0.79280784	DELETERIOUS	0.72038776	"
"G		186		R		DELETERIOUS	0.86908365	DELETERIOUS	0.87706147	DELETERIOUS	0.58885542	DELETERIOUS	0.74491225	DELETERIOUS	0.81142888	DELETERIOUS	0.79280784	DELETERIOUS	0.62208185	"
"G		189		R		DELETERIOUS	0.86908365	DELETERIOUS	0.87706147	DELETERIOUS	0.81731169	DELETERIOUS	0.74491225	DELETERIOUS	0.81142888	DELETERIOUS	0.79280784	DELETERIOUS	0.80510276	"
"R		190		Q		DELETERIOUS	0.86908365	DELETERIOUS	0.63268366	DELETERIOUS	0.7733853	DELETERIOUS	0.74491225	DELETERIOUS	0.81142888	DELETERIOUS	0.79280784	DELETERIOUS	0.62208185	"
"L		191		P		DELETERIOUS	0.86908365	DELETERIOUS	0.7711928	DELETERIOUS	0.87523992	DELETERIOUS	0.74491225	DELETERIOUS	0.81142888	DELETERIOUS	0.79280784	DELETERIOUS	0.80510276	"
"F		193		L		DELETERIOUS	0.86908365	DELETERIOUS	0.40929535	DELETERIOUS	0.88474971	DELETERIOUS	0.74491225	DELETERIOUS	0.81142888	DELETERIOUS	0.79280784	DELETERIOUS	0.72038776	"
"D		202		N		DELETERIOUS	0.60548272	DELETERIOUS	0.42653673	DELETERIOUS	0.7733853	NEUTRAL	0.66884082	DELETERIOUS	0.81142888	DELETERIOUS	0.79280784	NEUTRAL	0.55439739	"
"D		202		H		DELETERIOUS	0.86908365	DELETERIOUS	0.57121439	DELETERIOUS	0.81731169	DELETERIOUS	0.59445019	DELETERIOUS	0.81142888	DELETERIOUS	0.79280784	DELETERIOUS	0.62208185	"
"I		204		F		NEUTRAL		0.6025641	DELETERIOUS	0.40929535	DELETERIOUS	0.7733853	NEUTRAL	0.66884082	DELETERIOUS	0.54177378	NEUTRAL	0.70614426	NEUTRAL	0.55439739	"
"I		204		M		NEUTRAL		0.63151762	DELETERIOUS	0.58889722	NEUTRAL	0.660879	NEUTRAL	0.66884082	DELETERIOUS	0.54177378	NEUTRAL	0.74888691	NEUTRAL	0.50014676	"
"V		207		M		NEUTRAL		0.61421911	DELETERIOUS	0.40929535	NEUTRAL	0.71871412	NEUTRAL	0.66884082	DELETERIOUS	0.47429306	DELETERIOUS	0.42969871	NEUTRAL	0.58359402	"
"S		209		F		DELETERIOUS	0.60548272	DELETERIOUS	0.76086957	NEUTRAL	0.55202703	DELETERIOUS	0.59445019	DELETERIOUS	0.39845758	DELETERIOUS	0.79280784	NEUTRAL	0.58359402	"
"V		215		M		NEUTRAL		0.73834499	NEUTRAL	0.64229075	NEUTRAL	0.83210379	NEUTRAL	0.66884082	DELETERIOUS	0.54177378	NEUTRAL	0.72662511	NEUTRAL	0.70878378	"
"S		225		L		DELETERIOUS	0.60548272	DELETERIOUS	0.76611694	DELETERIOUS	0.58885542	NEUTRAL	0.66884082	DELETERIOUS	0.54177378	DELETERIOUS	0.79280784	NEUTRAL	0.50014676	"
"R		231		C		DELETERIOUS	0.86908365	DELETERIOUS	0.71814093	DELETERIOUS	0.87523992	DELETERIOUS	0.59445019	DELETERIOUS	0.81142888	DELETERIOUS	0.79280784	DELETERIOUS	0.84845361	"
"R		231		H		DELETERIOUS	0.7556615	NEUTRAL	0.70484581	DELETERIOUS	0.87523992	DELETERIOUS	0.59445019	DELETERIOUS	0.81142888	DELETERIOUS	0.79280784	DELETERIOUS	0.84845361	"
"I		235		N		DELETERIOUS	0.86908365	DELETERIOUS	0.65667166	DELETERIOUS	0.85822785	DELETERIOUS	0.59445019	DELETERIOUS	0.60089974	DELETERIOUS	0.79280784	DELETERIOUS	0.62208185	"
"L		239		P		DELETERIOUS	0.86908365	DELETERIOUS	0.76611694	DELETERIOUS	0.87523992	DELETERIOUS	0.59445019	DELETERIOUS	0.81142888	DELETERIOUS	0.79280784	DELETERIOUS	0.80510276	"
"D		242		N		DELETERIOUS	0.60548272	DELETERIOUS	0.55997001	NEUTRAL	0.55202703	NEUTRAL	0.66884082	DELETERIOUS	0.64974293	DELETERIOUS	0.79280784	DELETERIOUS	0.62208185	"
"R		243		C		DELETERIOUS	0.86908365	DELETERIOUS	0.71814093	DELETERIOUS	0.85822785	DELETERIOUS	0.59445019	DELETERIOUS	0.81142888	DELETERIOUS	0.79280784	DELETERIOUS	0.80510276	"
"R		243		H		DELETERIOUS	0.86908365	DELETERIOUS	0.42653673	DELETERIOUS	0.85822785	DELETERIOUS	0.59445019	DELETERIOUS	0.81142888	DELETERIOUS	0.79280784	DELETERIOUS	0.55551884	"
"W		248		R		DELETERIOUS	0.86908365	DELETERIOUS	0.87706147	DELETERIOUS	0.85822785	DELETERIOUS	0.59445019	DELETERIOUS	0.59318766	DELETERIOUS	0.79280784	DELETERIOUS	0.84845361	"
"L		251		P		DELETERIOUS	0.86908365	DELETERIOUS	0.87706147	DELETERIOUS	0.87523992	DELETERIOUS	0.59445019	DELETERIOUS	0.67524116	DELETERIOUS	0.79280784	DELETERIOUS	0.80510276	"
"V		254		M		DELETERIOUS	0.7556615	DELETERIOUS	0.62143928	DELETERIOUS	0.67620995	DELETERIOUS	0.59445019	DELETERIOUS	0.81142888	DELETERIOUS	0.79280784	NEUTRAL	0.50014676	"
"V		254		L		DELETERIOUS	0.65494636	DELETERIOUS	0.42653673	DELETERIOUS	0.57795276	NEUTRAL	0.66884082	DELETERIOUS	0.60089974	DELETERIOUS	0.79280784	DELETERIOUS	0.55551884	"
"H		258		R		DELETERIOUS	0.60697259	DELETERIOUS	0.75112444	DELETERIOUS	0.85822785	NEUTRAL	0.66884082	DELETERIOUS	0.47429306	DELETERIOUS	0.79280784	NEUTRAL	0.50014676	"
"R		259		C		DELETERIOUS	0.86908365	DELETERIOUS	0.57121439	DELETERIOUS	0.67620995	DELETERIOUS	0.74491225	DELETERIOUS	0.81142888	DELETERIOUS	0.79280784	DELETERIOUS	0.72038776	"
"R		259		L		DELETERIOUS	0.65494636	DELETERIOUS	0.5089955	DELETERIOUS	0.81731169	NEUTRAL	0.66884082	DELETERIOUS	0.43123393	DELETERIOUS	0.52778524	DELETERIOUS	0.62208185	"
"E		261		K		DELETERIOUS	0.86908365	DELETERIOUS	0.57121439	DELETERIOUS	0.88474971	DELETERIOUS	0.59445019	DELETERIOUS	0.64717224	DELETERIOUS	0.79280784	DELETERIOUS	0.72038776	"
"E		261		D		DELETERIOUS	0.71871275	DELETERIOUS	0.46176912	DELETERIOUS	0.87523992	NEUTRAL	0.66884082	DELETERIOUS	0.59318766	DELETERIOUS	0.79280784	DELETERIOUS	0.72038776	"
"L		266		P		DELETERIOUS	0.86908365	DELETERIOUS	0.76536732	DELETERIOUS	0.87523992	DELETERIOUS	0.59445019	DELETERIOUS	0.67524116	DELETERIOUS	0.52778524	DELETERIOUS	0.80510276	"
"G		269		S		DELETERIOUS	0.60548272	NEUTRAL	0.79559471	DELETERIOUS	0.85822785	NEUTRAL	0.66884082	DELETERIOUS	0.60089974	DELETERIOUS	0.79280784	DELETERIOUS	0.55551884	"
"G		269		D		DELETERIOUS	0.86908365	DELETERIOUS	0.9137931	DELETERIOUS	0.81731169	DELETERIOUS	0.59445019	DELETERIOUS	0.67524116	DELETERIOUS	0.79280784	DELETERIOUS	0.80510276	"
"L		273		F		DELETERIOUS	0.61371088	DELETERIOUS	0.76611694	DELETERIOUS	0.87523992	NEUTRAL	0.66884082	DELETERIOUS	0.81142888	DELETERIOUS	0.79280784	NEUTRAL	0.50014676	"
"I		274		V		NEUTRAL		0.63151762	NEUTRAL	0.63348018	NEUTRAL	0.68183996	NEUTRAL	0.66884082	DELETERIOUS	0.47429306	DELETERIOUS	0.79280784	NEUTRAL	0.58359402	"
"F		275		S		DELETERIOUS	0.86908365	DELETERIOUS	0.58889722	DELETERIOUS	0.85822785	DELETERIOUS	0.59445019	DELETERIOUS	0.47429306	DELETERIOUS	0.79280784	DELETERIOUS	0.55551884	"
"S		277		L		DELETERIOUS	0.86908365	DELETERIOUS	0.9137931	DELETERIOUS	0.87523992	DELETERIOUS	0.59445019	DELETERIOUS	0.81142888	DELETERIOUS	0.79280784	DELETERIOUS	0.62208185	"
"R		293		C		DELETERIOUS	0.86908365			DELETERIOUS	0.58885542	DELETERIOUS	0.74491225	DELETERIOUS	0.81142888	DELETERIOUS	0.79280784	DELETERIOUS	0.72038776	"
"F		296		S		DELETERIOUS	0.86908365	DELETERIOUS	0.62143928	DELETERIOUS	0.87523992	DELETERIOUS	0.74491225	DELETERIOUS	0.81142888	DELETERIOUS	0.79280784	DELETERIOUS	0.80510276	"
"A		300		T		DELETERIOUS	0.71871275	DELETERIOUS	0.62143928	DELETERIOUS	0.85822785	NEUTRAL	0.66884082	DELETERIOUS	0.64974293	DELETERIOUS	0.79280784	DELETERIOUS	0.55551884	"
"A		302		V		DELETERIOUS	0.86908365	DELETERIOUS	0.84182909	DELETERIOUS	0.87523992	DELETERIOUS	0.74491225	DELETERIOUS	0.81142888	DELETERIOUS	0.79280784	DELETERIOUS	0.72038776	"
"W		305		S		DELETERIOUS	0.86908365	DELETERIOUS	0.62143928	DELETERIOUS	0.88474971	DELETERIOUS	0.59445019	DELETERIOUS	0.81142888	DELETERIOUS	0.79280784	DELETERIOUS	0.84845361	"
"G		306		V		DELETERIOUS	0.86908365	DELETERIOUS	0.85682159	DELETERIOUS	0.87523992	DELETERIOUS	0.74491225	DELETERIOUS	0.81142888	DELETERIOUS	0.79280784	DELETERIOUS	0.80510276	"
"G		306		R		DELETERIOUS	0.86908365	DELETERIOUS	0.87706147	DELETERIOUS	0.88474971	DELETERIOUS	0.59445019	DELETERIOUS	0.67524116	DELETERIOUS	0.79280784	DELETERIOUS	0.84845361	"
"V		310		I		NEUTRAL		0.68365861	NEUTRAL	0.85110132	NEUTRAL	0.55202703	NEUTRAL	0.66884082	DELETERIOUS	0.39845758	DELETERIOUS	0.52778524	NEUTRAL	0.66524217	"
"T		311		I		DELETERIOUS	0.7556615	NEUTRAL	0.65022026	DELETERIOUS	0.87523992	DELETERIOUS	0.74491225	DELETERIOUS	0.81142888	DELETERIOUS	0.79280784	DELETERIOUS	0.80510276	"
"T		312		I		DELETERIOUS	0.86908365	DELETERIOUS	0.7711928	DELETERIOUS	0.87523992	DELETERIOUS	0.59445019	DELETERIOUS	0.81142888	DELETERIOUS	0.79280784	DELETERIOUS	0.72038776	"
"G		314		S		DELETERIOUS	0.86908365	DELETERIOUS	0.48350825	DELETERIOUS	0.87523992	DELETERIOUS	0.59445019	DELETERIOUS	0.81142888	DELETERIOUS	0.79280784	DELETERIOUS	0.72038776	"
"Y		315		S		DELETERIOUS	0.86908365	DELETERIOUS	0.63268366	DELETERIOUS	0.87523992	DELETERIOUS	0.74491225	DELETERIOUS	0.81142888	DELETERIOUS	0.79280784	DELETERIOUS	0.80510276	"
"Y		315		C		DELETERIOUS	0.86908365	DELETERIOUS	0.62143928	DELETERIOUS	0.87523992	DELETERIOUS	0.74491225	DELETERIOUS	0.81142888	DELETERIOUS	0.79280784	DELETERIOUS	0.84845361	"
"G		316		E		DELETERIOUS	0.86908365	DELETERIOUS	0.76086957	DELETERIOUS	0.81731169	DELETERIOUS	0.74491225	DELETERIOUS	0.81142888	DELETERIOUS	0.79280784	DELETERIOUS	0.88519637	"
"P		320		A		DELETERIOUS	0.86908365	DELETERIOUS	0.77494374	DELETERIOUS	0.73260309	DELETERIOUS	0.74491225	DELETERIOUS	0.81142888	DELETERIOUS	0.52778524	DELETERIOUS	0.80510276	"
"P		320		H		DELETERIOUS	0.86908365	DELETERIOUS	0.84182909	DELETERIOUS	0.85822785	DELETERIOUS	0.74491225	DELETERIOUS	0.81142888	DELETERIOUS	0.79280784	DELETERIOUS	0.84845361	"
"T		322		A		DELETERIOUS	0.86908365	DELETERIOUS	0.7711928	DELETERIOUS	0.7733853	DELETERIOUS	0.59445019	DELETERIOUS	0.81142888	DELETERIOUS	0.79280784	DELETERIOUS	0.80510276	"
"T		322		M		DELETERIOUS	0.86908365	DELETERIOUS	0.85832084	DELETERIOUS	0.87523992	DELETERIOUS	0.74491225	DELETERIOUS	0.81142888	DELETERIOUS	0.79280784	DELETERIOUS	0.84845361	"
"G		325		R		DELETERIOUS	0.86908365	DELETERIOUS	0.87706147	DELETERIOUS	0.85822785	DELETERIOUS	0.74491225	DELETERIOUS	0.81142888	DELETERIOUS	0.79280784	DELETERIOUS	0.86956522	"
"F		339		S		DELETERIOUS	0.86908365	DELETERIOUS	0.55997001	DELETERIOUS	0.60798122	DELETERIOUS	0.59445019	DELETERIOUS	0.81142888	DELETERIOUS	0.79280784	DELETERIOUS	0.62208185	"
"A		341		V		DELETERIOUS	0.7556615	DELETERIOUS	0.76086957	DELETERIOUS	0.88474971	NEUTRAL	0.66884082	DELETERIOUS	0.81142888	DELETERIOUS	0.79280784	DELETERIOUS	0.72038776	"
"A		341		E		DELETERIOUS	0.86908365	DELETERIOUS	0.85682159	DELETERIOUS	0.88474971	DELETERIOUS	0.59445019	DELETERIOUS	0.81142888	DELETERIOUS	0.79280784	DELETERIOUS	0.84845361	"
"P		343		S		DELETERIOUS	0.86908365	DELETERIOUS	0.57314329	DELETERIOUS	0.85822785	DELETERIOUS	0.59445019	DELETERIOUS	0.81142888	DELETERIOUS	0.79280784	DELETERIOUS	0.72038776	"
"A		344		V		DELETERIOUS	0.60697259	DELETERIOUS	0.62143928	DELETERIOUS	0.81731169	NEUTRAL	0.66884082	DELETERIOUS	0.64717224	DELETERIOUS	0.79280784	NEUTRAL	0.55439739	"
"G		345		R		DELETERIOUS	0.86908365	DELETERIOUS	0.76536732	DELETERIOUS	0.87523992	DELETERIOUS	0.59445019	DELETERIOUS	0.81142888	DELETERIOUS	0.79280784	DELETERIOUS	0.84845361	"
"G		345		E		DELETERIOUS	0.86908365	DELETERIOUS	0.78335832	DELETERIOUS	0.87523992	DELETERIOUS	0.59445019	DELETERIOUS	0.81142888	DELETERIOUS	0.79280784	DELETERIOUS	0.84845361	"
"S		349		W		DELETERIOUS	0.86908365	DELETERIOUS	0.71814093	DELETERIOUS	0.87523992	DELETERIOUS	0.74491225	DELETERIOUS	0.81142888	DELETERIOUS	0.79280784	DELETERIOUS	0.72038776	"
"Q		357		R		DELETERIOUS	0.60548272	DELETERIOUS	0.57121439	DELETERIOUS	0.58885542	NEUTRAL	0.66884082	NEUTRAL	0.64364364	DELETERIOUS	0.79280784	DELETERIOUS	0.55551884	"
"R		360		G		DELETERIOUS	0.60697259	DELETERIOUS	0.81934033	DELETERIOUS	0.81731169	NEUTRAL	0.66884082	DELETERIOUS	0.47429306	DELETERIOUS	0.79280784	NEUTRAL	0.50014676	"
"K		362		R		NEUTRAL		0.6025641	DELETERIOUS	0.48350825	NEUTRAL	0.58230958	NEUTRAL	0.66884082	DELETERIOUS	0.55077121	DELETERIOUS	0.79280784	NEUTRAL	0.58359402	"
"R		366		Q		DELETERIOUS	0.7556615	DELETERIOUS	0.55997001	DELETERIOUS	0.7733853	DELETERIOUS	0.74491225	DELETERIOUS	0.67524116	DELETERIOUS	0.79280784	NEUTRAL	0.50014676	"
"R		366		W		DELETERIOUS	0.86908365	DELETERIOUS	0.76611694	DELETERIOUS	0.81731169	DELETERIOUS	0.74491225	DELETERIOUS	0.81142888	DELETERIOUS	0.79280784	DELETERIOUS	0.55551884	"
"S		373		P		NEUTRAL		0.6025641	DELETERIOUS	0.40929535	DELETERIOUS	0.85822785	NEUTRAL	0.66884082	NEUTRAL	0.60960961	NEUTRAL	0.68210151	DELETERIOUS	0.62208185	"
"T		391		I		DELETERIOUS	0.86908365	DELETERIOUS	0.57314329	DELETERIOUS	0.87523992	DELETERIOUS	0.59445019	DELETERIOUS	0.67524116	DELETERIOUS	0.45949821	DELETERIOUS	0.62208185	"
"W		392		R		DELETERIOUS	0.86908365	DELETERIOUS	0.87706147	DELETERIOUS	0.87523992	DELETERIOUS	0.74491225	DELETERIOUS	0.81142888	DELETERIOUS	0.79280784	DELETERIOUS	0.88519637	"
"K		393		N		NEUTRAL		0.73834499	NEUTRAL	0.74273128	NEUTRAL	0.68183996	NEUTRAL	0.66884082	DELETERIOUS	0.39845758	NEUTRAL	0.69991095	NEUTRAL	0.50014676	"
"R		397		W		DELETERIOUS	0.7556615	NEUTRAL	0.65903084	DELETERIOUS	0.60798122	DELETERIOUS	0.74491225	DELETERIOUS	0.81142888	DELETERIOUS	0.79280784	DELETERIOUS	0.72038776	"
"P		408		A		NEUTRAL		0.73834499	NEUTRAL	0.71013216	NEUTRAL	0.7828765	NEUTRAL	0.66884082	NEUTRAL	0.74974975	NEUTRAL	0.69991095	DELETERIOUS	0.55551884	"
"P		441		S		NEUTRAL		0.6025641	NEUTRAL	0.76563877	NEUTRAL	0.660879	NEUTRAL	0.66884082	DELETERIOUS	0.39845758	DELETERIOUS	0.45949821	DELETERIOUS	0.72038776	"
"P		448		R		NEUTRAL		0.6025641	NEUTRAL	0.65286344	NEUTRAL	0.7828765	DELETERIOUS	0.59445019	DELETERIOUS	0.40745501	NEUTRAL	0.6841637	DELETERIOUS	0.72038776	"
"H		455		Y		NEUTRAL		0.65307311	NEUTRAL	0.72246696	NEUTRAL	0.83210379	NEUTRAL	0.66884082	DELETERIOUS	0.40745501	NEUTRAL	0.6841637	DELETERIOUS	0.62208185	"
"S		484		T		NEUTRAL		0.65307311	DELETERIOUS	0.48350825	NEUTRAL	0.83210379	NEUTRAL	0.66884082	NEUTRAL	0.60960961	NEUTRAL	0.7366548	DELETERIOUS	0.62208185	"
"M		520		R		DELETERIOUS	0.7556615	DELETERIOUS	0.85682159	DELETERIOUS	0.81731169	DELETERIOUS	0.74491225	DELETERIOUS	0.67524116	DELETERIOUS	0.79280784	NEUTRAL	0.61167883	"
"V		524		G		DELETERIOUS	0.86908365	DELETERIOUS	0.65667166	DELETERIOUS	0.85822785	DELETERIOUS	0.74491225	DELETERIOUS	0.81142888	DELETERIOUS	0.79280784	DELETERIOUS	0.62208185	"
"R		533		W		DELETERIOUS	0.71871275	DELETERIOUS	0.5089955	DELETERIOUS	0.60798122	DELETERIOUS	0.74491225	DELETERIOUS	0.81142888	DELETERIOUS	0.52778524	NEUTRAL	0.70878378	"
"R		539		W		DELETERIOUS	0.7556615	DELETERIOUS	0.65667166	NEUTRAL	0.50824588	DELETERIOUS	0.74491225	DELETERIOUS	0.81142888	DELETERIOUS	0.79280784	DELETERIOUS	0.72038776	"
"S		546		L		DELETERIOUS	0.7556615	DELETERIOUS	0.55997001	DELETERIOUS	0.88474971	DELETERIOUS	0.74491225	DELETERIOUS	0.81142888	DELETERIOUS	0.79280784	NEUTRAL	0.50014676	"
"R		555		C		DELETERIOUS	0.86908365	DELETERIOUS	0.76536732	DELETERIOUS	0.87523992	DELETERIOUS	0.74491225	DELETERIOUS	0.81142888	DELETERIOUS	0.79280784	DELETERIOUS	0.80510276	"
"S		566		F		DELETERIOUS	0.60548272	NEUTRAL	0.76123348	DELETERIOUS	0.73260309	DELETERIOUS	0.74491225	DELETERIOUS	0.64717224	DELETERIOUS	0.52778524	NEUTRAL	0.58359402	"
"G		568		R		DELETERIOUS	0.7556615	DELETERIOUS	0.63268366	DELETERIOUS	0.87523992	DELETERIOUS	0.74491225	DELETERIOUS	0.81142888	DELETERIOUS	0.79280784	NEUTRAL	0.50014676	"
"T		587		M		NEUTRAL		0.65307311	DELETERIOUS	0.58770615	NEUTRAL	0.68183996	NEUTRAL	0.66884082	DELETERIOUS	0.43123393	NEUTRAL	0.66429207	NEUTRAL	0.50014676	"
"G		589		D		DELETERIOUS	0.54946365	DELETERIOUS	0.58770615	DELETERIOUS	0.57795276	DELETERIOUS	0.59445019	DELETERIOUS	0.60089974	NEUTRAL	0.72662511	NEUTRAL	0.55439739	"
"A		590		T		NEUTRAL		0.73834499	NEUTRAL	0.63348018	NEUTRAL	0.58230958	NEUTRAL	0.66884082	DELETERIOUS	0.39845758	NEUTRAL	0.70614426	NEUTRAL	0.83058824	"
"R		591		H		DELETERIOUS	0.86908365	DELETERIOUS	0.40929535	DELETERIOUS	0.87523992	DELETERIOUS	0.74491225	DELETERIOUS	0.81142888	DELETERIOUS	0.79280784	DELETERIOUS	0.84845361	"
"R		594		Q		NEUTRAL		0.65307311	NEUTRAL	0.76123348	NEUTRAL	0.660879	NEUTRAL	0.66884082	DELETERIOUS	0.55077121	DELETERIOUS	0.42969871	NEUTRAL	0.66524217	"
"T		600		M		NEUTRAL		0.73688811	NEUTRAL	0.74977974	NEUTRAL	0.7828765	NEUTRAL	0.66884082	DELETERIOUS	0.56233933	NEUTRAL	0.67141585	NEUTRAL	0.58359402	"
"D		611		Y		NEUTRAL		0.82622462	NEUTRAL	0.64229075	NEUTRAL	0.50824588	NEUTRAL	0.66884082	NEUTRAL	0.62762763	NEUTRAL	0.66429207	NEUTRAL	0.50014676	"
"G		643		S		NEUTRAL		0.82622462			NEUTRAL	0.89245476	NEUTRAL	0.66884082	NEUTRAL	0.8730899	NEUTRAL	0.79073909	NEUTRAL	0.83058824	"
"V		648		I		NEUTRAL		0.82622462	NEUTRAL	0.79559471	NEUTRAL	0.83210379	NEUTRAL	0.66884082	NEUTRAL	0.8730899	NEUTRAL	0.86910062	NEUTRAL	0.66524217	"
