# Supplementary material for: Assessment of the predictive accuracy of five in silico prediction tools, alone or in combination, and two metaservers to classify long QT syndrome gene mutations
Source: BMC Med Genet. 2015 May 13;16:34. doi: 10.1186/s12881-015-0176-z (PMC4630850; doi:10.1186/s12881-015-0176-z)
Supplement: Additional file 3: — Raw data. The zipped file contains all raw data results in txt format from the five different in silico prediction tools and two metaservers. [file 12881_2015_176_MOESM3_ESM.zip › Supplementary Materials 2/Predict SNP results/KCNQ1/pathogenicity.csv]

Wild residue	Position	Target residue	PredictSNP prediction	PredictSNP confidence	MAPP prediction	MAPP confidence	PhD-SNP prediction	PhD-SNP confidence	PolyPhen-1 prediction	PolyPhen-1 confidence	PolyPhen-2 prediction	PolyPhen-2 confidence	SIFT prediction	SIFT confidence	SNAP prediction	SNAP confidence	Annotations
A	46	T	NEUTRAL	0.82622462	NEUTRAL	0.74185022	NEUTRAL	0.83210379	NEUTRAL	0.66884082	NEUTRAL	0.8730899	NEUTRAL	0.75690116	NEUTRAL	0.58359402
P	73	T	NEUTRAL	0.73834499	NEUTRAL	0.74273128	NEUTRAL	0.7828765	NEUTRAL	0.66884082	NEUTRAL	0.74074074	DELETERIOUS	0.42969871	NEUTRAL	0.55439739
V	110	I	NEUTRAL	0.82622462	NEUTRAL	0.85110132	NEUTRAL	0.83210379	NEUTRAL	0.66884082	NEUTRAL	0.62762763	NEUTRAL	0.77560107	NEUTRAL	0.83058824
Y	111	C	DELETERIOUS	0.86908365	DELETERIOUS	0.62143928	DELETERIOUS	0.87523992	DELETERIOUS	0.59445019	DELETERIOUS	0.56233933	DELETERIOUS	0.79280784	DELETERIOUS	0.55551884
L	114	P	DELETERIOUS	0.86908365	DELETERIOUS	0.5089955	DELETERIOUS	0.88474971	DELETERIOUS	0.74491225	DELETERIOUS	0.81142888	DELETERIOUS	0.79280784	DELETERIOUS	0.62208185
P	117	L	DELETERIOUS	0.71871275	DELETERIOUS	0.76086957	DELETERIOUS	0.87523992	NEUTRAL	0.66884082	DELETERIOUS	0.47429306	DELETERIOUS	0.79280784	DELETERIOUS	0.55551884
S	140	G	NEUTRAL	0.63151762	NEUTRAL	0.74977974	NEUTRAL	0.58230958	NEUTRAL	0.66884082	DELETERIOUS	0.43123393	DELETERIOUS	0.79280784	NEUTRAL	0.58359402
E	160	K	DELETERIOUS	0.86908365	DELETERIOUS	0.77494374	DELETERIOUS	0.88474971	DELETERIOUS	0.59445019	DELETERIOUS	0.81142888	DELETERIOUS	0.79280784	DELETERIOUS	0.88519637
G	168	R	DELETERIOUS	0.86908365	DELETERIOUS	0.9197901	DELETERIOUS	0.85822785	DELETERIOUS	0.59445019	DELETERIOUS	0.81142888	DELETERIOUS	0.79280784	DELETERIOUS	0.84845361
R	174	C	DELETERIOUS	0.86908365	DELETERIOUS	0.9137931	DELETERIOUS	0.88474971	DELETERIOUS	0.74491225	DELETERIOUS	0.81142888	DELETERIOUS	0.79280784	DELETERIOUS	0.84845361
R	174	H	DELETERIOUS	0.86908365	DELETERIOUS	0.76536732	DELETERIOUS	0.87523992	DELETERIOUS	0.74491225	DELETERIOUS	0.81142888	DELETERIOUS	0.79280784	DELETERIOUS	0.80510276
A	178	P	DELETERIOUS	0.86908365	DELETERIOUS	0.65667166	DELETERIOUS	0.81731169	DELETERIOUS	0.74491225	DELETERIOUS	0.81142888	DELETERIOUS	0.79280784	DELETERIOUS	0.62208185
G	179	S	DELETERIOUS	0.60548272	NEUTRAL	0.65903084	DELETERIOUS	0.81731169	NEUTRAL	0.66884082	DELETERIOUS	0.64974293	DELETERIOUS	0.79280784	DELETERIOUS	0.62208185
Y	184	S	DELETERIOUS	0.71871275	DELETERIOUS	0.65667166	DELETERIOUS	0.85822785	NEUTRAL	0.66884082	DELETERIOUS	0.64974293	DELETERIOUS	0.79280784	DELETERIOUS	0.72038776
G	186	R	DELETERIOUS	0.86908365	DELETERIOUS	0.87706147	DELETERIOUS	0.58885542	DELETERIOUS	0.74491225	DELETERIOUS	0.81142888	DELETERIOUS	0.79280784	DELETERIOUS	0.62208185
G	189	R	DELETERIOUS	0.86908365	DELETERIOUS	0.87706147	DELETERIOUS	0.81731169	DELETERIOUS	0.74491225	DELETERIOUS	0.81142888	DELETERIOUS	0.79280784	DELETERIOUS	0.80510276
R	190	Q	DELETERIOUS	0.86908365	DELETERIOUS	0.63268366	DELETERIOUS	0.7733853	DELETERIOUS	0.74491225	DELETERIOUS	0.81142888	DELETERIOUS	0.79280784	DELETERIOUS	0.62208185
L	191	P	DELETERIOUS	0.86908365	DELETERIOUS	0.7711928	DELETERIOUS	0.87523992	DELETERIOUS	0.74491225	DELETERIOUS	0.81142888	DELETERIOUS	0.79280784	DELETERIOUS	0.80510276
F	193	L	DELETERIOUS	0.86908365	DELETERIOUS	0.40929535	DELETERIOUS	0.88474971	DELETERIOUS	0.74491225	DELETERIOUS	0.81142888	DELETERIOUS	0.79280784	DELETERIOUS	0.72038776
D	202	N	DELETERIOUS	0.60548272	DELETERIOUS	0.42653673	DELETERIOUS	0.7733853	NEUTRAL	0.66884082	DELETERIOUS	0.81142888	DELETERIOUS	0.79280784	NEUTRAL	0.55439739
D	202	H	DELETERIOUS	0.86908365	DELETERIOUS	0.57121439	DELETERIOUS	0.81731169	DELETERIOUS	0.59445019	DELETERIOUS	0.81142888	DELETERIOUS	0.79280784	DELETERIOUS	0.62208185
I	204	F	NEUTRAL	0.6025641	DELETERIOUS	0.40929535	DELETERIOUS	0.7733853	NEUTRAL	0.66884082	DELETERIOUS	0.54177378	NEUTRAL	0.70614426	NEUTRAL	0.55439739
I	204	M	NEUTRAL	0.63151762	DELETERIOUS	0.58889722	NEUTRAL	0.660879	NEUTRAL	0.66884082	DELETERIOUS	0.54177378	NEUTRAL	0.74888691	NEUTRAL	0.50014676
V	207	M	NEUTRAL	0.61421911	DELETERIOUS	0.40929535	NEUTRAL	0.71871412	NEUTRAL	0.66884082	DELETERIOUS	0.47429306	DELETERIOUS	0.42969871	NEUTRAL	0.58359402
S	209	F	DELETERIOUS	0.60548272	DELETERIOUS	0.76086957	NEUTRAL	0.55202703	DELETERIOUS	0.59445019	DELETERIOUS	0.39845758	DELETERIOUS	0.79280784	NEUTRAL	0.58359402
V	215	M	NEUTRAL	0.73834499	NEUTRAL	0.64229075	NEUTRAL	0.83210379	NEUTRAL	0.66884082	DELETERIOUS	0.54177378	NEUTRAL	0.72662511	NEUTRAL	0.70878378
S	225	L	DELETERIOUS	0.60548272	DELETERIOUS	0.76611694	DELETERIOUS	0.58885542	NEUTRAL	0.66884082	DELETERIOUS	0.54177378	DELETERIOUS	0.79280784	NEUTRAL	0.50014676
R	231	C	DELETERIOUS	0.86908365	DELETERIOUS	0.71814093	DELETERIOUS	0.87523992	DELETERIOUS	0.59445019	DELETERIOUS	0.81142888	DELETERIOUS	0.79280784	DELETERIOUS	0.84845361
R	231	H	DELETERIOUS	0.7556615	NEUTRAL	0.70484581	DELETERIOUS	0.87523992	DELETERIOUS	0.59445019	DELETERIOUS	0.81142888	DELETERIOUS	0.79280784	DELETERIOUS	0.84845361
I	235	N	DELETERIOUS	0.86908365	DELETERIOUS	0.65667166	DELETERIOUS	0.85822785	DELETERIOUS	0.59445019	DELETERIOUS	0.60089974	DELETERIOUS	0.79280784	DELETERIOUS	0.62208185
L	239	P	DELETERIOUS	0.86908365	DELETERIOUS	0.76611694	DELETERIOUS	0.87523992	DELETERIOUS	0.59445019	DELETERIOUS	0.81142888	DELETERIOUS	0.79280784	DELETERIOUS	0.80510276
D	242	N	DELETERIOUS	0.60548272	DELETERIOUS	0.55997001	NEUTRAL	0.55202703	NEUTRAL	0.66884082	DELETERIOUS	0.64974293	DELETERIOUS	0.79280784	DELETERIOUS	0.62208185
R	243	C	DELETERIOUS	0.86908365	DELETERIOUS	0.71814093	DELETERIOUS	0.85822785	DELETERIOUS	0.59445019	DELETERIOUS	0.81142888	DELETERIOUS	0.79280784	DELETERIOUS	0.80510276
R	243	H	DELETERIOUS	0.86908365	DELETERIOUS	0.42653673	DELETERIOUS	0.85822785	DELETERIOUS	0.59445019	DELETERIOUS	0.81142888	DELETERIOUS	0.79280784	DELETERIOUS	0.55551884
W	248	R	DELETERIOUS	0.86908365	DELETERIOUS	0.87706147	DELETERIOUS	0.85822785	DELETERIOUS	0.59445019	DELETERIOUS	0.59318766	DELETERIOUS	0.79280784	DELETERIOUS	0.84845361
L	251	P	DELETERIOUS	0.86908365	DELETERIOUS	0.87706147	DELETERIOUS	0.87523992	DELETERIOUS	0.59445019	DELETERIOUS	0.67524116	DELETERIOUS	0.79280784	DELETERIOUS	0.80510276
V	254	M	DELETERIOUS	0.7556615	DELETERIOUS	0.62143928	DELETERIOUS	0.67620995	DELETERIOUS	0.59445019	DELETERIOUS	0.81142888	DELETERIOUS	0.79280784	NEUTRAL	0.50014676
V	254	L	DELETERIOUS	0.65494636	DELETERIOUS	0.42653673	DELETERIOUS	0.57795276	NEUTRAL	0.66884082	DELETERIOUS	0.60089974	DELETERIOUS	0.79280784	DELETERIOUS	0.55551884
H	258	R	DELETERIOUS	0.60697259	DELETERIOUS	0.75112444	DELETERIOUS	0.85822785	NEUTRAL	0.66884082	DELETERIOUS	0.47429306	DELETERIOUS	0.79280784	NEUTRAL	0.50014676
R	259	C	DELETERIOUS	0.86908365	DELETERIOUS	0.57121439	DELETERIOUS	0.67620995	DELETERIOUS	0.74491225	DELETERIOUS	0.81142888	DELETERIOUS	0.79280784	DELETERIOUS	0.72038776
R	259	L	DELETERIOUS	0.65494636	DELETERIOUS	0.5089955	DELETERIOUS	0.81731169	NEUTRAL	0.66884082	DELETERIOUS	0.43123393	DELETERIOUS	0.52778524	DELETERIOUS	0.62208185
E	261	K	DELETERIOUS	0.86908365	DELETERIOUS	0.57121439	DELETERIOUS	0.88474971	DELETERIOUS	0.59445019	DELETERIOUS	0.64717224	DELETERIOUS	0.79280784	DELETERIOUS	0.72038776
E	261	D	DELETERIOUS	0.71871275	DELETERIOUS	0.46176912	DELETERIOUS	0.87523992	NEUTRAL	0.66884082	DELETERIOUS	0.59318766	DELETERIOUS	0.79280784	DELETERIOUS	0.72038776
L	266	P	DELETERIOUS	0.86908365	DELETERIOUS	0.76536732	DELETERIOUS	0.87523992	DELETERIOUS	0.59445019	DELETERIOUS	0.67524116	DELETERIOUS	0.52778524	DELETERIOUS	0.80510276
G	269	S	DELETERIOUS	0.60548272	NEUTRAL	0.79559471	DELETERIOUS	0.85822785	NEUTRAL	0.66884082	DELETERIOUS	0.60089974	DELETERIOUS	0.79280784	DELETERIOUS	0.55551884
G	269	D	DELETERIOUS	0.86908365	DELETERIOUS	0.9137931	DELETERIOUS	0.81731169	DELETERIOUS	0.59445019	DELETERIOUS	0.67524116	DELETERIOUS	0.79280784	DELETERIOUS	0.80510276
L	273	F	DELETERIOUS	0.61371088	DELETERIOUS	0.76611694	DELETERIOUS	0.87523992	NEUTRAL	0.66884082	DELETERIOUS	0.81142888	DELETERIOUS	0.79280784	NEUTRAL	0.50014676
I	274	V	NEUTRAL	0.63151762	NEUTRAL	0.63348018	NEUTRAL	0.68183996	NEUTRAL	0.66884082	DELETERIOUS	0.47429306	DELETERIOUS	0.79280784	NEUTRAL	0.58359402
F	275	S	DELETERIOUS	0.86908365	DELETERIOUS	0.58889722	DELETERIOUS	0.85822785	DELETERIOUS	0.59445019	DELETERIOUS	0.47429306	DELETERIOUS	0.79280784	DELETERIOUS	0.55551884
S	277	L	DELETERIOUS	0.86908365	DELETERIOUS	0.9137931	DELETERIOUS	0.87523992	DELETERIOUS	0.59445019	DELETERIOUS	0.81142888	DELETERIOUS	0.79280784	DELETERIOUS	0.62208185
R	293	C	DELETERIOUS	0.86908365			DELETERIOUS	0.58885542	DELETERIOUS	0.74491225	DELETERIOUS	0.81142888	DELETERIOUS	0.79280784	DELETERIOUS	0.72038776
F	296	S	DELETERIOUS	0.86908365	DELETERIOUS	0.62143928	DELETERIOUS	0.87523992	DELETERIOUS	0.74491225	DELETERIOUS	0.81142888	DELETERIOUS	0.79280784	DELETERIOUS	0.80510276
A	300	T	DELETERIOUS	0.71871275	DELETERIOUS	0.62143928	DELETERIOUS	0.85822785	NEUTRAL	0.66884082	DELETERIOUS	0.64974293	DELETERIOUS	0.79280784	DELETERIOUS	0.55551884
A	302	V	DELETERIOUS	0.86908365	DELETERIOUS	0.84182909	DELETERIOUS	0.87523992	DELETERIOUS	0.74491225	DELETERIOUS	0.81142888	DELETERIOUS	0.79280784	DELETERIOUS	0.72038776
W	305	S	DELETERIOUS	0.86908365	DELETERIOUS	0.62143928	DELETERIOUS	0.88474971	DELETERIOUS	0.59445019	DELETERIOUS	0.81142888	DELETERIOUS	0.79280784	DELETERIOUS	0.84845361
G	306	V	DELETERIOUS	0.86908365	DELETERIOUS	0.85682159	DELETERIOUS	0.87523992	DELETERIOUS	0.74491225	DELETERIOUS	0.81142888	DELETERIOUS	0.79280784	DELETERIOUS	0.80510276
G	306	R	DELETERIOUS	0.86908365	DELETERIOUS	0.87706147	DELETERIOUS	0.88474971	DELETERIOUS	0.59445019	DELETERIOUS	0.67524116	DELETERIOUS	0.79280784	DELETERIOUS	0.84845361
V	310	I	NEUTRAL	0.68365861	NEUTRAL	0.85110132	NEUTRAL	0.55202703	NEUTRAL	0.66884082	DELETERIOUS	0.39845758	DELETERIOUS	0.52778524	NEUTRAL	0.66524217
T	311	I	DELETERIOUS	0.7556615	NEUTRAL	0.65022026	DELETERIOUS	0.87523992	DELETERIOUS	0.74491225	DELETERIOUS	0.81142888	DELETERIOUS	0.79280784	DELETERIOUS	0.80510276
T	312	I	DELETERIOUS	0.86908365	DELETERIOUS	0.7711928	DELETERIOUS	0.87523992	DELETERIOUS	0.59445019	DELETERIOUS	0.81142888	DELETERIOUS	0.79280784	DELETERIOUS	0.72038776
G	314	S	DELETERIOUS	0.86908365	DELETERIOUS	0.48350825	DELETERIOUS	0.87523992	DELETERIOUS	0.59445019	DELETERIOUS	0.81142888	DELETERIOUS	0.79280784	DELETERIOUS	0.72038776
Y	315	S	DELETERIOUS	0.86908365	DELETERIOUS	0.63268366	DELETERIOUS	0.87523992	DELETERIOUS	0.74491225	DELETERIOUS	0.81142888	DELETERIOUS	0.79280784	DELETERIOUS	0.80510276
Y	315	C	DELETERIOUS	0.86908365	DELETERIOUS	0.62143928	DELETERIOUS	0.87523992	DELETERIOUS	0.74491225	DELETERIOUS	0.81142888	DELETERIOUS	0.79280784	DELETERIOUS	0.84845361
G	316	E	DELETERIOUS	0.86908365	DELETERIOUS	0.76086957	DELETERIOUS	0.81731169	DELETERIOUS	0.74491225	DELETERIOUS	0.81142888	DELETERIOUS	0.79280784	DELETERIOUS	0.88519637
P	320	A	DELETERIOUS	0.86908365	DELETERIOUS	0.77494374	DELETERIOUS	0.73260309	DELETERIOUS	0.74491225	DELETERIOUS	0.81142888	DELETERIOUS	0.52778524	DELETERIOUS	0.80510276
P	320	H	DELETERIOUS	0.86908365	DELETERIOUS	0.84182909	DELETERIOUS	0.85822785	DELETERIOUS	0.74491225	DELETERIOUS	0.81142888	DELETERIOUS	0.79280784	DELETERIOUS	0.84845361
T	322	A	DELETERIOUS	0.86908365	DELETERIOUS	0.7711928	DELETERIOUS	0.7733853	DELETERIOUS	0.59445019	DELETERIOUS	0.81142888	DELETERIOUS	0.79280784	DELETERIOUS	0.80510276
T	322	M	DELETERIOUS	0.86908365	DELETERIOUS	0.85832084	DELETERIOUS	0.87523992	DELETERIOUS	0.74491225	DELETERIOUS	0.81142888	DELETERIOUS	0.79280784	DELETERIOUS	0.84845361
G	325	R	DELETERIOUS	0.86908365	DELETERIOUS	0.87706147	DELETERIOUS	0.85822785	DELETERIOUS	0.74491225	DELETERIOUS	0.81142888	DELETERIOUS	0.79280784	DELETERIOUS	0.86956522
F	339	S	DELETERIOUS	0.86908365	DELETERIOUS	0.55997001	DELETERIOUS	0.60798122	DELETERIOUS	0.59445019	DELETERIOUS	0.81142888	DELETERIOUS	0.79280784	DELETERIOUS	0.62208185
A	341	V	DELETERIOUS	0.7556615	DELETERIOUS	0.76086957	DELETERIOUS	0.88474971	NEUTRAL	0.66884082	DELETERIOUS	0.81142888	DELETERIOUS	0.79280784	DELETERIOUS	0.72038776
A	341	E	DELETERIOUS	0.86908365	DELETERIOUS	0.85682159	DELETERIOUS	0.88474971	DELETERIOUS	0.59445019	DELETERIOUS	0.81142888	DELETERIOUS	0.79280784	DELETERIOUS	0.84845361
P	343	S	DELETERIOUS	0.86908365	DELETERIOUS	0.57314329	DELETERIOUS	0.85822785	DELETERIOUS	0.59445019	DELETERIOUS	0.81142888	DELETERIOUS	0.79280784	DELETERIOUS	0.72038776
A	344	V	DELETERIOUS	0.60697259	DELETERIOUS	0.62143928	DELETERIOUS	0.81731169	NEUTRAL	0.66884082	DELETERIOUS	0.64717224	DELETERIOUS	0.79280784	NEUTRAL	0.55439739
G	345	R	DELETERIOUS	0.86908365	DELETERIOUS	0.76536732	DELETERIOUS	0.87523992	DELETERIOUS	0.59445019	DELETERIOUS	0.81142888	DELETERIOUS	0.79280784	DELETERIOUS	0.84845361
G	345	E	DELETERIOUS	0.86908365	DELETERIOUS	0.78335832	DELETERIOUS	0.87523992	DELETERIOUS	0.59445019	DELETERIOUS	0.81142888	DELETERIOUS	0.79280784	DELETERIOUS	0.84845361
S	349	W	DELETERIOUS	0.86908365	DELETERIOUS	0.71814093	DELETERIOUS	0.87523992	DELETERIOUS	0.74491225	DELETERIOUS	0.81142888	DELETERIOUS	0.79280784	DELETERIOUS	0.72038776
Q	357	R	DELETERIOUS	0.60548272	DELETERIOUS	0.57121439	DELETERIOUS	0.58885542	NEUTRAL	0.66884082	NEUTRAL	0.64364364	DELETERIOUS	0.79280784	DELETERIOUS	0.55551884
R	360	G	DELETERIOUS	0.60697259	DELETERIOUS	0.81934033	DELETERIOUS	0.81731169	NEUTRAL	0.66884082	DELETERIOUS	0.47429306	DELETERIOUS	0.79280784	NEUTRAL	0.50014676
K	362	R	NEUTRAL	0.6025641	DELETERIOUS	0.48350825	NEUTRAL	0.58230958	NEUTRAL	0.66884082	DELETERIOUS	0.55077121	DELETERIOUS	0.79280784	NEUTRAL	0.58359402
R	366	Q	DELETERIOUS	0.7556615	DELETERIOUS	0.55997001	DELETERIOUS	0.7733853	DELETERIOUS	0.74491225	DELETERIOUS	0.67524116	DELETERIOUS	0.79280784	NEUTRAL	0.50014676
R	366	W	DELETERIOUS	0.86908365	DELETERIOUS	0.76611694	DELETERIOUS	0.81731169	DELETERIOUS	0.74491225	DELETERIOUS	0.81142888	DELETERIOUS	0.79280784	DELETERIOUS	0.55551884
S	373	P	NEUTRAL	0.6025641	DELETERIOUS	0.40929535	DELETERIOUS	0.85822785	NEUTRAL	0.66884082	NEUTRAL	0.60960961	NEUTRAL	0.68210151	DELETERIOUS	0.62208185
T	391	I	DELETERIOUS	0.86908365	DELETERIOUS	0.57314329	DELETERIOUS	0.87523992	DELETERIOUS	0.59445019	DELETERIOUS	0.67524116	DELETERIOUS	0.45949821	DELETERIOUS	0.62208185
W	392	R	DELETERIOUS	0.86908365	DELETERIOUS	0.87706147	DELETERIOUS	0.87523992	DELETERIOUS	0.74491225	DELETERIOUS	0.81142888	DELETERIOUS	0.79280784	DELETERIOUS	0.88519637
K	393	N	NEUTRAL	0.73834499	NEUTRAL	0.74273128	NEUTRAL	0.68183996	NEUTRAL	0.66884082	DELETERIOUS	0.39845758	NEUTRAL	0.69991095	NEUTRAL	0.50014676
R	397	W	DELETERIOUS	0.7556615	NEUTRAL	0.65903084	DELETERIOUS	0.60798122	DELETERIOUS	0.74491225	DELETERIOUS	0.81142888	DELETERIOUS	0.79280784	DELETERIOUS	0.72038776
P	408	A	NEUTRAL	0.73834499	NEUTRAL	0.71013216	NEUTRAL	0.7828765	NEUTRAL	0.66884082	NEUTRAL	0.74974975	NEUTRAL	0.69991095	DELETERIOUS	0.55551884
P	441	S	NEUTRAL	0.6025641	NEUTRAL	0.76563877	NEUTRAL	0.660879	NEUTRAL	0.66884082	DELETERIOUS	0.39845758	DELETERIOUS	0.45949821	DELETERIOUS	0.72038776
P	448	R	NEUTRAL	0.6025641	NEUTRAL	0.65286344	NEUTRAL	0.7828765	DELETERIOUS	0.59445019	DELETERIOUS	0.40745501	NEUTRAL	0.6841637	DELETERIOUS	0.72038776
H	455	Y	NEUTRAL	0.65307311	NEUTRAL	0.72246696	NEUTRAL	0.83210379	NEUTRAL	0.66884082	DELETERIOUS	0.40745501	NEUTRAL	0.6841637	DELETERIOUS	0.62208185
S	484	T	NEUTRAL	0.65307311	DELETERIOUS	0.48350825	NEUTRAL	0.83210379	NEUTRAL	0.66884082	NEUTRAL	0.60960961	NEUTRAL	0.7366548	DELETERIOUS	0.62208185
M	520	R	DELETERIOUS	0.7556615	DELETERIOUS	0.85682159	DELETERIOUS	0.81731169	DELETERIOUS	0.74491225	DELETERIOUS	0.67524116	DELETERIOUS	0.79280784	NEUTRAL	0.61167883
V	524	G	DELETERIOUS	0.86908365	DELETERIOUS	0.65667166	DELETERIOUS	0.85822785	DELETERIOUS	0.74491225	DELETERIOUS	0.81142888	DELETERIOUS	0.79280784	DELETERIOUS	0.62208185
R	533	W	DELETERIOUS	0.71871275	DELETERIOUS	0.5089955	DELETERIOUS	0.60798122	DELETERIOUS	0.74491225	DELETERIOUS	0.81142888	DELETERIOUS	0.52778524	NEUTRAL	0.70878378
R	539	W	DELETERIOUS	0.7556615	DELETERIOUS	0.65667166	NEUTRAL	0.50824588	DELETERIOUS	0.74491225	DELETERIOUS	0.81142888	DELETERIOUS	0.79280784	DELETERIOUS	0.72038776
S	546	L	DELETERIOUS	0.7556615	DELETERIOUS	0.55997001	DELETERIOUS	0.88474971	DELETERIOUS	0.74491225	DELETERIOUS	0.81142888	DELETERIOUS	0.79280784	NEUTRAL	0.50014676
R	555	C	DELETERIOUS	0.86908365	DELETERIOUS	0.76536732	DELETERIOUS	0.87523992	DELETERIOUS	0.74491225	DELETERIOUS	0.81142888	DELETERIOUS	0.79280784	DELETERIOUS	0.80510276
S	566	F	DELETERIOUS	0.60548272	NEUTRAL	0.76123348	DELETERIOUS	0.73260309	DELETERIOUS	0.74491225	DELETERIOUS	0.64717224	DELETERIOUS	0.52778524	NEUTRAL	0.58359402
G	568	R	DELETERIOUS	0.7556615	DELETERIOUS	0.63268366	DELETERIOUS	0.87523992	DELETERIOUS	0.74491225	DELETERIOUS	0.81142888	DELETERIOUS	0.79280784	NEUTRAL	0.50014676
T	587	M	NEUTRAL	0.65307311	DELETERIOUS	0.58770615	NEUTRAL	0.68183996	NEUTRAL	0.66884082	DELETERIOUS	0.43123393	NEUTRAL	0.66429207	NEUTRAL	0.50014676
G	589	D	DELETERIOUS	0.54946365	DELETERIOUS	0.58770615	DELETERIOUS	0.57795276	DELETERIOUS	0.59445019	DELETERIOUS	0.60089974	NEUTRAL	0.72662511	NEUTRAL	0.55439739
A	590	T	NEUTRAL	0.73834499	NEUTRAL	0.63348018	NEUTRAL	0.58230958	NEUTRAL	0.66884082	DELETERIOUS	0.39845758	NEUTRAL	0.70614426	NEUTRAL	0.83058824
R	591	H	DELETERIOUS	0.86908365	DELETERIOUS	0.40929535	DELETERIOUS	0.87523992	DELETERIOUS	0.74491225	DELETERIOUS	0.81142888	DELETERIOUS	0.79280784	DELETERIOUS	0.84845361
R	594	Q	NEUTRAL	0.65307311	NEUTRAL	0.76123348	NEUTRAL	0.660879	NEUTRAL	0.66884082	DELETERIOUS	0.55077121	DELETERIOUS	0.42969871	NEUTRAL	0.66524217
T	600	M	NEUTRAL	0.73688811	NEUTRAL	0.74977974	NEUTRAL	0.7828765	NEUTRAL	0.66884082	DELETERIOUS	0.56233933	NEUTRAL	0.67141585	NEUTRAL	0.58359402
D	611	Y	NEUTRAL	0.82622462	NEUTRAL	0.64229075	NEUTRAL	0.50824588	NEUTRAL	0.66884082	NEUTRAL	0.62762763	NEUTRAL	0.66429207	NEUTRAL	0.50014676
G	643	S	NEUTRAL	0.82622462			NEUTRAL	0.89245476	NEUTRAL	0.66884082	NEUTRAL	0.8730899	NEUTRAL	0.79073909	NEUTRAL	0.83058824
V	648	I	NEUTRAL	0.82622462	NEUTRAL	0.79559471	NEUTRAL	0.83210379	NEUTRAL	0.66884082	NEUTRAL	0.8730899	NEUTRAL	0.86910062	NEUTRAL	0.66524217
