# Supplementary material for: Assessment of the predictive accuracy of five in silico prediction tools, alone or in combination, and two metaservers to classify long QT syndrome gene mutations
Source: BMC Med Genet. 2015 May 13;16:34. doi: 10.1186/s12881-015-0176-z (PMC4630850; doi:10.1186/s12881-015-0176-z)
Supplement: Additional file 3: — Raw data. The zipped file contains all raw data results in txt format from the five different in silico prediction tools and two metaservers. [file 12881_2015_176_MOESM3_ESM.zip › Supplementary Materials 2/Predict SNP results/KCNQ1/pathogenicity/cdhit_out.bak.clstr]

47	611aa, >73976825... at 89.20%
7	951aa, >332244002... at 92.01%
7	942aa, >332244000... at 91.93%
15	852aa, >54401346... at 85.45%
36	787aa, >332244004... at 97.08%
34	811aa, >332027392... at 93.22%
1	436aa, >55663561... at 72.71%
7	923aa, >345304909... at 85.16%
64	572aa, >85718145... at 81.12%
3	781aa, >224078377... at 85.28%
7	932aa, >332243996... at 91.63%
15	836aa, >224046740... at 84.21%
17	923aa, >332243998... at 97.94%
34	693aa, >345487285... at 72.87%
35	825aa, >256078275... *
7	682aa, >402867429... at 75.07%
3	343aa, >148675437... at 76.09%
17	427aa, >29791782... at 96.25%
3	764aa, >148675436... at 70.94%
7	295aa, >196475688... at 74.92%
36	803aa, >345304911... at 86.92%
23	896aa, >334349981... *
7	932aa, >345304913... at 85.84%
17	904aa, >345304915... at 86.28%
19	856aa, >126302699... at 84.35%
3	570aa, >148675433... at 87.19%
3	575aa, >148675435... at 86.96%
19	874aa, >126302697... at 83.87%
47	493aa, >149694613... at 83.98%
12	752aa, >325651930... at 76.86%
78	490aa, >221128941... *
7	231aa, >326935920... at 83.98%
3	843aa, >126302701... at 82.80%
3	846aa, >126302703... at 87.12%
7	842aa, >355748696... at 95.84%
63	129aa, >2076880... at 100.00%
0	1704aa, >189233823... *
4	798aa, >338719439... at 72.43%
49	705aa, >313220706... *
6	717aa, >198457801... at 84.10%
12	752aa, >281349296... at 78.06%
24	157aa, >260810472... at 74.52%
12	835aa, >3929231... at 71.50%
17	923aa, >114608114... at 98.05%
47	696aa, >124487267... at 90.23%
7	932aa, >114608112... at 91.63%
12	743aa, >355698228... at 77.79%
73	543aa, >301624272... *
77	496aa, >339248707... *
7	942aa, >236461942... at 92.14%
61	651aa, >308457544... *
34	813aa, >380013430... at 91.76%
24	155aa, >14285402... at 97.42%
4	731aa, >395506677... at 73.73%
24	123aa, >6635155... at 97.56%
29	852aa, >270014599... *
47	523aa, >26333633... at 90.44%
50	702aa, >170583587... *
34	211aa, >157123241... at 89.57%
3	759aa, >14285404... at 71.15%
7	897aa, >7798696... at 94.65%
3	754aa, >51474502... at 70.56%
47	681aa, >293347610... at 89.87%
14	951aa, >301615484... *
91	216aa, >344252363... *
24	308aa, >344252365... at 89.29%
43	163aa, >312093911... at 87.73%
69	600aa, >297278395... *
3	854aa, >3294577... at 73.19%
24	495aa, >355697325... at 96.16%
24	440aa, >148686257... at 83.41%
24	511aa, >148686256... at 91.00%
19	862aa, >296481264... at 89.91%
3	1183aa, >297259375... *
24	513aa, >402892478... at 70.18%
19	775aa, >327271910... at 88.13%
21	920aa, >355562957... *
24	604aa, >148686258... at 84.11%
7	933aa, >344264728... at 91.64%
90	265aa, >170052725... *
83	409aa, >170052723... *
15	410aa, >149066290... at 82.68%
56	687aa, >348512697... *
15	873aa, >282398106... at 92.90%
17	924aa, >344264730... at 97.62%
36	823aa, >344264734... *
7	943aa, >344264732... at 91.62%
13	957aa, >292620230... *
7	738aa, >326916322... at 84.55%
65	638aa, >268580989... *
17	757aa, >119569167... at 97.89%
24	671aa, >290543488... at 79.28%
6	991aa, >195475274... at 78.91%
15	515aa, >149066289... at 77.86%
46	714aa, >47209870... *
3	673aa, >332858917... at 80.53%
7	992aa, >348585130... *
7	686aa, >190344035... at 86.59%
34	524aa, >328785212... at 96.18%
41	265aa, >241647879... at 89.81%
24	104aa, >16151159... at 96.15%
44	743aa, >358253649... *
34	552aa, >189236147... at 80.43%
3	854aa, >26051262... at 73.07%
24	675aa, >395851751... at 77.63%
3	844aa, >26051260... at 92.89%
12	969aa, >350582894... *
24	668aa, >363734282... at 72.16%
25	883aa, >297267191... *
1	393aa, >26051268... at 75.83%
3	841aa, >26051266... at 88.47%
7	971aa, >363732013... at 82.08%
19	872aa, >26051264... at 85.21%
17	923aa, >236461719... at 98.16%
12	839aa, >380798065... at 71.04%
64	641aa, >114555825... *
47	695aa, >114555823... at 88.92%
43	754aa, >341887125... *
68	612aa, >195120914... *
61	631aa, >268532858... at 89.54%
12	766aa, >355779958... at 72.19%
3	842aa, >220938209... at 89.19%
19	852aa, >220938208... at 72.77%
24	562aa, >301614123... at 75.62%
22	920aa, >47211206... *
47	624aa, >397488971... at 89.90%
47	651aa, >350586338... at 89.25%
3	726aa, >220938200... at 84.85%
34	216aa, >312372519... at 86.11%
71	590aa, >339246819... *
7	682aa, >338718211... at 72.73%
7	952aa, >236463861... at 90.97%
7	861aa, >8132997... at 95.01%
45	738aa, >328709409... *
38	807aa, >345327155... *
87	376aa, >395755913... *
45	645aa, >328709411... at 84.50%
47	706aa, >358411621... at 78.47%
47	708aa, >126330439... *
26	883aa, >220679240... *
39	796aa, >390344222... *
24	377aa, >14285397... at 72.68%
32	649aa, >55669120... at 93.22%
24	172aa, >14285392... at 99.42%
52	695aa, >390360201... *
63	124aa, >359081374... at 89.52%
53	695aa, >392926648... *
34	540aa, >307168336... at 95.19%
19	811aa, >354482022... at 90.63%
3	844aa, >2826773... at 93.01%
24	390aa, >169641876... at 73.85%
15	872aa, >4758630... at 96.79%
43	677aa, >268579861... at 91.14%
7	951aa, >332824576... at 92.01%
24	123aa, >14285387... at 98.37%
7	682aa, >332824578... at 75.07%
7	942aa, >332824574... at 91.93%
3	726aa, >74149229... at 84.71%
19	923aa, >358415067... *
58	660aa, >14285391... *
24	169aa, >14285390... at 97.63%
54	693aa, >327286909... *
9	980aa, >195383596... *
4	1092aa, >403282695... *
7	767aa, >217030838... at 96.09%
24	548aa, >2961249... at 91.42%
43	737aa, >308511167... at 90.77%
23	153aa, >48734440... at 77.12%
31	841aa, >334326150... *
24	668aa, >70887795... at 78.14%
85	397aa, >326679973... *
24	392aa, >16877662... at 89.29%
15	951aa, >109087494... *
36	822aa, >332824580... at 97.20%
79	469aa, >291237844... *
15	873aa, >15826856... at 92.55%
12	752aa, >194382880... at 77.39%
3	844aa, >395829344... at 90.40%
61	631aa, >341884992... at 90.49%
24	329aa, >289645549... at 89.36%
3	854aa, >395829342... at 70.61%
0	320aa, >157103828... at 85.62%
12	844aa, >301764485... at 71.68%
24	674aa, >390470917... at 78.64%
3	841aa, >395829346... at 86.09%
7	340aa, >71148932... at 95.29%
12	866aa, >27805971... at 70.55%
19	872aa, >395829340... at 85.44%
36	822aa, >236462242... at 97.32%
43	740aa, >25147242... at 88.78%
24	553aa, >296471396... at 92.22%
34	829aa, >307206073... *
18	929aa, >220678919... *
43	692aa, >25147238... at 88.87%
12	861aa, >345779026... at 70.73%
19	843aa, >345325219... at 85.41%
81	468aa, >395544633... *
67	622aa, >47224689... *
34	235aa, >189098994... at 77.87%
12	752aa, >395740066... at 76.73%
24	485aa, >281344459... at 81.44%
2	1430aa, >260785937... *
61	621aa, >392892334... at 73.75%
24	581aa, >2465515... at 87.44%
61	580aa, >392892338... at 78.79%
7	932aa, >388453477... at 91.74%
61	617aa, >392892336... at 75.04%
47	706aa, >359064391... at 78.47%
15	914aa, >363731125... at 77.79%
7	951aa, >236462079... at 92.22%
24	440aa, >22779261... at 83.18%
7	932aa, >109486878... at 90.77%
55	498aa, >47230743... at 82.93%
7	950aa, >334324142... at 87.89%
17	922aa, >334324144... at 92.30%
12	825aa, >2801450... at 71.76%
7	941aa, >334324146... at 87.99%
32	683aa, >221330117... at 94.00%
36	821aa, >334324148... at 90.99%
37	327aa, >321468132... at 71.56%
15	849aa, >124504639... at 96.82%
17	757aa, >183398091... at 97.49%
32	774aa, >221330119... at 99.87%
43	269aa, >393907473... at 88.10%
47	590aa, >392348320... at 90.68%
24	549aa, >397490209... at 91.62%
70	311aa, >241631589... at 71.06%
24	672aa, >36928408... at 78.57%
15	873aa, >21999195... at 92.90%
24	670aa, >329664260... at 79.40%
34	665aa, >340715353... at 93.38%
34	703aa, >270005719... at 74.54%
34	817aa, >340715355... at 90.21%
47	636aa, >395526647... at 99.06%
47	537aa, >344287265... at 83.99%
80	469aa, >221103310... *
7	932aa, >28373065... at 91.85%
19	778aa, >351714876... at 76.22%
1	349aa, >4176410... at 74.21%
7	932aa, >9651967... at 91.63%
17	923aa, >296198559... at 97.94%
47	703aa, >297665345... at 73.26%
6	993aa, >281363097... at 78.55%
24	604aa, >1680718... at 83.94%
32	808aa, >281363095... at 99.88%
15	873aa, >395840134... at 93.01%
1	463aa, >4176408... at 71.92%
19	880aa, >359071621... at 90.34%
7	932aa, >296198555... at 91.63%
7	266aa, >223711905... at 71.43%
8	992aa, >224496060... *
3	723aa, >4176400... at 87.14%
82	435aa, >324513685... *
1	473aa, >4176406... at 72.09%
3	623aa, >4176404... at 80.58%
88	297aa, >221115550... *
40	794aa, >158295706... *
59	485aa, >120538135... at 100.00%
19	792aa, >326931968... at 88.13%
7	830aa, >359068654... at 77.47%
40	794aa, >158295708... at 98.61%
64	606aa, >112419075... at 76.24%
64	634aa, >348605117... at 73.50%
15	872aa, >114621769... at 96.79%
19	843aa, >402882029... at 70.58%
47	622aa, >291399162... at 86.50%
24	326aa, >74201867... at 87.12%
1	394aa, >30584387... at 74.87%
24	145aa, >50313169... at 97.24%
8	953aa, >223711911... at 77.23%
24	545aa, >354491981... at 90.28%
3	570aa, >54873648... at 87.37%
3	723aa, >54873646... at 87.41%
76	520aa, >237512955... *
3	747aa, >54873644... at 70.68%
1	473aa, >54873652... at 72.30%
24	617aa, >224050878... at 76.50%
3	623aa, >54873650... at 80.90%
6	979aa, >195151013... at 72.22%
47	623aa, >351696392... at 90.53%
53	664aa, >7511573... at 73.04%
20	922aa, >344306322... *
59	651aa, >291278166... at 84.64%
36	812aa, >350578240... at 94.33%
7	931aa, >126310224... at 87.65%
48	707aa, >405960085... *
1	347aa, >54873658... at 75.22%
62	645aa, >158287532... *
5	1029aa, >348534357... *
43	744aa, >7511689... at 82.93%
1	463aa, >54873654... at 72.14%
72	564aa, >405962966... *
15	872aa, >344272835... at 91.97%
1	349aa, >54873656... at 74.50%
43	163aa, >402590850... at 88.34%
7	941aa, >350578238... at 90.01%
7	932aa, >350578236... at 89.91%
57	661aa, >291235935... *
17	913aa, >350578234... at 95.18%
3	338aa, >54873660... at 76.63%
17	922aa, >350578232... at 94.14%
24	546aa, >355751863... at 93.04%
24	569aa, >355566194... at 89.98%
47	703aa, >296489046... at 78.24%
60	652aa, >171460990... *
3	853aa, >348554075... at 70.46%
3	840aa, >348554077... at 86.07%
34	816aa, >350414461... at 90.07%
45	497aa, >242025442... at 74.04%
47	683aa, >327281713... at 76.87%
15	844aa, >395512436... at 88.74%
15	872aa, >387539414... at 97.59%
41	769aa, >391348696... *
51	700aa, >348513316... *
3	841aa, >119595678... at 88.59%
27	878aa, >119595677... at 99.89%
75	383aa, >313225695... at 89.82%
19	871aa, >348554071... at 86.57%
19	852aa, >18959272... at 72.77%
3	843aa, >348554073... at 90.39%
1	1560aa, >345789816... *
3	747aa, >149033981... at 70.41%
64	501aa, >255683573... at 78.84%
3	623aa, >149033982... at 81.38%
3	570aa, >149033983... at 87.72%
3	723aa, >149033984... at 87.28%
3	568aa, >326668916... at 78.17%
36	787aa, >194388956... at 97.20%
15	868aa, >327269302... at 79.15%
47	557aa, >119627602... at 89.05%
3	488aa, >149033980... at 73.77%
6	989aa, >195333051... at 78.97%
84	406aa, >313236660... *
1	446aa, >194374519... at 72.65%
19	852aa, >149033979... at 73.00%
22	498aa, >149033978... at 73.29%
33	795aa, >326665157... at 71.57%
6	981aa, >195028610... at 71.36%
1	330aa, >149033976... at 70.30%
7	821aa, >380798739... at 95.86%
27	754aa, >4176396... at 91.25%
15	872aa, >332214279... at 96.67%
35	825aa, >353230419... at 99.27%
3	747aa, >4176398... at 70.68%
7	799aa, >148682447... at 94.49%
47	614aa, >356893151... at 88.11%
30	852aa, >348544542... *
7	835aa, >355561833... at 95.81%
92	153aa, >109105014... *
24	518aa, >119622926... at 91.51%
56	340aa, >47212729... at 70.59%
3	841aa, >4324687... at 88.23%
11	537aa, >220678270... at 100.00%
75	530aa, >313239979... *
24	586aa, >119622923... at 86.52%
15	870aa, >109730777... at 93.10%
11	974aa, >292609797... *
21	865aa, >119595679... at 72.37%
63	644aa, >119622925... *
47	558aa, >301787101... at 77.60%
19	870aa, >119595688... at 85.17%
15	443aa, >62087360... at 93.68%
3	840aa, >119595684... at 88.57%
19	872aa, >119595683... at 85.21%
3	842aa, >119595682... at 93.35%
15	871aa, >348563198... at 91.85%
3	852aa, >119595680... at 72.89%
16	950aa, >47222729... *
24	669aa, >149061767... at 78.03%
24	204aa, >12583594... at 86.27%
7	269aa, >381392564... at 72.12%
89	284aa, >156389165... *
24	546aa, >149061769... at 90.66%
24	594aa, >149061768... at 81.31%
3	847aa, >380798097... at 74.14%
7	893aa, >403268873... at 94.18%
24	668aa, >33090007... at 77.99%
3	794aa, >74228268... at 72.04%
64	560aa, >356893133... at 92.86%
1	139aa, >345314997... at 74.10%
64	560aa, >356893131... at 93.21%
7	958aa, >345778981... at 91.34%
7	933aa, >68534949... at 90.89%
47	695aa, >4262523... at 88.63%
47	614aa, >356893137... at 87.95%
61	627aa, >341897410... at 88.68%
7	951aa, >403225003... at 90.85%
32	840aa, >25012477... *
36	790aa, >345778983... at 96.96%
47	679aa, >148698471... at 90.43%
7	864aa, >351695082... at 97.92%
3	841aa, >118100657... at 84.78%
19	851aa, >118100655... at 74.97%
1	393aa, >54401348... at 71.76%
19	869aa, >118100653... at 82.16%
24	347aa, >351709432... at 95.39%
47	574aa, >281353896... at 74.22%
12	752aa, >332214281... at 76.86%
47	618aa, >363742373... at 75.24%
3	838aa, >118100659... at 80.55%
15	824aa, >345305936... at 80.70%
47	614aa, >356893143... at 88.76%
17	811aa, >296484286... at 80.39%
7	827aa, >354490520... at 94.07%
19	767aa, >344254969... at 75.49%
47	614aa, >356893145... at 88.60%
28	865aa, >348523357... *
24	263aa, >402892499... at 76.05%
47	695aa, >26638653... at 88.78%
64	641aa, >26638655... at 99.84%
33	836aa, >348530686... *
6	1011aa, >195425351... *
1	101aa, >384096687... at 100.00%
59	655aa, >181339727... *
10	979aa, >348501444... *
7	952aa, >344264726... at 91.70%
64	560aa, >356893119... at 93.04%
15	401aa, >156230191... at 76.06%
47	614aa, >356893115... at 87.79%
24	88aa, >33668148... at 86.36%
24	106aa, >33668146... at 85.85%
3	842aa, >387542862... at 88.95%
64	536aa, >359051982... at 92.91%
47	658aa, >354479353... at 83.13%
1	352aa, >384096653... at 77.27%
6	1008aa, >194753924... at 71.63%
64	560aa, >356893123... at 93.04%
47	614aa, >356893121... at 86.48%
55	691aa, >348526632... *
7	847aa, >149069192... at 93.98%
0	206aa, >170037198... at 89.32%
7	766aa, >229368697... at 95.17%
63	97aa, >116488845... at 100.00%
47	571aa, >359051996... at 91.42%
47	571aa, >359051998... at 91.07%
2	224aa, >260783719... at 79.46%
64	560aa, >356893087... at 93.04%
24	368aa, >395545416... at 76.63%
12	666aa, >148697421... at 84.83%
64	560aa, >356893083... at 91.43%
34	272aa, >157130717... at 70.22%
7	145aa, >189212385... at 99.31%
47	571aa, >359052006... at 89.49%
47	571aa, >359051986... at 89.84%
7	788aa, >281353516... at 95.18%
47	571aa, >359052002... at 91.07%
47	571aa, >359051984... at 91.42%
47	575aa, >359052004... at 91.13%
24	676aa, >3953684... at 74.70%
64	560aa, >356893101... at 93.39%
64	641aa, >395853017... at 98.28%
47	571aa, >359051988... at 90.89%
24	549aa, >3953683... at 91.44%
47	695aa, >395853015... at 89.64%
47	614aa, >356893103... at 88.11%
63	167aa, >345315975... at 77.25%
47	614aa, >356893105... at 87.79%
3	759aa, >54873641... at 71.15%
15	880aa, >351714293... at 89.32%
34	126aa, >322784667... at 99.21%
19	870aa, >54873639... at 85.06%
6	983aa, >195582116... at 75.28%
15	723aa, >402879161... at 85.48%
47	571aa, >359051990... at 90.72%
86	389aa, >324508794... *
42	762aa, >357628260... *
47	571aa, >359051994... at 89.67%
47	571aa, >359051992... at 89.84%
27	880aa, >55663568... *
3	615aa, >55663569... at 83.41%
47	611aa, >355557881... at 90.02%
27	868aa, >55663566... at 100.00%
74	539aa, >358341700... *
3	842aa, >55663567... at 88.48%
26	349aa, >168823493... at 98.28%
7	915aa, >60547260... at 72.13%
0	525aa, >242020843... at 78.29%
24	676aa, >32479527... at 78.70%
37	810aa, >345493558... *
7	947aa, >395737414... at 91.13%
6	993aa, >194858024... at 78.55%
24	888aa, >73983539... *
64	560aa, >356893099... at 93.57%
7	888aa, >395534446... at 84.91%
25	219aa, >1928985... at 85.39%
24	74aa, >189099015... at 85.14%
47	557aa, >149023845... at 90.13%
25	674aa, >327260089... at 70.77%
24	669aa, >14091762... at 78.03%
17	919aa, >395833415... at 97.71%
70	597aa, >405971594... *
17	928aa, >395833413... at 96.66%
32	840aa, >372466663... at 99.88%
36	785aa, >395833417... at 97.07%
15	447aa, >119612548... at 87.92%
73	123aa, >224096454... at 72.36%
15	870aa, >119612547... at 96.78%
7	939aa, >73973284... at 91.16%
1	184aa, >297707564... at 91.85%
17	930aa, >345778977... *
54	486aa, >224096450... at 72.22%
7	949aa, >345778979... at 91.36%
47	614aa, >356893091... at 88.93%
7	955aa, >327282754... at 78.85%
24	99aa, >2952303... at 97.98%
66	629aa, >356893095... *
24	676aa, >0000000000... at 78.70%
