# Supplementary material for: Assessment of the predictive accuracy of five in silico prediction tools, alone or in combination, and two metaservers to classify long QT syndrome gene mutations
Source: BMC Med Genet. 2015 May 13;16:34. doi: 10.1186/s12881-015-0176-z (PMC4630850; doi:10.1186/s12881-015-0176-z)
Supplement: Additional file 3: — Raw data. The zipped file contains all raw data results in txt format from the five different in silico prediction tools and two metaservers. [file 12881_2015_176_MOESM3_ESM.zip › Supplementary Materials 2/Predict SNP results/KCNQ1/pathogenicity/mapp.out]

Position	Column Score	Column p-value	Alignment	Gap Weight	Over Gap Weight Threshold	Hydropathy	Polarity	Charge	Volume	Free energy alpha	Free energy beta	A	C	D	E	F	G	H	I	K	L	M	N	P	Q	R	S	T	V	W	Y	A	C	D	E	F	G	H	I	K	L	M	N	P	Q	R	S	T	V
1	N/A	N/A	'-----------------M--------------------------------	0.9903971191357406	Y	N/A	N/A	N/A	N/A	N/A	N/A	N/A	N/A	N/A	N/A	N/A	N/A	N/A	N/A	N/A	N/A	N/A	N/A	N/A	N/A	N/A	N/A	N/A	N/A	N/A	N/A	N/A	N/A	N/A	N/A	N/A	N/A	N/A	N/A	N/A	N/A	N/A	N/A	N/A	N/A	N/A	N/A	N/A	N/A
2	N/A	N/A	'-----------------L--------------------------------	0.9903971191357406	Y	N/A	N/A	N/A	N/A	N/A	N/A	N/A	N/A	N/A	N/A	N/A	N/A	N/A	N/A	N/A	N/A	N/A	N/A	N/A	N/A	N/A	N/A	N/A	N/A	N/A	N/A	N/A	N/A	N/A	N/A	N/A	N/A	N/A	N/A	N/A	N/A	N/A	N/A	N/A	N/A	N/A	N/A	N/A	N/A
3	N/A	N/A	'-----------------A--------------------------------	0.9903971191357406	Y	N/A	N/A	N/A	N/A	N/A	N/A	N/A	N/A	N/A	N/A	N/A	N/A	N/A	N/A	N/A	N/A	N/A	N/A	N/A	N/A	N/A	N/A	N/A	N/A	N/A	N/A	N/A	N/A	N/A	N/A	N/A	N/A	N/A	N/A	N/A	N/A	N/A	N/A	N/A	N/A	N/A	N/A	N/A	N/A
4	N/A	N/A	'-----------------I--------------------------------	0.9903971191357406	Y	N/A	N/A	N/A	N/A	N/A	N/A	N/A	N/A	N/A	N/A	N/A	N/A	N/A	N/A	N/A	N/A	N/A	N/A	N/A	N/A	N/A	N/A	N/A	N/A	N/A	N/A	N/A	N/A	N/A	N/A	N/A	N/A	N/A	N/A	N/A	N/A	N/A	N/A	N/A	N/A	N/A	N/A	N/A	N/A
5	N/A	N/A	'-----------------K--------------------------------	0.9903971191357406	Y	N/A	N/A	N/A	N/A	N/A	N/A	N/A	N/A	N/A	N/A	N/A	N/A	N/A	N/A	N/A	N/A	N/A	N/A	N/A	N/A	N/A	N/A	N/A	N/A	N/A	N/A	N/A	N/A	N/A	N/A	N/A	N/A	N/A	N/A	N/A	N/A	N/A	N/A	N/A	N/A	N/A	N/A	N/A	N/A
6	N/A	N/A	'-----------------V--------------------------------	0.9903971191357406	Y	N/A	N/A	N/A	N/A	N/A	N/A	N/A	N/A	N/A	N/A	N/A	N/A	N/A	N/A	N/A	N/A	N/A	N/A	N/A	N/A	N/A	N/A	N/A	N/A	N/A	N/A	N/A	N/A	N/A	N/A	N/A	N/A	N/A	N/A	N/A	N/A	N/A	N/A	N/A	N/A	N/A	N/A	N/A	N/A
7	N/A	N/A	'-----------------Q--------------------------------	0.9903971191357406	Y	N/A	N/A	N/A	N/A	N/A	N/A	N/A	N/A	N/A	N/A	N/A	N/A	N/A	N/A	N/A	N/A	N/A	N/A	N/A	N/A	N/A	N/A	N/A	N/A	N/A	N/A	N/A	N/A	N/A	N/A	N/A	N/A	N/A	N/A	N/A	N/A	N/A	N/A	N/A	N/A	N/A	N/A	N/A	N/A
8	N/A	N/A	'-----------------W--------------------------------	0.9903971191357406	Y	N/A	N/A	N/A	N/A	N/A	N/A	N/A	N/A	N/A	N/A	N/A	N/A	N/A	N/A	N/A	N/A	N/A	N/A	N/A	N/A	N/A	N/A	N/A	N/A	N/A	N/A	N/A	N/A	N/A	N/A	N/A	N/A	N/A	N/A	N/A	N/A	N/A	N/A	N/A	N/A	N/A	N/A	N/A	N/A
9	N/A	N/A	'-----------------K--------------------------------	0.9903971191357406	Y	N/A	N/A	N/A	N/A	N/A	N/A	N/A	N/A	N/A	N/A	N/A	N/A	N/A	N/A	N/A	N/A	N/A	N/A	N/A	N/A	N/A	N/A	N/A	N/A	N/A	N/A	N/A	N/A	N/A	N/A	N/A	N/A	N/A	N/A	N/A	N/A	N/A	N/A	N/A	N/A	N/A	N/A	N/A	N/A
10	N/A	N/A	'-----------------F--------------------------------	0.9903971191357406	Y	N/A	N/A	N/A	N/A	N/A	N/A	N/A	N/A	N/A	N/A	N/A	N/A	N/A	N/A	N/A	N/A	N/A	N/A	N/A	N/A	N/A	N/A	N/A	N/A	N/A	N/A	N/A	N/A	N/A	N/A	N/A	N/A	N/A	N/A	N/A	N/A	N/A	N/A	N/A	N/A	N/A	N/A	N/A	N/A
11	N/A	N/A	'-----------------F--------------------------------	0.9903971191357406	Y	N/A	N/A	N/A	N/A	N/A	N/A	N/A	N/A	N/A	N/A	N/A	N/A	N/A	N/A	N/A	N/A	N/A	N/A	N/A	N/A	N/A	N/A	N/A	N/A	N/A	N/A	N/A	N/A	N/A	N/A	N/A	N/A	N/A	N/A	N/A	N/A	N/A	N/A	N/A	N/A	N/A	N/A	N/A	N/A
12	N/A	N/A	'-----------------K--------------------------------	0.9903971191357406	Y	N/A	N/A	N/A	N/A	N/A	N/A	N/A	N/A	N/A	N/A	N/A	N/A	N/A	N/A	N/A	N/A	N/A	N/A	N/A	N/A	N/A	N/A	N/A	N/A	N/A	N/A	N/A	N/A	N/A	N/A	N/A	N/A	N/A	N/A	N/A	N/A	N/A	N/A	N/A	N/A	N/A	N/A	N/A	N/A
13	N/A	N/A	'-----------------R--------------------------------	0.9903971191357406	Y	N/A	N/A	N/A	N/A	N/A	N/A	N/A	N/A	N/A	N/A	N/A	N/A	N/A	N/A	N/A	N/A	N/A	N/A	N/A	N/A	N/A	N/A	N/A	N/A	N/A	N/A	N/A	N/A	N/A	N/A	N/A	N/A	N/A	N/A	N/A	N/A	N/A	N/A	N/A	N/A	N/A	N/A	N/A	N/A
14	N/A	N/A	'-----------------K--------------------------------	0.9903971191357406	Y	N/A	N/A	N/A	N/A	N/A	N/A	N/A	N/A	N/A	N/A	N/A	N/A	N/A	N/A	N/A	N/A	N/A	N/A	N/A	N/A	N/A	N/A	N/A	N/A	N/A	N/A	N/A	N/A	N/A	N/A	N/A	N/A	N/A	N/A	N/A	N/A	N/A	N/A	N/A	N/A	N/A	N/A	N/A	N/A
15	N/A	N/A	'-----------------G--------------------------------	0.9903971191357406	Y	N/A	N/A	N/A	N/A	N/A	N/A	N/A	N/A	N/A	N/A	N/A	N/A	N/A	N/A	N/A	N/A	N/A	N/A	N/A	N/A	N/A	N/A	N/A	N/A	N/A	N/A	N/A	N/A	N/A	N/A	N/A	N/A	N/A	N/A	N/A	N/A	N/A	N/A	N/A	N/A	N/A	N/A	N/A	N/A
16	N/A	N/A	'-----------------A--------------------------------	0.9903971191357406	Y	N/A	N/A	N/A	N/A	N/A	N/A	N/A	N/A	N/A	N/A	N/A	N/A	N/A	N/A	N/A	N/A	N/A	N/A	N/A	N/A	N/A	N/A	N/A	N/A	N/A	N/A	N/A	N/A	N/A	N/A	N/A	N/A	N/A	N/A	N/A	N/A	N/A	N/A	N/A	N/A	N/A	N/A	N/A	N/A
17	N/A	N/A	'-----------------P--------------------------------	0.9903971191357406	Y	N/A	N/A	N/A	N/A	N/A	N/A	N/A	N/A	N/A	N/A	N/A	N/A	N/A	N/A	N/A	N/A	N/A	N/A	N/A	N/A	N/A	N/A	N/A	N/A	N/A	N/A	N/A	N/A	N/A	N/A	N/A	N/A	N/A	N/A	N/A	N/A	N/A	N/A	N/A	N/A	N/A	N/A	N/A	N/A
18	N/A	N/A	'-----------------A--------------------------------	0.9903971191357406	Y	N/A	N/A	N/A	N/A	N/A	N/A	N/A	N/A	N/A	N/A	N/A	N/A	N/A	N/A	N/A	N/A	N/A	N/A	N/A	N/A	N/A	N/A	N/A	N/A	N/A	N/A	N/A	N/A	N/A	N/A	N/A	N/A	N/A	N/A	N/A	N/A	N/A	N/A	N/A	N/A	N/A	N/A	N/A	N/A
19	N/A	N/A	'-----------------P--------------------------------	0.9903971191357406	Y	N/A	N/A	N/A	N/A	N/A	N/A	N/A	N/A	N/A	N/A	N/A	N/A	N/A	N/A	N/A	N/A	N/A	N/A	N/A	N/A	N/A	N/A	N/A	N/A	N/A	N/A	N/A	N/A	N/A	N/A	N/A	N/A	N/A	N/A	N/A	N/A	N/A	N/A	N/A	N/A	N/A	N/A	N/A	N/A
20	N/A	N/A	'-----------------G--------------------------------	0.9903971191357406	Y	N/A	N/A	N/A	N/A	N/A	N/A	N/A	N/A	N/A	N/A	N/A	N/A	N/A	N/A	N/A	N/A	N/A	N/A	N/A	N/A	N/A	N/A	N/A	N/A	N/A	N/A	N/A	N/A	N/A	N/A	N/A	N/A	N/A	N/A	N/A	N/A	N/A	N/A	N/A	N/A	N/A	N/A	N/A	N/A
21	N/A	N/A	'-----------------F--------------------------------	0.9903971191357406	Y	N/A	N/A	N/A	N/A	N/A	N/A	N/A	N/A	N/A	N/A	N/A	N/A	N/A	N/A	N/A	N/A	N/A	N/A	N/A	N/A	N/A	N/A	N/A	N/A	N/A	N/A	N/A	N/A	N/A	N/A	N/A	N/A	N/A	N/A	N/A	N/A	N/A	N/A	N/A	N/A	N/A	N/A	N/A	N/A
22	N/A	N/A	'-----------------R--------------------------------	0.9903971191357406	Y	N/A	N/A	N/A	N/A	N/A	N/A	N/A	N/A	N/A	N/A	N/A	N/A	N/A	N/A	N/A	N/A	N/A	N/A	N/A	N/A	N/A	N/A	N/A	N/A	N/A	N/A	N/A	N/A	N/A	N/A	N/A	N/A	N/A	N/A	N/A	N/A	N/A	N/A	N/A	N/A	N/A	N/A	N/A	N/A
23	N/A	N/A	'-----------------A--------------------------------	0.9903971191357406	Y	N/A	N/A	N/A	N/A	N/A	N/A	N/A	N/A	N/A	N/A	N/A	N/A	N/A	N/A	N/A	N/A	N/A	N/A	N/A	N/A	N/A	N/A	N/A	N/A	N/A	N/A	N/A	N/A	N/A	N/A	N/A	N/A	N/A	N/A	N/A	N/A	N/A	N/A	N/A	N/A	N/A	N/A	N/A	N/A
24	N/A	N/A	'-----------------Q--------------------------------	0.9903971191357406	Y	N/A	N/A	N/A	N/A	N/A	N/A	N/A	N/A	N/A	N/A	N/A	N/A	N/A	N/A	N/A	N/A	N/A	N/A	N/A	N/A	N/A	N/A	N/A	N/A	N/A	N/A	N/A	N/A	N/A	N/A	N/A	N/A	N/A	N/A	N/A	N/A	N/A	N/A	N/A	N/A	N/A	N/A	N/A	N/A
25	N/A	N/A	'-----------------R--------------------------------	0.9903971191357406	Y	N/A	N/A	N/A	N/A	N/A	N/A	N/A	N/A	N/A	N/A	N/A	N/A	N/A	N/A	N/A	N/A	N/A	N/A	N/A	N/A	N/A	N/A	N/A	N/A	N/A	N/A	N/A	N/A	N/A	N/A	N/A	N/A	N/A	N/A	N/A	N/A	N/A	N/A	N/A	N/A	N/A	N/A	N/A	N/A
26	N/A	N/A	'-----------------S--------------------------------	0.9903971191357406	Y	N/A	N/A	N/A	N/A	N/A	N/A	N/A	N/A	N/A	N/A	N/A	N/A	N/A	N/A	N/A	N/A	N/A	N/A	N/A	N/A	N/A	N/A	N/A	N/A	N/A	N/A	N/A	N/A	N/A	N/A	N/A	N/A	N/A	N/A	N/A	N/A	N/A	N/A	N/A	N/A	N/A	N/A	N/A	N/A
27	N/A	N/A	'-----------------P--------------------------------	0.9903971191357406	Y	N/A	N/A	N/A	N/A	N/A	N/A	N/A	N/A	N/A	N/A	N/A	N/A	N/A	N/A	N/A	N/A	N/A	N/A	N/A	N/A	N/A	N/A	N/A	N/A	N/A	N/A	N/A	N/A	N/A	N/A	N/A	N/A	N/A	N/A	N/A	N/A	N/A	N/A	N/A	N/A	N/A	N/A	N/A	N/A
28	N/A	N/A	'-----------------R--------------------------------	0.9903971191357406	Y	N/A	N/A	N/A	N/A	N/A	N/A	N/A	N/A	N/A	N/A	N/A	N/A	N/A	N/A	N/A	N/A	N/A	N/A	N/A	N/A	N/A	N/A	N/A	N/A	N/A	N/A	N/A	N/A	N/A	N/A	N/A	N/A	N/A	N/A	N/A	N/A	N/A	N/A	N/A	N/A	N/A	N/A	N/A	N/A
29	N/A	N/A	'-----------------S--------------------------------	0.9903971191357406	Y	N/A	N/A	N/A	N/A	N/A	N/A	N/A	N/A	N/A	N/A	N/A	N/A	N/A	N/A	N/A	N/A	N/A	N/A	N/A	N/A	N/A	N/A	N/A	N/A	N/A	N/A	N/A	N/A	N/A	N/A	N/A	N/A	N/A	N/A	N/A	N/A	N/A	N/A	N/A	N/A	N/A	N/A	N/A	N/A
30	N/A	N/A	'-----------------A--------------------------------	0.9903971191357406	Y	N/A	N/A	N/A	N/A	N/A	N/A	N/A	N/A	N/A	N/A	N/A	N/A	N/A	N/A	N/A	N/A	N/A	N/A	N/A	N/A	N/A	N/A	N/A	N/A	N/A	N/A	N/A	N/A	N/A	N/A	N/A	N/A	N/A	N/A	N/A	N/A	N/A	N/A	N/A	N/A	N/A	N/A	N/A	N/A
31	N/A	N/A	'-----------------V--------------------------------	0.9903971191357406	Y	N/A	N/A	N/A	N/A	N/A	N/A	N/A	N/A	N/A	N/A	N/A	N/A	N/A	N/A	N/A	N/A	N/A	N/A	N/A	N/A	N/A	N/A	N/A	N/A	N/A	N/A	N/A	N/A	N/A	N/A	N/A	N/A	N/A	N/A	N/A	N/A	N/A	N/A	N/A	N/A	N/A	N/A	N/A	N/A
32	N/A	N/A	'-----------------A--------------------------------	0.9903971191357406	Y	N/A	N/A	N/A	N/A	N/A	N/A	N/A	N/A	N/A	N/A	N/A	N/A	N/A	N/A	N/A	N/A	N/A	N/A	N/A	N/A	N/A	N/A	N/A	N/A	N/A	N/A	N/A	N/A	N/A	N/A	N/A	N/A	N/A	N/A	N/A	N/A	N/A	N/A	N/A	N/A	N/A	N/A	N/A	N/A
33	N/A	N/A	'-----------------Q--------------------------------	0.9903971191357406	Y	N/A	N/A	N/A	N/A	N/A	N/A	N/A	N/A	N/A	N/A	N/A	N/A	N/A	N/A	N/A	N/A	N/A	N/A	N/A	N/A	N/A	N/A	N/A	N/A	N/A	N/A	N/A	N/A	N/A	N/A	N/A	N/A	N/A	N/A	N/A	N/A	N/A	N/A	N/A	N/A	N/A	N/A	N/A	N/A
34	N/A	N/A	'-----------------H--------------------------------	0.9903971191357406	Y	N/A	N/A	N/A	N/A	N/A	N/A	N/A	N/A	N/A	N/A	N/A	N/A	N/A	N/A	N/A	N/A	N/A	N/A	N/A	N/A	N/A	N/A	N/A	N/A	N/A	N/A	N/A	N/A	N/A	N/A	N/A	N/A	N/A	N/A	N/A	N/A	N/A	N/A	N/A	N/A	N/A	N/A	N/A	N/A
35	N/A	N/A	'-----------------Q--------------------------------	0.9903971191357406	Y	N/A	N/A	N/A	N/A	N/A	N/A	N/A	N/A	N/A	N/A	N/A	N/A	N/A	N/A	N/A	N/A	N/A	N/A	N/A	N/A	N/A	N/A	N/A	N/A	N/A	N/A	N/A	N/A	N/A	N/A	N/A	N/A	N/A	N/A	N/A	N/A	N/A	N/A	N/A	N/A	N/A	N/A	N/A	N/A
36	N/A	N/A	'-----------------A--------------------------------	0.9903971191357406	Y	N/A	N/A	N/A	N/A	N/A	N/A	N/A	N/A	N/A	N/A	N/A	N/A	N/A	N/A	N/A	N/A	N/A	N/A	N/A	N/A	N/A	N/A	N/A	N/A	N/A	N/A	N/A	N/A	N/A	N/A	N/A	N/A	N/A	N/A	N/A	N/A	N/A	N/A	N/A	N/A	N/A	N/A	N/A	N/A
37	N/A	N/A	'-----------------G--------------------------------	0.9903971191357406	Y	N/A	N/A	N/A	N/A	N/A	N/A	N/A	N/A	N/A	N/A	N/A	N/A	N/A	N/A	N/A	N/A	N/A	N/A	N/A	N/A	N/A	N/A	N/A	N/A	N/A	N/A	N/A	N/A	N/A	N/A	N/A	N/A	N/A	N/A	N/A	N/A	N/A	N/A	N/A	N/A	N/A	N/A	N/A	N/A
38	N/A	N/A	'-----------------L--------------------------------	0.9903971191357406	Y	N/A	N/A	N/A	N/A	N/A	N/A	N/A	N/A	N/A	N/A	N/A	N/A	N/A	N/A	N/A	N/A	N/A	N/A	N/A	N/A	N/A	N/A	N/A	N/A	N/A	N/A	N/A	N/A	N/A	N/A	N/A	N/A	N/A	N/A	N/A	N/A	N/A	N/A	N/A	N/A	N/A	N/A	N/A	N/A
39	N/A	N/A	'-----------------G--------------------------------	0.9903971191357406	Y	N/A	N/A	N/A	N/A	N/A	N/A	N/A	N/A	N/A	N/A	N/A	N/A	N/A	N/A	N/A	N/A	N/A	N/A	N/A	N/A	N/A	N/A	N/A	N/A	N/A	N/A	N/A	N/A	N/A	N/A	N/A	N/A	N/A	N/A	N/A	N/A	N/A	N/A	N/A	N/A	N/A	N/A	N/A	N/A
40	N/A	N/A	'-----------------G--------------------------------	0.9903971191357406	Y	N/A	N/A	N/A	N/A	N/A	N/A	N/A	N/A	N/A	N/A	N/A	N/A	N/A	N/A	N/A	N/A	N/A	N/A	N/A	N/A	N/A	N/A	N/A	N/A	N/A	N/A	N/A	N/A	N/A	N/A	N/A	N/A	N/A	N/A	N/A	N/A	N/A	N/A	N/A	N/A	N/A	N/A	N/A	N/A
41	N/A	N/A	'-----------------C--------------------------------	0.9903971191357406	Y	N/A	N/A	N/A	N/A	N/A	N/A	N/A	N/A	N/A	N/A	N/A	N/A	N/A	N/A	N/A	N/A	N/A	N/A	N/A	N/A	N/A	N/A	N/A	N/A	N/A	N/A	N/A	N/A	N/A	N/A	N/A	N/A	N/A	N/A	N/A	N/A	N/A	N/A	N/A	N/A	N/A	N/A	N/A	N/A
42	N/A	N/A	'-----------------E--------------------------------	0.9903971191357406	Y	N/A	N/A	N/A	N/A	N/A	N/A	N/A	N/A	N/A	N/A	N/A	N/A	N/A	N/A	N/A	N/A	N/A	N/A	N/A	N/A	N/A	N/A	N/A	N/A	N/A	N/A	N/A	N/A	N/A	N/A	N/A	N/A	N/A	N/A	N/A	N/A	N/A	N/A	N/A	N/A	N/A	N/A	N/A	N/A
43	N/A	N/A	'-----------------G--------------------------------	0.9903971191357406	Y	N/A	N/A	N/A	N/A	N/A	N/A	N/A	N/A	N/A	N/A	N/A	N/A	N/A	N/A	N/A	N/A	N/A	N/A	N/A	N/A	N/A	N/A	N/A	N/A	N/A	N/A	N/A	N/A	N/A	N/A	N/A	N/A	N/A	N/A	N/A	N/A	N/A	N/A	N/A	N/A	N/A	N/A	N/A	N/A
44	N/A	N/A	'-----------------L--------------------------------	0.9903971191357406	Y	N/A	N/A	N/A	N/A	N/A	N/A	N/A	N/A	N/A	N/A	N/A	N/A	N/A	N/A	N/A	N/A	N/A	N/A	N/A	N/A	N/A	N/A	N/A	N/A	N/A	N/A	N/A	N/A	N/A	N/A	N/A	N/A	N/A	N/A	N/A	N/A	N/A	N/A	N/A	N/A	N/A	N/A	N/A	N/A
45	N/A	N/A	'-----------------R--------------------------------	0.9903971191357406	Y	N/A	N/A	N/A	N/A	N/A	N/A	N/A	N/A	N/A	N/A	N/A	N/A	N/A	N/A	N/A	N/A	N/A	N/A	N/A	N/A	N/A	N/A	N/A	N/A	N/A	N/A	N/A	N/A	N/A	N/A	N/A	N/A	N/A	N/A	N/A	N/A	N/A	N/A	N/A	N/A	N/A	N/A	N/A	N/A
46	N/A	N/A	'-----------------H--------------------------------	0.9903971191357406	Y	N/A	N/A	N/A	N/A	N/A	N/A	N/A	N/A	N/A	N/A	N/A	N/A	N/A	N/A	N/A	N/A	N/A	N/A	N/A	N/A	N/A	N/A	N/A	N/A	N/A	N/A	N/A	N/A	N/A	N/A	N/A	N/A	N/A	N/A	N/A	N/A	N/A	N/A	N/A	N/A	N/A	N/A	N/A	N/A
47	N/A	N/A	'-----------------G--------------------------------	0.9903971191357406	Y	N/A	N/A	N/A	N/A	N/A	N/A	N/A	N/A	N/A	N/A	N/A	N/A	N/A	N/A	N/A	N/A	N/A	N/A	N/A	N/A	N/A	N/A	N/A	N/A	N/A	N/A	N/A	N/A	N/A	N/A	N/A	N/A	N/A	N/A	N/A	N/A	N/A	N/A	N/A	N/A	N/A	N/A	N/A	N/A
48	N/A	N/A	'-----------------Y--------------------------------	0.9903971191357406	Y	N/A	N/A	N/A	N/A	N/A	N/A	N/A	N/A	N/A	N/A	N/A	N/A	N/A	N/A	N/A	N/A	N/A	N/A	N/A	N/A	N/A	N/A	N/A	N/A	N/A	N/A	N/A	N/A	N/A	N/A	N/A	N/A	N/A	N/A	N/A	N/A	N/A	N/A	N/A	N/A	N/A	N/A	N/A	N/A
49	N/A	N/A	'-----------------P--------------------------------	0.9903971191357406	Y	N/A	N/A	N/A	N/A	N/A	N/A	N/A	N/A	N/A	N/A	N/A	N/A	N/A	N/A	N/A	N/A	N/A	N/A	N/A	N/A	N/A	N/A	N/A	N/A	N/A	N/A	N/A	N/A	N/A	N/A	N/A	N/A	N/A	N/A	N/A	N/A	N/A	N/A	N/A	N/A	N/A	N/A	N/A	N/A
50	N/A	N/A	'-----------------A--------------------------------	0.9903971191357406	Y	N/A	N/A	N/A	N/A	N/A	N/A	N/A	N/A	N/A	N/A	N/A	N/A	N/A	N/A	N/A	N/A	N/A	N/A	N/A	N/A	N/A	N/A	N/A	N/A	N/A	N/A	N/A	N/A	N/A	N/A	N/A	N/A	N/A	N/A	N/A	N/A	N/A	N/A	N/A	N/A	N/A	N/A	N/A	N/A
51	N/A	N/A	'-----------------Q--------------------------------	0.9903971191357406	Y	N/A	N/A	N/A	N/A	N/A	N/A	N/A	N/A	N/A	N/A	N/A	N/A	N/A	N/A	N/A	N/A	N/A	N/A	N/A	N/A	N/A	N/A	N/A	N/A	N/A	N/A	N/A	N/A	N/A	N/A	N/A	N/A	N/A	N/A	N/A	N/A	N/A	N/A	N/A	N/A	N/A	N/A	N/A	N/A
52	N/A	N/A	'-----------------R--------------------------------	0.9903971191357406	Y	N/A	N/A	N/A	N/A	N/A	N/A	N/A	N/A	N/A	N/A	N/A	N/A	N/A	N/A	N/A	N/A	N/A	N/A	N/A	N/A	N/A	N/A	N/A	N/A	N/A	N/A	N/A	N/A	N/A	N/A	N/A	N/A	N/A	N/A	N/A	N/A	N/A	N/A	N/A	N/A	N/A	N/A	N/A	N/A
53	N/A	N/A	'-----------------M--------------------------------	0.9903971191357406	Y	N/A	N/A	N/A	N/A	N/A	N/A	N/A	N/A	N/A	N/A	N/A	N/A	N/A	N/A	N/A	N/A	N/A	N/A	N/A	N/A	N/A	N/A	N/A	N/A	N/A	N/A	N/A	N/A	N/A	N/A	N/A	N/A	N/A	N/A	N/A	N/A	N/A	N/A	N/A	N/A	N/A	N/A	N/A	N/A
54	N/A	N/A	'-----------------V--------------------------------	0.9903971191357406	Y	N/A	N/A	N/A	N/A	N/A	N/A	N/A	N/A	N/A	N/A	N/A	N/A	N/A	N/A	N/A	N/A	N/A	N/A	N/A	N/A	N/A	N/A	N/A	N/A	N/A	N/A	N/A	N/A	N/A	N/A	N/A	N/A	N/A	N/A	N/A	N/A	N/A	N/A	N/A	N/A	N/A	N/A	N/A	N/A
55	N/A	N/A	'-----------------P--------------------------------	0.9903971191357406	Y	N/A	N/A	N/A	N/A	N/A	N/A	N/A	N/A	N/A	N/A	N/A	N/A	N/A	N/A	N/A	N/A	N/A	N/A	N/A	N/A	N/A	N/A	N/A	N/A	N/A	N/A	N/A	N/A	N/A	N/A	N/A	N/A	N/A	N/A	N/A	N/A	N/A	N/A	N/A	N/A	N/A	N/A	N/A	N/A
56	N/A	N/A	'-----------------S--------------------------------	0.9903971191357406	Y	N/A	N/A	N/A	N/A	N/A	N/A	N/A	N/A	N/A	N/A	N/A	N/A	N/A	N/A	N/A	N/A	N/A	N/A	N/A	N/A	N/A	N/A	N/A	N/A	N/A	N/A	N/A	N/A	N/A	N/A	N/A	N/A	N/A	N/A	N/A	N/A	N/A	N/A	N/A	N/A	N/A	N/A	N/A	N/A
57	N/A	N/A	'-----------------D--------------------------------	0.9903971191357406	Y	N/A	N/A	N/A	N/A	N/A	N/A	N/A	N/A	N/A	N/A	N/A	N/A	N/A	N/A	N/A	N/A	N/A	N/A	N/A	N/A	N/A	N/A	N/A	N/A	N/A	N/A	N/A	N/A	N/A	N/A	N/A	N/A	N/A	N/A	N/A	N/A	N/A	N/A	N/A	N/A	N/A	N/A	N/A	N/A
58	N/A	N/A	'-----------------P--------------------------------	0.9903971191357406	Y	N/A	N/A	N/A	N/A	N/A	N/A	N/A	N/A	N/A	N/A	N/A	N/A	N/A	N/A	N/A	N/A	N/A	N/A	N/A	N/A	N/A	N/A	N/A	N/A	N/A	N/A	N/A	N/A	N/A	N/A	N/A	N/A	N/A	N/A	N/A	N/A	N/A	N/A	N/A	N/A	N/A	N/A	N/A	N/A
59	N/A	N/A	'-----------------Q--------------------------------	0.9903971191357406	Y	N/A	N/A	N/A	N/A	N/A	N/A	N/A	N/A	N/A	N/A	N/A	N/A	N/A	N/A	N/A	N/A	N/A	N/A	N/A	N/A	N/A	N/A	N/A	N/A	N/A	N/A	N/A	N/A	N/A	N/A	N/A	N/A	N/A	N/A	N/A	N/A	N/A	N/A	N/A	N/A	N/A	N/A	N/A	N/A
60	N/A	N/A	'-----------------N--------------------------------	0.9903971191357406	Y	N/A	N/A	N/A	N/A	N/A	N/A	N/A	N/A	N/A	N/A	N/A	N/A	N/A	N/A	N/A	N/A	N/A	N/A	N/A	N/A	N/A	N/A	N/A	N/A	N/A	N/A	N/A	N/A	N/A	N/A	N/A	N/A	N/A	N/A	N/A	N/A	N/A	N/A	N/A	N/A	N/A	N/A	N/A	N/A
61	N/A	N/A	'-----------------G--------------------------------	0.9903971191357406	Y	N/A	N/A	N/A	N/A	N/A	N/A	N/A	N/A	N/A	N/A	N/A	N/A	N/A	N/A	N/A	N/A	N/A	N/A	N/A	N/A	N/A	N/A	N/A	N/A	N/A	N/A	N/A	N/A	N/A	N/A	N/A	N/A	N/A	N/A	N/A	N/A	N/A	N/A	N/A	N/A	N/A	N/A	N/A	N/A
62	N/A	N/A	'-----------------A--------------------------------	0.9903971191357406	Y	N/A	N/A	N/A	N/A	N/A	N/A	N/A	N/A	N/A	N/A	N/A	N/A	N/A	N/A	N/A	N/A	N/A	N/A	N/A	N/A	N/A	N/A	N/A	N/A	N/A	N/A	N/A	N/A	N/A	N/A	N/A	N/A	N/A	N/A	N/A	N/A	N/A	N/A	N/A	N/A	N/A	N/A	N/A	N/A
63	N/A	N/A	'-----------------A--------------------------------	0.9903971191357406	Y	N/A	N/A	N/A	N/A	N/A	N/A	N/A	N/A	N/A	N/A	N/A	N/A	N/A	N/A	N/A	N/A	N/A	N/A	N/A	N/A	N/A	N/A	N/A	N/A	N/A	N/A	N/A	N/A	N/A	N/A	N/A	N/A	N/A	N/A	N/A	N/A	N/A	N/A	N/A	N/A	N/A	N/A	N/A	N/A
64	N/A	N/A	'-----------------G--------------------------------	0.9903971191357406	Y	N/A	N/A	N/A	N/A	N/A	N/A	N/A	N/A	N/A	N/A	N/A	N/A	N/A	N/A	N/A	N/A	N/A	N/A	N/A	N/A	N/A	N/A	N/A	N/A	N/A	N/A	N/A	N/A	N/A	N/A	N/A	N/A	N/A	N/A	N/A	N/A	N/A	N/A	N/A	N/A	N/A	N/A	N/A	N/A
65	N/A	N/A	'-----------------F--------------------------------	0.9903971191357406	Y	N/A	N/A	N/A	N/A	N/A	N/A	N/A	N/A	N/A	N/A	N/A	N/A	N/A	N/A	N/A	N/A	N/A	N/A	N/A	N/A	N/A	N/A	N/A	N/A	N/A	N/A	N/A	N/A	N/A	N/A	N/A	N/A	N/A	N/A	N/A	N/A	N/A	N/A	N/A	N/A	N/A	N/A	N/A	N/A
66	N/A	N/A	'-----------------G--------------------------------	0.9903971191357406	Y	N/A	N/A	N/A	N/A	N/A	N/A	N/A	N/A	N/A	N/A	N/A	N/A	N/A	N/A	N/A	N/A	N/A	N/A	N/A	N/A	N/A	N/A	N/A	N/A	N/A	N/A	N/A	N/A	N/A	N/A	N/A	N/A	N/A	N/A	N/A	N/A	N/A	N/A	N/A	N/A	N/A	N/A	N/A	N/A
67	N/A	N/A	'-----------------I--------------------------------	0.9903971191357406	Y	N/A	N/A	N/A	N/A	N/A	N/A	N/A	N/A	N/A	N/A	N/A	N/A	N/A	N/A	N/A	N/A	N/A	N/A	N/A	N/A	N/A	N/A	N/A	N/A	N/A	N/A	N/A	N/A	N/A	N/A	N/A	N/A	N/A	N/A	N/A	N/A	N/A	N/A	N/A	N/A	N/A	N/A	N/A	N/A
68	N/A	N/A	'-----------------S--------------------------------	0.9903971191357406	Y	N/A	N/A	N/A	N/A	N/A	N/A	N/A	N/A	N/A	N/A	N/A	N/A	N/A	N/A	N/A	N/A	N/A	N/A	N/A	N/A	N/A	N/A	N/A	N/A	N/A	N/A	N/A	N/A	N/A	N/A	N/A	N/A	N/A	N/A	N/A	N/A	N/A	N/A	N/A	N/A	N/A	N/A	N/A	N/A
69	N/A	N/A	'-----------------G--------------------------------	0.9903971191357406	Y	N/A	N/A	N/A	N/A	N/A	N/A	N/A	N/A	N/A	N/A	N/A	N/A	N/A	N/A	N/A	N/A	N/A	N/A	N/A	N/A	N/A	N/A	N/A	N/A	N/A	N/A	N/A	N/A	N/A	N/A	N/A	N/A	N/A	N/A	N/A	N/A	N/A	N/A	N/A	N/A	N/A	N/A	N/A	N/A
70	N/A	N/A	'-----------------G--------------------------------	0.9903971191357406	Y	N/A	N/A	N/A	N/A	N/A	N/A	N/A	N/A	N/A	N/A	N/A	N/A	N/A	N/A	N/A	N/A	N/A	N/A	N/A	N/A	N/A	N/A	N/A	N/A	N/A	N/A	N/A	N/A	N/A	N/A	N/A	N/A	N/A	N/A	N/A	N/A	N/A	N/A	N/A	N/A	N/A	N/A	N/A	N/A
71	N/A	N/A	'-----------------R--------------------------------	0.9903971191357406	Y	N/A	N/A	N/A	N/A	N/A	N/A	N/A	N/A	N/A	N/A	N/A	N/A	N/A	N/A	N/A	N/A	N/A	N/A	N/A	N/A	N/A	N/A	N/A	N/A	N/A	N/A	N/A	N/A	N/A	N/A	N/A	N/A	N/A	N/A	N/A	N/A	N/A	N/A	N/A	N/A	N/A	N/A	N/A	N/A
72	N/A	N/A	'-----------------M--------------------------------	0.9903971191357406	Y	N/A	N/A	N/A	N/A	N/A	N/A	N/A	N/A	N/A	N/A	N/A	N/A	N/A	N/A	N/A	N/A	N/A	N/A	N/A	N/A	N/A	N/A	N/A	N/A	N/A	N/A	N/A	N/A	N/A	N/A	N/A	N/A	N/A	N/A	N/A	N/A	N/A	N/A	N/A	N/A	N/A	N/A	N/A	N/A
73	N/A	N/A	'-----------------R--------------------------------	0.9903971191357406	Y	N/A	N/A	N/A	N/A	N/A	N/A	N/A	N/A	N/A	N/A	N/A	N/A	N/A	N/A	N/A	N/A	N/A	N/A	N/A	N/A	N/A	N/A	N/A	N/A	N/A	N/A	N/A	N/A	N/A	N/A	N/A	N/A	N/A	N/A	N/A	N/A	N/A	N/A	N/A	N/A	N/A	N/A	N/A	N/A
74	N/A	N/A	'-----------------V--------------------------------	0.9903971191357406	Y	N/A	N/A	N/A	N/A	N/A	N/A	N/A	N/A	N/A	N/A	N/A	N/A	N/A	N/A	N/A	N/A	N/A	N/A	N/A	N/A	N/A	N/A	N/A	N/A	N/A	N/A	N/A	N/A	N/A	N/A	N/A	N/A	N/A	N/A	N/A	N/A	N/A	N/A	N/A	N/A	N/A	N/A	N/A	N/A
75	N/A	N/A	'-----------------E--------------------------------	0.9903971191357406	Y	N/A	N/A	N/A	N/A	N/A	N/A	N/A	N/A	N/A	N/A	N/A	N/A	N/A	N/A	N/A	N/A	N/A	N/A	N/A	N/A	N/A	N/A	N/A	N/A	N/A	N/A	N/A	N/A	N/A	N/A	N/A	N/A	N/A	N/A	N/A	N/A	N/A	N/A	N/A	N/A	N/A	N/A	N/A	N/A
76	N/A	N/A	'-----------------G--------------------------------	0.9903971191357406	Y	N/A	N/A	N/A	N/A	N/A	N/A	N/A	N/A	N/A	N/A	N/A	N/A	N/A	N/A	N/A	N/A	N/A	N/A	N/A	N/A	N/A	N/A	N/A	N/A	N/A	N/A	N/A	N/A	N/A	N/A	N/A	N/A	N/A	N/A	N/A	N/A	N/A	N/A	N/A	N/A	N/A	N/A	N/A	N/A
77	N/A	N/A	'-----------------F--------------------------------	0.9903971191357406	Y	N/A	N/A	N/A	N/A	N/A	N/A	N/A	N/A	N/A	N/A	N/A	N/A	N/A	N/A	N/A	N/A	N/A	N/A	N/A	N/A	N/A	N/A	N/A	N/A	N/A	N/A	N/A	N/A	N/A	N/A	N/A	N/A	N/A	N/A	N/A	N/A	N/A	N/A	N/A	N/A	N/A	N/A	N/A	N/A
78	N/A	N/A	'-----------------S--------------------------------	0.9903971191357406	Y	N/A	N/A	N/A	N/A	N/A	N/A	N/A	N/A	N/A	N/A	N/A	N/A	N/A	N/A	N/A	N/A	N/A	N/A	N/A	N/A	N/A	N/A	N/A	N/A	N/A	N/A	N/A	N/A	N/A	N/A	N/A	N/A	N/A	N/A	N/A	N/A	N/A	N/A	N/A	N/A	N/A	N/A	N/A	N/A
79	N/A	N/A	'-----------------A--------------------------------	0.9903971191357406	Y	N/A	N/A	N/A	N/A	N/A	N/A	N/A	N/A	N/A	N/A	N/A	N/A	N/A	N/A	N/A	N/A	N/A	N/A	N/A	N/A	N/A	N/A	N/A	N/A	N/A	N/A	N/A	N/A	N/A	N/A	N/A	N/A	N/A	N/A	N/A	N/A	N/A	N/A	N/A	N/A	N/A	N/A	N/A	N/A
80	N/A	N/A	'---M-------------Q--------------------------------	0.9597879363809141	Y	N/A	N/A	N/A	N/A	N/A	N/A	N/A	N/A	N/A	N/A	N/A	N/A	N/A	N/A	N/A	N/A	N/A	N/A	N/A	N/A	N/A	N/A	N/A	N/A	N/A	N/A	N/A	N/A	N/A	N/A	N/A	N/A	N/A	N/A	N/A	N/A	N/A	N/A	N/A	N/A	N/A	N/A	N/A	N/A
81	N/A	N/A	'---I-------------M--------------------------------	0.9597879363809141	Y	N/A	N/A	N/A	N/A	N/A	N/A	N/A	N/A	N/A	N/A	N/A	N/A	N/A	N/A	N/A	N/A	N/A	N/A	N/A	N/A	N/A	N/A	N/A	N/A	N/A	N/A	N/A	N/A	N/A	N/A	N/A	N/A	N/A	N/A	N/A	N/A	N/A	N/A	N/A	N/A	N/A	N/A	N/A	N/A
82	N/A	N/A	'---P-------------V--------------------------------	0.9597879363809141	Y	N/A	N/A	N/A	N/A	N/A	N/A	N/A	N/A	N/A	N/A	N/A	N/A	N/A	N/A	N/A	N/A	N/A	N/A	N/A	N/A	N/A	N/A	N/A	N/A	N/A	N/A	N/A	N/A	N/A	N/A	N/A	N/A	N/A	N/A	N/A	N/A	N/A	N/A	N/A	N/A	N/A	N/A	N/A	N/A
83	N/A	N/A	'---Y-------------P--------------------M-----------	0.9303791137341201	Y	N/A	N/A	N/A	N/A	N/A	N/A	N/A	N/A	N/A	N/A	N/A	N/A	N/A	N/A	N/A	N/A	N/A	N/A	N/A	N/A	N/A	N/A	N/A	N/A	N/A	N/A	N/A	N/A	N/A	N/A	N/A	N/A	N/A	N/A	N/A	N/A	N/A	N/A	N/A	N/A	N/A	N/A	N/A	N/A
84	N/A	N/A	'---K-------------A--------------------L--------M--	0.9174752425727717	Y	N/A	N/A	N/A	N/A	N/A	N/A	N/A	N/A	N/A	N/A	N/A	N/A	N/A	N/A	N/A	N/A	N/A	N/A	N/A	N/A	N/A	N/A	N/A	N/A	N/A	N/A	N/A	N/A	N/A	N/A	N/A	N/A	N/A	N/A	N/A	N/A	N/A	N/A	N/A	N/A	N/A	N/A	N/A	N/A
85	N/A	N/A	'---K-------------H--------------------A--------G--	0.9174752425727717	Y	N/A	N/A	N/A	N/A	N/A	N/A	N/A	N/A	N/A	N/A	N/A	N/A	N/A	N/A	N/A	N/A	N/A	N/A	N/A	N/A	N/A	N/A	N/A	N/A	N/A	N/A	N/A	N/A	N/A	N/A	N/A	N/A	N/A	N/A	N/A	N/A	N/A	N/A	N/A	N/A	N/A	N/A	N/A	N/A
86	N/A	N/A	'---T-------------S--------------------W--------H--	0.9174752425727717	Y	N/A	N/A	N/A	N/A	N/A	N/A	N/A	N/A	N/A	N/A	N/A	N/A	N/A	N/A	N/A	N/A	N/A	N/A	N/A	N/A	N/A	N/A	N/A	N/A	N/A	N/A	N/A	N/A	N/A	N/A	N/A	N/A	N/A	N/A	N/A	N/A	N/A	N/A	N/A	N/A	N/A	N/A	N/A	N/A
87	N/A	N/A	'---N-------------Q--------------------P--------T--	0.9174752425727717	Y	N/A	N/A	N/A	N/A	N/A	N/A	N/A	N/A	N/A	N/A	N/A	N/A	N/A	N/A	N/A	N/A	N/A	N/A	N/A	N/A	N/A	N/A	N/A	N/A	N/A	N/A	N/A	N/A	N/A	N/A	N/A	N/A	N/A	N/A	N/A	N/A	N/A	N/A	N/A	N/A	N/A	N/A	N/A	N/A
88	N/A	N/A	'---F-------------S--------------------F--------V--	0.9174752425727717	Y	N/A	N/A	N/A	N/A	N/A	N/A	N/A	N/A	N/A	N/A	N/A	N/A	N/A	N/A	N/A	N/A	N/A	N/A	N/A	N/A	N/A	N/A	N/A	N/A	N/A	N/A	N/A	N/A	N/A	N/A	N/A	N/A	N/A	N/A	N/A	N/A	N/A	N/A	N/A	N/A	N/A	N/A	N/A	N/A
89	N/A	N/A	'---F-------------C-------M------------C--------T--	0.9029708912673802	Y	N/A	N/A	N/A	N/A	N/A	N/A	N/A	N/A	N/A	N/A	N/A	N/A	N/A	N/A	N/A	N/A	N/A	N/A	N/A	N/A	N/A	N/A	N/A	N/A	N/A	N/A	N/A	N/A	N/A	N/A	N/A	N/A	N/A	N/A	N/A	N/A	N/A	N/A	N/A	N/A	N/A	N/A	N/A	N/A
90	N/A	N/A	'---A-------------C-------Q------------V--------W--	0.9029708912673802	Y	N/A	N/A	N/A	N/A	N/A	N/A	N/A	N/A	N/A	N/A	N/A	N/A	N/A	N/A	N/A	N/A	N/A	N/A	N/A	N/A	N/A	N/A	N/A	N/A	N/A	N/A	N/A	N/A	N/A	N/A	N/A	N/A	N/A	N/A	N/A	N/A	N/A	N/A	N/A	N/A	N/A	N/A	N/A	N/A
91	N/A	N/A	'---N-----------M-S-------P------------D--------N--	0.894668400520156	Y	N/A	N/A	N/A	N/A	N/A	N/A	N/A	N/A	N/A	N/A	N/A	N/A	N/A	N/A	N/A	N/A	N/A	N/A	N/A	N/A	N/A	N/A	N/A	N/A	N/A	N/A	N/A	N/A	N/A	N/A	N/A	N/A	N/A	N/A	N/A	N/A	N/A	N/A	N/A	N/A	N/A	N/A	N/A	N/A
92	N/A	N/A	'---K-----------G-S-------A------------M--------N--	0.894668400520156	Y	N/A	N/A	N/A	N/A	N/A	N/A	N/A	N/A	N/A	N/A	N/A	N/A	N/A	N/A	N/A	N/A	N/A	N/A	N/A	N/A	N/A	N/A	N/A	N/A	N/A	N/A	N/A	N/A	N/A	N/A	N/A	N/A	N/A	N/A	N/A	N/A	N/A	N/A	N/A	N/A	N/A	N/A	N/A	N/A
93	N/A	N/A	'---E-----------G-C-------A------------N--------S--	0.894668400520156	Y	N/A	N/A	N/A	N/A	N/A	N/A	N/A	N/A	N/A	N/A	N/A	N/A	N/A	N/A	N/A	N/A	N/A	N/A	N/A	N/A	N/A	N/A	N/A	N/A	N/A	N/A	N/A	N/A	N/A	N/A	N/A	N/A	N/A	N/A	N/A	N/A	N/A	N/A	N/A	N/A	N/A	N/A	N/A	N/A
94	N/A	N/A	'---M-----------R-K-------S------------R--------P--	0.894668400520156	Y	N/A	N/A	N/A	N/A	N/A	N/A	N/A	N/A	N/A	N/A	N/A	N/A	N/A	N/A	N/A	N/A	N/A	N/A	N/A	N/A	N/A	N/A	N/A	N/A	N/A	N/A	N/A	N/A	N/A	N/A	N/A	N/A	N/A	N/A	N/A	N/A	N/A	N/A	N/A	N/A	N/A	N/A	N/A	N/A
95	N/A	N/A	'---D-----------R-L-------P------------A--------S--	0.894668400520156	Y	N/A	N/A	N/A	N/A	N/A	N/A	N/A	N/A	N/A	N/A	N/A	N/A	N/A	N/A	N/A	N/A	N/A	N/A	N/A	N/A	N/A	N/A	N/A	N/A	N/A	N/A	N/A	N/A	N/A	N/A	N/A	N/A	N/A	N/A	N/A	N/A	N/A	N/A	N/A	N/A	N/A	N/A	N/A	N/A
96	N/A	N/A	'---F-----------W-W-------P------------E--------Q--	0.894668400520156	Y	N/A	N/A	N/A	N/A	N/A	N/A	N/A	N/A	N/A	N/A	N/A	N/A	N/A	N/A	N/A	N/A	N/A	N/A	N/A	N/A	N/A	N/A	N/A	N/A	N/A	N/A	N/A	N/A	N/A	N/A	N/A	N/A	N/A	N/A	N/A	N/A	N/A	N/A	N/A	N/A	N/A	N/A	N/A	N/A
97	N/A	N/A	'---F-----------L-M-------L------------E--------S--	0.894668400520156	Y	N/A	N/A	N/A	N/A	N/A	N/A	N/A	N/A	N/A	N/A	N/A	N/A	N/A	N/A	N/A	N/A	N/A	N/A	N/A	N/A	N/A	N/A	N/A	N/A	N/A	N/A	N/A	N/A	N/A	N/A	N/A	N/A	N/A	N/A	N/A	N/A	N/A	N/A	N/A	N/A	N/A	N/A	N/A	N/A
98	N/A	N/A	'---P-----------L-T-------C------------V--------S--	0.894668400520156	Y	N/A	N/A	N/A	N/A	N/A	N/A	N/A	N/A	N/A	N/A	N/A	N/A	N/A	N/A	N/A	N/A	N/A	N/A	N/A	N/A	N/A	N/A	N/A	N/A	N/A	N/A	N/A	N/A	N/A	N/A	N/A	N/A	N/A	N/A	N/A	N/A	N/A	N/A	N/A	N/A	N/A	N/A	N/A	N/A
99	N/A	N/A	'---G-----------D-L-------S------------Q--------L--	0.894668400520156	Y	N/A	N/A	N/A	N/A	N/A	N/A	N/A	N/A	N/A	N/A	N/A	N/A	N/A	N/A	N/A	N/A	N/A	N/A	N/A	N/A	N/A	N/A	N/A	N/A	N/A	N/A	N/A	N/A	N/A	N/A	N/A	N/A	N/A	N/A	N/A	N/A	N/A	N/A	N/A	N/A	N/A	N/A	N/A	N/A
100	N/A	N/A	'---K-----------L-A-------L------------L--------K--	0.894668400520156	Y	N/A	N/A	N/A	N/A	N/A	N/A	N/A	N/A	N/A	N/A	N/A	N/A	N/A	N/A	N/A	N/A	N/A	N/A	N/A	N/A	N/A	N/A	N/A	N/A	N/A	N/A	N/A	N/A	N/A	N/A	N/A	N/A	N/A	N/A	N/A	N/A	N/A	N/A	N/A	N/A	N/A	N/A	N/A	N/A
101	N/A	N/A	'---D-----------G-A-------L------------F--------T--	0.894668400520156	Y	N/A	N/A	N/A	N/A	N/A	N/A	N/A	N/A	N/A	N/A	N/A	N/A	N/A	N/A	N/A	N/A	N/A	N/A	N/A	N/A	N/A	N/A	N/A	N/A	N/A	N/A	N/A	N/A	N/A	N/A	N/A	N/A	N/A	N/A	N/A	N/A	N/A	N/A	N/A	N/A	N/A	N/A	N/A	N/A
102	N/A	N/A	'---S-----------Q-L-------T-M----------R--------S--	0.8873662098629589	Y	N/A	N/A	N/A	N/A	N/A	N/A	N/A	N/A	N/A	N/A	N/A	N/A	N/A	N/A	N/A	N/A	N/A	N/A	N/A	N/A	N/A	N/A	N/A	N/A	N/A	N/A	N/A	N/A	N/A	N/A	N/A	N/A	N/A	N/A	N/A	N/A	N/A	N/A	N/A	N/A	N/A	N/A	N/A	N/A
103	N/A	N/A	'---P-----------P-V-------R-K----------K--------V--	0.8873662098629589	Y	N/A	N/A	N/A	N/A	N/A	N/A	N/A	N/A	N/A	N/A	N/A	N/A	N/A	N/A	N/A	N/A	N/A	N/A	N/A	N/A	N/A	N/A	N/A	N/A	N/A	N/A	N/A	N/A	N/A	N/A	N/A	N/A	N/A	N/A	N/A	N/A	N/A	N/A	N/A	N/A	N/A	N/A	N/A	N/A
104	N/A	N/A	'---I-----------P-T-------S-N----------S--------A--	0.8873662098629589	Y	N/A	N/A	N/A	N/A	N/A	N/A	N/A	N/A	N/A	N/A	N/A	N/A	N/A	N/A	N/A	N/A	N/A	N/A	N/A	N/A	N/A	N/A	N/A	N/A	N/A	N/A	N/A	N/A	N/A	N/A	N/A	N/A	N/A	N/A	N/A	N/A	N/A	N/A	N/A	N/A	N/A	N/A	N/A	N/A
105	N/A	N/A	'---VM------M---S-Q-------I-H----------R--------T--	0.8366509952985897	Y	N/A	N/A	N/A	N/A	N/A	N/A	N/A	N/A	N/A	N/A	N/A	N/A	N/A	N/A	N/A	N/A	N/A	N/A	N/A	N/A	N/A	N/A	N/A	N/A	N/A	N/A	N/A	N/A	N/A	N/A	N/A	N/A	N/A	N/A	N/A	N/A	N/A	N/A	N/A	N/A	N/A	N/A	N/A	N/A
106	N/A	N/A	'---LS----M-N---R-A-------K-S----------E--------T--	0.8282484745423626	Y	N/A	N/A	N/A	N/A	N/A	N/A	N/A	N/A	N/A	N/A	N/A	N/A	N/A	N/A	N/A	N/A	N/A	N/A	N/A	N/A	N/A	N/A	N/A	N/A	N/A	N/A	N/A	N/A	N/A	N/A	N/A	N/A	N/A	N/A	N/A	N/A	N/A	N/A	N/A	N/A	N/A	N/A	N/A	N/A
107	N/A	N/A	'---NA----G-H---S-L-------S-L----------V--------T--	0.8282484745423626	Y	N/A	N/A	N/A	N/A	N/A	N/A	N/A	N/A	N/A	N/A	N/A	N/A	N/A	N/A	N/A	N/A	N/A	N/A	N/A	N/A	N/A	N/A	N/A	N/A	N/A	N/A	N/A	N/A	N/A	N/A	N/A	N/A	N/A	N/A	N/A	N/A	N/A	N/A	N/A	N/A	N/A	N/A	N/A	N/A
108	N/A	N/A	'---PD----P-E---A-L-------F-L----------S--------W--	0.8282484745423626	Y	N/A	N/A	N/A	N/A	N/A	N/A	N/A	N/A	N/A	N/A	N/A	N/A	N/A	N/A	N/A	N/A	N/A	N/A	N/A	N/A	N/A	N/A	N/A	N/A	N/A	N/A	N/A	N/A	N/A	N/A	N/A	N/A	N/A	N/A	N/A	N/A	N/A	N/A	N/A	N/A	N/A	N/A	N/A	N/A
109	N/A	N/A	'---FS----H-P---C-V-------C-A----------L--------G--	0.8282484745423626	Y	N/A	N/A	N/A	N/A	N/A	N/A	N/A	N/A	N/A	N/A	N/A	N/A	N/A	N/A	N/A	N/A	N/A	N/A	N/A	N/A	N/A	N/A	N/A	N/A	N/A	N/A	N/A	N/A	N/A	N/A	N/A	N/A	N/A	N/A	N/A	N/A	N/A	N/A	N/A	N/A	N/A	N/A	N/A	N/A
110	N/A	N/A	'---KG----P-E---P-G-------S-G----------R--------H--	0.8282484745423626	Y	N/A	N/A	N/A	N/A	N/A	N/A	N/A	N/A	N/A	N/A	N/A	N/A	N/A	N/A	N/A	N/A	N/A	N/A	N/A	N/A	N/A	N/A	N/A	N/A	N/A	N/A	N/A	N/A	N/A	N/A	N/A	N/A	N/A	N/A	N/A	N/A	N/A	N/A	N/A	N/A	N/A	N/A	N/A	N/A
111	N/A	N/A	'---TV----G-G---A-G-------S-V----------S--------D--	0.8282484745423626	Y	N/A	N/A	N/A	N/A	N/A	N/A	N/A	N/A	N/A	N/A	N/A	N/A	N/A	N/A	N/A	N/A	N/A	N/A	N/A	N/A	N/A	N/A	N/A	N/A	N/A	N/A	N/A	N/A	N/A	N/A	N/A	N/A	N/A	N/A	N/A	N/A	N/A	N/A	N/A	N/A	N/A	N/A	N/A	N/A
112	N/A	N/A	'---KD----E-R---S-K-------P-R----------N--------H--	0.8282484745423626	Y	N/A	N/A	N/A	N/A	N/A	N/A	N/A	N/A	N/A	N/A	N/A	N/A	N/A	N/A	N/A	N/A	N/A	N/A	N/A	N/A	N/A	N/A	N/A	N/A	N/A	N/A	N/A	N/A	N/A	N/A	N/A	N/A	N/A	N/A	N/A	N/A	N/A	N/A	N/A	N/A	N/A	N/A	N/A	N/A
113	N/A	N/A	'---LE----G-G---A-P-------Q-R----------GM-M-----M--	0.7865359607882364	Y	N/A	N/A	N/A	N/A	N/A	N/A	N/A	N/A	N/A	N/A	N/A	N/A	N/A	N/A	N/A	N/A	N/A	N/A	N/A	N/A	N/A	N/A	N/A	N/A	N/A	N/A	N/A	N/A	N/A	N/A	N/A	N/A	N/A	N/A	N/A	N/A	N/A	N/A	N/A	N/A	N/A	N/A	N/A	N/A
114	N/A	N/A	'---YT----G-S---C-S-------H-G----------SG-Y-----G--	0.7865359607882364	Y	N/A	N/A	N/A	N/A	N/A	N/A	N/A	N/A	N/A	N/A	N/A	N/A	N/A	N/A	N/A	N/A	N/A	N/A	N/A	N/A	N/A	N/A	N/A	N/A	N/A	N/A	N/A	N/A	N/A	N/A	N/A	N/A	N/A	N/A	N/A	N/A	N/A	N/A	N/A	N/A	N/A	N/A	N/A	N/A
115	N/A	N/A	'---NE----R-H---S-L-------N-E----------GE-H-----P--	0.7865359607882364	Y	N/A	N/A	N/A	N/A	N/A	N/A	N/A	N/A	N/A	N/A	N/A	N/A	N/A	N/A	N/A	N/A	N/A	N/A	N/A	N/A	N/A	N/A	N/A	N/A	N/A	N/A	N/A	N/A	N/A	N/A	N/A	N/A	N/A	N/A	N/A	N/A	N/A	N/A	N/A	N/A	N/A	N/A	N/A	N/A
116	N/A	N/A	'---FM----E-Q---S-P-------P-Q----------TR-P-----A--	0.7865359607882364	Y	N/A	N/A	N/A	N/A	N/A	N/A	N/A	N/A	N/A	N/A	N/A	N/A	N/A	N/A	N/A	N/A	N/A	N/A	N/A	N/A	N/A	N/A	N/A	N/A	N/A	N/A	N/A	N/A	N/A	N/A	N/A	N/A	N/A	N/A	N/A	N/A	N/A	N/A	N/A	N/A	N/A	N/A	N/A	N/A
117	N/A	N/A	'---FQ----A-L---V-A-M-----L-P----------GR-T-----V--	0.7718315494648395	Y	N/A	N/A	N/A	N/A	N/A	N/A	N/A	N/A	N/A	N/A	N/A	N/A	N/A	N/A	N/A	N/A	N/A	N/A	N/A	N/A	N/A	N/A	N/A	N/A	N/A	N/A	N/A	N/A	N/A	N/A	N/A	N/A	N/A	N/A	N/A	N/A	N/A	N/A	N/A	N/A	N/A	N/A	N/A	N/A
118	N/A	N/A	'---EP----A-R---LMM-A-----P-A----------TT-P-----V--	0.7604281284385316	Y	N/A	N/A	N/A	N/A	N/A	N/A	N/A	N/A	N/A	N/A	N/A	N/A	N/A	N/A	N/A	N/A	N/A	N/A	N/A	N/A	N/A	N/A	N/A	N/A	N/A	N/A	N/A	N/A	N/A	N/A	N/A	N/A	N/A	N/A	N/A	N/A	N/A	N/A	N/A	N/A	N/A	N/A	N/A	N/A
119	N/A	N/A	'---RL----C-H---REV-G-----HMP----------GR-L-----T--	0.7409222766830049	Y	N/A	N/A	N/A	N/A	N/A	N/A	N/A	N/A	N/A	N/A	N/A	N/A	N/A	N/A	N/A	N/A	N/A	N/A	N/A	N/A	N/A	N/A	N/A	N/A	N/A	N/A	N/A	N/A	N/A	N/A	N/A	N/A	N/A	N/A	N/A	N/A	N/A	N/A	N/A	N/A	N/A	N/A	N/A	N/A
120	N/A	N/A	'---PH----V-P---AVC-N-----TPG----------GS-L-----P--	0.7409222766830049	Y	N/A	N/A	N/A	N/A	N/A	N/A	N/A	N/A	N/A	N/A	N/A	N/A	N/A	N/A	N/A	N/A	N/A	N/A	N/A	N/A	N/A	N/A	N/A	N/A	N/A	N/A	N/A	N/A	N/A	N/A	N/A	N/A	N/A	N/A	N/A	N/A	N/A	N/A	N/A	N/A	N/A	N/A	N/A	N/A
121	N/A	N/A	'---TP----R-R---PPA-E-----HRP-----M----AF-S-----GM-	0.6926077823347003	Y	N/A	N/A	N/A	N/A	N/A	N/A	N/A	N/A	N/A	N/A	N/A	N/A	N/A	N/A	N/A	N/A	N/A	N/A	N/A	N/A	N/A	N/A	N/A	N/A	N/A	N/A	N/A	N/A	N/A	N/A	N/A	N/A	N/A	N/A	N/A	N/A	N/A	N/A	N/A	N/A	N/A	N/A	N/A	N/A
122	N/A	N/A	'---FG----PMA---RPG-R-----RHQ-----S----GH-R-M---AA-	0.6547964389316795	Y	N/A	N/A	N/A	N/A	N/A	N/A	N/A	N/A	N/A	N/A	N/A	N/A	N/A	N/A	N/A	N/A	N/A	N/A	N/A	N/A	N/A	N/A	N/A	N/A	N/A	N/A	N/A	N/A	N/A	N/A	N/A	N/A	N/A	N/A	N/A	N/A	N/A	N/A	N/A	N/A	N/A	N/A	N/A	N/A
123	N/A	N/A	'---AG----AGG---TAA-H-----SHD-----Q----GA-G-S---LA-	0.6547964389316795	Y	N/A	N/A	N/A	N/A	N/A	N/A	N/A	N/A	N/A	N/A	N/A	N/A	N/A	N/A	N/A	N/A	N/A	N/A	N/A	N/A	N/A	N/A	N/A	N/A	N/A	N/A	N/A	N/A	N/A	N/A	N/A	N/A	N/A	N/A	N/A	N/A	N/A	N/A	N/A	N/A	N/A	N/A	N/A	N/A
124	N/A	N/A	'---FS----ALA---VIT-LM----LAL-----A----ST-R-C---VA-	0.6368910673201962	Y	N/A	N/A	N/A	N/A	N/A	N/A	N/A	N/A	N/A	N/A	N/A	N/A	N/A	N/A	N/A	N/A	N/A	N/A	N/A	N/A	N/A	N/A	N/A	N/A	N/A	N/A	N/A	N/A	N/A	N/A	N/A	N/A	N/A	N/A	N/A	N/A	N/A	N/A	N/A	N/A	N/A	N/A	N/A	N/A
125	N/A	N/A	'---RS----RKF---PWV-KP----RGA-----S----PC-T-P---SS-	0.6368910673201962	Y	N/A	N/A	N/A	N/A	N/A	N/A	N/A	N/A	N/A	N/A	N/A	N/A	N/A	N/A	N/A	N/A	N/A	N/A	N/A	N/A	N/A	N/A	N/A	N/A	N/A	N/A	N/A	N/A	N/A	N/A	N/A	N/A	N/A	N/A	N/A	N/A	N/A	N/A	N/A	N/A	N/A	N/A	N/A	N/A
126	N/A	N/A	'---DD----SSA---DWP-LR----VGA-----G-M--IR-F-P---FS-	0.6191857557267181	Y	N/A	N/A	N/A	N/A	N/A	N/A	N/A	N/A	N/A	N/A	N/A	N/A	N/A	N/A	N/A	N/A	N/A	N/A	N/A	N/A	N/A	N/A	N/A	N/A	N/A	N/A	N/A	N/A	N/A	N/A	N/A	N/A	N/A	N/A	N/A	N/A	N/A	N/A	N/A	N/A	N/A	N/A	N/A	N/A
127	N/A	N/A	'---ST----PRV---PRP-FN-M--SET-----E-A--VV-G-G---PP-	0.6084825447634291	Y	N/A	N/A	N/A	N/A	N/A	N/A	N/A	N/A	N/A	N/A	N/A	N/A	N/A	N/A	N/A	N/A	N/A	N/A	N/A	N/A	N/A	N/A	N/A	N/A	N/A	N/A	N/A	N/A	N/A	N/A	N/A	N/A	N/A	N/A	N/A	N/A	N/A	N/A	N/A	N/A	N/A	N/A	N/A	N/A
128	N/A	N/A	'---WQ----AKR---PSS-LH-A--SES-----D-E--DQ-W-E---NP-	0.6084825447634291	Y	N/A	N/A	N/A	N/A	N/A	N/A	N/A	N/A	N/A	N/A	N/A	N/A	N/A	N/A	N/A	N/A	N/A	N/A	N/A	N/A	N/A	N/A	N/A	N/A	N/A	N/A	N/A	N/A	N/A	N/A	N/A	N/A	N/A	N/A	N/A	N/A	N/A	N/A	N/A	N/A	N/A	N/A	N/A	N/A
129	N/A	N/A	'---TA----RAS---LLR-LS-RMMSGS---M-N-K--RR-S-C-M-LR-	0.5325597679303793	Y	N/A	N/A	N/A	N/A	N/A	N/A	N/A	N/A	N/A	N/A	N/A	N/A	N/A	N/A	N/A	N/A	N/A	N/A	N/A	N/A	N/A	N/A	N/A	N/A	N/A	N/A	N/A	N/A	N/A	N/A	N/A	N/A	N/A	N/A	N/A	N/A	N/A	N/A	N/A	N/A	N/A	N/A	N/A	N/A
130	N/A	N/A	'---TD----PAA---SLLMLG-GAAGGG---N-G-D--VD-S-R-S-SA-	0.5214564369310795	Y	N/A	N/A	N/A	N/A	N/A	N/A	N/A	N/A	N/A	N/A	N/A	N/A	N/A	N/A	N/A	N/A	N/A	N/A	N/A	N/A	N/A	N/A	N/A	N/A	N/A	N/A	N/A	N/A	N/A	N/A	N/A	N/A	N/A	N/A	N/A	N/A	N/A	N/A	N/A	N/A	N/A	N/A	N/A	N/A
131	N/A	N/A	'---AY----LAL---LLQGQD-EEEGAC---G-A-S--AC-S-G-S-CE-	0.5214564369310795	Y	N/A	N/A	N/A	N/A	N/A	N/A	N/A	N/A	N/A	N/A	N/A	N/A	N/A	N/A	N/A	N/A	N/A	N/A	N/A	N/A	N/A	N/A	N/A	N/A	N/A	N/A	N/A	N/A	N/A	N/A	N/A	N/A	N/A	N/A	N/A	N/A	N/A	N/A	N/A	N/A	N/A	N/A	N/A	N/A
132	2.63	5.516E-1	'-M-CD----AAA---RLGGAE-AAAVAA---V-G-G--SG-S-FME-PR-	0.48864659397819354	N	1E0	1E0	1E0	1E0	1E0	1E0	2.37	2.11	3.34	3.33	2.36	1.84	2.64	2.65	3.03	2.32	1.81	1.69	4.19	2.17	3.58	1.65	2.62	3.06	3.67	3.37	6.821E-1	8.094E-1	2.785E-1	2.839E-1	6.869E-1	9.155E-1	5.475E-1	5.455E-1	3.804E-1	7.072E-1	9.254E-1	9.561E-1	1.168E-1	7.832E-1	2.195E-1	9.642E-1	5.556E-1	3.694E-1
133	2.52	6.094E-1	'-P-SAMM--RGN-M-GWGPLG-PPPTGP---L-D-T--TR-S-PSV-QK-	0.43353005901770536	N	1E0	1E0	1E0	1E0	1E0	1E0	2.50	2.10	4.23	4.12	2.44	1.94	2.33	3.10	3.32	2.94	1.92	1.39	2.53	1.91	4.21	1.68	2.27	3.15	3.41	2.80	6.174E-1	8.117E-1	1.124E-1	1.255E-1	6.477E-1	8.823E-1	7.026E-1	3.552E-1	2.841E-1	4.155E-1	8.867E-1	9.938E-1	6.015E-1	8.925E-1	1.152E-1	9.581E-1	7.329E-1	3.378E-1
134	2.32	7.073E-1	'-K-LPTT--CAP-VMSIQCCG-PPPGLS---V-P-K--ER-S-LCK-LR-	0.41582474742422737	N	1E0	1E0	1E0	1E0	1E0	1E0	2.48	1.81	3.33	3.32	2.18	2.70	1.98	2.02	2.50	2.09	1.88	1.43	2.41	1.78	3.19	2.22	2.41	2.17	3.69	2.62	6.249E-1	9.255E-1	2.818E-1	2.864E-1	7.753E-1	5.225E-1	8.668E-1	8.494E-1	6.162E-1	8.185E-1	9.01E-1	9.913E-1	6.605E-1	9.346E-1	3.262E-1	7.548E-1	6.61E-1	7.813E-1
135	2.78	4.849E-1	'-Y-YTSS--CVT-KVCLWCLA-LRRRWL---L-M-S--LL-I-YGS-LW-	0.41582474742422737	N	1E0	1E0	1E0	1E0	1E0	1E0	4.79	2.42	5.28	5.27	1.40	2.95	1.97	2.08	3.99	2.29	2.56	2.85	8.08	2.48	4.36	1.83	2.48	3.25	2.71	2.93	6.524E-2	6.58E-1	4.086E-2	4.127E-2	9.931E-1	4.115E-1	8.678E-1	8.208E-1	1.442E-1	7.227E-1	5.888E-1	4.552E-1	4.482E-3	6.276E-1	9.891E-2	9.188E-1	6.282E-1	3.077E-1
136	2.79	4.774E-1	'-V-HDGG--SGT-KQRQESSG-RRRSVR---H-SMR--KG-K-TNR-AG-	0.40132039611883574	N	1E0	1E0	1E0	1E0	1E0	1E0	3.98	2.89	3.21	3.87	2.70	2.10	1.67	3.52	2.05	3.24	2.42	1.80	6.15	2.10	2.31	1.29	2.39	4.07	3.15	3.18	1.446E-1	4.384E-1	3.204E-1	1.619E-1	5.199E-1	8.13E-1	9.598E-1	2.326E-1	8.354E-1	3.108E-1	6.578E-1	9.278E-1	1.917E-2	8.145E-1	7.138E-1	9.977E-1	6.706E-1	1.325E-1
137	2.33	7.027E-1	'-A-ITTT--WGW-SKTGKHML-LLLGKG---L-PLN--QS-L-FGW-WW-	0.40132039611883574	N	1E0	1E0	1E0	1E0	1E0	1E0	3.11	2.17	5.93	5.23	1.40	1.95	2.14	2.21	4.44	1.90	1.81	1.87	4.54	1.61	5.65	1.54	2.45	2.99	2.53	2.85	3.522E-1	7.832E-1	2.3E-2	4.29E-2	9.931E-1	8.789E-1	7.945E-1	7.637E-1	9.145E-2	8.952E-1	9.237E-1	9.057E-1	8.309E-2	9.704E-1	2.938E-2	9.806E-1	6.438E-1	3.979E-1
138	2.73	5.068E-1	'-L-STSS--SGI-ASPWPLAW-SGGDSG---E-ETI--LS-K-YGS-TG-	0.40132039611883574	N	1E0	1E0	1E0	1E0	1E0	1E0	3.20	2.05	4.18	3.70	2.00	1.65	2.22	2.78	3.54	2.68	2.00	1.56	4.43	1.72	4.57	1.23	2.19	3.19	2.97	2.86	3.23E-1	8.349E-1	1.183E-1	1.928E-1	8.585E-1	9.642E-1	7.56E-1	4.834E-1	2.282E-1	5.314E-1	8.558E-1	9.786E-1	9.216E-2	9.501E-1	8.004E-2	9.987E-1	7.707E-1	3.269E-1
139	3.04	3.772E-1	'-S-STSS--EGL-NRTGQTQM-LLLPGR---R-STS--QF-Q-STG-SR-	0.40132039611883574	N	1E0	1E0	1E0	1E0	1E0	1E0	3.68	3.03	4.20	4.12	2.73	1.86	1.94	3.76	3.06	2.96	1.97	1.97	5.78	1.91	3.41	1.12	2.68	4.53	3.32	3.70	1.976E-1	3.827E-1	1.166E-1	1.262E-1	5.07E-1	9.078E-1	8.819E-1	1.823E-1	3.718E-1	4.086E-1	8.687E-1	8.693E-1	2.619E-2	8.938E-1	2.601E-1	9.997E-1	5.29E-1	8.396E-2
140	2.66	5.37E-1	'-V-STPP--AGP-GNPQGLIK-AGGKAA---R-PSS--QI-N-AGS-TL-	0.40132039611883574	N	1E0	1E0	1E0	1E0	1E0	1E0	2.32	2.02	5.04	4.83	2.64	1.87	2.21	2.83	3.66	2.69	2.14	1.26	2.90	1.80	4.60	1.64	2.42	2.96	3.88	3.17	7.056E-1	8.48E-1	5.145E-2	6.26E-2	5.494E-1	9.057E-1	7.643E-1	4.617E-1	2.024E-1	5.249E-1	7.977E-1	9.984E-1	4.33E-1	9.27E-1	7.809E-2	9.655E-1	6.583E-1	4.071E-1
141	2.69	5.253E-1	'-D-LTTT--ESL-EGAPTRET-PPPPAP---G-IGP--QS-G-PGG-EP-	0.40132039611883574	N	1E0	1E0	1E0	1E0	1E0	1E0	2.53	2.09	4.07	3.89	2.84	2.08	2.51	3.30	3.73	3.24	2.24	1.35	2.43	1.88	4.74	1.73	2.24	3.19	3.88	2.93	6.009E-1	8.205E-1	1.32E-1	1.599E-1	4.588E-1	8.212E-1	6.103E-1	2.899E-1	1.88E-1	3.093E-1	7.492E-1	9.959E-1	6.503E-1	9.033E-1	6.789E-2	9.458E-1	7.464E-1	3.259E-1
142	2.68	5.291E-1	'-F-FAPP--ASK-VGPHRVTS-PSPGVS---G-TYA--HC-H-NHS-GG-	0.40132039611883574	N	1E0	1E0	1E0	1E0	1E0	1E0	2.91	1.70	6.17	5.62	2.43	1.59	2.04	2.72	4.39	2.93	2.49	1.58	3.32	1.82	5.74	1.36	2.03	2.68	3.50	2.68	4.277E-1	9.542E-1	1.887E-2	3.016E-2	6.504E-1	9.742E-1	8.408E-1	5.13E-1	9.563E-2	4.197E-1	6.226E-1	9.755E-1	2.864E-1	9.228E-1	2.714E-2	9.953E-1	8.451E-1	5.288E-1
143	2.67	5.325E-1	'-Q-FKTT--GGP-YVAPALDQ-PPPQAP---E-PPP--QS-E-APQ-KA-	0.40132039611883574	N	1E0	1E0	1E0	1E0	1E0	1E0	2.56	2.42	3.71	3.47	2.65	2.69	2.24	3.15	3.14	2.94	1.97	1.23	2.28	1.59	4.26	2.19	2.56	3.25	3.73	2.86	5.859E-1	6.567E-1	1.907E-1	2.456E-1	5.415E-1	5.236E-1	7.476E-1	3.391E-1	3.428E-1	4.167E-1	8.677E-1	9.988E-1	7.266E-1	9.744E-1	1.094E-1	7.701E-1	5.866E-1	3.079E-1
144	2.53	6.014E-1	'-H-GKDD--AGR-LFADAEAH-GGGAAN---V-DNK--QP-F-SMK-MR-	0.40132039611883574	N	1E0	1E0	1E0	1E0	1E0	1E0	2.82	2.55	2.58	2.91	2.20	2.01	2.03	2.75	1.97	2.19	1.81	1.20	4.53	1.69	2.51	1.67	2.68	3.42	3.12	3.15	4.667E-1	5.921E-1	5.756E-1	4.289E-1	7.665E-1	8.544E-1	8.465E-1	4.951E-1	8.685E-1	7.713E-1	9.248E-1	9.991E-1	8.359E-2	9.549E-1	6.109E-1	9.609E-1	5.277E-1	2.588E-1
145	2.82	4.649E-1	'-P-SPSS--GGI-PPGPGTFY-PDDTAA---T-GGA--RN-P-DYS-PR-	0.40132039611883574	N	1E0	1E0	1E0	1E0	1E0	1E0	2.92	2.50	3.25	3.51	3.10	1.86	2.52	4.09	2.91	3.91	2.40	1.57	2.36	2.25	3.53	1.59	2.07	3.88	3.52	2.73	4.252E-1	6.17E-1	3.056E-1	2.363E-1	3.571E-1	9.103E-1	6.054E-1	1.3E-1	4.273E-1	1.552E-1	6.697E-1	9.774E-1	6.855E-1	7.447E-1	2.303E-1	9.738E-1	8.269E-1	1.605E-1
146	3.41	2.61E-1	'-N-SAPP--GGR-PGAPGLQG-GAASGP---G-MAY--PG-N-PNG-PG-	0.40132039611883574	N	1E0	1E0	1E0	9.998E-1	1E0	9.997E-1	2.55	3.15	7.41	7.32	3.32	1.61	3.50	4.53	5.60	3.91	2.35	1.88	2.69	2.63	6.70	1.85	3.18	4.71	4.13	4.16	5.934E-1	3.378E-1	7.204E-3	7.683E-3	2.87E-1	9.707E-1	2.379E-1	8.378E-2	3.084E-2	1.558E-1	6.931E-1	9.027E-1	5.269E-1	5.526E-1	1.225E-2	9.111E-1	3.3E-1	7.024E-2
147	2.52	6.069E-1	'-V-LKSS--EGG-AAPPRPMM-PPPSGG---R-CSY--RC-Q-MLT-SS-	0.40132039611883574	N	1E0	1E0	1E0	1E0	1E0	1E0	2.53	2.10	3.72	3.76	2.24	1.84	2.09	2.79	2.68	2.51	1.73	1.43	3.33	1.88	3.24	1.58	2.35	3.10	3.30	2.93	6.024E-1	8.132E-1	1.887E-1	1.818E-1	7.499E-1	9.154E-1	8.182E-1	4.781E-1	5.303E-1	6.114E-1	9.464E-1	9.915E-1	2.832E-1	9.011E-1	3.081E-1	9.756E-1	6.933E-1	3.551E-1
148	2.49	6.205E-1	'-C-FSLL--GSE-GQLSSKCK-GRRGGA---A-FLS--VT-S-HCA-PA-	0.40132039611883574	N	1E0	1E0	1E0	1E0	1E0	1E0	2.96	2.12	4.26	4.01	2.06	1.77	2.15	2.47	3.18	2.15	1.93	1.67	4.85	1.89	3.94	1.42	2.52	3.12	3.33	3.24	4.067E-1	8.066E-1	1.09E-1	1.407E-1	8.302E-1	9.372E-1	7.899E-1	6.339E-1	3.301E-1	7.929E-1	8.853E-1	9.603E-1	6.129E-2	9.007E-1	1.518E-1	9.922E-1	6.072E-1	3.498E-1
149	2.97	4.032E-1	'-Y-SASS--RSA-EAAPPDQD-DAADRG---R-ARS--GS-S-YSR-AG-	0.40132039611883574	N	1E0	1E0	1E0	1E0	1E0	1E0	2.93	3.34	2.78	3.01	3.09	1.61	2.63	4.26	2.35	3.24	1.85	1.59	4.80	2.06	2.87	1.39	3.08	4.88	3.47	4.04	4.193E-1	2.797E-1	4.851E-1	3.879E-1	3.599E-1	9.709E-1	5.535E-1	1.092E-1	6.91E-1	3.088E-1	9.117E-1	9.75E-1	6.458E-2	8.306E-1	4.434E-1	9.941E-1	3.636E-1	5.979E-2
150	2.42	6.566E-1	'-Q-ALQQ--GPP-KDCLCEDV-AEEALP---K-RSV--CT-F-SKK-IL-	0.40132039611883574	N	1E0	1E0	1E0	1E0	1E0	1E0	2.74	2.21	2.76	2.75	2.11	2.68	1.88	2.02	2.23	1.85	1.83	1.32	3.69	1.59	2.79	2.16	2.60	2.61	3.59	2.81	5.015E-1	7.623E-1	4.91E-1	4.963E-1	8.078E-1	5.298E-1	9.014E-1	8.494E-1	7.519E-1	9.116E-1	9.192E-1	9.967E-1	1.951E-1	9.741E-1	4.779E-1	7.855E-1	5.69E-1	5.626E-1
151	2.35	6.927E-1	'-L-LSRR--KGT-KQRVGAGE-SLLMGC---D-MSI--TS-H-SIP-VA-	0.40132039611883574	N	1E0	1E0	1E0	1E0	1E0	1E0	2.91	2.08	3.38	3.34	2.10	2.02	1.91	2.35	2.67	2.16	1.87	1.48	4.45	1.75	3.20	1.55	2.35	2.91	3.36	2.93	4.276E-1	8.218E-1	2.699E-1	2.786E-1	8.15E-1	8.505E-1	8.921E-1	6.941E-1	5.356E-1	7.865E-1	9.075E-1	9.873E-1	9.034E-2	9.429E-1	3.223E-1	9.794E-1	6.913E-1	4.266E-1
152	2.52	6.056E-1	'-T-MSPP--TGP-PKPDSTQA-QVVPSP---L-PIE--GI-S-VQT-TK-	0.40132039611883574	N	1E0	1E0	1E0	1E0	1E0	1E0	2.54	1.62	4.88	4.46	2.79	2.51	2.08	2.63	3.89	2.86	2.37	1.42	2.24	1.68	5.12	1.94	2.09	2.33	4.17	2.72	5.978E-1	9.697E-1	5.952E-2	8.948E-2	4.775E-1	6.135E-1	8.218E-1	5.547E-1	1.592E-1	4.489E-1	6.838E-1	9.923E-1	7.47E-1	9.589E-1	4.749E-2	8.815E-1	8.207E-1	7.043E-1
153	2.74	5.003E-1	'-R-SRLL--AST-KKGWLRIG-PAARGR---R-W-L--GS-L-ARM-LK-	0.41582474742422737	N	1E0	1E0	1E0	1E0	1E0	1E0	2.97	3.17	3.63	3.66	2.49	2.03	2.01	3.44	1.91	1.80	1.53	1.99	5.61	1.89	2.18	1.65	3.21	4.49	3.03	3.96	4.032E-1	3.318E-1	2.081E-1	2.021E-1	6.208E-1	8.459E-1	8.549E-1	2.531E-1	8.909E-1	9.278E-1	9.827E-1	8.594E-1	3.054E-2	8.995E-1	7.758E-1	9.648E-1	3.206E-1	8.716E-2
154	2.82	4.647E-1	'-L-HPLL--SGQ-VLPVSLLR-ELLKMK---Q-H-D--VL-E-LSL-AC-	0.41582474742422737	N	1E0	1E0	1E0	1E0	1E0	1E0	3.18	2.59	3.59	3.22	2.14	3.62	1.89	1.69	2.91	1.61	1.88	1.62	3.70	1.47	3.66	2.83	2.93	2.55	3.99	2.82	3.272E-1	5.717E-1	2.174E-1	3.152E-1	7.973E-1	2.109E-1	8.986E-1	9.557E-1	4.277E-1	9.71E-1	9.042E-1	9.691E-1	1.938E-1	9.88E-1	2.014E-1	4.631E-1	4.195E-1	5.914E-1
155	2.92	4.225E-1	'-N-NQTT--GGA--KRLAKLG-LTTHKA---A-P-P--GD-E-SDE-AP-	0.43563068920676207	N	1E0	1E0	1E0	1E0	1E0	1E0	2.58	2.86	3.10	3.04	2.99	2.09	2.39	3.68	2.76	3.10	2.04	1.04	3.47	1.71	3.69	1.79	2.86	4.07	3.95	3.63	5.755E-1	4.512E-1	3.578E-1	3.785E-1	3.979E-1	8.189E-1	6.704E-1	1.968E-1	4.932E-1	3.577E-1	8.416E-1	9.999E-1	2.454E-1	9.513E-1	1.958E-1	9.318E-1	4.489E-1	1.332E-1
156	2.41	6.637E-1	'-G-PRAA--GGR--VRWGPAT-VAAGDR---R-G-V--GQ-A-TSM-MF-	0.43563068920676207	N	1E0	1E0	1E0	1E0	1E0	1E0	2.40	2.06	3.34	3.52	2.16	1.52	2.21	2.77	2.48	2.42	1.66	1.50	3.54	2.02	2.89	1.40	2.33	3.10	3.12	2.98	6.68E-1	8.307E-1	2.799E-1	2.338E-1	7.849E-1	9.838E-1	7.603E-1	4.873E-1	6.281E-1	6.594E-1	9.626E-1	9.857E-1	2.292E-1	8.484E-1	4.349E-1	9.935E-1	7.047E-1	3.547E-1
157	2.45	6.445E-1	'-N-QAII--GNG--GPVVDPM-AVVAVP---S-L-S--IE-A-NQA-ES-	0.43563068920676207	N	1E0	1E0	1E0	1E0	1E0	1E0	2.47	1.56	5.73	5.06	2.59	2.24	2.60	2.01	4.96	2.32	2.42	1.52	3.61	1.60	5.97	1.76	2.26	2.02	4.07	2.92	6.322E-1	9.783E-1	2.734E-2	5.046E-2	5.728E-1	7.477E-1	5.677E-1	8.551E-1	5.536E-2	7.063E-1	6.57E-1	9.831E-1	2.117E-1	9.727E-1	2.225E-2	9.382E-1	7.397E-1	8.473E-1
158	2.29	7.235E-1	'-K-RKTT--ESA--FRVGRLN-LQQGEE---L-V-S--GM-V-PVE-AL-	0.43563068920676207	N	1E0	1E0	1E0	1E0	1E0	1E0	2.66	1.99	2.84	2.82	2.00	2.33	1.80	2.00	2.25	1.89	1.77	1.35	3.79	1.60	2.72	1.86	2.35	2.52	3.35	2.68	5.4E-1	8.628E-1	4.557E-1	4.643E-1	8.556E-1	7.046E-1	9.278E-1	8.589E-1	7.425E-1	8.984E-1	9.377E-1	9.958E-1	1.771E-1	9.733E-1	5.097E-1	9.101E-1	6.913E-1	6.086E-1
159	3.18	3.277E-1	'-V-GVPP--KGG--VCQEGAN-TSSASA---C-G-S--GD-S-PGN-DE-	0.43563068920676207	N	1E0	1E0	1E0	9.95E-1	1E0	1E0	2.80	1.58	4.53	4.29	3.65	1.86	2.64	3.35	4.26	3.69	3.12	1.42	3.24	2.17	5.21	1.47	2.02	2.80	5.07	3.47	4.749E-1	9.762E-1	8.402E-2	1.062E-1	2.03E-1	9.106E-1	5.478E-1	2.767E-1	1.099E-1	1.957E-1	3.48E-1	9.922E-1	3.087E-1	7.81E-1	4.36E-2	9.886E-1	8.488E-1	4.749E-1
160	2.82	4.675E-1	'-T-AGII--GGL--GLATGSA-AEEGGW---S-T-S--GV-S-LNA-GL-	0.43563068920676207	N	1E0	1E0	1E0	1E0	1E0	1E0	2.90	2.07	8.13	6.97	2.36	1.59	3.23	2.57	6.65	2.45	2.43	2.65	4.89	2.32	8.59	1.37	2.73	3.14	3.79	3.72	4.324E-1	8.26E-1	4.332E-3	9.97E-3	6.866E-1	9.746E-1	3.118E-1	5.802E-1	1.279E-2	6.403E-1	6.499E-1	5.445E-1	5.89E-2	7.068E-1	3.202E-3	9.947E-1	5.057E-1	3.425E-1
161	2.34	6.961E-1	'-L-SFPP--LRC--LRRKRAT-V--DRP---A-W-D--GG-A-NLA-VA-	0.4631389416825049	N	1E0	1E0	1E0	1E0	1E0	1E0	2.27	2.09	3.32	3.40	1.90	1.84	2.31	2.37	2.59	1.89	1.57	1.42	3.40	1.93	3.14	1.74	2.60	2.90	3.10	3.02	7.308E-1	8.174E-1	2.853E-1	2.628E-1	8.949E-1	9.161E-1	7.119E-1	6.805E-1	5.738E-1	8.994E-1	9.772E-1	9.92E-1	2.633E-1	8.859E-1	3.423E-1	9.451E-1	5.686E-1	4.328E-1
162	2.91	4.278E-1	'-G-FLKK--QDG--EGLRAKR-Q--EGF---N-N-M--GL-S-NNS-AE-	0.4631389416825049	N	1E0	1E0	1E0	1E0	1E0	1E0	2.86	3.22	3.02	2.96	2.62	1.89	2.25	3.54	2.28	2.20	1.73	1.31	5.11	1.51	2.97	1.61	3.23	4.49	3.25	3.97	4.478E-1	3.151E-1	3.842E-1	4.089E-1	5.562E-1	9.003E-1	7.442E-1	2.274E-1	7.281E-1	7.692E-1	9.472E-1	9.971E-1	4.787E-2	9.84E-1	4.037E-1	9.706E-1	3.129E-1	8.709E-2
163	3.81	1.731E-1	'-A-RGKK--GAR--AGCGRSN-S--GRG---S-T-G--GA-R-GGR-GG-	0.4631389416825049	N	1E0	1E0	1E0	1E0	1E0	9.996E-1	3.60	5.19	4.30	4.01	4.79	1.62	3.06	6.61	2.14	3.59	2.55	2.73	7.28	2.34	2.63	1.44	4.78	7.86	4.53	6.54	2.152E-1	4.461E-2	1.051E-1	1.41E-1	6.494E-2	9.686E-1	3.704E-1	1.322E-2	7.975E-1	2.167E-1	5.915E-1	5.085E-1	7.878E-3	6.98E-1	5.54E-1	9.909E-1	6.551E-2	5.228E-3
164	3.12	3.477E-1	'-H-PVTT--PEL--GSTLVPA----GVG---A-A-S--GP-S-SHH-AG-	0.4738421526457939	N	1E0	1E0	1E0	9.999E-1	1E0	1E0	2.51	1.43	10.38	9.15	3.32	1.74	3.10	2.75	8.18	3.15	3.20	3.49	3.10	3.00	11.11	1.40	2.24	2.42	4.60	3.41	6.117E-1	9.912E-1	1.104E-3	2.26E-3	2.846E-1	9.437E-1	3.558E-1	4.972E-1	4.203E-3	3.398E-1	3.239E-1	2.399E-1	3.568E-1	3.939E-1	7.529E-4	9.934E-1	7.465E-1	6.577E-1
165	2.16	7.838E-1	'-I-FAVV--KDA---RWWESD----SLE---F-K-S--QP-P-GRY-SP-	0.49154746423927187	N	1E0	1E0	1E0	1E0	1E0	1E0	2.51	1.75	3.37	3.25	1.67	2.05	2.06	2.10	2.72	2.07	1.72	1.32	2.76	1.69	3.47	1.80	2.23	2.37	2.81	2.31	6.126E-1	9.422E-1	2.726E-1	3.067E-1	9.609E-1	8.383E-1	8.32E-1	8.13E-1	5.097E-1	8.283E-1	9.499E-1	9.969E-1	4.946E-1	9.561E-1	2.443E-1	9.288E-1	7.545E-1	6.819E-1
166	2.36	6.855E-1	'-V-FDEE--GKH---FAGRFS----GLK---S-S-G--PT-V-AKE-SA-	0.49154746423927187	N	1E0	1E0	1E0	1E0	1E0	1E0	2.59	1.86	2.98	2.88	2.14	1.91	2.12	2.40	2.68	2.33	1.87	1.31	3.62	1.73	3.36	1.57	2.24	2.69	3.33	2.76	5.707E-1	9.085E-1	3.996E-1	4.388E-1	7.968E-1	8.935E-1	8.046E-1	6.682E-1	5.279E-1	7.031E-1	9.057E-1	9.97E-1	2.094E-1	9.467E-1	2.748E-1	9.765E-1	7.47E-1	5.242E-1
167	2.38	6.792E-1	'-A-LEFF--ARC---PVQGFL----LNR---C-V-A--EC-S-PSP-MG-	0.49154746423927187	N	1E0	1E0	1E0	1E0	1E0	1E0	2.41	1.68	3.85	3.61	2.01	2.35	2.43	1.96	3.46	2.01	1.86	1.52	2.90	1.84	4.25	2.02	2.43	2.22	3.51	2.70	6.646E-1	9.584E-1	1.657E-1	2.121E-1	8.538E-1	6.939E-1	6.534E-1	8.721E-1	2.474E-1	8.532E-1	9.109E-1	9.829E-1	4.314E-1	9.159E-1	1.11E-1	8.505E-1	6.502E-1	7.59E-1
168	2.42	6.582E-1	'-I-LDEE--GTL---RVMCLL----WST---A-S-G--VT-L-CTV-AG-	0.49154746423927187	N	1E0	1E0	1E0	1E0	1E0	1E0	3.22	1.76	4.19	3.85	1.92	2.34	2.54	1.70	3.76	2.08	2.32	1.89	5.36	2.07	4.46	1.86	2.49	2.25	3.51	2.90	3.17E-1	9.38E-1	1.178E-1	1.658E-1	8.879E-1	6.952E-1	5.973E-1	9.527E-1	1.82E-1	8.232E-1	7.069E-1	8.975E-1	3.799E-2	8.286E-1	8.993E-2	9.087E-1	6.224E-1	7.404E-1
169	N/A	N/A	'-----------------N-----------------------------V--	0.9774932479743922	Y	N/A	N/A	N/A	N/A	N/A	N/A	N/A	N/A	N/A	N/A	N/A	N/A	N/A	N/A	N/A	N/A	N/A	N/A	N/A	N/A	N/A	N/A	N/A	N/A	N/A	N/A	N/A	N/A	N/A	N/A	N/A	N/A	N/A	N/A	N/A	N/A	N/A	N/A	N/A	N/A	N/A	N/A	N/A	N/A
170	N/A	N/A	'-----------------W-----------------------------F--	0.9774932479743922	Y	N/A	N/A	N/A	N/A	N/A	N/A	N/A	N/A	N/A	N/A	N/A	N/A	N/A	N/A	N/A	N/A	N/A	N/A	N/A	N/A	N/A	N/A	N/A	N/A	N/A	N/A	N/A	N/A	N/A	N/A	N/A	N/A	N/A	N/A	N/A	N/A	N/A	N/A	N/A	N/A	N/A	N/A	N/A	N/A
171	N/A	N/A	'-----------------P-----------------------------A--	0.9774932479743922	Y	N/A	N/A	N/A	N/A	N/A	N/A	N/A	N/A	N/A	N/A	N/A	N/A	N/A	N/A	N/A	N/A	N/A	N/A	N/A	N/A	N/A	N/A	N/A	N/A	N/A	N/A	N/A	N/A	N/A	N/A	N/A	N/A	N/A	N/A	N/A	N/A	N/A	N/A	N/A	N/A	N/A	N/A	N/A	N/A
172	N/A	N/A	'-----------------R-----------------------------L--	0.9774932479743922	Y	N/A	N/A	N/A	N/A	N/A	N/A	N/A	N/A	N/A	N/A	N/A	N/A	N/A	N/A	N/A	N/A	N/A	N/A	N/A	N/A	N/A	N/A	N/A	N/A	N/A	N/A	N/A	N/A	N/A	N/A	N/A	N/A	N/A	N/A	N/A	N/A	N/A	N/A	N/A	N/A	N/A	N/A	N/A	N/A
173	N/A	N/A	'---A-T----GA-----SIL-----------L---------------R--	0.8391517455236571	Y	N/A	N/A	N/A	N/A	N/A	N/A	N/A	N/A	N/A	N/A	N/A	N/A	N/A	N/A	N/A	N/A	N/A	N/A	N/A	N/A	N/A	N/A	N/A	N/A	N/A	N/A	N/A	N/A	N/A	N/A	N/A	N/A	N/A	N/A	N/A	N/A	N/A	N/A	N/A	N/A	N/A	N/A	N/A	N/A
174	N/A	N/A	'-----------------A--------------------------------	0.9903971191357406	Y	N/A	N/A	N/A	N/A	N/A	N/A	N/A	N/A	N/A	N/A	N/A	N/A	N/A	N/A	N/A	N/A	N/A	N/A	N/A	N/A	N/A	N/A	N/A	N/A	N/A	N/A	N/A	N/A	N/A	N/A	N/A	N/A	N/A	N/A	N/A	N/A	N/A	N/A	N/A	N/A	N/A	N/A	N/A	N/A
175	N/A	N/A	'-----------------G--------------------------------	0.9903971191357406	Y	N/A	N/A	N/A	N/A	N/A	N/A	N/A	N/A	N/A	N/A	N/A	N/A	N/A	N/A	N/A	N/A	N/A	N/A	N/A	N/A	N/A	N/A	N/A	N/A	N/A	N/A	N/A	N/A	N/A	N/A	N/A	N/A	N/A	N/A	N/A	N/A	N/A	N/A	N/A	N/A	N/A	N/A	N/A	N/A
176	N/A	N/A	'-----------------A--------------------------------	0.9903971191357406	Y	N/A	N/A	N/A	N/A	N/A	N/A	N/A	N/A	N/A	N/A	N/A	N/A	N/A	N/A	N/A	N/A	N/A	N/A	N/A	N/A	N/A	N/A	N/A	N/A	N/A	N/A	N/A	N/A	N/A	N/A	N/A	N/A	N/A	N/A	N/A	N/A	N/A	N/A	N/A	N/A	N/A	N/A	N/A	N/A
177	N/A	N/A	'-----------------A--------------------------------	0.9903971191357406	Y	N/A	N/A	N/A	N/A	N/A	N/A	N/A	N/A	N/A	N/A	N/A	N/A	N/A	N/A	N/A	N/A	N/A	N/A	N/A	N/A	N/A	N/A	N/A	N/A	N/A	N/A	N/A	N/A	N/A	N/A	N/A	N/A	N/A	N/A	N/A	N/A	N/A	N/A	N/A	N/A	N/A	N/A	N/A	N/A
178	N/A	N/A	'-----------------S--------------------------------	0.9903971191357406	Y	N/A	N/A	N/A	N/A	N/A	N/A	N/A	N/A	N/A	N/A	N/A	N/A	N/A	N/A	N/A	N/A	N/A	N/A	N/A	N/A	N/A	N/A	N/A	N/A	N/A	N/A	N/A	N/A	N/A	N/A	N/A	N/A	N/A	N/A	N/A	N/A	N/A	N/A	N/A	N/A	N/A	N/A	N/A	N/A
179	N/A	N/A	'-----------------P--------------------------------	0.9903971191357406	Y	N/A	N/A	N/A	N/A	N/A	N/A	N/A	N/A	N/A	N/A	N/A	N/A	N/A	N/A	N/A	N/A	N/A	N/A	N/A	N/A	N/A	N/A	N/A	N/A	N/A	N/A	N/A	N/A	N/A	N/A	N/A	N/A	N/A	N/A	N/A	N/A	N/A	N/A	N/A	N/A	N/A	N/A	N/A	N/A
180	N/A	N/A	'-----------------G--------------------------------	0.9903971191357406	Y	N/A	N/A	N/A	N/A	N/A	N/A	N/A	N/A	N/A	N/A	N/A	N/A	N/A	N/A	N/A	N/A	N/A	N/A	N/A	N/A	N/A	N/A	N/A	N/A	N/A	N/A	N/A	N/A	N/A	N/A	N/A	N/A	N/A	N/A	N/A	N/A	N/A	N/A	N/A	N/A	N/A	N/A	N/A	N/A
181	N/A	N/A	'-----------------S--------------------------------	0.9903971191357406	Y	N/A	N/A	N/A	N/A	N/A	N/A	N/A	N/A	N/A	N/A	N/A	N/A	N/A	N/A	N/A	N/A	N/A	N/A	N/A	N/A	N/A	N/A	N/A	N/A	N/A	N/A	N/A	N/A	N/A	N/A	N/A	N/A	N/A	N/A	N/A	N/A	N/A	N/A	N/A	N/A	N/A	N/A	N/A	N/A
182	N/A	N/A	'-----------------A--------------------------------	0.9903971191357406	Y	N/A	N/A	N/A	N/A	N/A	N/A	N/A	N/A	N/A	N/A	N/A	N/A	N/A	N/A	N/A	N/A	N/A	N/A	N/A	N/A	N/A	N/A	N/A	N/A	N/A	N/A	N/A	N/A	N/A	N/A	N/A	N/A	N/A	N/A	N/A	N/A	N/A	N/A	N/A	N/A	N/A	N/A	N/A	N/A
183	N/A	N/A	'-----------------A--------------------------------	0.9903971191357406	Y	N/A	N/A	N/A	N/A	N/A	N/A	N/A	N/A	N/A	N/A	N/A	N/A	N/A	N/A	N/A	N/A	N/A	N/A	N/A	N/A	N/A	N/A	N/A	N/A	N/A	N/A	N/A	N/A	N/A	N/A	N/A	N/A	N/A	N/A	N/A	N/A	N/A	N/A	N/A	N/A	N/A	N/A	N/A	N/A
184	N/A	N/A	'-----------------F--------------------------------	0.9903971191357406	Y	N/A	N/A	N/A	N/A	N/A	N/A	N/A	N/A	N/A	N/A	N/A	N/A	N/A	N/A	N/A	N/A	N/A	N/A	N/A	N/A	N/A	N/A	N/A	N/A	N/A	N/A	N/A	N/A	N/A	N/A	N/A	N/A	N/A	N/A	N/A	N/A	N/A	N/A	N/A	N/A	N/A	N/A	N/A	N/A
185	N/A	N/A	'-----------------M--------------------------------	0.9903971191357406	Y	N/A	N/A	N/A	N/A	N/A	N/A	N/A	N/A	N/A	N/A	N/A	N/A	N/A	N/A	N/A	N/A	N/A	N/A	N/A	N/A	N/A	N/A	N/A	N/A	N/A	N/A	N/A	N/A	N/A	N/A	N/A	N/A	N/A	N/A	N/A	N/A	N/A	N/A	N/A	N/A	N/A	N/A	N/A	N/A
186	N/A	N/A	'-----------------F--------------------------------	0.9903971191357406	Y	N/A	N/A	N/A	N/A	N/A	N/A	N/A	N/A	N/A	N/A	N/A	N/A	N/A	N/A	N/A	N/A	N/A	N/A	N/A	N/A	N/A	N/A	N/A	N/A	N/A	N/A	N/A	N/A	N/A	N/A	N/A	N/A	N/A	N/A	N/A	N/A	N/A	N/A	N/A	N/A	N/A	N/A	N/A	N/A
187	N/A	N/A	'-----------------S--------------------------------	0.9903971191357406	Y	N/A	N/A	N/A	N/A	N/A	N/A	N/A	N/A	N/A	N/A	N/A	N/A	N/A	N/A	N/A	N/A	N/A	N/A	N/A	N/A	N/A	N/A	N/A	N/A	N/A	N/A	N/A	N/A	N/A	N/A	N/A	N/A	N/A	N/A	N/A	N/A	N/A	N/A	N/A	N/A	N/A	N/A	N/A	N/A
188	N/A	N/A	'-----------------G--------------------------------	0.9903971191357406	Y	N/A	N/A	N/A	N/A	N/A	N/A	N/A	N/A	N/A	N/A	N/A	N/A	N/A	N/A	N/A	N/A	N/A	N/A	N/A	N/A	N/A	N/A	N/A	N/A	N/A	N/A	N/A	N/A	N/A	N/A	N/A	N/A	N/A	N/A	N/A	N/A	N/A	N/A	N/A	N/A	N/A	N/A	N/A	N/A
189	N/A	N/A	'-----------------R--------------------------------	0.9903971191357406	Y	N/A	N/A	N/A	N/A	N/A	N/A	N/A	N/A	N/A	N/A	N/A	N/A	N/A	N/A	N/A	N/A	N/A	N/A	N/A	N/A	N/A	N/A	N/A	N/A	N/A	N/A	N/A	N/A	N/A	N/A	N/A	N/A	N/A	N/A	N/A	N/A	N/A	N/A	N/A	N/A	N/A	N/A	N/A	N/A
190	N/A	N/A	'-----------------L--------------------------------	0.9903971191357406	Y	N/A	N/A	N/A	N/A	N/A	N/A	N/A	N/A	N/A	N/A	N/A	N/A	N/A	N/A	N/A	N/A	N/A	N/A	N/A	N/A	N/A	N/A	N/A	N/A	N/A	N/A	N/A	N/A	N/A	N/A	N/A	N/A	N/A	N/A	N/A	N/A	N/A	N/A	N/A	N/A	N/A	N/A	N/A	N/A
191	N/A	N/A	'-----------------V--------------------------------	0.9903971191357406	Y	N/A	N/A	N/A	N/A	N/A	N/A	N/A	N/A	N/A	N/A	N/A	N/A	N/A	N/A	N/A	N/A	N/A	N/A	N/A	N/A	N/A	N/A	N/A	N/A	N/A	N/A	N/A	N/A	N/A	N/A	N/A	N/A	N/A	N/A	N/A	N/A	N/A	N/A	N/A	N/A	N/A	N/A	N/A	N/A
192	N/A	N/A	'-----------------Q--------------------------------	0.9903971191357406	Y	N/A	N/A	N/A	N/A	N/A	N/A	N/A	N/A	N/A	N/A	N/A	N/A	N/A	N/A	N/A	N/A	N/A	N/A	N/A	N/A	N/A	N/A	N/A	N/A	N/A	N/A	N/A	N/A	N/A	N/A	N/A	N/A	N/A	N/A	N/A	N/A	N/A	N/A	N/A	N/A	N/A	N/A	N/A	N/A
193	N/A	N/A	'-----------------P--------------------------------	0.9903971191357406	Y	N/A	N/A	N/A	N/A	N/A	N/A	N/A	N/A	N/A	N/A	N/A	N/A	N/A	N/A	N/A	N/A	N/A	N/A	N/A	N/A	N/A	N/A	N/A	N/A	N/A	N/A	N/A	N/A	N/A	N/A	N/A	N/A	N/A	N/A	N/A	N/A	N/A	N/A	N/A	N/A	N/A	N/A	N/A	N/A
194	N/A	N/A	'-----------------S--------------------------------	0.9903971191357406	Y	N/A	N/A	N/A	N/A	N/A	N/A	N/A	N/A	N/A	N/A	N/A	N/A	N/A	N/A	N/A	N/A	N/A	N/A	N/A	N/A	N/A	N/A	N/A	N/A	N/A	N/A	N/A	N/A	N/A	N/A	N/A	N/A	N/A	N/A	N/A	N/A	N/A	N/A	N/A	N/A	N/A	N/A	N/A	N/A
195	N/A	N/A	'-----------------D--------------------------------	0.9903971191357406	Y	N/A	N/A	N/A	N/A	N/A	N/A	N/A	N/A	N/A	N/A	N/A	N/A	N/A	N/A	N/A	N/A	N/A	N/A	N/A	N/A	N/A	N/A	N/A	N/A	N/A	N/A	N/A	N/A	N/A	N/A	N/A	N/A	N/A	N/A	N/A	N/A	N/A	N/A	N/A	N/A	N/A	N/A	N/A	N/A
196	N/A	N/A	'-----------------V--------------------------------	0.9903971191357406	Y	N/A	N/A	N/A	N/A	N/A	N/A	N/A	N/A	N/A	N/A	N/A	N/A	N/A	N/A	N/A	N/A	N/A	N/A	N/A	N/A	N/A	N/A	N/A	N/A	N/A	N/A	N/A	N/A	N/A	N/A	N/A	N/A	N/A	N/A	N/A	N/A	N/A	N/A	N/A	N/A	N/A	N/A	N/A	N/A
197	N/A	N/A	'-----------------R--------------------------------	0.9903971191357406	Y	N/A	N/A	N/A	N/A	N/A	N/A	N/A	N/A	N/A	N/A	N/A	N/A	N/A	N/A	N/A	N/A	N/A	N/A	N/A	N/A	N/A	N/A	N/A	N/A	N/A	N/A	N/A	N/A	N/A	N/A	N/A	N/A	N/A	N/A	N/A	N/A	N/A	N/A	N/A	N/A	N/A	N/A	N/A	N/A
198	N/A	N/A	'-----------------G--------------------------------	0.9903971191357406	Y	N/A	N/A	N/A	N/A	N/A	N/A	N/A	N/A	N/A	N/A	N/A	N/A	N/A	N/A	N/A	N/A	N/A	N/A	N/A	N/A	N/A	N/A	N/A	N/A	N/A	N/A	N/A	N/A	N/A	N/A	N/A	N/A	N/A	N/A	N/A	N/A	N/A	N/A	N/A	N/A	N/A	N/A	N/A	N/A
199	N/A	N/A	'-----------------W--------------------------------	0.9903971191357406	Y	N/A	N/A	N/A	N/A	N/A	N/A	N/A	N/A	N/A	N/A	N/A	N/A	N/A	N/A	N/A	N/A	N/A	N/A	N/A	N/A	N/A	N/A	N/A	N/A	N/A	N/A	N/A	N/A	N/A	N/A	N/A	N/A	N/A	N/A	N/A	N/A	N/A	N/A	N/A	N/A	N/A	N/A	N/A	N/A
200	N/A	N/A	'-----------------G--------------------------------	0.9903971191357406	Y	N/A	N/A	N/A	N/A	N/A	N/A	N/A	N/A	N/A	N/A	N/A	N/A	N/A	N/A	N/A	N/A	N/A	N/A	N/A	N/A	N/A	N/A	N/A	N/A	N/A	N/A	N/A	N/A	N/A	N/A	N/A	N/A	N/A	N/A	N/A	N/A	N/A	N/A	N/A	N/A	N/A	N/A	N/A	N/A
201	N/A	N/A	'-----------------G--------------------------------	0.9903971191357406	Y	N/A	N/A	N/A	N/A	N/A	N/A	N/A	N/A	N/A	N/A	N/A	N/A	N/A	N/A	N/A	N/A	N/A	N/A	N/A	N/A	N/A	N/A	N/A	N/A	N/A	N/A	N/A	N/A	N/A	N/A	N/A	N/A	N/A	N/A	N/A	N/A	N/A	N/A	N/A	N/A	N/A	N/A	N/A	N/A
202	N/A	N/A	'-----------------L--------------------------------	0.9903971191357406	Y	N/A	N/A	N/A	N/A	N/A	N/A	N/A	N/A	N/A	N/A	N/A	N/A	N/A	N/A	N/A	N/A	N/A	N/A	N/A	N/A	N/A	N/A	N/A	N/A	N/A	N/A	N/A	N/A	N/A	N/A	N/A	N/A	N/A	N/A	N/A	N/A	N/A	N/A	N/A	N/A	N/A	N/A	N/A	N/A
203	N/A	N/A	'-----------------E--------------------------------	0.9903971191357406	Y	N/A	N/A	N/A	N/A	N/A	N/A	N/A	N/A	N/A	N/A	N/A	N/A	N/A	N/A	N/A	N/A	N/A	N/A	N/A	N/A	N/A	N/A	N/A	N/A	N/A	N/A	N/A	N/A	N/A	N/A	N/A	N/A	N/A	N/A	N/A	N/A	N/A	N/A	N/A	N/A	N/A	N/A	N/A	N/A
204	N/A	N/A	'-----------------V--------------------------------	0.9903971191357406	Y	N/A	N/A	N/A	N/A	N/A	N/A	N/A	N/A	N/A	N/A	N/A	N/A	N/A	N/A	N/A	N/A	N/A	N/A	N/A	N/A	N/A	N/A	N/A	N/A	N/A	N/A	N/A	N/A	N/A	N/A	N/A	N/A	N/A	N/A	N/A	N/A	N/A	N/A	N/A	N/A	N/A	N/A	N/A	N/A
205	N/A	N/A	'-----------------T--------------------------------	0.9903971191357406	Y	N/A	N/A	N/A	N/A	N/A	N/A	N/A	N/A	N/A	N/A	N/A	N/A	N/A	N/A	N/A	N/A	N/A	N/A	N/A	N/A	N/A	N/A	N/A	N/A	N/A	N/A	N/A	N/A	N/A	N/A	N/A	N/A	N/A	N/A	N/A	N/A	N/A	N/A	N/A	N/A	N/A	N/A	N/A	N/A
206	N/A	N/A	'-----------------S--------------------------------	0.9903971191357406	Y	N/A	N/A	N/A	N/A	N/A	N/A	N/A	N/A	N/A	N/A	N/A	N/A	N/A	N/A	N/A	N/A	N/A	N/A	N/A	N/A	N/A	N/A	N/A	N/A	N/A	N/A	N/A	N/A	N/A	N/A	N/A	N/A	N/A	N/A	N/A	N/A	N/A	N/A	N/A	N/A	N/A	N/A	N/A	N/A
207	N/A	N/A	'-----------------L--------------------------------	0.9903971191357406	Y	N/A	N/A	N/A	N/A	N/A	N/A	N/A	N/A	N/A	N/A	N/A	N/A	N/A	N/A	N/A	N/A	N/A	N/A	N/A	N/A	N/A	N/A	N/A	N/A	N/A	N/A	N/A	N/A	N/A	N/A	N/A	N/A	N/A	N/A	N/A	N/A	N/A	N/A	N/A	N/A	N/A	N/A	N/A	N/A
208	N/A	N/A	'-----------------E--------------------------------	0.9903971191357406	Y	N/A	N/A	N/A	N/A	N/A	N/A	N/A	N/A	N/A	N/A	N/A	N/A	N/A	N/A	N/A	N/A	N/A	N/A	N/A	N/A	N/A	N/A	N/A	N/A	N/A	N/A	N/A	N/A	N/A	N/A	N/A	N/A	N/A	N/A	N/A	N/A	N/A	N/A	N/A	N/A	N/A	N/A	N/A	N/A
209	N/A	N/A	'-----------------E--------------------------------	0.9903971191357406	Y	N/A	N/A	N/A	N/A	N/A	N/A	N/A	N/A	N/A	N/A	N/A	N/A	N/A	N/A	N/A	N/A	N/A	N/A	N/A	N/A	N/A	N/A	N/A	N/A	N/A	N/A	N/A	N/A	N/A	N/A	N/A	N/A	N/A	N/A	N/A	N/A	N/A	N/A	N/A	N/A	N/A	N/A	N/A	N/A
210	N/A	N/A	'-----------------I--------------------------------	0.9903971191357406	Y	N/A	N/A	N/A	N/A	N/A	N/A	N/A	N/A	N/A	N/A	N/A	N/A	N/A	N/A	N/A	N/A	N/A	N/A	N/A	N/A	N/A	N/A	N/A	N/A	N/A	N/A	N/A	N/A	N/A	N/A	N/A	N/A	N/A	N/A	N/A	N/A	N/A	N/A	N/A	N/A	N/A	N/A	N/A	N/A
211	N/A	N/A	'-----------------R--------------------------------	0.9903971191357406	Y	N/A	N/A	N/A	N/A	N/A	N/A	N/A	N/A	N/A	N/A	N/A	N/A	N/A	N/A	N/A	N/A	N/A	N/A	N/A	N/A	N/A	N/A	N/A	N/A	N/A	N/A	N/A	N/A	N/A	N/A	N/A	N/A	N/A	N/A	N/A	N/A	N/A	N/A	N/A	N/A	N/A	N/A	N/A	N/A
212	N/A	N/A	'-----------------E--------------------------------	0.9903971191357406	Y	N/A	N/A	N/A	N/A	N/A	N/A	N/A	N/A	N/A	N/A	N/A	N/A	N/A	N/A	N/A	N/A	N/A	N/A	N/A	N/A	N/A	N/A	N/A	N/A	N/A	N/A	N/A	N/A	N/A	N/A	N/A	N/A	N/A	N/A	N/A	N/A	N/A	N/A	N/A	N/A	N/A	N/A	N/A	N/A
213	N/A	N/A	'-----------------W--------------------------------	0.9903971191357406	Y	N/A	N/A	N/A	N/A	N/A	N/A	N/A	N/A	N/A	N/A	N/A	N/A	N/A	N/A	N/A	N/A	N/A	N/A	N/A	N/A	N/A	N/A	N/A	N/A	N/A	N/A	N/A	N/A	N/A	N/A	N/A	N/A	N/A	N/A	N/A	N/A	N/A	N/A	N/A	N/A	N/A	N/A	N/A	N/A
214	N/A	N/A	'-----------------A--------------------------------	0.9903971191357406	Y	N/A	N/A	N/A	N/A	N/A	N/A	N/A	N/A	N/A	N/A	N/A	N/A	N/A	N/A	N/A	N/A	N/A	N/A	N/A	N/A	N/A	N/A	N/A	N/A	N/A	N/A	N/A	N/A	N/A	N/A	N/A	N/A	N/A	N/A	N/A	N/A	N/A	N/A	N/A	N/A	N/A	N/A	N/A	N/A
215	N/A	N/A	'-----------------G--------------------------------	0.9903971191357406	Y	N/A	N/A	N/A	N/A	N/A	N/A	N/A	N/A	N/A	N/A	N/A	N/A	N/A	N/A	N/A	N/A	N/A	N/A	N/A	N/A	N/A	N/A	N/A	N/A	N/A	N/A	N/A	N/A	N/A	N/A	N/A	N/A	N/A	N/A	N/A	N/A	N/A	N/A	N/A	N/A	N/A	N/A	N/A	N/A
216	N/A	N/A	'-----------------L--------------------------------	0.9903971191357406	Y	N/A	N/A	N/A	N/A	N/A	N/A	N/A	N/A	N/A	N/A	N/A	N/A	N/A	N/A	N/A	N/A	N/A	N/A	N/A	N/A	N/A	N/A	N/A	N/A	N/A	N/A	N/A	N/A	N/A	N/A	N/A	N/A	N/A	N/A	N/A	N/A	N/A	N/A	N/A	N/A	N/A	N/A	N/A	N/A
217	N/A	N/A	'-----------------A--------------------------------	0.9903971191357406	Y	N/A	N/A	N/A	N/A	N/A	N/A	N/A	N/A	N/A	N/A	N/A	N/A	N/A	N/A	N/A	N/A	N/A	N/A	N/A	N/A	N/A	N/A	N/A	N/A	N/A	N/A	N/A	N/A	N/A	N/A	N/A	N/A	N/A	N/A	N/A	N/A	N/A	N/A	N/A	N/A	N/A	N/A	N/A	N/A
218	N/A	N/A	'-----------------G--------------------------------	0.9903971191357406	Y	N/A	N/A	N/A	N/A	N/A	N/A	N/A	N/A	N/A	N/A	N/A	N/A	N/A	N/A	N/A	N/A	N/A	N/A	N/A	N/A	N/A	N/A	N/A	N/A	N/A	N/A	N/A	N/A	N/A	N/A	N/A	N/A	N/A	N/A	N/A	N/A	N/A	N/A	N/A	N/A	N/A	N/A	N/A	N/A
219	N/A	N/A	'-----------------S--------------------------------	0.9903971191357406	Y	N/A	N/A	N/A	N/A	N/A	N/A	N/A	N/A	N/A	N/A	N/A	N/A	N/A	N/A	N/A	N/A	N/A	N/A	N/A	N/A	N/A	N/A	N/A	N/A	N/A	N/A	N/A	N/A	N/A	N/A	N/A	N/A	N/A	N/A	N/A	N/A	N/A	N/A	N/A	N/A	N/A	N/A	N/A	N/A
220	N/A	N/A	'-----------------G--------------------------------	0.9903971191357406	Y	N/A	N/A	N/A	N/A	N/A	N/A	N/A	N/A	N/A	N/A	N/A	N/A	N/A	N/A	N/A	N/A	N/A	N/A	N/A	N/A	N/A	N/A	N/A	N/A	N/A	N/A	N/A	N/A	N/A	N/A	N/A	N/A	N/A	N/A	N/A	N/A	N/A	N/A	N/A	N/A	N/A	N/A	N/A	N/A
221	N/A	N/A	'-----------------E--------------------------------	0.9903971191357406	Y	N/A	N/A	N/A	N/A	N/A	N/A	N/A	N/A	N/A	N/A	N/A	N/A	N/A	N/A	N/A	N/A	N/A	N/A	N/A	N/A	N/A	N/A	N/A	N/A	N/A	N/A	N/A	N/A	N/A	N/A	N/A	N/A	N/A	N/A	N/A	N/A	N/A	N/A	N/A	N/A	N/A	N/A	N/A	N/A
222	N/A	N/A	'-----------------R--------------------------------	0.9903971191357406	Y	N/A	N/A	N/A	N/A	N/A	N/A	N/A	N/A	N/A	N/A	N/A	N/A	N/A	N/A	N/A	N/A	N/A	N/A	N/A	N/A	N/A	N/A	N/A	N/A	N/A	N/A	N/A	N/A	N/A	N/A	N/A	N/A	N/A	N/A	N/A	N/A	N/A	N/A	N/A	N/A	N/A	N/A	N/A	N/A
223	N/A	N/A	'-----------------T--------------------------------	0.9903971191357406	Y	N/A	N/A	N/A	N/A	N/A	N/A	N/A	N/A	N/A	N/A	N/A	N/A	N/A	N/A	N/A	N/A	N/A	N/A	N/A	N/A	N/A	N/A	N/A	N/A	N/A	N/A	N/A	N/A	N/A	N/A	N/A	N/A	N/A	N/A	N/A	N/A	N/A	N/A	N/A	N/A	N/A	N/A	N/A	N/A
224	N/A	N/A	'-----------------V--------------------------------	0.9903971191357406	Y	N/A	N/A	N/A	N/A	N/A	N/A	N/A	N/A	N/A	N/A	N/A	N/A	N/A	N/A	N/A	N/A	N/A	N/A	N/A	N/A	N/A	N/A	N/A	N/A	N/A	N/A	N/A	N/A	N/A	N/A	N/A	N/A	N/A	N/A	N/A	N/A	N/A	N/A	N/A	N/A	N/A	N/A	N/A	N/A
225	N/A	N/A	'-----------------L--------------------------------	0.9903971191357406	Y	N/A	N/A	N/A	N/A	N/A	N/A	N/A	N/A	N/A	N/A	N/A	N/A	N/A	N/A	N/A	N/A	N/A	N/A	N/A	N/A	N/A	N/A	N/A	N/A	N/A	N/A	N/A	N/A	N/A	N/A	N/A	N/A	N/A	N/A	N/A	N/A	N/A	N/A	N/A	N/A	N/A	N/A	N/A	N/A
226	N/A	N/A	'-----------------E--------------------------------	0.9903971191357406	Y	N/A	N/A	N/A	N/A	N/A	N/A	N/A	N/A	N/A	N/A	N/A	N/A	N/A	N/A	N/A	N/A	N/A	N/A	N/A	N/A	N/A	N/A	N/A	N/A	N/A	N/A	N/A	N/A	N/A	N/A	N/A	N/A	N/A	N/A	N/A	N/A	N/A	N/A	N/A	N/A	N/A	N/A	N/A	N/A
227	N/A	N/A	'-----------------V--------------------------------	0.9903971191357406	Y	N/A	N/A	N/A	N/A	N/A	N/A	N/A	N/A	N/A	N/A	N/A	N/A	N/A	N/A	N/A	N/A	N/A	N/A	N/A	N/A	N/A	N/A	N/A	N/A	N/A	N/A	N/A	N/A	N/A	N/A	N/A	N/A	N/A	N/A	N/A	N/A	N/A	N/A	N/A	N/A	N/A	N/A	N/A	N/A
228	N/A	N/A	'-----------------L--------------------------------	0.9903971191357406	Y	N/A	N/A	N/A	N/A	N/A	N/A	N/A	N/A	N/A	N/A	N/A	N/A	N/A	N/A	N/A	N/A	N/A	N/A	N/A	N/A	N/A	N/A	N/A	N/A	N/A	N/A	N/A	N/A	N/A	N/A	N/A	N/A	N/A	N/A	N/A	N/A	N/A	N/A	N/A	N/A	N/A	N/A	N/A	N/A
229	N/A	N/A	'-----------------K--------------------------------	0.9903971191357406	Y	N/A	N/A	N/A	N/A	N/A	N/A	N/A	N/A	N/A	N/A	N/A	N/A	N/A	N/A	N/A	N/A	N/A	N/A	N/A	N/A	N/A	N/A	N/A	N/A	N/A	N/A	N/A	N/A	N/A	N/A	N/A	N/A	N/A	N/A	N/A	N/A	N/A	N/A	N/A	N/A	N/A	N/A	N/A	N/A
230	N/A	N/A	'-----------------G--------------------------------	0.9903971191357406	Y	N/A	N/A	N/A	N/A	N/A	N/A	N/A	N/A	N/A	N/A	N/A	N/A	N/A	N/A	N/A	N/A	N/A	N/A	N/A	N/A	N/A	N/A	N/A	N/A	N/A	N/A	N/A	N/A	N/A	N/A	N/A	N/A	N/A	N/A	N/A	N/A	N/A	N/A	N/A	N/A	N/A	N/A	N/A	N/A
231	N/A	N/A	'-----------------Q--------------------------------	0.9903971191357406	Y	N/A	N/A	N/A	N/A	N/A	N/A	N/A	N/A	N/A	N/A	N/A	N/A	N/A	N/A	N/A	N/A	N/A	N/A	N/A	N/A	N/A	N/A	N/A	N/A	N/A	N/A	N/A	N/A	N/A	N/A	N/A	N/A	N/A	N/A	N/A	N/A	N/A	N/A	N/A	N/A	N/A	N/A	N/A	N/A
232	N/A	N/A	'-----------------R--------------------------------	0.9903971191357406	Y	N/A	N/A	N/A	N/A	N/A	N/A	N/A	N/A	N/A	N/A	N/A	N/A	N/A	N/A	N/A	N/A	N/A	N/A	N/A	N/A	N/A	N/A	N/A	N/A	N/A	N/A	N/A	N/A	N/A	N/A	N/A	N/A	N/A	N/A	N/A	N/A	N/A	N/A	N/A	N/A	N/A	N/A	N/A	N/A
233	N/A	N/A	'-----------------P--------------------------------	0.9903971191357406	Y	N/A	N/A	N/A	N/A	N/A	N/A	N/A	N/A	N/A	N/A	N/A	N/A	N/A	N/A	N/A	N/A	N/A	N/A	N/A	N/A	N/A	N/A	N/A	N/A	N/A	N/A	N/A	N/A	N/A	N/A	N/A	N/A	N/A	N/A	N/A	N/A	N/A	N/A	N/A	N/A	N/A	N/A	N/A	N/A
234	N/A	N/A	'-----------------C--------------------------------	0.9903971191357406	Y	N/A	N/A	N/A	N/A	N/A	N/A	N/A	N/A	N/A	N/A	N/A	N/A	N/A	N/A	N/A	N/A	N/A	N/A	N/A	N/A	N/A	N/A	N/A	N/A	N/A	N/A	N/A	N/A	N/A	N/A	N/A	N/A	N/A	N/A	N/A	N/A	N/A	N/A	N/A	N/A	N/A	N/A	N/A	N/A
235	N/A	N/A	'-----------------G--------------------------------	0.9903971191357406	Y	N/A	N/A	N/A	N/A	N/A	N/A	N/A	N/A	N/A	N/A	N/A	N/A	N/A	N/A	N/A	N/A	N/A	N/A	N/A	N/A	N/A	N/A	N/A	N/A	N/A	N/A	N/A	N/A	N/A	N/A	N/A	N/A	N/A	N/A	N/A	N/A	N/A	N/A	N/A	N/A	N/A	N/A	N/A	N/A
236	N/A	N/A	'-----------------I--------------------------------	0.9903971191357406	Y	N/A	N/A	N/A	N/A	N/A	N/A	N/A	N/A	N/A	N/A	N/A	N/A	N/A	N/A	N/A	N/A	N/A	N/A	N/A	N/A	N/A	N/A	N/A	N/A	N/A	N/A	N/A	N/A	N/A	N/A	N/A	N/A	N/A	N/A	N/A	N/A	N/A	N/A	N/A	N/A	N/A	N/A	N/A	N/A
237	N/A	N/A	'-----------------R--------------------------------	0.9903971191357406	Y	N/A	N/A	N/A	N/A	N/A	N/A	N/A	N/A	N/A	N/A	N/A	N/A	N/A	N/A	N/A	N/A	N/A	N/A	N/A	N/A	N/A	N/A	N/A	N/A	N/A	N/A	N/A	N/A	N/A	N/A	N/A	N/A	N/A	N/A	N/A	N/A	N/A	N/A	N/A	N/A	N/A	N/A	N/A	N/A
238	N/A	N/A	'-----------------C--------------------------------	0.9903971191357406	Y	N/A	N/A	N/A	N/A	N/A	N/A	N/A	N/A	N/A	N/A	N/A	N/A	N/A	N/A	N/A	N/A	N/A	N/A	N/A	N/A	N/A	N/A	N/A	N/A	N/A	N/A	N/A	N/A	N/A	N/A	N/A	N/A	N/A	N/A	N/A	N/A	N/A	N/A	N/A	N/A	N/A	N/A	N/A	N/A
239	N/A	N/A	'-----------------H--------------------------------	0.9903971191357406	Y	N/A	N/A	N/A	N/A	N/A	N/A	N/A	N/A	N/A	N/A	N/A	N/A	N/A	N/A	N/A	N/A	N/A	N/A	N/A	N/A	N/A	N/A	N/A	N/A	N/A	N/A	N/A	N/A	N/A	N/A	N/A	N/A	N/A	N/A	N/A	N/A	N/A	N/A	N/A	N/A	N/A	N/A	N/A	N/A
240	N/A	N/A	'-----------------P--------------------------------	0.9903971191357406	Y	N/A	N/A	N/A	N/A	N/A	N/A	N/A	N/A	N/A	N/A	N/A	N/A	N/A	N/A	N/A	N/A	N/A	N/A	N/A	N/A	N/A	N/A	N/A	N/A	N/A	N/A	N/A	N/A	N/A	N/A	N/A	N/A	N/A	N/A	N/A	N/A	N/A	N/A	N/A	N/A	N/A	N/A	N/A	N/A
241	N/A	N/A	'-----------------G--------------------------------	0.9903971191357406	Y	N/A	N/A	N/A	N/A	N/A	N/A	N/A	N/A	N/A	N/A	N/A	N/A	N/A	N/A	N/A	N/A	N/A	N/A	N/A	N/A	N/A	N/A	N/A	N/A	N/A	N/A	N/A	N/A	N/A	N/A	N/A	N/A	N/A	N/A	N/A	N/A	N/A	N/A	N/A	N/A	N/A	N/A	N/A	N/A
242	N/A	N/A	'-----------------R--------------------------------	0.9903971191357406	Y	N/A	N/A	N/A	N/A	N/A	N/A	N/A	N/A	N/A	N/A	N/A	N/A	N/A	N/A	N/A	N/A	N/A	N/A	N/A	N/A	N/A	N/A	N/A	N/A	N/A	N/A	N/A	N/A	N/A	N/A	N/A	N/A	N/A	N/A	N/A	N/A	N/A	N/A	N/A	N/A	N/A	N/A	N/A	N/A
243	N/A	N/A	'-----------------L--------------------------------	0.9903971191357406	Y	N/A	N/A	N/A	N/A	N/A	N/A	N/A	N/A	N/A	N/A	N/A	N/A	N/A	N/A	N/A	N/A	N/A	N/A	N/A	N/A	N/A	N/A	N/A	N/A	N/A	N/A	N/A	N/A	N/A	N/A	N/A	N/A	N/A	N/A	N/A	N/A	N/A	N/A	N/A	N/A	N/A	N/A	N/A	N/A
244	N/A	N/A	'-----------------G--------------------------------	0.9903971191357406	Y	N/A	N/A	N/A	N/A	N/A	N/A	N/A	N/A	N/A	N/A	N/A	N/A	N/A	N/A	N/A	N/A	N/A	N/A	N/A	N/A	N/A	N/A	N/A	N/A	N/A	N/A	N/A	N/A	N/A	N/A	N/A	N/A	N/A	N/A	N/A	N/A	N/A	N/A	N/A	N/A	N/A	N/A	N/A	N/A
245	N/A	N/A	'-----------------E--------------------------------	0.9903971191357406	Y	N/A	N/A	N/A	N/A	N/A	N/A	N/A	N/A	N/A	N/A	N/A	N/A	N/A	N/A	N/A	N/A	N/A	N/A	N/A	N/A	N/A	N/A	N/A	N/A	N/A	N/A	N/A	N/A	N/A	N/A	N/A	N/A	N/A	N/A	N/A	N/A	N/A	N/A	N/A	N/A	N/A	N/A	N/A	N/A
246	N/A	N/A	'-----------------D--------------------------------	0.9903971191357406	Y	N/A	N/A	N/A	N/A	N/A	N/A	N/A	N/A	N/A	N/A	N/A	N/A	N/A	N/A	N/A	N/A	N/A	N/A	N/A	N/A	N/A	N/A	N/A	N/A	N/A	N/A	N/A	N/A	N/A	N/A	N/A	N/A	N/A	N/A	N/A	N/A	N/A	N/A	N/A	N/A	N/A	N/A	N/A	N/A
247	N/A	N/A	'-----------------R--------------------------------	0.9903971191357406	Y	N/A	N/A	N/A	N/A	N/A	N/A	N/A	N/A	N/A	N/A	N/A	N/A	N/A	N/A	N/A	N/A	N/A	N/A	N/A	N/A	N/A	N/A	N/A	N/A	N/A	N/A	N/A	N/A	N/A	N/A	N/A	N/A	N/A	N/A	N/A	N/A	N/A	N/A	N/A	N/A	N/A	N/A	N/A	N/A
248	N/A	N/A	'-----------------L--------------------------------	0.9903971191357406	Y	N/A	N/A	N/A	N/A	N/A	N/A	N/A	N/A	N/A	N/A	N/A	N/A	N/A	N/A	N/A	N/A	N/A	N/A	N/A	N/A	N/A	N/A	N/A	N/A	N/A	N/A	N/A	N/A	N/A	N/A	N/A	N/A	N/A	N/A	N/A	N/A	N/A	N/A	N/A	N/A	N/A	N/A	N/A	N/A
249	N/A	N/A	'-----------------S--------------------------------	0.9903971191357406	Y	N/A	N/A	N/A	N/A	N/A	N/A	N/A	N/A	N/A	N/A	N/A	N/A	N/A	N/A	N/A	N/A	N/A	N/A	N/A	N/A	N/A	N/A	N/A	N/A	N/A	N/A	N/A	N/A	N/A	N/A	N/A	N/A	N/A	N/A	N/A	N/A	N/A	N/A	N/A	N/A	N/A	N/A	N/A	N/A
250	N/A	N/A	'-----------------P--------------------------------	0.9903971191357406	Y	N/A	N/A	N/A	N/A	N/A	N/A	N/A	N/A	N/A	N/A	N/A	N/A	N/A	N/A	N/A	N/A	N/A	N/A	N/A	N/A	N/A	N/A	N/A	N/A	N/A	N/A	N/A	N/A	N/A	N/A	N/A	N/A	N/A	N/A	N/A	N/A	N/A	N/A	N/A	N/A	N/A	N/A	N/A	N/A
251	N/A	N/A	'-----------------P--------------------------------	0.9903971191357406	Y	N/A	N/A	N/A	N/A	N/A	N/A	N/A	N/A	N/A	N/A	N/A	N/A	N/A	N/A	N/A	N/A	N/A	N/A	N/A	N/A	N/A	N/A	N/A	N/A	N/A	N/A	N/A	N/A	N/A	N/A	N/A	N/A	N/A	N/A	N/A	N/A	N/A	N/A	N/A	N/A	N/A	N/A	N/A	N/A
252	N/A	N/A	'---L-M----LV-----LLI-----------Y---------------L--	0.8391517455236571	Y	N/A	N/A	N/A	N/A	N/A	N/A	N/A	N/A	N/A	N/A	N/A	N/A	N/A	N/A	N/A	N/A	N/A	N/A	N/A	N/A	N/A	N/A	N/A	N/A	N/A	N/A	N/A	N/A	N/A	N/A	N/A	N/A	N/A	N/A	N/A	N/A	N/A	N/A	N/A	N/A	N/A	N/A	N/A	N/A
253	N/A	N/A	'-----------------E-W-----------L---------------L--	0.9352805841752526	Y	N/A	N/A	N/A	N/A	N/A	N/A	N/A	N/A	N/A	N/A	N/A	N/A	N/A	N/A	N/A	N/A	N/A	N/A	N/A	N/A	N/A	N/A	N/A	N/A	N/A	N/A	N/A	N/A	N/A	N/A	N/A	N/A	N/A	N/A	N/A	N/A	N/A	N/A	N/A	N/A	N/A	N/A	N/A	N/A
254	N/A	N/A	'-----------------L-D-----------C---------------L--	0.9352805841752526	Y	N/A	N/A	N/A	N/A	N/A	N/A	N/A	N/A	N/A	N/A	N/A	N/A	N/A	N/A	N/A	N/A	N/A	N/A	N/A	N/A	N/A	N/A	N/A	N/A	N/A	N/A	N/A	N/A	N/A	N/A	N/A	N/A	N/A	N/A	N/A	N/A	N/A	N/A	N/A	N/A	N/A	N/A	N/A	N/A
255	N/A	N/A	'-----------------G-K-----------W---------------E--	0.9352805841752526	Y	N/A	N/A	N/A	N/A	N/A	N/A	N/A	N/A	N/A	N/A	N/A	N/A	N/A	N/A	N/A	N/A	N/A	N/A	N/A	N/A	N/A	N/A	N/A	N/A	N/A	N/A	N/A	N/A	N/A	N/A	N/A	N/A	N/A	N/A	N/A	N/A	N/A	N/A	N/A	N/A	N/A	N/A	N/A	N/A
256	N/A	N/A	'-----------------A-K-----------R---------------R--	0.9352805841752526	Y	N/A	N/A	N/A	N/A	N/A	N/A	N/A	N/A	N/A	N/A	N/A	N/A	N/A	N/A	N/A	N/A	N/A	N/A	N/A	N/A	N/A	N/A	N/A	N/A	N/A	N/A	N/A	N/A	N/A	N/A	N/A	N/A	N/A	N/A	N/A	N/A	N/A	N/A	N/A	N/A	N/A	N/A	N/A	N/A
257	N/A	N/A	'-----------------T-K---------------------------R--	0.9627888366509952	Y	N/A	N/A	N/A	N/A	N/A	N/A	N/A	N/A	N/A	N/A	N/A	N/A	N/A	N/A	N/A	N/A	N/A	N/A	N/A	N/A	N/A	N/A	N/A	N/A	N/A	N/A	N/A	N/A	N/A	N/A	N/A	N/A	N/A	N/A	N/A	N/A	N/A	N/A	N/A	N/A	N/A	N/A	N/A	N/A
258	N/A	N/A	'-----------------P-K---------------------------D--	0.9627888366509952	Y	N/A	N/A	N/A	N/A	N/A	N/A	N/A	N/A	N/A	N/A	N/A	N/A	N/A	N/A	N/A	N/A	N/A	N/A	N/A	N/A	N/A	N/A	N/A	N/A	N/A	N/A	N/A	N/A	N/A	N/A	N/A	N/A	N/A	N/A	N/A	N/A	N/A	N/A	N/A	N/A	N/A	N/A	N/A	N/A
259	N/A	N/A	'-----------------N-D---------------------------Q--	0.9627888366509952	Y	N/A	N/A	N/A	N/A	N/A	N/A	N/A	N/A	N/A	N/A	N/A	N/A	N/A	N/A	N/A	N/A	N/A	N/A	N/A	N/A	N/A	N/A	N/A	N/A	N/A	N/A	N/A	N/A	N/A	N/A	N/A	N/A	N/A	N/A	N/A	N/A	N/A	N/A	N/A	N/A	N/A	N/A	N/A	N/A
260	N/A	N/A	'-----------------L-Y---------------------------G--	0.9627888366509952	Y	N/A	N/A	N/A	N/A	N/A	N/A	N/A	N/A	N/A	N/A	N/A	N/A	N/A	N/A	N/A	N/A	N/A	N/A	N/A	N/A	N/A	N/A	N/A	N/A	N/A	N/A	N/A	N/A	N/A	N/A	N/A	N/A	N/A	N/A	N/A	N/A	N/A	N/A	N/A	N/A	N/A	N/A	N/A	N/A
261	N/A	N/A	'-----------------G-K---------------------------P--	0.9627888366509952	Y	N/A	N/A	N/A	N/A	N/A	N/A	N/A	N/A	N/A	N/A	N/A	N/A	N/A	N/A	N/A	N/A	N/A	N/A	N/A	N/A	N/A	N/A	N/A	N/A	N/A	N/A	N/A	N/A	N/A	N/A	N/A	N/A	N/A	N/A	N/A	N/A	N/A	N/A	N/A	N/A	N/A	N/A	N/A	N/A
262	N/A	N/A	'-----------------S-D---------------------------G--	0.9627888366509952	Y	N/A	N/A	N/A	N/A	N/A	N/A	N/A	N/A	N/A	N/A	N/A	N/A	N/A	N/A	N/A	N/A	N/A	N/A	N/A	N/A	N/A	N/A	N/A	N/A	N/A	N/A	N/A	N/A	N/A	N/A	N/A	N/A	N/A	N/A	N/A	N/A	N/A	N/A	N/A	N/A	N/A	N/A	N/A	N/A
263	N/A	N/A	'-----------------H-I---------------------------S--	0.9627888366509952	Y	N/A	N/A	N/A	N/A	N/A	N/A	N/A	N/A	N/A	N/A	N/A	N/A	N/A	N/A	N/A	N/A	N/A	N/A	N/A	N/A	N/A	N/A	N/A	N/A	N/A	N/A	N/A	N/A	N/A	N/A	N/A	N/A	N/A	N/A	N/A	N/A	N/A	N/A	N/A	N/A	N/A	N/A	N/A	N/A
264	N/A	N/A	'-----------------V-V---------------------------R--	0.9627888366509952	Y	N/A	N/A	N/A	N/A	N/A	N/A	N/A	N/A	N/A	N/A	N/A	N/A	N/A	N/A	N/A	N/A	N/A	N/A	N/A	N/A	N/A	N/A	N/A	N/A	N/A	N/A	N/A	N/A	N/A	N/A	N/A	N/A	N/A	N/A	N/A	N/A	N/A	N/A	N/A	N/A	N/A	N/A	N/A	N/A
265	N/A	N/A	'-----------------A-P---------------------------L--	0.9627888366509952	Y	N/A	N/A	N/A	N/A	N/A	N/A	N/A	N/A	N/A	N/A	N/A	N/A	N/A	N/A	N/A	N/A	N/A	N/A	N/A	N/A	N/A	N/A	N/A	N/A	N/A	N/A	N/A	N/A	N/A	N/A	N/A	N/A	N/A	N/A	N/A	N/A	N/A	N/A	N/A	N/A	N/A	N/A	N/A	N/A
266	N/A	N/A	'-----------------L-R---------------------------C--	0.9627888366509952	Y	N/A	N/A	N/A	N/A	N/A	N/A	N/A	N/A	N/A	N/A	N/A	N/A	N/A	N/A	N/A	N/A	N/A	N/A	N/A	N/A	N/A	N/A	N/A	N/A	N/A	N/A	N/A	N/A	N/A	N/A	N/A	N/A	N/A	N/A	N/A	N/A	N/A	N/A	N/A	N/A	N/A	N/A	N/A	N/A
267	N/A	N/A	'-----------------T-A---------------------------T--	0.9627888366509952	Y	N/A	N/A	N/A	N/A	N/A	N/A	N/A	N/A	N/A	N/A	N/A	N/A	N/A	N/A	N/A	N/A	N/A	N/A	N/A	N/A	N/A	N/A	N/A	N/A	N/A	N/A	N/A	N/A	N/A	N/A	N/A	N/A	N/A	N/A	N/A	N/A	N/A	N/A	N/A	N/A	N/A	N/A	N/A	N/A
268	N/A	N/A	'-----------------S-V---------------------------E--	0.9627888366509952	Y	N/A	N/A	N/A	N/A	N/A	N/A	N/A	N/A	N/A	N/A	N/A	N/A	N/A	N/A	N/A	N/A	N/A	N/A	N/A	N/A	N/A	N/A	N/A	N/A	N/A	N/A	N/A	N/A	N/A	N/A	N/A	N/A	N/A	N/A	N/A	N/A	N/A	N/A	N/A	N/A	N/A	N/A	N/A	N/A
269	N/A	N/A	'-----------------N-V---------------------------A--	0.9627888366509952	Y	N/A	N/A	N/A	N/A	N/A	N/A	N/A	N/A	N/A	N/A	N/A	N/A	N/A	N/A	N/A	N/A	N/A	N/A	N/A	N/A	N/A	N/A	N/A	N/A	N/A	N/A	N/A	N/A	N/A	N/A	N/A	N/A	N/A	N/A	N/A	N/A	N/A	N/A	N/A	N/A	N/A	N/A	N/A	N/A
270	N/A	N/A	'-----------------L-----------------------------F--	0.9774932479743922	Y	N/A	N/A	N/A	N/A	N/A	N/A	N/A	N/A	N/A	N/A	N/A	N/A	N/A	N/A	N/A	N/A	N/A	N/A	N/A	N/A	N/A	N/A	N/A	N/A	N/A	N/A	N/A	N/A	N/A	N/A	N/A	N/A	N/A	N/A	N/A	N/A	N/A	N/A	N/A	N/A	N/A	N/A	N/A	N/A
271	N/A	N/A	'-----------------R-----------------------------S--	0.9774932479743922	Y	N/A	N/A	N/A	N/A	N/A	N/A	N/A	N/A	N/A	N/A	N/A	N/A	N/A	N/A	N/A	N/A	N/A	N/A	N/A	N/A	N/A	N/A	N/A	N/A	N/A	N/A	N/A	N/A	N/A	N/A	N/A	N/A	N/A	N/A	N/A	N/A	N/A	N/A	N/A	N/A	N/A	N/A	N/A	N/A
272	N/A	N/A	'-----------------R-----------------------------K--	0.9774932479743922	Y	N/A	N/A	N/A	N/A	N/A	N/A	N/A	N/A	N/A	N/A	N/A	N/A	N/A	N/A	N/A	N/A	N/A	N/A	N/A	N/A	N/A	N/A	N/A	N/A	N/A	N/A	N/A	N/A	N/A	N/A	N/A	N/A	N/A	N/A	N/A	N/A	N/A	N/A	N/A	N/A	N/A	N/A	N/A	N/A
273	N/A	N/A	'---------------G-L-----------------------------R--	0.969190757227168	Y	N/A	N/A	N/A	N/A	N/A	N/A	N/A	N/A	N/A	N/A	N/A	N/A	N/A	N/A	N/A	N/A	N/A	N/A	N/A	N/A	N/A	N/A	N/A	N/A	N/A	N/A	N/A	N/A	N/A	N/A	N/A	N/A	N/A	N/A	N/A	N/A	N/A	N/A	N/A	N/A	N/A	N/A	N/A	N/A
274	N/A	N/A	'---------------G-L-----------------------------F--	0.969190757227168	Y	N/A	N/A	N/A	N/A	N/A	N/A	N/A	N/A	N/A	N/A	N/A	N/A	N/A	N/A	N/A	N/A	N/A	N/A	N/A	N/A	N/A	N/A	N/A	N/A	N/A	N/A	N/A	N/A	N/A	N/A	N/A	N/A	N/A	N/A	N/A	N/A	N/A	N/A	N/A	N/A	N/A	N/A	N/A	N/A
275	N/A	N/A	'---------------S-P-----------------------------T--	0.969190757227168	Y	N/A	N/A	N/A	N/A	N/A	N/A	N/A	N/A	N/A	N/A	N/A	N/A	N/A	N/A	N/A	N/A	N/A	N/A	N/A	N/A	N/A	N/A	N/A	N/A	N/A	N/A	N/A	N/A	N/A	N/A	N/A	N/A	N/A	N/A	N/A	N/A	N/A	N/A	N/A	N/A	N/A	N/A	N/A	N/A
276	N/A	N/A	'---------------R-Q-----------------------------D--	0.969190757227168	Y	N/A	N/A	N/A	N/A	N/A	N/A	N/A	N/A	N/A	N/A	N/A	N/A	N/A	N/A	N/A	N/A	N/A	N/A	N/A	N/A	N/A	N/A	N/A	N/A	N/A	N/A	N/A	N/A	N/A	N/A	N/A	N/A	N/A	N/A	N/A	N/A	N/A	N/A	N/A	N/A	N/A	N/A	N/A	N/A
277	N/A	N/A	'---------------W-E-----------------------------V--	0.969190757227168	Y	N/A	N/A	N/A	N/A	N/A	N/A	N/A	N/A	N/A	N/A	N/A	N/A	N/A	N/A	N/A	N/A	N/A	N/A	N/A	N/A	N/A	N/A	N/A	N/A	N/A	N/A	N/A	N/A	N/A	N/A	N/A	N/A	N/A	N/A	N/A	N/A	N/A	N/A	N/A	N/A	N/A	N/A	N/A	N/A
278	N/A	N/A	'---------------G-G-----------------------------H--	0.969190757227168	Y	N/A	N/A	N/A	N/A	N/A	N/A	N/A	N/A	N/A	N/A	N/A	N/A	N/A	N/A	N/A	N/A	N/A	N/A	N/A	N/A	N/A	N/A	N/A	N/A	N/A	N/A	N/A	N/A	N/A	N/A	N/A	N/A	N/A	N/A	N/A	N/A	N/A	N/A	N/A	N/A	N/A	N/A	N/A	N/A
279	N/A	N/A	'---------------P-L-----------------------------P--	0.969190757227168	Y	N/A	N/A	N/A	N/A	N/A	N/A	N/A	N/A	N/A	N/A	N/A	N/A	N/A	N/A	N/A	N/A	N/A	N/A	N/A	N/A	N/A	N/A	N/A	N/A	N/A	N/A	N/A	N/A	N/A	N/A	N/A	N/A	N/A	N/A	N/A	N/A	N/A	N/A	N/A	N/A	N/A	N/A	N/A	N/A
280	N/A	N/A	'---------------A-R-----------------------------K--	0.969190757227168	Y	N/A	N/A	N/A	N/A	N/A	N/A	N/A	N/A	N/A	N/A	N/A	N/A	N/A	N/A	N/A	N/A	N/A	N/A	N/A	N/A	N/A	N/A	N/A	N/A	N/A	N/A	N/A	N/A	N/A	N/A	N/A	N/A	N/A	N/A	N/A	N/A	N/A	N/A	N/A	N/A	N/A	N/A	N/A	N/A
281	N/A	N/A	'---------------G-T-----------------------------P--	0.969190757227168	Y	N/A	N/A	N/A	N/A	N/A	N/A	N/A	N/A	N/A	N/A	N/A	N/A	N/A	N/A	N/A	N/A	N/A	N/A	N/A	N/A	N/A	N/A	N/A	N/A	N/A	N/A	N/A	N/A	N/A	N/A	N/A	N/A	N/A	N/A	N/A	N/A	N/A	N/A	N/A	N/A	N/A	N/A	N/A	N/A
282	N/A	N/A	'---------------G-A-----------------------------G--	0.969190757227168	Y	N/A	N/A	N/A	N/A	N/A	N/A	N/A	N/A	N/A	N/A	N/A	N/A	N/A	N/A	N/A	N/A	N/A	N/A	N/A	N/A	N/A	N/A	N/A	N/A	N/A	N/A	N/A	N/A	N/A	N/A	N/A	N/A	N/A	N/A	N/A	N/A	N/A	N/A	N/A	N/A	N/A	N/A	N/A	N/A
283	N/A	N/A	'---------------R-R-----------------------------T--	0.969190757227168	Y	N/A	N/A	N/A	N/A	N/A	N/A	N/A	N/A	N/A	N/A	N/A	N/A	N/A	N/A	N/A	N/A	N/A	N/A	N/A	N/A	N/A	N/A	N/A	N/A	N/A	N/A	N/A	N/A	N/A	N/A	N/A	N/A	N/A	N/A	N/A	N/A	N/A	N/A	N/A	N/A	N/A	N/A	N/A	N/A
284	N/A	N/A	'---------------A-A-----------------------------G--	0.969190757227168	Y	N/A	N/A	N/A	N/A	N/A	N/A	N/A	N/A	N/A	N/A	N/A	N/A	N/A	N/A	N/A	N/A	N/A	N/A	N/A	N/A	N/A	N/A	N/A	N/A	N/A	N/A	N/A	N/A	N/A	N/A	N/A	N/A	N/A	N/A	N/A	N/A	N/A	N/A	N/A	N/A	N/A	N/A	N/A	N/A
285	N/A	N/A	'---------------R-L-----------------------------P--	0.969190757227168	Y	N/A	N/A	N/A	N/A	N/A	N/A	N/A	N/A	N/A	N/A	N/A	N/A	N/A	N/A	N/A	N/A	N/A	N/A	N/A	N/A	N/A	N/A	N/A	N/A	N/A	N/A	N/A	N/A	N/A	N/A	N/A	N/A	N/A	N/A	N/A	N/A	N/A	N/A	N/A	N/A	N/A	N/A	N/A	N/A
286	N/A	N/A	'---------------G-P-----------------------------S--	0.969190757227168	Y	N/A	N/A	N/A	N/A	N/A	N/A	N/A	N/A	N/A	N/A	N/A	N/A	N/A	N/A	N/A	N/A	N/A	N/A	N/A	N/A	N/A	N/A	N/A	N/A	N/A	N/A	N/A	N/A	N/A	N/A	N/A	N/A	N/A	N/A	N/A	N/A	N/A	N/A	N/A	N/A	N/A	N/A	N/A	N/A
287	N/A	N/A	'---------------L-R-----------------------------E--	0.969190757227168	Y	N/A	N/A	N/A	N/A	N/A	N/A	N/A	N/A	N/A	N/A	N/A	N/A	N/A	N/A	N/A	N/A	N/A	N/A	N/A	N/A	N/A	N/A	N/A	N/A	N/A	N/A	N/A	N/A	N/A	N/A	N/A	N/A	N/A	N/A	N/A	N/A	N/A	N/A	N/A	N/A	N/A	N/A	N/A	N/A
288	N/A	N/A	'---------------D-D-----------------------------G--	0.969190757227168	Y	N/A	N/A	N/A	N/A	N/A	N/A	N/A	N/A	N/A	N/A	N/A	N/A	N/A	N/A	N/A	N/A	N/A	N/A	N/A	N/A	N/A	N/A	N/A	N/A	N/A	N/A	N/A	N/A	N/A	N/A	N/A	N/A	N/A	N/A	N/A	N/A	N/A	N/A	N/A	N/A	N/A	N/A	N/A	N/A
289	N/A	N/A	'---------------L-T-----------------------------M--	0.969190757227168	Y	N/A	N/A	N/A	N/A	N/A	N/A	N/A	N/A	N/A	N/A	N/A	N/A	N/A	N/A	N/A	N/A	N/A	N/A	N/A	N/A	N/A	N/A	N/A	N/A	N/A	N/A	N/A	N/A	N/A	N/A	N/A	N/A	N/A	N/A	N/A	N/A	N/A	N/A	N/A	N/A	N/A	N/A	N/A	N/A
290	N/A	N/A	'---------------P-G-----------------------------Q--	0.969190757227168	Y	N/A	N/A	N/A	N/A	N/A	N/A	N/A	N/A	N/A	N/A	N/A	N/A	N/A	N/A	N/A	N/A	N/A	N/A	N/A	N/A	N/A	N/A	N/A	N/A	N/A	N/A	N/A	N/A	N/A	N/A	N/A	N/A	N/A	N/A	N/A	N/A	N/A	N/A	N/A	N/A	N/A	N/A	N/A	N/A
291	N/A	N/A	'---------------W-Y-----------------------------L--	0.969190757227168	Y	N/A	N/A	N/A	N/A	N/A	N/A	N/A	N/A	N/A	N/A	N/A	N/A	N/A	N/A	N/A	N/A	N/A	N/A	N/A	N/A	N/A	N/A	N/A	N/A	N/A	N/A	N/A	N/A	N/A	N/A	N/A	N/A	N/A	N/A	N/A	N/A	N/A	N/A	N/A	N/A	N/A	N/A	N/A	N/A
292	N/A	N/A	'---------------S-G-----------------------------V--	0.969190757227168	Y	N/A	N/A	N/A	N/A	N/A	N/A	N/A	N/A	N/A	N/A	N/A	N/A	N/A	N/A	N/A	N/A	N/A	N/A	N/A	N/A	N/A	N/A	N/A	N/A	N/A	N/A	N/A	N/A	N/A	N/A	N/A	N/A	N/A	N/A	N/A	N/A	N/A	N/A	N/A	N/A	N/A	N/A	N/A	N/A
293	N/A	N/A	'---------------R-K-----------------------------G--	0.969190757227168	Y	N/A	N/A	N/A	N/A	N/A	N/A	N/A	N/A	N/A	N/A	N/A	N/A	N/A	N/A	N/A	N/A	N/A	N/A	N/A	N/A	N/A	N/A	N/A	N/A	N/A	N/A	N/A	N/A	N/A	N/A	N/A	N/A	N/A	N/A	N/A	N/A	N/A	N/A	N/A	N/A	N/A	N/A	N/A	N/A
294	N/A	N/A	'---------------G-D-----------------------------P--	0.969190757227168	Y	N/A	N/A	N/A	N/A	N/A	N/A	N/A	N/A	N/A	N/A	N/A	N/A	N/A	N/A	N/A	N/A	N/A	N/A	N/A	N/A	N/A	N/A	N/A	N/A	N/A	N/A	N/A	N/A	N/A	N/A	N/A	N/A	N/A	N/A	N/A	N/A	N/A	N/A	N/A	N/A	N/A	N/A	N/A	N/A
295	N/A	N/A	'---------------Q-Q-----------------------------C--	0.969190757227168	Y	N/A	N/A	N/A	N/A	N/A	N/A	N/A	N/A	N/A	N/A	N/A	N/A	N/A	N/A	N/A	N/A	N/A	N/A	N/A	N/A	N/A	N/A	N/A	N/A	N/A	N/A	N/A	N/A	N/A	N/A	N/A	N/A	N/A	N/A	N/A	N/A	N/A	N/A	N/A	N/A	N/A	N/A	N/A	N/A
296	N/A	N/A	'---------------E-R-----------------------------L--	0.969190757227168	Y	N/A	N/A	N/A	N/A	N/A	N/A	N/A	N/A	N/A	N/A	N/A	N/A	N/A	N/A	N/A	N/A	N/A	N/A	N/A	N/A	N/A	N/A	N/A	N/A	N/A	N/A	N/A	N/A	N/A	N/A	N/A	N/A	N/A	N/A	N/A	N/A	N/A	N/A	N/A	N/A	N/A	N/A	N/A	N/A
297	N/A	N/A	'---------------T-R-----------------------------G--	0.969190757227168	Y	N/A	N/A	N/A	N/A	N/A	N/A	N/A	N/A	N/A	N/A	N/A	N/A	N/A	N/A	N/A	N/A	N/A	N/A	N/A	N/A	N/A	N/A	N/A	N/A	N/A	N/A	N/A	N/A	N/A	N/A	N/A	N/A	N/A	N/A	N/A	N/A	N/A	N/A	N/A	N/A	N/A	N/A	N/A	N/A
298	N/A	N/A	'---------------R-Q-E---------------------------S--	0.954486345903771	Y	N/A	N/A	N/A	N/A	N/A	N/A	N/A	N/A	N/A	N/A	N/A	N/A	N/A	N/A	N/A	N/A	N/A	N/A	N/A	N/A	N/A	N/A	N/A	N/A	N/A	N/A	N/A	N/A	N/A	N/A	N/A	N/A	N/A	N/A	N/A	N/A	N/A	N/A	N/A	N/A	N/A	N/A	N/A	N/A
299	N/A	N/A	'---------------V-P-V---------------------------P--	0.954486345903771	Y	N/A	N/A	N/A	N/A	N/A	N/A	N/A	N/A	N/A	N/A	N/A	N/A	N/A	N/A	N/A	N/A	N/A	N/A	N/A	N/A	N/A	N/A	N/A	N/A	N/A	N/A	N/A	N/A	N/A	N/A	N/A	N/A	N/A	N/A	N/A	N/A	N/A	N/A	N/A	N/A	N/A	N/A	N/A	N/A
300	N/A	N/A	'---------------S-A-V---------------------------C--	0.954486345903771	Y	N/A	N/A	N/A	N/A	N/A	N/A	N/A	N/A	N/A	N/A	N/A	N/A	N/A	N/A	N/A	N/A	N/A	N/A	N/A	N/A	N/A	N/A	N/A	N/A	N/A	N/A	N/A	N/A	N/A	N/A	N/A	N/A	N/A	N/A	N/A	N/A	N/A	N/A	N/A	N/A	N/A	N/A	N/A	N/A
301	N/A	N/A	'---------------P-C-V---------------------------S--	0.954486345903771	Y	N/A	N/A	N/A	N/A	N/A	N/A	N/A	N/A	N/A	N/A	N/A	N/A	N/A	N/A	N/A	N/A	N/A	N/A	N/A	N/A	N/A	N/A	N/A	N/A	N/A	N/A	N/A	N/A	N/A	N/A	N/A	N/A	N/A	N/A	N/A	N/A	N/A	N/A	N/A	N/A	N/A	N/A	N/A	N/A
302	N/A	N/A	'---------------R-E-V---------------------------G--	0.954486345903771	Y	N/A	N/A	N/A	N/A	N/A	N/A	N/A	N/A	N/A	N/A	N/A	N/A	N/A	N/A	N/A	N/A	N/A	N/A	N/A	N/A	N/A	N/A	N/A	N/A	N/A	N/A	N/A	N/A	N/A	N/A	N/A	N/A	N/A	N/A	N/A	N/A	N/A	N/A	N/A	N/A	N/A	N/A	N/A	N/A
303	N/A	N/A	'---------------L-G-W---------------------------R--	0.954486345903771	Y	N/A	N/A	N/A	N/A	N/A	N/A	N/A	N/A	N/A	N/A	N/A	N/A	N/A	N/A	N/A	N/A	N/A	N/A	N/A	N/A	N/A	N/A	N/A	N/A	N/A	N/A	N/A	N/A	N/A	N/A	N/A	N/A	N/A	N/A	N/A	N/A	N/A	N/A	N/A	N/A	N/A	N/A	N/A	N/A
304	N/A	N/A	'---------------S-R-F---------------------------G--	0.954486345903771	Y	N/A	N/A	N/A	N/A	N/A	N/A	N/A	N/A	N/A	N/A	N/A	N/A	N/A	N/A	N/A	N/A	N/A	N/A	N/A	N/A	N/A	N/A	N/A	N/A	N/A	N/A	N/A	N/A	N/A	N/A	N/A	N/A	N/A	N/A	N/A	N/A	N/A	N/A	N/A	N/A	N/A	N/A	N/A	N/A
305	N/A	N/A	'---------------S-C-L---------------------------G--	0.954486345903771	Y	N/A	N/A	N/A	N/A	N/A	N/A	N/A	N/A	N/A	N/A	N/A	N/A	N/A	N/A	N/A	N/A	N/A	N/A	N/A	N/A	N/A	N/A	N/A	N/A	N/A	N/A	N/A	N/A	N/A	N/A	N/A	N/A	N/A	N/A	N/A	N/A	N/A	N/A	N/A	N/A	N/A	N/A	N/A	N/A
306	N/A	N/A	'---------------D-R-P---------------------------S--	0.954486345903771	Y	N/A	N/A	N/A	N/A	N/A	N/A	N/A	N/A	N/A	N/A	N/A	N/A	N/A	N/A	N/A	N/A	N/A	N/A	N/A	N/A	N/A	N/A	N/A	N/A	N/A	N/A	N/A	N/A	N/A	N/A	N/A	N/A	N/A	N/A	N/A	N/A	N/A	N/A	N/A	N/A	N/A	N/A	N/A	N/A
307	N/A	N/A	'---------------A-G-M---------------------------G--	0.954486345903771	Y	N/A	N/A	N/A	N/A	N/A	N/A	N/A	N/A	N/A	N/A	N/A	N/A	N/A	N/A	N/A	N/A	N/A	N/A	N/A	N/A	N/A	N/A	N/A	N/A	N/A	N/A	N/A	N/A	N/A	N/A	N/A	N/A	N/A	N/A	N/A	N/A	N/A	N/A	N/A	N/A	N/A	N/A	N/A	N/A
308	N/A	N/A	'---------------S-A-V---------------------------G--	0.954486345903771	Y	N/A	N/A	N/A	N/A	N/A	N/A	N/A	N/A	N/A	N/A	N/A	N/A	N/A	N/A	N/A	N/A	N/A	N/A	N/A	N/A	N/A	N/A	N/A	N/A	N/A	N/A	N/A	N/A	N/A	N/A	N/A	N/A	N/A	N/A	N/A	N/A	N/A	N/A	N/A	N/A	N/A	N/A	N/A	N/A
309	N/A	N/A	'-----------T---E-L-S---------------------------N--	0.9318795638691607	Y	N/A	N/A	N/A	N/A	N/A	N/A	N/A	N/A	N/A	N/A	N/A	N/A	N/A	N/A	N/A	N/A	N/A	N/A	N/A	N/A	N/A	N/A	N/A	N/A	N/A	N/A	N/A	N/A	N/A	N/A	N/A	N/A	N/A	N/A	N/A	N/A	N/A	N/A	N/A	N/A	N/A	N/A	N/A	N/A
310	N/A	N/A	'-----------G---G-F-K---------------------------D--	0.9318795638691607	Y	N/A	N/A	N/A	N/A	N/A	N/A	N/A	N/A	N/A	N/A	N/A	N/A	N/A	N/A	N/A	N/A	N/A	N/A	N/A	N/A	N/A	N/A	N/A	N/A	N/A	N/A	N/A	N/A	N/A	N/A	N/A	N/A	N/A	N/A	N/A	N/A	N/A	N/A	N/A	N/A	N/A	N/A	N/A	N/A
311	N/A	N/A	'-----------T---V-L-L---------------------------C--	0.9318795638691607	Y	N/A	N/A	N/A	N/A	N/A	N/A	N/A	N/A	N/A	N/A	N/A	N/A	N/A	N/A	N/A	N/A	N/A	N/A	N/A	N/A	N/A	N/A	N/A	N/A	N/A	N/A	N/A	N/A	N/A	N/A	N/A	N/A	N/A	N/A	N/A	N/A	N/A	N/A	N/A	N/A	N/A	N/A	N/A	N/A
312	N/A	N/A	'-----------A---L-L-R---------------------------L--	0.9318795638691607	Y	N/A	N/A	N/A	N/A	N/A	N/A	N/A	N/A	N/A	N/A	N/A	N/A	N/A	N/A	N/A	N/A	N/A	N/A	N/A	N/A	N/A	N/A	N/A	N/A	N/A	N/A	N/A	N/A	N/A	N/A	N/A	N/A	N/A	N/A	N/A	N/A	N/A	N/A	N/A	N/A	N/A	N/A	N/A	N/A
313	N/A	N/A	'-----------A---C-C-S---------------------------V--	0.9318795638691607	Y	N/A	N/A	N/A	N/A	N/A	N/A	N/A	N/A	N/A	N/A	N/A	N/A	N/A	N/A	N/A	N/A	N/A	N/A	N/A	N/A	N/A	N/A	N/A	N/A	N/A	N/A	N/A	N/A	N/A	N/A	N/A	N/A	N/A	N/A	N/A	N/A	N/A	N/A	N/A	N/A	N/A	N/A	N/A	N/A
314	N/A	N/A	'-----------A---P-T-L---------------------------V--	0.9318795638691607	Y	N/A	N/A	N/A	N/A	N/A	N/A	N/A	N/A	N/A	N/A	N/A	N/A	N/A	N/A	N/A	N/A	N/A	N/A	N/A	N/A	N/A	N/A	N/A	N/A	N/A	N/A	N/A	N/A	N/A	N/A	N/A	N/A	N/A	N/A	N/A	N/A	N/A	N/A	N/A	N/A	N/A	N/A	N/A	N/A
315	N/A	N/A	'---Y-------Q---H-D-R---------------------------H--	0.9012703811143342	Y	N/A	N/A	N/A	N/A	N/A	N/A	N/A	N/A	N/A	N/A	N/A	N/A	N/A	N/A	N/A	N/A	N/A	N/A	N/A	N/A	N/A	N/A	N/A	N/A	N/A	N/A	N/A	N/A	N/A	N/A	N/A	N/A	N/A	N/A	N/A	N/A	N/A	N/A	N/A	N/A	N/A	N/A	N/A	N/A
316	N/A	N/A	'---I-------E---R-V-G---------------------------E--	0.9012703811143342	Y	N/A	N/A	N/A	N/A	N/A	N/A	N/A	N/A	N/A	N/A	N/A	N/A	N/A	N/A	N/A	N/A	N/A	N/A	N/A	N/A	N/A	N/A	N/A	N/A	N/A	N/A	N/A	N/A	N/A	N/A	N/A	N/A	N/A	N/A	N/A	N/A	N/A	N/A	N/A	N/A	N/A	N/A	N/A	N/A
317	N/A	N/A	'---F-------I---R-L-A------------------D--------L--	0.8718615584675402	Y	N/A	N/A	N/A	N/A	N/A	N/A	N/A	N/A	N/A	N/A	N/A	N/A	N/A	N/A	N/A	N/A	N/A	N/A	N/A	N/A	N/A	N/A	N/A	N/A	N/A	N/A	N/A	N/A	N/A	N/A	N/A	N/A	N/A	N/A	N/A	N/A	N/A	N/A	N/A	N/A	N/A	N/A	N/A	N/A
318	N/A	N/A	'---A-------R---I-S-R------------------C--------V--	0.8718615584675402	Y	N/A	N/A	N/A	N/A	N/A	N/A	N/A	N/A	N/A	N/A	N/A	N/A	N/A	N/A	N/A	N/A	N/A	N/A	N/A	N/A	N/A	N/A	N/A	N/A	N/A	N/A	N/A	N/A	N/A	N/A	N/A	N/A	N/A	N/A	N/A	N/A	N/A	N/A	N/A	N/A	N/A	N/A	N/A	N/A
319	N/A	N/A	'---N-------G---S-L-Q------------------D--------Q--	0.8718615584675402	Y	N/A	N/A	N/A	N/A	N/A	N/A	N/A	N/A	N/A	N/A	N/A	N/A	N/A	N/A	N/A	N/A	N/A	N/A	N/A	N/A	N/A	N/A	N/A	N/A	N/A	N/A	N/A	N/A	N/A	N/A	N/A	N/A	N/A	N/A	N/A	N/A	N/A	N/A	N/A	N/A	N/A	N/A	N/A	N/A
320	N/A	N/A	'---L-------P---P-P-A------------------E--------A--	0.8718615584675402	Y	N/A	N/A	N/A	N/A	N/A	N/A	N/A	N/A	N/A	N/A	N/A	N/A	N/A	N/A	N/A	N/A	N/A	N/A	N/A	N/A	N/A	N/A	N/A	N/A	N/A	N/A	N/A	N/A	N/A	N/A	N/A	N/A	N/A	N/A	N/A	N/A	N/A	N/A	N/A	N/A	N/A	N/A	N/A	N/A
321	N/A	N/A	'---S-------Q---S-E-N------------------R--------R--	0.8718615584675402	Y	N/A	N/A	N/A	N/A	N/A	N/A	N/A	N/A	N/A	N/A	N/A	N/A	N/A	N/A	N/A	N/A	N/A	N/A	N/A	N/A	N/A	N/A	N/A	N/A	N/A	N/A	N/A	N/A	N/A	N/A	N/A	N/A	N/A	N/A	N/A	N/A	N/A	N/A	N/A	N/A	N/A	N/A	N/A	N/A
322	N/A	N/A	'---Y-------T---R-H-Q------------------R--------A--	0.8718615584675402	Y	N/A	N/A	N/A	N/A	N/A	N/A	N/A	N/A	N/A	N/A	N/A	N/A	N/A	N/A	N/A	N/A	N/A	N/A	N/A	N/A	N/A	N/A	N/A	N/A	N/A	N/A	N/A	N/A	N/A	N/A	N/A	N/A	N/A	N/A	N/A	N/A	N/A	N/A	N/A	N/A	N/A	N/A	N/A	N/A
323	N/A	N/A	'---G-------I---R-T-A------------------R--------R--	0.8718615584675402	Y	N/A	N/A	N/A	N/A	N/A	N/A	N/A	N/A	N/A	N/A	N/A	N/A	N/A	N/A	N/A	N/A	N/A	N/A	N/A	N/A	N/A	N/A	N/A	N/A	N/A	N/A	N/A	N/A	N/A	N/A	N/A	N/A	N/A	N/A	N/A	N/A	N/A	N/A	N/A	N/A	N/A	N/A	N/A	N/A
324	N/A	N/A	'---R-------R---R-G-H------------------Q--------G--	0.8718615584675402	Y	N/A	N/A	N/A	N/A	N/A	N/A	N/A	N/A	N/A	N/A	N/A	N/A	N/A	N/A	N/A	N/A	N/A	N/A	N/A	N/A	N/A	N/A	N/A	N/A	N/A	N/A	N/A	N/A	N/A	N/A	N/A	N/A	N/A	N/A	N/A	N/A	N/A	N/A	N/A	N/A	N/A	N/A	N/A	N/A
325	N/A	N/A	'---H-------G---P-L-P------------------Q--------L--	0.8718615584675402	Y	N/A	N/A	N/A	N/A	N/A	N/A	N/A	N/A	N/A	N/A	N/A	N/A	N/A	N/A	N/A	N/A	N/A	N/A	N/A	N/A	N/A	N/A	N/A	N/A	N/A	N/A	N/A	N/A	N/A	N/A	N/A	N/A	N/A	N/A	N/A	N/A	N/A	N/A	N/A	N/A	N/A	N/A	N/A	N/A
326	N/A	N/A	'---Q-------G---G-V-V------------------R--------L--	0.8718615584675402	Y	N/A	N/A	N/A	N/A	N/A	N/A	N/A	N/A	N/A	N/A	N/A	N/A	N/A	N/A	N/A	N/A	N/A	N/A	N/A	N/A	N/A	N/A	N/A	N/A	N/A	N/A	N/A	N/A	N/A	N/A	N/A	N/A	N/A	N/A	N/A	N/A	N/A	N/A	N/A	N/A	N/A	N/A	N/A	N/A
327	N/A	N/A	'---A-------G---L-P-P------------------F--------R--	0.8718615584675402	Y	N/A	N/A	N/A	N/A	N/A	N/A	N/A	N/A	N/A	N/A	N/A	N/A	N/A	N/A	N/A	N/A	N/A	N/A	N/A	N/A	N/A	N/A	N/A	N/A	N/A	N/A	N/A	N/A	N/A	N/A	N/A	N/A	N/A	N/A	N/A	N/A	N/A	N/A	N/A	N/A	N/A	N/A	N/A	N/A
328	N/A	N/A	'---C-------R---W-P-R------------------D--------G--	0.8718615584675402	Y	N/A	N/A	N/A	N/A	N/A	N/A	N/A	N/A	N/A	N/A	N/A	N/A	N/A	N/A	N/A	N/A	N/A	N/A	N/A	N/A	N/A	N/A	N/A	N/A	N/A	N/A	N/A	N/A	N/A	N/A	N/A	N/A	N/A	N/A	N/A	N/A	N/A	N/A	N/A	N/A	N/A	N/A	N/A	N/A
329	N/A	N/A	'---T-------W---P-P-A------------------G--------P--	0.8718615584675402	Y	N/A	N/A	N/A	N/A	N/A	N/A	N/A	N/A	N/A	N/A	N/A	N/A	N/A	N/A	N/A	N/A	N/A	N/A	N/A	N/A	N/A	N/A	N/A	N/A	N/A	N/A	N/A	N/A	N/A	N/A	N/A	N/A	N/A	N/A	N/A	N/A	N/A	N/A	N/A	N/A	N/A	N/A	N/A	N/A
330	N/A	N/A	'---A-------E---T-L-R------------------G--------T--	0.8718615584675402	Y	N/A	N/A	N/A	N/A	N/A	N/A	N/A	N/A	N/A	N/A	N/A	N/A	N/A	N/A	N/A	N/A	N/A	N/A	N/A	N/A	N/A	N/A	N/A	N/A	N/A	N/A	N/A	N/A	N/A	N/A	N/A	N/A	N/A	N/A	N/A	N/A	N/A	N/A	N/A	N/A	N/A	N/A	N/A	N/A
331	N/A	N/A	'---G-------E---A-K-Q------------------K--------V--	0.8718615584675402	Y	N/A	N/A	N/A	N/A	N/A	N/A	N/A	N/A	N/A	N/A	N/A	N/A	N/A	N/A	N/A	N/A	N/A	N/A	N/A	N/A	N/A	N/A	N/A	N/A	N/A	N/A	N/A	N/A	N/A	N/A	N/A	N/A	N/A	N/A	N/A	N/A	N/A	N/A	N/A	N/A	N/A	N/A	N/A	N/A
332	N/A	N/A	'---A-----A-A---P-T-E------------------Q--------G--	0.8634590377113134	Y	N/A	N/A	N/A	N/A	N/A	N/A	N/A	N/A	N/A	N/A	N/A	N/A	N/A	N/A	N/A	N/A	N/A	N/A	N/A	N/A	N/A	N/A	N/A	N/A	N/A	N/A	N/A	N/A	N/A	N/A	N/A	N/A	N/A	N/A	N/A	N/A	N/A	N/A	N/A	N/A	N/A	N/A	N/A	N/A
333	N/A	N/A	'---R-----A-G---C-E-C------------------E--------G--	0.8634590377113134	Y	N/A	N/A	N/A	N/A	N/A	N/A	N/A	N/A	N/A	N/A	N/A	N/A	N/A	N/A	N/A	N/A	N/A	N/A	N/A	N/A	N/A	N/A	N/A	N/A	N/A	N/A	N/A	N/A	N/A	N/A	N/A	N/A	N/A	N/A	N/A	N/A	N/A	N/A	N/A	N/A	N/A	N/A	N/A	N/A
334	N/A	N/A	'---I-----G-R---P-R-P------------------A--------S--	0.8634590377113134	Y	N/A	N/A	N/A	N/A	N/A	N/A	N/A	N/A	N/A	N/A	N/A	N/A	N/A	N/A	N/A	N/A	N/A	N/A	N/A	N/A	N/A	N/A	N/A	N/A	N/A	N/A	N/A	N/A	N/A	N/A	N/A	N/A	N/A	N/A	N/A	N/A	N/A	N/A	N/A	N/A	N/A	N/A	N/A	N/A
335	N/A	N/A	'---Q-----A-R---L-N-D------------------A--------E--	0.8634590377113134	Y	N/A	N/A	N/A	N/A	N/A	N/A	N/A	N/A	N/A	N/A	N/A	N/A	N/A	N/A	N/A	N/A	N/A	N/A	N/A	N/A	N/A	N/A	N/A	N/A	N/A	N/A	N/A	N/A	N/A	N/A	N/A	N/A	N/A	N/A	N/A	N/A	N/A	N/A	N/A	N/A	N/A	N/A	N/A	N/A
336	N/A	N/A	'---A-----A-R---P-R-P-----M------------P--------L--	0.8489546864059219	Y	N/A	N/A	N/A	N/A	N/A	N/A	N/A	N/A	N/A	N/A	N/A	N/A	N/A	N/A	N/A	N/A	N/A	N/A	N/A	N/A	N/A	N/A	N/A	N/A	N/A	N/A	N/A	N/A	N/A	N/A	N/A	N/A	N/A	N/A	N/A	N/A	N/A	N/A	N/A	N/A	N/A	N/A	N/A	N/A
337	N/A	N/A	'---E-----P-P---P-S-T-----K------------D--------S--	0.8489546864059219	Y	N/A	N/A	N/A	N/A	N/A	N/A	N/A	N/A	N/A	N/A	N/A	N/A	N/A	N/A	N/A	N/A	N/A	N/A	N/A	N/A	N/A	N/A	N/A	N/A	N/A	N/A	N/A	N/A	N/A	N/A	N/A	N/A	N/A	N/A	N/A	N/A	N/A	N/A	N/A	N/A	N/A	N/A	N/A	N/A
338	N/A	N/A	'---I-----T-G---W-C-A-----S------------Q--------C--	0.8489546864059219	Y	N/A	N/A	N/A	N/A	N/A	N/A	N/A	N/A	N/A	N/A	N/A	N/A	N/A	N/A	N/A	N/A	N/A	N/A	N/A	N/A	N/A	N/A	N/A	N/A	N/A	N/A	N/A	N/A	N/A	N/A	N/A	N/A	N/A	N/A	N/A	N/A	N/A	N/A	N/A	N/A	N/A	N/A	N/A	N/A
339	N/A	N/A	'---Q-----G-L---V-L-L-----S-------C----Q--------P--	0.8240472141642492	Y	N/A	N/A	N/A	N/A	N/A	N/A	N/A	N/A	N/A	N/A	N/A	N/A	N/A	N/A	N/A	N/A	N/A	N/A	N/A	N/A	N/A	N/A	N/A	N/A	N/A	N/A	N/A	N/A	N/A	N/A	N/A	N/A	N/A	N/A	N/A	N/A	N/A	N/A	N/A	N/A	N/A	N/A	N/A	N/A
340	N/A	N/A	'---I-----A-P---A-G-T-----T-------A----V--------G--	0.8240472141642492	Y	N/A	N/A	N/A	N/A	N/A	N/A	N/A	N/A	N/A	N/A	N/A	N/A	N/A	N/A	N/A	N/A	N/A	N/A	N/A	N/A	N/A	N/A	N/A	N/A	N/A	N/A	N/A	N/A	N/A	N/A	N/A	N/A	N/A	N/A	N/A	N/A	N/A	N/A	N/A	N/A	N/A	N/A	N/A	N/A
341	N/A	N/A	'---H-----G-P---V-Q-A-----G-------V----R--------A--	0.8240472141642492	Y	N/A	N/A	N/A	N/A	N/A	N/A	N/A	N/A	N/A	N/A	N/A	N/A	N/A	N/A	N/A	N/A	N/A	N/A	N/A	N/A	N/A	N/A	N/A	N/A	N/A	N/A	N/A	N/A	N/A	N/A	N/A	N/A	N/A	N/A	N/A	N/A	N/A	N/A	N/A	N/A	N/A	N/A	N/A	N/A
342	N/A	N/A	'---C-----G-R---L-A-S-----G-------L----P--------G--	0.8240472141642492	Y	N/A	N/A	N/A	N/A	N/A	N/A	N/A	N/A	N/A	N/A	N/A	N/A	N/A	N/A	N/A	N/A	N/A	N/A	N/A	N/A	N/A	N/A	N/A	N/A	N/A	N/A	N/A	N/A	N/A	N/A	N/A	N/A	N/A	N/A	N/A	N/A	N/A	N/A	N/A	N/A	N/A	N/A	N/A	N/A
343	N/A	N/A	'---C-----G-R---H-H-L-----R-------N----P--------S--	0.8240472141642492	Y	N/A	N/A	N/A	N/A	N/A	N/A	N/A	N/A	N/A	N/A	N/A	N/A	N/A	N/A	N/A	N/A	N/A	N/A	N/A	N/A	N/A	N/A	N/A	N/A	N/A	N/A	N/A	N/A	N/A	N/A	N/A	N/A	N/A	N/A	N/A	N/A	N/A	N/A	N/A	N/A	N/A	N/A	N/A	N/A
344	N/A	N/A	'---A-----G-G---I-F-A-----G-------E----H--------H--	0.8240472141642492	Y	N/A	N/A	N/A	N/A	N/A	N/A	N/A	N/A	N/A	N/A	N/A	N/A	N/A	N/A	N/A	N/A	N/A	N/A	N/A	N/A	N/A	N/A	N/A	N/A	N/A	N/A	N/A	N/A	N/A	N/A	N/A	N/A	N/A	N/A	N/A	N/A	N/A	N/A	N/A	N/A	N/A	N/A	N/A	N/A
345	N/A	N/A	'---C-----G-G---P-M-S-----R-------D----H--------I--	0.8240472141642492	Y	N/A	N/A	N/A	N/A	N/A	N/A	N/A	N/A	N/A	N/A	N/A	N/A	N/A	N/A	N/A	N/A	N/A	N/A	N/A	N/A	N/A	N/A	N/A	N/A	N/A	N/A	N/A	N/A	N/A	N/A	N/A	N/A	N/A	N/A	N/A	N/A	N/A	N/A	N/A	N/A	N/A	N/A	N/A	N/A
346	N/A	N/A	'---F-----A-T---R-L-L-----E-------E----H--------R--	0.8240472141642492	Y	N/A	N/A	N/A	N/A	N/A	N/A	N/A	N/A	N/A	N/A	N/A	N/A	N/A	N/A	N/A	N/A	N/A	N/A	N/A	N/A	N/A	N/A	N/A	N/A	N/A	N/A	N/A	N/A	N/A	N/A	N/A	N/A	N/A	N/A	N/A	N/A	N/A	N/A	N/A	N/A	N/A	N/A	N/A	N/A
347	N/A	N/A	'---A-----A-M---A-V-A-----R-------T----R--------D--	0.8240472141642492	Y	N/A	N/A	N/A	N/A	N/A	N/A	N/A	N/A	N/A	N/A	N/A	N/A	N/A	N/A	N/A	N/A	N/A	N/A	N/A	N/A	N/A	N/A	N/A	N/A	N/A	N/A	N/A	N/A	N/A	N/A	N/A	N/A	N/A	N/A	N/A	N/A	N/A	N/A	N/A	N/A	N/A	N/A	N/A	N/A
348	N/A	N/A	'---S-----N-G---A-I-P-----Y-------D----R-----T--G--	0.8126437931379413	Y	N/A	N/A	N/A	N/A	N/A	N/A	N/A	N/A	N/A	N/A	N/A	N/A	N/A	N/A	N/A	N/A	N/A	N/A	N/A	N/A	N/A	N/A	N/A	N/A	N/A	N/A	N/A	N/A	N/A	N/A	N/A	N/A	N/A	N/A	N/A	N/A	N/A	N/A	N/A	N/A	N/A	N/A	N/A	N/A
349	N/A	N/A	'---H-----P-P---L-T-P-----Y-------R----M-----L--D--	0.8126437931379413	Y	N/A	N/A	N/A	N/A	N/A	N/A	N/A	N/A	N/A	N/A	N/A	N/A	N/A	N/A	N/A	N/A	N/A	N/A	N/A	N/A	N/A	N/A	N/A	N/A	N/A	N/A	N/A	N/A	N/A	N/A	N/A	N/A	N/A	N/A	N/A	N/A	N/A	N/A	N/A	N/A	N/A	N/A	N/A	N/A
350	N/A	N/A	'---F-----A-H---A-A-V-----G-------A----PA----L--L--	0.7975392617785335	Y	N/A	N/A	N/A	N/A	N/A	N/A	N/A	N/A	N/A	N/A	N/A	N/A	N/A	N/A	N/A	N/A	N/A	N/A	N/A	N/A	N/A	N/A	N/A	N/A	N/A	N/A	N/A	N/A	N/A	N/A	N/A	N/A	N/A	N/A	N/A	N/A	N/A	N/A	N/A	N/A	N/A	N/A	N/A	N/A
351	N/A	N/A	'---N-----G-P---T-H-C-----M-T-----A----RT----D--L--	0.7902370711213365	Y	N/A	N/A	N/A	N/A	N/A	N/A	N/A	N/A	N/A	N/A	N/A	N/A	N/A	N/A	N/A	N/A	N/A	N/A	N/A	N/A	N/A	N/A	N/A	N/A	N/A	N/A	N/A	N/A	N/A	N/A	N/A	N/A	N/A	N/A	N/A	N/A	N/A	N/A	N/A	N/A	N/A	N/A	N/A	N/A
352	N/A	N/A	'---E-----G-G---T-V-R-----K-F-----P----FS----V--V--	0.7902370711213365	Y	N/A	N/A	N/A	N/A	N/A	N/A	N/A	N/A	N/A	N/A	N/A	N/A	N/A	N/A	N/A	N/A	N/A	N/A	N/A	N/A	N/A	N/A	N/A	N/A	N/A	N/A	N/A	N/A	N/A	N/A	N/A	N/A	N/A	N/A	N/A	N/A	N/A	N/A	N/A	N/A	N/A	N/A	N/A	N/A
353	N/A	N/A	'---I-----D-D---Q-W-A-----D-S-----S----GS----Q--A--	0.7902370711213365	Y	N/A	N/A	N/A	N/A	N/A	N/A	N/A	N/A	N/A	N/A	N/A	N/A	N/A	N/A	N/A	N/A	N/A	N/A	N/A	N/A	N/A	N/A	N/A	N/A	N/A	N/A	N/A	N/A	N/A	N/A	N/A	N/A	N/A	N/A	N/A	N/A	N/A	N/A	N/A	N/A	N/A	N/A	N/A	N/A
354	N/A	N/A	'---P-----A-A---L-A-P-----V-R-----D----ET----T--S--	0.7902370711213365	Y	N/A	N/A	N/A	N/A	N/A	N/A	N/A	N/A	N/A	N/A	N/A	N/A	N/A	N/A	N/A	N/A	N/A	N/A	N/A	N/A	N/A	N/A	N/A	N/A	N/A	N/A	N/A	N/A	N/A	N/A	N/A	N/A	N/A	N/A	N/A	N/A	N/A	N/A	N/A	N/A	N/A	N/A	N/A	N/A
355	N/A	N/A	'---N-----A-A---P-Q-A-----E-A-----E----AA----K--E--	0.7902370711213365	Y	N/A	N/A	N/A	N/A	N/A	N/A	N/A	N/A	N/A	N/A	N/A	N/A	N/A	N/A	N/A	N/A	N/A	N/A	N/A	N/A	N/A	N/A	N/A	N/A	N/A	N/A	N/A	N/A	N/A	N/A	N/A	N/A	N/A	N/A	N/A	N/A	N/A	N/A	N/A	N/A	N/A	N/A	N/A	N/A
356	N/A	N/A	'---Q-----A-A---R-R-S-----S-L-----Q----HL----L--R--	0.7902370711213365	Y	N/A	N/A	N/A	N/A	N/A	N/A	N/A	N/A	N/A	N/A	N/A	N/A	N/A	N/A	N/A	N/A	N/A	N/A	N/A	N/A	N/A	N/A	N/A	N/A	N/A	N/A	N/A	N/A	N/A	N/A	N/A	N/A	N/A	N/A	N/A	N/A	N/A	N/A	N/A	N/A	N/A	N/A	N/A	N/A
357	N/A	N/A	'---L-----A-A---C-Q-Q-----G-G-----Q----HR----S--A--	0.7902370711213365	Y	N/A	N/A	N/A	N/A	N/A	N/A	N/A	N/A	N/A	N/A	N/A	N/A	N/A	N/A	N/A	N/A	N/A	N/A	N/A	N/A	N/A	N/A	N/A	N/A	N/A	N/A	N/A	N/A	N/A	N/A	N/A	N/A	N/A	N/A	N/A	N/A	N/A	N/A	N/A	N/A	N/A	N/A	N/A	N/A
358	N/A	N/A	'---W-----G-G---C-G-D-----R-S-----E----RS----N--G--	0.7902370711213365	Y	N/A	N/A	N/A	N/A	N/A	N/A	N/A	N/A	N/A	N/A	N/A	N/A	N/A	N/A	N/A	N/A	N/A	N/A	N/A	N/A	N/A	N/A	N/A	N/A	N/A	N/A	N/A	N/A	N/A	N/A	N/A	N/A	N/A	N/A	N/A	N/A	N/A	N/A	N/A	N/A	N/A	N/A	N/A	N/A
359	N/A	N/A	'---Q-----D-D---C-G-L-----G-G-----A----RP----M--E--	0.7902370711213365	Y	N/A	N/A	N/A	N/A	N/A	N/A	N/A	N/A	N/A	N/A	N/A	N/A	N/A	N/A	N/A	N/A	N/A	N/A	N/A	N/A	N/A	N/A	N/A	N/A	N/A	N/A	N/A	N/A	N/A	N/A	N/A	N/A	N/A	N/A	N/A	N/A	N/A	N/A	N/A	N/A	N/A	N/A	N/A	N/A
360	N/A	N/A	'---S-----E-E---A-G-L-----S-R-----G----VA----Q--A--	0.7902370711213365	Y	N/A	N/A	N/A	N/A	N/A	N/A	N/A	N/A	N/A	N/A	N/A	N/A	N/A	N/A	N/A	N/A	N/A	N/A	N/A	N/A	N/A	N/A	N/A	N/A	N/A	N/A	N/A	N/A	N/A	N/A	N/A	N/A	N/A	N/A	N/A	N/A	N/A	N/A	N/A	N/A	N/A	N/A	N/A	N/A
361	N/A	N/A	'---T-----E-E---G-G-G-----R-E-----S----PP----Y--Y--	0.7902370711213365	Y	N/A	N/A	N/A	N/A	N/A	N/A	N/A	N/A	N/A	N/A	N/A	N/A	N/A	N/A	N/A	N/A	N/A	N/A	N/A	N/A	N/A	N/A	N/A	N/A	N/A	N/A	N/A	N/A	N/A	N/A	N/A	N/A	N/A	N/A	N/A	N/A	N/A	N/A	N/A	N/A	N/A	N/A	N/A	N/A
362	N/A	N/A	'---S-----R-R---G-P-I-----V-E-----S----TD----S--P--	0.7902370711213365	Y	N/A	N/A	N/A	N/A	N/A	N/A	N/A	N/A	N/A	N/A	N/A	N/A	N/A	N/A	N/A	N/A	N/A	N/A	N/A	N/A	N/A	N/A	N/A	N/A	N/A	N/A	N/A	N/A	N/A	N/A	N/A	N/A	N/A	N/A	N/A	N/A	N/A	N/A	N/A	N/A	N/A	N/A	N/A	N/A
363	N/A	N/A	'---S-----K-K---R-E-L-----L-G---R-S----PR----S--L--	0.7627288186455936	Y	N/A	N/A	N/A	N/A	N/A	N/A	N/A	N/A	N/A	N/A	N/A	N/A	N/A	N/A	N/A	N/A	N/A	N/A	N/A	N/A	N/A	N/A	N/A	N/A	N/A	N/A	N/A	N/A	N/A	N/A	N/A	N/A	N/A	N/A	N/A	N/A	N/A	N/A	N/A	N/A	N/A	N/A	N/A	N/A
364	N/A	N/A	'---TE----V-V---A-R-D-----L-R---G-Q----LS----V--Q--	0.7346203861158347	Y	N/A	N/A	N/A	N/A	N/A	N/A	N/A	N/A	N/A	N/A	N/A	N/A	N/A	N/A	N/A	N/A	N/A	N/A	N/A	N/A	N/A	N/A	N/A	N/A	N/A	N/A	N/A	N/A	N/A	N/A	N/A	N/A	N/A	N/A	N/A	N/A	N/A	N/A	N/A	N/A	N/A	N/A	N/A	N/A
365	N/A	N/A	'---HD----G-G---R-A-L-----NAG---P-I----KH-E--D--P--	0.6885065519655896	Y	N/A	N/A	N/A	N/A	N/A	N/A	N/A	N/A	N/A	N/A	N/A	N/A	N/A	N/A	N/A	N/A	N/A	N/A	N/A	N/A	N/A	N/A	N/A	N/A	N/A	N/A	N/A	N/A	N/A	N/A	N/A	N/A	N/A	N/A	N/A	N/A	N/A	N/A	N/A	N/A	N/A	N/A	N/A	N/A
366	N/A	N/A	'---SE----LGL---V-P-R-----SAA---G-G----KY-L--P--P--	0.6800040012003602	Y	N/A	N/A	N/A	N/A	N/A	N/A	N/A	N/A	N/A	N/A	N/A	N/A	N/A	N/A	N/A	N/A	N/A	N/A	N/A	N/A	N/A	N/A	N/A	N/A	N/A	N/A	N/A	N/A	N/A	N/A	N/A	N/A	N/A	N/A	N/A	N/A	N/A	N/A	N/A	N/A	N/A	N/A	N/A	N/A
367	N/A	N/A	'---GF--MMATA---SVE-G-----NAP---N-Q----RS-E--D--V--	0.6192857857357208	Y	N/A	N/A	N/A	N/A	N/A	N/A	N/A	N/A	N/A	N/A	N/A	N/A	N/A	N/A	N/A	N/A	N/A	N/A	N/A	N/A	N/A	N/A	N/A	N/A	N/A	N/A	N/A	N/A	N/A	N/A	N/A	N/A	N/A	N/A	N/A	N/A	N/A	N/A	N/A	N/A	N/A	N/A	N/A	N/A
368	N/A	N/A	'---VD--DDPVP---SLC-H-----RRA---P-E----RP-P--FP-FA-	0.5749724917475243	Y	N/A	N/A	N/A	N/A	N/A	N/A	N/A	N/A	N/A	N/A	N/A	N/A	N/A	N/A	N/A	N/A	N/A	N/A	N/A	N/A	N/A	N/A	N/A	N/A	N/A	N/A	N/A	N/A	N/A	N/A	N/A	N/A	N/A	N/A	N/A	N/A	N/A	N/A	N/A	N/A	N/A	N/A	N/A	N/A
369	N/A	N/A	'---PD--PPGGG---EAA-R-----GGL---K-S----QV-V--LL-PL-	0.5749724917475243	Y	N/A	N/A	N/A	N/A	N/A	N/A	N/A	N/A	N/A	N/A	N/A	N/A	N/A	N/A	N/A	N/A	N/A	N/A	N/A	N/A	N/A	N/A	N/A	N/A	N/A	N/A	N/A	N/A	N/A	N/A	N/A	N/A	N/A	N/A	N/A	N/A	N/A	N/A	N/A	N/A	N/A	N/A	N/A	N/A
370	N/A	N/A	'---ID--EEDDD---CDL-A-----DDE---P-R-Q--PS-V--VP-SY-	0.5572671801540463	Y	N/A	N/A	N/A	N/A	N/A	N/A	N/A	N/A	N/A	N/A	N/A	N/A	N/A	N/A	N/A	N/A	N/A	N/A	N/A	N/A	N/A	N/A	N/A	N/A	N/A	N/A	N/A	N/A	N/A	N/A	N/A	N/A	N/A	N/A	N/A	N/A	N/A	N/A	N/A	N/A	N/A	N/A	N/A	N/A
371	N/A	N/A	'---YE--NNVVV---SAA-L-----GGS---L-K-A--RL-N--TL-WA-	0.5572671801540463	Y	N/A	N/A	N/A	N/A	N/A	N/A	N/A	N/A	N/A	N/A	N/A	N/A	N/A	N/A	N/A	N/A	N/A	N/A	N/A	N/A	N/A	N/A	N/A	N/A	N/A	N/A	N/A	N/A	N/A	N/A	N/A	N/A	N/A	N/A	N/A	N/A	N/A	N/A	N/A	N/A	N/A	N/A	N/A	N/A
372	N/A	N/A	'---RH-TDDEEE---GHC-P-----LLG---K-T-P--EE-N--NQ-GP-	0.5452635790737221	Y	N/A	N/A	N/A	N/A	N/A	N/A	N/A	N/A	N/A	N/A	N/A	N/A	N/A	N/A	N/A	N/A	N/A	N/A	N/A	N/A	N/A	N/A	N/A	N/A	N/A	N/A	N/A	N/A	N/A	N/A	N/A	N/A	N/A	N/A	N/A	N/A	N/A	N/A	N/A	N/A	N/A	N/A	N/A	N/A
373	N/A	N/A	'---RS-MVVQQQ---WSV-A-----LLR---R-V-G--DP-G--ER-TI-	0.5452635790737221	Y	N/A	N/A	N/A	N/A	N/A	N/A	N/A	N/A	N/A	N/A	N/A	N/A	N/A	N/A	N/A	N/A	N/A	N/A	N/A	N/A	N/A	N/A	N/A	N/A	N/A	N/A	N/A	N/A	N/A	N/A	N/A	N/A	N/A	N/A	N/A	N/A	N/A	N/A	N/A	N/A	N/A	N/A	N/A	N/A
374	2.33	7.021E-1	'---NEPPYYVGV-G-SPG-P--EQQLLG---G-VDC--FE-S--SS-PA-	0.44943483044913485	N	1E0	1E0	1E0	1E0	1E0	1E0	2.74	1.57	4.42	3.98	2.24	2.07	2.37	2.36	4.07	2.62	2.30	1.30	2.73	1.59	5.09	1.74	2.07	2.29	3.34	2.29	5.006E-1	9.775E-1	9.312E-2	1.459E-1	7.495E-1	8.295E-1	6.808E-1	6.866E-1	1.328E-1	5.59E-1	7.177E-1	9.973E-1	5.076E-1	9.742E-1	4.871E-2	9.433E-1	8.261E-1	7.239E-1
375	2.97	4.041E-1	'---AMAAAATTT-F-DGFEQ--QGGLLR---G-FDM--AP-S--KN-AP-	0.438331499449835	N	1E0	1E0	1E0	1E0	1E0	1E0	2.11	2.54	4.98	4.64	2.30	1.85	2.93	3.03	4.06	2.32	1.57	1.69	3.59	2.10	5.10	1.84	3.01	3.60	3.54	3.69	8.088E-1	5.966E-1	5.42E-2	7.544E-2	7.173E-1	9.116E-1	4.211E-1	3.819E-1	1.34E-1	7.093E-1	9.773E-1	9.566E-1	2.168E-1	8.118E-1	4.832E-2	9.171E-1	3.879E-1	2.151E-1
376	2.33	7.007E-1	'---ERKKFFLLL-V-GAVGE--GEEGGV---F-QSA--DA-A--MS-VG-	0.438331499449835	N	1E0	1E0	1E0	1E0	1E0	1E0	2.68	2.28	2.79	2.80	1.92	2.10	2.14	2.27	2.38	1.82	1.63	1.48	4.92	1.69	2.85	1.66	2.56	2.99	3.01	3.00	5.308E-1	7.256E-1	4.809E-1	4.766E-1	8.877E-1	8.133E-1	7.962E-1	7.333E-1	6.762E-1	9.216E-1	9.673E-1	9.874E-1	5.759E-2	9.556E-1	4.537E-1	9.617E-1	5.882E-1	3.964E-1
377	2.46	6.351E-1	'---PKRRYYAAA-G-FWGAS--EAATTL---T-EPY--PA-P--AP-LA-	0.438331499449835	N	1E0	1E0	1E0	1E0	1E0	1E0	2.47	2.33	3.69	3.65	2.40	1.92	2.46	3.49	2.87	3.18	1.74	1.55	2.39	2.05	3.78	1.72	2.32	3.53	3.03	2.70	6.331E-1	7.022E-1	1.95E-1	2.044E-1	6.669E-1	8.887E-1	6.371E-1	2.408E-1	4.454E-1	3.288E-1	9.446E-1	9.793E-1	6.719E-1	8.375E-1	1.786E-1	9.493E-1	7.092E-1	2.31E-1
378	2.32	7.094E-1	'---KKSSDDLLL-L-VILAR--AGGGRL---A-PQN--PV-V--SD-LP-	0.438331499449835	N	1E0	1E0	1E0	1E0	1E0	1E0	2.44	1.95	2.63	2.81	2.15	2.43	2.10	2.07	2.24	1.97	1.94	1.28	2.69	1.80	2.82	2.12	2.54	2.39	3.56	2.78	6.45E-1	8.79E-1	5.509E-1	4.693E-1	7.891E-1	6.499E-1	8.15E-1	8.279E-1	7.461E-1	8.704E-1	8.821E-1	9.979E-1	5.25E-1	9.268E-1	4.645E-1	8.056E-1	5.967E-1	6.733E-1
379	2.55	5.942E-1	'---LVDDIIGGG-DGTVDAD--GGGDAN---R-DDQ--TN-A--NS-SG-	0.420626187856357	N	1E0	1E0	1E0	1E0	1E0	1E0	3.37	1.72	2.56	3.53	2.53	2.04	2.29	2.32	2.95	2.76	2.81	1.31	5.24	2.21	3.27	1.58	2.17	2.32	3.87	2.86	2.715E-1	9.492E-1	5.883E-1	2.314E-1	6.001E-1	8.39E-1	7.233E-1	7.082E-1	4.108E-1	4.913E-1	4.718E-1	9.971E-1	4.262E-2	7.618E-1	3.012E-1	9.762E-1	7.81E-1	7.07E-1
380	3.08	3.622E-1	'---KKAARMAAA-PTVPPHT--AGGHAA---P-AQQ--PN-P--SS-AP-	0.420626187856357	N	1E0	1E0	1E0	1E0	1E0	1E0	2.14	2.89	4.63	4.62	3.07	2.35	2.62	3.75	3.22	3.15	2.03	1.52	2.47	2.18	4.34	2.17	3.09	4.01	4.17	3.82	7.963E-1	4.353E-1	7.586E-2	7.632E-2	3.652E-1	6.932E-1	5.558E-1	1.832E-1	3.165E-1	3.384E-1	8.433E-1	9.835E-1	6.32E-1	7.781E-1	1.01E-1	7.806E-1	3.592E-1	1.407E-1
381	3.26	3.04E-1	'F--VQAAGGGGG-GELGGGES-GGGAAA---T-GNA--SG-G--ET-TA-	0.3734120236070822	N	1E0	1E0	1E0	9.988E-1	1E0	1E0	3.06	2.55	6.36	5.66	3.01	1.33	3.15	3.65	5.35	3.37	2.48	2.04	4.84	2.29	6.78	1.20	2.78	4.01	4.22	4.05	3.688E-1	5.933E-1	1.608E-2	2.911E-2	3.908E-1	9.964E-1	3.4E-1	2.028E-1	3.843E-2	2.726E-1	6.285E-1	8.391E-1	6.211E-2	7.219E-1	1.158E-2	9.992E-1	4.822E-1	1.415E-1
382	3.17	3.325E-1	'A--GEAAFFAAA-ASSLAAGA-SSSVLA---A-FED--SS-G--ED-MP-	0.3734120236070822	N	1E0	1E0	1E0	1E0	1E0	1E0	2.20	2.63	4.23	3.93	2.49	1.93	3.21	3.16	3.91	2.42	1.71	1.86	4.06	2.34	4.85	1.94	3.18	3.74	3.80	3.94	7.664E-1	5.542E-1	1.132E-1	1.534E-1	6.22E-1	8.862E-1	3.179E-1	3.369E-1	1.561E-1	6.586E-1	9.508E-1	9.092E-1	1.342E-1	6.988E-1	6.132E-2	8.826E-1	3.282E-1	1.857E-1
383	2.67	5.362E-1	'M--RFKKKKDDD-ASREPTAP-PPPRGA---D-PDS--DG-H--EK-DP-	0.3734120236070822	N	1E0	1E0	1E0	1E0	1E0	1E0	2.97	3.11	1.87	2.38	2.95	2.45	2.43	4.04	1.85	3.50	2.08	1.42	2.86	1.99	2.51	2.12	2.82	4.28	3.30	3.13	4.043E-1	3.521E-1	9.047E-1	6.772E-1	4.141E-1	6.43E-1	6.509E-1	1.369E-1	9.123E-1	2.387E-1	8.216E-1	9.923E-1	4.506E-1	8.597E-1	6.142E-1	8.043E-1	4.676E-1	1.07E-1
384	2.49	6.216E-1	'HS-INDDRGKKK-ERKGDVPG-RRRGGR---K-HES--AI-T-PNN-GA-	0.3226968090427128	N	1E0	1E0	1E0	1E0	1E0	1E0	2.88	2.48	2.53	2.76	2.50	1.90	1.93	3.12	1.86	2.75	2.00	1.19	3.83	1.72	2.42	1.58	2.46	3.51	3.29	3.03	4.42E-1	6.284E-1	6.043E-1	4.923E-1	6.149E-1	8.956E-1	8.854E-1	3.488E-1	9.085E-1	4.989E-1	8.554E-1	9.992E-1	1.702E-1	9.502E-1	6.586E-1	9.754E-1	6.351E-1	2.354E-1
385	2.53	6.025E-1	'SM-RKPPKKDDDMTDAVSEGT-RRRGGG---T-ESS--DP-K-ASP-SS-	0.2955886766029809	N	1E0	1E0	1E0	1E0	1E0	1E0	3.12	3.01	2.16	2.58	3.13	1.99	2.22	4.18	1.98	3.73	2.18	1.38	3.66	1.94	2.48	1.56	2.45	4.37	3.41	3.14	3.482E-1	3.887E-1	7.846E-1	5.791E-1	3.464E-1	8.6E-1	7.557E-1	1.184E-1	8.638E-1	1.869E-1	7.768E-1	9.943E-1	2.012E-1	8.819E-1	6.266E-1	9.791E-1	6.444E-1	9.804E-2
386	2.48	6.26E-1	'LH-DMEECCGGGNSGNKTFPT-LRLAGDM--Q-HER-IDC-E-QQE-VP-	0.258777633289987	N	1E0	1E0	1E0	1E0	1E0	1E0	2.88	2.30	2.51	2.47	2.41	2.41	1.97	2.65	2.52	2.49	1.95	1.22	3.80	1.53	3.05	1.87	2.41	3.05	3.59	2.85	4.398E-1	7.185E-1	6.097E-1	6.299E-1	6.603E-1	6.601E-1	8.698E-1	5.442E-1	6.077E-1	6.221E-1	8.767E-1	9.99E-1	1.749E-1	9.827E-1	3.757E-1	9.054E-1	6.633E-1	3.756E-1
387	3.08	3.649E-1	'TS-TNSSRRTTTERANTRGSG-GGGGGGN--E-DTS-QAC-P-DDS-LA-	0.258777633289987	N	1E0	1E0	1E0	1E0	1E0	1E0	3.40	3.10	2.72	3.05	3.57	1.80	2.40	4.43	2.74	4.05	2.53	1.56	4.68	2.12	3.12	1.20	2.44	4.62	4.08	3.62	2.631E-1	3.549E-1	5.096E-1	3.753E-1	2.211E-1	9.286E-1	6.671E-1	9.209E-2	5.016E-1	1.35E-1	6.03E-1	9.792E-1	7.231E-2	8.048E-1	3.504E-1	9.992E-1	6.486E-1	7.65E-2
388	2.49	6.217E-1	'IL-EGLLPPLLLADLPPDVGA-LLLGGLN--P-QFP-EAP-P-PPR-PA-	0.258777633289987	N	1E0	1E0	1E0	1E0	1E0	1E0	2.10	2.15	4.35	4.16	2.12	2.66	2.64	2.20	3.71	1.86	1.81	1.61	1.92	1.95	4.74	2.40	2.88	2.57	3.58	3.00	8.158E-1	7.915E-1	1.003E-1	1.214E-1	8.03E-1	5.396E-1	5.464E-1	7.67E-1	1.922E-1	9.099E-1	9.238E-1	9.71E-1	8.88E-1	8.777E-1	6.836E-2	6.653E-1	4.4E-1	5.803E-1
389	2.38	6.756E-1	'DT-YRTTAALLLAGLPLGLSG-LLLVGLI--L-LLL-IIP-A-TVA-VP-	0.258777633289987	N	1E0	1E0	1E0	1E0	1E0	1E0	2.45	1.73	5.45	4.96	1.81	2.32	2.76	1.70	4.33	1.71	1.95	1.92	3.58	2.11	5.34	2.11	2.73	2.20	3.50	2.99	6.434E-1	9.475E-1	3.508E-2	5.511E-2	9.24E-1	7.087E-1	4.934E-1	9.539E-1	1.016E-1	9.518E-1	8.762E-1	8.896E-1	2.191E-1	8.08E-1	3.888E-2	8.087E-1	5.057E-1	7.656E-1
390	2.73	5.043E-1	'SI-HSLLGGLLLLAIHPAGLG-GGGLLLV--N-TLV-KVA-H-LFA-SA-	0.258777633289987	N	1E0	1E0	1E0	1E0	1E0	1E0	2.79	1.88	9.13	7.88	2.17	2.00	2.91	1.78	6.85	1.88	2.57	2.87	4.91	2.29	8.79	1.67	2.68	2.44	3.57	3.33	4.79E-1	9.019E-1	2.288E-3	5.135E-3	7.826E-1	8.583E-1	4.275E-1	9.35E-1	1.089E-2	9.028E-1	5.826E-1	4.469E-1	5.765E-2	7.244E-1	2.814E-3	9.598E-1	5.31E-1	6.447E-1
391	2.94	4.144E-1	'ED-ESRRPPEEELLAPQLGDS-SSSHRLH--P-SGQ-HED-S-QQD-TA-	0.258777633289987	N	1E0	1E0	1E0	1E0	1E0	1E0	2.91	3.17	2.23	2.22	3.07	2.57	2.34	3.89	2.42	3.21	2.02	1.17	3.74	1.59	3.11	2.08	2.98	4.35	3.88	3.56	4.287E-1	3.332E-1	7.538E-1	7.583E-1	3.659E-1	5.809E-1	6.969E-1	1.599E-1	6.564E-1	3.178E-1	8.473E-1	9.994E-1	1.866E-1	9.748E-1	3.522E-1	8.233E-1	4.006E-1	1.003E-1
392	2.75	4.973E-1	'DD-QSQQNKGGGELGPGLGGE-PPPDEGS--G-LMT-TVT-Q-VIS-DP-	0.258777633289987	N	1E0	1E0	1E0	1E0	1E0	1E0	2.83	1.92	3.02	2.91	2.64	2.13	2.14	2.74	3.08	2.85	2.32	1.09	3.23	1.64	3.79	1.70	2.15	2.76	3.81	2.76	4.636E-1	8.875E-1	3.846E-1	4.275E-1	5.482E-1	8.004E-1	7.933E-1	5.017E-1	3.619E-1	4.542E-1	7.069E-1	9.998E-1	3.12E-1	9.668E-1	1.759E-1	9.548E-1	7.898E-1	4.923E-1
393	2.23	7.517E-1	'PA-KTKKKKGAGCIGPLICKN-LLLSSTN--F-YVL-VVK-R-SNR-PP-	0.258777633289987	N	1E0	1E0	1E0	1E0	1E0	1E0	2.76	1.86	3.49	3.58	2.04	2.27	1.74	2.07	2.19	2.13	2.04	1.38	3.24	1.82	2.75	1.94	2.34	2.37	3.33	2.57	4.91E-1	9.085E-1	2.395E-1	2.179E-1	8.412E-1	7.334E-1	9.453E-1	8.294E-1	7.701E-1	7.994E-1	8.399E-1	9.943E-1	3.102E-1	9.235E-1	4.957E-1	8.812E-1	6.969E-1	6.832E-1
394	2.57	5.847E-1	'EE-LHRRSSGGGSADLGAGGQ-PPPRRRT--L-DTN-TTD-R-SSA-LV-	0.258777633289987	N	1E0	1E0	1E0	1E0	1E0	1E0	2.88	2.41	2.61	2.80	2.52	1.92	2.02	3.04	2.32	2.66	1.90	1.40	4.17	1.78	2.71	1.48	2.40	3.48	3.48	3.12	4.416E-1	6.634E-1	5.624E-1	4.751E-1	6.077E-1	8.895E-1	8.506E-1	3.785E-1	7.071E-1	5.381E-1	8.971E-1	9.935E-1	1.198E-1	9.333E-1	5.157E-1	9.876E-1	6.655E-1	2.421E-1
395	2.89	4.386E-1	'ND-KAGGQQRKRGGEEPGGNR-PPPRRAD--Q-TGL-RAP-Q-PEE-SA-	0.258777633289987	N	1E0	1E0	1E0	1E0	1E0	9.994E-1	2.73	3.78	2.44	2.64	3.41	1.99	2.71	4.69	2.18	3.45	2.11	1.09	3.86	1.79	3.03	1.93	3.52	5.32	3.69	4.31	5.045E-1	1.787E-1	6.492E-1	5.493E-1	2.616E-1	8.6E-1	5.157E-1	7.137E-2	7.761E-1	2.505E-1	8.113E-1	9.998E-1	1.638E-1	9.297E-1	3.82E-1	8.846E-1	2.327E-1	3.942E-2
396	2.64	5.471E-1	'SS-RRRRKQDDDLSGGWSAWR-QGGGGAP--A-EDN-VGA-P-SSV-PS-	0.258777633289987	N	1E0	1E0	1E0	1E0	1E0	1E0	2.75	2.66	2.63	2.90	2.54	1.56	2.22	3.48	2.16	2.85	1.81	1.30	3.74	1.85	2.69	1.39	2.57	3.91	3.11	3.26	4.994E-1	5.411E-1	5.531E-1	4.315E-1	5.989E-1	9.782E-1	7.579E-1	2.435E-1	7.875E-1	4.522E-1	9.24E-1	9.975E-1	1.855E-1	9.116E-1	5.266E-1	9.938E-1	5.826E-1	1.563E-1
397	2.31	7.138E-1	'DE-LLLLFFEDESEPPSELVN-PAAKKAE--K-EGN-QGL-V-RMI-SDM	0.21546463939181754	N	1E0	1E0	1E0	1E0	1E0	1E0	2.65	2.40	2.33	2.29	1.98	2.72	2.06	2.12	2.24	1.73	1.61	1.37	3.69	1.55	2.72	2.23	2.71	2.82	3.30	2.80	5.428E-1	6.676E-1	7.039E-1	7.238E-1	8.641E-1	5.114E-1	8.323E-1	8.028E-1	7.484E-1	9.464E-1	9.712E-1	9.948E-1	1.949E-1	9.8E-1	5.102E-1	7.525E-1	5.176E-1	4.683E-1
398	2.64	5.466E-1	'TT-QATTLLGGGKSREGAWLQ-GPPQQPS--A-GLS-SDQ-S-GTI-PLA	0.21546463939181754	N	1E0	1E0	1E0	1E0	1E0	1E0	2.65	2.37	4.72	4.32	2.37	1.66	2.35	2.94	3.78	2.46	1.89	1.36	4.05	1.66	4.80	1.43	2.64	3.48	3.51	3.42	5.428E-1	6.832E-1	6.968E-2	1.031E-1	6.799E-1	9.612E-1	6.938E-1	4.175E-1	1.783E-1	6.391E-1	8.985E-1	9.953E-1	1.355E-1	9.618E-1	6.449E-2	9.916E-1	5.503E-1	2.421E-1
399	2.77	4.888E-1	'EE-QQQQQQLSQKTREGPPKG-PLLGGGD--Q-NGV-SAI-I-SGN-AGA	0.21546463939181754	N	1E0	1E0	1E0	1E0	1E0	1E0	2.71	2.70	3.58	3.19	2.59	2.03	2.12	3.05	2.99	2.40	1.97	1.04	4.28	1.32	3.89	1.67	2.82	3.71	3.62	3.49	5.14E-1	5.199E-1	2.188E-1	3.264E-1	5.704E-1	8.428E-1	8.052E-1	3.73E-1	3.953E-1	6.661E-1	8.692E-1	9.999E-1	1.068E-1	9.969E-1	1.585E-1	9.594E-1	4.648E-1	1.912E-1
400	2.45	6.438E-1	'VV-GQPPPPRKRPKQPKKEEA-GPPAALK--K-RKQ-VKL-H-RSP-VPA	0.21546463939181754	N	1E0	1E0	1E0	1E0	1E0	1E0	2.45	2.39	3.08	3.18	2.44	2.71	1.99	2.72	1.89	2.42	1.89	1.34	2.35	1.78	2.64	2.31	2.70	2.98	3.62	2.91	6.425E-1	6.747E-1	3.633E-1	3.289E-1	6.45E-1	5.168E-1	8.619E-1	5.115E-1	8.986E-1	6.561E-1	9E-1	9.96E-1	6.9E-1	9.342E-1	5.463E-1	7.115E-1	5.189E-1	3.995E-1
401	2.92	4.233E-1	'SS-NRRRRRRRRDRRDERWMR-SGGRRRF--S-KMN-KPQ-S-DED-RRS	0.21546463939181754	N	9.998E-1	1E0	1E0	1E0	1E0	1E0	3.99	3.99	2.46	2.83	3.55	2.45	2.09	4.98	1.36	4.13	2.45	1.73	5.30	1.87	1.71	1.81	3.03	5.52	3.01	3.67	1.442E-1	1.443E-1	6.367E-1	4.614E-1	2.255E-1	6.435E-1	8.184E-1	5.4E-2	9.954E-1	1.251E-1	6.427E-1	9.477E-1	4.026E-2	9.071E-1	9.508E-1	9.258E-1	3.797E-1	3.288E-2
402	2.50	6.164E-1	'DD-GMMMMMTTTTGSARGTLL-GLPMMEN--P-MFD-RPS-G-RII-LPS	0.21546463939181754	N	1E0	1E0	1E0	1E0	1E0	1E0	2.51	2.05	3.37	3.42	2.08	2.04	2.35	2.70	2.99	2.49	1.63	1.47	2.97	1.92	3.57	1.75	2.32	2.95	3.18	2.72	6.095E-1	8.355E-1	2.701E-1	2.591E-1	8.241E-1	8.393E-1	6.949E-1	5.207E-1	3.974E-1	6.233E-1	9.676E-1	9.886E-1	4.055E-1	8.892E-1	2.217E-1	9.426E-1	7.065E-1	4.133E-1
403	3.46	2.463E-1	'NN-KSSSSSPPPGSSNCSLAS-SGGSSSH--R-SNK-SAQ-P-HRP-PPP	0.21546463939181754	N	1E0	1E0	1E0	1E0	1E0	1E0	3.34	3.52	4.73	4.79	4.01	1.91	2.64	5.28	3.41	4.83	2.85	1.42	3.24	2.27	4.44	1.62	2.71	5.24	4.31	3.84	2.795E-1	2.328E-1	6.87E-2	6.509E-2	1.404E-1	8.907E-1	5.497E-1	4.112E-2	2.608E-1	6.25E-2	4.538E-1	9.923E-1	3.084E-1	7.332E-1	9.121E-2	9.698E-1	5.133E-1	4.255E-2
404	N/A	N/A	'---------------------------------------P-------A--	0.9719915974792436	Y	N/A	N/A	N/A	N/A	N/A	N/A	N/A	N/A	N/A	N/A	N/A	N/A	N/A	N/A	N/A	N/A	N/A	N/A	N/A	N/A	N/A	N/A	N/A	N/A	N/A	N/A	N/A	N/A	N/A	N/A	N/A	N/A	N/A	N/A	N/A	N/A	N/A	N/A	N/A	N/A	N/A	N/A	N/A	N/A
405	N/A	N/A	'---------------------------------------S-------T--	0.9719915974792436	Y	N/A	N/A	N/A	N/A	N/A	N/A	N/A	N/A	N/A	N/A	N/A	N/A	N/A	N/A	N/A	N/A	N/A	N/A	N/A	N/A	N/A	N/A	N/A	N/A	N/A	N/A	N/A	N/A	N/A	N/A	N/A	N/A	N/A	N/A	N/A	N/A	N/A	N/A	N/A	N/A	N/A	N/A	N/A	N/A
406	N/A	N/A	'---------------------------------------L-------V--	0.9719915974792436	Y	N/A	N/A	N/A	N/A	N/A	N/A	N/A	N/A	N/A	N/A	N/A	N/A	N/A	N/A	N/A	N/A	N/A	N/A	N/A	N/A	N/A	N/A	N/A	N/A	N/A	N/A	N/A	N/A	N/A	N/A	N/A	N/A	N/A	N/A	N/A	N/A	N/A	N/A	N/A	N/A	N/A	N/A	N/A	N/A
407	N/A	N/A	'---------------------------------------T-------D--	0.9719915974792436	Y	N/A	N/A	N/A	N/A	N/A	N/A	N/A	N/A	N/A	N/A	N/A	N/A	N/A	N/A	N/A	N/A	N/A	N/A	N/A	N/A	N/A	N/A	N/A	N/A	N/A	N/A	N/A	N/A	N/A	N/A	N/A	N/A	N/A	N/A	N/A	N/A	N/A	N/A	N/A	N/A	N/A	N/A	N/A	N/A
408	2.31	7.139E-1	'II-GLLLLLQQQ-IIV-IVPL-GSSLLRN--K-LAE-SPA-G-GRP-LVP	0.2539761928578574	N	1E0	1E0	1E0	1E0	1E0	1E0	2.28	1.72	5.30	4.89	1.87	2.42	2.33	1.55	4.06	1.57	1.95	1.61	2.53	1.76	5.13	2.15	2.58	1.96	3.36	2.65	7.26E-1	9.5E-1	4.02E-2	5.904E-2	9.075E-1	6.57E-1	7.019E-1	9.794E-1	1.343E-1	9.766E-1	8.755E-1	9.709E-1	6.041E-1	9.394E-1	4.711E-2	7.917E-1	5.798E-1	8.722E-1
409	2.27	7.305E-1	'RR-RLLLLLGGG-LSGRLGLL-SGGLLRD--R-VRF-GPI-E-DAK-ASR	0.24257277183154946	N	1E0	1E0	1E0	1E0	1E0	1E0	2.69	2.47	2.50	2.85	1.91	2.21	1.98	2.34	1.80	1.46	1.60	1.58	4.20	1.83	2.01	1.93	2.79	3.21	3.00	3.08	5.271E-1	6.31E-1	6.184E-1	4.523E-1	8.92E-1	7.62E-1	8.654E-1	6.994E-1	9.286E-1	9.894E-1	9.726E-1	9.751E-1	1.159E-1	9.191E-1	8.525E-1	8.864E-1	4.785E-1	3.195E-1
410	2.87	4.441E-1	'RR-SGGGGGIII-CGAMSREG-ASSGGGH--P-GYE-YGP-T-SYA-ALA	0.24257277183154946	N	1E0	1E0	1E0	1E0	1E0	1E0	2.79	2.29	4.17	4.09	2.47	1.23	2.50	3.34	3.25	2.95	1.95	1.58	3.95	2.12	4.03	1.18	2.45	3.65	3.38	3.37	4.805E-1	7.249E-1	1.198E-1	1.293E-1	6.331E-1	9.987E-1	6.191E-1	2.809E-1	3.076E-1	4.106E-1	8.781E-1	9.753E-1	1.5E-1	8.061E-1	1.385E-1	9.994E-1	6.44E-1	2.04E-1
411	2.56	5.872E-1	'RR-RKRRKKGGG-RGVRKVNK-SGGKKKR--R-KRR-TVP-L-SAI-PDE	0.24257277183154946	N	1E0	1E0	1E0	1E0	1E0	1E0	3.25	2.81	2.63	2.95	2.42	2.49	1.88	2.99	1.26	2.42	2.06	1.74	4.64	1.94	1.46	2.08	2.86	3.68	3.22	3.17	3.067E-1	4.724E-1	5.539E-1	4.105E-1	6.563E-1	6.221E-1	9.014E-1	3.974E-1	9.983E-1	6.571E-1	8.331E-1	9.431E-1	7.543E-2	8.821E-1	9.889E-1	8.22E-1	4.473E-1	1.983E-1
412	3.65	2.03E-1	'SS-PPPPPPLLL-PKGPPGKP-GSSPPQP--P-PNK-PPP-A-PPA-GPR	0.24257277183154946	N	1E0	1E0	1E0	1E0	9.999E-1	9.879E-1	2.90	3.66	5.09	5.28	3.65	3.12	3.37	4.83	3.74	4.17	2.54	2.32	1.44	2.96	4.90	2.92	3.63	4.95	4.43	4.12	4.314E-1	2.021E-1	4.893E-2	4.101E-2	2.04E-1	3.506E-1	2.706E-1	6.235E-2	1.856E-1	1.196E-1	5.974E-1	7.053E-1	9.911E-1	4.081E-1	5.848E-2	4.252E-1	2.088E-1	5.59E-2
413	2.60	5.683E-1	'TT-WLLLLLLLL-RRTSRSAL-CAALLGS--P-LIY-RDL-A-KKL-ARK	0.24257277183154946	N	1E0	1E0	1E0	1E0	1E0	1E0	2.93	2.82	3.27	3.36	1.92	2.62	2.06	2.43	2.17	1.34	1.54	1.75	4.90	1.82	2.57	2.20	3.10	3.51	3.11	3.32	4.214E-1	4.641E-1	2.997E-1	2.753E-1	8.895E-1	5.567E-1	8.298E-1	6.531E-1	7.806E-1	9.963E-1	9.812E-1	9.421E-1	5.827E-2	9.212E-1	5.801E-1	7.668E-1	3.551E-1	2.347E-1
414	2.69	5.249E-1	'II-LNNNNNAAA-SPGDAGSA-GCCSSAA--L-TKS-GPP-A-CCP-AV-	0.2858857657297189	N	1E0	1E0	1E0	1E0	1E0	1E0	2.31	1.60	7.54	6.99	3.08	2.30	2.95	2.46	6.03	2.70	2.68	1.73	2.99	1.95	7.20	1.87	2.44	2.28	4.71	3.38	7.113E-1	9.722E-1	6.558E-3	9.803E-3	3.625E-1	7.19E-1	4.106E-1	6.357E-1	2.12E-2	5.187E-1	5.311E-1	9.467E-1	3.976E-1	8.755E-1	8.369E-3	9.076E-1	6.463E-1	7.254E-1
415	N/A	N/A	'---------------------------R----------Y--------R--	0.9503851155346603	Y	N/A	N/A	N/A	N/A	N/A	N/A	N/A	N/A	N/A	N/A	N/A	N/A	N/A	N/A	N/A	N/A	N/A	N/A	N/A	N/A	N/A	N/A	N/A	N/A	N/A	N/A	N/A	N/A	N/A	N/A	N/A	N/A	N/A	N/A	N/A	N/A	N/A	N/A	N/A	N/A	N/A	N/A	N/A	N/A
416	N/A	N/A	'---------------------------M----------Y--------V--	0.9503851155346603	Y	N/A	N/A	N/A	N/A	N/A	N/A	N/A	N/A	N/A	N/A	N/A	N/A	N/A	N/A	N/A	N/A	N/A	N/A	N/A	N/A	N/A	N/A	N/A	N/A	N/A	N/A	N/A	N/A	N/A	N/A	N/A	N/A	N/A	N/A	N/A	N/A	N/A	N/A	N/A	N/A	N/A	N/A	N/A	N/A
417	N/A	N/A	'---------------R-----------S----------P--------E--	0.9420826247874361	Y	N/A	N/A	N/A	N/A	N/A	N/A	N/A	N/A	N/A	N/A	N/A	N/A	N/A	N/A	N/A	N/A	N/A	N/A	N/A	N/A	N/A	N/A	N/A	N/A	N/A	N/A	N/A	N/A	N/A	N/A	N/A	N/A	N/A	N/A	N/A	N/A	N/A	N/A	N/A	N/A	N/A	N/A	N/A	N/A
418	N/A	N/A	'---------------H---L-------L----------I--------P--	0.9273782134640391	Y	N/A	N/A	N/A	N/A	N/A	N/A	N/A	N/A	N/A	N/A	N/A	N/A	N/A	N/A	N/A	N/A	N/A	N/A	N/A	N/A	N/A	N/A	N/A	N/A	N/A	N/A	N/A	N/A	N/A	N/A	N/A	N/A	N/A	N/A	N/A	N/A	N/A	N/A	N/A	N/A	N/A	N/A	N/A	N/A
419	N/A	N/A	'---------------W---A-------L----------Y--------C--	0.9273782134640391	Y	N/A	N/A	N/A	N/A	N/A	N/A	N/A	N/A	N/A	N/A	N/A	N/A	N/A	N/A	N/A	N/A	N/A	N/A	N/A	N/A	N/A	N/A	N/A	N/A	N/A	N/A	N/A	N/A	N/A	N/A	N/A	N/A	N/A	N/A	N/A	N/A	N/A	N/A	N/A	N/A	N/A	N/A	N/A	N/A
420	N/A	N/A	'---------------L---L-------G----------LR-------G--	0.9122736821046313	Y	N/A	N/A	N/A	N/A	N/A	N/A	N/A	N/A	N/A	N/A	N/A	N/A	N/A	N/A	N/A	N/A	N/A	N/A	N/A	N/A	N/A	N/A	N/A	N/A	N/A	N/A	N/A	N/A	N/A	N/A	N/A	N/A	N/A	N/A	N/A	N/A	N/A	N/A	N/A	N/A	N/A	N/A	N/A	N/A
421	N/A	N/A	'---------------F---Q-------K----------PS-------L--	0.9122736821046313	Y	N/A	N/A	N/A	N/A	N/A	N/A	N/A	N/A	N/A	N/A	N/A	N/A	N/A	N/A	N/A	N/A	N/A	N/A	N/A	N/A	N/A	N/A	N/A	N/A	N/A	N/A	N/A	N/A	N/A	N/A	N/A	N/A	N/A	N/A	N/A	N/A	N/A	N/A	N/A	N/A	N/A	N/A	N/A	N/A
422	N/A	N/A	'---------------K---V-------P----------IS-------C--	0.9122736821046313	Y	N/A	N/A	N/A	N/A	N/A	N/A	N/A	N/A	N/A	N/A	N/A	N/A	N/A	N/A	N/A	N/A	N/A	N/A	N/A	N/A	N/A	N/A	N/A	N/A	N/A	N/A	N/A	N/A	N/A	N/A	N/A	N/A	N/A	N/A	N/A	N/A	N/A	N/A	N/A	N/A	N/A	N/A	N/A	N/A
423	N/A	N/A	'---------KKK-S-G-G-P-------L----------DW-------A--	0.8433530059017706	Y	N/A	N/A	N/A	N/A	N/A	N/A	N/A	N/A	N/A	N/A	N/A	N/A	N/A	N/A	N/A	N/A	N/A	N/A	N/A	N/A	N/A	N/A	N/A	N/A	N/A	N/A	N/A	N/A	N/A	N/A	N/A	N/A	N/A	N/A	N/A	N/A	N/A	N/A	N/A	N/A	N/A	N/A	N/A	N/A
424	N/A	N/A	'---P-----TTT-I-RRG-R-------S----------QL-------S--	0.8013404021206363	Y	N/A	N/A	N/A	N/A	N/A	N/A	N/A	N/A	N/A	N/A	N/A	N/A	N/A	N/A	N/A	N/A	N/A	N/A	N/A	N/A	N/A	N/A	N/A	N/A	N/A	N/A	N/A	N/A	N/A	N/A	N/A	N/A	N/A	N/A	N/A	N/A	N/A	N/A	N/A	N/A	N/A	N/A	N/A	N/A
425	N/A	N/A	'--MK-----PPP-S-RAA-V-----YYY----------AR-----L-V--	0.7096128838651595	Y	N/A	N/A	N/A	N/A	N/A	N/A	N/A	N/A	N/A	N/A	N/A	N/A	N/A	N/A	N/A	N/A	N/A	N/A	N/A	N/A	N/A	N/A	N/A	N/A	N/A	N/A	N/A	N/A	N/A	N/A	N/A	N/A	N/A	N/A	N/A	N/A	N/A	N/A	N/A	N/A	N/A	N/A	N/A	N/A
426	N/A	N/A	'--ES---YYLLL-R-EGG-SY----NTS----------FH-----S-TS-	0.6189856957087126	Y	N/A	N/A	N/A	N/A	N/A	N/A	N/A	N/A	N/A	N/A	N/A	N/A	N/A	N/A	N/A	N/A	N/A	N/A	N/A	N/A	N/A	N/A	N/A	N/A	N/A	N/A	N/A	N/A	N/A	N/A	N/A	N/A	N/A	N/A	N/A	N/A	N/A	N/A	N/A	N/A	N/A	N/A	N/A	N/A
427	N/A	N/A	'--NA---NNSST-G-AGA-GS--GGSSS----------KH-A---R-GI-	0.5648694608382516	Y	N/A	N/A	N/A	N/A	N/A	N/A	N/A	N/A	N/A	N/A	N/A	N/A	N/A	N/A	N/A	N/A	N/A	N/A	N/A	N/A	N/A	N/A	N/A	N/A	N/A	N/A	N/A	N/A	N/A	N/A	N/A	N/A	N/A	N/A	N/A	N/A	N/A	N/A	N/A	N/A	N/A	N/A	N/A	N/A
428	2.42	6.567E-1	'NNIGYYYRRRRR-S-VDGVGA-QQQSSG---C-Y-E--AQ-R---Y-TY-	0.3588076422926878	N	1E0	1E0	1E0	1E0	1E0	1E0	3.77	2.23	3.27	3.83	2.10	2.26	1.60	2.62	2.39	2.88	2.45	1.52	5.98	1.90	2.68	1.45	1.96	2.94	2.76	2.31	1.804E-1	7.53E-1	2.992E-1	1.7E-1	8.161E-1	7.395E-1	9.732E-1	5.56E-1	6.698E-1	4.392E-1	6.437E-1	9.835E-1	2.209E-2	8.969E-1	5.312E-1	9.9E-1	8.724E-1	4.158E-1
429	2.52	6.067E-1	'LLSARRRGGPPP-I-ADKLTQ-RRRQQQ--MA-K-H--KK-F---R-LS-	0.32299689906972096	N	1E0	1E0	1E0	1E0	1E0	1E0	2.68	2.94	3.19	3.27	2.35	2.21	1.91	3.07	1.80	1.96	1.57	1.50	4.35	1.68	2.23	1.91	3.03	3.94	3.16	3.49	5.273E-1	4.151E-1	3.24E-1	2.998E-1	6.95E-1	7.639E-1	8.913E-1	3.66E-1	9.283E-1	8.732E-1	9.779E-1	9.855E-1	1E-1	9.583E-1	7.531E-1	8.937E-1	3.826E-1	1.515E-1
430	2.70	5.214E-1	'GGTKVAATTVVV-A-AGPRRS-SSSSSS--SR-N-V--YE-T-FFG-CT-	0.28228468540562174	N	1E0	1E0	1E0	1E0	1E0	1E0	3.68	1.77	4.22	4.37	2.44	1.76	1.99	2.72	3.31	3.14	2.67	1.72	5.32	2.20	3.79	1.15	1.80	2.77	3.52	2.68	1.972E-1	9.368E-1	1.141E-1	9.793E-2	6.474E-1	9.392E-1	8.594E-1	5.119E-1	2.896E-1	3.434E-1	5.354E-1	9.484E-1	3.957E-2	7.649E-1	1.768E-1	9.996E-1	9.287E-1	4.87E-1
431	2.49	6.209E-1	'NNYDSSSHHKKK-HPLAPSVG-TSSCCC--VD-Y-S--VF-H-YYR-DR-	0.26457937381214364	N	1E0	1E0	1E0	1E0	1E0	1E0	3.96	1.78	3.09	3.75	2.39	2.22	1.66	2.57	2.60	3.19	3.01	1.30	4.80	2.06	3.11	1.69	1.82	2.41	3.39	2.06	1.485E-1	9.348E-1	3.596E-1	1.83E-1	6.742E-1	7.564E-1	9.63E-1	5.828E-1	5.698E-1	3.244E-1	3.898E-1	9.973E-1	6.43E-2	8.33E-1	3.512E-1	9.568E-1	9.209E-1	6.608E-1
432	3.82	1.719E-1	'QQSTKRRRRRRR-KKYRKGRR-AAARRR--NA-REK--FH-SMRGN-SR-	0.21896568970691205	N	1E0	1E0	1E0	1E0	1E0	1E0	4.08	4.92	3.96	4.07	3.93	3.24	2.29	5.23	1.39	3.18	2.13	2.47	8.20	1.90	1.55	2.36	4.31	6.56	3.70	5.18	1.312E-1	5.725E-2	1.486E-1	1.325E-1	1.531E-1	3.088E-1	7.226E-1	4.297E-2	9.937E-1	3.294E-1	7.987E-1	6.308E-1	4.132E-3	8.963E-1	9.804E-1	6.888E-1	1.036E-1	1.369E-2
433	3.29	2.951E-1	'RRRYRRRRRNNN-RRQDRDRR-AAARRR--ER-TKR--HS-PKHPP-RP-	0.21896568970691205	N	9.687E-1	9.996E-1	1E0	1E0	1E0	1E0	4.84	4.70	2.71	2.81	4.63	3.53	1.96	6.23	1.05	5.77	3.53	1.96	4.50	1.99	1.43	2.70	2.97	6.26	3.50	3.06	6.183E-2	7.091E-2	5.169E-1	4.687E-1	7.597E-2	2.308E-1	8.731E-1	1.797E-2	9.999E-1	2.651E-2	2.314E-1	8.743E-1	8.573E-2	8.621E-1	9.911E-1	5.223E-1	4.053E-1	1.746E-2
434	3.19	3.267E-1	'QQNSDDDDDNNN-NNGTNADN-QHHNNN--KD-DKP--QP-YDYYF-NV-	0.21896568970691205	N	9.998E-1	1E0	1E0	1E0	1E0	1E0	4.60	3.25	2.36	3.16	3.85	2.97	2.22	4.65	2.54	4.84	3.69	1.17	4.67	2.15	3.22	2.31	2.40	4.38	4.16	2.63	7.829E-2	3.063E-1	6.879E-1	3.367E-1	1.657E-1	4.027E-1	7.559E-1	7.402E-2	5.967E-1	6.217E-2	1.958E-1	9.994E-1	7.275E-2	7.903E-1	3.171E-1	7.138E-1	6.657E-1	9.69E-2
435	2.93	4.207E-1	'RRKFAAAAAAAA-AALDAARA-KKKVVA--VA-QAS--RY-HELLF-SL-	0.21896568970691205	N	1E0	1E0	1E0	1E0	9.986E-1	1E0	2.62	3.96	4.04	3.75	2.88	4.15	2.83	2.84	2.22	1.58	1.60	2.49	9.58	1.73	2.58	2.97	3.99	4.17	3.70	4.31	5.604E-1	1.48E-1	1.366E-1	1.835E-1	4.394E-1	1.221E-1	4.613E-1	4.581E-1	7.568E-1	9.756E-1	9.728E-1	6.218E-1	1.743E-3	9.474E-1	5.761E-1	4.028E-1	1.445E-1	1.194E-1
436	3.14	3.427E-1	'NNKIRRRRRKKKKRLAGFMKR-RRRKKK--IR-RAV--KI-ADTTS-AA-	0.19185755726718018	N	1E0	1E0	1E0	1E0	1E0	1E0	3.69	3.73	3.38	4.32	2.66	4.01	2.10	2.73	1.32	2.09	2.28	2.06	8.90	1.89	1.49	2.87	3.66	3.93	3.59	3.72	1.947E-1	1.877E-1	2.678E-1	1.025E-1	5.376E-1	1.406E-1	8.128E-1	5.051E-1	9.969E-1	8.19E-1	7.257E-1	8.307E-1	2.637E-3	8.994E-1	9.863E-1	4.434E-1	2.018E-1	1.525E-1
437	2.93	4.205E-1	'VLWYFYYYYYYYLYYQAYLEY-YYYYYY--FA-FKR--GK-KTRKK-YR-	0.19185755726718018	N	1E0	1E0	1E0	1E0	1E0	1E0	5.18	2.86	4.02	5.15	1.67	3.55	1.67	2.46	3.00	3.11	3.03	2.48	8.33	2.58	3.24	2.39	2.51	3.19	2.51	2.12	4.499E-2	4.483E-1	1.401E-1	4.614E-2	9.602E-1	2.248E-1	9.594E-1	6.366E-1	3.946E-1	3.524E-1	3.817E-1	6.269E-1	3.803E-3	5.77E-1	3.089E-1	6.706E-1	6.126E-1	3.248E-1
438	3.50	2.379E-1	'RRYHRRRRRRRRRRRRRRVRR-RRRRRRV-YS-RMM--KT-TRTTV-GT-	0.16785035510653196	N	1E0	1E0	9.99E-1	1E0	1E0	1E0	4.97	4.09	4.24	5.19	3.14	4.21	1.62	3.66	2.10	3.34	2.71	2.84	8.80	2.60	1.77	2.95	3.47	4.70	3.72	3.53	5.485E-2	1.296E-1	1.119E-1	4.437E-2	3.433E-1	1.154E-1	9.701E-1	2.026E-1	8.157E-1	2.809E-1	5.163E-1	4.567E-1	2.799E-3	5.661E-1	9.373E-1	4.111E-1	2.458E-1	7.061E-2
439	4.44	9.137E-2	'RRKHKRRRRRRRRRRRGKPRK-RRRKRRA-GG-RTS--TS-SSSSN-HH-	0.16785035510653196	N	9.978E-1	1E0	9.993E-1	1E0	1E0	1E0	5.25	5.67	5.11	4.40	5.12	3.17	2.29	7.17	1.57	4.86	3.02	3.49	8.69	2.40	1.55	2.01	4.48	8.31	4.00	6.05	4.226E-2	2.879E-2	4.789E-2	9.527E-2	4.77E-2	3.337E-1	7.219E-1	8.603E-3	9.775E-1	6.046E-2	3.851E-1	2.398E-1	2.996E-3	6.676E-1	9.804E-1	8.552E-1	8.767E-2	3.846E-3
440	4.93	5.704E-2	'IIQLVIIMMIIILLLADLCVL-LLLLVVR-FQ-MYF--FM-M-MMI-EV-	0.19895968790637192	N	9.999E-1	1E0	1E0	9.999E-1	9.87E-1	1E0	5.49	4.92	6.63	5.97	2.52	7.02	3.43	1.51	4.93	1.73	2.55	3.81	11.96	2.44	5.48	5.08	4.95	3.82	5.04	4.09	3.389E-2	5.729E-2	1.303E-2	2.231E-2	6.091E-1	9.595E-3	2.545E-1	9.846E-1	5.678E-2	9.478E-1	5.92E-1	1.736E-1	4.913E-4	6.477E-1	3.433E-2	4.919E-2	5.571E-2	1.705E-1
441	7.30	7.759E-3	'RRKQQQQQQQQQQQQRDQCRQ-QQQQQQQ-QA-QRQ--QQ-Q-QQQ-SQ-	0.19895968790637192	N	8.228E-1	9.998E-1	1E0	1E0	9.108E-1	8.479E-1	7.55	12.16	7.01	6.63	9.44	8.59	5.79	11.95	3.10	7.05	4.53	4.47	19.26	0.94	4.15	6.45	10.39	15.00	7.80	11.67	6.477E-3	4.477E-4	9.655E-3	1.298E-2	1.898E-3	3.194E-3	2.604E-2	4.945E-4	3.566E-1	9.401E-3	8.352E-2	8.835E-2	3.036E-5	1E0	1.217E-1	1.493E-2	1.102E-3	1.32E-4
442	3.15	3.372E-1	'LLKPTSSSSTTTSNNGGNGKN-NNNNNNG-IG-NAG--EG-G-GGG-AG-	0.19895968790637192	N	1E0	1E0	1E0	1E0	1E0	1E0	3.17	2.44	4.86	4.59	2.85	1.42	2.36	3.37	3.88	3.14	2.52	1.29	4.36	1.88	4.89	1.23	2.55	3.70	3.91	3.55	3.321E-1	6.451E-1	6.085E-2	7.897E-2	4.527E-1	9.92E-1	6.893E-1	2.727E-1	1.609E-1	3.424E-1	6.072E-1	9.976E-1	9.888E-2	9.035E-1	5.88E-2	9.988E-1	5.913E-1	1.938E-1
443	2.84	4.584E-1	'KKFNRRRRRLLLNFFYAFLVY-WWWYYYR-HS-KLR--KD-D-DDR-KR-	0.19895968790637192	N	1E0	1E0	1E0	1E0	1E0	1E0	4.45	3.48	2.84	4.81	2.06	4.11	1.82	2.53	1.51	2.55	2.66	1.88	9.13	2.09	1.86	2.84	3.27	3.53	2.87	2.84	9.03E-2	2.416E-1	4.559E-1	6.382E-2	8.339E-1	1.272E-1	9.224E-1	5.995E-1	9.84E-1	5.906E-1	5.405E-1	9.019E-1	2.286E-3	8.202E-1	9.082E-1	4.588E-1	2.996E-1	2.311E-1
444	5.16	4.582E-2	'IVVIIVVLLIIIILLGVLAPL-VVVLLLV-SM-MIV--VI-V-IVT-FV-	0.19895968790637192	N	6.912E-1	1.271E-1	1E0	1E0	1E0	9.95E-1	4.14	2.80	33.30	30.65	3.75	4.84	12.44	1.03	27.39	2.59	4.71	10.67	7.38	8.65	31.79	4.17	4.42	1.93	5.46	5.64	1.23E-1	4.762E-1	1.174E-6	1.924E-6	1.831E-1	6.182E-2	3.927E-4	9.999E-1	3.762E-6	5.715E-1	7.01E-2	9.466E-4	7.368E-3	3.087E-3	1.546E-6	1.193E-1	9.291E-2	8.845E-1
445	7.24	8.157E-3	'YYYYYYYYYYYYYYYFFYEKY-YYYYYYF-FR-HYY--YY-Y-YYY-YY-	0.19895968790637192	N	1E0	1E0	1E0	1.427E-1	1E0	7.493E-1	12.98	8.27	8.09	10.87	4.00	11.23	4.47	5.72	7.09	7.51	7.37	7.10	13.89	6.76	7.32	8.89	7.15	7.14	5.76	1.01	3.07E-4	3.95E-3	4.449E-3	8.527E-4	1.423E-1	7.076E-4	8.857E-2	2.776E-2	9.107E-3	6.708E-3	7.372E-3	9.033E-3	2.072E-4	1.169E-2	7.681E-3	2.649E-3	8.674E-3	8.749E-3
446	4.70	7.074E-2	'NNNNNNNNNDDDDNNSRNHGN-NNNNNNA-AA-NNN--VN-N-NNN-EN-	0.19895968790637192	N	1E0	1E0	1E0	9.354E-1	1E0	9.628E-1	4.73	4.20	4.29	4.73	5.65	4.58	3.32	4.77	4.67	4.74	4.55	0.66	6.97	2.52	5.57	3.39	4.28	4.99	8.21	5.99	6.879E-2	1.162E-1	1.065E-1	6.854E-2	2.949E-2	7.926E-2	2.87E-1	6.637E-2	7.276E-2	6.794E-2	8.185E-2	1E0	9.969E-3	6.067E-1	3.169E-2	2.651E-1	1.073E-1	5.355E-2
447	N/A	N/A	'---------------A----------------------------------	0.9916975092527756	Y	N/A	N/A	N/A	N/A	N/A	N/A	N/A	N/A	N/A	N/A	N/A	N/A	N/A	N/A	N/A	N/A	N/A	N/A	N/A	N/A	N/A	N/A	N/A	N/A	N/A	N/A	N/A	N/A	N/A	N/A	N/A	N/A	N/A	N/A	N/A	N/A	N/A	N/A	N/A	N/A	N/A	N/A	N/A	N/A
448	N/A	N/A	'---------------A----------------------------------	0.9916975092527756	Y	N/A	N/A	N/A	N/A	N/A	N/A	N/A	N/A	N/A	N/A	N/A	N/A	N/A	N/A	N/A	N/A	N/A	N/A	N/A	N/A	N/A	N/A	N/A	N/A	N/A	N/A	N/A	N/A	N/A	N/A	N/A	N/A	N/A	N/A	N/A	N/A	N/A	N/A	N/A	N/A	N/A	N/A	N/A	N/A
449	N/A	N/A	'---------------W----------------------------------	0.9916975092527756	Y	N/A	N/A	N/A	N/A	N/A	N/A	N/A	N/A	N/A	N/A	N/A	N/A	N/A	N/A	N/A	N/A	N/A	N/A	N/A	N/A	N/A	N/A	N/A	N/A	N/A	N/A	N/A	N/A	N/A	N/A	N/A	N/A	N/A	N/A	N/A	N/A	N/A	N/A	N/A	N/A	N/A	N/A	N/A	N/A
450	N/A	N/A	'---------------G-------------------------------T--	0.9787936380914272	Y	N/A	N/A	N/A	N/A	N/A	N/A	N/A	N/A	N/A	N/A	N/A	N/A	N/A	N/A	N/A	N/A	N/A	N/A	N/A	N/A	N/A	N/A	N/A	N/A	N/A	N/A	N/A	N/A	N/A	N/A	N/A	N/A	N/A	N/A	N/A	N/A	N/A	N/A	N/A	N/A	N/A	N/A	N/A	N/A
451	N/A	N/A	'---------------W-------------------------------L--	0.9787936380914272	Y	N/A	N/A	N/A	N/A	N/A	N/A	N/A	N/A	N/A	N/A	N/A	N/A	N/A	N/A	N/A	N/A	N/A	N/A	N/A	N/A	N/A	N/A	N/A	N/A	N/A	N/A	N/A	N/A	N/A	N/A	N/A	N/A	N/A	N/A	N/A	N/A	N/A	N/A	N/A	N/A	N/A	N/A	N/A	N/A
452	N/A	N/A	'---------------G-------------------------------Q--	0.9787936380914272	Y	N/A	N/A	N/A	N/A	N/A	N/A	N/A	N/A	N/A	N/A	N/A	N/A	N/A	N/A	N/A	N/A	N/A	N/A	N/A	N/A	N/A	N/A	N/A	N/A	N/A	N/A	N/A	N/A	N/A	N/A	N/A	N/A	N/A	N/A	N/A	N/A	N/A	N/A	N/A	N/A	N/A	N/A	N/A	N/A
453	N/A	N/A	'---------------V-------------------------------G--	0.9787936380914272	Y	N/A	N/A	N/A	N/A	N/A	N/A	N/A	N/A	N/A	N/A	N/A	N/A	N/A	N/A	N/A	N/A	N/A	N/A	N/A	N/A	N/A	N/A	N/A	N/A	N/A	N/A	N/A	N/A	N/A	N/A	N/A	N/A	N/A	N/A	N/A	N/A	N/A	N/A	N/A	N/A	N/A	N/A	N/A	N/A
454	N/A	N/A	'---------------F---------------E---------------F--	0.9512853856156845	Y	N/A	N/A	N/A	N/A	N/A	N/A	N/A	N/A	N/A	N/A	N/A	N/A	N/A	N/A	N/A	N/A	N/A	N/A	N/A	N/A	N/A	N/A	N/A	N/A	N/A	N/A	N/A	N/A	N/A	N/A	N/A	N/A	N/A	N/A	N/A	N/A	N/A	N/A	N/A	N/A	N/A	N/A	N/A	N/A
455	N/A	N/A	'---------------R---------------S---------------C--	0.9512853856156845	Y	N/A	N/A	N/A	N/A	N/A	N/A	N/A	N/A	N/A	N/A	N/A	N/A	N/A	N/A	N/A	N/A	N/A	N/A	N/A	N/A	N/A	N/A	N/A	N/A	N/A	N/A	N/A	N/A	N/A	N/A	N/A	N/A	N/A	N/A	N/A	N/A	N/A	N/A	N/A	N/A	N/A	N/A	N/A	N/A
456	N/A	N/A	'---------------S---L-----------E---------------T--	0.9365809742922876	Y	N/A	N/A	N/A	N/A	N/A	N/A	N/A	N/A	N/A	N/A	N/A	N/A	N/A	N/A	N/A	N/A	N/A	N/A	N/A	N/A	N/A	N/A	N/A	N/A	N/A	N/A	N/A	N/A	N/A	N/A	N/A	N/A	N/A	N/A	N/A	N/A	N/A	N/A	N/A	N/A	N/A	N/A	N/A	N/A
457	N/A	N/A	'---------------E---Q-----------S---------------P--	0.9365809742922876	Y	N/A	N/A	N/A	N/A	N/A	N/A	N/A	N/A	N/A	N/A	N/A	N/A	N/A	N/A	N/A	N/A	N/A	N/A	N/A	N/A	N/A	N/A	N/A	N/A	N/A	N/A	N/A	N/A	N/A	N/A	N/A	N/A	N/A	N/A	N/A	N/A	N/A	N/A	N/A	N/A	N/A	N/A	N/A	N/A
458	N/A	N/A	'---------------N---E-----------G---------------G--	0.9365809742922876	Y	N/A	N/A	N/A	N/A	N/A	N/A	N/A	N/A	N/A	N/A	N/A	N/A	N/A	N/A	N/A	N/A	N/A	N/A	N/A	N/A	N/A	N/A	N/A	N/A	N/A	N/A	N/A	N/A	N/A	N/A	N/A	N/A	N/A	N/A	N/A	N/A	N/A	N/A	N/A	N/A	N/A	N/A	N/A	N/A
459	5.46	3.492E-2	'FFLIFFFFFAAAFAVS-VAEV-VVVVVVF--A-FCF-FFF-F-FFF-FF-	0.23337001100330101	N	5.955E-1	7.256E-1	1E0	1E0	1E0	9.993E-1	4.80	3.33	12.01	10.40	1.26	5.13	6.61	2.28	9.31	2.69	3.79	5.69	10.90	5.59	11.18	4.61	5.52	3.44	5.39	5.65	6.402E-2	2.82E-1	4.794E-4	1.094E-3	9.982E-1	4.726E-2	1.318E-2	7.254E-1	2.046E-3	5.229E-1	1.773E-1	2.829E-2	8.395E-4	3.1E-2	7.259E-4	7.74E-2	3.296E-2	2.514E-1
460	7.04	9.447E-3	'LLLLLLLLLLLLLLLP-LLLL-LLLLLLL--P-LLL-SLL-L-LLL-SL-	0.23337001100330101	N	5.486E-1	1.29E-1	1E0	9.998E-1	1E0	1E0	4.96	5.67	33.03	31.17	3.61	7.45	12.71	2.53	26.96	0.50	4.22	10.69	5.73	9.12	31.40	6.76	7.31	4.97	6.38	7.33	5.535E-2	2.879E-2	1.232E-6	1.741E-6	2.127E-1	6.959E-3	3.461E-4	6.006E-1	4.13E-6	1E0	1.143E-1	9.36E-4	2.745E-2	2.297E-3	1.664E-6	1.168E-2	7.749E-3	5.445E-2
461	5.91	2.339E-2	'EEDEEEEEEEEEEEEC-EPGE-EEEEEEE--A-EEE-FEE-E-EEE-FE-	0.23337001100330101	N	9.892E-1	9.543E-1	5.127E-1	1E0	9.843E-1	9.812E-1	6.01	6.66	2.79	0.71	5.81	6.28	5.32	6.88	5.82	5.62	4.44	3.91	7.93	3.52	6.10	5.34	6.26	7.97	6.65	6.42	2.157E-2	1.272E-2	4.815E-1	1E0	2.547E-2	1.727E-2	3.947E-2	1.067E-2	2.543E-2	3.008E-2	9.12E-2	1.561E-1	4.957E-3	2.336E-1	2.002E-2	3.87E-2	1.751E-2	4.828E-3
462	8.41	3.607E-3	'KKKRRRRRRRRRRRRRRRARR-RRRRRRR--R-RRR-DHR-R-RRR-DR-	0.22196658997699314	N	1.406E-1	2.344E-1	7.634E-1	9.473E-1	7.861E-1	9.998E-1	11.31	11.50	7.53	7.97	9.61	9.38	5.08	12.41	1.97	10.56	7.08	6.01	17.47	4.86	0.70	7.10	8.83	14.14	7.42	9.11	6.795E-4	6.166E-4	6.577E-3	4.844E-3	1.708E-3	1.959E-3	4.954E-2	3.977E-4	8.685E-1	1.003E-3	9.182E-3	2.149E-2	5.393E-5	6.067E-2	1E0	9.047E-3	2.757E-3	1.864E-4
463	10.04	1.334E-3	'PPPPPPPPPPPPPPPLPPPRP-PPPPPPP--P-PPP-PPP-P-PPP-PP-	0.22196658997699314	N	9.89E-1	1E0	1E0	6.555E-1	1.171E-1	7.378E-2	8.88	10.42	12.30	12.92	10.04	9.72	9.14	13.16	10.05	11.57	7.37	7.36	0.35	8.30	12.27	8.78	9.56	13.23	11.02	10.10	2.669E-3	1.085E-3	4.185E-4	3.143E-4	1.34E-3	1.608E-3	2.272E-3	2.834E-4	1.329E-3	5.942E-4	7.385E-3	7.463E-3	1E0	3.86E-3	4.247E-4	2.837E-3	1.767E-3	2.745E-4
464	3.11	3.529E-1	'LLRVARRRRRRRHRRRCRRER-RRRRRRV--A-RTS-GCA-A-SST-GT-	0.22196658997699314	N	1E0	1E0	1E0	1E0	1E0	1E0	3.65	3.45	3.77	4.19	2.74	3.01	1.83	3.21	1.92	2.07	1.93	2.46	7.60	2.16	1.72	2.10	3.28	4.40	3.46	3.87	2.043E-1	2.495E-1	1.793E-1	1.174E-1	5.007E-1	3.902E-1	9.191E-1	3.198E-1	8.893E-1	8.292E-1	8.859E-1	6.364E-1	6.282E-3	7.864E-1	9.494E-1	8.136E-1	2.974E-1	9.533E-2
465	5.01	5.29E-2	'NNTFGGGGGGGGGGGRSG-MA-GGGGGGG--P-GGG--GG-G-GGG-TG-	0.2458737621286386	N	1E0	1E0	1E0	9.438E-1	9.97E-1	9.999E-1	4.80	3.98	12.04	11.61	4.31	0.60	5.26	6.24	9.63	5.87	3.76	2.84	5.19	3.72	10.79	1.40	3.40	6.28	4.97	5.04	6.433E-2	1.451E-1	4.739E-4	5.84E-4	1.045E-1	1E0	4.161E-2	1.786E-2	1.696E-3	2.421E-2	1.828E-1	4.588E-1	4.461E-2	1.895E-1	8.866E-4	9.936E-1	2.646E-1	1.719E-2
466	3.71	1.917E-1	'AAKNWVVLLWWWWWWWEW-WW-WWWWWWW----WWW--WL-L-WWW-WW-	0.27338201460438133	N	1E0	1E0	1E0	9.992E-1	1E0	1E0	5.52	4.31	7.46	6.53	1.82	4.82	3.04	3.34	5.63	3.24	3.01	3.62	12.15	2.26	6.87	3.01	3.67	4.67	1.57	3.74	3.3E-2	1.038E-1	6.926E-3	1.405E-2	9.229E-1	6.295E-2	3.761E-1	2.792E-1	2.998E-2	3.108E-1	3.893E-1	2.091E-1	4.492E-4	7.355E-1	1.072E-2	3.872E-1	1.989E-1	7.327E-2
467	2.80	4.73E-1	'AALRMAAHHAAAPAAGEA-VA-AAAGAAK----KKK--IK-R-RKK-AK-	0.27338201460438133	N	1E0	1E0	1E0	1E0	1E0	1E0	2.21	3.70	3.51	3.37	3.06	2.47	2.52	3.72	1.85	1.96	1.76	1.66	5.21	1.82	2.47	2.29	3.82	4.78	3.79	4.48	7.639E-1	1.928E-1	2.342E-1	2.718E-1	3.687E-1	6.344E-1	6.082E-1	1.895E-1	9.131E-1	8.714E-1	9.384E-1	9.626E-1	4.37E-2	9.212E-1	6.314E-1	7.214E-1	1.711E-1	6.555E-2
468	4.00	1.42E-1	'SSAHAIIAALLLAFFFGF-TF-FFFFFFC----ACC--CC-C-CCC-GC-	0.27338201460438133	N	9.916E-1	7.642E-1	1E0	1E0	1E0	1E0	3.51	2.23	16.14	13.96	2.25	2.73	5.57	2.10	12.38	2.52	3.36	5.52	7.18	4.45	15.54	2.42	3.63	2.90	4.35	4.62	2.352E-1	7.517E-1	8.602E-5	2.011E-4	7.434E-1	5.061E-1	3.17E-2	8.12E-1	4.027E-4	6.056E-1	2.737E-1	3.291E-2	8.488E-3	9.084E-2	1.073E-4	6.551E-1	2.089E-1	4.341E-1
469	3.01	3.888E-1	'AAYTV--II---I--PL--S--------H----AFF--FF-F-FFF-EF-	0.49274782434730435	N	9.999E-1	9.962E-1	1E0	1E0	1E0	1E0	3.71	2.24	8.74	7.33	1.30	2.99	3.43	1.54	6.98	2.07	2.52	3.23	6.26	2.55	8.70	2.36	2.90	2.47	3.11	3.03	1.916E-1	7.489E-1	2.913E-3	7.621E-3	9.974E-1	3.982E-1	2.547E-1	9.815E-1	9.863E-3	8.278E-1	6.051E-1	3.128E-1	1.757E-2	5.934E-1	2.985E-3	6.871E-1	4.322E-1	6.328E-1
470	N/A	N/A	'---I-----------VG--D---------------------------A--	0.9220766229868961	Y	N/A	N/A	N/A	N/A	N/A	N/A	N/A	N/A	N/A	N/A	N/A	N/A	N/A	N/A	N/A	N/A	N/A	N/A	N/A	N/A	N/A	N/A	N/A	N/A	N/A	N/A	N/A	N/A	N/A	N/A	N/A	N/A	N/A	N/A	N/A	N/A	N/A	N/A	N/A	N/A	N/A	N/A	N/A	N/A
471	N/A	N/A	'---S-----------SQ--K---------------------------P--	0.9220766229868961	Y	N/A	N/A	N/A	N/A	N/A	N/A	N/A	N/A	N/A	N/A	N/A	N/A	N/A	N/A	N/A	N/A	N/A	N/A	N/A	N/A	N/A	N/A	N/A	N/A	N/A	N/A	N/A	N/A	N/A	N/A	N/A	N/A	N/A	N/A	N/A	N/A	N/A	N/A	N/A	N/A	N/A	N/A	N/A	N/A
472	N/A	N/A	'---T-----------RP--L---------------------------A--	0.9220766229868961	Y	N/A	N/A	N/A	N/A	N/A	N/A	N/A	N/A	N/A	N/A	N/A	N/A	N/A	N/A	N/A	N/A	N/A	N/A	N/A	N/A	N/A	N/A	N/A	N/A	N/A	N/A	N/A	N/A	N/A	N/A	N/A	N/A	N/A	N/A	N/A	N/A	N/A	N/A	N/A	N/A	N/A	N/A	N/A	N/A
473	N/A	N/A	'----------------Y--G---------------------------A--	0.9609882964889466	Y	N/A	N/A	N/A	N/A	N/A	N/A	N/A	N/A	N/A	N/A	N/A	N/A	N/A	N/A	N/A	N/A	N/A	N/A	N/A	N/A	N/A	N/A	N/A	N/A	N/A	N/A	N/A	N/A	N/A	N/A	N/A	N/A	N/A	N/A	N/A	N/A	N/A	N/A	N/A	N/A	N/A	N/A	N/A	N/A
474	N/A	N/A	'----------------W--D---------------------------G--	0.9609882964889466	Y	N/A	N/A	N/A	N/A	N/A	N/A	N/A	N/A	N/A	N/A	N/A	N/A	N/A	N/A	N/A	N/A	N/A	N/A	N/A	N/A	N/A	N/A	N/A	N/A	N/A	N/A	N/A	N/A	N/A	N/A	N/A	N/A	N/A	N/A	N/A	N/A	N/A	N/A	N/A	N/A	N/A	N/A	N/A	N/A
475	N/A	N/A	'----------------A--R---------------------------I--	0.9609882964889466	Y	N/A	N/A	N/A	N/A	N/A	N/A	N/A	N/A	N/A	N/A	N/A	N/A	N/A	N/A	N/A	N/A	N/A	N/A	N/A	N/A	N/A	N/A	N/A	N/A	N/A	N/A	N/A	N/A	N/A	N/A	N/A	N/A	N/A	N/A	N/A	N/A	N/A	N/A	N/A	N/A	N/A	N/A	N/A	N/A
476	N/A	N/A	'----------------G--G---------------------------R--	0.9609882964889466	Y	N/A	N/A	N/A	N/A	N/A	N/A	N/A	N/A	N/A	N/A	N/A	N/A	N/A	N/A	N/A	N/A	N/A	N/A	N/A	N/A	N/A	N/A	N/A	N/A	N/A	N/A	N/A	N/A	N/A	N/A	N/A	N/A	N/A	N/A	N/A	N/A	N/A	N/A	N/A	N/A	N/A	N/A	N/A	N/A
477	2.95	4.113E-1	'PPTYLFFFFLLLFIIPRI-IV-TVVVIVAMK--SLA--IL-L-III-AV-	0.20616184855456637	N	1E0	1E0	1E0	1E0	1E0	1E0	3.17	2.15	6.70	6.03	1.69	3.50	2.92	1.18	5.05	1.61	2.18	2.57	3.64	2.40	6.26	2.99	3.14	1.94	3.70	2.81	3.326E-1	7.887E-1	1.228E-2	2.119E-2	9.554E-1	2.384E-1	4.252E-1	9.993E-1	5.07E-2	9.71E-1	7.764E-1	5.813E-1	2.068E-1	6.657E-1	1.748E-2	3.978E-1	3.423E-1	8.807E-1
478	6.34	1.642E-2	'YYYYYYYYYYYYYYYKAN-LY-YYYYYYYIL--YYY--YY-Y-YYY-MY-	0.20616184855456637	N	1E0	1E0	1E0	6.042E-1	1E0	6.668E-1	11.51	5.05	13.62	12.42	4.06	7.58	5.96	4.13	13.01	7.03	8.04	6.70	13.64	5.70	14.61	5.90	4.62	4.53	5.49	1.18	6.13E-4	5.052E-2	2.317E-4	3.954E-4	1.341E-1	6.358E-3	2.251E-2	1.241E-1	3.023E-4	9.503E-3	4.597E-3	1.233E-2	2.299E-4	2.818E-2	1.539E-4	2.358E-2	7.634E-2	8.328E-2
479	10.95	8.163E-4	'HHHHHHHHHHHHHHHRHH-DH-HHHHHHHRN--HHH--HH-H-HHH-KH-	0.20616184855456637	N	3.227E-2	9.999E-1	9.58E-1	1E0	1E0	1E0	20.55	20.73	7.86	10.80	21.80	13.00	0.55	27.67	4.56	26.43	17.99	4.13	19.41	4.74	5.17	9.34	8.34	26.51	11.09	7.98	2.073E-5	1.969E-5	5.216E-3	8.813E-4	1.46E-5	3.044E-4	1E0	3.538E-6	8.16E-2	4.654E-6	4.549E-5	1.245E-1	2.897E-5	6.825E-2	4.538E-2	2.013E-3	3.763E-3	4.568E-6
480	5.51	3.34E-2	'FFIIVMMVVAAALAASIA-IA-VVVVAAIAL--LFF--FF-F-FFF-PF-	0.20616184855456637	N	5.256E-1	1.711E-1	1E0	1E0	1E0	1E0	2.86	3.15	31.95	29.54	2.29	4.80	12.22	1.85	25.43	1.81	3.63	9.54	7.98	8.06	28.70	4.74	5.50	3.09	5.51	6.33	4.485E-1	3.375E-1	1.502E-6	2.395E-6	7.239E-1	6.421E-2	4.347E-4	9.122E-1	5.851E-6	9.24E-1	2.074E-1	1.781E-3	4.794E-3	4.554E-3	2.845E-6	6.827E-2	3.357E-2	3.587E-1
481	3.69	1.959E-1	'LFVYLIIMMLLLFYYAAY-GF-FFFFFFFFF--ASA--AL-L-SAT-KA-	0.20616184855456637	N	9.975E-1	9.503E-1	1E0	1E0	1E0	1E0	3.79	3.03	12.25	10.32	1.44	3.61	4.74	1.99	9.44	2.00	2.62	4.30	8.74	3.26	11.36	2.80	3.76	3.33	3.51	4.28	1.758E-1	3.811E-1	4.279E-4	1.145E-3	9.91E-1	2.113E-1	6.837E-2	8.598E-1	1.89E-3	8.58E-1	5.588E-1	1.052E-1	2.905E-3	3.031E-1	6.599E-4	4.756E-1	1.819E-1	2.839E-1
482	5.64	2.955E-2	'IIITVVVVVVVVVVVVVV-VV-IIIVVVVFA--VVV--VV-V-VVV-RV-	0.20616184855456637	N	5.524E-1	9.176E-1	1E0	1E0	1E0	6.625E-1	8.36	2.78	11.11	11.00	4.45	6.29	5.77	2.39	9.34	5.46	7.04	5.08	14.94	5.52	10.27	4.81	4.98	1.09	7.80	5.25	3.73E-3	4.822E-1	7.52E-4	7.941E-4	9.07E-2	1.711E-2	2.654E-2	6.713E-1	2.003E-3	3.47E-2	9.423E-3	4.912E-2	1.351E-4	3.303E-2	1.173E-3	6.371E-2	5.426E-2	9.998E-1
483	N/A	N/A	'---------------GA------------------------L-----L--	0.9407822346704009	Y	N/A	N/A	N/A	N/A	N/A	N/A	N/A	N/A	N/A	N/A	N/A	N/A	N/A	N/A	N/A	N/A	N/A	N/A	N/A	N/A	N/A	N/A	N/A	N/A	N/A	N/A	N/A	N/A	N/A	N/A	N/A	N/A	N/A	N/A	N/A	N/A	N/A	N/A	N/A	N/A	N/A	N/A	N/A	N/A
484	N/A	N/A	'---------------TV------------------------H-----A--	0.9407822346704009	Y	N/A	N/A	N/A	N/A	N/A	N/A	N/A	N/A	N/A	N/A	N/A	N/A	N/A	N/A	N/A	N/A	N/A	N/A	N/A	N/A	N/A	N/A	N/A	N/A	N/A	N/A	N/A	N/A	N/A	N/A	N/A	N/A	N/A	N/A	N/A	N/A	N/A	N/A	N/A	N/A	N/A	N/A	N/A	N/A
485	N/A	N/A	'---------------RA------------------------P-----L--	0.9407822346704009	Y	N/A	N/A	N/A	N/A	N/A	N/A	N/A	N/A	N/A	N/A	N/A	N/A	N/A	N/A	N/A	N/A	N/A	N/A	N/A	N/A	N/A	N/A	N/A	N/A	N/A	N/A	N/A	N/A	N/A	N/A	N/A	N/A	N/A	N/A	N/A	N/A	N/A	N/A	N/A	N/A	N/A	N/A	N/A	N/A
486	N/A	N/A	'---------------AR------------------------L-----A--	0.9407822346704009	Y	N/A	N/A	N/A	N/A	N/A	N/A	N/A	N/A	N/A	N/A	N/A	N/A	N/A	N/A	N/A	N/A	N/A	N/A	N/A	N/A	N/A	N/A	N/A	N/A	N/A	N/A	N/A	N/A	N/A	N/A	N/A	N/A	N/A	N/A	N/A	N/A	N/A	N/A	N/A	N/A	N/A	N/A	N/A	N/A
487	N/A	N/A	'---------------CL------------------------A-----A--	0.9407822346704009	Y	N/A	N/A	N/A	N/A	N/A	N/A	N/A	N/A	N/A	N/A	N/A	N/A	N/A	N/A	N/A	N/A	N/A	N/A	N/A	N/A	N/A	N/A	N/A	N/A	N/A	N/A	N/A	N/A	N/A	N/A	N/A	N/A	N/A	N/A	N/A	N/A	N/A	N/A	N/A	N/A	N/A	N/A	N/A	N/A
488	N/A	N/A	'---------------SG------------------------L-----S--	0.9407822346704009	Y	N/A	N/A	N/A	N/A	N/A	N/A	N/A	N/A	N/A	N/A	N/A	N/A	N/A	N/A	N/A	N/A	N/A	N/A	N/A	N/A	N/A	N/A	N/A	N/A	N/A	N/A	N/A	N/A	N/A	N/A	N/A	N/A	N/A	N/A	N/A	N/A	N/A	N/A	N/A	N/A	N/A	N/A	N/A	N/A
489	N/A	N/A	'---------------ML------------------------Q-----H--	0.9407822346704009	Y	N/A	N/A	N/A	N/A	N/A	N/A	N/A	N/A	N/A	N/A	N/A	N/A	N/A	N/A	N/A	N/A	N/A	N/A	N/A	N/A	N/A	N/A	N/A	N/A	N/A	N/A	N/A	N/A	N/A	N/A	N/A	N/A	N/A	N/A	N/A	N/A	N/A	N/A	N/A	N/A	N/A	N/A	N/A	N/A
490	N/A	N/A	'---------------SD------------------------T-----Q--	0.9407822346704009	Y	N/A	N/A	N/A	N/A	N/A	N/A	N/A	N/A	N/A	N/A	N/A	N/A	N/A	N/A	N/A	N/A	N/A	N/A	N/A	N/A	N/A	N/A	N/A	N/A	N/A	N/A	N/A	N/A	N/A	N/A	N/A	N/A	N/A	N/A	N/A	N/A	N/A	N/A	N/A	N/A	N/A	N/A	N/A	N/A
491	N/A	N/A	'---------------GY------------------------Y-----A--	0.9407822346704009	Y	N/A	N/A	N/A	N/A	N/A	N/A	N/A	N/A	N/A	N/A	N/A	N/A	N/A	N/A	N/A	N/A	N/A	N/A	N/A	N/A	N/A	N/A	N/A	N/A	N/A	N/A	N/A	N/A	N/A	N/A	N/A	N/A	N/A	N/A	N/A	N/A	N/A	N/A	N/A	N/A	N/A	N/A	N/A	N/A
492	N/A	N/A	'---------------LV------------------------D-----S--	0.9407822346704009	Y	N/A	N/A	N/A	N/A	N/A	N/A	N/A	N/A	N/A	N/A	N/A	N/A	N/A	N/A	N/A	N/A	N/A	N/A	N/A	N/A	N/A	N/A	N/A	N/A	N/A	N/A	N/A	N/A	N/A	N/A	N/A	N/A	N/A	N/A	N/A	N/A	N/A	N/A	N/A	N/A	N/A	N/A	N/A	N/A
493	N/A	N/A	'---------------RA------------------------L-----K--	0.9407822346704009	Y	N/A	N/A	N/A	N/A	N/A	N/A	N/A	N/A	N/A	N/A	N/A	N/A	N/A	N/A	N/A	N/A	N/A	N/A	N/A	N/A	N/A	N/A	N/A	N/A	N/A	N/A	N/A	N/A	N/A	N/A	N/A	N/A	N/A	N/A	N/A	N/A	N/A	N/A	N/A	N/A	N/A	N/A	N/A	N/A
494	N/A	N/A	'---------------Y-------------------------V-----P--	0.9521856556967088	Y	N/A	N/A	N/A	N/A	N/A	N/A	N/A	N/A	N/A	N/A	N/A	N/A	N/A	N/A	N/A	N/A	N/A	N/A	N/A	N/A	N/A	N/A	N/A	N/A	N/A	N/A	N/A	N/A	N/A	N/A	N/A	N/A	N/A	N/A	N/A	N/A	N/A	N/A	N/A	N/A	N/A	N/A	N/A	N/A
495	N/A	N/A	'---------------G-------------------------V-----S--	0.9521856556967088	Y	N/A	N/A	N/A	N/A	N/A	N/A	N/A	N/A	N/A	N/A	N/A	N/A	N/A	N/A	N/A	N/A	N/A	N/A	N/A	N/A	N/A	N/A	N/A	N/A	N/A	N/A	N/A	N/A	N/A	N/A	N/A	N/A	N/A	N/A	N/A	N/A	N/A	N/A	N/A	N/A	N/A	N/A	N/A	N/A
496	N/A	N/A	'---------------C-------------------------P-----L--	0.9521856556967088	Y	N/A	N/A	N/A	N/A	N/A	N/A	N/A	N/A	N/A	N/A	N/A	N/A	N/A	N/A	N/A	N/A	N/A	N/A	N/A	N/A	N/A	N/A	N/A	N/A	N/A	N/A	N/A	N/A	N/A	N/A	N/A	N/A	N/A	N/A	N/A	N/A	N/A	N/A	N/A	N/A	N/A	N/A	N/A	N/A
497	N/A	N/A	'---------------G-------------------------K-----A--	0.9521856556967088	Y	N/A	N/A	N/A	N/A	N/A	N/A	N/A	N/A	N/A	N/A	N/A	N/A	N/A	N/A	N/A	N/A	N/A	N/A	N/A	N/A	N/A	N/A	N/A	N/A	N/A	N/A	N/A	N/A	N/A	N/A	N/A	N/A	N/A	N/A	N/A	N/A	N/A	N/A	N/A	N/A	N/A	N/A	N/A	N/A
498	N/A	N/A	'---------------Q-------------------------A-----A--	0.9521856556967088	Y	N/A	N/A	N/A	N/A	N/A	N/A	N/A	N/A	N/A	N/A	N/A	N/A	N/A	N/A	N/A	N/A	N/A	N/A	N/A	N/A	N/A	N/A	N/A	N/A	N/A	N/A	N/A	N/A	N/A	N/A	N/A	N/A	N/A	N/A	N/A	N/A	N/A	N/A	N/A	N/A	N/A	N/A	N/A	N/A
499	N/A	N/A	'---------------G-------------------------A-----C--	0.9521856556967088	Y	N/A	N/A	N/A	N/A	N/A	N/A	N/A	N/A	N/A	N/A	N/A	N/A	N/A	N/A	N/A	N/A	N/A	N/A	N/A	N/A	N/A	N/A	N/A	N/A	N/A	N/A	N/A	N/A	N/A	N/A	N/A	N/A	N/A	N/A	N/A	N/A	N/A	N/A	N/A	N/A	N/A	N/A	N/A	N/A
500	N/A	N/A	'---------------P-------------------------I-----D--	0.9521856556967088	Y	N/A	N/A	N/A	N/A	N/A	N/A	N/A	N/A	N/A	N/A	N/A	N/A	N/A	N/A	N/A	N/A	N/A	N/A	N/A	N/A	N/A	N/A	N/A	N/A	N/A	N/A	N/A	N/A	N/A	N/A	N/A	N/A	N/A	N/A	N/A	N/A	N/A	N/A	N/A	N/A	N/A	N/A	N/A	N/A
501	N/A	N/A	'---------------G-------------------------G--------	0.9650895268580572	Y	N/A	N/A	N/A	N/A	N/A	N/A	N/A	N/A	N/A	N/A	N/A	N/A	N/A	N/A	N/A	N/A	N/A	N/A	N/A	N/A	N/A	N/A	N/A	N/A	N/A	N/A	N/A	N/A	N/A	N/A	N/A	N/A	N/A	N/A	N/A	N/A	N/A	N/A	N/A	N/A	N/A	N/A	N/A	N/A
502	N/A	N/A	'---------------R-------------------------K--------	0.9650895268580572	Y	N/A	N/A	N/A	N/A	N/A	N/A	N/A	N/A	N/A	N/A	N/A	N/A	N/A	N/A	N/A	N/A	N/A	N/A	N/A	N/A	N/A	N/A	N/A	N/A	N/A	N/A	N/A	N/A	N/A	N/A	N/A	N/A	N/A	N/A	N/A	N/A	N/A	N/A	N/A	N/A	N/A	N/A	N/A	N/A
503	N/A	N/A	'---------------W-------------------------K--------	0.9650895268580572	Y	N/A	N/A	N/A	N/A	N/A	N/A	N/A	N/A	N/A	N/A	N/A	N/A	N/A	N/A	N/A	N/A	N/A	N/A	N/A	N/A	N/A	N/A	N/A	N/A	N/A	N/A	N/A	N/A	N/A	N/A	N/A	N/A	N/A	N/A	N/A	N/A	N/A	N/A	N/A	N/A	N/A	N/A	N/A	N/A
504	N/A	N/A	'---------------T-------------------------C--------	0.9650895268580572	Y	N/A	N/A	N/A	N/A	N/A	N/A	N/A	N/A	N/A	N/A	N/A	N/A	N/A	N/A	N/A	N/A	N/A	N/A	N/A	N/A	N/A	N/A	N/A	N/A	N/A	N/A	N/A	N/A	N/A	N/A	N/A	N/A	N/A	N/A	N/A	N/A	N/A	N/A	N/A	N/A	N/A	N/A	N/A	N/A
505	N/A	N/A	'---------------R-------------------------G--------	0.9650895268580572	Y	N/A	N/A	N/A	N/A	N/A	N/A	N/A	N/A	N/A	N/A	N/A	N/A	N/A	N/A	N/A	N/A	N/A	N/A	N/A	N/A	N/A	N/A	N/A	N/A	N/A	N/A	N/A	N/A	N/A	N/A	N/A	N/A	N/A	N/A	N/A	N/A	N/A	N/A	N/A	N/A	N/A	N/A	N/A	N/A
506	N/A	N/A	'---------------P-------------------------K--------	0.9650895268580572	Y	N/A	N/A	N/A	N/A	N/A	N/A	N/A	N/A	N/A	N/A	N/A	N/A	N/A	N/A	N/A	N/A	N/A	N/A	N/A	N/A	N/A	N/A	N/A	N/A	N/A	N/A	N/A	N/A	N/A	N/A	N/A	N/A	N/A	N/A	N/A	N/A	N/A	N/A	N/A	N/A	N/A	N/A	N/A	N/A
507	N/A	N/A	'---------------L-------------------------T--------	0.9650895268580572	Y	N/A	N/A	N/A	N/A	N/A	N/A	N/A	N/A	N/A	N/A	N/A	N/A	N/A	N/A	N/A	N/A	N/A	N/A	N/A	N/A	N/A	N/A	N/A	N/A	N/A	N/A	N/A	N/A	N/A	N/A	N/A	N/A	N/A	N/A	N/A	N/A	N/A	N/A	N/A	N/A	N/A	N/A	N/A	N/A
508	N/A	N/A	'---------------R-------------------------T--------	0.9650895268580572	Y	N/A	N/A	N/A	N/A	N/A	N/A	N/A	N/A	N/A	N/A	N/A	N/A	N/A	N/A	N/A	N/A	N/A	N/A	N/A	N/A	N/A	N/A	N/A	N/A	N/A	N/A	N/A	N/A	N/A	N/A	N/A	N/A	N/A	N/A	N/A	N/A	N/A	N/A	N/A	N/A	N/A	N/A	N/A	N/A
509	N/A	N/A	'---------------I-------------------------L--------	0.9650895268580572	Y	N/A	N/A	N/A	N/A	N/A	N/A	N/A	N/A	N/A	N/A	N/A	N/A	N/A	N/A	N/A	N/A	N/A	N/A	N/A	N/A	N/A	N/A	N/A	N/A	N/A	N/A	N/A	N/A	N/A	N/A	N/A	N/A	N/A	N/A	N/A	N/A	N/A	N/A	N/A	N/A	N/A	N/A	N/A	N/A
510	N/A	N/A	'---------------P-------------------------L--------	0.9650895268580572	Y	N/A	N/A	N/A	N/A	N/A	N/A	N/A	N/A	N/A	N/A	N/A	N/A	N/A	N/A	N/A	N/A	N/A	N/A	N/A	N/A	N/A	N/A	N/A	N/A	N/A	N/A	N/A	N/A	N/A	N/A	N/A	N/A	N/A	N/A	N/A	N/A	N/A	N/A	N/A	N/A	N/A	N/A	N/A	N/A
511	N/A	N/A	'---------------G-------------------------H--------	0.9650895268580572	Y	N/A	N/A	N/A	N/A	N/A	N/A	N/A	N/A	N/A	N/A	N/A	N/A	N/A	N/A	N/A	N/A	N/A	N/A	N/A	N/A	N/A	N/A	N/A	N/A	N/A	N/A	N/A	N/A	N/A	N/A	N/A	N/A	N/A	N/A	N/A	N/A	N/A	N/A	N/A	N/A	N/A	N/A	N/A	N/A
512	N/A	N/A	'---------------H-------------------------Y--------	0.9650895268580572	Y	N/A	N/A	N/A	N/A	N/A	N/A	N/A	N/A	N/A	N/A	N/A	N/A	N/A	N/A	N/A	N/A	N/A	N/A	N/A	N/A	N/A	N/A	N/A	N/A	N/A	N/A	N/A	N/A	N/A	N/A	N/A	N/A	N/A	N/A	N/A	N/A	N/A	N/A	N/A	N/A	N/A	N/A	N/A	N/A
513	N/A	N/A	'---------------V-------------------------G--------	0.9650895268580572	Y	N/A	N/A	N/A	N/A	N/A	N/A	N/A	N/A	N/A	N/A	N/A	N/A	N/A	N/A	N/A	N/A	N/A	N/A	N/A	N/A	N/A	N/A	N/A	N/A	N/A	N/A	N/A	N/A	N/A	N/A	N/A	N/A	N/A	N/A	N/A	N/A	N/A	N/A	N/A	N/A	N/A	N/A	N/A	N/A
514	N/A	N/A	'---------------Q-------------------------R--------	0.9650895268580572	Y	N/A	N/A	N/A	N/A	N/A	N/A	N/A	N/A	N/A	N/A	N/A	N/A	N/A	N/A	N/A	N/A	N/A	N/A	N/A	N/A	N/A	N/A	N/A	N/A	N/A	N/A	N/A	N/A	N/A	N/A	N/A	N/A	N/A	N/A	N/A	N/A	N/A	N/A	N/A	N/A	N/A	N/A	N/A	N/A
515	N/A	N/A	'---------------G-------------------------C--------	0.9650895268580572	Y	N/A	N/A	N/A	N/A	N/A	N/A	N/A	N/A	N/A	N/A	N/A	N/A	N/A	N/A	N/A	N/A	N/A	N/A	N/A	N/A	N/A	N/A	N/A	N/A	N/A	N/A	N/A	N/A	N/A	N/A	N/A	N/A	N/A	N/A	N/A	N/A	N/A	N/A	N/A	N/A	N/A	N/A	N/A	N/A
516	N/A	N/A	'---------------L-------------------------P--------	0.9650895268580572	Y	N/A	N/A	N/A	N/A	N/A	N/A	N/A	N/A	N/A	N/A	N/A	N/A	N/A	N/A	N/A	N/A	N/A	N/A	N/A	N/A	N/A	N/A	N/A	N/A	N/A	N/A	N/A	N/A	N/A	N/A	N/A	N/A	N/A	N/A	N/A	N/A	N/A	N/A	N/A	N/A	N/A	N/A	N/A	N/A
517	N/A	N/A	'---------------G-------------------------A--------	0.9650895268580572	Y	N/A	N/A	N/A	N/A	N/A	N/A	N/A	N/A	N/A	N/A	N/A	N/A	N/A	N/A	N/A	N/A	N/A	N/A	N/A	N/A	N/A	N/A	N/A	N/A	N/A	N/A	N/A	N/A	N/A	N/A	N/A	N/A	N/A	N/A	N/A	N/A	N/A	N/A	N/A	N/A	N/A	N/A	N/A	N/A
518	N/A	N/A	'---------------E-------------------------A--------	0.9650895268580572	Y	N/A	N/A	N/A	N/A	N/A	N/A	N/A	N/A	N/A	N/A	N/A	N/A	N/A	N/A	N/A	N/A	N/A	N/A	N/A	N/A	N/A	N/A	N/A	N/A	N/A	N/A	N/A	N/A	N/A	N/A	N/A	N/A	N/A	N/A	N/A	N/A	N/A	N/A	N/A	N/A	N/A	N/A	N/A	N/A
519	N/A	N/A	'---------------G-------------------------V--------	0.9650895268580572	Y	N/A	N/A	N/A	N/A	N/A	N/A	N/A	N/A	N/A	N/A	N/A	N/A	N/A	N/A	N/A	N/A	N/A	N/A	N/A	N/A	N/A	N/A	N/A	N/A	N/A	N/A	N/A	N/A	N/A	N/A	N/A	N/A	N/A	N/A	N/A	N/A	N/A	N/A	N/A	N/A	N/A	N/A	N/A	N/A
520	N/A	N/A	'---------------D-------------------------H--------	0.9650895268580572	Y	N/A	N/A	N/A	N/A	N/A	N/A	N/A	N/A	N/A	N/A	N/A	N/A	N/A	N/A	N/A	N/A	N/A	N/A	N/A	N/A	N/A	N/A	N/A	N/A	N/A	N/A	N/A	N/A	N/A	N/A	N/A	N/A	N/A	N/A	N/A	N/A	N/A	N/A	N/A	N/A	N/A	N/A	N/A	N/A
521	N/A	N/A	'---------------P-------------------------M--------	0.9650895268580572	Y	N/A	N/A	N/A	N/A	N/A	N/A	N/A	N/A	N/A	N/A	N/A	N/A	N/A	N/A	N/A	N/A	N/A	N/A	N/A	N/A	N/A	N/A	N/A	N/A	N/A	N/A	N/A	N/A	N/A	N/A	N/A	N/A	N/A	N/A	N/A	N/A	N/A	N/A	N/A	N/A	N/A	N/A	N/A	N/A
522	N/A	N/A	'---------------V-------------------------V--------	0.9650895268580572	Y	N/A	N/A	N/A	N/A	N/A	N/A	N/A	N/A	N/A	N/A	N/A	N/A	N/A	N/A	N/A	N/A	N/A	N/A	N/A	N/A	N/A	N/A	N/A	N/A	N/A	N/A	N/A	N/A	N/A	N/A	N/A	N/A	N/A	N/A	N/A	N/A	N/A	N/A	N/A	N/A	N/A	N/A	N/A	N/A
523	N/A	N/A	'---------------V-------------------------R--------	0.9650895268580572	Y	N/A	N/A	N/A	N/A	N/A	N/A	N/A	N/A	N/A	N/A	N/A	N/A	N/A	N/A	N/A	N/A	N/A	N/A	N/A	N/A	N/A	N/A	N/A	N/A	N/A	N/A	N/A	N/A	N/A	N/A	N/A	N/A	N/A	N/A	N/A	N/A	N/A	N/A	N/A	N/A	N/A	N/A	N/A	N/A
524	10.68	9.413E-4	'FFLFFFFFFFFFLFFFFFFLFMFFFFFFFY---LFF-FFF-FFFFF-FF-	0.1705511653496049	N	2.967E-1	1.028E-1	1E0	1.014E-1	1E0	9.194E-2	15.08	10.34	27.83	25.68	0.80	12.83	13.47	6.06	26.58	5.81	6.96	11.29	18.97	8.81	28.20	10.37	10.45	10.90	7.03	8.27	1.281E-4	1.132E-3	3.418E-6	5.522E-6	1E0	3.273E-4	2.468E-4	2.063E-2	4.496E-6	2.562E-2	1.005E-2	6.866E-4	3.323E-5	2.79E-3	3.16E-6	1.113E-3	1.065E-3	8.358E-4
525	5.31	3.977E-2	'GGLLLLLLLLLLFVLLLLLQTGLLLLLLLL---LLI-LMV-LLLLL-LL-	0.1705511653496049	N	7.804E-1	3.363E-1	1E0	1E0	1E0	9.999E-1	4.08	4.27	29.50	27.59	2.87	4.29	11.82	2.79	24.97	0.92	3.52	7.63	8.50	6.13	27.45	3.94	5.53	4.93	5.08	6.71	1.315E-1	1.082E-1	2.417E-6	3.601E-6	4.464E-1	1.058E-1	5.267E-4	4.791E-1	6.513E-6	1E0	2.332E-1	6.149E-3	3.402E-3	1.953E-2	3.715E-6	1.513E-1	3.261E-2	5.706E-2
526	N/A	N/A	'---------------D----------------------------------	0.9916975092527756	Y	N/A	N/A	N/A	N/A	N/A	N/A	N/A	N/A	N/A	N/A	N/A	N/A	N/A	N/A	N/A	N/A	N/A	N/A	N/A	N/A	N/A	N/A	N/A	N/A	N/A	N/A	N/A	N/A	N/A	N/A	N/A	N/A	N/A	N/A	N/A	N/A	N/A	N/A	N/A	N/A	N/A	N/A	N/A	N/A
527	N/A	N/A	'---------------S----------------------------------	0.9916975092527756	Y	N/A	N/A	N/A	N/A	N/A	N/A	N/A	N/A	N/A	N/A	N/A	N/A	N/A	N/A	N/A	N/A	N/A	N/A	N/A	N/A	N/A	N/A	N/A	N/A	N/A	N/A	N/A	N/A	N/A	N/A	N/A	N/A	N/A	N/A	N/A	N/A	N/A	N/A	N/A	N/A	N/A	N/A	N/A	N/A
528	N/A	N/A	'---------------G----------------------------------	0.9916975092527756	Y	N/A	N/A	N/A	N/A	N/A	N/A	N/A	N/A	N/A	N/A	N/A	N/A	N/A	N/A	N/A	N/A	N/A	N/A	N/A	N/A	N/A	N/A	N/A	N/A	N/A	N/A	N/A	N/A	N/A	N/A	N/A	N/A	N/A	N/A	N/A	N/A	N/A	N/A	N/A	N/A	N/A	N/A	N/A	N/A
529	N/A	N/A	'---------------T----------------------------------	0.9916975092527756	Y	N/A	N/A	N/A	N/A	N/A	N/A	N/A	N/A	N/A	N/A	N/A	N/A	N/A	N/A	N/A	N/A	N/A	N/A	N/A	N/A	N/A	N/A	N/A	N/A	N/A	N/A	N/A	N/A	N/A	N/A	N/A	N/A	N/A	N/A	N/A	N/A	N/A	N/A	N/A	N/A	N/A	N/A	N/A	N/A
530	N/A	N/A	'---------------P----------------------------------	0.9916975092527756	Y	N/A	N/A	N/A	N/A	N/A	N/A	N/A	N/A	N/A	N/A	N/A	N/A	N/A	N/A	N/A	N/A	N/A	N/A	N/A	N/A	N/A	N/A	N/A	N/A	N/A	N/A	N/A	N/A	N/A	N/A	N/A	N/A	N/A	N/A	N/A	N/A	N/A	N/A	N/A	N/A	N/A	N/A	N/A	N/A
531	N/A	N/A	'---------------E----------------------------------	0.9916975092527756	Y	N/A	N/A	N/A	N/A	N/A	N/A	N/A	N/A	N/A	N/A	N/A	N/A	N/A	N/A	N/A	N/A	N/A	N/A	N/A	N/A	N/A	N/A	N/A	N/A	N/A	N/A	N/A	N/A	N/A	N/A	N/A	N/A	N/A	N/A	N/A	N/A	N/A	N/A	N/A	N/A	N/A	N/A	N/A	N/A
532	N/A	N/A	'---------------G----------------------------------	0.9916975092527756	Y	N/A	N/A	N/A	N/A	N/A	N/A	N/A	N/A	N/A	N/A	N/A	N/A	N/A	N/A	N/A	N/A	N/A	N/A	N/A	N/A	N/A	N/A	N/A	N/A	N/A	N/A	N/A	N/A	N/A	N/A	N/A	N/A	N/A	N/A	N/A	N/A	N/A	N/A	N/A	N/A	N/A	N/A	N/A	N/A
533	N/A	N/A	'---------------P----------------------------------	0.9916975092527756	Y	N/A	N/A	N/A	N/A	N/A	N/A	N/A	N/A	N/A	N/A	N/A	N/A	N/A	N/A	N/A	N/A	N/A	N/A	N/A	N/A	N/A	N/A	N/A	N/A	N/A	N/A	N/A	N/A	N/A	N/A	N/A	N/A	N/A	N/A	N/A	N/A	N/A	N/A	N/A	N/A	N/A	N/A	N/A	N/A
534	N/A	N/A	'---------------T----------------------------------	0.9916975092527756	Y	N/A	N/A	N/A	N/A	N/A	N/A	N/A	N/A	N/A	N/A	N/A	N/A	N/A	N/A	N/A	N/A	N/A	N/A	N/A	N/A	N/A	N/A	N/A	N/A	N/A	N/A	N/A	N/A	N/A	N/A	N/A	N/A	N/A	N/A	N/A	N/A	N/A	N/A	N/A	N/A	N/A	N/A	N/A	N/A
535	N/A	N/A	'---------------R----------------------------------	0.9916975092527756	Y	N/A	N/A	N/A	N/A	N/A	N/A	N/A	N/A	N/A	N/A	N/A	N/A	N/A	N/A	N/A	N/A	N/A	N/A	N/A	N/A	N/A	N/A	N/A	N/A	N/A	N/A	N/A	N/A	N/A	N/A	N/A	N/A	N/A	N/A	N/A	N/A	N/A	N/A	N/A	N/A	N/A	N/A	N/A	N/A
536	N/A	N/A	'---------------P----------------------------------	0.9916975092527756	Y	N/A	N/A	N/A	N/A	N/A	N/A	N/A	N/A	N/A	N/A	N/A	N/A	N/A	N/A	N/A	N/A	N/A	N/A	N/A	N/A	N/A	N/A	N/A	N/A	N/A	N/A	N/A	N/A	N/A	N/A	N/A	N/A	N/A	N/A	N/A	N/A	N/A	N/A	N/A	N/A	N/A	N/A	N/A	N/A
537	N/A	N/A	'---------------V----------------------------------	0.9916975092527756	Y	N/A	N/A	N/A	N/A	N/A	N/A	N/A	N/A	N/A	N/A	N/A	N/A	N/A	N/A	N/A	N/A	N/A	N/A	N/A	N/A	N/A	N/A	N/A	N/A	N/A	N/A	N/A	N/A	N/A	N/A	N/A	N/A	N/A	N/A	N/A	N/A	N/A	N/A	N/A	N/A	N/A	N/A	N/A	N/A
538	N/A	N/A	'---------------Q----------------------------------	0.9916975092527756	Y	N/A	N/A	N/A	N/A	N/A	N/A	N/A	N/A	N/A	N/A	N/A	N/A	N/A	N/A	N/A	N/A	N/A	N/A	N/A	N/A	N/A	N/A	N/A	N/A	N/A	N/A	N/A	N/A	N/A	N/A	N/A	N/A	N/A	N/A	N/A	N/A	N/A	N/A	N/A	N/A	N/A	N/A	N/A	N/A
539	N/A	N/A	'---------------R----------------------------------	0.9916975092527756	Y	N/A	N/A	N/A	N/A	N/A	N/A	N/A	N/A	N/A	N/A	N/A	N/A	N/A	N/A	N/A	N/A	N/A	N/A	N/A	N/A	N/A	N/A	N/A	N/A	N/A	N/A	N/A	N/A	N/A	N/A	N/A	N/A	N/A	N/A	N/A	N/A	N/A	N/A	N/A	N/A	N/A	N/A	N/A	N/A
540	N/A	N/A	'---------------L----------------------------------	0.9916975092527756	Y	N/A	N/A	N/A	N/A	N/A	N/A	N/A	N/A	N/A	N/A	N/A	N/A	N/A	N/A	N/A	N/A	N/A	N/A	N/A	N/A	N/A	N/A	N/A	N/A	N/A	N/A	N/A	N/A	N/A	N/A	N/A	N/A	N/A	N/A	N/A	N/A	N/A	N/A	N/A	N/A	N/A	N/A	N/A	N/A
541	N/A	N/A	'---------------E----------------------------------	0.9916975092527756	Y	N/A	N/A	N/A	N/A	N/A	N/A	N/A	N/A	N/A	N/A	N/A	N/A	N/A	N/A	N/A	N/A	N/A	N/A	N/A	N/A	N/A	N/A	N/A	N/A	N/A	N/A	N/A	N/A	N/A	N/A	N/A	N/A	N/A	N/A	N/A	N/A	N/A	N/A	N/A	N/A	N/A	N/A	N/A	N/A
542	N/A	N/A	'---------------R----------------------------------	0.9916975092527756	Y	N/A	N/A	N/A	N/A	N/A	N/A	N/A	N/A	N/A	N/A	N/A	N/A	N/A	N/A	N/A	N/A	N/A	N/A	N/A	N/A	N/A	N/A	N/A	N/A	N/A	N/A	N/A	N/A	N/A	N/A	N/A	N/A	N/A	N/A	N/A	N/A	N/A	N/A	N/A	N/A	N/A	N/A	N/A	N/A
543	N/A	N/A	'---------------G----------------------------------	0.9916975092527756	Y	N/A	N/A	N/A	N/A	N/A	N/A	N/A	N/A	N/A	N/A	N/A	N/A	N/A	N/A	N/A	N/A	N/A	N/A	N/A	N/A	N/A	N/A	N/A	N/A	N/A	N/A	N/A	N/A	N/A	N/A	N/A	N/A	N/A	N/A	N/A	N/A	N/A	N/A	N/A	N/A	N/A	N/A	N/A	N/A
544	N/A	N/A	'---------------R----------------------------------	0.9916975092527756	Y	N/A	N/A	N/A	N/A	N/A	N/A	N/A	N/A	N/A	N/A	N/A	N/A	N/A	N/A	N/A	N/A	N/A	N/A	N/A	N/A	N/A	N/A	N/A	N/A	N/A	N/A	N/A	N/A	N/A	N/A	N/A	N/A	N/A	N/A	N/A	N/A	N/A	N/A	N/A	N/A	N/A	N/A	N/A	N/A
545	N/A	N/A	'---------------A----------------------------------	0.9916975092527756	Y	N/A	N/A	N/A	N/A	N/A	N/A	N/A	N/A	N/A	N/A	N/A	N/A	N/A	N/A	N/A	N/A	N/A	N/A	N/A	N/A	N/A	N/A	N/A	N/A	N/A	N/A	N/A	N/A	N/A	N/A	N/A	N/A	N/A	N/A	N/A	N/A	N/A	N/A	N/A	N/A	N/A	N/A	N/A	N/A
546	N/A	N/A	'---------------K----------------------------------	0.9916975092527756	Y	N/A	N/A	N/A	N/A	N/A	N/A	N/A	N/A	N/A	N/A	N/A	N/A	N/A	N/A	N/A	N/A	N/A	N/A	N/A	N/A	N/A	N/A	N/A	N/A	N/A	N/A	N/A	N/A	N/A	N/A	N/A	N/A	N/A	N/A	N/A	N/A	N/A	N/A	N/A	N/A	N/A	N/A	N/A	N/A
547	N/A	N/A	'---------------L----------------------------------	0.9916975092527756	Y	N/A	N/A	N/A	N/A	N/A	N/A	N/A	N/A	N/A	N/A	N/A	N/A	N/A	N/A	N/A	N/A	N/A	N/A	N/A	N/A	N/A	N/A	N/A	N/A	N/A	N/A	N/A	N/A	N/A	N/A	N/A	N/A	N/A	N/A	N/A	N/A	N/A	N/A	N/A	N/A	N/A	N/A	N/A	N/A
548	N/A	N/A	'---------------A----------------------------------	0.9916975092527756	Y	N/A	N/A	N/A	N/A	N/A	N/A	N/A	N/A	N/A	N/A	N/A	N/A	N/A	N/A	N/A	N/A	N/A	N/A	N/A	N/A	N/A	N/A	N/A	N/A	N/A	N/A	N/A	N/A	N/A	N/A	N/A	N/A	N/A	N/A	N/A	N/A	N/A	N/A	N/A	N/A	N/A	N/A	N/A	N/A
549	8.46	3.479E-3	'LLILLMMMMIIILLLVLLLVLLLLLLLLLIS--MIM-IVM-MLLLI-II-	0.134740422126638	N	4.305E-1	4.999E-2	1E0	9.994E-1	8.679E-1	9.785E-1	5.76	6.85	36.67	31.94	3.65	8.98	13.86	2.40	29.32	1.66	4.42	14.07	15.59	10.81	34.91	7.45	7.91	5.77	6.70	9.14	2.681E-2	1.096E-2	6.594E-7	1.503E-6	2.038E-1	2.504E-3	2.092E-4	6.65E-1	2.505E-6	9.622E-1	9.343E-2	1.916E-4	1.053E-4	8.764E-4	8.854E-7	6.975E-3	5.033E-3	2.658E-2
550	5.55	3.219E-2	'VVIVLVVVVVVVAVVSVVVCVMVVVVVVIEV--VVV-VVV-VVVVV-VV-	0.134740422126638	N	6.068E-1	9.604E-1	1E0	1E0	1E0	8.299E-1	7.19	2.90	8.56	8.18	5.39	6.77	5.28	2.74	7.52	5.10	6.23	4.71	10.45	5.06	8.65	5.39	5.07	0.87	9.11	5.70	8.418E-3	4.337E-1	3.267E-3	4.188E-3	3.723E-2	1.162E-2	4.091E-2	5.035E-1	6.616E-3	4.847E-2	1.788E-2	7.049E-2	1.068E-3	5.047E-2	3.074E-3	3.721E-2	4.966E-2	1E0
551	6.17	1.877E-2	'IIIFFFFFFLLLAFFRFFFQFMFFFFFFVFF--LLL-LLL-LLLLL-LL-	0.134740422126638	N	6.006E-1	7.711E-1	1E0	9.836E-1	9.941E-1	9.542E-1	6.65	5.62	13.51	12.10	1.98	7.18	6.96	2.61	10.92	2.15	3.91	5.72	13.17	5.16	12.14	5.97	6.89	5.33	5.67	6.37	1.274E-2	3.017E-2	2.425E-4	4.595E-4	8.638E-1	8.539E-3	1.004E-2	5.634E-1	8.304E-4	7.911E-1	1.565E-1	2.764E-2	2.817E-4	4.569E-2	4.512E-4	2.23E-2	1.063E-2	3.921E-2
552	3.21	3.179E-1	'AAGATTTTTGGGSSSGSSSGGTSSSSGGTKG--MIV-VVV-VIIVV-VV-	0.134740422126638	N	1E0	9.994E-1	1E0	1E0	1E0	1E0	3.68	1.16	9.83	8.31	3.01	1.76	3.06	2.43	7.59	3.34	3.64	3.29	5.86	2.70	9.78	1.16	1.95	2.02	4.33	3.13	1.97E-1	9.995E-1	1.506E-3	3.852E-3	3.886E-1	9.392E-1	3.714E-1	6.505E-1	6.289E-3	2.796E-1	2.052E-1	2.939E-1	2.454E-2	5.195E-1	1.546E-3	9.995E-1	8.785E-1	8.482E-1
553	6.22	1.813E-2	'NNNCCCCCCCCCCCCGCCCSCCCCCCCCGRC--CCC-CCC-CCCCC-CC-	0.134740422126638	N	1E0	1E0	1E0	8.903E-1	9.982E-1	1E0	8.52	0.68	7.02	10.59	6.49	3.73	4.61	5.11	8.02	7.32	8.02	3.21	12.94	5.89	8.41	2.32	2.49	2.48	9.52	5.93	3.347E-3	1E0	9.584E-3	9.882E-4	1.452E-2	1.884E-1	7.705E-2	4.777E-2	4.678E-3	7.69E-3	4.677E-3	3.177E-1	3.121E-4	2.38E-2	3.605E-3	7.068E-1	6.24E-1	6.287E-1
554	17.45	5.439E-5	'IIMLLLLLLLLLLLLLLLLLL-LLLLLLF-L--LLL-LLL-LLLLL-LL-	0.18255476642992902	N	2.078E-2	1.705E-2	1E0	1.266E-1	1.182E-1	6.239E-1	15.66	17.18	39.05	32.20	7.74	23.32	17.71	6.50	29.17	0.75	8.06	18.50	27.23	13.95	35.53	19.42	19.43	13.78	15.89	16.22	1.027E-4	5.952E-5	4.527E-7	1.433E-6	5.683E-3	9.774E-6	4.984E-5	1.443E-2	2.582E-6	1E0	4.537E-3	3.856E-5	3.892E-6	2.019E-4	7.969E-7	2.892E-5	2.886E-5	2.169E-4
555	N/A	N/A	'---------------R---E------------------------------	0.9769930979293786	Y	N/A	N/A	N/A	N/A	N/A	N/A	N/A	N/A	N/A	N/A	N/A	N/A	N/A	N/A	N/A	N/A	N/A	N/A	N/A	N/A	N/A	N/A	N/A	N/A	N/A	N/A	N/A	N/A	N/A	N/A	N/A	N/A	N/A	N/A	N/A	N/A	N/A	N/A	N/A	N/A	N/A	N/A	N/A	N/A
556	N/A	N/A	'---------------S---P------------------------------	0.9769930979293786	Y	N/A	N/A	N/A	N/A	N/A	N/A	N/A	N/A	N/A	N/A	N/A	N/A	N/A	N/A	N/A	N/A	N/A	N/A	N/A	N/A	N/A	N/A	N/A	N/A	N/A	N/A	N/A	N/A	N/A	N/A	N/A	N/A	N/A	N/A	N/A	N/A	N/A	N/A	N/A	N/A	N/A	N/A	N/A	N/A
557	N/A	N/A	'---------------R---K------------------------------	0.9769930979293786	Y	N/A	N/A	N/A	N/A	N/A	N/A	N/A	N/A	N/A	N/A	N/A	N/A	N/A	N/A	N/A	N/A	N/A	N/A	N/A	N/A	N/A	N/A	N/A	N/A	N/A	N/A	N/A	N/A	N/A	N/A	N/A	N/A	N/A	N/A	N/A	N/A	N/A	N/A	N/A	N/A	N/A	N/A	N/A	N/A
558	N/A	N/A	'---------------G---G------------------------------	0.9769930979293786	Y	N/A	N/A	N/A	N/A	N/A	N/A	N/A	N/A	N/A	N/A	N/A	N/A	N/A	N/A	N/A	N/A	N/A	N/A	N/A	N/A	N/A	N/A	N/A	N/A	N/A	N/A	N/A	N/A	N/A	N/A	N/A	N/A	N/A	N/A	N/A	N/A	N/A	N/A	N/A	N/A	N/A	N/A	N/A	N/A
559	N/A	N/A	'---------------L---A------------------------------	0.9769930979293786	Y	N/A	N/A	N/A	N/A	N/A	N/A	N/A	N/A	N/A	N/A	N/A	N/A	N/A	N/A	N/A	N/A	N/A	N/A	N/A	N/A	N/A	N/A	N/A	N/A	N/A	N/A	N/A	N/A	N/A	N/A	N/A	N/A	N/A	N/A	N/A	N/A	N/A	N/A	N/A	N/A	N/A	N/A	N/A	N/A
560	N/A	N/A	'---------------V---Q------------------------------	0.9769930979293786	Y	N/A	N/A	N/A	N/A	N/A	N/A	N/A	N/A	N/A	N/A	N/A	N/A	N/A	N/A	N/A	N/A	N/A	N/A	N/A	N/A	N/A	N/A	N/A	N/A	N/A	N/A	N/A	N/A	N/A	N/A	N/A	N/A	N/A	N/A	N/A	N/A	N/A	N/A	N/A	N/A	N/A	N/A	N/A	N/A
561	N/A	N/A	'---------------S---E------------------------------	0.9769930979293786	Y	N/A	N/A	N/A	N/A	N/A	N/A	N/A	N/A	N/A	N/A	N/A	N/A	N/A	N/A	N/A	N/A	N/A	N/A	N/A	N/A	N/A	N/A	N/A	N/A	N/A	N/A	N/A	N/A	N/A	N/A	N/A	N/A	N/A	N/A	N/A	N/A	N/A	N/A	N/A	N/A	N/A	N/A	N/A	N/A
562	N/A	N/A	'---------------G---T------------------------------	0.9769930979293786	Y	N/A	N/A	N/A	N/A	N/A	N/A	N/A	N/A	N/A	N/A	N/A	N/A	N/A	N/A	N/A	N/A	N/A	N/A	N/A	N/A	N/A	N/A	N/A	N/A	N/A	N/A	N/A	N/A	N/A	N/A	N/A	N/A	N/A	N/A	N/A	N/A	N/A	N/A	N/A	N/A	N/A	N/A	N/A	N/A
563	N/A	N/A	'---------------P---R------------------------------	0.9769930979293786	Y	N/A	N/A	N/A	N/A	N/A	N/A	N/A	N/A	N/A	N/A	N/A	N/A	N/A	N/A	N/A	N/A	N/A	N/A	N/A	N/A	N/A	N/A	N/A	N/A	N/A	N/A	N/A	N/A	N/A	N/A	N/A	N/A	N/A	N/A	N/A	N/A	N/A	N/A	N/A	N/A	N/A	N/A	N/A	N/A
564	4.35	9.99E-2	'IIFIGTTAAVIIVVVEVVVVV-VVVIIIT-IS-AII-III-IIIII-II-	0.15504651395418628	N	8.862E-1	5.528E-1	1E0	1E0	1E0	9.967E-1	4.37	2.28	16.90	14.05	2.84	4.04	6.04	1.02	13.44	2.77	4.33	6.43	9.25	4.77	16.75	3.15	3.65	1.66	4.64	4.21	9.751E-2	7.293E-1	6.562E-5	1.938E-4	4.589E-1	1.362E-1	2.109E-2	9.999E-1	2.506E-4	4.9E-1	1.024E-1	1.521E-2	2.124E-3	6.64E-2	6.907E-5	3.402E-1	2.036E-1	9.613E-1
565	7.50	6.724E-3	'LLLLVLLLLLLLLLLRLLLNL-LLLLLLL-LL-LLF-FFF-FFFFF-FF-	0.15504651395418628	N	4.917E-1	8.19E-1	1E0	8.579E-1	9.688E-1	9.375E-1	7.84	7.45	13.03	11.99	2.97	9.07	7.50	3.71	10.75	1.41	3.93	6.31	12.79	5.73	11.77	7.73	8.61	7.14	6.96	7.50	5.283E-3	6.973E-3	2.999E-4	4.857E-4	4.036E-1	2.37E-3	6.712E-3	1.913E-1	9.067E-4	9.928E-1	1.527E-1	1.682E-2	3.341E-4	2.739E-2	5.383E-4	5.733E-3	3.166E-3	8.777E-3
566	9.87	1.469E-3	'GGSTSSSSSAAASSSPSSSQS-SSSSSST-SG-SSS-SSS-SSSSS-SS-	0.15504651395418628	N	1E0	7.126E-1	1E0	2.52E-1	1E0	1E0	8.70	6.63	31.89	29.77	9.33	2.47	11.39	11.14	25.88	11.54	8.05	7.89	10.39	7.02	30.01	0.46	4.14	10.50	10.69	8.95	2.979E-3	1.299E-2	1.517E-6	2.29E-6	2.016E-3	6.337E-1	6.502E-4	7.413E-4	5.267E-6	6.038E-4	4.593E-3	5.102E-3	1.103E-3	9.603E-3	2.18E-6	1E0	1.237E-1	1.039E-3
567	8.38	3.685E-3	'AAFMIVVVVVVVVVVLVVVAV-VVVVVVI-VL-VVV-VVV-VVVVV-VV-	0.15504651395418628	N	8.071E-2	3.905E-2	1E0	1E0	1E0	8.809E-1	6.52	3.60	36.73	31.79	5.96	8.09	13.34	2.41	28.05	4.64	8.50	13.03	15.35	10.40	33.93	7.28	8.10	1.51	9.71	8.24	1.414E-2	2.144E-1	6.528E-7	1.546E-6	2.252E-2	4.453E-3	2.616E-4	6.646E-1	3.26E-6	7.521E-2	3.387E-3	3E-4	1.155E-4	1.095E-3	1.05E-6	7.929E-3	4.42E-3	9.843E-1
568	5.26	4.173E-2	'AAAFVFFFFLLLLFFWFFFSF-LLLFFFW-LQ-FLL-LLL-LLLLM-LL-	0.15504651395418628	N	8.935E-1	5.847E-1	1E0	1E0	9.944E-1	1E0	4.38	4.86	28.01	25.61	2.16	5.65	11.65	2.60	23.88	1.49	3.04	6.65	12.63	4.80	25.13	4.46	5.64	4.85	4.44	6.27	9.654E-2	6.098E-2	3.294E-6	5.604E-6	7.859E-1	2.952E-2	5.709E-4	5.68E-1	8.496E-6	9.865E-1	3.777E-1	1.278E-2	3.591E-4	6.428E-2	6.272E-6	8.99E-2	2.976E-2	6.16E-2
569	5.86	2.454E-2	'TTSIASSSSTTTSASVSSSGS-SSSSSSS-SE-SSS-SSS-SSSSS-SS-	0.15504651395418628	N	1E0	9.999E-1	1E0	7.491E-1	1E0	1E0	5.88	3.62	10.63	9.12	5.85	2.26	4.16	6.04	8.96	6.62	5.20	3.90	8.57	3.77	11.40	0.67	2.74	5.78	7.57	5.86	2.401E-2	2.097E-1	9.687E-4	2.29E-3	2.468E-2	7.36E-1	1.213E-1	2.099E-2	2.534E-3	1.309E-2	4.396E-2	1.579E-1	3.248E-3	1.81E-1	6.468E-4	1E0	5.038E-1	2.634E-2
570	11.07	7.68E-4	'--TSTTTTTTTTTTTPTTTVT-TTTTTTY-TS-TTT-TTT-TTTTT-TT-	0.20576172851855556	N	1E0	2.192E-1	1E0	9.872E-1	9.995E-1	9.974E-1	11.98	7.11	36.51	32.20	9.87	5.01	12.53	11.47	30.33	13.05	10.65	11.97	13.08	9.29	36.82	2.91	0.64	10.13	9.46	6.66	4.87E-4	8.97E-3	6.769E-7	1.434E-6	1.47E-3	5.256E-2	3.767E-4	6.26E-4	2.048E-6	2.968E-4	9.565E-4	4.906E-4	2.929E-4	2.068E-3	6.44E-7	4.266E-1	1E0	1.27E-3
571	4.41	9.403E-2	'--IGVIIIIFFFIIIRIIISI-IIIIIIV-IG-MVI-III-IIIII-II-	0.20576172851855556	N	6.865E-1	7.3E-1	1E0	1E0	1E0	9.347E-1	5.19	2.50	13.84	12.05	2.55	4.41	5.75	0.65	11.10	2.76	4.37	4.85	8.71	4.18	13.02	3.82	4.41	2.02	5.19	4.41	4.459E-2	6.191E-1	2.112E-4	4.7E-4	5.927E-1	9.377E-2	2.695E-2	1E0	7.548E-4	4.92E-1	9.767E-2	6.116E-2	2.97E-3	1.186E-1	3.014E-4	1.712E-1	9.46E-2	8.492E-1
572	N/A	N/A	'--P-D----------R----------------------------------	0.9267780334100229	Y	N/A	N/A	N/A	N/A	N/A	N/A	N/A	N/A	N/A	N/A	N/A	N/A	N/A	N/A	N/A	N/A	N/A	N/A	N/A	N/A	N/A	N/A	N/A	N/A	N/A	N/A	N/A	N/A	N/A	N/A	N/A	N/A	N/A	N/A	N/A	N/A	N/A	N/A	N/A	N/A	N/A	N/A	N/A	N/A
573	N/A	N/A	'--E-N----------G----------------------------------	0.9267780334100229	Y	N/A	N/A	N/A	N/A	N/A	N/A	N/A	N/A	N/A	N/A	N/A	N/A	N/A	N/A	N/A	N/A	N/A	N/A	N/A	N/A	N/A	N/A	N/A	N/A	N/A	N/A	N/A	N/A	N/A	N/A	N/A	N/A	N/A	N/A	N/A	N/A	N/A	N/A	N/A	N/A	N/A	N/A	N/A	N/A
574	3.44	2.517E-1	'NNIEPEEKKRKKPKRPKKKPP-QQQPPP-QNR-PEE-EDE-EDEEE-EE-	0.14764429328798642	N	9.967E-1	9.998E-1	1E0	1E0	1E0	9.998E-1	4.15	4.07	1.97	1.78	4.21	4.42	2.51	5.13	1.97	4.79	3.04	1.77	3.40	1.86	2.96	3.44	3.45	5.14	4.87	3.45	1.228E-1	1.33E-1	8.675E-1	9.348E-1	1.151E-1	9.369E-2	6.095E-1	4.717E-2	8.695E-1	6.499E-2	3.786E-1	9.372E-1	2.642E-1	9.09E-1	4.074E-1	2.527E-1	2.506E-1	4.676E-2
575	4.64	7.518E-2	'EDKTTTTEEEEEEEEQEEEDA-EEEEEE-KER-DES-QEQ-QSHHQ-QQ-	0.14764429328798642	N	9.139E-1	9.996E-1	1E0	1E0	1E0	1E0	6.13	6.52	2.76	1.62	6.59	4.67	2.81	8.45	2.59	7.69	4.61	2.15	7.06	1.77	3.21	3.34	4.10	8.65	5.50	4.92	1.942E-2	1.415E-2	4.922E-1	9.702E-1	1.34E-2	7.309E-2	4.702E-1	3.502E-3	5.707E-1	5.885E-3	7.736E-2	7.902E-1	9.333E-3	9.373E-1	3.18E-1	2.802E-1	1.284E-1	3.079E-3
576	4.14	1.239E-1	'NNLYLYYYYYYYYYYAYYYSH-HHHHHH-YYV-FHY-YYY-YYYYY-YY-	0.14764429328798642	N	1E0	1E0	1E0	9.982E-1	1E0	9.996E-1	8.64	3.19	10.23	9.64	3.49	5.01	3.11	3.86	8.36	5.96	7.00	3.94	13.40	3.58	10.32	3.32	2.97	3.13	4.33	1.38	3.106E-3	3.261E-1	1.201E-3	1.686E-3	2.412E-1	5.279E-2	3.514E-1	1.642E-1	3.716E-3	2.252E-2	9.752E-3	1.52E-1	2.551E-4	2.18E-1	1.145E-3	2.855E-1	4.06E-1	3.471E-1
577	2.99	3.951E-1	'DDKDAEEEEEEEQKELEEELM-QQQQTT-LAT-ESS-ASA-ATSAH-AA-	0.14764429328798642	N	1E0	1E0	1E0	1E0	1E0	1E0	2.95	4.18	2.90	2.27	3.65	3.04	2.78	4.33	2.77	2.83	1.96	1.72	6.22	1.55	3.35	2.42	3.96	5.42	4.53	4.79	4.119E-1	1.184E-1	4.334E-1	7.341E-1	2.044E-1	3.792E-1	4.824E-1	1.022E-1	4.882E-1	4.605E-1	8.747E-1	9.492E-1	1.811E-2	9.794E-1	2.768E-1	6.574E-1	1.484E-1	3.622E-2
578	2.64	5.475E-1	'GSFDMDDEETTTEKKPKKKDD-EEEDKK-TEA-VHK-AGD-DSEEY-AA-	0.14764429328798642	N	1E0	1E0	1E0	1E0	1E0	1E0	3.14	2.92	1.97	2.09	2.86	2.51	2.26	3.49	2.16	3.13	2.09	1.40	4.63	1.72	2.61	1.93	2.68	3.89	3.56	3.17	3.42E-1	4.245E-1	8.71E-1	8.194E-1	4.492E-1	6.14E-1	7.375E-1	2.4E-1	7.863E-1	3.453E-1	8.17E-1	9.933E-1	7.573E-2	9.491E-1	5.65E-1	8.841E-1	5.306E-1	1.589E-1
579	N/A	N/A	'---E----------------------------------------------	0.9693908172451735	Y	N/A	N/A	N/A	N/A	N/A	N/A	N/A	N/A	N/A	N/A	N/A	N/A	N/A	N/A	N/A	N/A	N/A	N/A	N/A	N/A	N/A	N/A	N/A	N/A	N/A	N/A	N/A	N/A	N/A	N/A	N/A	N/A	N/A	N/A	N/A	N/A	N/A	N/A	N/A	N/A	N/A	N/A	N/A	N/A
580	N/A	N/A	'---V----------------------------------------------	0.9693908172451735	Y	N/A	N/A	N/A	N/A	N/A	N/A	N/A	N/A	N/A	N/A	N/A	N/A	N/A	N/A	N/A	N/A	N/A	N/A	N/A	N/A	N/A	N/A	N/A	N/A	N/A	N/A	N/A	N/A	N/A	N/A	N/A	N/A	N/A	N/A	N/A	N/A	N/A	N/A	N/A	N/A	N/A	N/A	N/A	N/A
581	N/A	N/A	'---I----------------------------------------------	0.9693908172451735	Y	N/A	N/A	N/A	N/A	N/A	N/A	N/A	N/A	N/A	N/A	N/A	N/A	N/A	N/A	N/A	N/A	N/A	N/A	N/A	N/A	N/A	N/A	N/A	N/A	N/A	N/A	N/A	N/A	N/A	N/A	N/A	N/A	N/A	N/A	N/A	N/A	N/A	N/A	N/A	N/A	N/A	N/A	N/A	N/A
582	N/A	N/A	'---T----------------------------------------------	0.9693908172451735	Y	N/A	N/A	N/A	N/A	N/A	N/A	N/A	N/A	N/A	N/A	N/A	N/A	N/A	N/A	N/A	N/A	N/A	N/A	N/A	N/A	N/A	N/A	N/A	N/A	N/A	N/A	N/A	N/A	N/A	N/A	N/A	N/A	N/A	N/A	N/A	N/A	N/A	N/A	N/A	N/A	N/A	N/A	N/A	N/A
583	N/A	N/A	'---V----------------------------------------------	0.9693908172451735	Y	N/A	N/A	N/A	N/A	N/A	N/A	N/A	N/A	N/A	N/A	N/A	N/A	N/A	N/A	N/A	N/A	N/A	N/A	N/A	N/A	N/A	N/A	N/A	N/A	N/A	N/A	N/A	N/A	N/A	N/A	N/A	N/A	N/A	N/A	N/A	N/A	N/A	N/A	N/A	N/A	N/A	N/A	N/A	N/A
584	N/A	N/A	'---S----------------------------------------------	0.9693908172451735	Y	N/A	N/A	N/A	N/A	N/A	N/A	N/A	N/A	N/A	N/A	N/A	N/A	N/A	N/A	N/A	N/A	N/A	N/A	N/A	N/A	N/A	N/A	N/A	N/A	N/A	N/A	N/A	N/A	N/A	N/A	N/A	N/A	N/A	N/A	N/A	N/A	N/A	N/A	N/A	N/A	N/A	N/A	N/A	N/A
585	2.59	5.744E-1	'VTESLMMDDVVV-SSQSSSPL-LLLHLLIESR-KFR-LFF-FFFFF-LL-	0.15074522356707012	N	1E0	1E0	1E0	1E0	1E0	1E0	3.38	2.33	3.11	3.31	1.54	2.93	2.10	1.65	2.75	1.69	1.86	1.84	5.13	1.93	3.12	2.29	2.66	2.58	3.10	2.59	2.681E-1	7.013E-1	3.54E-1	2.897E-1	9.814E-1	4.193E-1	8.149E-1	9.632E-1	4.978E-1	9.559E-1	9.088E-1	9.163E-1	4.699E-2	8.858E-1	3.498E-1	7.214E-1	5.374E-1	5.783E-1
586	4.97	5.477E-2	'VVVSCTTAASSSTSSASSSLS-AAAAAAVQAC-AAF-AAA-AAAAA-AA-	0.12363709112733821	N	1E0	8.51E-1	1E0	9.874E-1	1E0	1E0	2.42	2.62	29.34	27.47	4.51	3.28	11.16	3.24	24.14	3.64	4.13	6.81	7.58	5.39	26.16	2.63	3.64	3.17	6.34	5.60	6.551E-1	5.564E-1	2.495E-6	3.698E-6	8.523E-2	2.959E-1	7.302E-4	3.081E-1	7.967E-6	2.049E-1	1.249E-1	1.127E-2	6.334E-3	3.716E-2	4.942E-6	5.532E-1	2.048E-1	3.333E-1
587	3.31	2.882E-1	'SSQENVVVVGGGTEESEEEGN-NNNSSSAKGR-TAE-TNT-TNTTN-TT-	0.12363709112733821	N	1E0	1E0	1E0	1E0	1E0	1E0	3.52	2.29	3.42	3.36	3.52	2.29	2.03	3.45	3.32	3.76	2.95	1.34	5.10	1.85	3.85	1.39	1.88	3.30	4.70	3.24	2.316E-1	7.233E-1	2.581E-1	2.736E-1	2.338E-1	7.225E-1	8.458E-1	2.496E-1	2.859E-1	1.812E-1	4.113E-1	9.959E-1	4.861E-2	9.126E-1	1.666E-1	9.938E-1	9.04E-1	2.906E-1
588	2.61	5.612E-1	'QKLQHQQYYDDDASDRGGGNH-EEEYSSPPRP-IEE-GEG-GGGGR-GG-	0.12363709112733821	N	1E0	1E0	1E0	1E0	1E0	1E0	3.06	2.68	2.58	2.59	2.64	1.80	2.13	3.70	2.32	3.32	2.04	1.12	3.56	1.62	3.06	1.45	2.33	3.94	2.97	2.89	3.706E-1	5.293E-1	5.783E-1	5.739E-1	5.487E-1	9.283E-1	8.025E-1	1.935E-1	7.053E-1	2.846E-1	8.388E-1	9.997E-1	2.239E-1	9.693E-1	3.698E-1	9.896E-1	7.029E-1	1.512E-1
589	4.89	5.923E-2	'IILVIVVIIWWWIAAGAAACC-CCCCCCVTVC-VLT-TTT-SSTTA-TT-	0.12363709112733821	N	9.994E-1	2.439E-1	1E0	1E0	1E0	9.999E-1	4.60	1.58	33.68	30.48	3.90	3.14	12.72	1.89	28.27	3.53	5.28	11.30	9.41	8.93	32.80	2.24	2.39	1.49	4.10	5.16	7.8E-2	9.758E-1	1.097E-6	1.991E-6	1.578E-1	3.428E-1	3.448E-4	8.98E-1	3.115E-6	2.307E-1	4.095E-2	6.818E-4	1.922E-3	2.582E-3	1.285E-6	7.468E-1	6.747E-1	9.863E-1
590	6.82	1.115E-2	'HHLLVLLLLLLLLLLLLLILL-LLLLLLLELR-LLL-LLL-LLLLL-LL-	0.12363709112733821	N	9.96E-1	1E0	1E0	5.824E-1	7.757E-1	9.961E-1	10.36	10.38	7.61	6.80	4.67	13.70	4.37	4.44	4.99	0.67	2.41	6.32	13.71	3.62	5.33	10.45	9.57	8.75	9.48	6.84	1.119E-3	1.107E-3	6.203E-3	1.133E-2	7.297E-2	2.243E-4	9.795E-2	9.15E-2	5.382E-2	1E0	6.621E-1	1.664E-2	2.229E-4	2.104E-1	3.901E-2	1.064E-3	1.753E-3	2.897E-3
591	4.24	1.12E-1	'FFFNFTTFFLLLLYYSYYYVL-LLLFLLLYLL-YYF-FFF-FFFFV-FF-	0.12363709112733821	N	9.993E-1	9.546E-1	1E0	9.928E-1	1E0	9.591E-1	7.04	4.16	25.03	23.69	1.08	5.39	11.79	2.12	24.25	3.05	4.08	4.90	11.38	3.64	24.55	3.94	4.24	4.24	3.52	3.76	9.463E-3	1.204E-1	6.425E-6	8.901E-6	9.999E-1	3.703E-2	5.354E-4	8.027E-1	7.759E-6	3.739E-1	1.313E-1	5.836E-2	6.548E-4	2.065E-1	7.202E-6	1.514E-1	1.119E-1	1.12E-1
592	N/A	N/A	'----------------------------------I---------------	0.985495648694608	Y	N/A	N/A	N/A	N/A	N/A	N/A	N/A	N/A	N/A	N/A	N/A	N/A	N/A	N/A	N/A	N/A	N/A	N/A	N/A	N/A	N/A	N/A	N/A	N/A	N/A	N/A	N/A	N/A	N/A	N/A	N/A	N/A	N/A	N/A	N/A	N/A	N/A	N/A	N/A	N/A	N/A	N/A	N/A	N/A
593	N/A	N/A	'----------------------------------L---------------	0.985495648694608	Y	N/A	N/A	N/A	N/A	N/A	N/A	N/A	N/A	N/A	N/A	N/A	N/A	N/A	N/A	N/A	N/A	N/A	N/A	N/A	N/A	N/A	N/A	N/A	N/A	N/A	N/A	N/A	N/A	N/A	N/A	N/A	N/A	N/A	N/A	N/A	N/A	N/A	N/A	N/A	N/A	N/A	N/A	N/A	N/A
594	N/A	N/A	'----------------------------------V---------------	0.985495648694608	Y	N/A	N/A	N/A	N/A	N/A	N/A	N/A	N/A	N/A	N/A	N/A	N/A	N/A	N/A	N/A	N/A	N/A	N/A	N/A	N/A	N/A	N/A	N/A	N/A	N/A	N/A	N/A	N/A	N/A	N/A	N/A	N/A	N/A	N/A	N/A	N/A	N/A	N/A	N/A	N/A	N/A	N/A	N/A	N/A
595	N/A	N/A	'----------------------------------S---------------	0.985495648694608	Y	N/A	N/A	N/A	N/A	N/A	N/A	N/A	N/A	N/A	N/A	N/A	N/A	N/A	N/A	N/A	N/A	N/A	N/A	N/A	N/A	N/A	N/A	N/A	N/A	N/A	N/A	N/A	N/A	N/A	N/A	N/A	N/A	N/A	N/A	N/A	N/A	N/A	N/A	N/A	N/A	N/A	N/A	N/A	N/A
596	N/A	N/A	'----------------------------------Y---------------	0.985495648694608	Y	N/A	N/A	N/A	N/A	N/A	N/A	N/A	N/A	N/A	N/A	N/A	N/A	N/A	N/A	N/A	N/A	N/A	N/A	N/A	N/A	N/A	N/A	N/A	N/A	N/A	N/A	N/A	N/A	N/A	N/A	N/A	N/A	N/A	N/A	N/A	N/A	N/A	N/A	N/A	N/A	N/A	N/A	N/A	N/A
597	N/A	N/A	'----------------------------------M---------------	0.985495648694608	Y	N/A	N/A	N/A	N/A	N/A	N/A	N/A	N/A	N/A	N/A	N/A	N/A	N/A	N/A	N/A	N/A	N/A	N/A	N/A	N/A	N/A	N/A	N/A	N/A	N/A	N/A	N/A	N/A	N/A	N/A	N/A	N/A	N/A	N/A	N/A	N/A	N/A	N/A	N/A	N/A	N/A	N/A	N/A	N/A
598	N/A	N/A	'----------------------------------N---------------	0.985495648694608	Y	N/A	N/A	N/A	N/A	N/A	N/A	N/A	N/A	N/A	N/A	N/A	N/A	N/A	N/A	N/A	N/A	N/A	N/A	N/A	N/A	N/A	N/A	N/A	N/A	N/A	N/A	N/A	N/A	N/A	N/A	N/A	N/A	N/A	N/A	N/A	N/A	N/A	N/A	N/A	N/A	N/A	N/A	N/A	N/A
599	N/A	N/A	'----------------------------------H---------------	0.985495648694608	Y	N/A	N/A	N/A	N/A	N/A	N/A	N/A	N/A	N/A	N/A	N/A	N/A	N/A	N/A	N/A	N/A	N/A	N/A	N/A	N/A	N/A	N/A	N/A	N/A	N/A	N/A	N/A	N/A	N/A	N/A	N/A	N/A	N/A	N/A	N/A	N/A	N/A	N/A	N/A	N/A	N/A	N/A	N/A	N/A
600	N/A	N/A	'----------------------------------R---------------	0.985495648694608	Y	N/A	N/A	N/A	N/A	N/A	N/A	N/A	N/A	N/A	N/A	N/A	N/A	N/A	N/A	N/A	N/A	N/A	N/A	N/A	N/A	N/A	N/A	N/A	N/A	N/A	N/A	N/A	N/A	N/A	N/A	N/A	N/A	N/A	N/A	N/A	N/A	N/A	N/A	N/A	N/A	N/A	N/A	N/A	N/A
601	N/A	N/A	'----------------------------------D---------------	0.985495648694608	Y	N/A	N/A	N/A	N/A	N/A	N/A	N/A	N/A	N/A	N/A	N/A	N/A	N/A	N/A	N/A	N/A	N/A	N/A	N/A	N/A	N/A	N/A	N/A	N/A	N/A	N/A	N/A	N/A	N/A	N/A	N/A	N/A	N/A	N/A	N/A	N/A	N/A	N/A	N/A	N/A	N/A	N/A	N/A	N/A
602	N/A	N/A	'----------------------------------I---------------	0.985495648694608	Y	N/A	N/A	N/A	N/A	N/A	N/A	N/A	N/A	N/A	N/A	N/A	N/A	N/A	N/A	N/A	N/A	N/A	N/A	N/A	N/A	N/A	N/A	N/A	N/A	N/A	N/A	N/A	N/A	N/A	N/A	N/A	N/A	N/A	N/A	N/A	N/A	N/A	N/A	N/A	N/A	N/A	N/A	N/A	N/A
603	N/A	N/A	'----------------------------------R---------------	0.985495648694608	Y	N/A	N/A	N/A	N/A	N/A	N/A	N/A	N/A	N/A	N/A	N/A	N/A	N/A	N/A	N/A	N/A	N/A	N/A	N/A	N/A	N/A	N/A	N/A	N/A	N/A	N/A	N/A	N/A	N/A	N/A	N/A	N/A	N/A	N/A	N/A	N/A	N/A	N/A	N/A	N/A	N/A	N/A	N/A	N/A
604	N/A	N/A	'---------------S------------------I---------------	0.9771931579473838	Y	N/A	N/A	N/A	N/A	N/A	N/A	N/A	N/A	N/A	N/A	N/A	N/A	N/A	N/A	N/A	N/A	N/A	N/A	N/A	N/A	N/A	N/A	N/A	N/A	N/A	N/A	N/A	N/A	N/A	N/A	N/A	N/A	N/A	N/A	N/A	N/A	N/A	N/A	N/A	N/A	N/A	N/A	N/A	N/A
605	N/A	N/A	'---------------P------------------A---------------	0.9771931579473838	Y	N/A	N/A	N/A	N/A	N/A	N/A	N/A	N/A	N/A	N/A	N/A	N/A	N/A	N/A	N/A	N/A	N/A	N/A	N/A	N/A	N/A	N/A	N/A	N/A	N/A	N/A	N/A	N/A	N/A	N/A	N/A	N/A	N/A	N/A	N/A	N/A	N/A	N/A	N/A	N/A	N/A	N/A	N/A	N/A
606	N/A	N/A	'---------------P------------------R---------------	0.9771931579473838	Y	N/A	N/A	N/A	N/A	N/A	N/A	N/A	N/A	N/A	N/A	N/A	N/A	N/A	N/A	N/A	N/A	N/A	N/A	N/A	N/A	N/A	N/A	N/A	N/A	N/A	N/A	N/A	N/A	N/A	N/A	N/A	N/A	N/A	N/A	N/A	N/A	N/A	N/A	N/A	N/A	N/A	N/A	N/A	N/A
607	4.32	1.033E-1	'FFVIIYYRRLLLCIILIII-I-IIIVIIY-YF-YFY-WWW-WYWWW-WW-	0.1697509252775833	N	1E0	1E0	1E0	9.888E-1	1E0	7.877E-1	8.32	3.56	7.58	8.70	1.04	5.65	3.05	1.92	6.68	3.90	4.81	5.34	14.02	4.70	6.85	3.69	3.22	3.68	2.97	2.52	3.832E-3	2.227E-1	6.341E-3	2.98E-3	9.999E-1	2.941E-2	3.733E-1	8.873E-1	1.252E-2	1.577E-1	6.386E-2	3.872E-2	1.96E-4	7.102E-2	1.096E-2	1.952E-1	3.153E-1	1.971E-1
608	9.34	2.004E-3	'LLYLLMMMMLLLMLLQLLL-L-LLLLLLV-MQ-LQM-MMM-MMMMM-MM-	0.1697509252775833	N	9.934E-1	8.764E-1	1E0	7.649E-1	4.88E-1	9.936E-1	8.92	10.22	26.33	23.91	4.92	12.59	11.86	4.96	23.84	1.54	1.97	7.61	17.65	4.02	24.31	9.54	9.55	9.14	8.52	8.16	2.597E-3	1.21E-3	4.756E-6	8.428E-6	5.731E-2	3.649E-4	5.173E-4	5.496E-2	8.58E-6	9.813E-1	8.693E-1	6.228E-3	5.091E-5	1.401E-1	7.641E-6	1.782E-3	1.773E-3	2.264E-3
609	24.27	7.709E-6	'EEEEEEEEEEEEEEEEEEE-E-EEEEEEE-EE-EEE-EEE-EEEEE-EE-	0.1697509252775833	N	8.805E-3	4.297E-3	2.369E-3	1E0	3.335E-3	2.676E-2	24.45	27.64	13.31	0.16	25.35	28.23	19.76	27.73	19.98	24.09	18.56	15.44	32.27	13.20	21.56	23.17	25.25	31.34	29.94	25.75	7.381E-6	3.559E-6	2.648E-4	1E0	5.964E-6	3.144E-6	2.614E-5	3.492E-6	2.445E-5	8.058E-6	3.782E-5	1.116E-4	1.415E-6	2.784E-4	1.56E-5	1.018E-5	6.107E-6	1.685E-6
610	3.90	1.58E-1	'IIFKISSIITTTIIVIIII-F-FFFFFFS-LI-III-III-ITIII-II-	0.1697509252775833	N	9.854E-1	9.811E-1	1E0	1E0	1E0	9.289E-1	6.16	2.97	9.08	7.92	2.05	4.76	3.56	0.88	7.25	3.09	4.21	4.23	11.25	3.35	8.61	3.33	3.55	2.57	4.36	3.51	1.896E-2	4.051E-1	2.346E-3	5.014E-3	8.36E-1	6.678E-2	2.238E-1	1E0	8.067E-3	3.608E-1	1.15E-1	1.133E-1	6.982E-4	2.768E-1	3.152E-3	2.828E-1	2.265E-1	5.821E-1
611	9.62	1.7E-3	'FFVIIFFIIFFFIVVVVVV-V-VVVVVVI-VV-VFF-VCV-VFVVV-VV-	0.1697509252775833	N	5.038E-2	3.943E-2	1E0	1E0	1E0	9.029E-2	12.69	3.33	32.42	28.35	5.50	8.21	13.25	2.45	27.03	7.60	10.77	10.87	19.76	9.20	31.12	6.85	7.73	2.55	10.02	8.22	3.494E-4	2.839E-1	1.375E-6	3.065E-6	3.354E-2	4.119E-3	2.719E-4	6.405E-1	4.068E-6	6.254E-3	8.964E-4	8.489E-4	2.614E-5	2.183E-3	1.756E-6	1.095E-2	5.725E-3	5.926E-1
612	5.73	2.743E-2	'MMLIAVVVVAAAVTTTTTTAM-MMMMMMF-IL-FLL-LLL-LLLLL-LL-	0.15504651395418628	N	7.782E-1	1.048E-1	1E0	1E0	9.968E-1	9.998E-1	3.90	4.63	34.69	30.97	2.85	5.85	13.00	1.95	28.04	1.85	3.73	12.20	12.17	9.58	32.74	4.95	5.61	4.23	4.98	7.54	1.572E-1	7.549E-2	9.186E-7	1.807E-6	4.52E-1	2.476E-2	3.033E-4	8.78E-1	3.268E-6	9.123E-1	1.868E-1	4.387E-4	4.459E-4	1.739E-3	1.298E-6	5.583E-2	3.049E-2	1.125E-1
613	11.37	6.577E-4	'IILMVVVVVIIIIIIIIIILI-IIIIIILLLV-VVV-VVV-VVVVV-VV-	0.12363709112733821	N	1.71E-2	1.974E-2	1E0	1E0	9.932E-1	3.617E-1	9.06	5.70	36.65	32.07	6.92	11.17	14.95	1.54	28.12	5.01	9.95	13.81	15.88	12.04	34.29	10.51	11.57	3.07	13.01	10.89	2.38E-3	2.822E-2	6.615E-7	1.469E-6	1.034E-2	7.284E-4	1.344E-4	9.807E-1	3.214E-6	5.245E-2	1.408E-3	2.137E-4	9.462E-5	4.738E-4	9.844E-7	1.033E-3	5.959E-4	3.663E-1
614	9.51	1.812E-3	'VVIVLIIIIFFFIVVVVVVVV-VVVVVVALFV-IIV-VVL-VFVVV-VV-	0.12363709112733821	N	3.551E-2	3.46E-2	1E0	1E0	9.997E-1	5.126E-1	8.15	4.20	34.93	30.44	5.63	8.75	13.97	1.75	26.97	4.94	9.20	12.20	16.51	10.49	32.03	8.27	9.56	2.36	10.85	9.46	4.27E-3	1.165E-1	8.824E-7	2.004E-6	2.992E-2	2.891E-3	2.003E-4	9.41E-1	4.121E-6	5.646E-2	2.187E-3	4.391E-4	7.515E-5	1.043E-3	1.48E-6	3.937E-3	1.76E-3	6.861E-1
615	6.09	2.013E-2	'FFIQIWWWWIIIWVVVVVVSV-VVVVVVFFWF-WFF-FFF-FFFFF-FF-	0.12363709112733821	N	9.986E-1	6.176E-1	1E0	9.988E-1	1E0	8.065E-1	9.36	4.67	27.66	24.58	1.10	8.10	12.05	2.41	25.28	5.18	6.84	7.92	22.83	5.23	26.46	4.51	4.44	3.61	2.79	4.53	1.984E-3	7.266E-2	3.547E-6	7.157E-6	9.998E-1	4.439E-3	4.716E-4	6.629E-1	6.063E-6	4.506E-2	1.098E-2	5.012E-3	1.11E-5	4.291E-2	4.619E-6	8.502E-2	9.163E-2	2.119E-1
616	13.25	2.72E-4	'FFFFLFFFFFFFLFFFFFFVF-FFFFFFFFFF-LFF-FFF-FFFFF-FF-	0.12363709112733821	N	2.067E-2	1.327E-2	1E0	1.213E-1	1E0	6.741E-2	15.44	10.67	32.16	29.32	0.83	13.36	16.52	7.57	27.54	7.59	8.57	13.49	20.45	12.83	31.63	12.12	13.85	11.81	11.19	13.14	1.113E-4	9.462E-4	1.444E-6	2.507E-6	1E0	2.597E-4	7.489E-5	6.386E-3	3.64E-6	6.329E-3	3.241E-3	2.455E-4	2.13E-5	3.28E-4	1.595E-6	4.55E-4	2.1E-4	5.294E-4
617	4.53	8.327E-2	'IIITSAATTGGGAGGGGGGAG-GGGGGGITFG-AAS-GGG-GGGGG-GG-	0.12363709112733821	N	1E0	4.777E-1	1E0	9.993E-1	1E0	1E0	3.37	1.63	32.78	30.55	3.99	1.16	12.00	2.88	27.04	3.57	4.67	9.78	5.60	8.04	31.25	1.27	2.48	2.64	4.40	4.97	2.707E-1	9.678E-1	1.288E-6	1.961E-6	1.433E-1	9.995E-1	4.82E-4	4.397E-1	4.055E-6	2.206E-1	7.308E-2	1.552E-3	3.078E-2	4.613E-3	1.714E-6	9.98E-1	6.28E-1	5.492E-1
618	4.01	1.414E-1	'LLVFTIIMMAAAVVVVVVVGL-MLLLLLGLAT-TIC-TVT-TFAAT-TT-	0.12363709112733821	N	9.945E-1	2.445E-1	1E0	1E0	1E0	1E0	3.61	2.38	32.76	30.01	3.02	3.39	12.40	1.47	27.23	2.57	4.01	10.46	8.49	8.35	31.21	2.76	3.20	2.33	4.00	5.49	2.13E-1	6.75E-1	1.293E-6	2.183E-6	3.863E-1	2.67E-1	4.003E-4	9.884E-1	3.89E-6	5.844E-1	1.404E-1	1.059E-3	3.426E-3	3.744E-3	1.727E-6	4.925E-1	3.227E-1	7.009E-1
619	12.95	3.114E-4	'EEEEEEEEEEEEEEEEEEEEE-EEEEEEEPEE-EEE-EEE-EEEEE-EE-	0.12363709112733821	N	3.77E-2	1.67E-1	8.081E-2	1E0	9.806E-1	5.76E-1	16.95	16.23	4.74	0.56	19.04	16.81	8.66	22.15	10.06	21.53	14.38	8.03	13.45	6.68	10.33	12.42	10.15	20.55	18.58	11.40	6.443E-5	8.309E-5	6.827E-2	1E0	3.246E-5	6.771E-5	3.066E-3	1.326E-5	1.32E-3	1.573E-5	1.688E-4	4.644E-3	2.49E-4	1.252E-2	1.135E-3	3.964E-4	1.257E-3	2.067E-5
620	5.60	3.081E-2	'FFYYCFFFFFFFYYYYYYYPY-YYYYFFYYYY-YYY-AYY-YYYYY-YY-	0.12363709112733821	N	1E0	1E0	1E0	8.418E-1	1E0	8.325E-1	9.02	4.24	24.35	23.40	3.07	6.24	12.53	3.53	25.04	5.57	5.85	5.63	9.54	4.60	25.27	4.95	3.84	4.13	4.21	1.30	2.441E-3	1.113E-1	7.574E-6	9.59E-6	3.662E-1	1.781E-2	3.761E-4	2.295E-1	6.419E-6	3.159E-2	2.471E-2	3.006E-2	1.779E-3	7.834E-2	6.077E-6	5.574E-2	1.677E-1	1.243E-1
621	4.03	1.383E-1	'AAFITSSGGAAAIIMFFFFGI-IIIIIILVCV-IIV-QMV-VVLVI-VV-	0.12363709112733821	N	9.518E-1	4.486E-1	1E0	1E0	1E0	1E0	3.49	2.07	29.62	27.42	2.65	3.41	11.61	1.17	24.85	2.37	3.88	7.49	7.97	5.79	27.11	2.80	3.41	1.83	4.17	4.44	2.395E-1	8.253E-1	2.359E-6	3.735E-6	5.437E-1	2.617E-1	5.83E-4	9.994E-1	6.708E-6	6.821E-1	1.605E-1	6.781E-3	4.847E-3	2.603E-2	3.998E-6	4.748E-1	2.614E-1	9.186E-1
622	5.87	2.428E-2	'VVILLLLAALLLLVVVVVVPI-IVVIIII-LV-CVV-HIV-VVIVV-VV-	0.15504651395418628	N	3.87E-1	1.988E-1	1E0	1E0	1E0	9.938E-1	4.56	3.06	23.67	20.90	4.26	5.92	8.44	1.21	18.35	2.77	5.38	8.74	7.45	7.19	23.05	5.34	5.82	1.73	7.00	5.80	8.093E-2	3.707E-1	8.947E-6	1.875E-5	1.09E-1	2.323E-2	3.524E-3	9.991E-1	4.046E-5	4.884E-1	3.752E-2	2.912E-3	6.963E-3	8.437E-3	1.048E-5	3.873E-2	2.54E-2	9.455E-1
623	22.61	1.176E-5	'RRRRRRRRRRRRRRRRRRRRR-RRRRRRR-RR-RRR-RRR-RRRRR-RR-	0.15504651395418628	N	4.62E-3	2.306E-3	2.488E-3	1.868E-2	2.673E-2	7.299E-1	25.85	29.01	22.90	22.96	21.69	25.90	14.41	26.94	6.07	19.03	15.78	17.24	40.70	14.43	0.14	21.57	26.48	34.02	22.31	25.93	5.31E-6	2.672E-6	1.09E-5	1.072E-5	1.503E-5	5.243E-6	1.672E-4	4.153E-6	2.044E-2	3.258E-5	9.8E-5	5.845E-5	3.539E-7	1.653E-4	1E0	1.556E-5	4.598E-6	1.032E-6
624	N/A	N/A	'-------------------G-----------------A------------	0.9724917475242572	Y	N/A	N/A	N/A	N/A	N/A	N/A	N/A	N/A	N/A	N/A	N/A	N/A	N/A	N/A	N/A	N/A	N/A	N/A	N/A	N/A	N/A	N/A	N/A	N/A	N/A	N/A	N/A	N/A	N/A	N/A	N/A	N/A	N/A	N/A	N/A	N/A	N/A	N/A	N/A	N/A	N/A	N/A	N/A	N/A
625	N/A	N/A	'-------------------E-----------------Q------------	0.9724917475242572	Y	N/A	N/A	N/A	N/A	N/A	N/A	N/A	N/A	N/A	N/A	N/A	N/A	N/A	N/A	N/A	N/A	N/A	N/A	N/A	N/A	N/A	N/A	N/A	N/A	N/A	N/A	N/A	N/A	N/A	N/A	N/A	N/A	N/A	N/A	N/A	N/A	N/A	N/A	N/A	N/A	N/A	N/A	N/A	N/A
626	N/A	N/A	'-------------------------------------P------------	0.9871961588476541	Y	N/A	N/A	N/A	N/A	N/A	N/A	N/A	N/A	N/A	N/A	N/A	N/A	N/A	N/A	N/A	N/A	N/A	N/A	N/A	N/A	N/A	N/A	N/A	N/A	N/A	N/A	N/A	N/A	N/A	N/A	N/A	N/A	N/A	N/A	N/A	N/A	N/A	N/A	N/A	N/A	N/A	N/A	N/A	N/A
627	N/A	N/A	'-------------------------------------G------------	0.9871961588476541	Y	N/A	N/A	N/A	N/A	N/A	N/A	N/A	N/A	N/A	N/A	N/A	N/A	N/A	N/A	N/A	N/A	N/A	N/A	N/A	N/A	N/A	N/A	N/A	N/A	N/A	N/A	N/A	N/A	N/A	N/A	N/A	N/A	N/A	N/A	N/A	N/A	N/A	N/A	N/A	N/A	N/A	N/A	N/A	N/A
628	N/A	N/A	'-------------------------------------L------------	0.9871961588476541	Y	N/A	N/A	N/A	N/A	N/A	N/A	N/A	N/A	N/A	N/A	N/A	N/A	N/A	N/A	N/A	N/A	N/A	N/A	N/A	N/A	N/A	N/A	N/A	N/A	N/A	N/A	N/A	N/A	N/A	N/A	N/A	N/A	N/A	N/A	N/A	N/A	N/A	N/A	N/A	N/A	N/A	N/A	N/A	N/A
629	N/A	N/A	'-------------------------------------G------------	0.9871961588476541	Y	N/A	N/A	N/A	N/A	N/A	N/A	N/A	N/A	N/A	N/A	N/A	N/A	N/A	N/A	N/A	N/A	N/A	N/A	N/A	N/A	N/A	N/A	N/A	N/A	N/A	N/A	N/A	N/A	N/A	N/A	N/A	N/A	N/A	N/A	N/A	N/A	N/A	N/A	N/A	N/A	N/A	N/A	N/A	N/A
630	N/A	N/A	'-------------------------------------A------------	0.9871961588476541	Y	N/A	N/A	N/A	N/A	N/A	N/A	N/A	N/A	N/A	N/A	N/A	N/A	N/A	N/A	N/A	N/A	N/A	N/A	N/A	N/A	N/A	N/A	N/A	N/A	N/A	N/A	N/A	N/A	N/A	N/A	N/A	N/A	N/A	N/A	N/A	N/A	N/A	N/A	N/A	N/A	N/A	N/A	N/A	N/A
631	N/A	N/A	'-------------------------------------L------------	0.9871961588476541	Y	N/A	N/A	N/A	N/A	N/A	N/A	N/A	N/A	N/A	N/A	N/A	N/A	N/A	N/A	N/A	N/A	N/A	N/A	N/A	N/A	N/A	N/A	N/A	N/A	N/A	N/A	N/A	N/A	N/A	N/A	N/A	N/A	N/A	N/A	N/A	N/A	N/A	N/A	N/A	N/A	N/A	N/A	N/A	N/A
632	N/A	N/A	'-------------------------------------H------------	0.9871961588476541	Y	N/A	N/A	N/A	N/A	N/A	N/A	N/A	N/A	N/A	N/A	N/A	N/A	N/A	N/A	N/A	N/A	N/A	N/A	N/A	N/A	N/A	N/A	N/A	N/A	N/A	N/A	N/A	N/A	N/A	N/A	N/A	N/A	N/A	N/A	N/A	N/A	N/A	N/A	N/A	N/A	N/A	N/A	N/A	N/A
633	N/A	N/A	'-------------------------------------G------------	0.9871961588476541	Y	N/A	N/A	N/A	N/A	N/A	N/A	N/A	N/A	N/A	N/A	N/A	N/A	N/A	N/A	N/A	N/A	N/A	N/A	N/A	N/A	N/A	N/A	N/A	N/A	N/A	N/A	N/A	N/A	N/A	N/A	N/A	N/A	N/A	N/A	N/A	N/A	N/A	N/A	N/A	N/A	N/A	N/A	N/A	N/A
634	N/A	N/A	'-------------------------------------Q------------	0.9871961588476541	Y	N/A	N/A	N/A	N/A	N/A	N/A	N/A	N/A	N/A	N/A	N/A	N/A	N/A	N/A	N/A	N/A	N/A	N/A	N/A	N/A	N/A	N/A	N/A	N/A	N/A	N/A	N/A	N/A	N/A	N/A	N/A	N/A	N/A	N/A	N/A	N/A	N/A	N/A	N/A	N/A	N/A	N/A	N/A	N/A
635	N/A	N/A	'-------------------------------------D------------	0.9871961588476541	Y	N/A	N/A	N/A	N/A	N/A	N/A	N/A	N/A	N/A	N/A	N/A	N/A	N/A	N/A	N/A	N/A	N/A	N/A	N/A	N/A	N/A	N/A	N/A	N/A	N/A	N/A	N/A	N/A	N/A	N/A	N/A	N/A	N/A	N/A	N/A	N/A	N/A	N/A	N/A	N/A	N/A	N/A	N/A	N/A
636	N/A	N/A	'-------------------------------------R------------	0.9871961588476541	Y	N/A	N/A	N/A	N/A	N/A	N/A	N/A	N/A	N/A	N/A	N/A	N/A	N/A	N/A	N/A	N/A	N/A	N/A	N/A	N/A	N/A	N/A	N/A	N/A	N/A	N/A	N/A	N/A	N/A	N/A	N/A	N/A	N/A	N/A	N/A	N/A	N/A	N/A	N/A	N/A	N/A	N/A	N/A	N/A
637	N/A	N/A	'-------------------------------------D------------	0.9871961588476541	Y	N/A	N/A	N/A	N/A	N/A	N/A	N/A	N/A	N/A	N/A	N/A	N/A	N/A	N/A	N/A	N/A	N/A	N/A	N/A	N/A	N/A	N/A	N/A	N/A	N/A	N/A	N/A	N/A	N/A	N/A	N/A	N/A	N/A	N/A	N/A	N/A	N/A	N/A	N/A	N/A	N/A	N/A	N/A	N/A
638	N/A	N/A	'-------------------------------------L------------	0.9871961588476541	Y	N/A	N/A	N/A	N/A	N/A	N/A	N/A	N/A	N/A	N/A	N/A	N/A	N/A	N/A	N/A	N/A	N/A	N/A	N/A	N/A	N/A	N/A	N/A	N/A	N/A	N/A	N/A	N/A	N/A	N/A	N/A	N/A	N/A	N/A	N/A	N/A	N/A	N/A	N/A	N/A	N/A	N/A	N/A	N/A
639	N/A	N/A	'-------------------------------------I------------	0.9871961588476541	Y	N/A	N/A	N/A	N/A	N/A	N/A	N/A	N/A	N/A	N/A	N/A	N/A	N/A	N/A	N/A	N/A	N/A	N/A	N/A	N/A	N/A	N/A	N/A	N/A	N/A	N/A	N/A	N/A	N/A	N/A	N/A	N/A	N/A	N/A	N/A	N/A	N/A	N/A	N/A	N/A	N/A	N/A	N/A	N/A
640	7.58	6.366E-3	'LLLLILLLLIIIIIIIIIIII-VVVIIII-LL-VLL-VLL-LLLLL-LLR	0.11173352005601682	N	8.037E-1	9.999E-1	1E0	5.715E-1	4.2E-1	9.581E-1	11.00	10.08	9.60	9.71	4.90	15.46	6.07	2.02	5.72	1.99	4.01	7.86	21.37	5.15	5.99	11.43	10.01	6.69	10.09	7.28	7.971E-4	1.304E-3	1.726E-3	1.618E-3	5.832E-2	1.106E-4	2.047E-2	8.496E-1	2.769E-2	8.623E-1	1.404E-1	5.206E-3	1.643E-5	4.619E-2	2.19E-2	6.371E-4	1.363E-3	1.235E-2
641	10.89	8.401E-4	'WWSWWWWWWWWWMWWWWWWGW-WWWWWWW-WW-WWW-VWW-WWWWW-WWW	0.11173352005601682	N	1E0	7.756E-2	1E0	8.725E-1	1E0	8.384E-1	12.73	9.28	38.68	33.24	5.45	8.46	14.84	9.96	32.87	10.66	7.37	15.66	18.66	11.92	39.62	5.97	5.07	11.13	0.75	9.33	3.426E-4	2.076E-3	4.793E-7	1.185E-6	3.529E-2	3.487E-3	1.404E-4	1.396E-3	1.268E-6	9.52E-4	7.394E-3	1.025E-4	3.665E-5	5.019E-4	4.155E-7	2.23E-2	4.963E-2	7.451E-4
642	8.38	3.683E-3	'SSVSSSSSSAAAAAAAAAAPS-SSSSSSS-SS-SSS-VSS-SSSSS-SSG	0.11173352005601682	N	1E0	4.424E-1	1E0	2.963E-1	1E0	1E0	4.58	2.46	36.41	33.66	8.93	2.24	12.65	6.31	29.91	7.46	8.16	12.15	7.75	10.37	36.32	1.03	3.29	4.56	10.92	8.58	7.974E-2	6.362E-1	6.886E-7	1.101E-6	2.579E-3	7.453E-1	3.566E-4	1.681E-2	2.228E-6	6.947E-3	4.24E-3	4.482E-4	5.63E-3	1.116E-3	6.99E-7	9.999E-1	2.952E-1	8.129E-2
643	7.98	4.795E-3	'VVCAASSSSAAACAAAAAAQA-AAAAAAA-AA-AAA-AAA-AAAAA-AA-	0.15504651395418628	N	9.64E-1	4.773E-1	1E0	4.05E-1	9.995E-1	1E0	1.50	4.41	32.83	30.33	7.68	5.27	11.76	5.91	25.35	6.00	6.10	9.67	9.57	8.27	29.08	4.68	6.04	5.43	10.71	9.26	9.855E-1	9.424E-2	1.278E-6	2.049E-6	5.91E-3	4.124E-2	5.415E-4	2.348E-2	5.96E-6	2.168E-2	2.005E-2	1.653E-3	1.748E-3	3.944E-3	2.634E-6	7.197E-2	2.093E-2	3.593E-2
644	8.36	3.711E-3	'RRSGGGGGGGGGGGGGGGGGG-GGGGGGG-GG-GGG-SGG-GGGGG-GG-	0.15504651395418628	N	1E0	1E0	1E0	6.02E-1	8.229E-1	2.6E-1	6.70	11.32	7.51	8.43	10.88	0.75	8.30	14.77	6.35	8.53	6.48	5.24	12.60	6.12	7.79	3.53	10.73	17.02	10.37	14.66	1.233E-2	6.732E-4	6.689E-3	3.553E-3	8.458E-4	1E0	3.879E-3	1.448E-4	1.623E-2	3.32E-3	1.462E-2	4.238E-2	3.639E-4	1.96E-2	5.487E-3	2.312E-1	9.138E-4	6.284E-5
645	10.26	1.181E-3	'AASCCCCCCCCCCCCCCCCVC-CCCCCCC-CC-CCC-MCC-CCCCC-CC-	0.15504651395418628	N	2.728E-1	6.283E-2	1E0	4.236E-1	1E0	9.816E-1	8.12	0.73	36.30	32.46	10.68	5.98	12.57	7.39	28.85	9.68	10.98	11.35	11.32	9.75	35.48	5.06	6.35	4.14	14.70	9.83	4.374E-3	1E0	7.004E-7	1.367E-6	9.413E-4	2.218E-2	3.698E-4	7.277E-3	2.761E-6	1.639E-3	8.013E-4	6.645E-4	6.73E-4	1.58E-3	8.037E-7	5.023E-2	1.619E-2	1.234E-1
646	N/A	N/A	'-------------------P------------------------------	0.9852955886766028	Y	N/A	N/A	N/A	N/A	N/A	N/A	N/A	N/A	N/A	N/A	N/A	N/A	N/A	N/A	N/A	N/A	N/A	N/A	N/A	N/A	N/A	N/A	N/A	N/A	N/A	N/A	N/A	N/A	N/A	N/A	N/A	N/A	N/A	N/A	N/A	N/A	N/A	N/A	N/A	N/A	N/A	N/A	N/A	N/A
647	N/A	N/A	'-------------------G------------------------------	0.9852955886766028	Y	N/A	N/A	N/A	N/A	N/A	N/A	N/A	N/A	N/A	N/A	N/A	N/A	N/A	N/A	N/A	N/A	N/A	N/A	N/A	N/A	N/A	N/A	N/A	N/A	N/A	N/A	N/A	N/A	N/A	N/A	N/A	N/A	N/A	N/A	N/A	N/A	N/A	N/A	N/A	N/A	N/A	N/A	N/A	N/A
648	N/A	N/A	'-------------------V------------------------------	0.9852955886766028	Y	N/A	N/A	N/A	N/A	N/A	N/A	N/A	N/A	N/A	N/A	N/A	N/A	N/A	N/A	N/A	N/A	N/A	N/A	N/A	N/A	N/A	N/A	N/A	N/A	N/A	N/A	N/A	N/A	N/A	N/A	N/A	N/A	N/A	N/A	N/A	N/A	N/A	N/A	N/A	N/A	N/A	N/A	N/A	N/A
649	N/A	N/A	'-------------------K------------------------------	0.9852955886766028	Y	N/A	N/A	N/A	N/A	N/A	N/A	N/A	N/A	N/A	N/A	N/A	N/A	N/A	N/A	N/A	N/A	N/A	N/A	N/A	N/A	N/A	N/A	N/A	N/A	N/A	N/A	N/A	N/A	N/A	N/A	N/A	N/A	N/A	N/A	N/A	N/A	N/A	N/A	N/A	N/A	N/A	N/A	N/A	N/A
650	N/A	N/A	'-------------------G------------------------------	0.9852955886766028	Y	N/A	N/A	N/A	N/A	N/A	N/A	N/A	N/A	N/A	N/A	N/A	N/A	N/A	N/A	N/A	N/A	N/A	N/A	N/A	N/A	N/A	N/A	N/A	N/A	N/A	N/A	N/A	N/A	N/A	N/A	N/A	N/A	N/A	N/A	N/A	N/A	N/A	N/A	N/A	N/A	N/A	N/A	N/A	N/A
651	N/A	N/A	'-------------------D------------------------------	0.9852955886766028	Y	N/A	N/A	N/A	N/A	N/A	N/A	N/A	N/A	N/A	N/A	N/A	N/A	N/A	N/A	N/A	N/A	N/A	N/A	N/A	N/A	N/A	N/A	N/A	N/A	N/A	N/A	N/A	N/A	N/A	N/A	N/A	N/A	N/A	N/A	N/A	N/A	N/A	N/A	N/A	N/A	N/A	N/A	N/A	N/A
652	N/A	N/A	'-------------------Q------------------------------	0.9852955886766028	Y	N/A	N/A	N/A	N/A	N/A	N/A	N/A	N/A	N/A	N/A	N/A	N/A	N/A	N/A	N/A	N/A	N/A	N/A	N/A	N/A	N/A	N/A	N/A	N/A	N/A	N/A	N/A	N/A	N/A	N/A	N/A	N/A	N/A	N/A	N/A	N/A	N/A	N/A	N/A	N/A	N/A	N/A	N/A	N/A
653	N/A	N/A	'-------------------G------------------------------	0.9852955886766028	Y	N/A	N/A	N/A	N/A	N/A	N/A	N/A	N/A	N/A	N/A	N/A	N/A	N/A	N/A	N/A	N/A	N/A	N/A	N/A	N/A	N/A	N/A	N/A	N/A	N/A	N/A	N/A	N/A	N/A	N/A	N/A	N/A	N/A	N/A	N/A	N/A	N/A	N/A	N/A	N/A	N/A	N/A	N/A	N/A
654	N/A	N/A	'-------------------E------------------------------	0.9852955886766028	Y	N/A	N/A	N/A	N/A	N/A	N/A	N/A	N/A	N/A	N/A	N/A	N/A	N/A	N/A	N/A	N/A	N/A	N/A	N/A	N/A	N/A	N/A	N/A	N/A	N/A	N/A	N/A	N/A	N/A	N/A	N/A	N/A	N/A	N/A	N/A	N/A	N/A	N/A	N/A	N/A	N/A	N/A	N/A	N/A
655	N/A	N/A	'-------------------R------------------------------	0.9852955886766028	Y	N/A	N/A	N/A	N/A	N/A	N/A	N/A	N/A	N/A	N/A	N/A	N/A	N/A	N/A	N/A	N/A	N/A	N/A	N/A	N/A	N/A	N/A	N/A	N/A	N/A	N/A	N/A	N/A	N/A	N/A	N/A	N/A	N/A	N/A	N/A	N/A	N/A	N/A	N/A	N/A	N/A	N/A	N/A	N/A
656	N/A	N/A	'-------------------G------------------------------	0.9852955886766028	Y	N/A	N/A	N/A	N/A	N/A	N/A	N/A	N/A	N/A	N/A	N/A	N/A	N/A	N/A	N/A	N/A	N/A	N/A	N/A	N/A	N/A	N/A	N/A	N/A	N/A	N/A	N/A	N/A	N/A	N/A	N/A	N/A	N/A	N/A	N/A	N/A	N/A	N/A	N/A	N/A	N/A	N/A	N/A	N/A
657	3.11	3.543E-1	'DDNRRRRRRCCCRCCCCCCSC-CCCCCCK-RR-RRR-VRR-RRRRR-RR-	0.15504651395418628	N	1E0	1E0	1E0	1E0	1E0	1E0	4.45	3.40	3.33	4.69	2.69	3.57	1.95	2.86	1.86	2.57	2.74	2.42	7.96	2.57	1.60	2.63	3.34	3.93	3.81	3.54	9.031E-2	2.629E-1	2.828E-1	7.182E-2	5.227E-1	2.215E-1	8.786E-1	4.478E-1	9.097E-1	5.824E-1	5.012E-1	6.547E-1	4.87E-3	5.803E-1	9.724E-1	5.553E-1	2.786E-1	1.522E-1
658	5.77	2.647E-2	'AAVSSSSSSCCCSCCCCCCVC-CCCCCCY-SS-SSQ-VSS-SGSSS-SS-	0.15504651395418628	N	1E0	8.632E-1	1E0	9.635E-1	1E0	1E0	5.92	1.28	29.55	27.07	5.50	2.28	11.45	4.02	25.25	5.61	6.69	7.08	9.47	5.46	27.72	0.96	2.20	2.55	6.81	4.71	2.323E-2	9.979E-1	2.392E-6	4.031E-6	3.355E-2	7.257E-1	6.329E-4	1.398E-1	6.105E-6	3.035E-2	1.243E-2	9.175E-3	1.861E-3	3.491E-2	3.505E-6	1E0	7.659E-1	5.921E-1
659	7.61	6.219E-3	'KKMRRRRRRRRRRRRRRRRGR-RRRRRRQ-RK-RKQ-LKK-KKKKK-KK-	0.15504651395418628	N	8.964E-1	8.921E-1	6.424E-1	9.729E-1	9.142E-1	9.997E-1	7.62	11.29	7.57	7.66	8.42	8.21	5.01	10.90	1.33	5.65	4.59	5.24	15.89	3.58	0.99	6.78	10.12	14.01	7.60	10.75	6.173E-3	6.862E-4	6.423E-3	5.985E-3	3.567E-3	4.108E-3	5.249E-2	8.368E-4	9.964E-1	2.95E-2	7.851E-2	4.243E-2	9.429E-5	2.18E-1	1E0	1.156E-2	1.274E-3	1.968E-4
660	13.52	2.416E-4	'YYYYYYYYYYYYYYYYYYYSY-YYYYYYY-YY-YYY-CYY-YYYYY-YY-	0.15504651395418628	N	9.965E-1	9.992E-1	1E0	5.24E-1	1E0	8.117E-2	26.54	10.85	34.15	30.10	13.63	13.11	13.42	16.03	30.71	21.24	21.71	12.66	32.62	11.58	35.97	9.53	6.34	13.10	12.47	0.40	4.531E-6	8.597E-4	1.009E-6	2.144E-6	2.308E-4	2.89E-4	2.531E-4	8.959E-5	1.901E-6	1.701E-5	1.495E-5	3.543E-4	1.326E-6	5.933E-4	7.397E-7	1.793E-3	1.637E-2	2.911E-4
661	4.20	1.162E-1	'RRRQQQQQQKKKQRRRRRRQR-RRRRRRA-QV-RIQ-VMA-VVVVV-VV-	0.15504651395418628	N	1E0	1E0	1E0	1E0	9.164E-1	1E0	5.11	5.29	4.98	6.40	3.50	7.97	2.91	2.12	1.98	2.43	2.99	3.80	17.08	1.66	2.17	5.14	5.03	3.86	5.27	4.52	4.817E-2	4.045E-2	5.423E-2	1.557E-2	2.367E-1	4.851E-3	4.282E-1	8.045E-1	8.65E-1	6.514E-1	3.947E-1	1.739E-1	6.155E-5	9.628E-1	7.836E-1	4.683E-2	5.15E-2	1.648E-1
662	9.87	1.471E-3	'TTGGGGGGGGGGGGGGGGGGG-GGGGGGF-TG-GGG-GGG-GGGGG-GG-	0.15504651395418628	N	1E0	2.38E-1	1E0	5.885E-1	3.865E-1	9.996E-1	10.13	7.00	35.79	32.02	8.30	0.52	12.31	12.08	27.97	12.29	9.46	10.44	9.61	9.15	34.09	2.12	4.30	11.21	8.31	6.93	1.272E-3	9.716E-3	7.626E-7	1.483E-6	3.884E-3	1E0	4.171E-4	4.633E-4	3.319E-6	4.204E-4	1.866E-3	1.071E-3	1.713E-3	2.26E-3	1.02E-6	8.06E-1	1.052E-1	7.139E-4
663	2.80	4.743E-1	'RKLLHYYTTWWWFWWWWWWLWWWWWWWWP-WI-IFL-STI-IIFIF-LL-	0.13864159247774333	N	1E0	1E0	1E0	9.999E-1	1E0	1E0	4.72	2.81	6.44	5.70	0.85	3.35	2.44	2.13	5.26	2.22	2.38	3.03	6.42	2.33	6.16	2.54	2.79	3.36	2.17	2.55	6.917E-2	4.699E-1	1.514E-2	2.805E-2	1E0	2.766E-1	6.468E-1	7.988E-1	4.159E-2	7.554E-1	6.768E-1	3.802E-1	1.541E-2	7.031E-1	1.902E-2	5.984E-1	4.788E-1	2.739E-1
664	3.25	3.064E-1	'YYSLYIILLRRRRRRRRRRQQQQQQQQQM-RW-SWR-KFK-KKKKW-WWW	0.09532859857957388	N	1E0	1E0	1E0	1E0	9.999E-1	1E0	4.90	4.55	4.14	5.66	2.51	5.03	2.00	3.20	1.98	2.52	2.46	2.66	11.82	2.02	2.24	3.30	4.05	4.74	2.69	3.72	5.85E-2	8.237E-2	1.232E-1	2.919E-2	6.129E-1	5.145E-2	8.559E-1	3.236E-1	8.671E-1	6.047E-1	6.372E-1	5.376E-1	5.276E-4	8.497E-1	7.484E-1	2.902E-1	1.352E-1	6.837E-2
665	13.40	2.548E-4	'GGGGGGGGGGGGGGGGGGGGGVGGGGGGG-GG-GGG-GGG-GGGGG-GGG	0.09532859857957388	N	1E0	1.238E-1	1E0	2.816E-2	5.697E-2	7.942E-1	13.38	6.15	40.42	35.37	12.34	0.26	13.42	12.08	32.22	14.15	14.56	13.69	15.26	12.06	40.85	3.36	6.47	9.98	14.55	11.13	2.571E-4	1.914E-2	3.687E-7	8.189E-7	4.108E-4	1E0	2.525E-4	4.636E-4	1.428E-6	1.856E-4	1.568E-4	2.254E-4	1.195E-4	4.678E-4	3.458E-7	2.735E-1	1.48E-2	1.381E-3
666	18.66	3.663E-5	'RRKRRRRRRRRRRRRRRRRKRKRRRRRRR-RR-RRR-QRR-RRRRR-RRR	0.09532859857957388	N	7.046E-3	2.191E-2	2.16E-2	5.595E-2	8.344E-2	8.312E-1	22.02	26.01	17.28	16.76	20.45	21.45	10.45	26.17	4.20	19.94	13.38	12.96	34.26	9.34	0.47	17.05	21.17	31.16	16.79	20.82	1.374E-5	5.111E-6	5.764E-5	6.901E-5	2.128E-5	1.607E-5	1.063E-3	4.934E-6	1.166E-1	2.471E-5	2.568E-4	3.088E-4	9.893E-7	2.007E-3	1E0	6.235E-5	1.738E-5	1.743E-6
667	13.85	2.104E-4	'ILLLLLLLLLLLILLLLLLAL-FFFLLLL-LL-ILL--FL-LVIIL-LLL	0.12453736120836252	N	1.98E-2	2.249E-2	1E0	9.298E-1	4.837E-1	9.35E-1	8.22	9.60	38.05	32.64	5.66	14.14	16.79	3.25	28.25	1.19	8.01	16.31	20.96	13.99	34.07	13.04	14.27	7.58	12.80	13.70	4.077E-3	1.725E-3	5.292E-7	1.322E-6	2.92E-2	1.861E-4	6.819E-5	3.076E-1	3.126E-6	9.992E-1	4.708E-3	8.076E-5	1.844E-5	1.98E-4	1.024E-6	2.99E-4	1.768E-4	6.372E-3
668	4.17	1.199E-1	'YYILRKKKKKKKRRKKKKKGR-RRRRRRR-HR-RKR-VRRMRRRRR-RRP	0.0978293488046414	N	1E0	9.991E-1	9.534E-1	9.989E-1	1E0	1E0	5.03	4.83	4.49	4.60	3.34	5.74	2.34	3.82	1.12	3.20	2.78	3.10	5.07	2.78	0.99	4.71	4.68	4.90	4.72	3.82	5.166E-2	6.253E-2	8.704E-2	7.82E-2	2.798E-1	2.715E-2	6.97E-1	1.707E-1	9.997E-1	3.21E-1	4.839E-1	3.546E-1	4.992E-2	4.846E-1	1E0	7.029E-2	7.238E-2	5.839E-2
669	4.81	6.364E-2	'YYYFFFFFFFFFYFFFFFFFF-FFFFFFF-FF-FFF-FFFNFFFFF-FFG	0.0978293488046414	N	9.856E-1	7.622E-1	1E0	9.936E-1	1E0	9.103E-1	8.04	3.90	25.46	23.98	0.79	5.14	11.90	2.97	24.37	4.40	5.20	5.15	13.12	4.46	24.84	3.63	4.09	4.27	3.37	4.00	4.605E-3	1.57E-1	5.805E-6	8.291E-6	1E0	4.654E-2	5.056E-4	4.055E-1	7.531E-6	9.47E-2	4.427E-2	4.638E-2	2.883E-4	9.003E-2	6.729E-6	2.087E-1	1.305E-1	1.081E-1
670	6.02	2.132E-2	'LLIAILLIIAAAIAAAAAAPA-AAAAAAI-AA-AAA-AVILIAAAA-AAA	0.0978293488046414	N	7.383E-1	2.014E-1	1E0	1E0	9.986E-1	1E0	1.38	3.69	34.85	31.72	3.94	5.32	12.45	2.27	26.90	1.93	4.37	11.67	9.57	9.59	31.55	5.09	5.85	3.30	6.20	7.21	9.942E-1	1.962E-1	8.941E-7	1.567E-6	1.508E-1	3.949E-2	3.901E-4	7.343E-1	4.187E-6	8.832E-1	9.842E-2	5.677E-4	1.75E-3	1.733E-3	1.617E-6	4.898E-2	2.48E-2	2.901E-1
671	5.36	3.807E-2	'FFRRRRRKKRRRLRRRRRRGR-RRRRRRC-RR-TRR-TRRSRRRRR-RRR	0.0978293488046414	N	9.997E-1	9.937E-1	8.727E-1	9.999E-1	9.97E-1	1E0	5.69	6.69	5.79	6.26	4.85	5.67	2.94	6.02	1.78	3.43	3.10	3.97	11.43	3.12	1.03	4.45	6.11	8.05	5.03	6.37	2.843E-2	1.236E-2	2.592E-2	1.75E-2	6.137E-2	2.878E-2	4.173E-1	2.132E-2	9.328E-1	2.56E-1	3.571E-1	1.472E-1	6.386E-4	3.491E-1	9.999E-1	9.072E-2	1.973E-2	4.59E-3
672	7.42	7.158E-3	'HHSRRRRQQKKKTKKKKKKKK-KKKKKKK-RK-SKK-SKKRKKKKK-KKR	0.0978293488046414	N	5.15E-1	9.677E-1	8.599E-1	1E0	1E0	9.944E-1	9.18	10.97	7.80	7.01	9.51	6.66	4.15	12.81	1.32	8.93	5.68	5.32	15.60	3.25	1.76	4.71	8.49	14.90	6.66	10.50	2.216E-3	8.081E-4	5.446E-3	9.666E-3	1.817E-3	1.269E-2	1.219E-1	3.305E-4	9.967E-1	2.587E-3	2.854E-2	3.942E-2	1.05E-4	3.062E-1	9.395E-1	6.982E-2	3.418E-3	1.374E-4
673	6.46	1.484E-2	'TTFPPPPPPPPPPPPPPPPTP-PPPPPPP-PP-APP-APPPPPPPP-PP-	0.14114234270281084	N	1E0	9.889E-1	1E0	9.856E-1	8.213E-1	9.421E-1	4.95	4.05	30.89	29.53	6.63	5.39	11.38	6.68	25.13	6.75	5.83	7.50	0.61	6.29	28.51	4.28	4.24	5.71	7.93	5.19	5.579E-2	1.354E-1	1.836E-6	2.401E-6	1.296E-2	3.722E-2	6.55E-4	1.249E-2	6.281E-6	1.181E-2	2.521E-2	6.726E-3	1E0	1.711E-2	2.959E-6	1.071E-1	1.116E-1	2.783E-2
674	5.29	4.068E-2	'VVYFLFFFFLLLYFFFFFFGF-FFFFFFM-FI-YII-IIICIIIII-II-	0.14114234270281084	N	8.844E-1	4.337E-1	1E0	9.94E-1	1E0	5.421E-1	8.17	3.90	27.22	25.07	1.84	5.85	12.06	1.60	25.24	3.87	5.16	7.37	12.91	5.41	26.55	4.24	4.26	3.97	4.40	4.54	4.214E-3	1.58E-1	3.905E-6	6.371E-6	9.156E-1	2.473E-2	4.698E-4	9.735E-1	6.119E-6	1.622E-1	4.58E-2	7.42E-3	3.164E-4	3.629E-2	4.526E-6	1.117E-1	1.095E-1	1.467E-1
675	5.19	4.441E-2	'TTMCCCCCCCCCCCCCCCCSC-CCCCCCC-CS-CSL-RCSCSSSSS-SS-	0.14114234270281084	N	9.999E-1	9.896E-1	1E0	9.622E-1	1E0	1E0	7.95	1.31	11.83	11.24	5.27	3.24	4.83	3.97	10.37	6.22	6.81	4.52	11.40	4.91	11.74	2.09	2.62	2.93	7.90	5.12	4.898E-3	9.97E-1	5.237E-4	7.039E-4	4.144E-2	3.084E-1	6.274E-2	1.473E-1	1.11E-3	1.803E-2	1.126E-2	8.474E-2	6.48E-4	5.806E-2	5.465E-4	8.194E-1	5.603E-1	4.201E-1
676	N/A	N/A	'-------------------K------------------------------	0.9852955886766028	Y	N/A	N/A	N/A	N/A	N/A	N/A	N/A	N/A	N/A	N/A	N/A	N/A	N/A	N/A	N/A	N/A	N/A	N/A	N/A	N/A	N/A	N/A	N/A	N/A	N/A	N/A	N/A	N/A	N/A	N/A	N/A	N/A	N/A	N/A	N/A	N/A	N/A	N/A	N/A	N/A	N/A	N/A	N/A	N/A
677	N/A	N/A	'-------------------G------------------------------	0.9852955886766028	Y	N/A	N/A	N/A	N/A	N/A	N/A	N/A	N/A	N/A	N/A	N/A	N/A	N/A	N/A	N/A	N/A	N/A	N/A	N/A	N/A	N/A	N/A	N/A	N/A	N/A	N/A	N/A	N/A	N/A	N/A	N/A	N/A	N/A	N/A	N/A	N/A	N/A	N/A	N/A	N/A	N/A	N/A	N/A	N/A
678	N/A	N/A	'-------------------G------------------------------	0.9852955886766028	Y	N/A	N/A	N/A	N/A	N/A	N/A	N/A	N/A	N/A	N/A	N/A	N/A	N/A	N/A	N/A	N/A	N/A	N/A	N/A	N/A	N/A	N/A	N/A	N/A	N/A	N/A	N/A	N/A	N/A	N/A	N/A	N/A	N/A	N/A	N/A	N/A	N/A	N/A	N/A	N/A	N/A	N/A	N/A	N/A
679	N/A	N/A	'-------------------I------------------------------	0.9852955886766028	Y	N/A	N/A	N/A	N/A	N/A	N/A	N/A	N/A	N/A	N/A	N/A	N/A	N/A	N/A	N/A	N/A	N/A	N/A	N/A	N/A	N/A	N/A	N/A	N/A	N/A	N/A	N/A	N/A	N/A	N/A	N/A	N/A	N/A	N/A	N/A	N/A	N/A	N/A	N/A	N/A	N/A	N/A	N/A	N/A
680	N/A	N/A	'-------------------G------------------------------	0.9852955886766028	Y	N/A	N/A	N/A	N/A	N/A	N/A	N/A	N/A	N/A	N/A	N/A	N/A	N/A	N/A	N/A	N/A	N/A	N/A	N/A	N/A	N/A	N/A	N/A	N/A	N/A	N/A	N/A	N/A	N/A	N/A	N/A	N/A	N/A	N/A	N/A	N/A	N/A	N/A	N/A	N/A	N/A	N/A	N/A	N/A
681	N/A	N/A	'-------------------R------------------------------	0.9852955886766028	Y	N/A	N/A	N/A	N/A	N/A	N/A	N/A	N/A	N/A	N/A	N/A	N/A	N/A	N/A	N/A	N/A	N/A	N/A	N/A	N/A	N/A	N/A	N/A	N/A	N/A	N/A	N/A	N/A	N/A	N/A	N/A	N/A	N/A	N/A	N/A	N/A	N/A	N/A	N/A	N/A	N/A	N/A	N/A	N/A
682	N/A	N/A	'-------------------D------------------------------	0.9852955886766028	Y	N/A	N/A	N/A	N/A	N/A	N/A	N/A	N/A	N/A	N/A	N/A	N/A	N/A	N/A	N/A	N/A	N/A	N/A	N/A	N/A	N/A	N/A	N/A	N/A	N/A	N/A	N/A	N/A	N/A	N/A	N/A	N/A	N/A	N/A	N/A	N/A	N/A	N/A	N/A	N/A	N/A	N/A	N/A	N/A
683	N/A	N/A	'-------------------A------------------------------	0.9852955886766028	Y	N/A	N/A	N/A	N/A	N/A	N/A	N/A	N/A	N/A	N/A	N/A	N/A	N/A	N/A	N/A	N/A	N/A	N/A	N/A	N/A	N/A	N/A	N/A	N/A	N/A	N/A	N/A	N/A	N/A	N/A	N/A	N/A	N/A	N/A	N/A	N/A	N/A	N/A	N/A	N/A	N/A	N/A	N/A	N/A
684	N/A	N/A	'-------------------G------------------------------	0.9852955886766028	Y	N/A	N/A	N/A	N/A	N/A	N/A	N/A	N/A	N/A	N/A	N/A	N/A	N/A	N/A	N/A	N/A	N/A	N/A	N/A	N/A	N/A	N/A	N/A	N/A	N/A	N/A	N/A	N/A	N/A	N/A	N/A	N/A	N/A	N/A	N/A	N/A	N/A	N/A	N/A	N/A	N/A	N/A	N/A	N/A
685	N/A	N/A	'-------------------D------------------------------	0.9852955886766028	Y	N/A	N/A	N/A	N/A	N/A	N/A	N/A	N/A	N/A	N/A	N/A	N/A	N/A	N/A	N/A	N/A	N/A	N/A	N/A	N/A	N/A	N/A	N/A	N/A	N/A	N/A	N/A	N/A	N/A	N/A	N/A	N/A	N/A	N/A	N/A	N/A	N/A	N/A	N/A	N/A	N/A	N/A	N/A	N/A
686	N/A	N/A	'-------------------Q------------------------------	0.9852955886766028	Y	N/A	N/A	N/A	N/A	N/A	N/A	N/A	N/A	N/A	N/A	N/A	N/A	N/A	N/A	N/A	N/A	N/A	N/A	N/A	N/A	N/A	N/A	N/A	N/A	N/A	N/A	N/A	N/A	N/A	N/A	N/A	N/A	N/A	N/A	N/A	N/A	N/A	N/A	N/A	N/A	N/A	N/A	N/A	N/A
687	N/A	N/A	'-------------------H------------------------------	0.9852955886766028	Y	N/A	N/A	N/A	N/A	N/A	N/A	N/A	N/A	N/A	N/A	N/A	N/A	N/A	N/A	N/A	N/A	N/A	N/A	N/A	N/A	N/A	N/A	N/A	N/A	N/A	N/A	N/A	N/A	N/A	N/A	N/A	N/A	N/A	N/A	N/A	N/A	N/A	N/A	N/A	N/A	N/A	N/A	N/A	N/A
688	5.41	3.634E-2	'LLVIIIIIIMMMIIVVVVVIV-VVVVVVLKII-VFI-FIIPIVIII-II-	0.1097329198759628	N	6.935E-1	9.591E-1	1E0	9.993E-1	1E0	8.976E-1	6.78	4.44	8.77	7.87	3.58	7.87	4.87	0.78	6.90	3.01	4.35	4.96	7.53	4.50	8.15	6.40	5.83	2.56	7.44	4.76	1.152E-2	9.141E-2	2.863E-3	5.176E-3	2.179E-1	5.187E-3	5.99E-2	1E0	1.054E-2	3.901E-1	9.969E-2	5.533E-2	6.6E-3	8.592E-2	4.292E-3	1.557E-2	2.509E-2	5.855E-1
689	8.13	4.351E-3	'IIIILIIIILLLLIIIIIIVI-IIIIIIITVI-III-VIIQIIIII-II-	0.1097329198759628	N	3.506E-1	1.997E-1	1E0	9.501E-1	8.242E-1	3.654E-1	9.49	6.52	29.78	26.05	4.53	10.29	12.24	0.46	25.45	4.37	6.71	9.33	18.57	6.30	27.75	7.62	7.37	4.39	8.60	6.85	1.84E-3	1.417E-2	2.283E-6	5.065E-6	8.403E-2	1.161E-3	4.313E-4	1E0	5.816E-6	9.793E-2	1.222E-2	2.018E-3	3.763E-5	1.689E-2	3.48E-6	6.173E-3	7.394E-3	9.646E-2
690	7.37	7.379E-3	'DDDDDDDDDVDDDDDDDDDDD-DDDDDDEDDG-DGD-YDDDDDDDD-DD-	0.1097329198759628	N	6.041E-1	5.774E-1	2.589E-1	9.206E-1	1E0	4.917E-1	9.35	7.11	0.49	6.23	8.09	6.67	7.09	9.18	7.68	9.43	7.91	4.88	9.57	6.44	7.63	5.95	6.34	8.84	8.91	6.78	2.002E-3	8.995E-3	1E0	1.791E-2	4.445E-3	1.262E-2	9.129E-3	2.209E-3	5.905E-3	1.9E-3	5.046E-3	5.981E-2	1.756E-3	1.512E-2	6.128E-3	2.26E-2	1.639E-2	2.725E-3
691	N/A	N/A	'---------V---------------------R------------------	0.9640892267680303	Y	N/A	N/A	N/A	N/A	N/A	N/A	N/A	N/A	N/A	N/A	N/A	N/A	N/A	N/A	N/A	N/A	N/A	N/A	N/A	N/A	N/A	N/A	N/A	N/A	N/A	N/A	N/A	N/A	N/A	N/A	N/A	N/A	N/A	N/A	N/A	N/A	N/A	N/A	N/A	N/A	N/A	N/A	N/A	N/A
692	N/A	N/A	'---------R---------------------R------------------	0.9640892267680303	Y	N/A	N/A	N/A	N/A	N/A	N/A	N/A	N/A	N/A	N/A	N/A	N/A	N/A	N/A	N/A	N/A	N/A	N/A	N/A	N/A	N/A	N/A	N/A	N/A	N/A	N/A	N/A	N/A	N/A	N/A	N/A	N/A	N/A	N/A	N/A	N/A	N/A	N/A	N/A	N/A	N/A	N/A	N/A	N/A
693	N/A	N/A	'---------K---------------------E------------------	0.9640892267680303	Y	N/A	N/A	N/A	N/A	N/A	N/A	N/A	N/A	N/A	N/A	N/A	N/A	N/A	N/A	N/A	N/A	N/A	N/A	N/A	N/A	N/A	N/A	N/A	N/A	N/A	N/A	N/A	N/A	N/A	N/A	N/A	N/A	N/A	N/A	N/A	N/A	N/A	N/A	N/A	N/A	N/A	N/A	N/A	N/A
694	N/A	N/A	'---------Q---------------------R------------------	0.9640892267680303	Y	N/A	N/A	N/A	N/A	N/A	N/A	N/A	N/A	N/A	N/A	N/A	N/A	N/A	N/A	N/A	N/A	N/A	N/A	N/A	N/A	N/A	N/A	N/A	N/A	N/A	N/A	N/A	N/A	N/A	N/A	N/A	N/A	N/A	N/A	N/A	N/A	N/A	N/A	N/A	N/A	N/A	N/A	N/A	N/A
695	N/A	N/A	'---------I---------------------A------------------	0.9640892267680303	Y	N/A	N/A	N/A	N/A	N/A	N/A	N/A	N/A	N/A	N/A	N/A	N/A	N/A	N/A	N/A	N/A	N/A	N/A	N/A	N/A	N/A	N/A	N/A	N/A	N/A	N/A	N/A	N/A	N/A	N/A	N/A	N/A	N/A	N/A	N/A	N/A	N/A	N/A	N/A	N/A	N/A	N/A	N/A	N/A
696	N/A	N/A	'---------G---------------------P------------------	0.9640892267680303	Y	N/A	N/A	N/A	N/A	N/A	N/A	N/A	N/A	N/A	N/A	N/A	N/A	N/A	N/A	N/A	N/A	N/A	N/A	N/A	N/A	N/A	N/A	N/A	N/A	N/A	N/A	N/A	N/A	N/A	N/A	N/A	N/A	N/A	N/A	N/A	N/A	N/A	N/A	N/A	N/A	N/A	N/A	N/A	N/A
697	N/A	N/A	'---------K---------------------R------------------	0.9640892267680303	Y	N/A	N/A	N/A	N/A	N/A	N/A	N/A	N/A	N/A	N/A	N/A	N/A	N/A	N/A	N/A	N/A	N/A	N/A	N/A	N/A	N/A	N/A	N/A	N/A	N/A	N/A	N/A	N/A	N/A	N/A	N/A	N/A	N/A	N/A	N/A	N/A	N/A	N/A	N/A	N/A	N/A	N/A	N/A	N/A
698	N/A	N/A	'---------K---------------------H------------------	0.9640892267680303	Y	N/A	N/A	N/A	N/A	N/A	N/A	N/A	N/A	N/A	N/A	N/A	N/A	N/A	N/A	N/A	N/A	N/A	N/A	N/A	N/A	N/A	N/A	N/A	N/A	N/A	N/A	N/A	N/A	N/A	N/A	N/A	N/A	N/A	N/A	N/A	N/A	N/A	N/A	N/A	N/A	N/A	N/A	N/A	N/A
699	N/A	N/A	'---------V---------------------R------------------	0.9640892267680303	Y	N/A	N/A	N/A	N/A	N/A	N/A	N/A	N/A	N/A	N/A	N/A	N/A	N/A	N/A	N/A	N/A	N/A	N/A	N/A	N/A	N/A	N/A	N/A	N/A	N/A	N/A	N/A	N/A	N/A	N/A	N/A	N/A	N/A	N/A	N/A	N/A	N/A	N/A	N/A	N/A	N/A	N/A	N/A	N/A
700	6.36	1.614E-2	'IIILIVVIILIIMIIIIIIVI-FFFITTLFVG-ILL-LLLLLLLLL-LL-	0.1097329198759628	N	3.514E-1	4.951E-2	1E0	1E0	9.996E-1	9.368E-1	5.14	4.55	35.90	32.01	3.49	6.39	13.33	1.09	29.02	2.22	5.18	12.88	11.68	10.27	34.61	5.62	6.32	3.81	6.04	7.72	4.665E-2	8.173E-2	7.492E-7	1.484E-6	2.397E-1	1.57E-2	2.627E-4	9.998E-1	2.665E-6	7.59E-1	4.504E-2	3.211E-4	5.648E-4	1.174E-3	9.321E-7	3.017E-2	1.66E-2	1.73E-1
701	8.97	2.52E-3	'LLIMVIIIISFFIMMMMMMVI-IIIIIIIVIF-ILI-IIIIIIIII-II-	0.1097329198759628	N	1.618E-1	2.202E-2	1E0	9.32E-1	8.383E-1	4.831E-1	8.34	7.23	38.26	32.52	4.38	10.86	14.33	1.06	30.59	3.47	6.50	15.28	18.62	11.43	37.02	8.68	8.64	5.18	8.26	9.25	3.77E-3	8.221E-3	5.115E-7	1.352E-6	9.692E-2	8.547E-4	1.727E-4	9.999E-1	1.947E-6	2.454E-1	1.437E-2	1.183E-4	3.713E-5	6.389E-4	6.236E-7	3.031E-3	3.098E-3	4.482E-2
702	6.13	1.949E-2	'IIVVVTTTTSVVVVVVVVVLV-VVVVVVAVVG-VPV-VVVVVVVVV-VV-	0.1097329198759628	N	8.254E-1	1.171E-1	1E0	1E0	1E0	9.681E-1	5.07	1.62	34.66	31.50	5.76	4.43	12.73	2.92	28.82	4.64	6.48	11.69	8.14	9.38	34.04	3.35	3.17	0.53	6.94	5.60	4.987E-2	9.697E-1	9.237E-7	1.634E-6	2.678E-2	9.248E-2	3.425E-4	4.253E-1	2.777E-6	7.546E-2	1.462E-2	5.615E-4	4.32E-3	1.96E-3	1.029E-6	2.762E-1	3.323E-1	1E0
703	N/A	N/A	'-------------------K------------------------------	0.9852955886766028	Y	N/A	N/A	N/A	N/A	N/A	N/A	N/A	N/A	N/A	N/A	N/A	N/A	N/A	N/A	N/A	N/A	N/A	N/A	N/A	N/A	N/A	N/A	N/A	N/A	N/A	N/A	N/A	N/A	N/A	N/A	N/A	N/A	N/A	N/A	N/A	N/A	N/A	N/A	N/A	N/A	N/A	N/A	N/A	N/A
704	N/A	N/A	'-------------------M------------------------------	0.9852955886766028	Y	N/A	N/A	N/A	N/A	N/A	N/A	N/A	N/A	N/A	N/A	N/A	N/A	N/A	N/A	N/A	N/A	N/A	N/A	N/A	N/A	N/A	N/A	N/A	N/A	N/A	N/A	N/A	N/A	N/A	N/A	N/A	N/A	N/A	N/A	N/A	N/A	N/A	N/A	N/A	N/A	N/A	N/A	N/A	N/A
705	N/A	N/A	'-------------------L------------------------------	0.9852955886766028	Y	N/A	N/A	N/A	N/A	N/A	N/A	N/A	N/A	N/A	N/A	N/A	N/A	N/A	N/A	N/A	N/A	N/A	N/A	N/A	N/A	N/A	N/A	N/A	N/A	N/A	N/A	N/A	N/A	N/A	N/A	N/A	N/A	N/A	N/A	N/A	N/A	N/A	N/A	N/A	N/A	N/A	N/A	N/A	N/A
706	N/A	N/A	'-------------------Q------------------------------	0.9852955886766028	Y	N/A	N/A	N/A	N/A	N/A	N/A	N/A	N/A	N/A	N/A	N/A	N/A	N/A	N/A	N/A	N/A	N/A	N/A	N/A	N/A	N/A	N/A	N/A	N/A	N/A	N/A	N/A	N/A	N/A	N/A	N/A	N/A	N/A	N/A	N/A	N/A	N/A	N/A	N/A	N/A	N/A	N/A	N/A	N/A
707	N/A	N/A	'-------------------E------------------------------	0.9852955886766028	Y	N/A	N/A	N/A	N/A	N/A	N/A	N/A	N/A	N/A	N/A	N/A	N/A	N/A	N/A	N/A	N/A	N/A	N/A	N/A	N/A	N/A	N/A	N/A	N/A	N/A	N/A	N/A	N/A	N/A	N/A	N/A	N/A	N/A	N/A	N/A	N/A	N/A	N/A	N/A	N/A	N/A	N/A	N/A	N/A
708	N/A	N/A	'-------------------Q------------------------------	0.9852955886766028	Y	N/A	N/A	N/A	N/A	N/A	N/A	N/A	N/A	N/A	N/A	N/A	N/A	N/A	N/A	N/A	N/A	N/A	N/A	N/A	N/A	N/A	N/A	N/A	N/A	N/A	N/A	N/A	N/A	N/A	N/A	N/A	N/A	N/A	N/A	N/A	N/A	N/A	N/A	N/A	N/A	N/A	N/A	N/A	N/A
709	12.11	4.567E-4	'IIIVVIIII-LLVLLLLLLLL-FFFLLLIIIV-IFV-VVVVVVVVV-VV-	0.11813544063218967	N	1.251E-2	2.22E-2	1E0	1E0	9.917E-1	3.955E-1	9.00	5.78	35.78	31.57	6.51	11.35	15.73	1.14	27.32	4.60	10.02	13.89	16.40	12.77	32.80	11.11	12.44	3.37	13.47	11.78	2.474E-3	2.62E-2	7.639E-7	1.612E-6	1.429E-2	6.659E-4	9.981E-5	9.996E-1	3.815E-6	7.816E-2	1.353E-3	2.069E-4	7.842E-5	3.362E-4	1.285E-6	7.506E-4	3.916E-4	2.703E-1
710	N/A	N/A	'---------P---------------------R------------------	0.9640892267680303	Y	N/A	N/A	N/A	N/A	N/A	N/A	N/A	N/A	N/A	N/A	N/A	N/A	N/A	N/A	N/A	N/A	N/A	N/A	N/A	N/A	N/A	N/A	N/A	N/A	N/A	N/A	N/A	N/A	N/A	N/A	N/A	N/A	N/A	N/A	N/A	N/A	N/A	N/A	N/A	N/A	N/A	N/A	N/A	N/A
711	N/A	N/A	'---------G---------------------R------------------	0.9640892267680303	Y	N/A	N/A	N/A	N/A	N/A	N/A	N/A	N/A	N/A	N/A	N/A	N/A	N/A	N/A	N/A	N/A	N/A	N/A	N/A	N/A	N/A	N/A	N/A	N/A	N/A	N/A	N/A	N/A	N/A	N/A	N/A	N/A	N/A	N/A	N/A	N/A	N/A	N/A	N/A	N/A	N/A	N/A	N/A	N/A
712	N/A	N/A	'---------S---------------------S------------------	0.9640892267680303	Y	N/A	N/A	N/A	N/A	N/A	N/A	N/A	N/A	N/A	N/A	N/A	N/A	N/A	N/A	N/A	N/A	N/A	N/A	N/A	N/A	N/A	N/A	N/A	N/A	N/A	N/A	N/A	N/A	N/A	N/A	N/A	N/A	N/A	N/A	N/A	N/A	N/A	N/A	N/A	N/A	N/A	N/A	N/A	N/A
713	N/A	N/A	'---------Q---------------------P------------------	0.9640892267680303	Y	N/A	N/A	N/A	N/A	N/A	N/A	N/A	N/A	N/A	N/A	N/A	N/A	N/A	N/A	N/A	N/A	N/A	N/A	N/A	N/A	N/A	N/A	N/A	N/A	N/A	N/A	N/A	N/A	N/A	N/A	N/A	N/A	N/A	N/A	N/A	N/A	N/A	N/A	N/A	N/A	N/A	N/A	N/A	N/A
714	N/A	N/A	'---------S---------------------V------------------	0.9640892267680303	Y	N/A	N/A	N/A	N/A	N/A	N/A	N/A	N/A	N/A	N/A	N/A	N/A	N/A	N/A	N/A	N/A	N/A	N/A	N/A	N/A	N/A	N/A	N/A	N/A	N/A	N/A	N/A	N/A	N/A	N/A	N/A	N/A	N/A	N/A	N/A	N/A	N/A	N/A	N/A	N/A	N/A	N/A	N/A	N/A
715	N/A	N/A	'---------G---------------------C------------------	0.9640892267680303	Y	N/A	N/A	N/A	N/A	N/A	N/A	N/A	N/A	N/A	N/A	N/A	N/A	N/A	N/A	N/A	N/A	N/A	N/A	N/A	N/A	N/A	N/A	N/A	N/A	N/A	N/A	N/A	N/A	N/A	N/A	N/A	N/A	N/A	N/A	N/A	N/A	N/A	N/A	N/A	N/A	N/A	N/A	N/A	N/A
716	N/A	N/A	'---------Q---------------------R------------------	0.9640892267680303	Y	N/A	N/A	N/A	N/A	N/A	N/A	N/A	N/A	N/A	N/A	N/A	N/A	N/A	N/A	N/A	N/A	N/A	N/A	N/A	N/A	N/A	N/A	N/A	N/A	N/A	N/A	N/A	N/A	N/A	N/A	N/A	N/A	N/A	N/A	N/A	N/A	N/A	N/A	N/A	N/A	N/A	N/A	N/A	N/A
717	N/A	N/A	'---------S---------------------P------------------	0.9640892267680303	Y	N/A	N/A	N/A	N/A	N/A	N/A	N/A	N/A	N/A	N/A	N/A	N/A	N/A	N/A	N/A	N/A	N/A	N/A	N/A	N/A	N/A	N/A	N/A	N/A	N/A	N/A	N/A	N/A	N/A	N/A	N/A	N/A	N/A	N/A	N/A	N/A	N/A	N/A	N/A	N/A	N/A	N/A	N/A	N/A
718	N/A	N/A	'---------G---------------------L------------------	0.9640892267680303	Y	N/A	N/A	N/A	N/A	N/A	N/A	N/A	N/A	N/A	N/A	N/A	N/A	N/A	N/A	N/A	N/A	N/A	N/A	N/A	N/A	N/A	N/A	N/A	N/A	N/A	N/A	N/A	N/A	N/A	N/A	N/A	N/A	N/A	N/A	N/A	N/A	N/A	N/A	N/A	N/A	N/A	N/A	N/A	N/A
719	N/A	N/A	'---------F---------------------W------------------	0.9640892267680303	Y	N/A	N/A	N/A	N/A	N/A	N/A	N/A	N/A	N/A	N/A	N/A	N/A	N/A	N/A	N/A	N/A	N/A	N/A	N/A	N/A	N/A	N/A	N/A	N/A	N/A	N/A	N/A	N/A	N/A	N/A	N/A	N/A	N/A	N/A	N/A	N/A	N/A	N/A	N/A	N/A	N/A	N/A	N/A	N/A
720	N/A	N/A	'-------------------------------N------------------	0.9724917475242572	Y	N/A	N/A	N/A	N/A	N/A	N/A	N/A	N/A	N/A	N/A	N/A	N/A	N/A	N/A	N/A	N/A	N/A	N/A	N/A	N/A	N/A	N/A	N/A	N/A	N/A	N/A	N/A	N/A	N/A	N/A	N/A	N/A	N/A	N/A	N/A	N/A	N/A	N/A	N/A	N/A	N/A	N/A	N/A	N/A
721	4.99	5.392E-2	'PPIIIVVLLVIIVFIIIIIAI-VVVIIIVVVP-LLI-VVIVVVIIV-VV-	0.1097329198759628	N	6.947E-1	2.24E-1	1E0	1E0	1E0	1E0	4.21	3.05	31.39	29.67	4.13	6.12	11.95	1.31	25.78	2.37	4.48	9.07	4.50	7.46	29.19	5.12	4.84	1.28	6.12	4.76	1.151E-1	3.744E-1	1.668E-6	2.335E-6	1.25E-1	1.967E-2	4.949E-4	9.972E-1	5.392E-6	6.838E-1	8.755E-2	2.361E-3	8.625E-2	6.924E-3	2.573E-6	4.734E-2	6.177E-2	9.978E-1
722	10.89	8.429E-4	'AASAAAAAAAAAAAAAAAAEA-AAAAAASAAA-AFS-AAAAASAAA-AA-	0.1097329198759628	N	9.604E-1	8.948E-1	1E0	3.231E-1	9.864E-1	7.665E-1	1.30	10.53	14.78	13.36	9.97	5.47	9.70	11.43	12.12	6.93	6.29	6.43	11.24	7.19	15.81	6.61	11.30	13.71	12.34	14.33	9.973E-1	1.02E-3	1.439E-4	2.597E-4	1.39E-3	3.453E-2	1.627E-3	6.372E-4	4.548E-4	1.029E-2	1.703E-2	1.525E-2	7.043E-4	8.452E-3	9.702E-5	1.32E-2	6.83E-4	2.23E-4
723	9.68	1.647E-3	'TTSSSSSSSCSSSSSSSSSVS-SSSSSSSSSP-SNS-SSSSSSSSS-SS-	0.1097329198759628	N	1E0	8.267E-1	1E0	1.352E-1	9.999E-1	1E0	7.64	5.50	31.43	29.38	11.60	2.96	11.60	11.37	25.86	12.22	9.72	7.62	8.89	7.16	29.45	0.61	2.87	9.29	13.80	9.63	6.076E-3	3.361E-2	1.657E-6	2.475E-6	5.864E-4	4.082E-1	5.85E-4	6.576E-4	5.291E-6	4.342E-4	1.601E-3	6.178E-3	2.642E-3	8.633E-3	2.439E-6	1E0	4.456E-1	2.064E-3
724	5.50	3.358E-2	'IIIWVIIIIVVVAVVIIIIAI-LVVVIIVVVA-IST-MIIMVTIVV-MM-	0.1097329198759628	N	7.64E-1	8.929E-2	1E0	1E0	9.999E-1	9.626E-1	4.93	3.31	35.49	31.14	3.64	5.59	13.18	1.08	28.96	3.20	5.41	12.86	13.54	9.85	34.07	4.26	4.36	2.18	4.80	6.51	5.671E-2	2.874E-1	8.02E-7	1.75E-6	2.058E-1	3.111E-2	2.811E-4	9.999E-1	2.695E-6	3.226E-1	3.632E-2	3.233E-4	2.394E-4	1.492E-3	1.024E-6	1.092E-1	9.866E-2	7.76E-1
725	3.98	1.447E-1	'LLIILVVVVQPPVSSAAAAVA-AAAAAAAVVL-TQA-VVIVVVIII-VV-	0.1097329198759628	N	9.626E-1	6.459E-1	1E0	1E0	1E0	1E0	2.87	1.78	28.85	27.27	3.40	3.62	11.37	1.51	24.21	2.39	3.86	6.51	5.45	5.20	26.09	3.09	3.49	1.28	5.03	4.11	4.468E-1	9.327E-1	2.761E-6	3.856E-6	2.629E-1	2.094E-1	6.57E-4	9.848E-1	7.843E-6	6.731E-1	1.647E-1	1.423E-2	3.508E-2	4.427E-2	5.02E-6	3.591E-1	2.403E-1	9.978E-1
726	8.09	4.453E-3	'LLILIVVVVWVVVVVVVVVSV-VVVVVVLIVW-VIV-VVVVVVVVV-VV-	0.1097329198759628	N	2.715E-1	3.175E-2	1E0	1E0	1E0	3.712E-1	8.76	3.17	38.16	32.53	5.82	6.62	13.66	2.42	31.26	5.98	9.00	14.45	17.32	10.85	38.07	4.84	5.19	1.58	7.37	7.16	2.881E-3	3.331E-1	5.195E-7	1.348E-6	2.525E-2	1.309E-2	2.276E-4	6.565E-1	1.711E-6	2.217E-2	2.466E-3	1.646E-4	5.685E-5	8.583E-4	5.273E-7	6.161E-2	4.439E-2	9.764E-1
727	N/A	N/A	'---I---------------A-----------G--K---------------	0.912673802140642	Y	N/A	N/A	N/A	N/A	N/A	N/A	N/A	N/A	N/A	N/A	N/A	N/A	N/A	N/A	N/A	N/A	N/A	N/A	N/A	N/A	N/A	N/A	N/A	N/A	N/A	N/A	N/A	N/A	N/A	N/A	N/A	N/A	N/A	N/A	N/A	N/A	N/A	N/A	N/A	N/A	N/A	N/A	N/A	N/A
728	N/A	N/A	'---F---------------K-----------P--M---------------	0.912673802140642	Y	N/A	N/A	N/A	N/A	N/A	N/A	N/A	N/A	N/A	N/A	N/A	N/A	N/A	N/A	N/A	N/A	N/A	N/A	N/A	N/A	N/A	N/A	N/A	N/A	N/A	N/A	N/A	N/A	N/A	N/A	N/A	N/A	N/A	N/A	N/A	N/A	N/A	N/A	N/A	N/A	N/A	N/A	N/A	N/A
729	N/A	N/A	'---G---------------R-----------P--F---------------	0.912673802140642	Y	N/A	N/A	N/A	N/A	N/A	N/A	N/A	N/A	N/A	N/A	N/A	N/A	N/A	N/A	N/A	N/A	N/A	N/A	N/A	N/A	N/A	N/A	N/A	N/A	N/A	N/A	N/A	N/A	N/A	N/A	N/A	N/A	N/A	N/A	N/A	N/A	N/A	N/A	N/A	N/A	N/A	N/A	N/A	N/A
730	6.93	1.028E-2	'LLVHILLLLFVVILLLLLLAV-IIIVVVLLLM-LRM-LLLLLLLLL-LL-	0.1097329198759628	N	7.852E-1	9.648E-1	1E0	9.94E-1	8.255E-1	9.881E-1	7.02	6.83	10.77	9.02	3.59	9.42	5.61	2.26	7.65	1.64	3.62	5.80	15.12	4.18	8.89	7.25	7.43	5.50	7.15	6.43	9.574E-3	1.106E-2	8.979E-4	2.447E-3	2.177E-1	1.91E-3	3.048E-2	7.362E-1	6.035E-3	9.657E-1	2.093E-1	2.577E-2	1.26E-4	1.186E-1	2.642E-3	8.08E-3	7.09E-3	3.345E-2
731	5.04	5.118E-2	'VVFLVVVGGAAAGAAAAAAAS-AAASSSIAAA-CSC-CSGSSCSSC-CC-	0.1097329198759628	N	9.993E-1	3.783E-1	1E0	9.997E-1	1E0	1E0	2.78	1.68	33.03	30.55	4.34	2.46	11.93	2.59	26.85	3.34	4.79	9.96	6.66	8.09	31.07	2.21	3.17	2.23	5.28	5.37	4.843E-1	9.586E-1	1.231E-6	1.96E-6	1.013E-1	6.362E-1	5E-4	5.725E-1	4.236E-6	2.809E-1	6.493E-2	1.399E-3	1.268E-2	4.464E-3	1.775E-6	7.602E-1	3.338E-1	7.517E-1
732	5.00	5.299E-2	'FFSTIMMMMAVVMAAAAAALA-AAAAAAFVVA-ILF-VIVVVVVVV-VV-	0.1097329198759628	N	8.06E-1	1.892E-1	1E0	1E0	1E0	1E0	3.02	3.22	33.23	29.82	3.01	5.07	12.22	1.61	26.42	2.32	4.10	10.65	11.15	8.25	30.24	4.24	4.67	2.64	4.93	6.09	3.852E-1	3.157E-1	1.187E-6	2.268E-6	3.884E-1	4.958E-2	4.344E-4	9.709E-1	4.664E-6	7.099E-1	1.279E-1	9.549E-4	7.359E-4	3.991E-3	2.084E-6	1.121E-1	7.258E-2	5.469E-1
733	4.15	1.224E-1	'--NIGRRGGSGGGGGGGGGGG-GGGGKKGDDG-GRG-GGGGGGGGG-GGG	0.11713514054216265	N	1E0	1E0	1E0	9.735E-1	9.937E-1	9.906E-1	4.70	4.21	3.86	5.44	4.08	0.77	3.79	5.56	3.80	4.36	3.40	2.47	6.36	3.66	4.41	1.53	4.09	6.32	4.72	5.59	7.069E-2	1.154E-1	1.637E-1	3.538E-2	1.306E-1	1E0	1.77E-1	3.192E-2	1.739E-1	9.897E-2	2.641E-1	6.305E-1	1.613E-2	2.012E-1	9.426E-2	9.826E-1	1.3E-1	1.661E-2
734	5.33	3.924E-2	'--VESSSTTPNNTSTSSSSGS-TTTTTTTNSQ-ACS-SSSSSSSSS-SSS	0.11713514054216265	N	1E0	1E0	1E0	8.562E-1	1E0	1E0	5.34	3.12	8.32	7.63	6.15	2.48	3.76	5.95	7.52	6.66	5.31	2.62	7.19	3.27	8.75	0.95	1.75	5.03	7.77	5.21	3.877E-2	3.498E-1	3.811E-3	6.118E-3	1.917E-2	6.272E-1	1.822E-1	2.273E-2	6.62E-3	1.268E-2	3.971E-2	5.581E-1	8.432E-3	3.004E-1	2.886E-3	1E0	9.408E-1	5.164E-2
735	4.00	1.418E-1	'KKKKSRRSSRQQTQQQQQQAQ-QQQQQQDDDQ-TSE-KNNNNKNNN-KKA	0.06641992597779335	N	9.909E-1	1E0	1E0	1E0	1E0	9.983E-1	5.05	5.67	3.24	3.70	4.81	3.65	2.83	6.43	1.93	5.18	3.19	1.48	8.31	1.72	2.95	2.66	4.47	7.38	4.28	5.28	5.06E-2	2.902E-2	3.082E-1	1.929E-1	6.398E-2	2.037E-1	4.627E-1	1.526E-2	8.85E-1	4.506E-2	3.241E-1	9.873E-1	3.846E-3	9.502E-1	4.139E-1	5.399E-1	8.854E-2	7.347E-3
736	6.49	1.455E-2	'GGSGNGGGGGGGSGGGGGGGG-GGGGGGGGRP-GCG-GGGGGGGGG-GGG	0.06641992597779335	N	1E0	1E0	1E0	5.508E-1	9.259E-1	8.549E-1	5.97	6.35	7.41	8.36	6.52	0.51	5.91	9.02	6.46	7.42	4.66	3.79	7.68	5.27	7.43	2.14	5.68	9.66	6.94	8.09	2.239E-2	1.624E-2	7.208E-3	3.734E-3	1.421E-2	1E0	2.356E-2	2.436E-3	1.49E-2	7.108E-3	7.356E-2	1.759E-1	5.929E-3	4.127E-2	7.094E-3	7.968E-1	2.867E-2	1.659E-3
737	4.02	1.389E-1	'HHP-GQQQQPNNPNNNNNNVN-NNNNNNTNNS-QQQ-QQQQQKQQQ-QQL	0.0970291087326198	N	9.999E-1	1E0	1E0	1E0	1E0	1E0	4.08	3.45	6.91	6.28	3.97	3.66	2.46	4.17	5.32	4.12	3.40	0.96	4.15	1.15	6.82	2.85	3.38	4.38	5.29	3.84	1.314E-1	2.49E-1	1.043E-2	1.726E-2	1.469E-1	2.01E-1	6.347E-1	1.197E-1	3.947E-2	1.261E-1	2.63E-1	1E0	1.224E-1	9.996E-1	1.116E-2	4.529E-1	2.692E-1	9.736E-2
738	3.49	2.412E-1	'DDNLTVVVVYVVMVVVVVVVI-IIIIIIRMMRVVFV-VVVVVVVVV-VVA	0.04081224367310193	N	9.999E-1	1E0	1E0	1E0	1E0	1E0	5.11	2.59	4.71	5.78	3.11	5.10	2.82	1.58	4.08	3.17	3.88	2.70	10.41	2.91	4.42	3.45	3.18	1.32	5.55	3.52	4.785E-2	5.744E-1	7.028E-2	2.622E-2	3.535E-1	4.855E-2	4.664E-1	9.751E-1	1.313E-1	3.307E-1	1.605E-1	5.213E-1	1.088E-3	4.303E-1	9.36E-2	2.497E-1	3.276E-1	9.967E-1
739	6.74	1.192E-2	'VVLFFLLFFFLLFFFFFFFGF-FFFFFFLFFLFFNF-FFFFFFFFF-FF-	0.08412523757127138	N	3.932E-1	2.356E-1	1E0	9.573E-1	1E0	8.193E-1	7.59	5.27	27.79	25.73	0.93	6.63	12.44	3.34	24.30	3.71	4.85	7.21	12.83	6.40	25.70	5.76	6.86	5.56	5.74	6.85	6.316E-3	4.151E-2	3.451E-6	5.455E-6	1E0	1.301E-2	3.923E-4	2.802E-1	7.665E-6	1.918E-1	6.157E-2	8.333E-3	3.277E-4	1.564E-2	5.493E-6	2.667E-2	1.086E-2	3.195E-2
740	N/A	N/A	'-------------------P-----------L------------------	0.9577873362008602	Y	N/A	N/A	N/A	N/A	N/A	N/A	N/A	N/A	N/A	N/A	N/A	N/A	N/A	N/A	N/A	N/A	N/A	N/A	N/A	N/A	N/A	N/A	N/A	N/A	N/A	N/A	N/A	N/A	N/A	N/A	N/A	N/A	N/A	N/A	N/A	N/A	N/A	N/A	N/A	N/A	N/A	N/A	N/A	N/A
741	N/A	N/A	'-------------------P-----------P------------------	0.9577873362008602	Y	N/A	N/A	N/A	N/A	N/A	N/A	N/A	N/A	N/A	N/A	N/A	N/A	N/A	N/A	N/A	N/A	N/A	N/A	N/A	N/A	N/A	N/A	N/A	N/A	N/A	N/A	N/A	N/A	N/A	N/A	N/A	N/A	N/A	N/A	N/A	N/A	N/A	N/A	N/A	N/A	N/A	N/A	N/A	N/A
742	6.98	9.929E-3	'DD-ALAAAA---AAAAAAAGA-AAAAAAKAASAASA-AAAAAAAAA-AA-	0.16044813444033212	N	1E0	1E0	1E0	7.518E-1	9.918E-1	8.801E-1	1.08	9.17	6.64	5.95	8.42	4.97	7.30	9.70	6.06	5.48	4.95	4.07	10.16	4.79	7.39	5.50	9.30	11.70	9.44	11.30	9.998E-1	2.221E-3	1.29E-2	2.263E-2	3.589E-3	5.471E-2	7.802E-3	1.625E-3	2.07E-2	3.424E-2	5.575E-2	1.322E-1	1.248E-3	6.489E-2	7.275E-3	3.35E-2	2.062E-3	5.569E-4
743	5.25	4.201E-2	'GG-ADTTTTCAAATTTTTTPT-TTTTTTSAASAAYA-TTTTTATTT-TT-	0.1209362808842653	N	1E0	9.996E-1	1E0	9.379E-1	1E0	1E0	4.26	3.23	9.97	8.73	5.81	2.36	4.07	6.22	8.16	6.52	4.58	3.24	5.66	3.37	10.36	1.28	2.20	5.41	7.18	5.09	1.099E-1	3.13E-1	1.392E-3	2.927E-3	2.562E-2	6.857E-1	1.324E-1	1.805E-2	4.256E-3	1.421E-2	7.997E-2	3.089E-1	2.907E-2	2.714E-1	1.122E-3	9.98E-1	7.688E-1	3.626E-2
744	7.58	6.351E-3	'SSSSPSSSSKTTPSSSSSSPS-SSSSSSSSSPSSLS-SSSSSSSSS-SS-	0.08412523757127138	N	1E0	9.599E-1	1E0	4.073E-1	1E0	1E0	7.15	6.93	18.32	16.70	10.24	2.45	6.23	12.59	14.17	12.36	7.91	5.67	5.41	5.68	18.65	0.89	2.47	11.19	10.19	7.24	8.725E-3	1.027E-2	4.076E-5	7.041E-5	1.197E-3	6.428E-1	1.797E-2	3.651E-4	1.842E-4	4.06E-4	5.058E-3	2.879E-2	3.628E-2	2.869E-2	3.671E-5	1E0	6.32E-1	7.209E-4
745	8.10	4.431E-3	'TTFAAAAAAGSSAAAAAAAGA-AAAAAAAAAGAAYA-AAAAAAAAA-AA-	0.08412523757127138	N	8.978E-1	2.038E-1	1E0	9.303E-1	9.999E-1	9.999E-1	1.42	5.56	36.29	33.55	5.51	4.71	12.94	5.45	28.01	4.07	4.93	12.09	8.51	10.60	34.02	5.36	7.67	6.83	8.52	10.15	9.923E-1	3.189E-2	7.015E-7	1.122E-6	3.342E-2	7.042E-2	3.118E-4	3.5E-2	3.289E-6	1.33E-1	5.658E-2	4.623E-4	3.384E-3	9.815E-4	1.032E-6	3.799E-2	5.956E-3	1.114E-2
746	6.11	1.986E-2	'LLLLFLLLLDLLLIILLLLPL-LLLLLLVLLAIIRI-IIIIIIIII-II-	0.08412523757127138	N	5.851E-1	9.648E-1	1E0	9.985E-1	1E0	9.994E-1	5.88	5.13	9.92	8.99	2.73	7.96	6.33	1.37	7.58	1.28	3.57	5.84	7.73	5.52	8.68	6.95	6.95	3.77	6.67	5.71	2.415E-2	4.71E-2	1.427E-3	2.48E-3	5.044E-1	4.879E-3	1.653E-2	9.946E-1	6.376E-3	9.979E-1	2.206E-1	2.494E-2	5.729E-3	3.292E-2	3.025E-3	1.013E-2	1.012E-2	1.792E-1
747	7.04	9.471E-3	'DDRRRRRRRGRRRRRRRRRPR-RRRRRRRRRRRRKR-RRRRRRRRR-RRK	0.04081224367310193	N	4.714E-2	1.147E-1	9.389E-1	9.944E-1	1E0	1E0	12.89	11.44	5.68	5.47	11.77	8.57	4.76	15.41	2.14	14.98	10.15	5.70	11.73	5.46	0.73	6.78	6.28	14.91	7.28	5.77	3.189E-4	6.343E-4	2.86E-2	3.441E-2	5.397E-4	3.254E-3	6.68E-2	1.127E-4	7.968E-1	1.33E-4	1.258E-3	2.811E-2	5.513E-4	3.496E-2	1E0	1.15E-2	1.727E-2	1.367E-4
748	5.93	2.307E-2	'TTYAGGGGGGSSGSSSSSSGS-SSSSSSGGGGGGGG-GGGGGGGGG-GGK	0.04081224367310193	N	1E0	1E0	1E0	9.474E-1	9.913E-1	9.999E-1	6.88	5.93	7.89	8.16	5.93	1.06	5.41	9.33	6.39	8.66	4.82	3.64	6.90	5.07	8.15	1.22	3.75	9.24	5.21	5.80	1.066E-2	2.316E-2	5.096E-3	4.249E-3	2.299E-2	9.999E-1	3.643E-2	2.018E-3	1.567E-2	3.064E-3	6.282E-2	2.052E-1	1.049E-2	4.974E-2	4.29E-3	9.989E-1	1.832E-1	2.135E-3
749	10.10	1.293E-3	'LLVLLLLLLLLLLLLLLLLIL-MMMLLLFLLALLIV-IIIIIVIII-IIC	0.04081224367310193	N	5.921E-2	2.784E-2	1E0	1E0	9.079E-1	9.67E-1	5.79	6.42	37.74	32.96	4.77	9.76	14.64	1.81	28.77	1.77	6.88	14.48	15.58	12.04	34.98	9.14	10.31	5.05	9.89	10.66	2.599E-2	1.538E-2	5.558E-7	1.247E-6	6.607E-2	1.566E-3	1.52E-4	9.247E-1	2.806E-6	9.354E-1	1.07E-2	1.623E-4	1.056E-4	4.742E-4	8.739E-7	2.271E-3	1.152E-3	5.088E-2
750	6.76	1.177E-2	'RRRRRRRRRHRRRRRRRRRSR-RRRRRRQRRHRRRR-RRRRRRRRR-RRP	0.04081224367310193	N	1.312E-1	5.663E-1	4.62E-1	9.841E-1	1E0	1E0	10.75	10.71	6.78	6.40	10.79	7.83	3.12	13.98	1.55	13.11	8.68	4.68	9.44	4.02	0.68	6.17	6.16	13.78	6.73	5.96	9.069E-4	9.237E-4	1.157E-2	1.565E-2	8.898E-4	5.323E-3	3.497E-1	1.992E-4	9.793E-1	2.892E-4	3.019E-3	7.213E-2	1.898E-3	1.39E-1	1E0	1.884E-2	1.897E-2	2.164E-4
751	10.09	1.299E-3	'FFIFFFFFFVFFFFFFFFFWF-FFFFFFFFFAFFFF-FFFFFFFFF-FFF	0.04081224367310193	N	9.854E-2	2.069E-2	1E0	7.227E-1	1E0	4.234E-1	10.87	7.85	34.35	29.52	0.45	9.89	14.36	5.59	27.67	6.45	7.50	12.61	22.92	10.33	32.17	7.99	9.47	8.16	7.51	10.28	8.505E-4	5.254E-3	9.753E-7	2.405E-6	1E0	1.453E-3	1.701E-4	3.088E-2	3.535E-6	1.504E-2	6.719E-3	3.623E-4	1.084E-5	1.137E-3	1.441E-6	4.767E-3	1.86E-3	4.253E-3
752	7.85	5.251E-3	'IIFLIFFFFWLLFLLLLLLQLMLLLLLLIFFWFFLL-LLLLLLLLL-LL-	0.06772031609482845	N	5.584E-1	2.122E-1	1E0	8.168E-1	9.425E-1	8.06E-1	7.87	7.45	29.43	26.42	2.70	8.70	12.40	3.62	25.36	1.97	4.28	8.96	15.10	6.43	27.65	7.03	8.01	7.27	5.90	7.84	5.194E-3	6.985E-3	2.45E-6	4.655E-6	5.208E-1	2.98E-3	3.985E-4	2.094E-1	5.948E-6	8.69E-1	1.071E-1	2.532E-3	1.27E-4	1.521E-2	3.552E-6	9.505E-3	4.701E-3	7.986E-3
753	7.41	7.19E-3	'QQLQQQQQQDQQQQQQQQQSQEQQQQQQHQQVQQQQ-QQQQQQQQQ-QQ-	0.06772031609482845	N	9.985E-1	9.998E-1	1E0	1E0	9.7E-1	1E0	8.55	7.95	9.69	7.37	6.68	11.07	4.10	4.78	7.42	4.79	5.19	4.51	15.77	0.42	9.11	7.82	7.40	6.74	10.78	7.45	3.283E-3	4.903E-3	1.637E-3	7.419E-3	1.249E-2	7.681E-4	1.292E-1	6.53E-2	7.155E-3	6.521E-2	4.461E-2	8.518E-2	9.844E-5	1E0	2.303E-3	5.349E-3	7.226E-3	1.193E-2
754	9.51	1.816E-3	'IIIIIIIIILIIIIIIIIIKILIIIIIILIIAIIII-IIIIIIIII-II-	0.06772031609482845	N	1.882E-1	5.773E-1	1E0	9.653E-1	1.606E-1	5.326E-1	9.99	9.05	15.73	13.74	4.79	14.81	8.80	0.53	10.06	4.10	7.32	9.95	32.75	6.70	11.68	10.28	10.36	5.54	9.03	8.96	1.375E-3	2.401E-3	9.981E-5	2.203E-4	6.479E-2	1.424E-4	2.8E-3	1E0	1.321E-3	1.283E-1	7.669E-3	1.407E-3	1.295E-6	1.233E-2	5.624E-4	1.17E-3	1.117E-3	3.253E-2
755	11.70	5.572E-4	'LLLILLLLLVLLLLLLLLLVLLLLLLLLMLLRLLLL-LLLLLLLLL-LL-	0.06772031609482845	N	5.538E-1	9.924E-1	1E0	1.686E-1	9.052E-2	8.343E-1	14.94	15.86	12.26	12.19	7.40	21.25	8.49	6.18	7.46	0.63	4.00	10.43	28.07	6.38	7.63	16.08	15.13	12.74	13.48	11.20	1.35E-4	9.526E-5	4.269E-4	4.416E-4	7.246E-3	1.697E-5	3.417E-3	1.862E-2	6.933E-3	1E0	1.416E-1	1.079E-3	3.251E-6	1.581E-2	6.121E-3	8.792E-5	1.256E-4	3.417E-4
756	8.31	3.855E-3	'RRRRRRRRRHRRRRRRRRRPRPRRRRRRQRRHRRRR-RRRRRRRRR-RR-	0.06772031609482845	N	5.135E-2	3.566E-1	2.894E-1	7.857E-1	1E0	1E0	13.30	13.36	7.93	7.39	13.49	10.23	3.63	17.29	1.88	16.29	10.86	5.71	10.93	4.72	0.58	8.05	7.67	16.94	8.55	6.95	2.658E-4	2.591E-4	4.97E-3	7.288E-3	2.446E-4	1.204E-3	2.073E-1	5.739E-5	9.043E-1	8.151E-5	8.54E-4	2.801E-2	8.226E-4	6.973E-2	1E0	4.569E-3	5.98E-3	6.476E-5
757	18.09	4.393E-5	'LLLMMMMMMAMMMMMMMMMMMLMMMMMMLMMLMMMM-MMMMMMMMM-MM-	0.06772031609482845	N	2.881E-1	1.55E-2	1E0	6.113E-1	2.198E-2	4.005E-1	12.57	18.94	39.73	31.38	10.72	18.38	17.65	13.73	31.86	6.08	1.37	19.05	36.15	12.63	37.84	14.35	17.80	20.60	13.14	20.17	3.697E-4	3.355E-5	4.087E-7	1.671E-6	9.207E-4	4.002E-5	5.091E-5	2.216E-4	1.527E-6	2.024E-2	9.951E-1	3.245E-5	7.184E-7	3.583E-4	5.471E-7	1.709E-4	4.835E-5	2.038E-5
758	N/A	N/A	'-------------------------------P------------------	0.9724917475242572	Y	N/A	N/A	N/A	N/A	N/A	N/A	N/A	N/A	N/A	N/A	N/A	N/A	N/A	N/A	N/A	N/A	N/A	N/A	N/A	N/A	N/A	N/A	N/A	N/A	N/A	N/A	N/A	N/A	N/A	N/A	N/A	N/A	N/A	N/A	N/A	N/A	N/A	N/A	N/A	N/A	N/A	N/A	N/A	N/A
759	7.23	8.203E-3	'FFLVVVVVVILLVLIIIIIGV-VVVVVVLIISLLLL-LLLLLLLLL-LL-	0.08412523757127138	N	2.082E-1	5.191E-2	1E0	1E0	9.998E-1	9.609E-1	5.21	4.37	35.72	31.78	4.21	6.85	13.15	0.89	28.28	2.49	6.09	12.43	11.82	10.00	33.83	6.23	7.13	3.32	7.33	7.89	4.373E-2	9.81E-2	7.714E-7	1.55E-6	1.151E-1	1.096E-2	2.84E-4	1E0	3.105E-6	6.212E-1	2.023E-2	3.935E-4	5.272E-4	1.37E-3	1.068E-6	1.799E-2	8.857E-3	2.846E-1
760	N/A	N/A	'---------P---------------------P------------------	0.9640892267680303	Y	N/A	N/A	N/A	N/A	N/A	N/A	N/A	N/A	N/A	N/A	N/A	N/A	N/A	N/A	N/A	N/A	N/A	N/A	N/A	N/A	N/A	N/A	N/A	N/A	N/A	N/A	N/A	N/A	N/A	N/A	N/A	N/A	N/A	N/A	N/A	N/A	N/A	N/A	N/A	N/A	N/A	N/A	N/A	N/A
761	N/A	N/A	'---------E---------------------G------------------	0.9640892267680303	Y	N/A	N/A	N/A	N/A	N/A	N/A	N/A	N/A	N/A	N/A	N/A	N/A	N/A	N/A	N/A	N/A	N/A	N/A	N/A	N/A	N/A	N/A	N/A	N/A	N/A	N/A	N/A	N/A	N/A	N/A	N/A	N/A	N/A	N/A	N/A	N/A	N/A	N/A	N/A	N/A	N/A	N/A	N/A	N/A
762	N/A	N/A	'---------S---------------------A------------------	0.9640892267680303	Y	N/A	N/A	N/A	N/A	N/A	N/A	N/A	N/A	N/A	N/A	N/A	N/A	N/A	N/A	N/A	N/A	N/A	N/A	N/A	N/A	N/A	N/A	N/A	N/A	N/A	N/A	N/A	N/A	N/A	N/A	N/A	N/A	N/A	N/A	N/A	N/A	N/A	N/A	N/A	N/A	N/A	N/A	N/A	N/A
763	N/A	N/A	'---------L---------------------P------------------	0.9640892267680303	Y	N/A	N/A	N/A	N/A	N/A	N/A	N/A	N/A	N/A	N/A	N/A	N/A	N/A	N/A	N/A	N/A	N/A	N/A	N/A	N/A	N/A	N/A	N/A	N/A	N/A	N/A	N/A	N/A	N/A	N/A	N/A	N/A	N/A	N/A	N/A	N/A	N/A	N/A	N/A	N/A	N/A	N/A	N/A	N/A
764	N/A	N/A	'---------V---------------------L------------------	0.9640892267680303	Y	N/A	N/A	N/A	N/A	N/A	N/A	N/A	N/A	N/A	N/A	N/A	N/A	N/A	N/A	N/A	N/A	N/A	N/A	N/A	N/A	N/A	N/A	N/A	N/A	N/A	N/A	N/A	N/A	N/A	N/A	N/A	N/A	N/A	N/A	N/A	N/A	N/A	N/A	N/A	N/A	N/A	N/A	N/A	N/A
765	N/A	N/A	'---------L---------------------S------------------	0.9640892267680303	Y	N/A	N/A	N/A	N/A	N/A	N/A	N/A	N/A	N/A	N/A	N/A	N/A	N/A	N/A	N/A	N/A	N/A	N/A	N/A	N/A	N/A	N/A	N/A	N/A	N/A	N/A	N/A	N/A	N/A	N/A	N/A	N/A	N/A	N/A	N/A	N/A	N/A	N/A	N/A	N/A	N/A	N/A	N/A	N/A
766	N/A	N/A	'---------E---------------------Q------------------	0.9640892267680303	Y	N/A	N/A	N/A	N/A	N/A	N/A	N/A	N/A	N/A	N/A	N/A	N/A	N/A	N/A	N/A	N/A	N/A	N/A	N/A	N/A	N/A	N/A	N/A	N/A	N/A	N/A	N/A	N/A	N/A	N/A	N/A	N/A	N/A	N/A	N/A	N/A	N/A	N/A	N/A	N/A	N/A	N/A	N/A	N/A
767	N/A	N/A	'---------Q---------------------G------------------	0.9640892267680303	Y	N/A	N/A	N/A	N/A	N/A	N/A	N/A	N/A	N/A	N/A	N/A	N/A	N/A	N/A	N/A	N/A	N/A	N/A	N/A	N/A	N/A	N/A	N/A	N/A	N/A	N/A	N/A	N/A	N/A	N/A	N/A	N/A	N/A	N/A	N/A	N/A	N/A	N/A	N/A	N/A	N/A	N/A	N/A	N/A
768	N/A	N/A	'---------L---------------------A------------------	0.9640892267680303	Y	N/A	N/A	N/A	N/A	N/A	N/A	N/A	N/A	N/A	N/A	N/A	N/A	N/A	N/A	N/A	N/A	N/A	N/A	N/A	N/A	N/A	N/A	N/A	N/A	N/A	N/A	N/A	N/A	N/A	N/A	N/A	N/A	N/A	N/A	N/A	N/A	N/A	N/A	N/A	N/A	N/A	N/A	N/A	N/A
769	N/A	N/A	'---------W---------------------L------------------	0.9640892267680303	Y	N/A	N/A	N/A	N/A	N/A	N/A	N/A	N/A	N/A	N/A	N/A	N/A	N/A	N/A	N/A	N/A	N/A	N/A	N/A	N/A	N/A	N/A	N/A	N/A	N/A	N/A	N/A	N/A	N/A	N/A	N/A	N/A	N/A	N/A	N/A	N/A	N/A	N/A	N/A	N/A	N/A	N/A	N/A	N/A
770	N/A	N/A	'---------T---------------------E------------------	0.9640892267680303	Y	N/A	N/A	N/A	N/A	N/A	N/A	N/A	N/A	N/A	N/A	N/A	N/A	N/A	N/A	N/A	N/A	N/A	N/A	N/A	N/A	N/A	N/A	N/A	N/A	N/A	N/A	N/A	N/A	N/A	N/A	N/A	N/A	N/A	N/A	N/A	N/A	N/A	N/A	N/A	N/A	N/A	N/A	N/A	N/A
771	N/A	N/A	'---------Q---------------------A------------------	0.9640892267680303	Y	N/A	N/A	N/A	N/A	N/A	N/A	N/A	N/A	N/A	N/A	N/A	N/A	N/A	N/A	N/A	N/A	N/A	N/A	N/A	N/A	N/A	N/A	N/A	N/A	N/A	N/A	N/A	N/A	N/A	N/A	N/A	N/A	N/A	N/A	N/A	N/A	N/A	N/A	N/A	N/A	N/A	N/A	N/A	N/A
772	N/A	N/A	'---------A---------------------S------------------	0.9640892267680303	Y	N/A	N/A	N/A	N/A	N/A	N/A	N/A	N/A	N/A	N/A	N/A	N/A	N/A	N/A	N/A	N/A	N/A	N/A	N/A	N/A	N/A	N/A	N/A	N/A	N/A	N/A	N/A	N/A	N/A	N/A	N/A	N/A	N/A	N/A	N/A	N/A	N/A	N/A	N/A	N/A	N/A	N/A	N/A	N/A
773	N/A	N/A	'---------A---------------------S------------------	0.9640892267680303	Y	N/A	N/A	N/A	N/A	N/A	N/A	N/A	N/A	N/A	N/A	N/A	N/A	N/A	N/A	N/A	N/A	N/A	N/A	N/A	N/A	N/A	N/A	N/A	N/A	N/A	N/A	N/A	N/A	N/A	N/A	N/A	N/A	N/A	N/A	N/A	N/A	N/A	N/A	N/A	N/A	N/A	N/A	N/A	N/A
774	N/A	N/A	'---------V---------------------G------------------	0.9640892267680303	Y	N/A	N/A	N/A	N/A	N/A	N/A	N/A	N/A	N/A	N/A	N/A	N/A	N/A	N/A	N/A	N/A	N/A	N/A	N/A	N/A	N/A	N/A	N/A	N/A	N/A	N/A	N/A	N/A	N/A	N/A	N/A	N/A	N/A	N/A	N/A	N/A	N/A	N/A	N/A	N/A	N/A	N/A	N/A	N/A
775	N/A	N/A	'---------T---------------------P------------------	0.9640892267680303	Y	N/A	N/A	N/A	N/A	N/A	N/A	N/A	N/A	N/A	N/A	N/A	N/A	N/A	N/A	N/A	N/A	N/A	N/A	N/A	N/A	N/A	N/A	N/A	N/A	N/A	N/A	N/A	N/A	N/A	N/A	N/A	N/A	N/A	N/A	N/A	N/A	N/A	N/A	N/A	N/A	N/A	N/A	N/A	N/A
776	N/A	N/A	'---------S---------------------G------------------	0.9640892267680303	Y	N/A	N/A	N/A	N/A	N/A	N/A	N/A	N/A	N/A	N/A	N/A	N/A	N/A	N/A	N/A	N/A	N/A	N/A	N/A	N/A	N/A	N/A	N/A	N/A	N/A	N/A	N/A	N/A	N/A	N/A	N/A	N/A	N/A	N/A	N/A	N/A	N/A	N/A	N/A	N/A	N/A	N/A	N/A	N/A
777	N/A	N/A	'---------S---------------------A------------------	0.9640892267680303	Y	N/A	N/A	N/A	N/A	N/A	N/A	N/A	N/A	N/A	N/A	N/A	N/A	N/A	N/A	N/A	N/A	N/A	N/A	N/A	N/A	N/A	N/A	N/A	N/A	N/A	N/A	N/A	N/A	N/A	N/A	N/A	N/A	N/A	N/A	N/A	N/A	N/A	N/A	N/A	N/A	N/A	N/A	N/A	N/A
778	N/A	N/A	'---------C---------------------G------------------	0.9640892267680303	Y	N/A	N/A	N/A	N/A	N/A	N/A	N/A	N/A	N/A	N/A	N/A	N/A	N/A	N/A	N/A	N/A	N/A	N/A	N/A	N/A	N/A	N/A	N/A	N/A	N/A	N/A	N/A	N/A	N/A	N/A	N/A	N/A	N/A	N/A	N/A	N/A	N/A	N/A	N/A	N/A	N/A	N/A	N/A	N/A
779	8.26	3.966E-3	'HHRRRRRRRLRRRRRRRRRTR-RRRRRRRRRRRRHH-HHHHHHHHH-HHS	0.04081224367310193	N	5.987E-1	9.944E-1	7.218E-1	9.999E-1	1E0	1E0	10.14	11.03	10.83	8.03	9.73	7.38	2.71	13.48	3.67	8.67	5.67	8.14	17.61	4.54	1.83	4.83	8.39	15.88	6.83	10.68	1.262E-3	7.832E-4	8.672E-4	4.637E-3	1.595E-3	7.326E-3	5.152E-1	2.463E-4	1.997E-1	3.051E-3	2.878E-2	4.309E-3	5.152E-5	8.284E-2	9.198E-1	6.227E-2	3.659E-3	9.466E-5
780	5.83	2.515E-2	'VVMVVMMMMVMMIMMMMMMLM-MMMMMMIMMRIIVI-VVVVVVVVV-VVL	0.04081224367310193	N	8.745E-1	9.876E-1	1E0	9.998E-1	9.827E-1	9.58E-1	7.03	5.56	9.18	8.19	4.07	9.03	4.79	1.90	7.03	3.03	3.54	5.07	11.91	4.03	7.76	6.75	6.09	3.88	8.14	5.53	9.533E-3	3.194E-2	2.217E-3	4.181E-3	1.322E-1	2.428E-3	6.507E-2	8.95E-1	9.551E-3	3.815E-1	2.279E-1	4.985E-2	5.045E-4	1.386E-1	5.597E-3	1.183E-2	2.015E-2	1.613E-1
781	9.71	1.61E-3	'DDDDDDDDDTDDDDDDDDDAD-DDDDDDDDDQDDDD-DDDDDDDDD-DDE	0.04081224367310193	N	2.23E-1	2.086E-1	1.579E-1	4.264E-1	1E0	1.448E-1	10.80	9.68	0.59	5.11	11.94	9.90	8.84	12.78	8.98	12.62	9.75	6.01	10.21	7.42	9.06	8.26	8.64	12.22	14.09	10.26	8.843E-4	1.644E-3	1E0	4.806E-2	4.965E-4	1.45E-3	2.731E-3	3.352E-4	2.497E-3	3.609E-4	1.577E-3	2.164E-2	1.217E-3	7.151E-3	2.377E-3	3.985E-3	3.098E-3	4.337E-4
782	8.22	4.087E-3	'RRRRRRRRRSRRRRRRRRRPR-RRRRRRRRRRRRRR-RRRRRRRRR-RRL	0.04081224367310193	N	8.85E-1	5.571E-1	2.928E-1	6.1E-1	9.991E-1	1E0	8.97	10.43	8.07	7.85	6.88	10.36	4.81	8.73	1.94	5.32	5.21	6.09	10.60	5.05	0.42	8.82	9.89	11.57	8.36	8.67	2.523E-3	1.075E-3	4.508E-3	5.248E-3	1.066E-2	1.118E-3	6.391E-2	2.92E-3	8.814E-1	3.945E-2	4.382E-2	2.017E-2	9.816E-4	5.063E-2	1E0	2.768E-3	1.454E-3	5.942E-4
783	6.56	1.367E-2	'QQTRRRRRRRRRRRRRRRRLR-RRRRRRQRRRRRQQ-QQQQQQQQQ-QQA	0.04081224367310193	N	9.415E-1	9.967E-1	9.999E-1	1E0	7.546E-1	9.998E-1	6.63	10.36	6.50	6.80	7.95	8.09	4.77	9.80	1.65	5.41	3.56	4.83	18.21	2.06	1.40	5.86	8.93	12.58	6.48	9.80	1.3E-2	1.12E-3	1.438E-2	1.139E-2	4.891E-3	4.449E-3	6.598E-2	1.533E-3	9.639E-1	3.651E-2	2.243E-1	6.279E-2	4.226E-5	8.337E-1	9.934E-1	2.444E-2	2.582E-3	3.682E-4
784	5.43	3.587E-2	'MMRGGGGGGGGGGGGGGGGGG-GGGGGGCGGAAAGG-GGGGGGGGG-GGE	0.04081224367310193	N	1E0	1E0	1E0	9.2E-1	1E0	9.68E-1	3.77	5.71	5.41	5.60	5.44	0.74	4.97	7.61	4.71	5.06	3.18	2.90	6.97	3.71	5.93	2.00	5.62	8.69	5.97	7.77	1.797E-1	2.802E-2	3.631E-2	3.06E-2	3.543E-2	1E0	5.473E-2	6.217E-3	6.984E-2	5.013E-2	3.297E-1	4.334E-1	9.981E-3	1.906E-1	2.316E-2	8.589E-1	3.012E-2	3.002E-3
785	8.32	3.814E-3	'AAGGNGGGGSGGGGGGGGGIG-GGGGGGGGGGGGGG-GGGGGGGGG-GGG	0.04081224367310193	N	1E0	8.806E-1	1E0	1.427E-1	9.141E-1	6.8E-1	6.16	6.61	28.92	27.97	7.53	0.51	11.42	8.98	23.88	7.61	6.13	6.15	9.60	6.38	26.14	2.68	6.96	9.97	9.80	10.47	1.908E-2	1.318E-2	2.718E-6	3.321E-6	6.582E-3	1E0	6.429E-4	2.502E-3	8.494E-6	6.229E-3	1.948E-2	1.913E-2	1.726E-3	1.591E-2	4.964E-6	5.285E-1	1.005E-2	1.394E-3
786	N/A	N/A	'---------P---------------------G------------------	0.9640892267680303	Y	N/A	N/A	N/A	N/A	N/A	N/A	N/A	N/A	N/A	N/A	N/A	N/A	N/A	N/A	N/A	N/A	N/A	N/A	N/A	N/A	N/A	N/A	N/A	N/A	N/A	N/A	N/A	N/A	N/A	N/A	N/A	N/A	N/A	N/A	N/A	N/A	N/A	N/A	N/A	N/A	N/A	N/A	N/A	N/A
787	N/A	N/A	'---------L---------------------G------------------	0.9640892267680303	Y	N/A	N/A	N/A	N/A	N/A	N/A	N/A	N/A	N/A	N/A	N/A	N/A	N/A	N/A	N/A	N/A	N/A	N/A	N/A	N/A	N/A	N/A	N/A	N/A	N/A	N/A	N/A	N/A	N/A	N/A	N/A	N/A	N/A	N/A	N/A	N/A	N/A	N/A	N/A	N/A	N/A	N/A	N/A	N/A
788	N/A	N/A	'---------S---------------------A------------------	0.9640892267680303	Y	N/A	N/A	N/A	N/A	N/A	N/A	N/A	N/A	N/A	N/A	N/A	N/A	N/A	N/A	N/A	N/A	N/A	N/A	N/A	N/A	N/A	N/A	N/A	N/A	N/A	N/A	N/A	N/A	N/A	N/A	N/A	N/A	N/A	N/A	N/A	N/A	N/A	N/A	N/A	N/A	N/A	N/A	N/A	N/A
789	N/A	N/A	'---------C---------------------T------------------	0.9640892267680303	Y	N/A	N/A	N/A	N/A	N/A	N/A	N/A	N/A	N/A	N/A	N/A	N/A	N/A	N/A	N/A	N/A	N/A	N/A	N/A	N/A	N/A	N/A	N/A	N/A	N/A	N/A	N/A	N/A	N/A	N/A	N/A	N/A	N/A	N/A	N/A	N/A	N/A	N/A	N/A	N/A	N/A	N/A	N/A	N/A
790	N/A	N/A	'---------E---------------------Q------------------	0.9640892267680303	Y	N/A	N/A	N/A	N/A	N/A	N/A	N/A	N/A	N/A	N/A	N/A	N/A	N/A	N/A	N/A	N/A	N/A	N/A	N/A	N/A	N/A	N/A	N/A	N/A	N/A	N/A	N/A	N/A	N/A	N/A	N/A	N/A	N/A	N/A	N/A	N/A	N/A	N/A	N/A	N/A	N/A	N/A	N/A	N/A
791	N/A	N/A	'---------S---------------------A------------------	0.9640892267680303	Y	N/A	N/A	N/A	N/A	N/A	N/A	N/A	N/A	N/A	N/A	N/A	N/A	N/A	N/A	N/A	N/A	N/A	N/A	N/A	N/A	N/A	N/A	N/A	N/A	N/A	N/A	N/A	N/A	N/A	N/A	N/A	N/A	N/A	N/A	N/A	N/A	N/A	N/A	N/A	N/A	N/A	N/A	N/A	N/A
792	8.36	3.711E-3	'TTDTTTTTTTTTSTTTTTTPT-TTTTTTSSSATTTT-TTTTTTTTT-TT-	0.08412523757127138	N	1E0	1E0	1E0	5.354E-1	1E0	1E0	9.23	8.08	7.57	8.36	13.28	5.07	5.76	14.84	8.32	14.78	10.20	3.81	8.37	5.82	9.08	2.36	0.67	12.66	13.48	8.50	2.152E-3	4.496E-3	6.425E-3	3.731E-3	2.689E-4	4.986E-2	2.662E-2	1.403E-4	3.814E-3	1.442E-4	1.221E-3	1.731E-1	3.692E-3	2.534E-2	2.349E-3	6.873E-1	1E0	3.543E-4
793	9.86	1.483E-3	'WWLWWWWWWIWWWWWWWWWWW-WWWWWWWFFAWWWW-WWWWWWWWW-WW-	0.08412523757127138	N	1E0	9.517E-2	1E0	5.594E-1	9.997E-1	6.772E-1	12.04	7.72	38.18	31.93	2.52	9.90	15.73	5.44	33.17	6.42	7.31	17.11	24.21	12.72	39.15	6.94	6.62	8.19	0.86	9.81	4.738E-4	5.75E-3	5.187E-7	1.507E-6	6.061E-1	1.448E-3	1.001E-4	3.561E-2	1.2E-6	1.541E-2	7.71E-3	6.097E-5	7.824E-6	3.447E-4	4.459E-7	1.017E-2	1.309E-2	4.16E-3
794	12.83	3.278E-4	'KKHKKKKKKCKKKKKKKKK-K-KKKKKKRKKRKKRR-RRRRRRRRR-RR-	0.0988296488946684	N	1.245E-1	3.37E-1	3.498E-2	3.259E-1	8.706E-1	9.603E-1	13.72	17.22	12.69	12.97	13.21	14.80	7.14	16.56	1.30	12.40	8.78	8.03	19.94	6.72	1.73	12.28	14.75	19.89	12.25	14.11	2.225E-4	5.882E-5	3.497E-4	3.077E-4	2.767E-4	1.428E-4	8.775E-3	7.402E-5	9.973E-1	3.985E-4	2.837E-3	4.635E-3	2.473E-5	1.208E-2	9.477E-1	4.234E-4	1.459E-4	2.511E-5
795	N/A	N/A	'-------------------------------P------------------	0.9724917475242572	Y	N/A	N/A	N/A	N/A	N/A	N/A	N/A	N/A	N/A	N/A	N/A	N/A	N/A	N/A	N/A	N/A	N/A	N/A	N/A	N/A	N/A	N/A	N/A	N/A	N/A	N/A	N/A	N/A	N/A	N/A	N/A	N/A	N/A	N/A	N/A	N/A	N/A	N/A	N/A	N/A	N/A	N/A	N/A	N/A
796	N/A	N/A	'-------------------------------G------------------	0.9724917475242572	Y	N/A	N/A	N/A	N/A	N/A	N/A	N/A	N/A	N/A	N/A	N/A	N/A	N/A	N/A	N/A	N/A	N/A	N/A	N/A	N/A	N/A	N/A	N/A	N/A	N/A	N/A	N/A	N/A	N/A	N/A	N/A	N/A	N/A	N/A	N/A	N/A	N/A	N/A	N/A	N/A	N/A	N/A	N/A	N/A
797	N/A	N/A	'-------------------------------A------------------	0.9724917475242572	Y	N/A	N/A	N/A	N/A	N/A	N/A	N/A	N/A	N/A	N/A	N/A	N/A	N/A	N/A	N/A	N/A	N/A	N/A	N/A	N/A	N/A	N/A	N/A	N/A	N/A	N/A	N/A	N/A	N/A	N/A	N/A	N/A	N/A	N/A	N/A	N/A	N/A	N/A	N/A	N/A	N/A	N/A	N/A	N/A
798	12.94	3.122E-4	'LLTLLLLLLLLLLLLLLLL-L-LLLLLLLLLFLLLL-LLLLLLLLL-LL-	0.0988296488946684	N	1.525E-1	2.925E-2	1E0	8.511E-1	6.181E-1	1.135E-1	14.50	11.77	35.79	30.73	7.61	11.45	13.84	11.97	31.00	0.73	5.97	16.77	27.30	11.24	36.59	7.81	11.73	17.62	9.78	15.64	1.608E-4	5.383E-4	7.621E-7	1.894E-6	6.242E-3	6.33E-4	2.113E-4	4.89E-4	1.798E-6	1E0	2.237E-2	6.877E-5	3.833E-6	7.018E-4	6.685E-7	5.398E-3	5.508E-4	5.132E-5
799	17.47	5.391E-5	'LLMLLLLLLRLLLLLLLLL-L-LLLLLLLLLLLLLL-LLLLLLLLL-LL-	0.0988296488946684	N	1.327E-1	5.97E-1	1E0	4.569E-2	2.634E-2	1.385E-1	20.43	22.51	17.82	17.43	10.99	25.14	11.26	13.38	13.41	0.28	5.58	14.16	35.28	9.59	13.29	19.51	21.04	22.65	17.78	17.52	2.143E-5	1.207E-5	4.802E-5	5.471E-5	8.002E-4	6.264E-6	6.972E-4	2.569E-4	2.541E-4	1E0	3.132E-2	1.85E-4	8.311E-7	1.733E-3	2.676E-4	2.812E-5	1.799E-5	1.164E-5
800	6.24	1.773E-2	'RRWGGGGGGEGGGGGGGGG-G-GGGGGGGAAGGGGG-GGGGGGGGG-GG-	0.0988296488946684	N	1E0	1E0	1E0	9.822E-1	9.999E-1	8.542E-1	4.63	7.02	5.87	6.51	6.51	0.61	5.94	9.35	5.14	6.05	3.76	3.29	7.69	4.43	6.43	2.34	6.74	10.62	6.58	9.30	7.558E-2	9.6E-3	2.439E-2	1.427E-2	1.428E-2	1E0	2.279E-2	1.996E-3	4.666E-2	2.086E-2	1.811E-1	2.949E-1	5.895E-3	9.265E-2	1.52E-2	6.951E-1	1.191E-2	9.726E-4
801	11.81	5.28E-4	'KKHSSSSSSSSSSSSSSSS-S-SSSSSSSSSSSSSS-SSSSSSSSS-SS-	0.0988296488946684	N	1E0	1E0	1E0	8.626E-1	9.293E-1	8.169E-1	14.12	14.16	15.30	13.10	13.24	6.88	6.51	19.10	7.10	9.29	6.80	11.56	26.10	7.52	7.56	0.55	12.06	23.06	11.15	18.24	1.877E-4	1.848E-4	1.175E-4	2.902E-4	2.735E-4	1.066E-2	1.422E-2	3.188E-5	9.026E-3	2.075E-3	1.134E-2	5.99E-4	5.007E-6	6.615E-3	6.44E-3	1E0	4.678E-4	1.045E-5
802	8.21	4.108E-3	'MMAVVVVVVFAAVVVVVVV-V-VVVVVVVVVAVVVV-VVVVVVVVV-VV-	0.0988296488946684	N	1.172E-1	3.893E-2	1E0	1E0	1E0	9.474E-1	6.14	3.36	37.73	32.58	6.47	7.98	13.20	2.99	28.85	4.90	8.43	13.61	14.98	10.60	35.21	6.89	7.43	1.23	9.63	7.93	1.94E-2	2.746E-1	5.566E-7	1.336E-6	1.472E-2	4.789E-3	2.784E-4	3.954E-1	2.762E-6	5.865E-2	3.55E-3	2.325E-4	1.329E-4	9.814E-4	8.41E-7	1.06E-2	7.097E-3	9.988E-1
803	N/A	N/A	'-------------------------------C------------------	0.9724917475242572	Y	N/A	N/A	N/A	N/A	N/A	N/A	N/A	N/A	N/A	N/A	N/A	N/A	N/A	N/A	N/A	N/A	N/A	N/A	N/A	N/A	N/A	N/A	N/A	N/A	N/A	N/A	N/A	N/A	N/A	N/A	N/A	N/A	N/A	N/A	N/A	N/A	N/A	N/A	N/A	N/A	N/A	N/A	N/A	N/A
804	N/A	N/A	'-------------------------------S------------------	0.9724917475242572	Y	N/A	N/A	N/A	N/A	N/A	N/A	N/A	N/A	N/A	N/A	N/A	N/A	N/A	N/A	N/A	N/A	N/A	N/A	N/A	N/A	N/A	N/A	N/A	N/A	N/A	N/A	N/A	N/A	N/A	N/A	N/A	N/A	N/A	N/A	N/A	N/A	N/A	N/A	N/A	N/A	N/A	N/A	N/A	N/A
805	N/A	N/A	'-------------------------------R------------------	0.9724917475242572	Y	N/A	N/A	N/A	N/A	N/A	N/A	N/A	N/A	N/A	N/A	N/A	N/A	N/A	N/A	N/A	N/A	N/A	N/A	N/A	N/A	N/A	N/A	N/A	N/A	N/A	N/A	N/A	N/A	N/A	N/A	N/A	N/A	N/A	N/A	N/A	N/A	N/A	N/A	N/A	N/A	N/A	N/A	N/A	N/A
806	N/A	N/A	'-------------------------------P------------------	0.9724917475242572	Y	N/A	N/A	N/A	N/A	N/A	N/A	N/A	N/A	N/A	N/A	N/A	N/A	N/A	N/A	N/A	N/A	N/A	N/A	N/A	N/A	N/A	N/A	N/A	N/A	N/A	N/A	N/A	N/A	N/A	N/A	N/A	N/A	N/A	N/A	N/A	N/A	N/A	N/A	N/A	N/A	N/A	N/A	N/A	N/A
807	N/A	N/A	'-------------------------------P------------------	0.9724917475242572	Y	N/A	N/A	N/A	N/A	N/A	N/A	N/A	N/A	N/A	N/A	N/A	N/A	N/A	N/A	N/A	N/A	N/A	N/A	N/A	N/A	N/A	N/A	N/A	N/A	N/A	N/A	N/A	N/A	N/A	N/A	N/A	N/A	N/A	N/A	N/A	N/A	N/A	N/A	N/A	N/A	N/A	N/A	N/A	N/A
808	N/A	N/A	'-------------------------------P------------------	0.9724917475242572	Y	N/A	N/A	N/A	N/A	N/A	N/A	N/A	N/A	N/A	N/A	N/A	N/A	N/A	N/A	N/A	N/A	N/A	N/A	N/A	N/A	N/A	N/A	N/A	N/A	N/A	N/A	N/A	N/A	N/A	N/A	N/A	N/A	N/A	N/A	N/A	N/A	N/A	N/A	N/A	N/A	N/A	N/A	N/A	N/A
809	N/A	N/A	'-------------------------------G------------------	0.9724917475242572	Y	N/A	N/A	N/A	N/A	N/A	N/A	N/A	N/A	N/A	N/A	N/A	N/A	N/A	N/A	N/A	N/A	N/A	N/A	N/A	N/A	N/A	N/A	N/A	N/A	N/A	N/A	N/A	N/A	N/A	N/A	N/A	N/A	N/A	N/A	N/A	N/A	N/A	N/A	N/A	N/A	N/A	N/A	N/A	N/A
810	N/A	N/A	'-------------------------------S------------------	0.9724917475242572	Y	N/A	N/A	N/A	N/A	N/A	N/A	N/A	N/A	N/A	N/A	N/A	N/A	N/A	N/A	N/A	N/A	N/A	N/A	N/A	N/A	N/A	N/A	N/A	N/A	N/A	N/A	N/A	N/A	N/A	N/A	N/A	N/A	N/A	N/A	N/A	N/A	N/A	N/A	N/A	N/A	N/A	N/A	N/A	N/A
811	N/A	N/A	'-------------------------------Q------------------	0.9724917475242572	Y	N/A	N/A	N/A	N/A	N/A	N/A	N/A	N/A	N/A	N/A	N/A	N/A	N/A	N/A	N/A	N/A	N/A	N/A	N/A	N/A	N/A	N/A	N/A	N/A	N/A	N/A	N/A	N/A	N/A	N/A	N/A	N/A	N/A	N/A	N/A	N/A	N/A	N/A	N/A	N/A	N/A	N/A	N/A	N/A
812	N/A	N/A	'-------------------------------P------------------	0.9724917475242572	Y	N/A	N/A	N/A	N/A	N/A	N/A	N/A	N/A	N/A	N/A	N/A	N/A	N/A	N/A	N/A	N/A	N/A	N/A	N/A	N/A	N/A	N/A	N/A	N/A	N/A	N/A	N/A	N/A	N/A	N/A	N/A	N/A	N/A	N/A	N/A	N/A	N/A	N/A	N/A	N/A	N/A	N/A	N/A	N/A
813	N/A	N/A	'-------------------------------R------------------	0.9724917475242572	Y	N/A	N/A	N/A	N/A	N/A	N/A	N/A	N/A	N/A	N/A	N/A	N/A	N/A	N/A	N/A	N/A	N/A	N/A	N/A	N/A	N/A	N/A	N/A	N/A	N/A	N/A	N/A	N/A	N/A	N/A	N/A	N/A	N/A	N/A	N/A	N/A	N/A	N/A	N/A	N/A	N/A	N/A	N/A	N/A
814	N/A	N/A	'-------------------------------P------------------	0.9724917475242572	Y	N/A	N/A	N/A	N/A	N/A	N/A	N/A	N/A	N/A	N/A	N/A	N/A	N/A	N/A	N/A	N/A	N/A	N/A	N/A	N/A	N/A	N/A	N/A	N/A	N/A	N/A	N/A	N/A	N/A	N/A	N/A	N/A	N/A	N/A	N/A	N/A	N/A	N/A	N/A	N/A	N/A	N/A	N/A	N/A
815	N/A	N/A	'-------------------------------P------------------	0.9724917475242572	Y	N/A	N/A	N/A	N/A	N/A	N/A	N/A	N/A	N/A	N/A	N/A	N/A	N/A	N/A	N/A	N/A	N/A	N/A	N/A	N/A	N/A	N/A	N/A	N/A	N/A	N/A	N/A	N/A	N/A	N/A	N/A	N/A	N/A	N/A	N/A	N/A	N/A	N/A	N/A	N/A	N/A	N/A	N/A	N/A
816	N/A	N/A	'-------------------------------A------------------	0.9724917475242572	Y	N/A	N/A	N/A	N/A	N/A	N/A	N/A	N/A	N/A	N/A	N/A	N/A	N/A	N/A	N/A	N/A	N/A	N/A	N/A	N/A	N/A	N/A	N/A	N/A	N/A	N/A	N/A	N/A	N/A	N/A	N/A	N/A	N/A	N/A	N/A	N/A	N/A	N/A	N/A	N/A	N/A	N/A	N/A	N/A
817	N/A	N/A	'-------------------------------A------------------	0.9724917475242572	Y	N/A	N/A	N/A	N/A	N/A	N/A	N/A	N/A	N/A	N/A	N/A	N/A	N/A	N/A	N/A	N/A	N/A	N/A	N/A	N/A	N/A	N/A	N/A	N/A	N/A	N/A	N/A	N/A	N/A	N/A	N/A	N/A	N/A	N/A	N/A	N/A	N/A	N/A	N/A	N/A	N/A	N/A	N/A	N/A
818	N/A	N/A	'-------------------------------S------------------	0.9724917475242572	Y	N/A	N/A	N/A	N/A	N/A	N/A	N/A	N/A	N/A	N/A	N/A	N/A	N/A	N/A	N/A	N/A	N/A	N/A	N/A	N/A	N/A	N/A	N/A	N/A	N/A	N/A	N/A	N/A	N/A	N/A	N/A	N/A	N/A	N/A	N/A	N/A	N/A	N/A	N/A	N/A	N/A	N/A	N/A	N/A
819	N/A	N/A	'-------------------------------P------------------	0.9724917475242572	Y	N/A	N/A	N/A	N/A	N/A	N/A	N/A	N/A	N/A	N/A	N/A	N/A	N/A	N/A	N/A	N/A	N/A	N/A	N/A	N/A	N/A	N/A	N/A	N/A	N/A	N/A	N/A	N/A	N/A	N/A	N/A	N/A	N/A	N/A	N/A	N/A	N/A	N/A	N/A	N/A	N/A	N/A	N/A	N/A
820	N/A	N/A	'-------------------------------S------------------	0.9724917475242572	Y	N/A	N/A	N/A	N/A	N/A	N/A	N/A	N/A	N/A	N/A	N/A	N/A	N/A	N/A	N/A	N/A	N/A	N/A	N/A	N/A	N/A	N/A	N/A	N/A	N/A	N/A	N/A	N/A	N/A	N/A	N/A	N/A	N/A	N/A	N/A	N/A	N/A	N/A	N/A	N/A	N/A	N/A	N/A	N/A
821	N/A	N/A	'-------------------------------P------------------	0.9724917475242572	Y	N/A	N/A	N/A	N/A	N/A	N/A	N/A	N/A	N/A	N/A	N/A	N/A	N/A	N/A	N/A	N/A	N/A	N/A	N/A	N/A	N/A	N/A	N/A	N/A	N/A	N/A	N/A	N/A	N/A	N/A	N/A	N/A	N/A	N/A	N/A	N/A	N/A	N/A	N/A	N/A	N/A	N/A	N/A	N/A
822	N/A	N/A	'-------------------------------W------------------	0.9724917475242572	Y	N/A	N/A	N/A	N/A	N/A	N/A	N/A	N/A	N/A	N/A	N/A	N/A	N/A	N/A	N/A	N/A	N/A	N/A	N/A	N/A	N/A	N/A	N/A	N/A	N/A	N/A	N/A	N/A	N/A	N/A	N/A	N/A	N/A	N/A	N/A	N/A	N/A	N/A	N/A	N/A	N/A	N/A	N/A	N/A
823	N/A	N/A	'-------------------------------G------------------	0.9724917475242572	Y	N/A	N/A	N/A	N/A	N/A	N/A	N/A	N/A	N/A	N/A	N/A	N/A	N/A	N/A	N/A	N/A	N/A	N/A	N/A	N/A	N/A	N/A	N/A	N/A	N/A	N/A	N/A	N/A	N/A	N/A	N/A	N/A	N/A	N/A	N/A	N/A	N/A	N/A	N/A	N/A	N/A	N/A	N/A	N/A
824	N/A	N/A	'-------------------------------L------------------	0.9724917475242572	Y	N/A	N/A	N/A	N/A	N/A	N/A	N/A	N/A	N/A	N/A	N/A	N/A	N/A	N/A	N/A	N/A	N/A	N/A	N/A	N/A	N/A	N/A	N/A	N/A	N/A	N/A	N/A	N/A	N/A	N/A	N/A	N/A	N/A	N/A	N/A	N/A	N/A	N/A	N/A	N/A	N/A	N/A	N/A	N/A
825	N/A	N/A	'-------------------------------P------------------	0.9724917475242572	Y	N/A	N/A	N/A	N/A	N/A	N/A	N/A	N/A	N/A	N/A	N/A	N/A	N/A	N/A	N/A	N/A	N/A	N/A	N/A	N/A	N/A	N/A	N/A	N/A	N/A	N/A	N/A	N/A	N/A	N/A	N/A	N/A	N/A	N/A	N/A	N/A	N/A	N/A	N/A	N/A	N/A	N/A	N/A	N/A
826	N/A	N/A	'-------------------------------E------------------	0.9724917475242572	Y	N/A	N/A	N/A	N/A	N/A	N/A	N/A	N/A	N/A	N/A	N/A	N/A	N/A	N/A	N/A	N/A	N/A	N/A	N/A	N/A	N/A	N/A	N/A	N/A	N/A	N/A	N/A	N/A	N/A	N/A	N/A	N/A	N/A	N/A	N/A	N/A	N/A	N/A	N/A	N/A	N/A	N/A	N/A	N/A
827	N/A	N/A	'-------------------------------P------------------	0.9724917475242572	Y	N/A	N/A	N/A	N/A	N/A	N/A	N/A	N/A	N/A	N/A	N/A	N/A	N/A	N/A	N/A	N/A	N/A	N/A	N/A	N/A	N/A	N/A	N/A	N/A	N/A	N/A	N/A	N/A	N/A	N/A	N/A	N/A	N/A	N/A	N/A	N/A	N/A	N/A	N/A	N/A	N/A	N/A	N/A	N/A
828	N/A	N/A	'-------------------------------P------------------	0.9724917475242572	Y	N/A	N/A	N/A	N/A	N/A	N/A	N/A	N/A	N/A	N/A	N/A	N/A	N/A	N/A	N/A	N/A	N/A	N/A	N/A	N/A	N/A	N/A	N/A	N/A	N/A	N/A	N/A	N/A	N/A	N/A	N/A	N/A	N/A	N/A	N/A	N/A	N/A	N/A	N/A	N/A	N/A	N/A	N/A	N/A
829	N/A	N/A	'-------------------------------G------------------	0.9724917475242572	Y	N/A	N/A	N/A	N/A	N/A	N/A	N/A	N/A	N/A	N/A	N/A	N/A	N/A	N/A	N/A	N/A	N/A	N/A	N/A	N/A	N/A	N/A	N/A	N/A	N/A	N/A	N/A	N/A	N/A	N/A	N/A	N/A	N/A	N/A	N/A	N/A	N/A	N/A	N/A	N/A	N/A	N/A	N/A	N/A
830	N/A	N/A	'-------------------------------F------------------	0.9724917475242572	Y	N/A	N/A	N/A	N/A	N/A	N/A	N/A	N/A	N/A	N/A	N/A	N/A	N/A	N/A	N/A	N/A	N/A	N/A	N/A	N/A	N/A	N/A	N/A	N/A	N/A	N/A	N/A	N/A	N/A	N/A	N/A	N/A	N/A	N/A	N/A	N/A	N/A	N/A	N/A	N/A	N/A	N/A	N/A	N/A
831	N/A	N/A	'-------------------------------P------------------	0.9724917475242572	Y	N/A	N/A	N/A	N/A	N/A	N/A	N/A	N/A	N/A	N/A	N/A	N/A	N/A	N/A	N/A	N/A	N/A	N/A	N/A	N/A	N/A	N/A	N/A	N/A	N/A	N/A	N/A	N/A	N/A	N/A	N/A	N/A	N/A	N/A	N/A	N/A	N/A	N/A	N/A	N/A	N/A	N/A	N/A	N/A
832	N/A	N/A	'-------------------------------G------------------	0.9724917475242572	Y	N/A	N/A	N/A	N/A	N/A	N/A	N/A	N/A	N/A	N/A	N/A	N/A	N/A	N/A	N/A	N/A	N/A	N/A	N/A	N/A	N/A	N/A	N/A	N/A	N/A	N/A	N/A	N/A	N/A	N/A	N/A	N/A	N/A	N/A	N/A	N/A	N/A	N/A	N/A	N/A	N/A	N/A	N/A	N/A
833	12.23	4.331E-4	'IIIVVVVVVVIIVVVVVVV-V-VVVVVVVVVVIVVVMVVVVVVVVVMVV-	0.07442232669800941	N	1.07E-2	2.008E-2	1E0	1E0	9.999E-1	2.383E-2	15.75	4.59	33.72	29.72	10.16	11.69	14.85	4.53	28.01	10.72	14.55	12.62	20.62	11.82	33.15	10.60	11.24	1.27	16.43	11.04	9.927E-5	7.894E-2	1.089E-6	2.314E-6	1.252E-3	5.609E-4	1.401E-4	8.39E-2	3.291E-6	9.189E-4	1.576E-4	3.605E-4	2.032E-5	5.266E-4	1.204E-6	9.806E-4	7.04E-4	9.98E-1
834	6.81	1.131E-2	'IIYYWYYYYSCCYYYYYYY-Y-YYYYYYYWWRWWFFYFFFFFFFFFFFF-	0.07442232669800941	N	1E0	1E0	1E0	8.471E-1	1E0	4.134E-1	12.40	4.34	10.69	12.74	1.60	7.51	4.61	3.45	10.14	6.28	7.29	8.22	18.40	7.54	10.17	5.09	3.50	5.00	3.49	2.30	3.994E-4	1.011E-1	9.341E-4	3.421E-4	9.725E-1	6.665E-3	7.712E-2	2.512E-1	1.265E-3	1.723E-2	7.818E-3	4.089E-3	3.975E-5	6.52E-3	1.243E-3	4.897E-2	2.371E-1	5.306E-2
835	N/A	N/A	'---------L---------------------G------------------	0.9640892267680303	Y	N/A	N/A	N/A	N/A	N/A	N/A	N/A	N/A	N/A	N/A	N/A	N/A	N/A	N/A	N/A	N/A	N/A	N/A	N/A	N/A	N/A	N/A	N/A	N/A	N/A	N/A	N/A	N/A	N/A	N/A	N/A	N/A	N/A	N/A	N/A	N/A	N/A	N/A	N/A	N/A	N/A	N/A	N/A	N/A
836	6.58	1.354E-2	'LLSAAAAAAGAALAAAAAA-A-AAAAAAMAAMAAII-IIIIIIIII-II-	0.0988296488946684	N	8.303E-1	2.304E-1	1E0	1E0	9.007E-1	1E0	1.66	4.89	34.59	30.45	3.68	6.89	12.58	2.33	26.55	1.76	3.89	12.02	14.36	9.18	30.64	5.76	6.25	4.01	5.73	7.63	9.63E-1	5.885E-2	9.341E-7	1.999E-6	1.978E-1	1.059E-2	3.667E-4	7.043E-1	4.527E-6	9.384E-1	1.591E-1	4.773E-4	1.704E-4	2.21E-3	1.929E-6	2.679E-2	1.769E-2	1.403E-1
837	8.34	3.769E-3	'GGHHHHHHHHHHHHHHHHHHH-HHHHHHHHHGHHHH-HHHHHHHHH-HH-	0.08412523757127138	N	4.655E-1	9.999E-1	4.734E-1	1E0	1E0	1E0	13.60	7.96	15.55	13.18	7.48	7.44	0.74	10.23	9.13	10.73	8.71	7.16	16.89	5.18	12.89	4.84	5.08	10.99	6.52	7.06	2.338E-4	4.884E-3	1.068E-4	2.806E-4	6.81E-3	7.046E-3	1E0	1.199E-3	2.285E-3	9.152E-4	2.97E-3	8.664E-3	6.589E-5	4.503E-2	3.188E-4	6.184E-2	4.955E-2	7.974E-4
838	5.14	4.667E-2	'KKRSRRRRRPSSRSSSSSSQSTSSSSSSRRRDRRRR-RRRRRRRRR-RR-	0.06772031609482845	N	9.491E-1	9.993E-1	9.996E-1	1E0	1E0	1E0	6.38	7.09	6.15	4.68	6.41	4.14	2.68	8.94	1.63	5.78	3.63	4.57	11.04	2.67	1.24	2.53	5.54	10.41	4.70	7.48	1.58E-2	9.117E-3	1.913E-2	7.211E-2	1.551E-2	1.239E-1	5.284E-1	2.566E-3	9.685E-1	2.628E-2	2.082E-1	8.038E-2	7.781E-4	5.326E-1	9.985E-1	6.022E-1	3.238E-2	1.086E-3
839	5.56	3.179E-2	'WWKKQQQQQLKKQKKKKKKLKAKKKKKKNQQEQQQQ-QQQQQQQQQ-QQ-	0.06772031609482845	N	9.34E-1	9.996E-1	1E0	1E0	9.843E-1	9.99E-1	6.54	8.45	5.58	5.55	6.15	6.90	4.13	7.92	2.34	5.52	3.56	3.36	15.31	1.25	3.69	4.94	7.14	9.99	5.15	7.67	1.397E-2	3.497E-3	3.137E-2	3.223E-2	1.914E-2	1.048E-2	1.247E-1	5.016E-3	6.963E-1	3.313E-2	2.231E-1	2.755E-1	1.171E-4	9.984E-1	1.951E-1	5.61E-2	8.758E-3	1.374E-3
840	7.79	5.487E-3	'QQEEEEEEEEEE-EEEEGEEEEEEEEEEEEVEEEEE-EEEEEEEEE-EE-	0.09482844853456038	N	9.571E-1	6.804E-1	4.687E-1	1E0	4.335E-1	9.978E-1	8.49	8.40	4.93	0.62	8.98	11.66	6.15	7.33	7.19	7.26	6.28	5.21	10.29	4.10	7.70	8.82	7.98	7.87	13.01	8.78	3.411E-3	3.62E-3	5.66E-2	1E0	2.508E-3	5.703E-4	1.92E-2	7.614E-3	8.428E-3	8.039E-3	1.714E-2	4.359E-2	1.166E-3	1.288E-1	5.82E-3	2.768E-3	4.818E-3	5.179E-3
841	10.02	1.352E-3	'LLLLLLLLLLLL-LLLL-LLLLLLLLLLLLFPLLLL-LLLLLLLLL-LL-	0.10443132939881965	N	1.753E-1	5.981E-2	1E0	7.997E-1	1E0	9.999E-1	8.33	8.66	34.60	32.36	4.40	12.52	13.82	3.16	27.54	0.34	5.34	12.76	7.67	10.83	32.78	10.96	10.88	6.75	9.14	9.14	3.808E-3	3.071E-3	9.325E-7	1.392E-6	9.556E-2	3.779E-4	2.131E-4	3.371E-1	3.643E-6	1E0	3.879E-2	3.385E-4	5.974E-3	8.702E-4	1.288E-6	8.101E-4	8.457E-4	1.181E-2
842	8.76	2.881E-3	'MMLLLIIIIIII-IIVV-VIVIIIIIIIVFYLLLII-IIIIIIIII-II-	0.10443132939881965	N	3.188E-1	1.118E-1	1E0	7.738E-1	8.113E-1	4.737E-1	9.56	7.64	31.98	27.63	4.30	11.59	12.71	0.82	26.48	3.60	6.23	11.09	18.12	7.60	29.86	8.88	8.44	5.30	8.63	7.54	1.765E-3	6.1E-3	1.494E-6	3.573E-6	1.048E-1	5.881E-4	3.458E-4	1E0	4.601E-6	2.143E-1	1.794E-2	7.577E-4	4.359E-5	6.274E-3	2.246E-6	2.663E-3	3.524E-3	4.032E-2
843	10.63	9.675E-4	'AATTTTTTTTTT-TTTT-TTTTTTTTTTTTSLTTTT-TTTTTTTTT-TT-	0.10443132939881965	N	1E0	1.25E-1	1E0	8.632E-1	1E0	9.943E-1	10.71	4.32	40.18	35.53	9.51	5.42	14.11	7.80	34.11	10.55	10.30	15.57	14.29	12.53	42.31	3.11	1.14	6.22	11.25	8.79	9.266E-4	1.031E-1	3.82E-7	7.967E-7	1.814E-3	3.617E-2	1.89E-4	5.448E-3	1.016E-6	1.011E-3	1.157E-3	1.063E-4	1.754E-4	3.767E-4	2.805E-7	3.535E-1	9.996E-1	1.805E-2
844	7.54	6.518E-3	'TTCLTTTTTAAA-AAAA-AAAAAAAAAATTVSTTTT-TTTTTTTTT-TT-	0.10443132939881965	N	1E0	1.515E-1	1E0	9.547E-1	1E0	1E0	4.71	1.93	39.73	35.97	7.32	3.26	14.01	4.70	32.90	6.08	7.24	15.25	8.99	12.62	40.64	2.16	2.24	3.08	8.29	7.76	7.043E-2	8.839E-1	4.083E-7	7.406E-7	7.65E-3	3.025E-1	1.967E-4	7.095E-2	1.261E-6	2.036E-2	8.163E-3	1.199E-4	2.482E-3	3.602E-4	3.569E-7	7.874E-1	7.471E-1	3.62E-1
845	4.96	5.509E-2	'YYYHWLLMMWWW-WWWW-WWWWWWWWWWVVHLLVLL-LLLLLLLLL-LL-	0.10443132939881965	N	1E0	9.442E-1	1E0	9.96E-1	9.999E-1	9.034E-1	7.50	4.34	14.05	11.30	1.68	5.50	5.00	3.15	11.70	2.53	3.78	7.28	13.58	4.83	14.04	3.52	3.95	5.55	2.53	4.92	6.741E-3	1.007E-1	1.932E-4	6.83E-4	9.585E-1	3.355E-2	5.307E-2	3.385E-1	5.588E-4	5.999E-1	1.783E-1	7.878E-3	2.357E-4	6.22E-2	1.941E-4	2.324E-1	1.491E-1	3.227E-2
846	7.35	7.514E-3	'YYFNYYYYYYYY-YYYY-YYYYYYYYYYYYFKYYYY-YYYYYYYYY-YY-	0.10443132939881965	N	1E0	1E0	1E0	3.987E-1	1E0	8.9E-1	14.67	6.70	9.44	15.63	5.03	9.88	4.40	7.43	9.18	10.23	11.10	5.42	24.82	7.27	10.62	6.51	5.34	6.46	5.77	0.79	1.502E-4	1.224E-2	1.887E-3	1.037E-4	5.173E-2	1.465E-3	9.543E-2	7.084E-3	2.212E-3	1.2E-3	7.559E-4	3.601E-2	6.753E-6	7.979E-3	9.696E-4	1.428E-2	3.882E-2	1.486E-2
847	7.46	6.922E-3	'IISLIIIIIIII-IIII-IIIIIIIIIIIILTIIII-IIIIIIIII-II-	0.10443132939881965	N	3.53E-1	5.787E-2	1E0	9.996E-1	9.609E-1	4.556E-1	7.56	5.00	34.72	30.06	4.08	7.70	13.18	0.43	28.72	3.87	6.44	12.57	16.33	9.30	33.63	5.86	6.12	3.72	6.63	7.36	6.426E-3	5.312E-2	9.144E-7	2.158E-6	1.31E-1	5.83E-3	2.799E-4	1E0	2.834E-6	1.621E-1	1.51E-2	3.688E-4	8.014E-5	2.057E-3	1.106E-6	2.446E-2	1.962E-2	1.889E-1
848	6.34	1.635E-2	'TTCNGGGGGGGG-GGGG-GGGGGGGGGGSGIGGGGG-GGGGGGGGG-GG-	0.10443132939881965	N	1E0	9.34E-1	1E0	6.274E-1	7.585E-1	1E0	6.84	2.98	28.36	26.62	5.59	0.61	11.27	5.81	24.18	6.84	6.85	5.46	7.92	5.13	25.96	1.54	3.24	4.99	6.94	5.29	1.099E-2	4.012E-1	3.053E-6	4.455E-6	3.105E-2	1E0	6.931E-4	2.565E-2	7.899E-6	1.105E-2	1.096E-2	3.471E-2	5E-3	4.708E-2	5.175E-6	9.812E-1	3.083E-1	5.379E-2
849	11.92	5.013E-4	'LLIFFFFFFFFF-FFFF-FFFFFFFFFFVFFFFFFF-FFFFFFFFF-FF-	0.10443132939881965	N	3.695E-2	1.317E-2	1E0	1.846E-1	1E0	7.669E-2	15.01	9.87	33.25	29.45	0.87	12.23	15.29	6.55	28.18	7.41	8.76	13.14	21.97	11.51	32.75	10.54	12.07	10.65	9.61	11.77	1.314E-4	1.468E-3	1.185E-6	2.441E-6	1E0	4.333E-4	1.18E-4	1.387E-2	3.172E-6	7.193E-3	2.866E-3	2.861E-4	1.395E-5	6.14E-4	1.296E-6	1.012E-3	4.671E-4	9.549E-4
850	N/A	N/A	'-------------------------------H------------------	0.9724917475242572	Y	N/A	N/A	N/A	N/A	N/A	N/A	N/A	N/A	N/A	N/A	N/A	N/A	N/A	N/A	N/A	N/A	N/A	N/A	N/A	N/A	N/A	N/A	N/A	N/A	N/A	N/A	N/A	N/A	N/A	N/A	N/A	N/A	N/A	N/A	N/A	N/A	N/A	N/A	N/A	N/A	N/A	N/A	N/A	N/A
851	N/A	N/A	'-------------------------------S------------------	0.9724917475242572	Y	N/A	N/A	N/A	N/A	N/A	N/A	N/A	N/A	N/A	N/A	N/A	N/A	N/A	N/A	N/A	N/A	N/A	N/A	N/A	N/A	N/A	N/A	N/A	N/A	N/A	N/A	N/A	N/A	N/A	N/A	N/A	N/A	N/A	N/A	N/A	N/A	N/A	N/A	N/A	N/A	N/A	N/A	N/A	N/A
852	N/A	N/A	'-------------------------------E------------------	0.9724917475242572	Y	N/A	N/A	N/A	N/A	N/A	N/A	N/A	N/A	N/A	N/A	N/A	N/A	N/A	N/A	N/A	N/A	N/A	N/A	N/A	N/A	N/A	N/A	N/A	N/A	N/A	N/A	N/A	N/A	N/A	N/A	N/A	N/A	N/A	N/A	N/A	N/A	N/A	N/A	N/A	N/A	N/A	N/A	N/A	N/A
853	N/A	N/A	'-------------------------------S------------------	0.9724917475242572	Y	N/A	N/A	N/A	N/A	N/A	N/A	N/A	N/A	N/A	N/A	N/A	N/A	N/A	N/A	N/A	N/A	N/A	N/A	N/A	N/A	N/A	N/A	N/A	N/A	N/A	N/A	N/A	N/A	N/A	N/A	N/A	N/A	N/A	N/A	N/A	N/A	N/A	N/A	N/A	N/A	N/A	N/A	N/A	N/A
854	N/A	N/A	'-------------------------------G------------------	0.9724917475242572	Y	N/A	N/A	N/A	N/A	N/A	N/A	N/A	N/A	N/A	N/A	N/A	N/A	N/A	N/A	N/A	N/A	N/A	N/A	N/A	N/A	N/A	N/A	N/A	N/A	N/A	N/A	N/A	N/A	N/A	N/A	N/A	N/A	N/A	N/A	N/A	N/A	N/A	N/A	N/A	N/A	N/A	N/A	N/A	N/A
855	N/A	N/A	'-------------------------------A------------------	0.9724917475242572	Y	N/A	N/A	N/A	N/A	N/A	N/A	N/A	N/A	N/A	N/A	N/A	N/A	N/A	N/A	N/A	N/A	N/A	N/A	N/A	N/A	N/A	N/A	N/A	N/A	N/A	N/A	N/A	N/A	N/A	N/A	N/A	N/A	N/A	N/A	N/A	N/A	N/A	N/A	N/A	N/A	N/A	N/A	N/A	N/A
856	N/A	N/A	'-------------------------------A------------------	0.9724917475242572	Y	N/A	N/A	N/A	N/A	N/A	N/A	N/A	N/A	N/A	N/A	N/A	N/A	N/A	N/A	N/A	N/A	N/A	N/A	N/A	N/A	N/A	N/A	N/A	N/A	N/A	N/A	N/A	N/A	N/A	N/A	N/A	N/A	N/A	N/A	N/A	N/A	N/A	N/A	N/A	N/A	N/A	N/A	N/A	N/A
857	N/A	N/A	'-------------------------------R------------------	0.9724917475242572	Y	N/A	N/A	N/A	N/A	N/A	N/A	N/A	N/A	N/A	N/A	N/A	N/A	N/A	N/A	N/A	N/A	N/A	N/A	N/A	N/A	N/A	N/A	N/A	N/A	N/A	N/A	N/A	N/A	N/A	N/A	N/A	N/A	N/A	N/A	N/A	N/A	N/A	N/A	N/A	N/A	N/A	N/A	N/A	N/A
858	N/A	N/A	'-------------------------------G------------------	0.9724917475242572	Y	N/A	N/A	N/A	N/A	N/A	N/A	N/A	N/A	N/A	N/A	N/A	N/A	N/A	N/A	N/A	N/A	N/A	N/A	N/A	N/A	N/A	N/A	N/A	N/A	N/A	N/A	N/A	N/A	N/A	N/A	N/A	N/A	N/A	N/A	N/A	N/A	N/A	N/A	N/A	N/A	N/A	N/A	N/A	N/A
859	N/A	N/A	'-------------------------------L------------------	0.9724917475242572	Y	N/A	N/A	N/A	N/A	N/A	N/A	N/A	N/A	N/A	N/A	N/A	N/A	N/A	N/A	N/A	N/A	N/A	N/A	N/A	N/A	N/A	N/A	N/A	N/A	N/A	N/A	N/A	N/A	N/A	N/A	N/A	N/A	N/A	N/A	N/A	N/A	N/A	N/A	N/A	N/A	N/A	N/A	N/A	N/A
860	N/A	N/A	'-------------------------------S------------------	0.9724917475242572	Y	N/A	N/A	N/A	N/A	N/A	N/A	N/A	N/A	N/A	N/A	N/A	N/A	N/A	N/A	N/A	N/A	N/A	N/A	N/A	N/A	N/A	N/A	N/A	N/A	N/A	N/A	N/A	N/A	N/A	N/A	N/A	N/A	N/A	N/A	N/A	N/A	N/A	N/A	N/A	N/A	N/A	N/A	N/A	N/A
861	N/A	N/A	'-------------------------------P------------------	0.9724917475242572	Y	N/A	N/A	N/A	N/A	N/A	N/A	N/A	N/A	N/A	N/A	N/A	N/A	N/A	N/A	N/A	N/A	N/A	N/A	N/A	N/A	N/A	N/A	N/A	N/A	N/A	N/A	N/A	N/A	N/A	N/A	N/A	N/A	N/A	N/A	N/A	N/A	N/A	N/A	N/A	N/A	N/A	N/A	N/A	N/A
862	N/A	N/A	'-------------------------------A------------------	0.9724917475242572	Y	N/A	N/A	N/A	N/A	N/A	N/A	N/A	N/A	N/A	N/A	N/A	N/A	N/A	N/A	N/A	N/A	N/A	N/A	N/A	N/A	N/A	N/A	N/A	N/A	N/A	N/A	N/A	N/A	N/A	N/A	N/A	N/A	N/A	N/A	N/A	N/A	N/A	N/A	N/A	N/A	N/A	N/A	N/A	N/A
863	N/A	N/A	'-------------------------------G------------------	0.9724917475242572	Y	N/A	N/A	N/A	N/A	N/A	N/A	N/A	N/A	N/A	N/A	N/A	N/A	N/A	N/A	N/A	N/A	N/A	N/A	N/A	N/A	N/A	N/A	N/A	N/A	N/A	N/A	N/A	N/A	N/A	N/A	N/A	N/A	N/A	N/A	N/A	N/A	N/A	N/A	N/A	N/A	N/A	N/A	N/A	N/A
864	N/A	N/A	'-------------------------------G------------------	0.9724917475242572	Y	N/A	N/A	N/A	N/A	N/A	N/A	N/A	N/A	N/A	N/A	N/A	N/A	N/A	N/A	N/A	N/A	N/A	N/A	N/A	N/A	N/A	N/A	N/A	N/A	N/A	N/A	N/A	N/A	N/A	N/A	N/A	N/A	N/A	N/A	N/A	N/A	N/A	N/A	N/A	N/A	N/A	N/A	N/A	N/A
865	N/A	N/A	'-------------------------------E------------------	0.9724917475242572	Y	N/A	N/A	N/A	N/A	N/A	N/A	N/A	N/A	N/A	N/A	N/A	N/A	N/A	N/A	N/A	N/A	N/A	N/A	N/A	N/A	N/A	N/A	N/A	N/A	N/A	N/A	N/A	N/A	N/A	N/A	N/A	N/A	N/A	N/A	N/A	N/A	N/A	N/A	N/A	N/A	N/A	N/A	N/A	N/A
866	N/A	N/A	'-------------------------------R------------------	0.9724917475242572	Y	N/A	N/A	N/A	N/A	N/A	N/A	N/A	N/A	N/A	N/A	N/A	N/A	N/A	N/A	N/A	N/A	N/A	N/A	N/A	N/A	N/A	N/A	N/A	N/A	N/A	N/A	N/A	N/A	N/A	N/A	N/A	N/A	N/A	N/A	N/A	N/A	N/A	N/A	N/A	N/A	N/A	N/A	N/A	N/A
867	N/A	N/A	'-------------------------------A------------------	0.9724917475242572	Y	N/A	N/A	N/A	N/A	N/A	N/A	N/A	N/A	N/A	N/A	N/A	N/A	N/A	N/A	N/A	N/A	N/A	N/A	N/A	N/A	N/A	N/A	N/A	N/A	N/A	N/A	N/A	N/A	N/A	N/A	N/A	N/A	N/A	N/A	N/A	N/A	N/A	N/A	N/A	N/A	N/A	N/A	N/A	N/A
868	N/A	N/A	'-------------------------------A------------------	0.9724917475242572	Y	N/A	N/A	N/A	N/A	N/A	N/A	N/A	N/A	N/A	N/A	N/A	N/A	N/A	N/A	N/A	N/A	N/A	N/A	N/A	N/A	N/A	N/A	N/A	N/A	N/A	N/A	N/A	N/A	N/A	N/A	N/A	N/A	N/A	N/A	N/A	N/A	N/A	N/A	N/A	N/A	N/A	N/A	N/A	N/A
869	N/A	N/A	'-------------------------------G------------------	0.9724917475242572	Y	N/A	N/A	N/A	N/A	N/A	N/A	N/A	N/A	N/A	N/A	N/A	N/A	N/A	N/A	N/A	N/A	N/A	N/A	N/A	N/A	N/A	N/A	N/A	N/A	N/A	N/A	N/A	N/A	N/A	N/A	N/A	N/A	N/A	N/A	N/A	N/A	N/A	N/A	N/A	N/A	N/A	N/A	N/A	N/A
870	N/A	N/A	'-------------------------------V------------------	0.9724917475242572	Y	N/A	N/A	N/A	N/A	N/A	N/A	N/A	N/A	N/A	N/A	N/A	N/A	N/A	N/A	N/A	N/A	N/A	N/A	N/A	N/A	N/A	N/A	N/A	N/A	N/A	N/A	N/A	N/A	N/A	N/A	N/A	N/A	N/A	N/A	N/A	N/A	N/A	N/A	N/A	N/A	N/A	N/A	N/A	N/A
871	N/A	N/A	'-------------------------------Q------------------	0.9724917475242572	Y	N/A	N/A	N/A	N/A	N/A	N/A	N/A	N/A	N/A	N/A	N/A	N/A	N/A	N/A	N/A	N/A	N/A	N/A	N/A	N/A	N/A	N/A	N/A	N/A	N/A	N/A	N/A	N/A	N/A	N/A	N/A	N/A	N/A	N/A	N/A	N/A	N/A	N/A	N/A	N/A	N/A	N/A	N/A	N/A
872	N/A	N/A	'-------------------------------A------------------	0.9724917475242572	Y	N/A	N/A	N/A	N/A	N/A	N/A	N/A	N/A	N/A	N/A	N/A	N/A	N/A	N/A	N/A	N/A	N/A	N/A	N/A	N/A	N/A	N/A	N/A	N/A	N/A	N/A	N/A	N/A	N/A	N/A	N/A	N/A	N/A	N/A	N/A	N/A	N/A	N/A	N/A	N/A	N/A	N/A	N/A	N/A
873	N/A	N/A	'-------------------------------K------------------	0.9724917475242572	Y	N/A	N/A	N/A	N/A	N/A	N/A	N/A	N/A	N/A	N/A	N/A	N/A	N/A	N/A	N/A	N/A	N/A	N/A	N/A	N/A	N/A	N/A	N/A	N/A	N/A	N/A	N/A	N/A	N/A	N/A	N/A	N/A	N/A	N/A	N/A	N/A	N/A	N/A	N/A	N/A	N/A	N/A	N/A	N/A
874	N/A	N/A	'-------------------------------H------------------	0.9724917475242572	Y	N/A	N/A	N/A	N/A	N/A	N/A	N/A	N/A	N/A	N/A	N/A	N/A	N/A	N/A	N/A	N/A	N/A	N/A	N/A	N/A	N/A	N/A	N/A	N/A	N/A	N/A	N/A	N/A	N/A	N/A	N/A	N/A	N/A	N/A	N/A	N/A	N/A	N/A	N/A	N/A	N/A	N/A	N/A	N/A
875	N/A	N/A	'-------------------------------P------------------	0.9724917475242572	Y	N/A	N/A	N/A	N/A	N/A	N/A	N/A	N/A	N/A	N/A	N/A	N/A	N/A	N/A	N/A	N/A	N/A	N/A	N/A	N/A	N/A	N/A	N/A	N/A	N/A	N/A	N/A	N/A	N/A	N/A	N/A	N/A	N/A	N/A	N/A	N/A	N/A	N/A	N/A	N/A	N/A	N/A	N/A	N/A
876	N/A	N/A	'-------------------------------V------------------	0.9724917475242572	Y	N/A	N/A	N/A	N/A	N/A	N/A	N/A	N/A	N/A	N/A	N/A	N/A	N/A	N/A	N/A	N/A	N/A	N/A	N/A	N/A	N/A	N/A	N/A	N/A	N/A	N/A	N/A	N/A	N/A	N/A	N/A	N/A	N/A	N/A	N/A	N/A	N/A	N/A	N/A	N/A	N/A	N/A	N/A	N/A
877	N/A	N/A	'-------------------------------G------------------	0.9724917475242572	Y	N/A	N/A	N/A	N/A	N/A	N/A	N/A	N/A	N/A	N/A	N/A	N/A	N/A	N/A	N/A	N/A	N/A	N/A	N/A	N/A	N/A	N/A	N/A	N/A	N/A	N/A	N/A	N/A	N/A	N/A	N/A	N/A	N/A	N/A	N/A	N/A	N/A	N/A	N/A	N/A	N/A	N/A	N/A	N/A
878	N/A	N/A	'-------------------------------L------------------	0.9724917475242572	Y	N/A	N/A	N/A	N/A	N/A	N/A	N/A	N/A	N/A	N/A	N/A	N/A	N/A	N/A	N/A	N/A	N/A	N/A	N/A	N/A	N/A	N/A	N/A	N/A	N/A	N/A	N/A	N/A	N/A	N/A	N/A	N/A	N/A	N/A	N/A	N/A	N/A	N/A	N/A	N/A	N/A	N/A	N/A	N/A
879	N/A	N/A	'-------------------------------R------------------	0.9724917475242572	Y	N/A	N/A	N/A	N/A	N/A	N/A	N/A	N/A	N/A	N/A	N/A	N/A	N/A	N/A	N/A	N/A	N/A	N/A	N/A	N/A	N/A	N/A	N/A	N/A	N/A	N/A	N/A	N/A	N/A	N/A	N/A	N/A	N/A	N/A	N/A	N/A	N/A	N/A	N/A	N/A	N/A	N/A	N/A	N/A
880	N/A	N/A	'-------------------------------S------------------	0.9724917475242572	Y	N/A	N/A	N/A	N/A	N/A	N/A	N/A	N/A	N/A	N/A	N/A	N/A	N/A	N/A	N/A	N/A	N/A	N/A	N/A	N/A	N/A	N/A	N/A	N/A	N/A	N/A	N/A	N/A	N/A	N/A	N/A	N/A	N/A	N/A	N/A	N/A	N/A	N/A	N/A	N/A	N/A	N/A	N/A	N/A
881	N/A	N/A	'-------------------------------E------------------	0.9724917475242572	Y	N/A	N/A	N/A	N/A	N/A	N/A	N/A	N/A	N/A	N/A	N/A	N/A	N/A	N/A	N/A	N/A	N/A	N/A	N/A	N/A	N/A	N/A	N/A	N/A	N/A	N/A	N/A	N/A	N/A	N/A	N/A	N/A	N/A	N/A	N/A	N/A	N/A	N/A	N/A	N/A	N/A	N/A	N/A	N/A
882	N/A	N/A	'-------------------------------P------------------	0.9724917475242572	Y	N/A	N/A	N/A	N/A	N/A	N/A	N/A	N/A	N/A	N/A	N/A	N/A	N/A	N/A	N/A	N/A	N/A	N/A	N/A	N/A	N/A	N/A	N/A	N/A	N/A	N/A	N/A	N/A	N/A	N/A	N/A	N/A	N/A	N/A	N/A	N/A	N/A	N/A	N/A	N/A	N/A	N/A	N/A	N/A
883	N/A	N/A	'-------------------------------G------------------	0.9724917475242572	Y	N/A	N/A	N/A	N/A	N/A	N/A	N/A	N/A	N/A	N/A	N/A	N/A	N/A	N/A	N/A	N/A	N/A	N/A	N/A	N/A	N/A	N/A	N/A	N/A	N/A	N/A	N/A	N/A	N/A	N/A	N/A	N/A	N/A	N/A	N/A	N/A	N/A	N/A	N/A	N/A	N/A	N/A	N/A	N/A
884	N/A	N/A	'-------------------------------S------------------	0.9724917475242572	Y	N/A	N/A	N/A	N/A	N/A	N/A	N/A	N/A	N/A	N/A	N/A	N/A	N/A	N/A	N/A	N/A	N/A	N/A	N/A	N/A	N/A	N/A	N/A	N/A	N/A	N/A	N/A	N/A	N/A	N/A	N/A	N/A	N/A	N/A	N/A	N/A	N/A	N/A	N/A	N/A	N/A	N/A	N/A	N/A
885	N/A	N/A	'-------------------------------C------------------	0.9724917475242572	Y	N/A	N/A	N/A	N/A	N/A	N/A	N/A	N/A	N/A	N/A	N/A	N/A	N/A	N/A	N/A	N/A	N/A	N/A	N/A	N/A	N/A	N/A	N/A	N/A	N/A	N/A	N/A	N/A	N/A	N/A	N/A	N/A	N/A	N/A	N/A	N/A	N/A	N/A	N/A	N/A	N/A	N/A	N/A	N/A
886	N/A	N/A	'-------------------------------P------------------	0.9724917475242572	Y	N/A	N/A	N/A	N/A	N/A	N/A	N/A	N/A	N/A	N/A	N/A	N/A	N/A	N/A	N/A	N/A	N/A	N/A	N/A	N/A	N/A	N/A	N/A	N/A	N/A	N/A	N/A	N/A	N/A	N/A	N/A	N/A	N/A	N/A	N/A	N/A	N/A	N/A	N/A	N/A	N/A	N/A	N/A	N/A
887	N/A	N/A	'-------------------------------R------------------	0.9724917475242572	Y	N/A	N/A	N/A	N/A	N/A	N/A	N/A	N/A	N/A	N/A	N/A	N/A	N/A	N/A	N/A	N/A	N/A	N/A	N/A	N/A	N/A	N/A	N/A	N/A	N/A	N/A	N/A	N/A	N/A	N/A	N/A	N/A	N/A	N/A	N/A	N/A	N/A	N/A	N/A	N/A	N/A	N/A	N/A	N/A
888	N/A	N/A	'-------------------------------L------------------	0.9724917475242572	Y	N/A	N/A	N/A	N/A	N/A	N/A	N/A	N/A	N/A	N/A	N/A	N/A	N/A	N/A	N/A	N/A	N/A	N/A	N/A	N/A	N/A	N/A	N/A	N/A	N/A	N/A	N/A	N/A	N/A	N/A	N/A	N/A	N/A	N/A	N/A	N/A	N/A	N/A	N/A	N/A	N/A	N/A	N/A	N/A
889	N/A	N/A	'-------------------------------R------------------	0.9724917475242572	Y	N/A	N/A	N/A	N/A	N/A	N/A	N/A	N/A	N/A	N/A	N/A	N/A	N/A	N/A	N/A	N/A	N/A	N/A	N/A	N/A	N/A	N/A	N/A	N/A	N/A	N/A	N/A	N/A	N/A	N/A	N/A	N/A	N/A	N/A	N/A	N/A	N/A	N/A	N/A	N/A	N/A	N/A	N/A	N/A
890	N/A	N/A	'-------------------------------L------------------	0.9724917475242572	Y	N/A	N/A	N/A	N/A	N/A	N/A	N/A	N/A	N/A	N/A	N/A	N/A	N/A	N/A	N/A	N/A	N/A	N/A	N/A	N/A	N/A	N/A	N/A	N/A	N/A	N/A	N/A	N/A	N/A	N/A	N/A	N/A	N/A	N/A	N/A	N/A	N/A	N/A	N/A	N/A	N/A	N/A	N/A	N/A
891	N/A	N/A	'-------------------------------G------------------	0.9724917475242572	Y	N/A	N/A	N/A	N/A	N/A	N/A	N/A	N/A	N/A	N/A	N/A	N/A	N/A	N/A	N/A	N/A	N/A	N/A	N/A	N/A	N/A	N/A	N/A	N/A	N/A	N/A	N/A	N/A	N/A	N/A	N/A	N/A	N/A	N/A	N/A	N/A	N/A	N/A	N/A	N/A	N/A	N/A	N/A	N/A
892	N/A	N/A	'-------------------------------R------------------	0.9724917475242572	Y	N/A	N/A	N/A	N/A	N/A	N/A	N/A	N/A	N/A	N/A	N/A	N/A	N/A	N/A	N/A	N/A	N/A	N/A	N/A	N/A	N/A	N/A	N/A	N/A	N/A	N/A	N/A	N/A	N/A	N/A	N/A	N/A	N/A	N/A	N/A	N/A	N/A	N/A	N/A	N/A	N/A	N/A	N/A	N/A
893	N/A	N/A	'-------------------------------P------------------	0.9724917475242572	Y	N/A	N/A	N/A	N/A	N/A	N/A	N/A	N/A	N/A	N/A	N/A	N/A	N/A	N/A	N/A	N/A	N/A	N/A	N/A	N/A	N/A	N/A	N/A	N/A	N/A	N/A	N/A	N/A	N/A	N/A	N/A	N/A	N/A	N/A	N/A	N/A	N/A	N/A	N/A	N/A	N/A	N/A	N/A	N/A
894	N/A	N/A	'-------------------------------T------------------	0.9724917475242572	Y	N/A	N/A	N/A	N/A	N/A	N/A	N/A	N/A	N/A	N/A	N/A	N/A	N/A	N/A	N/A	N/A	N/A	N/A	N/A	N/A	N/A	N/A	N/A	N/A	N/A	N/A	N/A	N/A	N/A	N/A	N/A	N/A	N/A	N/A	N/A	N/A	N/A	N/A	N/A	N/A	N/A	N/A	N/A	N/A
895	N/A	N/A	'-------------------------------W------------------	0.9724917475242572	Y	N/A	N/A	N/A	N/A	N/A	N/A	N/A	N/A	N/A	N/A	N/A	N/A	N/A	N/A	N/A	N/A	N/A	N/A	N/A	N/A	N/A	N/A	N/A	N/A	N/A	N/A	N/A	N/A	N/A	N/A	N/A	N/A	N/A	N/A	N/A	N/A	N/A	N/A	N/A	N/A	N/A	N/A	N/A	N/A
896	N/A	N/A	'-------------------------------K------------------	0.9724917475242572	Y	N/A	N/A	N/A	N/A	N/A	N/A	N/A	N/A	N/A	N/A	N/A	N/A	N/A	N/A	N/A	N/A	N/A	N/A	N/A	N/A	N/A	N/A	N/A	N/A	N/A	N/A	N/A	N/A	N/A	N/A	N/A	N/A	N/A	N/A	N/A	N/A	N/A	N/A	N/A	N/A	N/A	N/A	N/A	N/A
897	N/A	N/A	'-------------------------------T------------------	0.9724917475242572	Y	N/A	N/A	N/A	N/A	N/A	N/A	N/A	N/A	N/A	N/A	N/A	N/A	N/A	N/A	N/A	N/A	N/A	N/A	N/A	N/A	N/A	N/A	N/A	N/A	N/A	N/A	N/A	N/A	N/A	N/A	N/A	N/A	N/A	N/A	N/A	N/A	N/A	N/A	N/A	N/A	N/A	N/A	N/A	N/A
898	N/A	N/A	'-------------------------------R------------------	0.9724917475242572	Y	N/A	N/A	N/A	N/A	N/A	N/A	N/A	N/A	N/A	N/A	N/A	N/A	N/A	N/A	N/A	N/A	N/A	N/A	N/A	N/A	N/A	N/A	N/A	N/A	N/A	N/A	N/A	N/A	N/A	N/A	N/A	N/A	N/A	N/A	N/A	N/A	N/A	N/A	N/A	N/A	N/A	N/A	N/A	N/A
899	N/A	N/A	'-------------------------------P------------------	0.9724917475242572	Y	N/A	N/A	N/A	N/A	N/A	N/A	N/A	N/A	N/A	N/A	N/A	N/A	N/A	N/A	N/A	N/A	N/A	N/A	N/A	N/A	N/A	N/A	N/A	N/A	N/A	N/A	N/A	N/A	N/A	N/A	N/A	N/A	N/A	N/A	N/A	N/A	N/A	N/A	N/A	N/A	N/A	N/A	N/A	N/A
900	N/A	N/A	'-------------------------------R------------------	0.9724917475242572	Y	N/A	N/A	N/A	N/A	N/A	N/A	N/A	N/A	N/A	N/A	N/A	N/A	N/A	N/A	N/A	N/A	N/A	N/A	N/A	N/A	N/A	N/A	N/A	N/A	N/A	N/A	N/A	N/A	N/A	N/A	N/A	N/A	N/A	N/A	N/A	N/A	N/A	N/A	N/A	N/A	N/A	N/A	N/A	N/A
901	N/A	N/A	'-------------------------------R------------------	0.9724917475242572	Y	N/A	N/A	N/A	N/A	N/A	N/A	N/A	N/A	N/A	N/A	N/A	N/A	N/A	N/A	N/A	N/A	N/A	N/A	N/A	N/A	N/A	N/A	N/A	N/A	N/A	N/A	N/A	N/A	N/A	N/A	N/A	N/A	N/A	N/A	N/A	N/A	N/A	N/A	N/A	N/A	N/A	N/A	N/A	N/A
902	N/A	N/A	'-------------------------------Q------------------	0.9724917475242572	Y	N/A	N/A	N/A	N/A	N/A	N/A	N/A	N/A	N/A	N/A	N/A	N/A	N/A	N/A	N/A	N/A	N/A	N/A	N/A	N/A	N/A	N/A	N/A	N/A	N/A	N/A	N/A	N/A	N/A	N/A	N/A	N/A	N/A	N/A	N/A	N/A	N/A	N/A	N/A	N/A	N/A	N/A	N/A	N/A
903	N/A	N/A	'-------------------------------R------------------	0.9724917475242572	Y	N/A	N/A	N/A	N/A	N/A	N/A	N/A	N/A	N/A	N/A	N/A	N/A	N/A	N/A	N/A	N/A	N/A	N/A	N/A	N/A	N/A	N/A	N/A	N/A	N/A	N/A	N/A	N/A	N/A	N/A	N/A	N/A	N/A	N/A	N/A	N/A	N/A	N/A	N/A	N/A	N/A	N/A	N/A	N/A
904	N/A	N/A	'-------------------------------S------------------	0.9724917475242572	Y	N/A	N/A	N/A	N/A	N/A	N/A	N/A	N/A	N/A	N/A	N/A	N/A	N/A	N/A	N/A	N/A	N/A	N/A	N/A	N/A	N/A	N/A	N/A	N/A	N/A	N/A	N/A	N/A	N/A	N/A	N/A	N/A	N/A	N/A	N/A	N/A	N/A	N/A	N/A	N/A	N/A	N/A	N/A	N/A
905	N/A	N/A	'-------------------------------P------------------	0.9724917475242572	Y	N/A	N/A	N/A	N/A	N/A	N/A	N/A	N/A	N/A	N/A	N/A	N/A	N/A	N/A	N/A	N/A	N/A	N/A	N/A	N/A	N/A	N/A	N/A	N/A	N/A	N/A	N/A	N/A	N/A	N/A	N/A	N/A	N/A	N/A	N/A	N/A	N/A	N/A	N/A	N/A	N/A	N/A	N/A	N/A
906	N/A	N/A	'-------------------------------G------------------	0.9724917475242572	Y	N/A	N/A	N/A	N/A	N/A	N/A	N/A	N/A	N/A	N/A	N/A	N/A	N/A	N/A	N/A	N/A	N/A	N/A	N/A	N/A	N/A	N/A	N/A	N/A	N/A	N/A	N/A	N/A	N/A	N/A	N/A	N/A	N/A	N/A	N/A	N/A	N/A	N/A	N/A	N/A	N/A	N/A	N/A	N/A
907	11.24	7.03E-4	'VVV-LLLLLLLL-LLLL-LLLLLLLLLLLLLTLLLL-LLLLLLLLL-LL-	0.1350405121536461	N	9.838E-2	2.371E-2	1E0	9.573E-1	7.466E-1	8.558E-1	7.97	9.00	38.46	33.40	5.40	11.24	14.75	3.82	30.48	1.37	6.62	14.97	16.34	11.84	37.57	9.87	11.23	8.13	9.94	11.69	4.846E-3	2.465E-3	4.964E-7	1.153E-6	3.667E-2	7.015E-4	1.455E-4	1.717E-1	1.988E-6	9.95E-1	1.308E-2	1.336E-4	8.005E-5	5.207E-4	5.704E-7	1.474E-3	7.046E-4	4.327E-3
908	N/A	N/A	'VV-----------------------------S------------------	0.9217765329598879	Y	N/A	N/A	N/A	N/A	N/A	N/A	N/A	N/A	N/A	N/A	N/A	N/A	N/A	N/A	N/A	N/A	N/A	N/A	N/A	N/A	N/A	N/A	N/A	N/A	N/A	N/A	N/A	N/A	N/A	N/A	N/A	N/A	N/A	N/A	N/A	N/A	N/A	N/A	N/A	N/A	N/A	N/A	N/A	N/A
909	5.97	2.238E-2	'GGV-AGGGGTTT-CCCC-CVVVVVVVVVGC-GGGGG-GGGGGGGGG-GG-	0.170851255376613	N	1E0	2.928E-1	1E0	9.646E-1	9.998E-1	1E0	4.47	1.07	35.55	32.37	6.11	1.16	12.63	4.21	29.19	5.20	6.93	11.92	6.87	9.69	34.84	1.15	2.10	2.49	5.82	5.09	8.845E-2	9.999E-1	7.945E-7	1.389E-6	1.986E-2	9.995E-1	3.583E-4	1.152E-1	2.574E-6	4.418E-2	1.028E-2	5.013E-4	1.079E-2	1.631E-3	8.954E-7	9.996E-1	8.154E-1	6.208E-1
910	23.71	8.864E-6	'LLL-LLLLLLLL-LLLL-LLLLLLLLLLLL-LLLLL-LLLLLLLLL-LL-	0.170851255376613	N	4.085E-3	1.405E-2	1E0	4.07E-2	2.378E-2	5.379E-2	21.92	24.63	34.83	29.94	12.59	26.63	20.32	15.46	28.01	0.13	10.65	18.30	36.32	15.01	33.02	22.76	26.81	25.80	22.06	24.92	1.414E-5	7.074E-6	8.974E-7	2.211E-6	3.664E-4	4.448E-6	2.214E-5	1.109E-4	3.288E-6	1E0	9.541E-4	4.113E-5	6.989E-7	1.315E-4	1.233E-6	1.131E-5	4.271E-6	5.366E-6
911	7.94	4.954E-3	'CSL-IIIIIIII-IIII-IIIIIIIIIIII-AIIII-IIIIIIIII-II-	0.170851255376613	N	1.382E-1	4.288E-2	1E0	1E0	9.218E-1	6.493E-1	6.60	5.14	35.69	30.66	4.41	8.20	13.29	0.45	28.14	3.36	6.91	12.79	17.12	9.66	33.39	6.78	7.58	3.57	7.66	8.31	1.333E-2	4.656E-2	7.757E-7	1.919E-6	9.457E-2	4.126E-3	2.672E-4	1E0	3.199E-6	2.731E-1	1.043E-2	3.339E-4	6.089E-5	1.664E-3	1.155E-6	1.157E-2	6.348E-3	2.206E-1
912	8.19	4.172E-3	'LLL-SFFFFLLL-LLLL-LFFFFFFFFFFF-FFFFF-FFFFFFFFF-FF-	0.170851255376613	N	2.049E-1	5.003E-2	1E0	8.892E-1	1E0	4.987E-1	8.87	6.46	31.38	28.36	1.32	7.20	13.18	4.62	26.60	4.19	5.10	10.13	14.26	8.38	30.20	6.29	7.99	7.59	6.56	9.13	2.682E-3	1.492E-2	1.671E-6	3.058E-6	9.969E-1	8.391E-3	2.801E-4	7.656E-2	4.478E-6	1.174E-1	4.833E-2	1.274E-3	1.771E-4	3.67E-3	2.099E-6	1.706E-2	4.77E-3	6.323E-3
913	8.31	3.845E-3	'AAG-VAAAASSS-AAAA-AASAAAASSSGT-ASSST-SSSSSSSSS-SS-	0.170851255376613	N	1E0	3.127E-1	1E0	2.838E-1	1E0	1E0	3.63	3.18	37.36	34.66	8.56	2.48	12.95	6.04	30.48	6.80	7.57	12.98	8.05	11.20	37.31	1.98	4.23	5.04	10.79	9.36	2.089E-1	3.284E-1	5.903E-7	9.244E-7	3.255E-3	6.272E-1	3.11E-4	2.104E-2	1.988E-6	1.138E-2	6.418E-3	3.067E-4	4.586E-3	7.187E-4	5.944E-7	8.658E-1	1.122E-1	5.101E-2
914	19.88	2.519E-5	'TTS-SSSSSSSS-SSSS-SSSSSSSSSSSS-GSSSS-SSSSSSSSS-SS-	0.170851255376613	N	1E0	1.939E-1	1E0	6.553E-2	3.779E-1	1E0	21.66	18.70	37.20	32.62	20.99	5.49	14.16	30.26	28.09	29.49	18.58	11.17	22.18	12.10	35.21	0.26	4.84	28.22	15.66	11.70	1.518E-5	3.612E-5	6.05E-7	1.326E-6	1.826E-5	3.375E-2	1.846E-4	2.076E-6	3.237E-6	2.42E-6	3.753E-5	7.277E-4	1.317E-5	4.594E-4	8.408E-7	1E0	6.209E-2	3.15E-6
915	6.23	1.799E-2	'IIY-FFFFFFFF-FFFF-FFFFFFFFFFYF-GFFYY-YYYYYYYYY-YY-	0.170851255376613	N	1E0	9.872E-1	1E0	9.339E-1	1E0	5.26E-1	10.64	3.86	24.38	23.31	1.67	6.41	12.52	2.85	25.57	5.52	6.52	7.06	14.97	6.04	25.67	4.52	3.41	4.28	3.66	2.51	9.615E-4	1.642E-1	7.52E-6	9.797E-6	9.605E-1	1.548E-2	3.771E-4	4.516E-1	5.66E-6	3.309E-2	1.415E-2	9.314E-3	1.337E-4	2.109E-2	5.534E-6	8.482E-2	2.615E-1	1.076E-1
916	10.34	1.13E-3	'IVA-LLLLLLLL-LLLL-LLLLLLLLLLFL-LLLFF-FFFFFFFFF-FF-	0.170851255376613	N	5.759E-2	4.195E-2	1E0	9.967E-1	9.701E-1	9.571E-1	5.97	6.76	34.15	30.63	3.48	9.06	14.72	3.64	26.52	2.01	5.81	12.39	14.32	11.20	30.96	8.97	10.74	6.63	9.92	11.31	2.234E-2	1.174E-2	1.009E-6	1.929E-6	2.422E-1	2.377E-3	1.472E-4	2.051E-1	4.559E-6	8.517E-1	2.567E-2	4.011E-4	1.729E-4	7.16E-4	1.811E-6	2.512E-3	9.104E-4	1.294E-2
917	11.87	5.146E-4	'YYV-VVVVVVVV-VVVV-VVVVVVVVVVVI-CVVVV-VVVVVVVVV-VV-	0.170851255376613	N	4.021E-1	1.906E-1	1E0	1E0	1E0	2.333E-2	18.40	3.53	30.47	27.46	8.12	10.74	14.03	5.11	29.00	11.93	14.28	13.74	27.36	11.80	31.02	7.77	4.71	0.54	11.23	5.83	3.976E-5	2.302E-1	1.994E-6	3.702E-6	4.371E-3	9.099E-4	1.952E-4	4.781E-2	2.677E-6	4.984E-4	1.761E-4	2.203E-4	3.787E-6	5.315E-4	1.792E-6	5.575E-3	7.003E-2	1E0
918	5.82	2.538E-2	'SSF-YFFYYYYY-YYYY-YYYYYYYYYYFY-GYYYY-YYYYYYYYY-YY-	0.170851255376613	N	1E0	1E0	1E0	9.992E-1	1E0	8.712E-1	11.57	4.10	25.64	23.92	4.84	5.63	12.27	6.01	25.27	8.56	8.97	5.59	15.29	5.32	26.00	3.80	2.48	4.97	4.93	1.08	5.944E-4	1.28E-1	5.57E-6	8.41E-6	6.174E-2	3.004E-2	4.236E-4	2.164E-2	6.072E-6	3.261E-3	2.52E-3	3.103E-2	1.179E-4	3.943E-2	5.121E-6	1.742E-1	6.252E-1	5.472E-2
919	8.05	4.591E-3	'TTL-TLLMMLLL-SLLL-LLLLLLLLLLLL-ALLLL-LLLLLLLLL-LL-	0.170851255376613	N	7.381E-1	8.718E-2	1E0	1E0	9.79E-1	9.264E-1	6.84	6.68	34.20	30.77	4.38	5.91	13.29	5.74	29.19	0.84	4.04	12.67	14.78	9.70	34.27	4.56	7.04	8.94	5.83	10.17	1.105E-2	1.248E-2	9.996E-7	1.88E-6	9.711E-2	2.355E-2	2.672E-4	2.727E-2	2.571E-6	1E0	1.368E-1	3.532E-4	1.438E-4	1.619E-3	9.88E-7	8.138E-2	9.468E-3	2.562E-3
920	N/A	N/A	'EE-----------------------------T------------------	0.9217765329598879	Y	N/A	N/A	N/A	N/A	N/A	N/A	N/A	N/A	N/A	N/A	N/A	N/A	N/A	N/A	N/A	N/A	N/A	N/A	N/A	N/A	N/A	N/A	N/A	N/A	N/A	N/A	N/A	N/A	N/A	N/A	N/A	N/A	N/A	N/A	N/A	N/A	N/A	N/A	N/A	N/A	N/A	N/A	N/A	N/A
921	N/A	N/A	'AA-----------------------------P------------------	0.9217765329598879	Y	N/A	N/A	N/A	N/A	N/A	N/A	N/A	N/A	N/A	N/A	N/A	N/A	N/A	N/A	N/A	N/A	N/A	N/A	N/A	N/A	N/A	N/A	N/A	N/A	N/A	N/A	N/A	N/A	N/A	N/A	N/A	N/A	N/A	N/A	N/A	N/A	N/A	N/A	N/A	N/A	N/A	N/A	N/A	N/A
922	N/A	N/A	'ML-----------------------------A------------------	0.9217765329598879	Y	N/A	N/A	N/A	N/A	N/A	N/A	N/A	N/A	N/A	N/A	N/A	N/A	N/A	N/A	N/A	N/A	N/A	N/A	N/A	N/A	N/A	N/A	N/A	N/A	N/A	N/A	N/A	N/A	N/A	N/A	N/A	N/A	N/A	N/A	N/A	N/A	N/A	N/A	N/A	N/A	N/A	N/A	N/A	N/A
923	N/A	N/A	'AA-----------------------------P------------------	0.9217765329598879	Y	N/A	N/A	N/A	N/A	N/A	N/A	N/A	N/A	N/A	N/A	N/A	N/A	N/A	N/A	N/A	N/A	N/A	N/A	N/A	N/A	N/A	N/A	N/A	N/A	N/A	N/A	N/A	N/A	N/A	N/A	N/A	N/A	N/A	N/A	N/A	N/A	N/A	N/A	N/A	N/A	N/A	N/A	N/A	N/A
924	N/A	N/A	'QQ-----------------------------A------------------	0.9217765329598879	Y	N/A	N/A	N/A	N/A	N/A	N/A	N/A	N/A	N/A	N/A	N/A	N/A	N/A	N/A	N/A	N/A	N/A	N/A	N/A	N/A	N/A	N/A	N/A	N/A	N/A	N/A	N/A	N/A	N/A	N/A	N/A	N/A	N/A	N/A	N/A	N/A	N/A	N/A	N/A	N/A	N/A	N/A	N/A	N/A
925	N/A	N/A	'GG-----------------------------G------------------	0.9217765329598879	Y	N/A	N/A	N/A	N/A	N/A	N/A	N/A	N/A	N/A	N/A	N/A	N/A	N/A	N/A	N/A	N/A	N/A	N/A	N/A	N/A	N/A	N/A	N/A	N/A	N/A	N/A	N/A	N/A	N/A	N/A	N/A	N/A	N/A	N/A	N/A	N/A	N/A	N/A	N/A	N/A	N/A	N/A	N/A	N/A
926	5.36	3.822E-2	'IIIVLAAWWVVV-VAAAKAAVAAAAVVVAVVACCAA-AAAAAAAAA-AA-	0.09482844853456038	N	9.111E-1	6.628E-1	1E0	1E0	9.96E-1	1E0	2.23	3.55	18.51	14.89	3.13	5.39	6.72	1.99	13.38	2.05	3.67	7.88	11.60	5.91	17.11	4.45	5.09	3.00	5.32	5.75	7.537E-1	2.253E-1	3.84E-5	1.379E-4	3.463E-1	3.711E-2	1.207E-2	8.619E-1	2.573E-4	8.369E-1	2.002E-1	5.152E-3	5.874E-4	2.356E-2	6.096E-5	9.08E-2	4.878E-2	3.94E-1
927	12.34	4.106E-4	'DQEREEEEEEEE-EEEEREEEEEEEEEEEEEEEEEE-EEEEEEEEE-EE-	0.09482844853456038	N	1.487E-2	5.083E-2	8.429E-1	1E0	3.071E-1	2.897E-1	17.25	17.90	6.13	0.51	18.19	12.34	8.74	24.04	5.94	22.19	13.89	6.47	17.24	6.14	8.44	9.61	11.09	23.91	13.15	12.34	5.811E-5	4.685E-5	1.946E-2	1E0	4.258E-5	4.113E-4	2.903E-3	8.178E-6	2.296E-2	1.315E-5	2.066E-4	1.479E-2	5.843E-5	1.927E-2	3.536E-3	1.714E-3	7.582E-4	8.441E-6
928	5.48	3.431E-2	'DDSRHKKKKKKK-KKKKRKKKKKKKKKKKKKPKKKK-KKKKKKKKK-KK-	0.09482844853456038	N	1.911E-1	6.517E-1	9.873E-1	1E0	1E0	9.975E-1	10.07	9.84	4.40	4.22	9.63	6.26	3.62	13.26	0.64	12.31	7.68	3.38	8.96	3.41	2.66	4.77	5.35	13.18	5.30	5.60	1.311E-3	1.497E-3	9.529E-2	1.143E-1	1.687E-3	1.753E-2	2.11E-1	2.707E-4	1E0	4.157E-4	5.939E-3	2.674E-1	2.532E-3	2.61E-1	5.376E-1	6.619E-2	3.833E-2	2.811E-4
929	4.80	6.413E-2	'TNNRGDDDDDDD-DEGGEGDEDDDDEDDDNKDSNDD-DDDDDDDDD-DD-	0.09482844853456038	N	6.356E-1	9.638E-1	1E0	9.991E-1	1E0	7.738E-1	7.08	7.22	1.09	3.68	7.59	4.19	4.10	9.97	3.34	9.23	5.82	2.25	6.94	3.50	3.95	3.24	4.32	9.85	5.76	5.24	9.183E-3	8.231E-3	9.998E-1	1.976E-1	6.312E-3	1.171E-1	1.29E-1	1.394E-3	2.792E-1	2.146E-3	2.535E-2	7.413E-1	1.018E-2	2.365E-1	1.492E-1	3.084E-1	1.029E-1	1.493E-3
930	N/A	N/A	'GG-------VVV-------------------C------------------	0.8822646794038211	Y	N/A	N/A	N/A	N/A	N/A	N/A	N/A	N/A	N/A	N/A	N/A	N/A	N/A	N/A	N/A	N/A	N/A	N/A	N/A	N/A	N/A	N/A	N/A	N/A	N/A	N/A	N/A	N/A	N/A	N/A	N/A	N/A	N/A	N/A	N/A	N/A	N/A	N/A	N/A	N/A	N/A	N/A	N/A	N/A
931	N/A	N/A	'YY-------PPP-------------------P------------------	0.8822646794038211	Y	N/A	N/A	N/A	N/A	N/A	N/A	N/A	N/A	N/A	N/A	N/A	N/A	N/A	N/A	N/A	N/A	N/A	N/A	N/A	N/A	N/A	N/A	N/A	N/A	N/A	N/A	N/A	N/A	N/A	N/A	N/A	N/A	N/A	N/A	N/A	N/A	N/A	N/A	N/A	N/A	N/A	N/A	N/A	N/A
932	N/A	N/A	'SG-------EEE-------------------D------------------	0.8822646794038211	Y	N/A	N/A	N/A	N/A	N/A	N/A	N/A	N/A	N/A	N/A	N/A	N/A	N/A	N/A	N/A	N/A	N/A	N/A	N/A	N/A	N/A	N/A	N/A	N/A	N/A	N/A	N/A	N/A	N/A	N/A	N/A	N/A	N/A	N/A	N/A	N/A	N/A	N/A	N/A	N/A	N/A	N/A	N/A	N/A
933	N/A	N/A	'LL-------VIV-------------------R------------------	0.8822646794038211	Y	N/A	N/A	N/A	N/A	N/A	N/A	N/A	N/A	N/A	N/A	N/A	N/A	N/A	N/A	N/A	N/A	N/A	N/A	N/A	N/A	N/A	N/A	N/A	N/A	N/A	N/A	N/A	N/A	N/A	N/A	N/A	N/A	N/A	N/A	N/A	N/A	N/A	N/A	N/A	N/A	N/A	N/A	N/A	N/A
934	N/A	N/A	'RI-------DDD-------------------T------------------	0.8822646794038211	Y	N/A	N/A	N/A	N/A	N/A	N/A	N/A	N/A	N/A	N/A	N/A	N/A	N/A	N/A	N/A	N/A	N/A	N/A	N/A	N/A	N/A	N/A	N/A	N/A	N/A	N/A	N/A	N/A	N/A	N/A	N/A	N/A	N/A	N/A	N/A	N/A	N/A	N/A	N/A	N/A	N/A	N/A	N/A	N/A
935	N/A	N/A	'VV-------AAA-------------------G------------------	0.8822646794038211	Y	N/A	N/A	N/A	N/A	N/A	N/A	N/A	N/A	N/A	N/A	N/A	N/A	N/A	N/A	N/A	N/A	N/A	N/A	N/A	N/A	N/A	N/A	N/A	N/A	N/A	N/A	N/A	N/A	N/A	N/A	N/A	N/A	N/A	N/A	N/A	N/A	N/A	N/A	N/A	N/A	N/A	N/A	N/A	N/A
936	N/A	N/A	'PP-------QQQ-------------------H------------------	0.8822646794038211	Y	N/A	N/A	N/A	N/A	N/A	N/A	N/A	N/A	N/A	N/A	N/A	N/A	N/A	N/A	N/A	N/A	N/A	N/A	N/A	N/A	N/A	N/A	N/A	N/A	N/A	N/A	N/A	N/A	N/A	N/A	N/A	N/A	N/A	N/A	N/A	N/A	N/A	N/A	N/A	N/A	N/A	N/A	N/A	N/A
937	N/A	N/A	'NE-------GGG-------------------V------------------	0.8822646794038211	Y	N/A	N/A	N/A	N/A	N/A	N/A	N/A	N/A	N/A	N/A	N/A	N/A	N/A	N/A	N/A	N/A	N/A	N/A	N/A	N/A	N/A	N/A	N/A	N/A	N/A	N/A	N/A	N/A	N/A	N/A	N/A	N/A	N/A	N/A	N/A	N/A	N/A	N/A	N/A	N/A	N/A	N/A	N/A	N/A
938	N/A	N/A	'GG-------EVE-------------------S------------------	0.8822646794038211	Y	N/A	N/A	N/A	N/A	N/A	N/A	N/A	N/A	N/A	N/A	N/A	N/A	N/A	N/A	N/A	N/A	N/A	N/A	N/A	N/A	N/A	N/A	N/A	N/A	N/A	N/A	N/A	N/A	N/A	N/A	N/A	N/A	N/A	N/A	N/A	N/A	N/A	N/A	N/A	N/A	N/A	N/A	N/A	N/A
939	2.85	4.532E-1	'TTR-SVVVVEEE-DDEEGEAFIAAAAAAVKEATTHH-AAAVAHAAA-AA-	0.12543763128938684	N	1E0	1E0	1E0	1E0	1E0	1E0	2.58	2.61	3.49	3.05	2.96	2.92	2.44	2.54	2.91	2.45	2.13	1.81	6.36	1.79	3.43	2.07	2.79	3.03	4.39	3.64	5.785E-1	5.652E-1	2.41E-1	3.735E-1	4.067E-1	4.248E-1	6.487E-1	5.96E-1	4.281E-1	6.395E-1	7.991E-1	9.26E-1	1.607E-2	9.299E-1	2.561E-1	8.273E-1	4.798E-1	3.804E-1
940	3.68	1.981E-1	'VNV-PNNNNMMM-NNNNSNNNNNNNNNNKNNLNNVI-VVVTVLVVV-VV-	0.12543763128938684	N	1E0	1E0	1E0	1E0	1E0	1E0	4.02	1.92	7.47	7.04	4.04	4.25	3.04	2.54	6.51	3.37	3.68	1.27	4.71	1.65	6.94	2.91	2.34	1.41	6.32	3.67	1.394E-1	8.87E-1	6.869E-3	9.437E-3	1.369E-1	1.108E-1	3.775E-1	5.958E-1	1.431E-2	2.71E-1	1.972E-1	9.982E-1	7.02E-2	9.643E-1	1.019E-2	4.301E-1	6.985E-1	9.928E-1
941	3.30	2.928E-1	'PAP-DKKEEKKK-AEDDGDTKTSSSSKKLEESEDGD-NSDGDDDDD-NN-	0.12543763128938684	N	1E0	1E0	1E0	1E0	1E0	9.972E-1	3.53	4.00	1.57	1.99	3.99	2.86	2.93	5.16	2.40	4.39	2.72	1.45	4.16	2.10	3.09	2.40	3.48	5.51	4.40	4.18	2.309E-1	1.426E-1	9.771E-1	8.598E-1	1.434E-1	4.513E-1	4.195E-1	4.595E-2	6.694E-1	9.628E-2	5.109E-1	9.901E-1	1.208E-1	8.119E-1	3.581E-1	6.675E-1	2.414E-1	3.322E-2
942	3.70	1.928E-1	'TTS-DNNKKEEE-EQHHDHEQDDDDQEEPKKRKKVA-EKEPEEEED-EE-	0.12543763128938684	N	9.721E-1	9.98E-1	1E0	1E0	1E0	1E0	4.91	4.78	1.98	1.60	4.92	3.93	2.56	6.34	1.84	5.90	3.63	1.74	5.01	1.91	2.75	2.99	3.40	6.41	4.68	3.78	5.802E-2	6.548E-2	8.672E-1	9.722E-1	5.758E-2	1.522E-1	5.866E-1	1.635E-2	9.144E-1	2.358E-2	2.083E-1	9.445E-1	5.282E-2	8.918E-1	4.995E-1	3.984E-1	2.627E-1	1.553E-2
943	N/A	N/A	'--D-D----EEE-M---E----------G--A--DK-SDEDENEES-SS-	0.5555666700010004	Y	N/A	N/A	N/A	N/A	N/A	N/A	N/A	N/A	N/A	N/A	N/A	N/A	N/A	N/A	N/A	N/A	N/A	N/A	N/A	N/A	N/A	N/A	N/A	N/A	N/A	N/A	N/A	N/A	N/A	N/A	N/A	N/A	N/A	N/A	N/A	N/A	N/A	N/A	N/A	N/A	N/A	N/A	N/A	N/A
944	N/A	N/A	'--G--------------G----------N--S--GG-GGGGGGGGG-GG-	0.6429928978693608	Y	N/A	N/A	N/A	N/A	N/A	N/A	N/A	N/A	N/A	N/A	N/A	N/A	N/A	N/A	N/A	N/A	N/A	N/A	N/A	N/A	N/A	N/A	N/A	N/A	N/A	N/A	N/A	N/A	N/A	N/A	N/A	N/A	N/A	N/A	N/A	N/A	N/A	N/A	N/A	N/A	N/A	N/A	N/A	N/A
945	N/A	N/A	'--R--------------R----------D--P--RI-RKKRKERQS-RR-	0.6429928978693608	Y	N/A	N/A	N/A	N/A	N/A	N/A	N/A	N/A	N/A	N/A	N/A	N/A	N/A	N/A	N/A	N/A	N/A	N/A	N/A	N/A	N/A	N/A	N/A	N/A	N/A	N/A	N/A	N/A	N/A	N/A	N/A	N/A	N/A	N/A	N/A	N/A	N/A	N/A	N/A	N/A	N/A	N/A	N/A	N/A
946	N/A	N/A	'-----------------P----------I--S--QC-VSTQTKTTQ-VV-	0.6798039411823545	Y	N/A	N/A	N/A	N/A	N/A	N/A	N/A	N/A	N/A	N/A	N/A	N/A	N/A	N/A	N/A	N/A	N/A	N/A	N/A	N/A	N/A	N/A	N/A	N/A	N/A	N/A	N/A	N/A	N/A	N/A	N/A	N/A	N/A	N/A	N/A	N/A	N/A	N/A	N/A	N/A	N/A	N/A	N/A	N/A
947	N/A	N/A	'----------------------------P--P--AQ-ERGDGGGGQ-EE-	0.689406822046614	Y	N/A	N/A	N/A	N/A	N/A	N/A	N/A	N/A	N/A	N/A	N/A	N/A	N/A	N/A	N/A	N/A	N/A	N/A	N/A	N/A	N/A	N/A	N/A	N/A	N/A	N/A	N/A	N/A	N/A	N/A	N/A	N/A	N/A	N/A	N/A	N/A	N/A	N/A	N/A	N/A	N/A	N/A	N/A	N/A
948	N/A	N/A	'-------------------------------S------N---D-------	0.9119735920776232	Y	N/A	N/A	N/A	N/A	N/A	N/A	N/A	N/A	N/A	N/A	N/A	N/A	N/A	N/A	N/A	N/A	N/A	N/A	N/A	N/A	N/A	N/A	N/A	N/A	N/A	N/A	N/A	N/A	N/A	N/A	N/A	N/A	N/A	N/A	N/A	N/A	N/A	N/A	N/A	N/A	N/A	N/A	N/A	N/A
949	N/A	N/A	'-------------------------------P------D-----------	0.9430829248774631	Y	N/A	N/A	N/A	N/A	N/A	N/A	N/A	N/A	N/A	N/A	N/A	N/A	N/A	N/A	N/A	N/A	N/A	N/A	N/A	N/A	N/A	N/A	N/A	N/A	N/A	N/A	N/A	N/A	N/A	N/A	N/A	N/A	N/A	N/A	N/A	N/A	N/A	N/A	N/A	N/A	N/A	N/A	N/A	N/A
950	N/A	N/A	'-------------------------------G------------------	0.9724917475242572	Y	N/A	N/A	N/A	N/A	N/A	N/A	N/A	N/A	N/A	N/A	N/A	N/A	N/A	N/A	N/A	N/A	N/A	N/A	N/A	N/A	N/A	N/A	N/A	N/A	N/A	N/A	N/A	N/A	N/A	N/A	N/A	N/A	N/A	N/A	N/A	N/A	N/A	N/A	N/A	N/A	N/A	N/A	N/A	N/A
951	N/A	N/A	'-------------------------------R------------------	0.9724917475242572	Y	N/A	N/A	N/A	N/A	N/A	N/A	N/A	N/A	N/A	N/A	N/A	N/A	N/A	N/A	N/A	N/A	N/A	N/A	N/A	N/A	N/A	N/A	N/A	N/A	N/A	N/A	N/A	N/A	N/A	N/A	N/A	N/A	N/A	N/A	N/A	N/A	N/A	N/A	N/A	N/A	N/A	N/A	N/A	N/A
952	N/A	N/A	'-------------------------------A------------------	0.9724917475242572	Y	N/A	N/A	N/A	N/A	N/A	N/A	N/A	N/A	N/A	N/A	N/A	N/A	N/A	N/A	N/A	N/A	N/A	N/A	N/A	N/A	N/A	N/A	N/A	N/A	N/A	N/A	N/A	N/A	N/A	N/A	N/A	N/A	N/A	N/A	N/A	N/A	N/A	N/A	N/A	N/A	N/A	N/A	N/A	N/A
953	N/A	N/A	'-------------------------------G------------------	0.9724917475242572	Y	N/A	N/A	N/A	N/A	N/A	N/A	N/A	N/A	N/A	N/A	N/A	N/A	N/A	N/A	N/A	N/A	N/A	N/A	N/A	N/A	N/A	N/A	N/A	N/A	N/A	N/A	N/A	N/A	N/A	N/A	N/A	N/A	N/A	N/A	N/A	N/A	N/A	N/A	N/A	N/A	N/A	N/A	N/A	N/A
954	N/A	N/A	'-------------------------------Q------------------	0.9724917475242572	Y	N/A	N/A	N/A	N/A	N/A	N/A	N/A	N/A	N/A	N/A	N/A	N/A	N/A	N/A	N/A	N/A	N/A	N/A	N/A	N/A	N/A	N/A	N/A	N/A	N/A	N/A	N/A	N/A	N/A	N/A	N/A	N/A	N/A	N/A	N/A	N/A	N/A	N/A	N/A	N/A	N/A	N/A	N/A	N/A
955	N/A	N/A	'-------------------------------D------------------	0.9724917475242572	Y	N/A	N/A	N/A	N/A	N/A	N/A	N/A	N/A	N/A	N/A	N/A	N/A	N/A	N/A	N/A	N/A	N/A	N/A	N/A	N/A	N/A	N/A	N/A	N/A	N/A	N/A	N/A	N/A	N/A	N/A	N/A	N/A	N/A	N/A	N/A	N/A	N/A	N/A	N/A	N/A	N/A	N/A	N/A	N/A
956	N/A	N/A	'-------------------------------G------------------	0.9724917475242572	Y	N/A	N/A	N/A	N/A	N/A	N/A	N/A	N/A	N/A	N/A	N/A	N/A	N/A	N/A	N/A	N/A	N/A	N/A	N/A	N/A	N/A	N/A	N/A	N/A	N/A	N/A	N/A	N/A	N/A	N/A	N/A	N/A	N/A	N/A	N/A	N/A	N/A	N/A	N/A	N/A	N/A	N/A	N/A	N/A
957	N/A	N/A	'-------------------------------E------------------	0.9724917475242572	Y	N/A	N/A	N/A	N/A	N/A	N/A	N/A	N/A	N/A	N/A	N/A	N/A	N/A	N/A	N/A	N/A	N/A	N/A	N/A	N/A	N/A	N/A	N/A	N/A	N/A	N/A	N/A	N/A	N/A	N/A	N/A	N/A	N/A	N/A	N/A	N/A	N/A	N/A	N/A	N/A	N/A	N/A	N/A	N/A
958	N/A	N/A	'-------------------------------A------------------	0.9724917475242572	Y	N/A	N/A	N/A	N/A	N/A	N/A	N/A	N/A	N/A	N/A	N/A	N/A	N/A	N/A	N/A	N/A	N/A	N/A	N/A	N/A	N/A	N/A	N/A	N/A	N/A	N/A	N/A	N/A	N/A	N/A	N/A	N/A	N/A	N/A	N/A	N/A	N/A	N/A	N/A	N/A	N/A	N/A	N/A	N/A
959	N/A	N/A	'-------------------------------E------------------	0.9724917475242572	Y	N/A	N/A	N/A	N/A	N/A	N/A	N/A	N/A	N/A	N/A	N/A	N/A	N/A	N/A	N/A	N/A	N/A	N/A	N/A	N/A	N/A	N/A	N/A	N/A	N/A	N/A	N/A	N/A	N/A	N/A	N/A	N/A	N/A	N/A	N/A	N/A	N/A	N/A	N/A	N/A	N/A	N/A	N/A	N/A
960	N/A	N/A	'-------------------------------G------------------	0.9724917475242572	Y	N/A	N/A	N/A	N/A	N/A	N/A	N/A	N/A	N/A	N/A	N/A	N/A	N/A	N/A	N/A	N/A	N/A	N/A	N/A	N/A	N/A	N/A	N/A	N/A	N/A	N/A	N/A	N/A	N/A	N/A	N/A	N/A	N/A	N/A	N/A	N/A	N/A	N/A	N/A	N/A	N/A	N/A	N/A	N/A
961	N/A	N/A	'-------------------------------R------------------	0.9724917475242572	Y	N/A	N/A	N/A	N/A	N/A	N/A	N/A	N/A	N/A	N/A	N/A	N/A	N/A	N/A	N/A	N/A	N/A	N/A	N/A	N/A	N/A	N/A	N/A	N/A	N/A	N/A	N/A	N/A	N/A	N/A	N/A	N/A	N/A	N/A	N/A	N/A	N/A	N/A	N/A	N/A	N/A	N/A	N/A	N/A
962	N/A	N/A	'-------------------------------A------------------	0.9724917475242572	Y	N/A	N/A	N/A	N/A	N/A	N/A	N/A	N/A	N/A	N/A	N/A	N/A	N/A	N/A	N/A	N/A	N/A	N/A	N/A	N/A	N/A	N/A	N/A	N/A	N/A	N/A	N/A	N/A	N/A	N/A	N/A	N/A	N/A	N/A	N/A	N/A	N/A	N/A	N/A	N/A	N/A	N/A	N/A	N/A
963	N/A	N/A	'-------------------------------R------------------	0.9724917475242572	Y	N/A	N/A	N/A	N/A	N/A	N/A	N/A	N/A	N/A	N/A	N/A	N/A	N/A	N/A	N/A	N/A	N/A	N/A	N/A	N/A	N/A	N/A	N/A	N/A	N/A	N/A	N/A	N/A	N/A	N/A	N/A	N/A	N/A	N/A	N/A	N/A	N/A	N/A	N/A	N/A	N/A	N/A	N/A	N/A
964	N/A	N/A	'-------------------------------G------------------	0.9724917475242572	Y	N/A	N/A	N/A	N/A	N/A	N/A	N/A	N/A	N/A	N/A	N/A	N/A	N/A	N/A	N/A	N/A	N/A	N/A	N/A	N/A	N/A	N/A	N/A	N/A	N/A	N/A	N/A	N/A	N/A	N/A	N/A	N/A	N/A	N/A	N/A	N/A	N/A	N/A	N/A	N/A	N/A	N/A	N/A	N/A
965	N/A	N/A	'-------------------------------A------------------	0.9724917475242572	Y	N/A	N/A	N/A	N/A	N/A	N/A	N/A	N/A	N/A	N/A	N/A	N/A	N/A	N/A	N/A	N/A	N/A	N/A	N/A	N/A	N/A	N/A	N/A	N/A	N/A	N/A	N/A	N/A	N/A	N/A	N/A	N/A	N/A	N/A	N/A	N/A	N/A	N/A	N/A	N/A	N/A	N/A	N/A	N/A
966	N/A	N/A	'-------------------------------L------------------	0.9724917475242572	Y	N/A	N/A	N/A	N/A	N/A	N/A	N/A	N/A	N/A	N/A	N/A	N/A	N/A	N/A	N/A	N/A	N/A	N/A	N/A	N/A	N/A	N/A	N/A	N/A	N/A	N/A	N/A	N/A	N/A	N/A	N/A	N/A	N/A	N/A	N/A	N/A	N/A	N/A	N/A	N/A	N/A	N/A	N/A	N/A
967	N/A	N/A	'-------------------------------P------------------	0.9724917475242572	Y	N/A	N/A	N/A	N/A	N/A	N/A	N/A	N/A	N/A	N/A	N/A	N/A	N/A	N/A	N/A	N/A	N/A	N/A	N/A	N/A	N/A	N/A	N/A	N/A	N/A	N/A	N/A	N/A	N/A	N/A	N/A	N/A	N/A	N/A	N/A	N/A	N/A	N/A	N/A	N/A	N/A	N/A	N/A	N/A
968	N/A	N/A	'-------------------------------S------------------	0.9724917475242572	Y	N/A	N/A	N/A	N/A	N/A	N/A	N/A	N/A	N/A	N/A	N/A	N/A	N/A	N/A	N/A	N/A	N/A	N/A	N/A	N/A	N/A	N/A	N/A	N/A	N/A	N/A	N/A	N/A	N/A	N/A	N/A	N/A	N/A	N/A	N/A	N/A	N/A	N/A	N/A	N/A	N/A	N/A	N/A	N/A
969	N/A	N/A	'-------------------------------T------------------	0.9724917475242572	Y	N/A	N/A	N/A	N/A	N/A	N/A	N/A	N/A	N/A	N/A	N/A	N/A	N/A	N/A	N/A	N/A	N/A	N/A	N/A	N/A	N/A	N/A	N/A	N/A	N/A	N/A	N/A	N/A	N/A	N/A	N/A	N/A	N/A	N/A	N/A	N/A	N/A	N/A	N/A	N/A	N/A	N/A	N/A	N/A
970	N/A	N/A	'-------------------------------Q------------------	0.9724917475242572	Y	N/A	N/A	N/A	N/A	N/A	N/A	N/A	N/A	N/A	N/A	N/A	N/A	N/A	N/A	N/A	N/A	N/A	N/A	N/A	N/A	N/A	N/A	N/A	N/A	N/A	N/A	N/A	N/A	N/A	N/A	N/A	N/A	N/A	N/A	N/A	N/A	N/A	N/A	N/A	N/A	N/A	N/A	N/A	N/A
971	N/A	N/A	'-------------------------------R------------------	0.9724917475242572	Y	N/A	N/A	N/A	N/A	N/A	N/A	N/A	N/A	N/A	N/A	N/A	N/A	N/A	N/A	N/A	N/A	N/A	N/A	N/A	N/A	N/A	N/A	N/A	N/A	N/A	N/A	N/A	N/A	N/A	N/A	N/A	N/A	N/A	N/A	N/A	N/A	N/A	N/A	N/A	N/A	N/A	N/A	N/A	N/A
972	N/A	N/A	'-------------------------------A------------------	0.9724917475242572	Y	N/A	N/A	N/A	N/A	N/A	N/A	N/A	N/A	N/A	N/A	N/A	N/A	N/A	N/A	N/A	N/A	N/A	N/A	N/A	N/A	N/A	N/A	N/A	N/A	N/A	N/A	N/A	N/A	N/A	N/A	N/A	N/A	N/A	N/A	N/A	N/A	N/A	N/A	N/A	N/A	N/A	N/A	N/A	N/A
973	N/A	N/A	'-------------------------------F------------------	0.9724917475242572	Y	N/A	N/A	N/A	N/A	N/A	N/A	N/A	N/A	N/A	N/A	N/A	N/A	N/A	N/A	N/A	N/A	N/A	N/A	N/A	N/A	N/A	N/A	N/A	N/A	N/A	N/A	N/A	N/A	N/A	N/A	N/A	N/A	N/A	N/A	N/A	N/A	N/A	N/A	N/A	N/A	N/A	N/A	N/A	N/A
974	N/A	N/A	'-------------------------------P------------------	0.9724917475242572	Y	N/A	N/A	N/A	N/A	N/A	N/A	N/A	N/A	N/A	N/A	N/A	N/A	N/A	N/A	N/A	N/A	N/A	N/A	N/A	N/A	N/A	N/A	N/A	N/A	N/A	N/A	N/A	N/A	N/A	N/A	N/A	N/A	N/A	N/A	N/A	N/A	N/A	N/A	N/A	N/A	N/A	N/A	N/A	N/A
975	N/A	N/A	'-------------------------------L------------------	0.9724917475242572	Y	N/A	N/A	N/A	N/A	N/A	N/A	N/A	N/A	N/A	N/A	N/A	N/A	N/A	N/A	N/A	N/A	N/A	N/A	N/A	N/A	N/A	N/A	N/A	N/A	N/A	N/A	N/A	N/A	N/A	N/A	N/A	N/A	N/A	N/A	N/A	N/A	N/A	N/A	N/A	N/A	N/A	N/A	N/A	N/A
976	N/A	N/A	'-------------------------------W------------------	0.9724917475242572	Y	N/A	N/A	N/A	N/A	N/A	N/A	N/A	N/A	N/A	N/A	N/A	N/A	N/A	N/A	N/A	N/A	N/A	N/A	N/A	N/A	N/A	N/A	N/A	N/A	N/A	N/A	N/A	N/A	N/A	N/A	N/A	N/A	N/A	N/A	N/A	N/A	N/A	N/A	N/A	N/A	N/A	N/A	N/A	N/A
977	N/A	N/A	'-------------------------------P------------------	0.9724917475242572	Y	N/A	N/A	N/A	N/A	N/A	N/A	N/A	N/A	N/A	N/A	N/A	N/A	N/A	N/A	N/A	N/A	N/A	N/A	N/A	N/A	N/A	N/A	N/A	N/A	N/A	N/A	N/A	N/A	N/A	N/A	N/A	N/A	N/A	N/A	N/A	N/A	N/A	N/A	N/A	N/A	N/A	N/A	N/A	N/A
978	N/A	N/A	'-------------------------------G------------------	0.9724917475242572	Y	N/A	N/A	N/A	N/A	N/A	N/A	N/A	N/A	N/A	N/A	N/A	N/A	N/A	N/A	N/A	N/A	N/A	N/A	N/A	N/A	N/A	N/A	N/A	N/A	N/A	N/A	N/A	N/A	N/A	N/A	N/A	N/A	N/A	N/A	N/A	N/A	N/A	N/A	N/A	N/A	N/A	N/A	N/A	N/A
979	N/A	N/A	'-------------------------------V------------------	0.9724917475242572	Y	N/A	N/A	N/A	N/A	N/A	N/A	N/A	N/A	N/A	N/A	N/A	N/A	N/A	N/A	N/A	N/A	N/A	N/A	N/A	N/A	N/A	N/A	N/A	N/A	N/A	N/A	N/A	N/A	N/A	N/A	N/A	N/A	N/A	N/A	N/A	N/A	N/A	N/A	N/A	N/A	N/A	N/A	N/A	N/A
980	N/A	N/A	'-------------------------------A------------------	0.9724917475242572	Y	N/A	N/A	N/A	N/A	N/A	N/A	N/A	N/A	N/A	N/A	N/A	N/A	N/A	N/A	N/A	N/A	N/A	N/A	N/A	N/A	N/A	N/A	N/A	N/A	N/A	N/A	N/A	N/A	N/A	N/A	N/A	N/A	N/A	N/A	N/A	N/A	N/A	N/A	N/A	N/A	N/A	N/A	N/A	N/A
981	N/A	N/A	'-------------------------------K------------------	0.9724917475242572	Y	N/A	N/A	N/A	N/A	N/A	N/A	N/A	N/A	N/A	N/A	N/A	N/A	N/A	N/A	N/A	N/A	N/A	N/A	N/A	N/A	N/A	N/A	N/A	N/A	N/A	N/A	N/A	N/A	N/A	N/A	N/A	N/A	N/A	N/A	N/A	N/A	N/A	N/A	N/A	N/A	N/A	N/A	N/A	N/A
982	N/A	N/A	'-------------------------------V------------------	0.9724917475242572	Y	N/A	N/A	N/A	N/A	N/A	N/A	N/A	N/A	N/A	N/A	N/A	N/A	N/A	N/A	N/A	N/A	N/A	N/A	N/A	N/A	N/A	N/A	N/A	N/A	N/A	N/A	N/A	N/A	N/A	N/A	N/A	N/A	N/A	N/A	N/A	N/A	N/A	N/A	N/A	N/A	N/A	N/A	N/A	N/A
983	N/A	N/A	'-------------------------------L------------------	0.9724917475242572	Y	N/A	N/A	N/A	N/A	N/A	N/A	N/A	N/A	N/A	N/A	N/A	N/A	N/A	N/A	N/A	N/A	N/A	N/A	N/A	N/A	N/A	N/A	N/A	N/A	N/A	N/A	N/A	N/A	N/A	N/A	N/A	N/A	N/A	N/A	N/A	N/A	N/A	N/A	N/A	N/A	N/A	N/A	N/A	N/A
984	N/A	N/A	'-------------------------------V------------------	0.9724917475242572	Y	N/A	N/A	N/A	N/A	N/A	N/A	N/A	N/A	N/A	N/A	N/A	N/A	N/A	N/A	N/A	N/A	N/A	N/A	N/A	N/A	N/A	N/A	N/A	N/A	N/A	N/A	N/A	N/A	N/A	N/A	N/A	N/A	N/A	N/A	N/A	N/A	N/A	N/A	N/A	N/A	N/A	N/A	N/A	N/A
985	N/A	N/A	'-------------------------------R------------------	0.9724917475242572	Y	N/A	N/A	N/A	N/A	N/A	N/A	N/A	N/A	N/A	N/A	N/A	N/A	N/A	N/A	N/A	N/A	N/A	N/A	N/A	N/A	N/A	N/A	N/A	N/A	N/A	N/A	N/A	N/A	N/A	N/A	N/A	N/A	N/A	N/A	N/A	N/A	N/A	N/A	N/A	N/A	N/A	N/A	N/A	N/A
986	N/A	N/A	'-------------------------------T------------------	0.9724917475242572	Y	N/A	N/A	N/A	N/A	N/A	N/A	N/A	N/A	N/A	N/A	N/A	N/A	N/A	N/A	N/A	N/A	N/A	N/A	N/A	N/A	N/A	N/A	N/A	N/A	N/A	N/A	N/A	N/A	N/A	N/A	N/A	N/A	N/A	N/A	N/A	N/A	N/A	N/A	N/A	N/A	N/A	N/A	N/A	N/A
987	N/A	N/A	'-------------------------------G------------------	0.9724917475242572	Y	N/A	N/A	N/A	N/A	N/A	N/A	N/A	N/A	N/A	N/A	N/A	N/A	N/A	N/A	N/A	N/A	N/A	N/A	N/A	N/A	N/A	N/A	N/A	N/A	N/A	N/A	N/A	N/A	N/A	N/A	N/A	N/A	N/A	N/A	N/A	N/A	N/A	N/A	N/A	N/A	N/A	N/A	N/A	N/A
988	N/A	N/A	'-------------------------------A------------------	0.9724917475242572	Y	N/A	N/A	N/A	N/A	N/A	N/A	N/A	N/A	N/A	N/A	N/A	N/A	N/A	N/A	N/A	N/A	N/A	N/A	N/A	N/A	N/A	N/A	N/A	N/A	N/A	N/A	N/A	N/A	N/A	N/A	N/A	N/A	N/A	N/A	N/A	N/A	N/A	N/A	N/A	N/A	N/A	N/A	N/A	N/A
989	N/A	N/A	'-------------------------------P------------------	0.9724917475242572	Y	N/A	N/A	N/A	N/A	N/A	N/A	N/A	N/A	N/A	N/A	N/A	N/A	N/A	N/A	N/A	N/A	N/A	N/A	N/A	N/A	N/A	N/A	N/A	N/A	N/A	N/A	N/A	N/A	N/A	N/A	N/A	N/A	N/A	N/A	N/A	N/A	N/A	N/A	N/A	N/A	N/A	N/A	N/A	N/A
990	N/A	N/A	'-------------------------------G------------------	0.9724917475242572	Y	N/A	N/A	N/A	N/A	N/A	N/A	N/A	N/A	N/A	N/A	N/A	N/A	N/A	N/A	N/A	N/A	N/A	N/A	N/A	N/A	N/A	N/A	N/A	N/A	N/A	N/A	N/A	N/A	N/A	N/A	N/A	N/A	N/A	N/A	N/A	N/A	N/A	N/A	N/A	N/A	N/A	N/A	N/A	N/A
991	N/A	N/A	'-------------------------------L------------------	0.9724917475242572	Y	N/A	N/A	N/A	N/A	N/A	N/A	N/A	N/A	N/A	N/A	N/A	N/A	N/A	N/A	N/A	N/A	N/A	N/A	N/A	N/A	N/A	N/A	N/A	N/A	N/A	N/A	N/A	N/A	N/A	N/A	N/A	N/A	N/A	N/A	N/A	N/A	N/A	N/A	N/A	N/A	N/A	N/A	N/A	N/A
992	N/A	N/A	'-------------------------------D------------------	0.9724917475242572	Y	N/A	N/A	N/A	N/A	N/A	N/A	N/A	N/A	N/A	N/A	N/A	N/A	N/A	N/A	N/A	N/A	N/A	N/A	N/A	N/A	N/A	N/A	N/A	N/A	N/A	N/A	N/A	N/A	N/A	N/A	N/A	N/A	N/A	N/A	N/A	N/A	N/A	N/A	N/A	N/A	N/A	N/A	N/A	N/A
993	N/A	N/A	'-------------------------------C------------------	0.9724917475242572	Y	N/A	N/A	N/A	N/A	N/A	N/A	N/A	N/A	N/A	N/A	N/A	N/A	N/A	N/A	N/A	N/A	N/A	N/A	N/A	N/A	N/A	N/A	N/A	N/A	N/A	N/A	N/A	N/A	N/A	N/A	N/A	N/A	N/A	N/A	N/A	N/A	N/A	N/A	N/A	N/A	N/A	N/A	N/A	N/A
994	N/A	N/A	'-------------------------------G------------------	0.9724917475242572	Y	N/A	N/A	N/A	N/A	N/A	N/A	N/A	N/A	N/A	N/A	N/A	N/A	N/A	N/A	N/A	N/A	N/A	N/A	N/A	N/A	N/A	N/A	N/A	N/A	N/A	N/A	N/A	N/A	N/A	N/A	N/A	N/A	N/A	N/A	N/A	N/A	N/A	N/A	N/A	N/A	N/A	N/A	N/A	N/A
995	N/A	N/A	'-------------------------------C------------------	0.9724917475242572	Y	N/A	N/A	N/A	N/A	N/A	N/A	N/A	N/A	N/A	N/A	N/A	N/A	N/A	N/A	N/A	N/A	N/A	N/A	N/A	N/A	N/A	N/A	N/A	N/A	N/A	N/A	N/A	N/A	N/A	N/A	N/A	N/A	N/A	N/A	N/A	N/A	N/A	N/A	N/A	N/A	N/A	N/A	N/A	N/A
996	N/A	N/A	'-------------------------------P------------------	0.9724917475242572	Y	N/A	N/A	N/A	N/A	N/A	N/A	N/A	N/A	N/A	N/A	N/A	N/A	N/A	N/A	N/A	N/A	N/A	N/A	N/A	N/A	N/A	N/A	N/A	N/A	N/A	N/A	N/A	N/A	N/A	N/A	N/A	N/A	N/A	N/A	N/A	N/A	N/A	N/A	N/A	N/A	N/A	N/A	N/A	N/A
997	N/A	N/A	'-------------------------------K------------------	0.9724917475242572	Y	N/A	N/A	N/A	N/A	N/A	N/A	N/A	N/A	N/A	N/A	N/A	N/A	N/A	N/A	N/A	N/A	N/A	N/A	N/A	N/A	N/A	N/A	N/A	N/A	N/A	N/A	N/A	N/A	N/A	N/A	N/A	N/A	N/A	N/A	N/A	N/A	N/A	N/A	N/A	N/A	N/A	N/A	N/A	N/A
998	N/A	N/A	'-------------------------------E------------------	0.9724917475242572	Y	N/A	N/A	N/A	N/A	N/A	N/A	N/A	N/A	N/A	N/A	N/A	N/A	N/A	N/A	N/A	N/A	N/A	N/A	N/A	N/A	N/A	N/A	N/A	N/A	N/A	N/A	N/A	N/A	N/A	N/A	N/A	N/A	N/A	N/A	N/A	N/A	N/A	N/A	N/A	N/A	N/A	N/A	N/A	N/A
999	N/A	N/A	'-------------------------------P------------------	0.9724917475242572	Y	N/A	N/A	N/A	N/A	N/A	N/A	N/A	N/A	N/A	N/A	N/A	N/A	N/A	N/A	N/A	N/A	N/A	N/A	N/A	N/A	N/A	N/A	N/A	N/A	N/A	N/A	N/A	N/A	N/A	N/A	N/A	N/A	N/A	N/A	N/A	N/A	N/A	N/A	N/A	N/A	N/A	N/A	N/A	N/A
1000	N/A	N/A	'-------------------------------S------------------	0.9724917475242572	Y	N/A	N/A	N/A	N/A	N/A	N/A	N/A	N/A	N/A	N/A	N/A	N/A	N/A	N/A	N/A	N/A	N/A	N/A	N/A	N/A	N/A	N/A	N/A	N/A	N/A	N/A	N/A	N/A	N/A	N/A	N/A	N/A	N/A	N/A	N/A	N/A	N/A	N/A	N/A	N/A	N/A	N/A	N/A	N/A
1001	N/A	N/A	'-------------------------------E------------------	0.9724917475242572	Y	N/A	N/A	N/A	N/A	N/A	N/A	N/A	N/A	N/A	N/A	N/A	N/A	N/A	N/A	N/A	N/A	N/A	N/A	N/A	N/A	N/A	N/A	N/A	N/A	N/A	N/A	N/A	N/A	N/A	N/A	N/A	N/A	N/A	N/A	N/A	N/A	N/A	N/A	N/A	N/A	N/A	N/A	N/A	N/A
1002	N/A	N/A	'-------------------------------R------------------	0.9724917475242572	Y	N/A	N/A	N/A	N/A	N/A	N/A	N/A	N/A	N/A	N/A	N/A	N/A	N/A	N/A	N/A	N/A	N/A	N/A	N/A	N/A	N/A	N/A	N/A	N/A	N/A	N/A	N/A	N/A	N/A	N/A	N/A	N/A	N/A	N/A	N/A	N/A	N/A	N/A	N/A	N/A	N/A	N/A	N/A	N/A
1003	N/A	N/A	'-------------------------------L------------------	0.9724917475242572	Y	N/A	N/A	N/A	N/A	N/A	N/A	N/A	N/A	N/A	N/A	N/A	N/A	N/A	N/A	N/A	N/A	N/A	N/A	N/A	N/A	N/A	N/A	N/A	N/A	N/A	N/A	N/A	N/A	N/A	N/A	N/A	N/A	N/A	N/A	N/A	N/A	N/A	N/A	N/A	N/A	N/A	N/A	N/A	N/A
1004	N/A	N/A	'-------------------------------P------------------	0.9724917475242572	Y	N/A	N/A	N/A	N/A	N/A	N/A	N/A	N/A	N/A	N/A	N/A	N/A	N/A	N/A	N/A	N/A	N/A	N/A	N/A	N/A	N/A	N/A	N/A	N/A	N/A	N/A	N/A	N/A	N/A	N/A	N/A	N/A	N/A	N/A	N/A	N/A	N/A	N/A	N/A	N/A	N/A	N/A	N/A	N/A
1005	N/A	N/A	'-------------------------------S------------------	0.9724917475242572	Y	N/A	N/A	N/A	N/A	N/A	N/A	N/A	N/A	N/A	N/A	N/A	N/A	N/A	N/A	N/A	N/A	N/A	N/A	N/A	N/A	N/A	N/A	N/A	N/A	N/A	N/A	N/A	N/A	N/A	N/A	N/A	N/A	N/A	N/A	N/A	N/A	N/A	N/A	N/A	N/A	N/A	N/A	N/A	N/A
1006	N/A	N/A	'-------------------------------T------------------	0.9724917475242572	Y	N/A	N/A	N/A	N/A	N/A	N/A	N/A	N/A	N/A	N/A	N/A	N/A	N/A	N/A	N/A	N/A	N/A	N/A	N/A	N/A	N/A	N/A	N/A	N/A	N/A	N/A	N/A	N/A	N/A	N/A	N/A	N/A	N/A	N/A	N/A	N/A	N/A	N/A	N/A	N/A	N/A	N/A	N/A	N/A
1007	N/A	N/A	'-------------------------------S------------------	0.9724917475242572	Y	N/A	N/A	N/A	N/A	N/A	N/A	N/A	N/A	N/A	N/A	N/A	N/A	N/A	N/A	N/A	N/A	N/A	N/A	N/A	N/A	N/A	N/A	N/A	N/A	N/A	N/A	N/A	N/A	N/A	N/A	N/A	N/A	N/A	N/A	N/A	N/A	N/A	N/A	N/A	N/A	N/A	N/A	N/A	N/A
1008	N/A	N/A	'-------------------------------F------------------	0.9724917475242572	Y	N/A	N/A	N/A	N/A	N/A	N/A	N/A	N/A	N/A	N/A	N/A	N/A	N/A	N/A	N/A	N/A	N/A	N/A	N/A	N/A	N/A	N/A	N/A	N/A	N/A	N/A	N/A	N/A	N/A	N/A	N/A	N/A	N/A	N/A	N/A	N/A	N/A	N/A	N/A	N/A	N/A	N/A	N/A	N/A
1009	N/A	N/A	'-------------------------------P------------------	0.9724917475242572	Y	N/A	N/A	N/A	N/A	N/A	N/A	N/A	N/A	N/A	N/A	N/A	N/A	N/A	N/A	N/A	N/A	N/A	N/A	N/A	N/A	N/A	N/A	N/A	N/A	N/A	N/A	N/A	N/A	N/A	N/A	N/A	N/A	N/A	N/A	N/A	N/A	N/A	N/A	N/A	N/A	N/A	N/A	N/A	N/A
1010	N/A	N/A	'-------------------------------C------------------	0.9724917475242572	Y	N/A	N/A	N/A	N/A	N/A	N/A	N/A	N/A	N/A	N/A	N/A	N/A	N/A	N/A	N/A	N/A	N/A	N/A	N/A	N/A	N/A	N/A	N/A	N/A	N/A	N/A	N/A	N/A	N/A	N/A	N/A	N/A	N/A	N/A	N/A	N/A	N/A	N/A	N/A	N/A	N/A	N/A	N/A	N/A
1011	N/A	N/A	'-------------------------------T------------------	0.9724917475242572	Y	N/A	N/A	N/A	N/A	N/A	N/A	N/A	N/A	N/A	N/A	N/A	N/A	N/A	N/A	N/A	N/A	N/A	N/A	N/A	N/A	N/A	N/A	N/A	N/A	N/A	N/A	N/A	N/A	N/A	N/A	N/A	N/A	N/A	N/A	N/A	N/A	N/A	N/A	N/A	N/A	N/A	N/A	N/A	N/A
1012	N/A	N/A	'-------------------------------A------------------	0.9724917475242572	Y	N/A	N/A	N/A	N/A	N/A	N/A	N/A	N/A	N/A	N/A	N/A	N/A	N/A	N/A	N/A	N/A	N/A	N/A	N/A	N/A	N/A	N/A	N/A	N/A	N/A	N/A	N/A	N/A	N/A	N/A	N/A	N/A	N/A	N/A	N/A	N/A	N/A	N/A	N/A	N/A	N/A	N/A	N/A	N/A
1013	N/A	N/A	'-------------------------------P------------------	0.9724917475242572	Y	N/A	N/A	N/A	N/A	N/A	N/A	N/A	N/A	N/A	N/A	N/A	N/A	N/A	N/A	N/A	N/A	N/A	N/A	N/A	N/A	N/A	N/A	N/A	N/A	N/A	N/A	N/A	N/A	N/A	N/A	N/A	N/A	N/A	N/A	N/A	N/A	N/A	N/A	N/A	N/A	N/A	N/A	N/A	N/A
1014	N/A	N/A	'-------------------------------A------------------	0.9724917475242572	Y	N/A	N/A	N/A	N/A	N/A	N/A	N/A	N/A	N/A	N/A	N/A	N/A	N/A	N/A	N/A	N/A	N/A	N/A	N/A	N/A	N/A	N/A	N/A	N/A	N/A	N/A	N/A	N/A	N/A	N/A	N/A	N/A	N/A	N/A	N/A	N/A	N/A	N/A	N/A	N/A	N/A	N/A	N/A	N/A
1015	N/A	N/A	'-------------------------------P------------------	0.9724917475242572	Y	N/A	N/A	N/A	N/A	N/A	N/A	N/A	N/A	N/A	N/A	N/A	N/A	N/A	N/A	N/A	N/A	N/A	N/A	N/A	N/A	N/A	N/A	N/A	N/A	N/A	N/A	N/A	N/A	N/A	N/A	N/A	N/A	N/A	N/A	N/A	N/A	N/A	N/A	N/A	N/A	N/A	N/A	N/A	N/A
1016	N/A	N/A	'-------------------------------T------------------	0.9724917475242572	Y	N/A	N/A	N/A	N/A	N/A	N/A	N/A	N/A	N/A	N/A	N/A	N/A	N/A	N/A	N/A	N/A	N/A	N/A	N/A	N/A	N/A	N/A	N/A	N/A	N/A	N/A	N/A	N/A	N/A	N/A	N/A	N/A	N/A	N/A	N/A	N/A	N/A	N/A	N/A	N/A	N/A	N/A	N/A	N/A
1017	N/A	N/A	'-------------------------------P------------------	0.9724917475242572	Y	N/A	N/A	N/A	N/A	N/A	N/A	N/A	N/A	N/A	N/A	N/A	N/A	N/A	N/A	N/A	N/A	N/A	N/A	N/A	N/A	N/A	N/A	N/A	N/A	N/A	N/A	N/A	N/A	N/A	N/A	N/A	N/A	N/A	N/A	N/A	N/A	N/A	N/A	N/A	N/A	N/A	N/A	N/A	N/A
1018	N/A	N/A	'-------------------------------P------------------	0.9724917475242572	Y	N/A	N/A	N/A	N/A	N/A	N/A	N/A	N/A	N/A	N/A	N/A	N/A	N/A	N/A	N/A	N/A	N/A	N/A	N/A	N/A	N/A	N/A	N/A	N/A	N/A	N/A	N/A	N/A	N/A	N/A	N/A	N/A	N/A	N/A	N/A	N/A	N/A	N/A	N/A	N/A	N/A	N/A	N/A	N/A
1019	N/A	N/A	'-------------------------------L------------------	0.9724917475242572	Y	N/A	N/A	N/A	N/A	N/A	N/A	N/A	N/A	N/A	N/A	N/A	N/A	N/A	N/A	N/A	N/A	N/A	N/A	N/A	N/A	N/A	N/A	N/A	N/A	N/A	N/A	N/A	N/A	N/A	N/A	N/A	N/A	N/A	N/A	N/A	N/A	N/A	N/A	N/A	N/A	N/A	N/A	N/A	N/A
1020	N/A	N/A	'-------------------------------R------------------	0.9724917475242572	Y	N/A	N/A	N/A	N/A	N/A	N/A	N/A	N/A	N/A	N/A	N/A	N/A	N/A	N/A	N/A	N/A	N/A	N/A	N/A	N/A	N/A	N/A	N/A	N/A	N/A	N/A	N/A	N/A	N/A	N/A	N/A	N/A	N/A	N/A	N/A	N/A	N/A	N/A	N/A	N/A	N/A	N/A	N/A	N/A
1021	N/A	N/A	'-------------------------------P------------------	0.9724917475242572	Y	N/A	N/A	N/A	N/A	N/A	N/A	N/A	N/A	N/A	N/A	N/A	N/A	N/A	N/A	N/A	N/A	N/A	N/A	N/A	N/A	N/A	N/A	N/A	N/A	N/A	N/A	N/A	N/A	N/A	N/A	N/A	N/A	N/A	N/A	N/A	N/A	N/A	N/A	N/A	N/A	N/A	N/A	N/A	N/A
1022	N/A	N/A	'-------------------------------K------------------	0.9724917475242572	Y	N/A	N/A	N/A	N/A	N/A	N/A	N/A	N/A	N/A	N/A	N/A	N/A	N/A	N/A	N/A	N/A	N/A	N/A	N/A	N/A	N/A	N/A	N/A	N/A	N/A	N/A	N/A	N/A	N/A	N/A	N/A	N/A	N/A	N/A	N/A	N/A	N/A	N/A	N/A	N/A	N/A	N/A	N/A	N/A
1023	N/A	N/A	'-------------------------------G------------------	0.9724917475242572	Y	N/A	N/A	N/A	N/A	N/A	N/A	N/A	N/A	N/A	N/A	N/A	N/A	N/A	N/A	N/A	N/A	N/A	N/A	N/A	N/A	N/A	N/A	N/A	N/A	N/A	N/A	N/A	N/A	N/A	N/A	N/A	N/A	N/A	N/A	N/A	N/A	N/A	N/A	N/A	N/A	N/A	N/A	N/A	N/A
1024	N/A	N/A	'-------------------------------P------------------	0.9724917475242572	Y	N/A	N/A	N/A	N/A	N/A	N/A	N/A	N/A	N/A	N/A	N/A	N/A	N/A	N/A	N/A	N/A	N/A	N/A	N/A	N/A	N/A	N/A	N/A	N/A	N/A	N/A	N/A	N/A	N/A	N/A	N/A	N/A	N/A	N/A	N/A	N/A	N/A	N/A	N/A	N/A	N/A	N/A	N/A	N/A
1025	N/A	N/A	'-------------------------------P------------------	0.9724917475242572	Y	N/A	N/A	N/A	N/A	N/A	N/A	N/A	N/A	N/A	N/A	N/A	N/A	N/A	N/A	N/A	N/A	N/A	N/A	N/A	N/A	N/A	N/A	N/A	N/A	N/A	N/A	N/A	N/A	N/A	N/A	N/A	N/A	N/A	N/A	N/A	N/A	N/A	N/A	N/A	N/A	N/A	N/A	N/A	N/A
1026	N/A	N/A	'-------------------------------S------------------	0.9724917475242572	Y	N/A	N/A	N/A	N/A	N/A	N/A	N/A	N/A	N/A	N/A	N/A	N/A	N/A	N/A	N/A	N/A	N/A	N/A	N/A	N/A	N/A	N/A	N/A	N/A	N/A	N/A	N/A	N/A	N/A	N/A	N/A	N/A	N/A	N/A	N/A	N/A	N/A	N/A	N/A	N/A	N/A	N/A	N/A	N/A
1027	N/A	N/A	'-------------------------------G------------------	0.9724917475242572	Y	N/A	N/A	N/A	N/A	N/A	N/A	N/A	N/A	N/A	N/A	N/A	N/A	N/A	N/A	N/A	N/A	N/A	N/A	N/A	N/A	N/A	N/A	N/A	N/A	N/A	N/A	N/A	N/A	N/A	N/A	N/A	N/A	N/A	N/A	N/A	N/A	N/A	N/A	N/A	N/A	N/A	N/A	N/A	N/A
1028	N/A	N/A	'-------------------------------A------------------	0.9724917475242572	Y	N/A	N/A	N/A	N/A	N/A	N/A	N/A	N/A	N/A	N/A	N/A	N/A	N/A	N/A	N/A	N/A	N/A	N/A	N/A	N/A	N/A	N/A	N/A	N/A	N/A	N/A	N/A	N/A	N/A	N/A	N/A	N/A	N/A	N/A	N/A	N/A	N/A	N/A	N/A	N/A	N/A	N/A	N/A	N/A
1029	N/A	N/A	'-------------------------------E------------------	0.9724917475242572	Y	N/A	N/A	N/A	N/A	N/A	N/A	N/A	N/A	N/A	N/A	N/A	N/A	N/A	N/A	N/A	N/A	N/A	N/A	N/A	N/A	N/A	N/A	N/A	N/A	N/A	N/A	N/A	N/A	N/A	N/A	N/A	N/A	N/A	N/A	N/A	N/A	N/A	N/A	N/A	N/A	N/A	N/A	N/A	N/A
1030	N/A	N/A	'-------------------------------V------------------	0.9724917475242572	Y	N/A	N/A	N/A	N/A	N/A	N/A	N/A	N/A	N/A	N/A	N/A	N/A	N/A	N/A	N/A	N/A	N/A	N/A	N/A	N/A	N/A	N/A	N/A	N/A	N/A	N/A	N/A	N/A	N/A	N/A	N/A	N/A	N/A	N/A	N/A	N/A	N/A	N/A	N/A	N/A	N/A	N/A	N/A	N/A
1031	N/A	N/A	'-------------------------------P------------------	0.9724917475242572	Y	N/A	N/A	N/A	N/A	N/A	N/A	N/A	N/A	N/A	N/A	N/A	N/A	N/A	N/A	N/A	N/A	N/A	N/A	N/A	N/A	N/A	N/A	N/A	N/A	N/A	N/A	N/A	N/A	N/A	N/A	N/A	N/A	N/A	N/A	N/A	N/A	N/A	N/A	N/A	N/A	N/A	N/A	N/A	N/A
1032	N/A	N/A	'-------------------------------P------------------	0.9724917475242572	Y	N/A	N/A	N/A	N/A	N/A	N/A	N/A	N/A	N/A	N/A	N/A	N/A	N/A	N/A	N/A	N/A	N/A	N/A	N/A	N/A	N/A	N/A	N/A	N/A	N/A	N/A	N/A	N/A	N/A	N/A	N/A	N/A	N/A	N/A	N/A	N/A	N/A	N/A	N/A	N/A	N/A	N/A	N/A	N/A
1033	N/A	N/A	'-------------------------------P------------------	0.9724917475242572	Y	N/A	N/A	N/A	N/A	N/A	N/A	N/A	N/A	N/A	N/A	N/A	N/A	N/A	N/A	N/A	N/A	N/A	N/A	N/A	N/A	N/A	N/A	N/A	N/A	N/A	N/A	N/A	N/A	N/A	N/A	N/A	N/A	N/A	N/A	N/A	N/A	N/A	N/A	N/A	N/A	N/A	N/A	N/A	N/A
1034	N/A	N/A	'-------------------------------P------------------	0.9724917475242572	Y	N/A	N/A	N/A	N/A	N/A	N/A	N/A	N/A	N/A	N/A	N/A	N/A	N/A	N/A	N/A	N/A	N/A	N/A	N/A	N/A	N/A	N/A	N/A	N/A	N/A	N/A	N/A	N/A	N/A	N/A	N/A	N/A	N/A	N/A	N/A	N/A	N/A	N/A	N/A	N/A	N/A	N/A	N/A	N/A
1035	N/A	N/A	'-------------------------------S------------------	0.9724917475242572	Y	N/A	N/A	N/A	N/A	N/A	N/A	N/A	N/A	N/A	N/A	N/A	N/A	N/A	N/A	N/A	N/A	N/A	N/A	N/A	N/A	N/A	N/A	N/A	N/A	N/A	N/A	N/A	N/A	N/A	N/A	N/A	N/A	N/A	N/A	N/A	N/A	N/A	N/A	N/A	N/A	N/A	N/A	N/A	N/A
1036	N/A	N/A	'-------------------------------S------------------	0.9724917475242572	Y	N/A	N/A	N/A	N/A	N/A	N/A	N/A	N/A	N/A	N/A	N/A	N/A	N/A	N/A	N/A	N/A	N/A	N/A	N/A	N/A	N/A	N/A	N/A	N/A	N/A	N/A	N/A	N/A	N/A	N/A	N/A	N/A	N/A	N/A	N/A	N/A	N/A	N/A	N/A	N/A	N/A	N/A	N/A	N/A
1037	N/A	N/A	'-------------------------------W------------------	0.9724917475242572	Y	N/A	N/A	N/A	N/A	N/A	N/A	N/A	N/A	N/A	N/A	N/A	N/A	N/A	N/A	N/A	N/A	N/A	N/A	N/A	N/A	N/A	N/A	N/A	N/A	N/A	N/A	N/A	N/A	N/A	N/A	N/A	N/A	N/A	N/A	N/A	N/A	N/A	N/A	N/A	N/A	N/A	N/A	N/A	N/A
1038	N/A	N/A	'-------------------------------K------------------	0.9724917475242572	Y	N/A	N/A	N/A	N/A	N/A	N/A	N/A	N/A	N/A	N/A	N/A	N/A	N/A	N/A	N/A	N/A	N/A	N/A	N/A	N/A	N/A	N/A	N/A	N/A	N/A	N/A	N/A	N/A	N/A	N/A	N/A	N/A	N/A	N/A	N/A	N/A	N/A	N/A	N/A	N/A	N/A	N/A	N/A	N/A
1039	N/A	N/A	'-------------------------------R------------------	0.9724917475242572	Y	N/A	N/A	N/A	N/A	N/A	N/A	N/A	N/A	N/A	N/A	N/A	N/A	N/A	N/A	N/A	N/A	N/A	N/A	N/A	N/A	N/A	N/A	N/A	N/A	N/A	N/A	N/A	N/A	N/A	N/A	N/A	N/A	N/A	N/A	N/A	N/A	N/A	N/A	N/A	N/A	N/A	N/A	N/A	N/A
1040	N/A	N/A	'-------------------------------E------------------	0.9724917475242572	Y	N/A	N/A	N/A	N/A	N/A	N/A	N/A	N/A	N/A	N/A	N/A	N/A	N/A	N/A	N/A	N/A	N/A	N/A	N/A	N/A	N/A	N/A	N/A	N/A	N/A	N/A	N/A	N/A	N/A	N/A	N/A	N/A	N/A	N/A	N/A	N/A	N/A	N/A	N/A	N/A	N/A	N/A	N/A	N/A
1041	N/A	N/A	'-------------------------------T------------------	0.9724917475242572	Y	N/A	N/A	N/A	N/A	N/A	N/A	N/A	N/A	N/A	N/A	N/A	N/A	N/A	N/A	N/A	N/A	N/A	N/A	N/A	N/A	N/A	N/A	N/A	N/A	N/A	N/A	N/A	N/A	N/A	N/A	N/A	N/A	N/A	N/A	N/A	N/A	N/A	N/A	N/A	N/A	N/A	N/A	N/A	N/A
1042	N/A	N/A	'-------------------------------K------------------	0.9724917475242572	Y	N/A	N/A	N/A	N/A	N/A	N/A	N/A	N/A	N/A	N/A	N/A	N/A	N/A	N/A	N/A	N/A	N/A	N/A	N/A	N/A	N/A	N/A	N/A	N/A	N/A	N/A	N/A	N/A	N/A	N/A	N/A	N/A	N/A	N/A	N/A	N/A	N/A	N/A	N/A	N/A	N/A	N/A	N/A	N/A
1043	N/A	N/A	'-------------------------------A------------------	0.9724917475242572	Y	N/A	N/A	N/A	N/A	N/A	N/A	N/A	N/A	N/A	N/A	N/A	N/A	N/A	N/A	N/A	N/A	N/A	N/A	N/A	N/A	N/A	N/A	N/A	N/A	N/A	N/A	N/A	N/A	N/A	N/A	N/A	N/A	N/A	N/A	N/A	N/A	N/A	N/A	N/A	N/A	N/A	N/A	N/A	N/A
1044	N/A	N/A	'-------------------------------R------------------	0.9724917475242572	Y	N/A	N/A	N/A	N/A	N/A	N/A	N/A	N/A	N/A	N/A	N/A	N/A	N/A	N/A	N/A	N/A	N/A	N/A	N/A	N/A	N/A	N/A	N/A	N/A	N/A	N/A	N/A	N/A	N/A	N/A	N/A	N/A	N/A	N/A	N/A	N/A	N/A	N/A	N/A	N/A	N/A	N/A	N/A	N/A
1045	N/A	N/A	'-------------------------------V------------------	0.9724917475242572	Y	N/A	N/A	N/A	N/A	N/A	N/A	N/A	N/A	N/A	N/A	N/A	N/A	N/A	N/A	N/A	N/A	N/A	N/A	N/A	N/A	N/A	N/A	N/A	N/A	N/A	N/A	N/A	N/A	N/A	N/A	N/A	N/A	N/A	N/A	N/A	N/A	N/A	N/A	N/A	N/A	N/A	N/A	N/A	N/A
1046	N/A	N/A	'-------------------------------P------------------	0.9724917475242572	Y	N/A	N/A	N/A	N/A	N/A	N/A	N/A	N/A	N/A	N/A	N/A	N/A	N/A	N/A	N/A	N/A	N/A	N/A	N/A	N/A	N/A	N/A	N/A	N/A	N/A	N/A	N/A	N/A	N/A	N/A	N/A	N/A	N/A	N/A	N/A	N/A	N/A	N/A	N/A	N/A	N/A	N/A	N/A	N/A
1047	N/A	N/A	'-------------------------------F------------------	0.9724917475242572	Y	N/A	N/A	N/A	N/A	N/A	N/A	N/A	N/A	N/A	N/A	N/A	N/A	N/A	N/A	N/A	N/A	N/A	N/A	N/A	N/A	N/A	N/A	N/A	N/A	N/A	N/A	N/A	N/A	N/A	N/A	N/A	N/A	N/A	N/A	N/A	N/A	N/A	N/A	N/A	N/A	N/A	N/A	N/A	N/A
1048	N/A	N/A	'-------------------------------S------------------	0.9724917475242572	Y	N/A	N/A	N/A	N/A	N/A	N/A	N/A	N/A	N/A	N/A	N/A	N/A	N/A	N/A	N/A	N/A	N/A	N/A	N/A	N/A	N/A	N/A	N/A	N/A	N/A	N/A	N/A	N/A	N/A	N/A	N/A	N/A	N/A	N/A	N/A	N/A	N/A	N/A	N/A	N/A	N/A	N/A	N/A	N/A
1049	N/A	N/A	'-------------------------------S------------------	0.9724917475242572	Y	N/A	N/A	N/A	N/A	N/A	N/A	N/A	N/A	N/A	N/A	N/A	N/A	N/A	N/A	N/A	N/A	N/A	N/A	N/A	N/A	N/A	N/A	N/A	N/A	N/A	N/A	N/A	N/A	N/A	N/A	N/A	N/A	N/A	N/A	N/A	N/A	N/A	N/A	N/A	N/A	N/A	N/A	N/A	N/A
1050	N/A	N/A	'-------------------------------V------------------	0.9724917475242572	Y	N/A	N/A	N/A	N/A	N/A	N/A	N/A	N/A	N/A	N/A	N/A	N/A	N/A	N/A	N/A	N/A	N/A	N/A	N/A	N/A	N/A	N/A	N/A	N/A	N/A	N/A	N/A	N/A	N/A	N/A	N/A	N/A	N/A	N/A	N/A	N/A	N/A	N/A	N/A	N/A	N/A	N/A	N/A	N/A
1051	N/A	N/A	'-------------------------------C------------------	0.9724917475242572	Y	N/A	N/A	N/A	N/A	N/A	N/A	N/A	N/A	N/A	N/A	N/A	N/A	N/A	N/A	N/A	N/A	N/A	N/A	N/A	N/A	N/A	N/A	N/A	N/A	N/A	N/A	N/A	N/A	N/A	N/A	N/A	N/A	N/A	N/A	N/A	N/A	N/A	N/A	N/A	N/A	N/A	N/A	N/A	N/A
1052	N/A	N/A	'-------------------------------A------------------	0.9724917475242572	Y	N/A	N/A	N/A	N/A	N/A	N/A	N/A	N/A	N/A	N/A	N/A	N/A	N/A	N/A	N/A	N/A	N/A	N/A	N/A	N/A	N/A	N/A	N/A	N/A	N/A	N/A	N/A	N/A	N/A	N/A	N/A	N/A	N/A	N/A	N/A	N/A	N/A	N/A	N/A	N/A	N/A	N/A	N/A	N/A
1053	N/A	N/A	'-------------------------------P------------------	0.9724917475242572	Y	N/A	N/A	N/A	N/A	N/A	N/A	N/A	N/A	N/A	N/A	N/A	N/A	N/A	N/A	N/A	N/A	N/A	N/A	N/A	N/A	N/A	N/A	N/A	N/A	N/A	N/A	N/A	N/A	N/A	N/A	N/A	N/A	N/A	N/A	N/A	N/A	N/A	N/A	N/A	N/A	N/A	N/A	N/A	N/A
1054	N/A	N/A	'-------------------------------G------------------	0.9724917475242572	Y	N/A	N/A	N/A	N/A	N/A	N/A	N/A	N/A	N/A	N/A	N/A	N/A	N/A	N/A	N/A	N/A	N/A	N/A	N/A	N/A	N/A	N/A	N/A	N/A	N/A	N/A	N/A	N/A	N/A	N/A	N/A	N/A	N/A	N/A	N/A	N/A	N/A	N/A	N/A	N/A	N/A	N/A	N/A	N/A
1055	N/A	N/A	'-------------------------------L------------------	0.9724917475242572	Y	N/A	N/A	N/A	N/A	N/A	N/A	N/A	N/A	N/A	N/A	N/A	N/A	N/A	N/A	N/A	N/A	N/A	N/A	N/A	N/A	N/A	N/A	N/A	N/A	N/A	N/A	N/A	N/A	N/A	N/A	N/A	N/A	N/A	N/A	N/A	N/A	N/A	N/A	N/A	N/A	N/A	N/A	N/A	N/A
1056	N/A	N/A	'-------------------------------L------------------	0.9724917475242572	Y	N/A	N/A	N/A	N/A	N/A	N/A	N/A	N/A	N/A	N/A	N/A	N/A	N/A	N/A	N/A	N/A	N/A	N/A	N/A	N/A	N/A	N/A	N/A	N/A	N/A	N/A	N/A	N/A	N/A	N/A	N/A	N/A	N/A	N/A	N/A	N/A	N/A	N/A	N/A	N/A	N/A	N/A	N/A	N/A
1057	N/A	N/A	'-------------------------------A------------------	0.9724917475242572	Y	N/A	N/A	N/A	N/A	N/A	N/A	N/A	N/A	N/A	N/A	N/A	N/A	N/A	N/A	N/A	N/A	N/A	N/A	N/A	N/A	N/A	N/A	N/A	N/A	N/A	N/A	N/A	N/A	N/A	N/A	N/A	N/A	N/A	N/A	N/A	N/A	N/A	N/A	N/A	N/A	N/A	N/A	N/A	N/A
1058	N/A	N/A	'-------------------------------E------------------	0.9724917475242572	Y	N/A	N/A	N/A	N/A	N/A	N/A	N/A	N/A	N/A	N/A	N/A	N/A	N/A	N/A	N/A	N/A	N/A	N/A	N/A	N/A	N/A	N/A	N/A	N/A	N/A	N/A	N/A	N/A	N/A	N/A	N/A	N/A	N/A	N/A	N/A	N/A	N/A	N/A	N/A	N/A	N/A	N/A	N/A	N/A
1059	N/A	N/A	'-------------------------------G------------------	0.9724917475242572	Y	N/A	N/A	N/A	N/A	N/A	N/A	N/A	N/A	N/A	N/A	N/A	N/A	N/A	N/A	N/A	N/A	N/A	N/A	N/A	N/A	N/A	N/A	N/A	N/A	N/A	N/A	N/A	N/A	N/A	N/A	N/A	N/A	N/A	N/A	N/A	N/A	N/A	N/A	N/A	N/A	N/A	N/A	N/A	N/A
1060	N/A	N/A	'-------------------------------C------------------	0.9724917475242572	Y	N/A	N/A	N/A	N/A	N/A	N/A	N/A	N/A	N/A	N/A	N/A	N/A	N/A	N/A	N/A	N/A	N/A	N/A	N/A	N/A	N/A	N/A	N/A	N/A	N/A	N/A	N/A	N/A	N/A	N/A	N/A	N/A	N/A	N/A	N/A	N/A	N/A	N/A	N/A	N/A	N/A	N/A	N/A	N/A
1061	N/A	N/A	'-------------------------------G------------------	0.9724917475242572	Y	N/A	N/A	N/A	N/A	N/A	N/A	N/A	N/A	N/A	N/A	N/A	N/A	N/A	N/A	N/A	N/A	N/A	N/A	N/A	N/A	N/A	N/A	N/A	N/A	N/A	N/A	N/A	N/A	N/A	N/A	N/A	N/A	N/A	N/A	N/A	N/A	N/A	N/A	N/A	N/A	N/A	N/A	N/A	N/A
1062	N/A	N/A	'-------------------------------T------------------	0.9724917475242572	Y	N/A	N/A	N/A	N/A	N/A	N/A	N/A	N/A	N/A	N/A	N/A	N/A	N/A	N/A	N/A	N/A	N/A	N/A	N/A	N/A	N/A	N/A	N/A	N/A	N/A	N/A	N/A	N/A	N/A	N/A	N/A	N/A	N/A	N/A	N/A	N/A	N/A	N/A	N/A	N/A	N/A	N/A	N/A	N/A
1063	N/A	N/A	'-------------------------------L------------------	0.9724917475242572	Y	N/A	N/A	N/A	N/A	N/A	N/A	N/A	N/A	N/A	N/A	N/A	N/A	N/A	N/A	N/A	N/A	N/A	N/A	N/A	N/A	N/A	N/A	N/A	N/A	N/A	N/A	N/A	N/A	N/A	N/A	N/A	N/A	N/A	N/A	N/A	N/A	N/A	N/A	N/A	N/A	N/A	N/A	N/A	N/A
1064	N/A	N/A	'-------------------------------R------------------	0.9724917475242572	Y	N/A	N/A	N/A	N/A	N/A	N/A	N/A	N/A	N/A	N/A	N/A	N/A	N/A	N/A	N/A	N/A	N/A	N/A	N/A	N/A	N/A	N/A	N/A	N/A	N/A	N/A	N/A	N/A	N/A	N/A	N/A	N/A	N/A	N/A	N/A	N/A	N/A	N/A	N/A	N/A	N/A	N/A	N/A	N/A
1065	N/A	N/A	'-------------------------------P------------------	0.9724917475242572	Y	N/A	N/A	N/A	N/A	N/A	N/A	N/A	N/A	N/A	N/A	N/A	N/A	N/A	N/A	N/A	N/A	N/A	N/A	N/A	N/A	N/A	N/A	N/A	N/A	N/A	N/A	N/A	N/A	N/A	N/A	N/A	N/A	N/A	N/A	N/A	N/A	N/A	N/A	N/A	N/A	N/A	N/A	N/A	N/A
1066	N/A	N/A	'-------------------------------L------------------	0.9724917475242572	Y	N/A	N/A	N/A	N/A	N/A	N/A	N/A	N/A	N/A	N/A	N/A	N/A	N/A	N/A	N/A	N/A	N/A	N/A	N/A	N/A	N/A	N/A	N/A	N/A	N/A	N/A	N/A	N/A	N/A	N/A	N/A	N/A	N/A	N/A	N/A	N/A	N/A	N/A	N/A	N/A	N/A	N/A	N/A	N/A
1067	N/A	N/A	'-------------------------------G------------------	0.9724917475242572	Y	N/A	N/A	N/A	N/A	N/A	N/A	N/A	N/A	N/A	N/A	N/A	N/A	N/A	N/A	N/A	N/A	N/A	N/A	N/A	N/A	N/A	N/A	N/A	N/A	N/A	N/A	N/A	N/A	N/A	N/A	N/A	N/A	N/A	N/A	N/A	N/A	N/A	N/A	N/A	N/A	N/A	N/A	N/A	N/A
1068	N/A	N/A	'-------------------------------S------------------	0.9724917475242572	Y	N/A	N/A	N/A	N/A	N/A	N/A	N/A	N/A	N/A	N/A	N/A	N/A	N/A	N/A	N/A	N/A	N/A	N/A	N/A	N/A	N/A	N/A	N/A	N/A	N/A	N/A	N/A	N/A	N/A	N/A	N/A	N/A	N/A	N/A	N/A	N/A	N/A	N/A	N/A	N/A	N/A	N/A	N/A	N/A
1069	N/A	N/A	'-------------------------------R------------------	0.9724917475242572	Y	N/A	N/A	N/A	N/A	N/A	N/A	N/A	N/A	N/A	N/A	N/A	N/A	N/A	N/A	N/A	N/A	N/A	N/A	N/A	N/A	N/A	N/A	N/A	N/A	N/A	N/A	N/A	N/A	N/A	N/A	N/A	N/A	N/A	N/A	N/A	N/A	N/A	N/A	N/A	N/A	N/A	N/A	N/A	N/A
1070	N/A	N/A	'-------------------------------G------------------	0.9724917475242572	Y	N/A	N/A	N/A	N/A	N/A	N/A	N/A	N/A	N/A	N/A	N/A	N/A	N/A	N/A	N/A	N/A	N/A	N/A	N/A	N/A	N/A	N/A	N/A	N/A	N/A	N/A	N/A	N/A	N/A	N/A	N/A	N/A	N/A	N/A	N/A	N/A	N/A	N/A	N/A	N/A	N/A	N/A	N/A	N/A
1071	N/A	N/A	'-------------------------------R------------------	0.9724917475242572	Y	N/A	N/A	N/A	N/A	N/A	N/A	N/A	N/A	N/A	N/A	N/A	N/A	N/A	N/A	N/A	N/A	N/A	N/A	N/A	N/A	N/A	N/A	N/A	N/A	N/A	N/A	N/A	N/A	N/A	N/A	N/A	N/A	N/A	N/A	N/A	N/A	N/A	N/A	N/A	N/A	N/A	N/A	N/A	N/A
1072	N/A	N/A	'-------------------------------P------------------	0.9724917475242572	Y	N/A	N/A	N/A	N/A	N/A	N/A	N/A	N/A	N/A	N/A	N/A	N/A	N/A	N/A	N/A	N/A	N/A	N/A	N/A	N/A	N/A	N/A	N/A	N/A	N/A	N/A	N/A	N/A	N/A	N/A	N/A	N/A	N/A	N/A	N/A	N/A	N/A	N/A	N/A	N/A	N/A	N/A	N/A	N/A
1073	N/A	N/A	'-------------------------------W------------------	0.9724917475242572	Y	N/A	N/A	N/A	N/A	N/A	N/A	N/A	N/A	N/A	N/A	N/A	N/A	N/A	N/A	N/A	N/A	N/A	N/A	N/A	N/A	N/A	N/A	N/A	N/A	N/A	N/A	N/A	N/A	N/A	N/A	N/A	N/A	N/A	N/A	N/A	N/A	N/A	N/A	N/A	N/A	N/A	N/A	N/A	N/A
1074	N/A	N/A	'-------------------------------H------------------	0.9724917475242572	Y	N/A	N/A	N/A	N/A	N/A	N/A	N/A	N/A	N/A	N/A	N/A	N/A	N/A	N/A	N/A	N/A	N/A	N/A	N/A	N/A	N/A	N/A	N/A	N/A	N/A	N/A	N/A	N/A	N/A	N/A	N/A	N/A	N/A	N/A	N/A	N/A	N/A	N/A	N/A	N/A	N/A	N/A	N/A	N/A
1075	N/A	N/A	'-------------------------------L------------------	0.9724917475242572	Y	N/A	N/A	N/A	N/A	N/A	N/A	N/A	N/A	N/A	N/A	N/A	N/A	N/A	N/A	N/A	N/A	N/A	N/A	N/A	N/A	N/A	N/A	N/A	N/A	N/A	N/A	N/A	N/A	N/A	N/A	N/A	N/A	N/A	N/A	N/A	N/A	N/A	N/A	N/A	N/A	N/A	N/A	N/A	N/A
1076	N/A	N/A	'-------------------------------G------------------	0.9724917475242572	Y	N/A	N/A	N/A	N/A	N/A	N/A	N/A	N/A	N/A	N/A	N/A	N/A	N/A	N/A	N/A	N/A	N/A	N/A	N/A	N/A	N/A	N/A	N/A	N/A	N/A	N/A	N/A	N/A	N/A	N/A	N/A	N/A	N/A	N/A	N/A	N/A	N/A	N/A	N/A	N/A	N/A	N/A	N/A	N/A
1077	N/A	N/A	'-------------------------------G------------------	0.9724917475242572	Y	N/A	N/A	N/A	N/A	N/A	N/A	N/A	N/A	N/A	N/A	N/A	N/A	N/A	N/A	N/A	N/A	N/A	N/A	N/A	N/A	N/A	N/A	N/A	N/A	N/A	N/A	N/A	N/A	N/A	N/A	N/A	N/A	N/A	N/A	N/A	N/A	N/A	N/A	N/A	N/A	N/A	N/A	N/A	N/A
1078	N/A	N/A	'-------------------------------W------------------	0.9724917475242572	Y	N/A	N/A	N/A	N/A	N/A	N/A	N/A	N/A	N/A	N/A	N/A	N/A	N/A	N/A	N/A	N/A	N/A	N/A	N/A	N/A	N/A	N/A	N/A	N/A	N/A	N/A	N/A	N/A	N/A	N/A	N/A	N/A	N/A	N/A	N/A	N/A	N/A	N/A	N/A	N/A	N/A	N/A	N/A	N/A
1079	N/A	N/A	'-------------------------------K------------------	0.9724917475242572	Y	N/A	N/A	N/A	N/A	N/A	N/A	N/A	N/A	N/A	N/A	N/A	N/A	N/A	N/A	N/A	N/A	N/A	N/A	N/A	N/A	N/A	N/A	N/A	N/A	N/A	N/A	N/A	N/A	N/A	N/A	N/A	N/A	N/A	N/A	N/A	N/A	N/A	N/A	N/A	N/A	N/A	N/A	N/A	N/A
1080	N/A	N/A	'-------------------------------A------------------	0.9724917475242572	Y	N/A	N/A	N/A	N/A	N/A	N/A	N/A	N/A	N/A	N/A	N/A	N/A	N/A	N/A	N/A	N/A	N/A	N/A	N/A	N/A	N/A	N/A	N/A	N/A	N/A	N/A	N/A	N/A	N/A	N/A	N/A	N/A	N/A	N/A	N/A	N/A	N/A	N/A	N/A	N/A	N/A	N/A	N/A	N/A
1081	7.66	5.985E-3	'FFIKYFFFFFFFFFFFFTFFFFFFFFFFFIIFYYFF-FFFFFFFFF-FF-	0.06772031609482845	N	9.776E-1	9.666E-1	1E0	2.166E-1	1E0	3.91E-1	13.42	8.31	9.94	13.50	0.77	11.26	5.00	3.82	8.93	5.85	7.52	7.31	21.02	6.98	9.59	8.38	7.81	7.18	5.47	4.19	2.523E-4	3.853E-3	1.411E-3	2.443E-4	1E0	6.944E-4	5.298E-2	1.707E-1	2.589E-3	2.474E-2	6.629E-3	7.745E-3	1.811E-5	9.894E-3	1.729E-3	3.677E-3	5.421E-3	8.486E-3
1082	3.31	2.871E-1	'PPNCKSSSSEEESEEDDPDSASSSSQSSKQRGSQTE-GSSASKSSG-GG-	0.06772031609482845	N	1E0	1E0	1E0	1E0	1E0	1E0	3.81	4.09	3.06	3.05	4.12	1.83	2.70	5.65	2.69	4.73	2.67	1.62	5.20	2.05	3.46	1.29	3.16	6.07	4.09	4.45	1.733E-1	1.3E-1	3.695E-1	3.746E-1	1.256E-1	9.191E-1	5.206E-1	2.939E-2	5.231E-1	6.878E-2	5.32E-1	9.695E-1	4.428E-2	8.349E-1	2.475E-1	9.977E-1	3.348E-1	2.052E-2
1083	8.11	4.4E-3	'TTNPTNNNNTTTTTTTTTTSTTSSSTTTTSTATTST-SSSSSSSSS-SS-	0.06772031609482845	N	1E0	1E0	1E0	5.933E-1	1E0	1E0	6.56	5.31	25.42	24.85	9.80	3.56	11.46	10.26	23.26	10.53	7.67	2.69	6.68	4.03	23.34	1.40	1.17	8.52	10.96	7.12	1.375E-2	3.972E-2	5.865E-6	6.709E-6	1.534E-3	2.239E-1	6.302E-4	1.184E-3	9.934E-6	1.02E-3	5.945E-3	5.237E-1	1.252E-2	1.377E-1	9.731E-6	9.931E-1	9.994E-1	3.347E-3
1084	9.48	1.85E-3	'MMMYLFFFFYYYFYYYYLYYYYYYYYYYYYYYFFYY-YYYYYYYYY-YY-	0.06772031609482845	N	1E0	1E0	1E0	1.365E-1	1E0	1.332E-1	15.25	8.02	24.17	23.22	2.64	12.21	14.01	4.31	27.48	6.94	7.77	11.81	18.13	9.42	27.08	9.54	7.03	7.83	6.41	2.06	1.197E-4	4.669E-3	7.903E-6	1.004E-5	5.482E-1	4.36E-4	1.968E-4	1.041E-1	3.691E-6	1.021E-2	5.546E-3	5.29E-4	4.333E-5	1.919E-3	4.021E-6	1.783E-3	9.533E-3	5.325E-3
1085	N/A	N/A	'-------------------------------R------------------	0.9724917475242572	Y	N/A	N/A	N/A	N/A	N/A	N/A	N/A	N/A	N/A	N/A	N/A	N/A	N/A	N/A	N/A	N/A	N/A	N/A	N/A	N/A	N/A	N/A	N/A	N/A	N/A	N/A	N/A	N/A	N/A	N/A	N/A	N/A	N/A	N/A	N/A	N/A	N/A	N/A	N/A	N/A	N/A	N/A	N/A	N/A
1086	N/A	N/A	'-------------------------------T------------------	0.9724917475242572	Y	N/A	N/A	N/A	N/A	N/A	N/A	N/A	N/A	N/A	N/A	N/A	N/A	N/A	N/A	N/A	N/A	N/A	N/A	N/A	N/A	N/A	N/A	N/A	N/A	N/A	N/A	N/A	N/A	N/A	N/A	N/A	N/A	N/A	N/A	N/A	N/A	N/A	N/A	N/A	N/A	N/A	N/A	N/A	N/A
1087	N/A	N/A	'-------------------------------L------------------	0.9724917475242572	Y	N/A	N/A	N/A	N/A	N/A	N/A	N/A	N/A	N/A	N/A	N/A	N/A	N/A	N/A	N/A	N/A	N/A	N/A	N/A	N/A	N/A	N/A	N/A	N/A	N/A	N/A	N/A	N/A	N/A	N/A	N/A	N/A	N/A	N/A	N/A	N/A	N/A	N/A	N/A	N/A	N/A	N/A	N/A	N/A
1088	N/A	N/A	'-------------------------------S------------------	0.9724917475242572	Y	N/A	N/A	N/A	N/A	N/A	N/A	N/A	N/A	N/A	N/A	N/A	N/A	N/A	N/A	N/A	N/A	N/A	N/A	N/A	N/A	N/A	N/A	N/A	N/A	N/A	N/A	N/A	N/A	N/A	N/A	N/A	N/A	N/A	N/A	N/A	N/A	N/A	N/A	N/A	N/A	N/A	N/A	N/A	N/A
1089	N/A	N/A	'-------------------------------R------------------	0.9724917475242572	Y	N/A	N/A	N/A	N/A	N/A	N/A	N/A	N/A	N/A	N/A	N/A	N/A	N/A	N/A	N/A	N/A	N/A	N/A	N/A	N/A	N/A	N/A	N/A	N/A	N/A	N/A	N/A	N/A	N/A	N/A	N/A	N/A	N/A	N/A	N/A	N/A	N/A	N/A	N/A	N/A	N/A	N/A	N/A	N/A
1090	N/A	N/A	'-------------------------------G------------------	0.9724917475242572	Y	N/A	N/A	N/A	N/A	N/A	N/A	N/A	N/A	N/A	N/A	N/A	N/A	N/A	N/A	N/A	N/A	N/A	N/A	N/A	N/A	N/A	N/A	N/A	N/A	N/A	N/A	N/A	N/A	N/A	N/A	N/A	N/A	N/A	N/A	N/A	N/A	N/A	N/A	N/A	N/A	N/A	N/A	N/A	N/A
1091	7.86	5.204E-3	'AAI-PAAAAAAAAAAAAAAAAAAAAAAAAAACAAAA-AAAAAAAAA-AA-	0.0983294988496549	N	5.883E-1	1.239E-1	1E0	4.872E-1	1E0	9.999E-1	0.62	4.90	38.29	35.66	7.44	5.97	13.31	6.09	29.03	5.65	6.57	13.39	7.52	12.04	36.09	6.39	8.19	6.20	11.11	10.71	1E0	5.849E-2	5.091E-7	7.798E-7	7.051E-3	2.234E-2	2.652E-4	2.022E-2	2.661E-6	2.949E-2	1.359E-2	2.555E-4	6.618E-3	4.725E-4	7.251E-7	1.579E-2	4.166E-3	1.834E-2
1092	8.15	4.271E-3	'HHT-DQQQQDDDDDDDDSDDDDDDDDDDDDDSDDDD-DDDDDDDDD-DD-	0.0983294988496549	N	3.14E-1	9.075E-1	9.805E-1	9.539E-1	1E0	8.983E-1	11.25	9.73	1.02	9.45	11.67	6.86	4.38	14.17	5.51	13.99	10.21	2.69	14.83	5.64	6.03	4.29	3.98	13.02	9.27	5.84	7.001E-4	1.596E-3	9.999E-1	1.877E-3	5.661E-4	1.083E-2	9.672E-2	1.84E-4	3.333E-2	1.98E-4	1.217E-3	5.26E-1	1.412E-4	2.972E-2	2.128E-2	1.057E-1	1.456E-1	3.015E-4
1093	N/A	N/A	'-----------------L-------------G------------------	0.962888866659998	Y	N/A	N/A	N/A	N/A	N/A	N/A	N/A	N/A	N/A	N/A	N/A	N/A	N/A	N/A	N/A	N/A	N/A	N/A	N/A	N/A	N/A	N/A	N/A	N/A	N/A	N/A	N/A	N/A	N/A	N/A	N/A	N/A	N/A	N/A	N/A	N/A	N/A	N/A	N/A	N/A	N/A	N/A	N/A	N/A
1094	N/A	N/A	'-----------------G-------------R------------------	0.962888866659998	Y	N/A	N/A	N/A	N/A	N/A	N/A	N/A	N/A	N/A	N/A	N/A	N/A	N/A	N/A	N/A	N/A	N/A	N/A	N/A	N/A	N/A	N/A	N/A	N/A	N/A	N/A	N/A	N/A	N/A	N/A	N/A	N/A	N/A	N/A	N/A	N/A	N/A	N/A	N/A	N/A	N/A	N/A	N/A	N/A
1095	N/A	N/A	'-----------------P-------------S------------------	0.962888866659998	Y	N/A	N/A	N/A	N/A	N/A	N/A	N/A	N/A	N/A	N/A	N/A	N/A	N/A	N/A	N/A	N/A	N/A	N/A	N/A	N/A	N/A	N/A	N/A	N/A	N/A	N/A	N/A	N/A	N/A	N/A	N/A	N/A	N/A	N/A	N/A	N/A	N/A	N/A	N/A	N/A	N/A	N/A	N/A	N/A
1096	N/A	N/A	'-----------------C-------------P------------------	0.962888866659998	Y	N/A	N/A	N/A	N/A	N/A	N/A	N/A	N/A	N/A	N/A	N/A	N/A	N/A	N/A	N/A	N/A	N/A	N/A	N/A	N/A	N/A	N/A	N/A	N/A	N/A	N/A	N/A	N/A	N/A	N/A	N/A	N/A	N/A	N/A	N/A	N/A	N/A	N/A	N/A	N/A	N/A	N/A	N/A	N/A
1097	N/A	N/A	'-----------------V-------------R------------------	0.962888866659998	Y	N/A	N/A	N/A	N/A	N/A	N/A	N/A	N/A	N/A	N/A	N/A	N/A	N/A	N/A	N/A	N/A	N/A	N/A	N/A	N/A	N/A	N/A	N/A	N/A	N/A	N/A	N/A	N/A	N/A	N/A	N/A	N/A	N/A	N/A	N/A	N/A	N/A	N/A	N/A	N/A	N/A	N/A	N/A	N/A
1098	14.50	1.608E-4	'SSG-AAAAAAAAAAAAAGASASSSSAAAAAAGAAAA-AAAAAAAAA-AA-	0.0983294988496549	N	9.648E-1	1.166E-1	1E0	4.177E-2	1E0	2.561E-1	1.70	13.96	39.45	37.90	14.50	4.61	15.74	16.26	32.43	9.93	10.35	14.50	14.39	14.07	41.10	7.17	14.48	19.21	17.46	20.40	9.529E-1	2.007E-4	4.262E-7	5.417E-7	1.608E-4	7.715E-2	9.979E-5	8.242E-5	1.374E-6	1.419E-3	1.127E-3	1.609E-4	1.683E-4	1.919E-4	3.336E-7	8.569E-3	1.625E-4	3.085E-5
1099	11.66	5.686E-4	'WWL-MLLLLLLLLLLLLGLLLLLLLLLLMLLLLLLL-LLLLLLLLL-LL-	0.0983294988496549	N	4.103E-1	2.544E-2	1E0	9.891E-1	5.647E-1	3.851E-1	10.60	9.91	38.75	33.26	6.39	9.10	15.14	9.32	33.07	0.57	4.94	17.25	23.04	12.63	40.04	6.49	9.83	13.85	7.32	14.33	9.811E-4	1.44E-3	4.742E-7	1.181E-6	1.573E-2	2.327E-3	1.252E-4	2.034E-3	1.224E-6	1E0	5.632E-2	5.81E-5	1.052E-5	3.584E-4	3.898E-7	1.448E-2	1.507E-3	2.107E-4
1100	15.55	1.068E-4	'WWY-WWWWWWWWWWWWWDWWWWWWWWWWWWWWWWWW-WWWWWWWWW-WW-	0.0983294988496549	N	9.997E-1	7.564E-1	1E0	5.047E-2	9.971E-1	5.531E-1	21.90	20.66	14.70	19.43	17.64	15.40	10.34	26.07	13.56	24.71	15.70	9.34	33.34	10.74	15.77	9.97	9.95	26.09	0.49	7.93	1.42E-5	2.008E-5	1.485E-4	2.885E-5	5.093E-5	1.131E-4	1.134E-3	5.049E-6	2.381E-4	6.938E-6	1.009E-4	2.003E-3	1.166E-6	9.133E-4	9.866E-5	1.393E-3	1.403E-3	5.023E-6
1101	9.64	1.684E-3	'FFW-YWWWWWWWWWWWWMWWWWWWWWWWWWWKWWWW-WWWWWWWWW-WW-	0.0983294988496549	N	1E0	9.895E-1	1E0	8.547E-2	9.968E-1	5.038E-1	16.18	11.23	12.51	16.95	5.49	12.86	5.93	9.25	10.25	9.84	9.43	8.82	30.48	7.84	11.53	8.48	8.85	11.87	0.73	7.06	8.462E-5	7.046E-4	3.787E-4	6.46E-5	3.396E-2	3.236E-4	2.307E-2	2.118E-3	1.186E-3	1.497E-3	1.903E-3	2.769E-3	1.99E-6	5.305E-3	6.061E-4	3.441E-3	2.706E-3	5.148E-4
1102	16.65	7.169E-5	'TTG-GGGGGGGGGGGGGGGGGGGGGGGGGGGGGGGG-GGGGGGGGG-GGG	0.055016504951485454	N	1E0	9.409E-2	1E0	5.057E-2	6.534E-2	8.064E-1	18.25	16.81	38.44	34.70	18.31	0.41	16.49	28.67	28.70	26.97	16.05	13.75	13.64	15.11	36.29	4.03	7.14	26.80	14.29	11.46	4.181E-5	6.778E-5	4.973E-7	9.169E-7	4.093E-5	1E0	7.591E-5	2.865E-6	2.846E-6	4.119E-6	8.881E-5	2.192E-4	2.301E-4	1.265E-4	7.016E-7	1.375E-1	8.77E-3	4.283E-6
1103	N/A	N/A	'-------------------------------C------------------	0.9724917475242572	Y	N/A	N/A	N/A	N/A	N/A	N/A	N/A	N/A	N/A	N/A	N/A	N/A	N/A	N/A	N/A	N/A	N/A	N/A	N/A	N/A	N/A	N/A	N/A	N/A	N/A	N/A	N/A	N/A	N/A	N/A	N/A	N/A	N/A	N/A	N/A	N/A	N/A	N/A	N/A	N/A	N/A	N/A	N/A	N/A
1104	N/A	N/A	'-------------------------------P------------------	0.9724917475242572	Y	N/A	N/A	N/A	N/A	N/A	N/A	N/A	N/A	N/A	N/A	N/A	N/A	N/A	N/A	N/A	N/A	N/A	N/A	N/A	N/A	N/A	N/A	N/A	N/A	N/A	N/A	N/A	N/A	N/A	N/A	N/A	N/A	N/A	N/A	N/A	N/A	N/A	N/A	N/A	N/A	N/A	N/A	N/A	N/A
1105	N/A	N/A	'-------------------------------V------------------	0.9724917475242572	Y	N/A	N/A	N/A	N/A	N/A	N/A	N/A	N/A	N/A	N/A	N/A	N/A	N/A	N/A	N/A	N/A	N/A	N/A	N/A	N/A	N/A	N/A	N/A	N/A	N/A	N/A	N/A	N/A	N/A	N/A	N/A	N/A	N/A	N/A	N/A	N/A	N/A	N/A	N/A	N/A	N/A	N/A	N/A	N/A
1106	N/A	N/A	'-------------------------------P------------------	0.9724917475242572	Y	N/A	N/A	N/A	N/A	N/A	N/A	N/A	N/A	N/A	N/A	N/A	N/A	N/A	N/A	N/A	N/A	N/A	N/A	N/A	N/A	N/A	N/A	N/A	N/A	N/A	N/A	N/A	N/A	N/A	N/A	N/A	N/A	N/A	N/A	N/A	N/A	N/A	N/A	N/A	N/A	N/A	N/A	N/A	N/A
1107	N/A	N/A	'-------------------------------T------------------	0.9724917475242572	Y	N/A	N/A	N/A	N/A	N/A	N/A	N/A	N/A	N/A	N/A	N/A	N/A	N/A	N/A	N/A	N/A	N/A	N/A	N/A	N/A	N/A	N/A	N/A	N/A	N/A	N/A	N/A	N/A	N/A	N/A	N/A	N/A	N/A	N/A	N/A	N/A	N/A	N/A	N/A	N/A	N/A	N/A	N/A	N/A
1108	N/A	N/A	'-------------------------------S------------------	0.9724917475242572	Y	N/A	N/A	N/A	N/A	N/A	N/A	N/A	N/A	N/A	N/A	N/A	N/A	N/A	N/A	N/A	N/A	N/A	N/A	N/A	N/A	N/A	N/A	N/A	N/A	N/A	N/A	N/A	N/A	N/A	N/A	N/A	N/A	N/A	N/A	N/A	N/A	N/A	N/A	N/A	N/A	N/A	N/A	N/A	N/A
1109	N/A	N/A	'-------------------------------P------------------	0.9724917475242572	Y	N/A	N/A	N/A	N/A	N/A	N/A	N/A	N/A	N/A	N/A	N/A	N/A	N/A	N/A	N/A	N/A	N/A	N/A	N/A	N/A	N/A	N/A	N/A	N/A	N/A	N/A	N/A	N/A	N/A	N/A	N/A	N/A	N/A	N/A	N/A	N/A	N/A	N/A	N/A	N/A	N/A	N/A	N/A	N/A
1110	N/A	N/A	'-------------------------------G------------------	0.9724917475242572	Y	N/A	N/A	N/A	N/A	N/A	N/A	N/A	N/A	N/A	N/A	N/A	N/A	N/A	N/A	N/A	N/A	N/A	N/A	N/A	N/A	N/A	N/A	N/A	N/A	N/A	N/A	N/A	N/A	N/A	N/A	N/A	N/A	N/A	N/A	N/A	N/A	N/A	N/A	N/A	N/A	N/A	N/A	N/A	N/A
1111	N/A	N/A	'-------------------------------E------------------	0.9724917475242572	Y	N/A	N/A	N/A	N/A	N/A	N/A	N/A	N/A	N/A	N/A	N/A	N/A	N/A	N/A	N/A	N/A	N/A	N/A	N/A	N/A	N/A	N/A	N/A	N/A	N/A	N/A	N/A	N/A	N/A	N/A	N/A	N/A	N/A	N/A	N/A	N/A	N/A	N/A	N/A	N/A	N/A	N/A	N/A	N/A
1112	N/A	N/A	'-------------------------------A------------------	0.9724917475242572	Y	N/A	N/A	N/A	N/A	N/A	N/A	N/A	N/A	N/A	N/A	N/A	N/A	N/A	N/A	N/A	N/A	N/A	N/A	N/A	N/A	N/A	N/A	N/A	N/A	N/A	N/A	N/A	N/A	N/A	N/A	N/A	N/A	N/A	N/A	N/A	N/A	N/A	N/A	N/A	N/A	N/A	N/A	N/A	N/A
1113	N/A	N/A	'-------------------------------I------------------	0.9724917475242572	Y	N/A	N/A	N/A	N/A	N/A	N/A	N/A	N/A	N/A	N/A	N/A	N/A	N/A	N/A	N/A	N/A	N/A	N/A	N/A	N/A	N/A	N/A	N/A	N/A	N/A	N/A	N/A	N/A	N/A	N/A	N/A	N/A	N/A	N/A	N/A	N/A	N/A	N/A	N/A	N/A	N/A	N/A	N/A	N/A
1114	6.59	1.343E-2	'VAILL-V-VLLLVLL-LVLTTTTTTTTTVVVLVVVV-VVVV-VVVVTVV-	0.13794138241472442	N	8.463E-1	8.559E-2	1E0	1E0	1E0	8.782E-1	6.21	2.68	36.05	31.87	5.31	5.44	13.37	2.24	30.09	4.65	6.70	13.26	12.30	10.36	35.80	3.94	3.64	1.43	6.72	6.48	1.817E-2	5.276E-1	7.303E-7	1.523E-6	4.001E-2	3.538E-2	2.578E-4	7.459E-1	2.148E-6	7.455E-2	1.232E-2	2.706E-4	4.189E-4	1.121E-3	7.612E-7	1.509E-1	2.063E-1	9.914E-1
1115	9.77	1.556E-3	'VVI-VIIIIIIIIVI-IIIIIIIIIIIIVVIVIIIV-SIVI-IVVVTVV-	0.123036911073322	N	7.06E-2	3.202E-2	1E0	1E0	9.918E-1	6.265E-2	12.05	3.99	34.10	29.64	6.38	8.51	13.21	1.70	28.79	7.20	10.18	12.23	18.17	9.52	33.93	6.81	7.11	2.79	10.02	7.82	4.718E-4	1.437E-1	1.018E-6	2.347E-6	1.587E-2	3.382E-3	2.769E-4	9.541E-1	2.792E-6	8.392E-3	1.234E-3	4.318E-4	4.286E-5	1.807E-3	1.049E-6	1.129E-2	8.99E-3	4.779E-1
1116	18.52	3.826E-5	'TTT-TTTTTTTTTTT-TTTTTTTTTTTTTTTTTTTT-QTTT-TTTTATT-	0.123036911073322	N	1E0	4.035E-1	1E0	1.716E-1	9.517E-1	6.147E-1	19.66	11.44	30.15	28.22	19.45	10.18	13.30	19.89	28.15	22.62	17.55	10.46	22.65	11.04	30.37	5.80	0.44	16.72	22.43	13.76	2.689E-5	6.361E-4	2.121E-6	3.151E-6	2.869E-5	1.233E-3	2.657E-4	2.512E-5	3.196E-6	1.172E-5	5.262E-5	1.062E-3	1.162E-5	7.785E-4	2.033E-6	2.572E-2	1E0	6.997E-5
1117	8.25	4.01E-3	'VVF-LLLLLLLLLLL-LLLLLLLLLLLLFLLVLLMV-EVVV-VVVVLVV-	0.123036911073322	N	1.745E-1	5.253E-1	1E0	9.996E-1	9.871E-1	9.518E-1	7.09	5.80	14.23	12.34	3.72	9.39	8.81	1.42	10.80	2.34	5.41	8.06	12.33	7.73	13.08	8.44	8.93	4.26	8.95	7.99	9.123E-3	2.57E-2	1.796E-4	4.102E-4	1.893E-1	1.946E-3	2.777E-3	9.92E-1	8.825E-4	7E-1	3.63E-2	4.565E-3	4.135E-4	5.721E-3	2.929E-4	3.542E-3	2.574E-3	1.092E-1
1118	5.57	3.166E-2	'LMT-TCCCCAAACTT-TTTTTTTTTTTTFCCTSSTT-STTT-TTTTRTT-	0.123036911073322	N	1E0	9.754E-1	1E0	9.996E-1	1E0	9.975E-1	8.50	2.40	13.99	12.33	4.54	4.18	5.11	3.97	12.24	6.05	5.96	6.24	11.94	5.14	14.02	2.37	1.63	4.09	6.68	4.61	3.403E-3	6.676E-1	1.984E-4	4.127E-4	8.257E-2	1.184E-1	4.802E-2	1.469E-1	4.314E-4	2.08E-2	2.25E-2	1.778E-2	4.962E-4	4.648E-2	1.962E-4	6.83E-1	9.673E-1	1.302E-1
1119	11.86	5.172E-4	'TTTPTTTTTTTTTTT-TTTTTTTTTTTTTTTTTTTT-STTT-TTTTRTTP	0.0491147344203261	N	1E0	9.85E-1	1E0	3.853E-1	1E0	1E0	11.12	12.18	13.49	13.12	19.02	7.70	7.60	22.39	11.52	21.12	13.62	5.64	4.78	6.84	12.98	3.85	0.48	19.39	17.73	11.28	7.467E-4	4.423E-4	2.449E-4	2.88E-4	3.272E-5	5.818E-3	6.275E-3	1.246E-5	6.099E-4	1.761E-5	2.32E-4	2.971E-2	6.572E-2	1.1E-2	3.059E-4	1.654E-1	1E0	2.919E-5
1120	7.46	6.937E-3	'VVILVVVVVIIIVII-IIIIIIIIIIIIIVVIVVII-QIII-IIIIVIIA	0.0491147344203261	N	1.612E-1	1.752E-1	1E0	1E0	9.561E-1	6.619E-1	7.49	4.64	30.60	26.83	4.56	8.36	12.33	1.15	24.62	4.24	7.30	9.09	17.62	6.97	27.10	6.75	7.42	2.63	8.33	7.23	6.762E-3	7.502E-2	1.941E-6	4.255E-6	8.1E-2	3.714E-3	4.134E-4	9.996E-1	7.083E-6	1.114E-1	7.767E-3	2.34E-3	5.13E-5	9.967E-3	4.009E-6	1.183E-2	7.119E-3	5.547E-1
1121	15.06	1.291E-4	'GGGSGGGGGGGGGGG-GGGGGGGGGGGGGGGGGGGG-EGGG-GGGGGGGG	0.0491147344203261	N	1E0	9.047E-1	1E0	2.585E-2	4.214E-1	5.515E-2	11.57	16.09	14.12	15.37	15.75	0.42	14.42	22.39	13.31	16.81	9.87	8.48	17.25	11.39	17.04	5.45	14.74	24.39	16.11	20.75	5.963E-4	8.753E-5	1.876E-4	1.146E-4	9.907E-5	1E0	1.66E-4	1.244E-5	2.648E-4	6.76E-5	1.476E-3	3.444E-3	5.812E-5	6.497E-4	6.247E-5	3.517E-2	1.461E-4	7.496E-6
1122	11.44	6.36E-4	'YYYYYYYYYYYYYYY-YYYYYYYYYYYYFYYYYYYY-AYYY-YYYYYYY-	0.09242772831849555	N	1E0	1E0	1E0	2.12E-1	1E0	1.182E-1	21.16	8.59	28.49	26.39	9.17	11.80	13.66	10.50	28.37	15.24	15.86	11.06	24.99	10.27	30.50	9.10	6.39	9.18	9.57	0.61	1.742E-5	3.208E-3	2.975E-6	4.694E-6	2.233E-3	5.306E-4	2.282E-4	1.035E-3	3.047E-6	1.203E-4	9.53E-5	7.713E-4	6.481E-6	1.177E-3	1.983E-6	2.321E-3	1.569E-2	2.219E-3
1123	N/A	N/A	'---I----------------------------------------------	0.9693908172451735	Y	N/A	N/A	N/A	N/A	N/A	N/A	N/A	N/A	N/A	N/A	N/A	N/A	N/A	N/A	N/A	N/A	N/A	N/A	N/A	N/A	N/A	N/A	N/A	N/A	N/A	N/A	N/A	N/A	N/A	N/A	N/A	N/A	N/A	N/A	N/A	N/A	N/A	N/A	N/A	N/A	N/A	N/A	N/A	N/A
1124	11.15	7.349E-4	'GGGRGGGGGGGGGGG-GGGGGGGGGGGGGGGGGGGG-GGGG-GGGG-GG-	0.10263078923677103	N	1E0	1E0	1E0	2.52E-1	4.139E-1	6.736E-2	8.39	15.23	9.62	11.10	14.68	0.43	11.29	19.69	8.57	11.21	8.93	6.74	16.09	8.20	10.55	5.14	14.60	22.71	14.09	19.76	3.647E-3	1.21E-4	1.701E-3	7.564E-4	1.499E-4	1E0	6.854E-4	2.665E-5	3.24E-3	7.142E-4	2.588E-3	1.188E-2	8.767E-5	4.15E-3	1.01E-3	4.674E-2	1.545E-4	1.144E-5
1125	18.75	3.561E-5	'DDDNDDDDDDDDDDD-DDDDDDDDDDDDDDDDDDDD-DDDD-DDDD-DD-	0.10263078923677103	N	8.805E-3	1.652E-2	7.418E-2	2.385E-2	3.497E-1	5.078E-3	24.56	18.68	0.36	23.26	22.75	17.58	14.55	24.79	14.94	25.46	20.97	8.74	33.30	15.80	15.85	13.30	14.85	23.53	26.20	18.82	7.186E-6	3.64E-5	1E0	9.94E-6	1.134E-5	5.199E-5	1.579E-4	6.809E-6	1.352E-4	5.802E-6	1.836E-5	2.902E-3	1.172E-6	9.753E-5	9.553E-5	2.664E-4	1.399E-4	9.27E-6
1126	4.17	1.199E-1	'IIYKKMMMMKKKRKK-KKKKKKKKKKKKMTTKKKVK-KAKT-TKKK-KK-	0.10263078923677103	N	1E0	1E0	9.994E-1	1E0	1E0	1E0	5.05	5.00	4.32	5.65	3.17	5.81	2.22	3.30	1.47	2.68	2.68	2.72	11.56	2.13	1.82	4.11	4.63	4.90	4.35	4.23	5.08E-2	5.3E-2	1.026E-1	2.935E-2	3.335E-1	2.548E-2	7.56E-1	2.916E-1	9.884E-1	5.312E-1	5.316E-1	5.118E-1	5.978E-4	7.98E-1	9.236E-1	1.273E-1	7.569E-2	5.87E-2
1127	6.66	1.269E-2	'YYTVTVVVVTTTVFF-YYYTTTTTTTTTVVVVTTVVAVVIV-VVVV-VV-	0.08842652795838751	N	9.999E-1	5.476E-1	1E0	1E0	1E0	7.64E-1	9.06	1.62	29.38	26.26	4.82	4.95	12.45	3.32	26.67	6.41	7.96	9.00	14.95	6.90	29.00	3.00	1.75	1.06	5.96	3.85	2.387E-3	9.694E-1	2.474E-6	4.834E-6	6.288E-2	5.564E-2	3.893E-4	2.848E-1	4.41E-6	1.544E-2	4.857E-3	2.466E-3	1.346E-4	1.055E-2	2.678E-6	3.911E-1	9.423E-1	9.999E-1
1128	20.24	2.267E-5	'PPPPPPPPPPPPPPP-PPPPPPPPPPPPPPPPPPPPP-PPP-PPPP-PP-	0.10123036911073321	N	2.307E-1	6.878E-1	1E0	2.743E-2	1.781E-3	2.457E-3	20.00	20.21	41.24	38.89	22.47	20.27	19.31	28.75	31.81	26.92	17.48	17.41	0.14	17.67	41.48	17.50	17.77	27.21	25.36	19.95	2.434E-5	2.288E-5	3.27E-7	4.643E-7	1.221E-5	2.247E-5	2.995E-5	2.819E-6	1.542E-6	4.172E-6	5.382E-5	5.509E-5	1E0	5.043E-5	3.159E-7	5.343E-5	4.885E-5	3.909E-6
1129	3.58	2.199E-1	'VVHANEEIIKKKQVI-QQQQQRHHHQLLRRKQEEQNE-QQQ-QQQQ-QQ-	0.10123036911073321	N	1E0	1E0	1E0	1E0	1E0	1E0	4.60	4.23	3.81	3.35	3.47	5.85	2.00	2.57	2.55	2.55	2.55	2.24	8.17	1.06	3.20	4.19	4.00	3.68	5.69	3.92	7.841E-2	1.129E-1	1.73E-1	2.776E-1	2.445E-1	2.471E-2	8.572E-1	5.829E-1	5.9E-1	5.925E-1	5.911E-1	7.472E-1	4.229E-3	9.999E-1	3.235E-1	1.177E-1	1.421E-1	1.983E-1
1130	19.53	2.798E-5	'GGTTSTTTTTTTTTT-TTTTTTTTTSTTTTTTTTTTG-TTT-TTTT-TT-	0.10123036911073321	N	1E0	8.585E-2	1E0	9.005E-1	9.068E-1	9.998E-1	21.02	20.84	37.97	32.88	21.62	6.07	13.60	32.67	28.60	30.62	18.12	12.00	15.98	11.28	35.77	2.56	0.69	30.80	10.60	7.00	1.813E-5	1.904E-5	5.357E-7	1.264E-6	1.533E-5	2.043E-2	2.339E-4	1.315E-6	2.904E-6	1.936E-6	4.355E-5	4.828E-4	9.104E-5	6.885E-4	7.649E-7	5.876E-1	1E0	1.868E-6
1131	10.08	1.303E-3	'AAWSWWWWWWWWWWW-WWWWWWWWWWWWWAWWWWWWW-WWW-WWWW-WW-	0.10123036911073321	N	1E0	4.941E-2	1E0	9.883E-1	1E0	9.986E-1	10.29	8.85	43.17	36.79	5.10	7.87	15.96	9.38	35.55	9.78	6.65	18.24	18.26	14.21	44.08	5.92	5.15	10.32	1.24	9.88	1.165E-3	2.715E-3	2.488E-7	6.472E-7	4.825E-2	5.174E-3	9.199E-5	1.959E-3	7.943E-7	1.551E-3	1.276E-2	4.184E-5	4.158E-5	1.811E-4	2.197E-7	2.327E-2	4.619E-2	1.142E-3
1132	2.85	4.551E-1	'LLYTSQQQQEEEQNN-NNNLTQLLLLLLIMMIPPTLV-IIM-IIII-VV-	0.10123036911073321	N	1E0	1E0	1E0	1E0	1E0	1E0	3.59	2.57	6.56	5.78	2.26	4.17	2.84	1.34	5.83	1.87	2.21	2.12	3.77	1.43	6.69	3.15	2.85	2.02	4.20	2.50	2.168E-1	5.82E-1	1.376E-2	2.634E-2	7.394E-1	1.197E-1	4.581E-1	9.961E-1	2.512E-2	9.053E-1	7.614E-1	8.028E-1	1.792E-1	9.915E-1	1.241E-2	3.379E-1	4.52E-1	8.494E-1
1133	16.63	7.212E-5	'TTGGGGGGGGGGGGG-GGGGGGGGGGGGGGGGGGGGG-GGG-GGGG-GG-	0.10123036911073321	N	1E0	9.409E-2	1E0	5.492E-2	7.013E-2	8.305E-1	18.15	16.83	38.50	34.72	18.29	0.43	16.43	28.69	28.71	26.95	15.98	13.77	13.45	15.05	36.32	3.97	7.02	26.82	14.13	11.28	4.31E-5	6.728E-5	4.928E-7	9.142E-7	4.12E-5	1E0	7.743E-5	2.852E-6	2.838E-6	4.137E-6	9.109E-5	2.172E-4	2.489E-4	1.293E-4	6.982E-7	1.463E-1	9.602E-3	4.257E-6
1134	12.67	3.526E-4	'KKKQKKKKKRRRKRR-RRRRRRRRRRRRKKKKKKRKD-KKK-KKKR-KK-	0.10123036911073321	N	1.506E-2	1.609E-1	4.688E-1	5.483E-1	7.292E-1	8.637E-1	18.04	19.71	9.23	10.15	17.63	14.56	6.59	22.91	0.97	20.42	13.00	6.90	23.25	5.28	2.47	11.01	12.86	24.27	10.43	12.48	4.462E-5	2.647E-5	2.151E-3	1.254E-3	5.11E-5	1.571E-4	1.338E-2	1.086E-5	1E0	2.147E-5	3.032E-4	1.051E-2	9.955E-6	4.113E-2	6.31E-1	7.901E-4	3.238E-4	7.712E-6
1135	4.99	5.354E-2	'FFLTLIILLLLLILL-LLLVLLVVVLLLALITMIIM--IAI-MTTT-TT-	0.11543463038911674	N	9.356E-1	1.378E-1	1E0	1E0	1E0	9.882E-1	4.92	4.00	33.51	30.24	2.80	5.06	12.92	1.58	28.14	2.22	3.98	11.60	11.19	9.11	32.51	4.04	4.55	3.91	4.45	6.78	5.728E-2	1.419E-1	1.13E-6	2.084E-6	4.748E-1	5.011E-2	3.144E-4	9.764E-1	3.199E-6	7.552E-1	1.446E-1	5.868E-4	7.206E-4	2.31E-3	1.355E-6	1.368E-1	8.17E-2	1.56E-1
1136	12.35	4.081E-4	'LLIIAIIIIIIIVIL-LLLLLLLLLLLLIIIIIIVI--VIV-IIII-II-	0.11543463038911674	N	1.993E-2	2.125E-2	1E0	9.982E-1	5.378E-1	7.885E-1	7.99	7.86	38.65	32.34	5.90	13.39	15.88	0.79	28.35	2.90	8.93	16.27	23.30	13.19	34.25	11.82	12.60	4.89	12.10	12.05	4.765E-3	5.234E-3	4.82E-7	1.397E-6	2.376E-2	2.558E-4	9.474E-5	1E0	3.062E-6	4.338E-1	2.584E-3	8.217E-5	9.845E-6	2.788E-4	9.925E-7	5.253E-4	3.633E-4	5.874E-2
1137	10.03	1.346E-3	'VVTAAAAAAAAAAAA-AAAASAAAASSSTAAAAAAA--AAA-AAAA-AA-	0.11543463038911674	N	9.227E-1	9.98E-2	1E0	3.182E-1	9.937E-1	1E0	1.33	4.89	41.48	37.25	8.87	6.04	14.07	6.32	32.22	6.54	7.52	16.02	11.38	13.43	40.45	5.52	6.77	5.73	11.60	11.07	9.964E-1	5.885E-2	3.158E-7	6.003E-7	2.684E-3	2.107E-2	1.919E-4	1.662E-2	1.428E-6	1.393E-2	6.624E-3	8.969E-5	6.549E-4	2.51E-4	3.67E-7	3.309E-2	1.167E-2	2.744E-2
1138	12.03	4.761E-4	'CCSAASSSSAAASAA-AAAAAAAAAAAACAASAASS--SSS-SSSS-SS-	0.11543463038911674	N	1E0	2.839E-1	1E0	2.28E-2	1E0	1E0	3.23	4.33	37.28	35.15	14.37	4.60	14.07	10.38	31.03	11.37	11.20	13.14	9.80	12.65	37.61	2.78	5.51	7.54	19.49	14.87	3.131E-1	1.015E-1	5.975E-7	8.489E-7	1.698E-4	7.78E-2	1.917E-4	1.106E-3	1.787E-6	6.591E-4	7.175E-4	2.85E-4	1.529E-3	3.55E-4	5.674E-7	4.833E-1	3.321E-2	6.543E-3
1139	4.72	6.951E-2	'VVLFIFFCCTTTFTT-TTTGGGGGGGGGIFFCFFCC--CCC-CCCC-CC-	0.11543463038911674	N	9.884E-1	3.27E-1	1E0	1E0	1E0	1E0	5.35	1.49	30.42	27.99	2.90	2.52	11.86	2.19	25.89	3.77	5.00	8.19	8.30	6.43	28.84	1.89	2.67	2.26	4.05	4.42	3.85E-2	9.864E-1	2.014E-6	3.305E-6	4.341E-1	6.051E-1	5.165E-4	7.719E-1	5.254E-6	1.807E-1	5.316E-2	4.167E-3	3.871E-3	1.524E-2	2.767E-6	9.001E-1	5.332E-1	7.396E-1
1140	8.04	4.62E-3	'LLLFFCCCCFFFCFF-FFFFFFFFFFFFSCCFCCFF--FFF-FFFF-FF-	0.11543463038911674	N	1.506E-1	1.224E-1	1E0	1E0	1E0	3.262E-1	10.82	3.37	28.01	26.27	1.35	6.62	13.10	4.43	24.85	5.48	6.25	8.63	14.85	8.11	26.61	5.50	6.91	6.36	7.97	8.90	8.725E-4	2.716E-1	3.292E-6	4.82E-6	9.957E-1	1.313E-2	2.906E-4	9.255E-2	6.706E-6	3.432E-2	1.764E-2	3.12E-3	1.399E-4	4.412E-3	4.463E-6	3.362E-2	1.04E-2	1.614E-2
1141	10.30	1.159E-3	'GGSAAAAAASSSSST-TTTAAAAAAAAAAAASAASS--SSS-SSSS-SS-	0.11543463038911674	N	1E0	2.473E-1	1E0	8.354E-2	1E0	9.973E-1	3.52	5.44	38.27	35.96	10.57	3.09	13.59	8.23	31.50	8.15	8.57	13.70	10.01	12.39	38.96	2.88	6.41	8.07	14.08	12.58	2.328E-1	3.536E-2	5.109E-7	7.416E-7	9.965E-4	3.581E-1	2.352E-4	4.045E-3	1.633E-6	4.288E-3	3.244E-3	2.239E-4	1.358E-3	4.008E-4	4.592E-7	4.391E-1	1.554E-2	4.506E-3
1142	11.93	4.979E-4	'FFMVILLLLLLLLLL-LLLLLLLLLLLLLLLVLLII--VVV-VVVV-VV-	0.11543463038911674	N	2.69E-2	2.132E-2	1E0	9.969E-1	9.521E-1	9.015E-1	7.49	7.13	38.01	33.36	5.43	12.00	15.55	1.61	28.66	2.34	7.93	15.29	15.64	13.16	35.01	11.26	12.14	5.04	11.87	11.51	6.778E-3	8.831E-3	5.322E-7	1.16E-6	3.562E-2	4.833E-4	1.068E-4	9.713E-1	2.873E-6	6.979E-1	4.967E-3	1.182E-4	1.033E-4	2.826E-4	8.704E-7	6.966E-4	4.521E-4	5.133E-2
1143	8.36	3.733E-3	'IIVVILLLLIIILII-IIILLLLLLLLLAAAFLLFF--FFF-FFFF-FF-	0.11543463038911674	N	1.355E-1	5.947E-2	1E0	1E0	9.755E-1	9.976E-1	4.60	5.42	34.81	30.57	3.17	8.19	13.61	2.07	26.64	1.85	5.39	12.43	15.40	10.22	31.04	7.49	8.52	4.55	7.96	9.16	7.81E-2	3.613E-2	8.996E-7	1.955E-6	3.318E-1	4.179E-3	2.327E-4	8.296E-1	4.434E-6	9.117E-1	3.699E-2	3.945E-4	1.133E-4	1.209E-3	1.784E-6	6.76E-3	3.348E-3	8.18E-2
1144	11.04	7.774E-4	'AAGGGGGGGGGGGGG-GGGGGGGGGGGGLGGAGGAA-GAAA-AAAA-AAG	0.059317795338601584	N	1E0	1.552E-1	1E0	3.313E-1	1E0	4.358E-1	2.96	9.47	39.78	37.90	9.61	1.38	14.63	11.18	32.80	6.07	7.37	14.57	10.45	13.30	41.61	4.50	10.29	13.53	10.91	15.24	4.094E-1	1.863E-3	4.054E-7	5.415E-7	1.708E-3	9.943E-1	1.527E-4	7.254E-4	1.285E-6	2.051E-2	7.42E-3	1.568E-4	1.066E-3	2.656E-4	3.099E-7	8.651E-2	1.16E-3	2.405E-4
1145	7.32	7.669E-3	'FFCMIIIIIVVVIVV-VVVIIVIIIIIIVIIIIIII-SIII-IIII-IIA	0.059317795338601584	N	1.553E-1	4.495E-2	1E0	1E0	9.928E-1	7.203E-1	6.21	4.32	35.42	30.80	4.25	7.22	13.11	0.77	28.02	3.48	6.76	12.36	15.18	9.55	33.24	6.14	6.99	3.00	7.42	7.84	1.829E-2	1.033E-1	8.116E-7	1.867E-6	1.103E-1	8.264E-3	2.894E-4	1E0	3.281E-6	2.429E-1	1.174E-2	4.067E-4	1.232E-4	1.774E-3	1.185E-6	1.94E-2	9.812E-3	3.915E-1
1146	5.88	2.41E-2	'CCAASSSSSSSSSAS-SSSSSSSSSSSSASSSSSSS-ESSS-SSSS-SSL	0.059317795338601584	N	1E0	9.703E-1	1E0	6.037E-1	1E0	1E0	5.65	4.32	15.97	13.82	5.89	2.32	5.65	5.87	13.33	5.44	5.04	6.11	10.10	5.04	17.23	0.98	4.47	6.84	8.23	7.78	2.947E-2	1.025E-1	9.136E-5	2.131E-4	2.383E-2	7.062E-1	2.938E-2	2.437E-2	2.623E-4	3.545E-2	5.14E-2	1.976E-2	1.294E-3	5.128E-2	5.866E-5	1E0	8.857E-2	1.099E-2
1147	6.93	1.03E-2	'TTFFFFFFFFFFFFF-FFFFFFFFFFFFFFFFFFFF-EFFF-FFFFLFFY	0.0491147344203261	N	8.424E-1	6.193E-1	1E0	6.928E-1	1E0	1.968E-1	12.96	5.73	13.64	13.23	0.52	8.31	6.24	4.12	12.48	5.76	6.75	9.02	18.38	7.59	13.27	6.00	5.59	7.10	4.65	5.24	3.096E-4	2.74E-2	2.296E-4	2.744E-4	1E0	3.841E-3	1.783E-2	1.258E-1	3.846E-4	2.667E-2	1.179E-2	2.444E-3	4.007E-5	6.323E-3	2.701E-4	2.178E-2	3.111E-2	9.047E-3
1148	9.85	1.485E-3	'FFFFFFFFFFFFFFF-FFFFFFFFFFFFFFFFFFFF-LFFF-FFFFYFFA	0.0491147344203261	N	5.737E-2	4.204E-2	1E0	8.679E-1	1E0	6.469E-1	9.37	6.99	31.67	28.50	0.48	9.36	15.19	6.21	25.50	6.24	6.72	11.64	19.64	11.36	28.36	8.63	10.32	8.02	9.36	10.82	1.978E-3	9.835E-3	1.583E-6	2.967E-6	1E0	1.987E-3	1.227E-4	1.816E-2	5.752E-6	1.78E-2	1.208E-2	5.749E-4	2.71E-5	6.612E-4	3.057E-6	3.125E-3	1.143E-3	4.665E-3
1149	8.95	2.553E-3	'QQAAAAAAAAAAAAA-AAAAAAAAAAAAQAAAAAAA-AAAA-AAAASAAP	0.0491147344203261	N	9.999E-1	9.884E-1	1E0	4.607E-1	1E0	7.642E-1	0.76	8.72	27.30	27.38	8.61	4.18	11.43	9.73	22.68	6.03	5.82	4.97	7.58	5.88	23.84	5.25	9.17	11.48	10.60	11.78	1E0	2.951E-3	3.833E-6	3.765E-6	3.171E-3	1.187E-1	6.388E-4	1.592E-3	1.154E-5	2.123E-2	2.529E-2	5.477E-2	6.377E-3	2.402E-2	8.582E-6	4.212E-2	2.224E-3	6.224E-4
1150	12.46	3.884E-4	'AALLLLLLLLLLLLL-LLLLLLLLLLLLLLLLLLLL-VLLL-LLLLYLLI	0.0491147344203261	N	6.732E-2	4.267E-2	1E0	9.996E-1	1.316E-1	9.897E-1	6.38	10.72	37.86	30.77	6.24	14.03	15.68	4.50	27.92	0.53	6.78	15.79	28.16	11.66	33.22	11.57	13.21	9.05	10.81	13.79	1.581E-2	9.213E-4	5.449E-7	1.88E-6	1.781E-2	1.947E-4	1.02E-4	8.616E-2	3.351E-6	1E0	1.153E-2	9.774E-5	3.188E-6	5.689E-4	1.19E-6	5.944E-4	2.769E-4	2.394E-3
1151	7.73	5.704E-3	'AAPPPPPPPPPPPPP-PPPPPPPPPPPPPPPPPPPP-RPPP-PPPPQPPA	0.0491147344203261	N	1E0	1E0	1E0	6.197E-1	8.618E-1	2.221E-1	5.36	7.41	14.13	13.97	7.79	8.14	6.98	8.58	10.85	7.37	5.28	5.56	0.72	6.02	13.81	6.98	7.68	8.84	10.63	9.05	3.803E-2	7.18E-3	1.869E-4	2E-4	5.49E-3	4.309E-3	9.909E-3	3.225E-3	8.588E-4	7.397E-3	4.108E-2	3.175E-2	1E0	2.134E-2	2.142E-4	9.92E-3	5.929E-3	2.735E-3
1152	7.61	6.225E-3	'NNAAAAAAAAAAAAALAAAAAAAAAAAAAAAAAAAA-QAAA-AAAAVAAP	0.04081224367310193	N	9.994E-1	9.88E-1	1E0	2.703E-1	1E0	9.57E-1	0.75	6.52	27.49	27.40	8.25	4.63	11.25	7.78	22.63	6.22	5.77	5.12	6.53	6.05	23.61	4.82	7.43	8.44	11.38	10.40	1E0	1.413E-2	3.681E-6	3.754E-6	4.003E-3	7.56E-2	6.997E-4	5.503E-3	1.17E-5	1.814E-2	2.648E-2	4.753E-2	1.405E-2	2.076E-2	9.09E-6	6.338E-2	7.078E-3	3.524E-3
1153	9.74	1.591E-3	'TTGGGGG-GGGGGGGGGGGGGGGGGGGGGGGGGGGG-KGGG-GGGGCGGG	0.06301890567170151	N	1E0	9.338E-1	1E0	1.814E-1	2.138E-1	9.144E-1	11.31	8.42	13.86	14.57	9.77	0.44	8.93	14.19	11.50	13.91	9.36	6.39	10.83	9.01	14.22	2.89	5.62	13.38	9.70	8.69	6.778E-4	3.579E-3	2.091E-4	1.566E-4	1.562E-3	1E0	2.583E-3	1.826E-4	6.169E-4	2.049E-4	1.991E-3	1.568E-2	8.71E-4	2.463E-3	1.806E-4	4.364E-1	3.007E-2	2.573E-4
1154	5.44	3.53E-2	'QQIIIII-IIIIIIIIIIIIIIIIIIIIIIIIIIII-PIII-IIIILIIA	0.06301890567170151	N	8.068E-1	7.631E-1	1E0	9.999E-1	9.999E-1	9.76E-1	5.62	4.13	26.61	25.00	3.02	6.74	11.60	0.46	23.64	2.34	3.99	5.53	8.85	4.04	24.39	5.36	5.14	2.63	5.90	4.37	3.01E-2	1.249E-1	4.463E-6	6.474E-6	3.842E-1	1.193E-2	5.866E-4	1E0	9.034E-6	6.97E-1	1.431E-1	3.262E-2	2.712E-3	1.36E-1	7.5E-6	3.826E-2	4.67E-2	5.524E-1
1155	8.73	2.924E-3	'IILLLLL-LLLLLLLLLLLLLLLLLLLLLLLLLLLL-VLLL-LLLLLLLP	0.06301890567170151	N	3.14E-1	8.598E-2	1E0	9.315E-1	1E0	1E0	7.55	7.46	34.24	32.09	4.14	11.43	13.24	2.14	27.29	0.52	4.83	12.30	6.80	10.25	32.19	9.80	9.31	5.28	8.11	7.74	6.517E-3	6.952E-3	9.926E-7	1.464E-6	1.23E-1	6.377E-4	2.734E-4	7.966E-1	3.844E-6	1E0	6.228E-2	4.183E-4	1.135E-2	1.188E-3	1.436E-6	1.53E-3	2.043E-3	4.085E-2
1156	18.10	4.378E-5	'SSGGGGG-GGGGGGGGGGGGGGGGGGGGGGGGGGGG-GGGG-GGGG-GGG	0.073221966589977	N	1E0	1.035E-1	1E0	8.766E-3	4.222E-2	9.09E-2	18.47	16.76	36.86	34.69	17.15	0.37	18.16	26.34	28.72	24.48	14.30	12.63	18.04	15.60	36.50	5.53	12.88	26.20	18.05	19.45	3.886E-5	6.896E-5	6.4E-7	9.195E-7	6.011E-5	1E0	4.303E-5	4.747E-6	2.836E-6	7.341E-6	1.747E-4	3.595E-4	4.469E-5	1.05E-4	6.785E-7	3.263E-2	3.2E-4	4.9E-6
1157	8.42	3.581E-3	'VVSTSSSVSSSSSSSSSSSSSSSSSSSSSSSSSSSS-TSSS-SSSS-SSP	0.05101530459137742	N	1E0	5.196E-1	1E0	4.526E-1	1E0	1E0	5.49	2.34	36.05	33.04	9.16	2.38	12.48	6.87	29.68	8.11	8.72	11.68	7.12	9.72	35.93	0.69	2.38	4.60	10.56	7.51	3.38E-2	6.971E-1	7.309E-7	1.229E-6	2.233E-3	6.778E-1	3.846E-4	1.074E-2	2.331E-6	4.401E-3	2.952E-3	5.628E-4	8.875E-3	1.606E-3	7.445E-7	1E0	6.772E-1	7.785E-2
1158	13.08	2.932E-4	'GGGGGGGKGGGGGGGGGGGGGGGGGGGGGGGGGGGG-GGGG-GGGG-GGA	0.05101530459137742	N	1E0	9.951E-1	1E0	1.456E-1	8.548E-1	3.045E-2	6.75	18.49	12.09	11.53	17.98	0.40	13.05	23.90	10.13	13.11	10.96	6.20	18.63	7.55	14.08	6.47	17.83	27.47	17.35	24.16	1.184E-2	3.866E-5	4.628E-4	6.078E-4	4.56E-5	1E0	2.97E-4	8.46E-6	1.273E-3	2.895E-4	8.12E-4	1.841E-2	3.691E-5	6.486E-3	1.911E-4	1.475E-2	4.781E-5	3.693E-6
1159	12.61	3.627E-4	'LLFFFFFVFLLLFFFFFFFFFFFFFFFFFFFFFFFF--FFF-FFFF-FF-	0.10713213964189257	N	2.375E-2	1.429E-2	1E0	1.772E-1	1E0	8.57E-2	14.50	9.96	32.27	29.29	0.91	12.45	16.16	7.15	27.44	7.22	8.24	13.07	19.76	12.37	31.59	11.35	13.15	11.13	10.83	12.77	1.609E-4	1.4E-3	1.415E-6	2.52E-6	1E0	3.906E-4	8.546E-5	8.701E-3	3.718E-6	8.262E-3	4.036E-3	2.949E-4	2.609E-5	4.058E-4	1.606E-6	6.648E-4	2.845E-4	7.443E-4
1160	11.89	5.081E-4	'TTAAAAAIAAAAAAAAAAAAAAAAAAAAAAAAAAAA--AAA-AAAA-AA-	0.10713213964189257	N	5.192E-1	6.468E-2	1E0	2.988E-1	5.972E-1	9.989E-1	0.84	8.25	43.24	37.74	9.14	9.18	15.48	7.65	32.43	6.68	7.49	17.52	16.77	14.58	41.18	8.70	10.65	8.84	13.02	14.01	1E0	4.015E-3	2.462E-7	5.551E-7	2.266E-3	2.219E-3	1.1E-4	6.04E-3	1.374E-6	1.249E-2	6.8E-3	5.303E-5	6.867E-5	1.561E-4	3.297E-7	2.988E-3	9.563E-4	2.724E-3
1161	14.55	1.58E-4	'LLLLLLLKLLLLLLLLLLLLLLLLLLLLLLLLLLLL--LLL-LLLL-LL-	0.10713213964189257	N	3.438E-1	8.477E-1	1E0	4.082E-2	3.782E-2	4.779E-1	19.94	21.42	15.26	14.47	9.70	27.19	10.05	9.77	9.22	0.26	4.84	13.07	32.99	7.49	9.74	20.79	19.90	18.44	17.51	14.63	2.471E-5	1.618E-5	1.192E-4	1.632E-4	1.625E-3	3.923E-6	1.33E-3	1.558E-3	2.16E-3	1E0	6.178E-2	2.944E-4	1.24E-6	6.77E-3	1.585E-3	1.933E-5	2.506E-5	3.926E-5
1162	11.16	7.312E-4	'MMQKQKKRKKKKKKKKKKKKKKKKKKKKKKKKKKKK--KKK-KKKK-KK-	0.10713213964189257	N	7.855E-1	8.457E-1	6.63E-1	3.549E-1	5.479E-1	9.681E-1	13.03	16.55	8.87	11.97	9.57	17.42	7.42	11.44	0.71	6.18	5.68	7.44	26.62	4.54	2.33	13.52	15.03	16.53	10.88	12.45	2.999E-4	7.421E-5	2.682E-3	4.902E-4	1.752E-3	5.482E-5	7.141E-3	6.359E-4	1E0	1.863E-2	2.874E-2	7.037E-3	4.457E-6	8.312E-2	7.006E-1	2.421E-4	1.303E-4	7.484E-5
1163	13.06	2.954E-4	'MMVVVVVLVVVVVVVVVVVVVVVVVVVVVVVVVVVV--VVV-VVVV-VV-	0.10713213964189257	N	2.254E-2	1.952E-2	1E0	1E0	1E0	1.079E-1	13.19	5.64	36.20	31.12	11.36	13.44	13.82	5.61	28.82	9.89	13.15	12.98	18.35	10.70	35.18	10.84	10.50	1.04	17.84	11.18	2.792E-4	2.97E-2	7.128E-7	1.758E-6	6.599E-4	2.502E-4	2.126E-4	3.036E-2	2.778E-6	1.452E-3	2.847E-4	3.067E-4	4.036E-5	9.33E-4	8.448E-7	8.634E-4	1.038E-3	9.999E-1
1164	10.44	1.072E-3	'EESQQQQKQQQQQQQQQQQQQQQQQQQQHQQQQQQQ--QQQ-QQQQ-QQ-	0.10713213964189257	N	1.123E-1	9.501E-1	1E0	1E0	9.989E-1	3.216E-1	13.35	16.74	10.32	5.83	14.52	9.24	6.94	20.26	6.00	15.06	9.08	5.71	19.53	0.62	9.23	7.03	12.60	22.90	10.56	15.65	2.604E-4	6.94E-5	1.146E-3	2.517E-2	1.594E-4	2.128E-3	1.019E-2	2.249E-5	2.17E-2	1.288E-4	2.35E-3	2.793E-2	2.798E-5	1E0	2.141E-3	9.54E-3	3.642E-4	1.089E-5
1165	15.93	9.293E-5	'EEKEQQQQQEEEQEEEEEEEEEEEEEEEQQQQQQQH--QQQ-QQQQ-QQ-	0.10713213964189257	N	9.855E-3	8.498E-1	1E0	1E0	9.917E-1	2.384E-1	22.75	25.62	7.91	2.67	25.91	16.13	6.83	33.49	4.88	30.13	19.87	5.55	19.64	1.63	7.21	12.38	14.64	33.48	16.01	15.84	1.134E-5	5.599E-6	5.048E-3	5.345E-1	5.229E-6	8.625E-5	1.111E-2	1.134E-6	5.934E-2	2.129E-6	2.526E-5	3.201E-2	2.703E-5	9.669E-1	8.3E-3	4.029E-4	1.519E-4	1.136E-6
1166	9.95	1.407E-3	'EEQQQQQKQQQQHQQQQQQQQQQQQQQQNHHKHHKK--KKK-KKKK-KK-	0.10713213964189257	N	1.718E-2	9.509E-1	1E0	1E0	1E0	9.753E-1	20.40	21.80	6.21	4.70	22.29	12.69	3.51	28.94	2.35	26.97	17.82	3.74	15.83	1.65	4.17	9.59	9.85	28.17	10.04	9.73	2.165E-5	1.458E-5	1.825E-2	7.065E-2	1.28E-5	3.489E-4	2.352E-1	2.708E-6	6.922E-1	4.119E-6	4.797E-5	1.863E-1	9.625E-5	9.638E-1	1.193E-1	1.728E-3	1.486E-3	3.179E-6
1167	10.55	1.011E-3	'NNKHQQQKQHHHQHHHHHHHHHHHHHHHHQQQQQQQ--QQQ-QQQQ-QQ-	0.10713213964189257	N	1.537E-2	9.225E-1	1E0	1E0	1E0	9.999E-1	20.49	21.43	9.19	7.05	22.68	12.58	2.32	29.43	5.48	27.86	18.25	3.42	15.55	1.66	8.13	9.22	8.20	28.05	11.72	8.68	2.107E-5	1.615E-5	2.206E-3	9.368E-3	1.153E-5	3.677E-4	7.082E-1	2.452E-6	3.408E-2	3.397E-6	4.181E-5	2.584E-1	1.071E-4	9.618E-1	4.331E-3	2.157E-3	4.153E-3	3.26E-6
1168	20.83	1.909E-5	'KKKRRRRKRRRRRRRRRRRRRRRRRRRRRRRRRRRR--RRR-RRRRRRR-	0.09692907872361708	N	7.156E-3	1.521E-2	2.488E-3	2.482E-2	1.164E-1	8.262E-1	22.89	27.32	21.04	20.63	21.17	24.18	11.50	26.39	4.11	20.23	14.56	14.33	32.27	11.67	0.58	19.99	23.38	31.59	19.87	22.17	1.092E-5	3.819E-6	1.803E-5	2.023E-5	1.736E-5	7.897E-6	6.16E-4	4.692E-6	1.268E-1	2.274E-5	1.574E-4	1.722E-4	1.416E-6	5.652E-4	1E0	2.437E-5	9.625E-6	1.606E-6
1169	10.78	8.906E-4	'NNEQQQQRQQQQQQQQQQQQQQQQQQQQQQQQQQQQ-PQQQ-QQQQKQQ-	0.08412523757127138	N	2.248E-2	9.25E-1	1E0	1E0	1E0	7.314E-1	18.36	19.50	7.85	5.53	20.09	11.92	4.19	26.31	5.67	24.56	15.67	3.33	13.78	0.65	8.08	8.87	9.17	25.59	11.40	10.13	4.023E-5	2.825E-5	5.268E-3	3.262E-2	2.367E-5	5.023E-4	1.172E-1	4.781E-6	2.901E-2	7.196E-6	1.023E-4	2.827E-1	2.161E-4	1E0	4.482E-3	2.687E-3	2.231E-3	5.63E-6
1170	13.39	2.561E-4	'QQKKKKKQKKKKKKKKKKKKKKKKKKKKKKKKKKKK-GKKK-KKKKEKK-	0.08412523757127138	N	3.66E-2	2.031E-1	7.01E-1	9.812E-1	9.816E-1	1.77E-1	16.11	20.72	13.27	9.05	18.45	10.90	9.44	25.49	0.56	16.47	10.87	9.48	27.01	5.00	5.22	8.09	16.80	29.45	13.51	21.69	8.696E-5	1.97E-5	2.696E-4	2.402E-3	3.918E-5	8.384E-4	1.892E-3	5.766E-6	1E0	7.629E-5	8.492E-4	1.85E-3	4.086E-6	5.319E-2	4.339E-2	4.447E-3	6.802E-5	2.442E-6
1171	9.16	2.246E-3	'QQGHHHHKHHHHHHHHHHHHHHHHHHHHHHHHHHHH-THHH-HHHHEHH-	0.08412523757127138	N	2.495E-1	9.998E-1	9.527E-1	1E0	1E0	1E0	14.27	10.67	11.47	9.64	10.10	8.02	0.75	14.00	6.60	13.95	9.27	6.20	16.20	4.37	9.04	5.13	4.75	14.27	6.08	6.36	1.768E-4	9.437E-4	6.268E-4	1.681E-3	1.29E-3	4.691E-3	1E0	1.979E-4	1.332E-2	2.017E-4	2.09E-3	1.834E-2	8.399E-5	9.759E-2	2.417E-3	4.693E-2	6.781E-2	1.764E-4
1172	5.92	2.329E-2	'TTSFFMMYMFFFIFFFFFFFFFFFFFFFFLLFLLFF-AFFF-FFFFFFF-	0.08412523757127138	N	8.116E-1	2.028E-1	1E0	9.993E-1	1E0	8.025E-1	7.40	4.68	28.98	26.51	0.92	5.32	12.14	3.34	25.58	3.58	4.06	8.24	12.62	6.21	27.75	3.97	4.97	5.61	3.95	6.38	7.224E-3	7.242E-2	2.684E-6	4.562E-6	1E0	3.935E-2	4.517E-4	2.8E-1	5.649E-6	2.195E-1	1.338E-1	4.041E-3	3.602E-4	1.823E-2	3.478E-6	1.461E-1	5.445E-2	3.038E-2
1173	2.75	4.99E-1	'NNIAAIISIEEEIEEEEEEEEEEEEEEENIINIINS-DNNN-NNNNENN-	0.08412523757127138	N	1E0	1E0	1E0	1E0	1E0	1E0	3.21	2.51	2.98	2.33	3.03	3.71	2.25	2.14	3.30	2.46	2.57	1.45	4.75	1.34	3.84	2.75	2.74	2.35	4.74	3.13	3.201E-1	6.121E-1	4.005E-1	7.014E-1	3.807E-1	1.915E-1	7.41E-1	7.973E-1	2.905E-1	6.39E-1	5.822E-1	9.899E-1	6.76E-2	9.963E-1	1.681E-1	4.957E-1	5.023E-1	6.947E-1
1174	13.51	2.433E-4	'RRKRRRRQRKKKRKKKKKKKKKKKKKKKRRRRRRRR-KRRR-RRRRSRR-	0.08412523757127138	N	3.212E-2	1.893E-1	9.49E-2	5.675E-1	5.476E-1	8.261E-1	16.22	19.95	13.45	11.92	17.01	13.56	7.56	22.29	2.41	16.49	10.88	9.43	25.82	6.15	1.34	10.60	15.52	25.72	12.07	17.35	8.367E-5	2.469E-5	2.488E-4	5.007E-4	6.318E-5	2.379E-4	6.454E-3	1.278E-5	6.599E-1	7.574E-5	8.472E-4	1.905E-3	5.341E-6	1.913E-2	9.961E-1	9.808E-4	1.081E-4	5.473E-6
1175	7.40	7.25E-3	'LLIRRRRQRRRRRRRRRRRRRRRRRRRRQRRQRRQQ-QQQQ-QQQQRQQ-	0.08412523757127138	N	9.996E-1	9.98E-1	9.998E-1	9.863E-1	2.12E-1	1E0	7.50	10.96	7.43	9.36	6.55	13.79	6.05	5.84	1.92	3.09	3.13	6.83	28.13	2.12	1.38	9.52	10.16	9.53	7.36	8.64	6.739E-3	8.105E-4	7.064E-3	1.984E-3	1.383E-2	2.156E-4	2.08E-2	2.501E-2	8.869E-1	3.595E-1	3.452E-1	1.108E-2	3.205E-6	8.063E-1	9.943E-1	1.802E-3	1.251E-3	1.792E-3
1176	7.23	8.217E-3	'RRKRRRRIRRRRRRRRRRRRRRRRRRRRIRRIRRII-CIII-IIIIHII-	0.08412523757127138	N	1E0	1E0	9.966E-1	3.987E-1	4.109E-1	1E0	10.88	10.35	8.35	8.89	4.89	16.13	4.65	2.70	1.57	2.17	3.29	7.75	23.37	3.37	1.64	11.56	9.57	6.66	9.05	6.34	8.482E-4	1.124E-3	3.757E-3	2.652E-3	5.908E-2	8.619E-5	7.423E-2	5.192E-1	9.768E-1	7.797E-1	2.951E-1	5.628E-3	9.665E-6	2.701E-1	9.666E-1	5.988E-4	1.753E-3	1.266E-2
1177	3.33	2.835E-1	'NNNNHQQQQKKKVNNNNNNTNMMMMNNNPVVPVIPP-PPPP-PPPPNPPP	0.04081224367310193	N	1E0	1E0	1E0	1E0	1E0	1E0	3.37	2.35	6.72	6.32	4.18	4.58	2.42	3.13	5.23	3.47	3.16	1.62	1.63	1.58	6.30	3.28	2.70	2.35	6.30	3.73	2.701E-1	6.943E-1	1.214E-2	1.664E-2	1.187E-1	7.929E-2	6.556E-1	3.453E-1	4.287E-2	2.445E-1	3.341E-1	9.699E-1	9.672E-1	9.764E-1	1.691E-2	2.976E-1	5.214E-1	6.926E-1
1178	4.37	9.753E-2	'LLPPPPPKPPPPPPPPPPPPPPPPPPPPAPPAPPAA-AAAA-AAAALAAP	0.04081224367310193	N	1E0	1E0	1E0	9.897E-1	1E0	9.563E-1	2.49	3.68	12.52	11.82	4.37	4.38	4.65	4.01	9.63	3.47	3.40	4.47	1.22	4.34	12.81	3.88	4.57	4.26	6.43	5.48	6.21E-1	1.976E-1	3.783E-4	5.257E-4	9.82E-2	9.686E-2	7.452E-2	1.403E-1	1.691E-3	2.446E-1	2.634E-1	8.882E-2	9.99E-1	1.005E-1	3.306E-4	1.612E-1	8.008E-2	1.097E-1
1179	N/A	N/A	'-------------------------------------F------------	0.9871961588476541	Y	N/A	N/A	N/A	N/A	N/A	N/A	N/A	N/A	N/A	N/A	N/A	N/A	N/A	N/A	N/A	N/A	N/A	N/A	N/A	N/A	N/A	N/A	N/A	N/A	N/A	N/A	N/A	N/A	N/A	N/A	N/A	N/A	N/A	N/A	N/A	N/A	N/A	N/A	N/A	N/A	N/A	N/A	N/A	N/A
1180	30.18	2.108E-6	'AAAAAAAAAAAAAAAAAAAAAAAAAAAAAAAAAAAAAAAAA-AAAA-AAA	0.036811043312993896	N	1.944E-2	4.25E-2	1E0	5.136E-3	1.134E-2	2.971E-2	0.23	29.92	43.15	37.64	26.73	22.29	30.44	29.36	32.71	18.63	16.54	22.93	38.15	23.86	40.43	23.39	33.24	35.49	33.74	39.54	1E0	2.219E-6	2.493E-7	5.644E-7	4.348E-6	1.279E-5	2.004E-6	2.487E-6	1.305E-6	3.695E-5	7.455E-5	1.081E-5	5.204E-7	8.547E-6	3.683E-7	9.609E-6	1.185E-6	8.022E-7
1181	9.65	1.673E-3	'AAAAAAAKAAAAAAAAAAAAAAAAAAAAAAAAAAAATAAVA-AAAA-AAS	0.036811043312993896	N	9.334E-1	9.716E-1	1E0	3.093E-1	7.648E-1	9.514E-1	0.92	9.65	13.68	11.48	9.44	7.43	9.56	9.64	10.53	6.71	5.78	7.26	13.76	7.39	13.13	7.33	10.54	11.46	12.20	13.03	1E0	1.667E-3	2.262E-4	6.211E-4	1.892E-3	7.076E-3	1.765E-3	1.679E-3	1.022E-3	1.215E-2	2.632E-2	8.018E-3	2.181E-4	7.271E-3	2.867E-4	7.616E-3	1.016E-3	6.273E-4
1182	3.11	3.537E-1	'SSLLQMMCTEEETGGGGGGNSNNNNSNNITTSRRTTHAMAM-ASSSHSSP	0.026607982394718416	N	1E0	1E0	1E0	1E0	1E0	1E0	3.11	2.38	4.64	4.35	2.76	1.85	2.20	3.26	3.80	3.10	2.18	1.47	4.49	1.75	4.53	1.27	2.28	3.58	3.85	3.28	3.516E-1	6.749E-1	7.532E-2	1.002E-1	4.905E-1	9.124E-1	7.67E-1	3.04E-1	1.746E-1	3.557E-1	7.786E-1	9.887E-1	8.7E-2	9.41E-1	8.367E-2	9.98E-1	7.268E-1	2.2E-1
1183	7.03	9.542E-3	'TTLLLLLFLLLLLLLLLLLLLLLLLLLLLLLLLLLLDLLLL-LLLLMLLA	0.026607982394718416	N	5.513E-1	6.734E-1	1E0	1E0	8.228E-1	9.971E-1	5.83	6.93	13.73	11.12	4.01	7.20	7.12	4.45	10.67	0.63	3.71	6.28	14.21	4.95	13.12	6.09	8.04	7.50	6.78	8.50	2.515E-2	1.025E-2	2.211E-4	7.454E-4	1.41E-1	8.404E-3	8.894E-3	9.007E-2	9.455E-4	1E0	1.92E-1	1.727E-2	1.809E-4	5.559E-2	2.878E-4	2.013E-2	4.611E-3	6.747E-3
1184	6.15	1.922E-2	'IIIIIIIQIIIIIIIIIIIIIIIIIIIIIIIIIIIIFPIII-IIIILIIA	0.026607982394718416	N	4.276E-1	3.404E-1	1E0	9.996E-1	9.999E-1	9.142E-1	5.89	4.39	28.59	26.52	3.44	7.23	11.90	0.39	24.19	2.48	4.80	7.31	9.14	5.76	25.94	6.11	6.18	2.84	6.65	5.46	2.379E-2	9.578E-2	2.914E-6	4.556E-6	2.516E-1	8.171E-3	5.075E-4	1E0	7.873E-6	6.269E-1	6.463E-2	7.735E-3	2.263E-3	2.662E-2	5.196E-6	1.984E-2	1.863E-2	4.556E-1
1185	8.07	4.51E-3	'QQQQQQQMQQQQQQQQQQQQQQQQQQQQQQQQQQQQQAQQQ-QQQQQQQP	0.026607982394718416	N	6.65E-1	9.896E-1	1E0	1E0	1E0	9.768E-1	8.27	7.86	24.85	24.58	7.69	9.52	11.18	8.27	23.22	7.87	5.55	3.09	7.61	0.52	23.68	7.04	6.79	8.94	10.35	6.96	3.949E-3	5.211E-3	6.716E-6	7.16E-6	5.895E-3	1.807E-3	7.246E-4	3.939E-3	1.004E-5	5.181E-3	3.224E-2	3.592E-1	6.206E-3	1E0	8.927E-6	9.46E-3	1.149E-2	2.568E-3
1186	N/A	N/A	'-------Q-------------V---------------F------------	0.9485845753726116	Y	N/A	N/A	N/A	N/A	N/A	N/A	N/A	N/A	N/A	N/A	N/A	N/A	N/A	N/A	N/A	N/A	N/A	N/A	N/A	N/A	N/A	N/A	N/A	N/A	N/A	N/A	N/A	N/A	N/A	N/A	N/A	N/A	N/A	N/A	N/A	N/A	N/A	N/A	N/A	N/A	N/A	N/A	N/A	N/A
1187	N/A	N/A	'-------M-------------T---------------P------------	0.9485845753726116	Y	N/A	N/A	N/A	N/A	N/A	N/A	N/A	N/A	N/A	N/A	N/A	N/A	N/A	N/A	N/A	N/A	N/A	N/A	N/A	N/A	N/A	N/A	N/A	N/A	N/A	N/A	N/A	N/A	N/A	N/A	N/A	N/A	N/A	N/A	N/A	N/A	N/A	N/A	N/A	N/A	N/A	N/A	N/A	N/A
1188	N/A	N/A	'-------L-------------A---------------A------------	0.9485845753726116	Y	N/A	N/A	N/A	N/A	N/A	N/A	N/A	N/A	N/A	N/A	N/A	N/A	N/A	N/A	N/A	N/A	N/A	N/A	N/A	N/A	N/A	N/A	N/A	N/A	N/A	N/A	N/A	N/A	N/A	N/A	N/A	N/A	N/A	N/A	N/A	N/A	N/A	N/A	N/A	N/A	N/A	N/A	N/A	N/A
1189	4.29	1.057E-1	'CCCACSSFAAAACAASSSSACAAAACCCRCCTCCCC-ACTC-CTTTRTT-	0.08412523757127138	N	1E0	1E0	1E0	9.83E-1	1E0	1E0	4.37	1.88	7.72	7.40	4.62	2.79	4.00	3.80	6.40	4.61	4.22	3.07	7.28	3.74	7.18	2.14	3.04	3.32	7.01	5.09	9.813E-2	9.02E-1	5.77E-3	7.223E-3	7.66E-2	4.804E-1	1.43E-1	1.748E-1	1.559E-2	7.727E-2	1.14E-1	3.685E-1	7.896E-3	1.852E-1	8.532E-3	7.947E-1	3.778E-1	2.866E-1
1190	5.84	2.488E-2	'WWAVLLLMVAAAFAAAAAAAVAAAAVVVLLLAMLLAVHLLL-ALLSQAA-	0.06992097629288786	N	9.554E-1	5.017E-1	1E0	1E0	9.595E-1	1E0	2.35	4.64	23.66	19.82	2.97	6.06	8.62	2.18	17.79	1.34	3.23	9.12	13.32	6.66	21.38	4.85	5.62	4.05	4.84	6.64	6.911E-1	7.499E-2	8.983E-6	2.563E-5	4.032E-1	2.066E-2	3.146E-3	7.79E-1	4.847E-5	9.961E-1	3.127E-1	2.3E-3	2.638E-4	1.268E-2	1.637E-5	6.115E-2	3.032E-2	1.349E-1
1191	15.62	1.042E-4	'WWWWWWWFWWWWWWWWWWWWWWWWWWWWWWWWWWWWWWWWW-WWWWSWW-	0.06992097629288786	N	1E0	5.397E-2	1E0	7.594E-2	9.948E-1	1.1E-1	22.81	14.77	39.46	32.47	7.80	16.14	15.91	14.04	34.17	15.32	12.67	19.08	37.50	13.46	40.18	10.64	9.83	17.10	0.40	12.80	1.117E-5	1.443E-4	4.254E-7	1.363E-6	5.451E-3	8.613E-5	9.355E-5	1.94E-4	1.006E-6	1.165E-4	3.525E-4	3.21E-5	5.774E-7	2.48E-4	3.823E-7	9.621E-4	1.509E-3	6.128E-5
1192	9.39	1.944E-3	'RRRRRRRRRRRRRRRRRRRRRRRRRRRRERRRRRRRCSRRR-RRRRQRR-	0.06992097629288786	N	2.342E-1	1.843E-1	7.127E-1	8.799E-1	6.08E-1	9.983E-1	11.61	13.01	10.53	9.03	10.26	9.74	6.03	13.87	3.01	8.23	6.22	8.51	20.67	5.80	0.40	7.52	11.41	17.37	8.97	12.95	5.835E-4	3.021E-4	1.022E-3	2.42E-3	1.182E-3	1.585E-3	2.119E-2	2.088E-4	3.875E-1	4.057E-3	1.803E-2	3.373E-3	2.002E-5	2.589E-2	1E0	6.613E-3	6.456E-4	5.589E-5
1193	4.00	1.418E-1	'YYGNCCCFCYYYIFVFFFFLSLLLLSSSCCCCHHCLCCCCC-VCCCCCC-	0.06992097629288786	N	1E0	9.95E-1	1E0	1E0	1E0	9.999E-1	6.37	1.18	12.34	10.95	2.69	2.86	4.37	2.09	10.33	4.03	5.12	3.98	9.32	3.39	11.95	1.85	2.30	1.94	4.22	2.94	1.595E-2	9.993E-1	4.11E-4	8.17E-4	5.259E-1	4.473E-1	9.828E-2	8.197E-1	1.138E-3	1.384E-1	4.732E-2	1.452E-1	2.032E-3	2.668E-1	4.943E-4	9.121E-1	7.167E-1	8.811E-1
1194	N/A	N/A	'-------I----R-------------------------------------	0.9506852055616684	Y	N/A	N/A	N/A	N/A	N/A	N/A	N/A	N/A	N/A	N/A	N/A	N/A	N/A	N/A	N/A	N/A	N/A	N/A	N/A	N/A	N/A	N/A	N/A	N/A	N/A	N/A	N/A	N/A	N/A	N/A	N/A	N/A	N/A	N/A	N/A	N/A	N/A	N/A	N/A	N/A	N/A	N/A	N/A	N/A
1195	7.84	5.307E-3	'HHYYYYYFYYYYIHYYYYYYYYYYYYYYYYYYYYHY--YYY-FYYH-YY-	0.10713213964189257	N	1E0	1E0	1E0	3.504E-1	1E0	5.426E-1	16.42	6.34	12.74	16.52	5.12	9.96	4.67	6.54	11.45	10.55	12.34	7.52	24.90	8.14	13.59	6.92	5.52	5.65	6.89	1.06	7.778E-5	1.643E-2	3.414E-4	7.505E-5	4.754E-2	1.398E-3	7.26E-2	1.396E-2	6.319E-4	1.012E-3	4.113E-4	6.621E-3	6.628E-6	4.319E-3	2.35E-4	1.036E-2	3.294E-2	2.938E-2
1196	7.64	6.071E-3	'LLAAAAAFAAAAIAAAAAASASSSSAAASAAAASAA--AAA-AAAA-AA-	0.10713213964189257	N	9.37E-1	2.271E-1	1E0	9.744E-1	9.942E-1	1E0	1.28	5.76	36.09	32.83	5.46	5.34	12.90	4.83	27.95	3.36	4.84	12.34	10.46	10.35	33.56	5.45	7.40	6.42	7.88	9.80	9.979E-1	2.675E-2	7.261E-7	1.277E-6	3.478E-2	3.878E-2	3.179E-4	6.256E-2	3.336E-6	2.75E-1	6.172E-2	4.103E-4	1.06E-3	1.125E-3	1.12E-6	3.513E-2	7.213E-3	1.531E-2
1197	4.78	6.545E-2	'AAVAAAAIATTTETTTTTTTATTTTAAALAAAAAAS--AAA-AAAAAAA-	0.09692907872361708	N	9.998E-1	9.882E-1	1E0	9.439E-1	9.999E-1	1E0	1.97	3.81	11.99	9.80	4.91	4.00	5.29	4.36	9.18	4.12	3.53	5.03	8.13	4.35	11.92	3.40	4.63	4.65	7.13	6.41	8.676E-1	1.735E-1	4.855E-4	1.535E-3	5.788E-2	1.422E-1	4.072E-2	9.862E-2	2.218E-3	1.262E-1	2.296E-1	5.19E-2	4.35E-3	9.969E-2	5.008E-4	2.628E-1	7.572E-2	7.437E-2
1198	4.00	1.422E-1	'TTRDDDDGDNNNRNNNNNNDDDDDDDDDADDETAEN--DED-EEEEDEE-	0.09692907872361708	N	9.716E-1	9.965E-1	1E0	1E0	1E0	9.855E-1	4.88	4.98	1.43	2.15	5.58	3.94	3.32	6.68	3.04	6.23	4.06	1.87	5.45	2.55	3.46	3.03	3.71	6.68	5.82	4.64	5.948E-2	5.409E-2	9.911E-1	7.921E-1	3.132E-2	1.512E-1	2.846E-1	1.25E-2	3.772E-1	1.79E-2	1.338E-1	9.053E-1	3.508E-2	5.897E-1	2.482E-1	3.811E-1	1.914E-1	1.252E-2
1199	2.98	3.989E-1	'NNNEPEEQEPPPNLLLLLLMEATMMEEEKPPNPPKQ--KKK-GKKNTNN-	0.09692907872361708	N	1E0	1E0	1E0	1E0	1E0	9.999E-1	2.94	3.30	2.72	2.65	3.02	3.42	2.37	3.65	2.40	3.05	2.09	1.19	2.74	1.58	3.50	2.82	3.33	4.09	4.15	3.49	4.149E-1	2.919E-1	5.098E-1	5.443E-1	3.837E-1	2.59E-1	6.84E-1	2.037E-1	6.681E-1	3.747E-1	8.2E-1	9.992E-1	5.003E-1	9.755E-1	2.387E-1	4.648E-1	2.825E-1	1.296E-1
1200	3.28	2.987E-1	'WWPENHHDHNNNPSSSSSSSNSSSSKKKNNHPEERE--CPS-HSSH-PP-	0.10713213964189257	N	9.997E-1	1E0	1E0	1E0	1E0	1E0	4.57	4.39	3.24	3.10	4.64	2.42	2.17	6.54	2.65	6.16	3.54	1.09	3.48	1.70	3.78	1.68	2.12	6.31	3.31	2.77	8.07E-2	9.56E-2	3.107E-1	3.564E-1	7.494E-2	6.558E-1	7.834E-1	1.396E-2	5.44E-1	1.908E-2	2.281E-1	9.998E-1	2.43E-1	9.537E-1	1.785E-1	9.579E-1	8.027E-1	1.674E-2
1201	N/A	N/A	'KK-----H-RRRPRRRRRRR-HRRR----------G--------------	0.6955086525957789	Y	N/A	N/A	N/A	N/A	N/A	N/A	N/A	N/A	N/A	N/A	N/A	N/A	N/A	N/A	N/A	N/A	N/A	N/A	N/A	N/A	N/A	N/A	N/A	N/A	N/A	N/A	N/A	N/A	N/A	N/A	N/A	N/A	N/A	N/A	N/A	N/A	N/A	N/A	N/A	N/A	N/A	N/A	N/A	N/A
1202	3.36	2.749E-1	'PP-SSSSDSIIISTSTTTTSSSAAASSSASS-SS-F--FNF-FYY-----	0.24317295188556567	N	1E0	1E0	1E0	1E0	1E0	1E0	3.56	2.05	9.18	8.13	2.65	1.58	3.45	3.39	7.54	3.67	2.87	2.52	4.16	2.30	9.32	1.19	2.02	3.33	3.60	2.88	2.239E-1	8.35E-1	2.219E-3	4.351E-3	5.416E-1	9.753E-1	2.491E-1	2.662E-1	6.554E-3	1.994E-1	4.431E-1	6.064E-1	1.208E-1	7.173E-1	2.035E-3	9.992E-1	8.484E-1	2.84E-1
1203	2.72	5.121E-1	'PPNTSLLHVDDDNDDDDDDYVYYYYVVVKSS-CT-K--NGH-KSN-----	0.20636190857257178	N	1E0	1E0	1E0	1E0	1E0	1E0	3.67	1.73	2.87	3.32	2.78	2.41	1.87	2.70	2.73	3.26	3.03	1.14	3.87	1.96	3.34	1.90	1.96	2.36	3.97	2.36	2.003E-1	9.456E-1	4.44E-1	2.848E-1	4.833E-1	6.619E-1	9.046E-1	5.194E-1	5.048E-1	3.038E-1	3.816E-1	9.996E-1	1.633E-1	8.719E-1	2.8E-1	8.962E-1	8.749E-1	6.876E-1
1204	2.88	4.42E-1	'RRLSSSSDSLLLLLLLLLLLSLLLLSSSCSSDSSIS--SSS-SSSE-DD-	0.10713213964189257	N	1E0	1E0	1E0	1E0	1E0	1E0	3.77	2.74	3.71	4.05	2.34	2.20	2.31	2.82	3.24	2.18	2.26	1.97	6.61	2.16	3.68	1.54	2.94	3.84	3.62	3.72	1.797E-1	5.022E-1	1.918E-1	1.359E-1	6.975E-1	7.693E-1	7.14E-1	4.675E-1	3.09E-1	7.755E-1	7.351E-1	8.688E-1	1.316E-2	7.84E-1	1.967E-1	9.81E-1	4.18E-1	1.68E-1
1205	2.87	4.467E-1	'RRTTTVVHVVVVIFTHHHHTITTTTIIISTVSMLSE--QAD-ETTS-SS-	0.10713213964189257	N	1E0	1E0	1E0	1E0	1E0	1E0	4.43	1.81	4.34	4.56	2.78	2.94	1.88	2.08	3.91	3.17	3.18	2.23	6.94	2.36	4.33	1.81	1.81	2.17	4.49	2.79	9.189E-2	9.24E-1	1.01E-1	8.146E-2	4.842E-1	4.176E-1	9.019E-1	8.215E-1	1.554E-1	3.313E-1	3.273E-1	7.504E-1	1.019E-2	6.876E-1	1.02E-1	9.236E-1	9.244E-1	7.835E-1
1206	7.74	5.68E-3	'YYAAAAAAAAAAGSSSSSSAAAAAAAAAAAASAAAA--AAA-AAAA-SS-	0.10713213964189257	N	9.956E-1	3.154E-1	1E0	9.175E-1	1E0	9.994E-1	1.84	5.71	35.64	33.08	5.92	3.87	12.66	5.61	28.10	3.79	5.20	11.56	8.29	10.00	33.99	4.56	7.31	7.16	8.15	10.04	9.152E-1	2.784E-2	7.823E-7	1.221E-6	2.334E-2	1.628E-1	3.541E-4	3.052E-2	3.228E-6	1.769E-1	4.416E-2	5.986E-4	3.895E-3	1.365E-3	1.039E-6	8.124E-2	7.749E-3	8.623E-3
1207	9.17	2.221E-3	'TTTTTTTHTTTTRTTTTTTTTTTTTTTTTTTTTTTT--TTT-ITTT-TT-	0.10713213964189257	N	1E0	1E0	1E0	9.945E-1	9.997E-1	7.393E-1	14.26	4.55	12.76	13.73	7.01	7.66	5.48	6.91	11.37	9.92	9.01	10.35	19.13	9.54	10.86	5.04	0.67	6.93	9.33	5.47	1.778E-4	8.239E-2	3.378E-4	2.208E-4	9.705E-3	5.999E-3	3.427E-2	1.042E-2	6.575E-4	1.435E-3	2.45E-3	1.127E-3	3.157E-5	1.784E-3	8.56E-4	5.143E-2	1E0	1.031E-2
1208	9.73	1.598E-3	'YYWWWWWAWWWWIWWWWWWWWWWWWWWWWWWWWWWW--WWW-WWWW-WW-	0.10713213964189257	N	1E0	2.073E-1	1E0	3.902E-1	9.998E-1	6.506E-1	13.56	8.96	34.61	29.01	3.97	10.46	14.23	7.59	30.18	8.95	8.38	14.04	25.46	9.90	34.61	6.98	6.63	9.55	0.80	8.54	2.377E-4	2.533E-3	9.314E-7	2.669E-6	1.464E-1	1.061E-3	1.796E-4	6.311E-3	2.11E-6	2.549E-3	3.666E-3	1.946E-4	5.803E-6	1.449E-3	9.314E-7	9.88E-3	1.297E-2	1.768E-3
1209	3.67	2.004E-1	'FFSSKKKHKRRRMDDQQQQYKYYYYKKKKKKKRKNK--DKQ-KKKK-KK-	0.10713213964189257	N	9.993E-1	9.999E-1	1E0	1E0	1E0	1E0	5.54	4.88	3.42	5.56	3.54	4.96	2.24	4.52	1.17	4.26	3.40	2.19	11.11	2.35	1.86	3.36	4.03	5.42	3.55	3.78	3.247E-2	5.974E-2	2.581E-1	3.195E-2	2.272E-1	5.518E-2	7.461E-1	8.475E-2	9.994E-1	1.089E-1	2.621E-1	7.728E-1	7.513E-4	6.948E-1	9.081E-1	2.743E-1	1.374E-1	3.606E-2
1210	3.09	3.601E-1	'VVYQPIIAIFFFVFHYYYYYPFYYYPPPKIIIVVAI--IMI-VIIM-II-	0.10713213964189257	N	1E0	9.999E-1	1E0	1E0	1E0	1E0	3.63	2.31	8.75	7.81	2.09	4.05	3.17	1.02	6.94	1.91	2.62	2.94	3.27	2.25	8.45	3.25	3.00	1.56	3.82	2.25	2.074E-1	7.118E-1	2.888E-3	5.403E-3	8.206E-1	1.358E-1	3.319E-1	9.999E-1	1.023E-2	8.923E-1	5.565E-1	4.174E-1	2.993E-1	7.403E-1	3.498E-3	3.058E-1	3.91E-1	9.785E-1
1211	4.56	8.142E-2	'HHFAHHHQHYYYKYYYYYYYHYYYYHHHFHHYYHHH--YYY-HYYY-YY-	0.10713213964189257	N	1E0	1E0	1E0	9.993E-1	1E0	1E0	9.26	4.14	7.78	9.54	3.66	5.74	1.54	4.75	5.58	6.62	7.05	3.48	15.89	3.85	7.25	3.43	3.08	4.36	4.29	1.99	2.108E-3	1.239E-1	5.515E-3	1.78E-3	2.018E-1	2.706E-2	9.815E-1	6.771E-2	3.137E-2	1.312E-2	9.417E-3	2.432E-1	9.411E-5	1.655E-1	8.094E-3	2.56E-1	3.643E-1	9.902E-2
1212	3.31	2.878E-1	'VVLRIQQAQEEE-AEEEEEDLDDDDLLLDLMVLLVL--IVV-LLIV-VI-	0.13424027208162448	N	1E0	1E0	1E0	1E0	9.998E-1	1E0	3.87	3.40	3.54	3.34	2.62	5.14	2.57	1.43	3.00	1.73	2.18	2.48	7.96	1.81	3.29	3.73	3.57	2.58	4.69	3.36	1.619E-1	2.623E-1	2.276E-1	2.809E-1	5.588E-1	4.677E-2	5.84E-1	9.911E-1	3.941E-1	9.471E-1	7.779E-1	6.252E-1	4.861E-3	9.254E-1	2.95E-1	1.873E-1	2.213E-1	5.789E-1
1213	N/A	N/A	'CCM-K-V-VSSS-QRRRRR----------RR-AA-A--K---V-T-----	0.5204561368410524	Y	N/A	N/A	N/A	N/A	N/A	N/A	N/A	N/A	N/A	N/A	N/A	N/A	N/A	N/A	N/A	N/A	N/A	N/A	N/A	N/A	N/A	N/A	N/A	N/A	N/A	N/A	N/A	N/A	N/A	N/A	N/A	N/A	N/A	N/A	N/A	N/A	N/A	N/A	N/A	N/A	N/A	N/A	N/A	N/A
1214	N/A	N/A	'YY--P-P-AVIV-TSTTTT----------PP-T-----E---H-A-----	0.5998799639891971	Y	N/A	N/A	N/A	N/A	N/A	N/A	N/A	N/A	N/A	N/A	N/A	N/A	N/A	N/A	N/A	N/A	N/A	N/A	N/A	N/A	N/A	N/A	N/A	N/A	N/A	N/A	N/A	N/A	N/A	N/A	N/A	N/A	N/A	N/A	N/A	N/A	N/A	N/A	N/A	N/A	N/A	N/A	N/A	N/A
1215	N/A	N/A	'----V-L-L----VAVVVV----------VI-I-----P---S-Q-----	0.690107032109633	Y	N/A	N/A	N/A	N/A	N/A	N/A	N/A	N/A	N/A	N/A	N/A	N/A	N/A	N/A	N/A	N/A	N/A	N/A	N/A	N/A	N/A	N/A	N/A	N/A	N/A	N/A	N/A	N/A	N/A	N/A	N/A	N/A	N/A	N/A	N/A	N/A	N/A	N/A	N/A	N/A	N/A	N/A	N/A	N/A
1216	N/A	N/A	'------P-P----SSTTTT----------RR-N-----G---K-N-----	0.7182154646393918	Y	N/A	N/A	N/A	N/A	N/A	N/A	N/A	N/A	N/A	N/A	N/A	N/A	N/A	N/A	N/A	N/A	N/A	N/A	N/A	N/A	N/A	N/A	N/A	N/A	N/A	N/A	N/A	N/A	N/A	N/A	N/A	N/A	N/A	N/A	N/A	N/A	N/A	N/A	N/A	N/A	N/A	N/A	N/A	N/A
1217	N/A	N/A	'------S-S----VVVVVV----------KK-S-----H---N-T-----	0.7182154646393918	Y	N/A	N/A	N/A	N/A	N/A	N/A	N/A	N/A	N/A	N/A	N/A	N/A	N/A	N/A	N/A	N/A	N/A	N/A	N/A	N/A	N/A	N/A	N/A	N/A	N/A	N/A	N/A	N/A	N/A	N/A	N/A	N/A	N/A	N/A	N/A	N/A	N/A	N/A	N/A	N/A	N/A	N/A	N/A	N/A
1218	N/A	N/A	'------P-P----PPPPPP----------PP-P-----P---H-K-----	0.7182154646393918	Y	N/A	N/A	N/A	N/A	N/A	N/A	N/A	N/A	N/A	N/A	N/A	N/A	N/A	N/A	N/A	N/A	N/A	N/A	N/A	N/A	N/A	N/A	N/A	N/A	N/A	N/A	N/A	N/A	N/A	N/A	N/A	N/A	N/A	N/A	N/A	N/A	N/A	N/A	N/A	N/A	N/A	N/A	N/A	N/A
1219	N/A	N/A	'------P-P----MMMMMM----------TV-N---------L-K-----	0.7476242872861858	Y	N/A	N/A	N/A	N/A	N/A	N/A	N/A	N/A	N/A	N/A	N/A	N/A	N/A	N/A	N/A	N/A	N/A	N/A	N/A	N/A	N/A	N/A	N/A	N/A	N/A	N/A	N/A	N/A	N/A	N/A	N/A	N/A	N/A	N/A	N/A	N/A	N/A	N/A	N/A	N/A	N/A	N/A	N/A	N/A
1220	N/A	N/A	'------S-A----YYYYYY----------GG-H---------L-T-----	0.7476242872861858	Y	N/A	N/A	N/A	N/A	N/A	N/A	N/A	N/A	N/A	N/A	N/A	N/A	N/A	N/A	N/A	N/A	N/A	N/A	N/A	N/A	N/A	N/A	N/A	N/A	N/A	N/A	N/A	N/A	N/A	N/A	N/A	N/A	N/A	N/A	N/A	N/A	N/A	N/A	N/A	N/A	N/A	N/A	N/A	N/A
1221	N/A	N/A	'--------S----SRSS------------LL-A---------H-A-----	0.7803341002300688	Y	N/A	N/A	N/A	N/A	N/A	N/A	N/A	N/A	N/A	N/A	N/A	N/A	N/A	N/A	N/A	N/A	N/A	N/A	N/A	N/A	N/A	N/A	N/A	N/A	N/A	N/A	N/A	N/A	N/A	N/A	N/A	N/A	N/A	N/A	N/A	N/A	N/A	N/A	N/A	N/A	N/A	N/A	N/A	N/A
1222	N/A	N/A	'--------R----RTSS------------TT-V---------T-S-----	0.7803341002300688	Y	N/A	N/A	N/A	N/A	N/A	N/A	N/A	N/A	N/A	N/A	N/A	N/A	N/A	N/A	N/A	N/A	N/A	N/A	N/A	N/A	N/A	N/A	N/A	N/A	N/A	N/A	N/A	N/A	N/A	N/A	N/A	N/A	N/A	N/A	N/A	N/A	N/A	N/A	N/A	N/A	N/A	N/A	N/A	N/A
1223	N/A	N/A	'--------A----NDQQ------------NN-I---------E-------	0.7917375212563766	Y	N/A	N/A	N/A	N/A	N/A	N/A	N/A	N/A	N/A	N/A	N/A	N/A	N/A	N/A	N/A	N/A	N/A	N/A	N/A	N/A	N/A	N/A	N/A	N/A	N/A	N/A	N/A	N/A	N/A	N/A	N/A	N/A	N/A	N/A	N/A	N/A	N/A	N/A	N/A	N/A	N/A	N/A	N/A	N/A
1224	N/A	N/A	'--------S----TMTT------------SS-G---------Q-------	0.7917375212563766	Y	N/A	N/A	N/A	N/A	N/A	N/A	N/A	N/A	N/A	N/A	N/A	N/A	N/A	N/A	N/A	N/A	N/A	N/A	N/A	N/A	N/A	N/A	N/A	N/A	N/A	N/A	N/A	N/A	N/A	N/A	N/A	N/A	N/A	N/A	N/A	N/A	N/A	N/A	N/A	N/A	N/A	N/A	N/A	N/A
1225	N/A	N/A	'--------S----LLQQ------------AY-Y---------H-------	0.7917375212563766	Y	N/A	N/A	N/A	N/A	N/A	N/A	N/A	N/A	N/A	N/A	N/A	N/A	N/A	N/A	N/A	N/A	N/A	N/A	N/A	N/A	N/A	N/A	N/A	N/A	N/A	N/A	N/A	N/A	N/A	N/A	N/A	N/A	N/A	N/A	N/A	N/A	N/A	N/A	N/A	N/A	N/A	N/A	N/A	N/A
1226	N/A	N/A	'--------S----LFTT------------SS-G---------G-------	0.7917375212563766	Y	N/A	N/A	N/A	N/A	N/A	N/A	N/A	N/A	N/A	N/A	N/A	N/A	N/A	N/A	N/A	N/A	N/A	N/A	N/A	N/A	N/A	N/A	N/A	N/A	N/A	N/A	N/A	N/A	N/A	N/A	N/A	N/A	N/A	N/A	N/A	N/A	N/A	N/A	N/A	N/A	N/A	N/A	N/A	N/A
1227	N/A	N/A	'--------F----SVYY------------VM-N---------G-------	0.7917375212563766	Y	N/A	N/A	N/A	N/A	N/A	N/A	N/A	N/A	N/A	N/A	N/A	N/A	N/A	N/A	N/A	N/A	N/A	N/A	N/A	N/A	N/A	N/A	N/A	N/A	N/A	N/A	N/A	N/A	N/A	N/A	N/A	N/A	N/A	N/A	N/A	N/A	N/A	N/A	N/A	N/A	N/A	N/A	N/A	N/A
1228	N/A	N/A	'--------K----NFGG------------IT-D---------G-------	0.7917375212563766	Y	N/A	N/A	N/A	N/A	N/A	N/A	N/A	N/A	N/A	N/A	N/A	N/A	N/A	N/A	N/A	N/A	N/A	N/A	N/A	N/A	N/A	N/A	N/A	N/A	N/A	N/A	N/A	N/A	N/A	N/A	N/A	N/A	N/A	N/A	N/A	N/A	N/A	N/A	N/A	N/A	N/A	N/A	N/A	N/A
1229	N/A	N/A	'-------------L-AA------------EE-----------T-------	0.8621586475942782	Y	N/A	N/A	N/A	N/A	N/A	N/A	N/A	N/A	N/A	N/A	N/A	N/A	N/A	N/A	N/A	N/A	N/A	N/A	N/A	N/A	N/A	N/A	N/A	N/A	N/A	N/A	N/A	N/A	N/A	N/A	N/A	N/A	N/A	N/A	N/A	N/A	N/A	N/A	N/A	N/A	N/A	N/A	N/A	N/A
1230	N/A	N/A	'-------------W-SS------------RR-----------T-------	0.8621586475942782	Y	N/A	N/A	N/A	N/A	N/A	N/A	N/A	N/A	N/A	N/A	N/A	N/A	N/A	N/A	N/A	N/A	N/A	N/A	N/A	N/A	N/A	N/A	N/A	N/A	N/A	N/A	N/A	N/A	N/A	N/A	N/A	N/A	N/A	N/A	N/A	N/A	N/A	N/A	N/A	N/A	N/A	N/A	N/A	N/A
1231	3.18	3.282E-1	'KKKS-VRRHVVVKQRRRRRSKSSSSKKKRGSRRRDP--KLK-R-SRQRRA	0.1110333099929979	N	1E0	1E0	1E0	1E0	1E0	1E0	3.73	3.58	3.58	3.89	2.97	2.75	1.92	3.78	1.38	2.76	2.23	2.12	6.20	2.12	1.49	2.18	3.38	4.73	3.49	3.93	1.886E-1	2.178E-1	2.194E-1	1.585E-1	4.042E-1	4.963E-1	8.889E-1	1.786E-1	9.943E-1	4.948E-1	7.544E-1	8.043E-1	1.838E-2	8.027E-1	9.861E-1	7.769E-1	2.687E-1	6.898E-2
1232	2.40	6.677E-1	'LLKA-PVTNSSSLLLLLLLIAMIIIAAAKGGKIEPS--DTS-K-SQCKKA	0.1110333099929979	N	1E0	1E0	1E0	1E0	1E0	1E0	2.47	2.32	3.46	3.26	2.10	2.20	2.08	2.24	2.49	1.69	1.78	1.36	4.13	1.66	3.29	1.90	2.78	2.98	3.42	3.21	6.296E-1	7.071E-1	2.464E-1	3.029E-1	8.156E-1	7.688E-1	8.238E-1	7.466E-1	6.209E-1	9.555E-1	9.351E-1	9.953E-1	1.242E-1	9.625E-1	2.934E-1	8.961E-1	4.823E-1	4.013E-1
1233	2.81	4.686E-1	'YYVL-LSATFFFIIIIIIILLLLLLLLLYFFPELLT--NPD-L-SPLPAP	0.1110333099929979	N	1E0	1E0	1E0	1E0	1E0	1E0	2.96	2.19	7.46	6.69	1.67	3.48	3.27	1.27	6.23	1.54	2.11	2.63	2.67	2.25	7.67	2.95	3.03	1.92	3.37	2.48	4.093E-1	7.731E-1	6.911E-3	1.239E-2	9.609E-1	2.424E-1	3.001E-1	9.98E-1	1.79E-2	9.817E-1	8.1E-1	5.53E-1	5.348E-1	7.44E-1	5.951E-3	4.109E-1	3.819E-1	8.881E-1
1234	3.23	3.113E-1	'VVAV-PSGSPPPPPPPPPPPHPPPPHHH-SSARPAP--SED-S-PTPSPP	0.1350405121536461	N	1E0	1E0	1E0	9.988E-1	1E0	1E0	2.69	2.11	6.21	5.81	4.19	3.08	2.63	4.02	4.90	4.14	3.16	1.87	1.69	2.26	6.44	2.28	2.33	3.31	5.72	3.77	5.271E-1	8.075E-1	1.82E-2	2.561E-2	1.176E-1	3.629E-1	5.511E-1	1.388E-1	5.87E-2	1.237E-1	3.364E-1	9.051E-1	9.563E-1	7.379E-1	1.51E-2	7.297E-1	7.009E-1	2.884E-1
1235	2.34	6.961E-1	'TT-S--SKFFYFRPPPPPPSTSSSSTTT-RRRRPHN--SGQ-L-LKQRRV	0.1951585475642693	N	1E0	1E0	1E0	1E0	1E0	1E0	3.00	2.24	3.23	3.49	2.38	2.29	1.66	2.88	2.06	2.81	1.99	1.52	3.32	1.88	2.31	1.82	2.15	3.06	3.24	2.51	3.936E-1	7.491E-1	3.119E-1	2.398E-1	6.79E-1	7.231E-1	9.616E-1	4.427E-1	8.323E-1	4.719E-1	8.621E-1	9.835E-1	2.841E-1	9.031E-1	7.134E-1	9.231E-1	7.901E-1	3.703E-1
1236	3.04	3.763E-1	'EE-K--FLVFFFLVLLLLLFCFFFFCCC-LFTRIEL--LVN-I-LFLSS-	0.23847154146243876	N	1E0	1E0	1E0	1E0	1E0	1E0	4.35	2.93	4.05	4.32	1.61	3.83	2.48	1.50	3.41	1.71	2.31	2.63	7.30	2.48	3.73	2.90	3.27	3.00	3.58	3.08	1.004E-1	4.214E-1	1.359E-1	1.028E-1	9.703E-1	1.699E-1	6.292E-1	9.854E-1	2.592E-1	9.525E-1	7.118E-1	5.519E-1	7.812E-3	6.256E-1	1.884E-1	4.307E-1	3.004E-1	3.918E-1
1237	3.33	2.819E-1	'EE-K--KHARRRKNNNNNNRSRRR-SSS-SGHHVTQ--SAA-R-RY-HH-	0.2571771531459438	N	1E0	1E0	1E0	1E0	1E0	1E0	4.09	3.83	3.41	3.53	3.31	2.59	1.85	4.45	1.78	3.55	2.28	1.94	6.71	1.79	2.16	1.70	3.13	5.26	3.36	3.95	1.293E-1	1.687E-1	2.604E-1	2.309E-1	2.897E-1	5.729E-1	9.133E-1	9.089E-2	9.329E-1	2.255E-1	7.255E-1	8.823E-1	1.216E-2	9.323E-1	7.843E-1	9.533E-1	3.466E-1	4.163E-2
1238	2.96	4.088E-1	'RR----HTR---MQQQQQQEPEE--PPP-RRLTKKQ--KAN-R-KV-AT-	0.3463038911673503	N	1E0	1E0	1E0	1E0	1E0	1E0	3.52	3.42	2.67	2.70	2.91	3.72	1.72	3.49	1.47	3.00	1.96	1.68	3.89	1.59	1.85	2.88	3.13	4.07	3.95	3.11	2.34E-1	2.57E-1	5.32E-1	5.217E-1	4.268E-1	1.9E-1	9.489E-1	2.401E-1	9.881E-1	3.917E-1	8.741E-1	9.585E-1	1.594E-1	9.738E-1	9.123E-1	4.399E-1	3.471E-1	1.325E-1
1239	3.08	3.639E-1	'II----NQL---DLLLLLLLTLL--TTT-FFLTFES--SAS---QA-LL-	0.37741322396719024	N	1E0	1E0	1E0	1E0	1E0	1E0	3.82	2.78	6.10	5.22	1.70	3.31	2.92	1.74	5.18	1.76	2.35	2.46	7.51	1.93	6.10	2.41	3.13	3.02	3.35	3.30	1.702E-1	4.845E-1	1.999E-2	4.317E-2	9.537E-1	2.878E-1	4.26E-1	9.434E-1	4.508E-2	9.394E-1	6.922E-1	6.385E-1	6.688E-3	8.858E-1	2.001E-2	6.606E-1	3.441E-1	3.85E-1
1240	2.92	4.245E-1	'NN----ARP----DDEEEEV-TV------SSSSTTV--LES---SS-LL-	0.46373912173652115	N	1E0	1E0	1E0	1E0	1E0	1E0	3.04	1.96	3.05	3.05	3.06	2.47	2.16	2.80	3.26	3.05	2.52	1.28	3.96	1.81	3.76	1.76	2.11	2.75	4.56	3.13	3.796E-1	8.722E-1	3.739E-1	3.749E-1	3.691E-1	6.329E-1	7.868E-1	4.753E-1	3.035E-1	3.747E-1	6.091E-1	9.978E-1	1.475E-1	9.263E-1	1.813E-1	9.395E-1	8.082E-1	4.954E-1
1241	2.45	6.415E-1	'QQ----SQT----ILLLLLL-LI------TTPYPHP--ISS---RP-SS-	0.46373912173652115	N	1E0	1E0	1E0	1E0	1E0	1E0	2.84	1.79	8.49	7.89	2.43	2.80	2.93	2.06	6.80	2.42	2.36	1.93	2.60	1.61	8.01	2.14	2.24	2.08	3.84	2.47	4.575E-1	9.302E-1	3.411E-3	5.128E-3	6.512E-1	4.75E-1	4.191E-1	8.334E-1	1.134E-2	6.571E-1	6.87E-1	8.84E-1	5.654E-1	9.717E-1	4.722E-3	7.939E-1	7.458E-1	8.229E-1
1242	2.63	5.526E-1	'NN----FSI----LLLLLLI-LL------LLSNNHN--MDA---RS-PP-	0.46373912173652115	N	1E0	1E0	1E0	1E0	1E0	1E0	2.76	2.32	5.70	5.25	2.00	2.91	2.50	1.77	4.67	1.60	1.96	1.48	3.43	1.48	5.43	2.39	2.80	2.49	3.57	2.84	4.944E-1	7.1E-1	2.806E-2	4.195E-2	8.574E-1	4.282E-1	6.17E-1	9.353E-1	7.28E-2	9.731E-1	8.752E-1	9.872E-1	2.55E-1	9.873E-1	3.583E-2	6.705E-1	4.735E-1	6.213E-1
1243	N/A	N/A	'RR----VGR----RRRRRRF-FF------KK-WGGQ--QR-------SS-	0.5374612383715116	Y	N/A	N/A	N/A	N/A	N/A	N/A	N/A	N/A	N/A	N/A	N/A	N/A	N/A	N/A	N/A	N/A	N/A	N/A	N/A	N/A	N/A	N/A	N/A	N/A	N/A	N/A	N/A	N/A	N/A	N/A	N/A	N/A	N/A	N/A	N/A	N/A	N/A	N/A	N/A	N/A	N/A	N/A	N/A	N/A
1244	N/A	N/A	'------S-R-----NNNN-E-SE------RR--S----------------	0.7799339801940581	Y	N/A	N/A	N/A	N/A	N/A	N/A	N/A	N/A	N/A	N/A	N/A	N/A	N/A	N/A	N/A	N/A	N/A	N/A	N/A	N/A	N/A	N/A	N/A	N/A	N/A	N/A	N/A	N/A	N/A	N/A	N/A	N/A	N/A	N/A	N/A	N/A	N/A	N/A	N/A	N/A	N/A	N/A	N/A	N/A
1245	N/A	N/A	'------R-H-----LLLLNH-HH------RR--N----------------	0.7688306491947584	Y	N/A	N/A	N/A	N/A	N/A	N/A	N/A	N/A	N/A	N/A	N/A	N/A	N/A	N/A	N/A	N/A	N/A	N/A	N/A	N/A	N/A	N/A	N/A	N/A	N/A	N/A	N/A	N/A	N/A	N/A	N/A	N/A	N/A	N/A	N/A	N/A	N/A	N/A	N/A	N/A	N/A	N/A	N/A	N/A
1246	N/A	N/A	'--------K-----KKKKL----------PT--N----------------	0.8226467940382114	Y	N/A	N/A	N/A	N/A	N/A	N/A	N/A	N/A	N/A	N/A	N/A	N/A	N/A	N/A	N/A	N/A	N/A	N/A	N/A	N/A	N/A	N/A	N/A	N/A	N/A	N/A	N/A	N/A	N/A	N/A	N/A	N/A	N/A	N/A	N/A	N/A	N/A	N/A	N/A	N/A	N/A	N/A	N/A	N/A
1247	N/A	N/A	'--------S-----NSSSK----------EE--A----------------	0.8226467940382114	Y	N/A	N/A	N/A	N/A	N/A	N/A	N/A	N/A	N/A	N/A	N/A	N/A	N/A	N/A	N/A	N/A	N/A	N/A	N/A	N/A	N/A	N/A	N/A	N/A	N/A	N/A	N/A	N/A	N/A	N/A	N/A	N/A	N/A	N/A	N/A	N/A	N/A	N/A	N/A	N/A	N/A	N/A	N/A	N/A
1248	N/A	N/A	'--------Q-----KKKKN----------K---T----------------	0.8584575372611782	Y	N/A	N/A	N/A	N/A	N/A	N/A	N/A	N/A	N/A	N/A	N/A	N/A	N/A	N/A	N/A	N/A	N/A	N/A	N/A	N/A	N/A	N/A	N/A	N/A	N/A	N/A	N/A	N/A	N/A	N/A	N/A	N/A	N/A	N/A	N/A	N/A	N/A	N/A	N/A	N/A	N/A	N/A	N/A	N/A
1249	N/A	N/A	'--------T-----SSSSG----------S---G----------------	0.8584575372611782	Y	N/A	N/A	N/A	N/A	N/A	N/A	N/A	N/A	N/A	N/A	N/A	N/A	N/A	N/A	N/A	N/A	N/A	N/A	N/A	N/A	N/A	N/A	N/A	N/A	N/A	N/A	N/A	N/A	N/A	N/A	N/A	N/A	N/A	N/A	N/A	N/A	N/A	N/A	N/A	N/A	N/A	N/A	N/A	N/A
1250	N/A	N/A	'--------I-----GGGGQ----------I---L----------------	0.8584575372611782	Y	N/A	N/A	N/A	N/A	N/A	N/A	N/A	N/A	N/A	N/A	N/A	N/A	N/A	N/A	N/A	N/A	N/A	N/A	N/A	N/A	N/A	N/A	N/A	N/A	N/A	N/A	N/A	N/A	N/A	N/A	N/A	N/A	N/A	N/A	N/A	N/A	N/A	N/A	N/A	N/A	N/A	N/A	N/A	N/A
1251	N/A	N/A	'--------Q-----LLLLL----------L---I----------------	0.8584575372611782	Y	N/A	N/A	N/A	N/A	N/A	N/A	N/A	N/A	N/A	N/A	N/A	N/A	N/A	N/A	N/A	N/A	N/A	N/A	N/A	N/A	N/A	N/A	N/A	N/A	N/A	N/A	N/A	N/A	N/A	N/A	N/A	N/A	N/A	N/A	N/A	N/A	N/A	N/A	N/A	N/A	N/A	N/A	N/A	N/A
1252	N/A	N/A	'--------T-----STTAV----------S--------------------	0.8833650095028509	Y	N/A	N/A	N/A	N/A	N/A	N/A	N/A	N/A	N/A	N/A	N/A	N/A	N/A	N/A	N/A	N/A	N/A	N/A	N/A	N/A	N/A	N/A	N/A	N/A	N/A	N/A	N/A	N/A	N/A	N/A	N/A	N/A	N/A	N/A	N/A	N/A	N/A	N/A	N/A	N/A	N/A	N/A	N/A	N/A
1253	N/A	N/A	'--------P-----FFFFW----------P--------------------	0.8833650095028509	Y	N/A	N/A	N/A	N/A	N/A	N/A	N/A	N/A	N/A	N/A	N/A	N/A	N/A	N/A	N/A	N/A	N/A	N/A	N/A	N/A	N/A	N/A	N/A	N/A	N/A	N/A	N/A	N/A	N/A	N/A	N/A	N/A	N/A	N/A	N/A	N/A	N/A	N/A	N/A	N/A	N/A	N/A	N/A	N/A
1254	N/A	N/A	'--------G-----RRRRG----------T--------------------	0.8833650095028509	Y	N/A	N/A	N/A	N/A	N/A	N/A	N/A	N/A	N/A	N/A	N/A	N/A	N/A	N/A	N/A	N/A	N/A	N/A	N/A	N/A	N/A	N/A	N/A	N/A	N/A	N/A	N/A	N/A	N/A	N/A	N/A	N/A	N/A	N/A	N/A	N/A	N/A	N/A	N/A	N/A	N/A	N/A	N/A	N/A
1255	N/A	N/A	'--------P-----KKKKT----------S--------------------	0.8833650095028509	Y	N/A	N/A	N/A	N/A	N/A	N/A	N/A	N/A	N/A	N/A	N/A	N/A	N/A	N/A	N/A	N/A	N/A	N/A	N/A	N/A	N/A	N/A	N/A	N/A	N/A	N/A	N/A	N/A	N/A	N/A	N/A	N/A	N/A	N/A	N/A	N/A	N/A	N/A	N/A	N/A	N/A	N/A	N/A	N/A
1256	N/A	N/A	'--------D-----DEEEG----------L--------------------	0.8833650095028509	Y	N/A	N/A	N/A	N/A	N/A	N/A	N/A	N/A	N/A	N/A	N/A	N/A	N/A	N/A	N/A	N/A	N/A	N/A	N/A	N/A	N/A	N/A	N/A	N/A	N/A	N/A	N/A	N/A	N/A	N/A	N/A	N/A	N/A	N/A	N/A	N/A	N/A	N/A	N/A	N/A	N/A	N/A	N/A	N/A
1257	N/A	N/A	'--------G-----VPPPR----------P--------------------	0.8833650095028509	Y	N/A	N/A	N/A	N/A	N/A	N/A	N/A	N/A	N/A	N/A	N/A	N/A	N/A	N/A	N/A	N/A	N/A	N/A	N/A	N/A	N/A	N/A	N/A	N/A	N/A	N/A	N/A	N/A	N/A	N/A	N/A	N/A	N/A	N/A	N/A	N/A	N/A	N/A	N/A	N/A	N/A	N/A	N/A	N/A
1258	N/A	N/A	'--------T-----QPQPE----------T--------------------	0.8833650095028509	Y	N/A	N/A	N/A	N/A	N/A	N/A	N/A	N/A	N/A	N/A	N/A	N/A	N/A	N/A	N/A	N/A	N/A	N/A	N/A	N/A	N/A	N/A	N/A	N/A	N/A	N/A	N/A	N/A	N/A	N/A	N/A	N/A	N/A	N/A	N/A	N/A	N/A	N/A	N/A	N/A	N/A	N/A	N/A	N/A
1259	N/A	N/A	'--------P-----PPPPG-------------------------------	0.9147744323296989	Y	N/A	N/A	N/A	N/A	N/A	N/A	N/A	N/A	N/A	N/A	N/A	N/A	N/A	N/A	N/A	N/A	N/A	N/A	N/A	N/A	N/A	N/A	N/A	N/A	N/A	N/A	N/A	N/A	N/A	N/A	N/A	N/A	N/A	N/A	N/A	N/A	N/A	N/A	N/A	N/A	N/A	N/A	N/A	N/A
1260	N/A	N/A	'--------M-----EEEEG-------------------------------	0.9147744323296989	Y	N/A	N/A	N/A	N/A	N/A	N/A	N/A	N/A	N/A	N/A	N/A	N/A	N/A	N/A	N/A	N/A	N/A	N/A	N/A	N/A	N/A	N/A	N/A	N/A	N/A	N/A	N/A	N/A	N/A	N/A	N/A	N/A	N/A	N/A	N/A	N/A	N/A	N/A	N/A	N/A	N/A	N/A	N/A	N/A
1261	N/A	N/A	'--------S------PPPA-------------------------------	0.9324797439231769	Y	N/A	N/A	N/A	N/A	N/A	N/A	N/A	N/A	N/A	N/A	N/A	N/A	N/A	N/A	N/A	N/A	N/A	N/A	N/A	N/A	N/A	N/A	N/A	N/A	N/A	N/A	N/A	N/A	N/A	N/A	N/A	N/A	N/A	N/A	N/A	N/A	N/A	N/A	N/A	N/A	N/A	N/A	N/A	N/A
1262	N/A	N/A	'--------K-----------------------------------------	0.9728918675602678	Y	N/A	N/A	N/A	N/A	N/A	N/A	N/A	N/A	N/A	N/A	N/A	N/A	N/A	N/A	N/A	N/A	N/A	N/A	N/A	N/A	N/A	N/A	N/A	N/A	N/A	N/A	N/A	N/A	N/A	N/A	N/A	N/A	N/A	N/A	N/A	N/A	N/A	N/A	N/A	N/A	N/A	N/A	N/A	N/A
1263	N/A	N/A	'--------P-----------------------------------------	0.9728918675602678	Y	N/A	N/A	N/A	N/A	N/A	N/A	N/A	N/A	N/A	N/A	N/A	N/A	N/A	N/A	N/A	N/A	N/A	N/A	N/A	N/A	N/A	N/A	N/A	N/A	N/A	N/A	N/A	N/A	N/A	N/A	N/A	N/A	N/A	N/A	N/A	N/A	N/A	N/A	N/A	N/A	N/A	N/A	N/A	N/A
1264	N/A	N/A	'--------P-----------------------------------------	0.9728918675602678	Y	N/A	N/A	N/A	N/A	N/A	N/A	N/A	N/A	N/A	N/A	N/A	N/A	N/A	N/A	N/A	N/A	N/A	N/A	N/A	N/A	N/A	N/A	N/A	N/A	N/A	N/A	N/A	N/A	N/A	N/A	N/A	N/A	N/A	N/A	N/A	N/A	N/A	N/A	N/A	N/A	N/A	N/A	N/A	N/A
1265	N/A	N/A	'--------G-----------------------------------------	0.9728918675602678	Y	N/A	N/A	N/A	N/A	N/A	N/A	N/A	N/A	N/A	N/A	N/A	N/A	N/A	N/A	N/A	N/A	N/A	N/A	N/A	N/A	N/A	N/A	N/A	N/A	N/A	N/A	N/A	N/A	N/A	N/A	N/A	N/A	N/A	N/A	N/A	N/A	N/A	N/A	N/A	N/A	N/A	N/A	N/A	N/A
1266	N/A	N/A	'--------S-----------------------------------------	0.9728918675602678	Y	N/A	N/A	N/A	N/A	N/A	N/A	N/A	N/A	N/A	N/A	N/A	N/A	N/A	N/A	N/A	N/A	N/A	N/A	N/A	N/A	N/A	N/A	N/A	N/A	N/A	N/A	N/A	N/A	N/A	N/A	N/A	N/A	N/A	N/A	N/A	N/A	N/A	N/A	N/A	N/A	N/A	N/A	N/A	N/A
1267	N/A	N/A	'--------S-----------------------------------------	0.9728918675602678	Y	N/A	N/A	N/A	N/A	N/A	N/A	N/A	N/A	N/A	N/A	N/A	N/A	N/A	N/A	N/A	N/A	N/A	N/A	N/A	N/A	N/A	N/A	N/A	N/A	N/A	N/A	N/A	N/A	N/A	N/A	N/A	N/A	N/A	N/A	N/A	N/A	N/A	N/A	N/A	N/A	N/A	N/A	N/A	N/A
1268	N/A	N/A	'--------R-----------------------------------------	0.9728918675602678	Y	N/A	N/A	N/A	N/A	N/A	N/A	N/A	N/A	N/A	N/A	N/A	N/A	N/A	N/A	N/A	N/A	N/A	N/A	N/A	N/A	N/A	N/A	N/A	N/A	N/A	N/A	N/A	N/A	N/A	N/A	N/A	N/A	N/A	N/A	N/A	N/A	N/A	N/A	N/A	N/A	N/A	N/A	N/A	N/A
1269	N/A	N/A	'--------A-----------------------------------------	0.9728918675602678	Y	N/A	N/A	N/A	N/A	N/A	N/A	N/A	N/A	N/A	N/A	N/A	N/A	N/A	N/A	N/A	N/A	N/A	N/A	N/A	N/A	N/A	N/A	N/A	N/A	N/A	N/A	N/A	N/A	N/A	N/A	N/A	N/A	N/A	N/A	N/A	N/A	N/A	N/A	N/A	N/A	N/A	N/A	N/A	N/A
1270	N/A	N/A	'--------S-----------------------------------------	0.9728918675602678	Y	N/A	N/A	N/A	N/A	N/A	N/A	N/A	N/A	N/A	N/A	N/A	N/A	N/A	N/A	N/A	N/A	N/A	N/A	N/A	N/A	N/A	N/A	N/A	N/A	N/A	N/A	N/A	N/A	N/A	N/A	N/A	N/A	N/A	N/A	N/A	N/A	N/A	N/A	N/A	N/A	N/A	N/A	N/A	N/A
1271	N/A	N/A	'--------T-----------------------------------------	0.9728918675602678	Y	N/A	N/A	N/A	N/A	N/A	N/A	N/A	N/A	N/A	N/A	N/A	N/A	N/A	N/A	N/A	N/A	N/A	N/A	N/A	N/A	N/A	N/A	N/A	N/A	N/A	N/A	N/A	N/A	N/A	N/A	N/A	N/A	N/A	N/A	N/A	N/A	N/A	N/A	N/A	N/A	N/A	N/A	N/A	N/A
1272	N/A	N/A	'--------R-----------------------------------------	0.9728918675602678	Y	N/A	N/A	N/A	N/A	N/A	N/A	N/A	N/A	N/A	N/A	N/A	N/A	N/A	N/A	N/A	N/A	N/A	N/A	N/A	N/A	N/A	N/A	N/A	N/A	N/A	N/A	N/A	N/A	N/A	N/A	N/A	N/A	N/A	N/A	N/A	N/A	N/A	N/A	N/A	N/A	N/A	N/A	N/A	N/A
1273	N/A	N/A	'--------Y-----------------------------------------	0.9728918675602678	Y	N/A	N/A	N/A	N/A	N/A	N/A	N/A	N/A	N/A	N/A	N/A	N/A	N/A	N/A	N/A	N/A	N/A	N/A	N/A	N/A	N/A	N/A	N/A	N/A	N/A	N/A	N/A	N/A	N/A	N/A	N/A	N/A	N/A	N/A	N/A	N/A	N/A	N/A	N/A	N/A	N/A	N/A	N/A	N/A
1274	N/A	N/A	'--------T-----------------------------------------	0.9728918675602678	Y	N/A	N/A	N/A	N/A	N/A	N/A	N/A	N/A	N/A	N/A	N/A	N/A	N/A	N/A	N/A	N/A	N/A	N/A	N/A	N/A	N/A	N/A	N/A	N/A	N/A	N/A	N/A	N/A	N/A	N/A	N/A	N/A	N/A	N/A	N/A	N/A	N/A	N/A	N/A	N/A	N/A	N/A	N/A	N/A
1275	N/A	N/A	'--------R-----------------------------------------	0.9728918675602678	Y	N/A	N/A	N/A	N/A	N/A	N/A	N/A	N/A	N/A	N/A	N/A	N/A	N/A	N/A	N/A	N/A	N/A	N/A	N/A	N/A	N/A	N/A	N/A	N/A	N/A	N/A	N/A	N/A	N/A	N/A	N/A	N/A	N/A	N/A	N/A	N/A	N/A	N/A	N/A	N/A	N/A	N/A	N/A	N/A
1276	N/A	N/A	'--------T-----------------------------------------	0.9728918675602678	Y	N/A	N/A	N/A	N/A	N/A	N/A	N/A	N/A	N/A	N/A	N/A	N/A	N/A	N/A	N/A	N/A	N/A	N/A	N/A	N/A	N/A	N/A	N/A	N/A	N/A	N/A	N/A	N/A	N/A	N/A	N/A	N/A	N/A	N/A	N/A	N/A	N/A	N/A	N/A	N/A	N/A	N/A	N/A	N/A
1277	N/A	N/A	'--------I-----------------------------------------	0.9728918675602678	Y	N/A	N/A	N/A	N/A	N/A	N/A	N/A	N/A	N/A	N/A	N/A	N/A	N/A	N/A	N/A	N/A	N/A	N/A	N/A	N/A	N/A	N/A	N/A	N/A	N/A	N/A	N/A	N/A	N/A	N/A	N/A	N/A	N/A	N/A	N/A	N/A	N/A	N/A	N/A	N/A	N/A	N/A	N/A	N/A
1278	N/A	N/A	'--------R-----------------------------------------	0.9728918675602678	Y	N/A	N/A	N/A	N/A	N/A	N/A	N/A	N/A	N/A	N/A	N/A	N/A	N/A	N/A	N/A	N/A	N/A	N/A	N/A	N/A	N/A	N/A	N/A	N/A	N/A	N/A	N/A	N/A	N/A	N/A	N/A	N/A	N/A	N/A	N/A	N/A	N/A	N/A	N/A	N/A	N/A	N/A	N/A	N/A
1279	N/A	N/A	'--------D-----------------------------------------	0.9728918675602678	Y	N/A	N/A	N/A	N/A	N/A	N/A	N/A	N/A	N/A	N/A	N/A	N/A	N/A	N/A	N/A	N/A	N/A	N/A	N/A	N/A	N/A	N/A	N/A	N/A	N/A	N/A	N/A	N/A	N/A	N/A	N/A	N/A	N/A	N/A	N/A	N/A	N/A	N/A	N/A	N/A	N/A	N/A	N/A	N/A
1280	N/A	N/A	'--------I-----------------------------------------	0.9728918675602678	Y	N/A	N/A	N/A	N/A	N/A	N/A	N/A	N/A	N/A	N/A	N/A	N/A	N/A	N/A	N/A	N/A	N/A	N/A	N/A	N/A	N/A	N/A	N/A	N/A	N/A	N/A	N/A	N/A	N/A	N/A	N/A	N/A	N/A	N/A	N/A	N/A	N/A	N/A	N/A	N/A	N/A	N/A	N/A	N/A
1281	N/A	N/A	'--------N-----------------------------------------	0.9728918675602678	Y	N/A	N/A	N/A	N/A	N/A	N/A	N/A	N/A	N/A	N/A	N/A	N/A	N/A	N/A	N/A	N/A	N/A	N/A	N/A	N/A	N/A	N/A	N/A	N/A	N/A	N/A	N/A	N/A	N/A	N/A	N/A	N/A	N/A	N/A	N/A	N/A	N/A	N/A	N/A	N/A	N/A	N/A	N/A	N/A
1282	N/A	N/A	'--------A-----------------------------------------	0.9728918675602678	Y	N/A	N/A	N/A	N/A	N/A	N/A	N/A	N/A	N/A	N/A	N/A	N/A	N/A	N/A	N/A	N/A	N/A	N/A	N/A	N/A	N/A	N/A	N/A	N/A	N/A	N/A	N/A	N/A	N/A	N/A	N/A	N/A	N/A	N/A	N/A	N/A	N/A	N/A	N/A	N/A	N/A	N/A	N/A	N/A
1283	N/A	N/A	'--------S-----------------------------------------	0.9728918675602678	Y	N/A	N/A	N/A	N/A	N/A	N/A	N/A	N/A	N/A	N/A	N/A	N/A	N/A	N/A	N/A	N/A	N/A	N/A	N/A	N/A	N/A	N/A	N/A	N/A	N/A	N/A	N/A	N/A	N/A	N/A	N/A	N/A	N/A	N/A	N/A	N/A	N/A	N/A	N/A	N/A	N/A	N/A	N/A	N/A
1284	N/A	N/A	'--------V-----------------------------------------	0.9728918675602678	Y	N/A	N/A	N/A	N/A	N/A	N/A	N/A	N/A	N/A	N/A	N/A	N/A	N/A	N/A	N/A	N/A	N/A	N/A	N/A	N/A	N/A	N/A	N/A	N/A	N/A	N/A	N/A	N/A	N/A	N/A	N/A	N/A	N/A	N/A	N/A	N/A	N/A	N/A	N/A	N/A	N/A	N/A	N/A	N/A
1285	N/A	N/A	'--------E-----------------------------------------	0.9728918675602678	Y	N/A	N/A	N/A	N/A	N/A	N/A	N/A	N/A	N/A	N/A	N/A	N/A	N/A	N/A	N/A	N/A	N/A	N/A	N/A	N/A	N/A	N/A	N/A	N/A	N/A	N/A	N/A	N/A	N/A	N/A	N/A	N/A	N/A	N/A	N/A	N/A	N/A	N/A	N/A	N/A	N/A	N/A	N/A	N/A
1286	N/A	N/A	'--------N-----------------------------------------	0.9728918675602678	Y	N/A	N/A	N/A	N/A	N/A	N/A	N/A	N/A	N/A	N/A	N/A	N/A	N/A	N/A	N/A	N/A	N/A	N/A	N/A	N/A	N/A	N/A	N/A	N/A	N/A	N/A	N/A	N/A	N/A	N/A	N/A	N/A	N/A	N/A	N/A	N/A	N/A	N/A	N/A	N/A	N/A	N/A	N/A	N/A
1287	N/A	N/A	'AV-----QL----SPSS-KM-LV------P-PP--L--VR-----P-PP-	0.5858757627288187	Y	N/A	N/A	N/A	N/A	N/A	N/A	N/A	N/A	N/A	N/A	N/A	N/A	N/A	N/A	N/A	N/A	N/A	N/A	N/A	N/A	N/A	N/A	N/A	N/A	N/A	N/A	N/A	N/A	N/A	N/A	N/A	N/A	N/A	N/A	N/A	N/A	N/A	N/A	N/A	N/A	N/A	N/A	N/A	N/A
1288	N/A	N/A	'LL-----SE----LSPP-VH-QR------T-KE--S--AK-----K-KK-	0.5858757627288187	Y	N/A	N/A	N/A	N/A	N/A	N/A	N/A	N/A	N/A	N/A	N/A	N/A	N/A	N/A	N/A	N/A	N/A	N/A	N/A	N/A	N/A	N/A	N/A	N/A	N/A	N/A	N/A	N/A	N/A	N/A	N/A	N/A	N/A	N/A	N/A	N/A	N/A	N/A	N/A	N/A	N/A	N/A	N/A	N/A
1289	N/A	N/A	'AA-----RV----KPSS-DR-RR------S-PK--G--KR-----T-PP-	0.5858757627288187	Y	N/A	N/A	N/A	N/A	N/A	N/A	N/A	N/A	N/A	N/A	N/A	N/A	N/A	N/A	N/A	N/A	N/A	N/A	N/A	N/A	N/A	N/A	N/A	N/A	N/A	N/A	N/A	N/A	N/A	N/A	N/A	N/A	N/A	N/A	N/A	N/A	N/A	N/A	N/A	N/A	N/A	N/A	N/A	N/A
1290	N/A	N/A	'KK-----VV----GRKK-VA-RA------D-KK--V--RN-----K-KK-	0.5858757627288187	Y	N/A	N/A	N/A	N/A	N/A	N/A	N/A	N/A	N/A	N/A	N/A	N/A	N/A	N/A	N/A	N/A	N/A	N/A	N/A	N/A	N/A	N/A	N/A	N/A	N/A	N/A	N/A	N/A	N/A	N/A	N/A	N/A	N/A	N/A	N/A	N/A	N/A	N/A	N/A	N/A	N/A	N/A	N/A	N/A
1291	N/A	N/A	'KK-----QQ----KSGG-GR-NR------S-KS--V--AF-----K-KK-	0.5858757627288187	Y	N/A	N/A	N/A	N/A	N/A	N/A	N/A	N/A	N/A	N/A	N/A	N/A	N/A	N/A	N/A	N/A	N/A	N/A	N/A	N/A	N/A	N/A	N/A	N/A	N/A	N/A	N/A	N/A	N/A	N/A	N/A	N/A	N/A	N/A	N/A	N/A	N/A	N/A	N/A	N/A	N/A	N/A	N/A	N/A
1292	N/A	N/A	'LL-----RN----SVSR-PN-TN------I-SL--N--SS-----S-SS-	0.5858757627288187	Y	N/A	N/A	N/A	N/A	N/A	N/A	N/A	N/A	N/A	N/A	N/A	N/A	N/A	N/A	N/A	N/A	N/A	N/A	N/A	N/A	N/A	N/A	N/A	N/A	N/A	N/A	N/A	N/A	N/A	N/A	N/A	N/A	N/A	N/A	N/A	N/A	N/A	N/A	N/A	N/A	N/A	N/A	N/A	N/A
1293	N/A	N/A	'RR-----GG----ALPR-RG-KG------P-VL--S--VK-----V-VV-	0.5858757627288187	Y	N/A	N/A	N/A	N/A	N/A	N/A	N/A	N/A	N/A	N/A	N/A	N/A	N/A	N/A	N/A	N/A	N/A	N/A	N/A	N/A	N/A	N/A	N/A	N/A	N/A	N/A	N/A	N/A	N/A	N/A	N/A	N/A	N/A	N/A	N/A	N/A	N/A	N/A	N/A	N/A	N/A	N/A	N/A	N/A
1294	N/A	N/A	'EE-----AK----FSCC-CG-KG------L-MC--V--LK-----G-VV-	0.5858757627288187	Y	N/A	N/A	N/A	N/A	N/A	N/A	N/A	N/A	N/A	N/A	N/A	N/A	N/A	N/A	N/A	N/A	N/A	N/A	N/A	N/A	N/A	N/A	N/A	N/A	N/A	N/A	N/A	N/A	N/A	N/A	N/A	N/A	N/A	N/A	N/A	N/A	N/A	N/A	N/A	N/A	N/A	N/A	N/A	N/A
1295	N/A	N/A	'KK-----IS----RSRA-VL-VL------D-VV--K--KL-----K-IV-	0.5858757627288187	Y	N/A	N/A	N/A	N/A	N/A	N/A	N/A	N/A	N/A	N/A	N/A	N/A	N/A	N/A	N/A	N/A	N/A	N/A	N/A	N/A	N/A	N/A	N/A	N/A	N/A	N/A	N/A	N/A	N/A	N/A	N/A	N/A	N/A	N/A	N/A	N/A	N/A	N/A	N/A	N/A	N/A	N/A	N/A	N/A
1296	N/A	N/A	'LL-----QM----KLGE-GR-LW------F-KK--P--RN-----R-KK-	0.5858757627288187	Y	N/A	N/A	N/A	N/A	N/A	N/A	N/A	N/A	N/A	N/A	N/A	N/A	N/A	N/A	N/A	N/A	N/A	N/A	N/A	N/A	N/A	N/A	N/A	N/A	N/A	N/A	N/A	N/A	N/A	N/A	N/A	N/A	N/A	N/A	N/A	N/A	N/A	N/A	N/A	N/A	N/A	N/A	N/A	N/A
1297	N/A	N/A	'EE-----GN----DRSS-RS-HP------D-KC--H--KK-----K-KK-	0.5858757627288187	Y	N/A	N/A	N/A	N/A	N/A	N/A	N/A	N/A	N/A	N/A	N/A	N/A	N/A	N/A	N/A	N/A	N/A	N/A	N/A	N/A	N/A	N/A	N/A	N/A	N/A	N/A	N/A	N/A	N/A	N/A	N/A	N/A	N/A	N/A	N/A	N/A	N/A	N/A	N/A	N/A	N/A	N/A	N/A	N/A
1298	N/A	N/A	'KK-----RP----SALL-MV-NV------E-KS--L--RR-----K-KK-	0.5858757627288187	Y	N/A	N/A	N/A	N/A	N/A	N/A	N/A	N/A	N/A	N/A	N/A	N/A	N/A	N/A	N/A	N/A	N/A	N/A	N/A	N/A	N/A	N/A	N/A	N/A	N/A	N/A	N/A	N/A	N/A	N/A	N/A	N/A	N/A	N/A	N/A	N/A	N/A	N/A	N/A	N/A	N/A	N/A	N/A	N/A
1299	N/A	N/A	'RK-----CS----QVCC-TE-SE------G-KR--A--SR-----L-KK-	0.5858757627288187	Y	N/A	N/A	N/A	N/A	N/A	N/A	N/A	N/A	N/A	N/A	N/A	N/A	N/A	N/A	N/A	N/A	N/A	N/A	N/A	N/A	N/A	N/A	N/A	N/A	N/A	N/A	N/A	N/A	N/A	N/A	N/A	N/A	N/A	N/A	N/A	N/A	N/A	N/A	N/A	N/A	N/A	N/A	N/A	N/A
1300	N/A	N/A	'RR-----GF----IGGG-RV-YV------Q-FG--L--KT-----K-FF-	0.5858757627288187	Y	N/A	N/A	N/A	N/A	N/A	N/A	N/A	N/A	N/A	N/A	N/A	N/A	N/A	N/A	N/A	N/A	N/A	N/A	N/A	N/A	N/A	N/A	N/A	N/A	N/A	N/A	N/A	N/A	N/A	N/A	N/A	N/A	N/A	N/A	N/A	N/A	N/A	N/A	N/A	N/A	N/A	N/A	N/A	N/A
1301	N/A	N/A	'PP-----QS----D-CC-SR-HR------T-KG--K--SK-----T-KK-	0.6035810743222968	Y	N/A	N/A	N/A	N/A	N/A	N/A	N/A	N/A	N/A	N/A	N/A	N/A	N/A	N/A	N/A	N/A	N/A	N/A	N/A	N/A	N/A	N/A	N/A	N/A	N/A	N/A	N/A	N/A	N/A	N/A	N/A	N/A	N/A	N/A	N/A	N/A	N/A	N/A	N/A	N/A	N/A	N/A	N/A	N/A
1302	N/A	N/A	'-------LE----V-CC-V--TR------Q-LG--R---C-------LL-	0.7193157947384214	Y	N/A	N/A	N/A	N/A	N/A	N/A	N/A	N/A	N/A	N/A	N/A	N/A	N/A	N/A	N/A	N/A	N/A	N/A	N/A	N/A	N/A	N/A	N/A	N/A	N/A	N/A	N/A	N/A	N/A	N/A	N/A	N/A	N/A	N/A	N/A	N/A	N/A	N/A	N/A	N/A	N/A	N/A	N/A	N/A
1303	N/A	N/A	'--------D------PP-P--LP------P-EG------R----------	0.8153446033810141	Y	N/A	N/A	N/A	N/A	N/A	N/A	N/A	N/A	N/A	N/A	N/A	N/A	N/A	N/A	N/A	N/A	N/A	N/A	N/A	N/A	N/A	N/A	N/A	N/A	N/A	N/A	N/A	N/A	N/A	N/A	N/A	N/A	N/A	N/A	N/A	N/A	N/A	N/A	N/A	N/A	N/A	N/A	N/A	N/A
1304	N/A	N/A	'--------S------GG-A--L-------Q-K-------G----------	0.8516554966489946	Y	N/A	N/A	N/A	N/A	N/A	N/A	N/A	N/A	N/A	N/A	N/A	N/A	N/A	N/A	N/A	N/A	N/A	N/A	N/A	N/A	N/A	N/A	N/A	N/A	N/A	N/A	N/A	N/A	N/A	N/A	N/A	N/A	N/A	N/A	N/A	N/A	N/A	N/A	N/A	N/A	N/A	N/A	N/A	N/A
1305	N/A	N/A	'--------V---------L--S-------Q--------------------	0.9139741922576772	Y	N/A	N/A	N/A	N/A	N/A	N/A	N/A	N/A	N/A	N/A	N/A	N/A	N/A	N/A	N/A	N/A	N/A	N/A	N/A	N/A	N/A	N/A	N/A	N/A	N/A	N/A	N/A	N/A	N/A	N/A	N/A	N/A	N/A	N/A	N/A	N/A	N/A	N/A	N/A	N/A	N/A	N/A	N/A	N/A
1306	N/A	N/A	'--------A---------R--G-------Q--------------------	0.9139741922576772	Y	N/A	N/A	N/A	N/A	N/A	N/A	N/A	N/A	N/A	N/A	N/A	N/A	N/A	N/A	N/A	N/A	N/A	N/A	N/A	N/A	N/A	N/A	N/A	N/A	N/A	N/A	N/A	N/A	N/A	N/A	N/A	N/A	N/A	N/A	N/A	N/A	N/A	N/A	N/A	N/A	N/A	N/A	N/A	N/A
1307	N/A	N/A	'--------E---------I--L-------P--------------------	0.9139741922576772	Y	N/A	N/A	N/A	N/A	N/A	N/A	N/A	N/A	N/A	N/A	N/A	N/A	N/A	N/A	N/A	N/A	N/A	N/A	N/A	N/A	N/A	N/A	N/A	N/A	N/A	N/A	N/A	N/A	N/A	N/A	N/A	N/A	N/A	N/A	N/A	N/A	N/A	N/A	N/A	N/A	N/A	N/A	N/A	N/A
1308	N/A	N/A	'--------T---------P--W-------Q--------------------	0.9139741922576772	Y	N/A	N/A	N/A	N/A	N/A	N/A	N/A	N/A	N/A	N/A	N/A	N/A	N/A	N/A	N/A	N/A	N/A	N/A	N/A	N/A	N/A	N/A	N/A	N/A	N/A	N/A	N/A	N/A	N/A	N/A	N/A	N/A	N/A	N/A	N/A	N/A	N/A	N/A	N/A	N/A	N/A	N/A	N/A	N/A
1309	N/A	N/A	'--------T---------G--P-------Q--------------------	0.9139741922576772	Y	N/A	N/A	N/A	N/A	N/A	N/A	N/A	N/A	N/A	N/A	N/A	N/A	N/A	N/A	N/A	N/A	N/A	N/A	N/A	N/A	N/A	N/A	N/A	N/A	N/A	N/A	N/A	N/A	N/A	N/A	N/A	N/A	N/A	N/A	N/A	N/A	N/A	N/A	N/A	N/A	N/A	N/A	N/A	N/A
1310	N/A	N/A	'--------C---------P----------Q--------------------	0.9303791137341202	Y	N/A	N/A	N/A	N/A	N/A	N/A	N/A	N/A	N/A	N/A	N/A	N/A	N/A	N/A	N/A	N/A	N/A	N/A	N/A	N/A	N/A	N/A	N/A	N/A	N/A	N/A	N/A	N/A	N/A	N/A	N/A	N/A	N/A	N/A	N/A	N/A	N/A	N/A	N/A	N/A	N/A	N/A	N/A	N/A
1311	N/A	N/A	'--------L---------A----------T--------------------	0.9303791137341202	Y	N/A	N/A	N/A	N/A	N/A	N/A	N/A	N/A	N/A	N/A	N/A	N/A	N/A	N/A	N/A	N/A	N/A	N/A	N/A	N/A	N/A	N/A	N/A	N/A	N/A	N/A	N/A	N/A	N/A	N/A	N/A	N/A	N/A	N/A	N/A	N/A	N/A	N/A	N/A	N/A	N/A	N/A	N/A	N/A
1312	N/A	N/A	'--------K---------S----------D--------------------	0.9303791137341202	Y	N/A	N/A	N/A	N/A	N/A	N/A	N/A	N/A	N/A	N/A	N/A	N/A	N/A	N/A	N/A	N/A	N/A	N/A	N/A	N/A	N/A	N/A	N/A	N/A	N/A	N/A	N/A	N/A	N/A	N/A	N/A	N/A	N/A	N/A	N/A	N/A	N/A	N/A	N/A	N/A	N/A	N/A	N/A	N/A
1313	N/A	N/A	'--------N---------S----------S--------------------	0.9303791137341202	Y	N/A	N/A	N/A	N/A	N/A	N/A	N/A	N/A	N/A	N/A	N/A	N/A	N/A	N/A	N/A	N/A	N/A	N/A	N/A	N/A	N/A	N/A	N/A	N/A	N/A	N/A	N/A	N/A	N/A	N/A	N/A	N/A	N/A	N/A	N/A	N/A	N/A	N/A	N/A	N/A	N/A	N/A	N/A	N/A
1314	N/A	N/A	'--------I---------R----------L--------------------	0.9303791137341202	Y	N/A	N/A	N/A	N/A	N/A	N/A	N/A	N/A	N/A	N/A	N/A	N/A	N/A	N/A	N/A	N/A	N/A	N/A	N/A	N/A	N/A	N/A	N/A	N/A	N/A	N/A	N/A	N/A	N/A	N/A	N/A	N/A	N/A	N/A	N/A	N/A	N/A	N/A	N/A	N/A	N/A	N/A	N/A	N/A
1315	N/A	N/A	'--------K---------G----------A--------------------	0.9303791137341202	Y	N/A	N/A	N/A	N/A	N/A	N/A	N/A	N/A	N/A	N/A	N/A	N/A	N/A	N/A	N/A	N/A	N/A	N/A	N/A	N/A	N/A	N/A	N/A	N/A	N/A	N/A	N/A	N/A	N/A	N/A	N/A	N/A	N/A	N/A	N/A	N/A	N/A	N/A	N/A	N/A	N/A	N/A	N/A	N/A
1316	N/A	N/A	'--------N---------P----------V--------------------	0.9303791137341202	Y	N/A	N/A	N/A	N/A	N/A	N/A	N/A	N/A	N/A	N/A	N/A	N/A	N/A	N/A	N/A	N/A	N/A	N/A	N/A	N/A	N/A	N/A	N/A	N/A	N/A	N/A	N/A	N/A	N/A	N/A	N/A	N/A	N/A	N/A	N/A	N/A	N/A	N/A	N/A	N/A	N/A	N/A	N/A	N/A
1317	N/A	N/A	'--------S--------------------Q--------------------	0.9414824447334198	Y	N/A	N/A	N/A	N/A	N/A	N/A	N/A	N/A	N/A	N/A	N/A	N/A	N/A	N/A	N/A	N/A	N/A	N/A	N/A	N/A	N/A	N/A	N/A	N/A	N/A	N/A	N/A	N/A	N/A	N/A	N/A	N/A	N/A	N/A	N/A	N/A	N/A	N/A	N/A	N/A	N/A	N/A	N/A	N/A
1318	N/A	N/A	'--------D--------------------S--------------------	0.9414824447334198	Y	N/A	N/A	N/A	N/A	N/A	N/A	N/A	N/A	N/A	N/A	N/A	N/A	N/A	N/A	N/A	N/A	N/A	N/A	N/A	N/A	N/A	N/A	N/A	N/A	N/A	N/A	N/A	N/A	N/A	N/A	N/A	N/A	N/A	N/A	N/A	N/A	N/A	N/A	N/A	N/A	N/A	N/A	N/A	N/A
1319	2.63	5.556E-1	'TIADHSLQAKKKHTARHSGEKYP-SKKKNYKDGNHRF-KNG-K-YD-DD-	0.14124237271181356	N	1E0	1E0	1E0	1E0	1E0	1E0	3.79	2.94	2.58	3.27	2.65	2.45	1.89	3.43	1.74	3.26	2.49	1.22	5.63	1.82	2.40	1.79	2.60	3.87	3.19	2.97	1.77E-1	4.177E-1	5.77E-1	3.011E-1	5.429E-1	6.43E-1	9.007E-1	2.546E-1	9.438E-1	3.021E-1	6.234E-1	9.99E-1	2.984E-2	9.233E-1	6.672E-1	9.308E-1	5.685E-1	1.631E-1
1320	2.74	5.001E-1	'KKKKSPPYKEEEEPSSAPGLKSA-SKKKRPTNGRGKY-MGT-K-KK-KK-	0.14124237271181356	N	1E0	1E0	1E0	1E0	1E0	1E0	3.61	3.57	2.61	2.75	3.35	2.34	2.12	4.77	1.45	4.18	2.40	1.45	3.95	1.83	2.26	1.86	2.74	5.03	3.08	3.24	2.133E-1	2.215E-1	5.652E-1	4.987E-1	2.77E-1	6.97E-1	8.066E-1	6.619E-2	9.901E-1	1.18E-1	6.685E-1	9.9E-1	1.5E-1	9.196E-1	7.376E-1	9.079E-1	5.015E-1	5.16E-2
1321	2.78	4.849E-1	'KKESPPTAPPQQRSYSSSDPDSP-REEETSTGSLKSR-DSA-S-RD-DD-	0.14124237271181356	N	1E0	1E0	1E0	1E0	1E0	1E0	3.48	3.37	2.12	2.50	3.76	2.22	2.38	4.95	2.33	4.58	2.66	1.38	3.54	2.00	2.89	1.63	2.36	4.92	3.79	3.18	2.435E-1	2.726E-1	8.042E-1	6.192E-1	1.816E-1	7.596E-1	6.792E-1	5.562E-2	7.006E-1	7.945E-2	5.371E-1	9.943E-1	2.288E-1	8.582E-1	4.38E-1	9.672E-1	6.895E-1	5.741E-2
[truncated: 1,595 more rows]
[truncated: 4 more columns]
