# Supplementary material for: Assessment of the predictive accuracy of five in silico prediction tools, alone or in combination, and two metaservers to classify long QT syndrome gene mutations
Source: BMC Med Genet. 2015 May 13;16:34. doi: 10.1186/s12881-015-0176-z (PMC4630850; doi:10.1186/s12881-015-0176-z)
Supplement: Additional file 3: — Raw data. The zipped file contains all raw data results in txt format from the five different in silico prediction tools and two metaservers. [file 12881_2015_176_MOESM3_ESM.zip › Supplementary Materials 2/Predict SNP results/KCNQ1/pathogenicity/mapp.tree]

(390344222:0.618056,((170583587:0.394435,341887125:0.435078):0.201656,(339246819:0.599926,((189233823:0.062123,270014599:0.160901):0.276245,(195120914:0.624154,195383596:0.246069):0.236745):0.145143):0.039073):0.028943,(((256078275:0.483305,2076880:1.639549):0.070881,(313220706:0.677791,358253649:0.552656):0.058382):0.133112,((339248707:0.582050,((390360201:0.438360,(291237844:0.087514,(308457544:0.345823,(170052725:0.648902,328709409:0.000001):0.240095):0.121701):0.040150):0.069949,((334349981:1.074974,(14285391:0.199955,(QUERY:0.000001,(344252363:0.467896,297267191:0.000001):0.122568):0.203631):0.041050):0.153770,((170052723:0.404378,(395755913:0.489570,326679973:0.040092):0.069491):0.200847,(348512697:0.327835,(301624272:0.052251,327286909:0.291044):0.045112):0.019704):0.046199):0.053606):0.043321):0.080280,((221128941:1.022806,(268580989:0.076397,392926648:0.111591):1.569818):0.138133,(((109087494:0.037408,(350582894:0.200172,334326150:0.160786):0.015958):0.539210,(220679240:0.336861,(47211206:0.180053,(297259375:0.147329,(358415067:0.099196,(403282695:0.235856,355562957:0.078295):0.038925):0.002031):0.141451):0.112566):0.117205):0.110590,(((345327155:0.376723,47209870:0.201970):0.295757,(126330439:0.147732,(297278395:0.017449,114555825:0.043239):0.032392):0.040975):0.186276,(292620230:0.354623,(301615484:0.243350,(344264734:0.031923,348585130:0.150678):0.098533):0.081057):0.087063):0.085362):0.123121):0.032112):0.037242):0.014081);
