# Supplementary material for: Assessment of the predictive accuracy of five in silico prediction tools, alone or in combination, and two metaservers to classify long QT syndrome gene mutations
Source: BMC Med Genet. 2015 May 13;16:34. doi: 10.1186/s12881-015-0176-z (PMC4630850; doi:10.1186/s12881-015-0176-z)
Supplement: Additional file 3: — Raw data. The zipped file contains all raw data results in txt format from the five different in silico prediction tools and two metaservers. [file 12881_2015_176_MOESM3_ESM.zip › Supplementary Materials 2/Predict SNP results/KCNQ1/pathogenicity/phdsnp.out]

******************************************************************************
**                                                                          **
**                                 PhD-SNP                                  **
**                   Predictor of human Deleterious SNPs                    **
**                                                                          **
******************************************************************************


      Sequence and Profile-Based Prediction
           275    F    S        Disease   7

      WT:  Aminoacid in Wild-Type Protein
      NEW: New Aminoacid after Mutation
      RI:  Reliability Index
      Effect:
             Neutral: Neural Polymorphism
             Disease: Disease-related Polymorphism


******************************************************************************
** Capriotti E, Calabrese R, Casadio R. (2006) Predicting the insurgence of **
** human genetic diseases associated to single point protein mutations with **
** support vector machines and evolutionary information. Bioinformatics. 22 **
** 2729-2734.                                                               **
******************************************************************************


******************************************************************************
**                                                                          **
**                                 PhD-SNP                                  **
**                   Predictor of human Deleterious SNPs                    **
**                                                                          **
******************************************************************************


      Sequence and Profile-Based Prediction
           274    I    V        Neutral   5

      WT:  Aminoacid in Wild-Type Protein
      NEW: New Aminoacid after Mutation
      RI:  Reliability Index
      Effect:
             Neutral: Neural Polymorphism
             Disease: Disease-related Polymorphism


******************************************************************************
** Capriotti E, Calabrese R, Casadio R. (2006) Predicting the insurgence of **
** human genetic diseases associated to single point protein mutations with **
** support vector machines and evolutionary information. Bioinformatics. 22 **
** 2729-2734.                                                               **
******************************************************************************


******************************************************************************
**                                                                          **
**                                 PhD-SNP                                  **
**                   Predictor of human Deleterious SNPs                    **
**                                                                          **
******************************************************************************


      Sequence and Profile-Based Prediction
           408    P    A        Neutral   7

      WT:  Aminoacid in Wild-Type Protein
      NEW: New Aminoacid after Mutation
      RI:  Reliability Index
      Effect:
             Neutral: Neural Polymorphism
             Disease: Disease-related Polymorphism


******************************************************************************
** Capriotti E, Calabrese R, Casadio R. (2006) Predicting the insurgence of **
** human genetic diseases associated to single point protein mutations with **
** support vector machines and evolutionary information. Bioinformatics. 22 **
** 2729-2734.                                                               **
******************************************************************************


******************************************************************************
**                                                                          **
**                                 PhD-SNP                                  **
**                   Predictor of human Deleterious SNPs                    **
**                                                                          **
******************************************************************************


      Sequence and Profile-Based Prediction
           273    L    F        Disease   8

      WT:  Aminoacid in Wild-Type Protein
      NEW: New Aminoacid after Mutation
      RI:  Reliability Index
      Effect:
             Neutral: Neural Polymorphism
             Disease: Disease-related Polymorphism


******************************************************************************
** Capriotti E, Calabrese R, Casadio R. (2006) Predicting the insurgence of **
** human genetic diseases associated to single point protein mutations with **
** support vector machines and evolutionary information. Bioinformatics. 22 **
** 2729-2734.                                                               **
******************************************************************************


******************************************************************************
**                                                                          **
**                                 PhD-SNP                                  **
**                   Predictor of human Deleterious SNPs                    **
**                                                                          **
******************************************************************************


      Sequence and Profile-Based Prediction
           546    S    L        Disease   9

      WT:  Aminoacid in Wild-Type Protein
      NEW: New Aminoacid after Mutation
      RI:  Reliability Index
      Effect:
             Neutral: Neural Polymorphism
             Disease: Disease-related Polymorphism


******************************************************************************
** Capriotti E, Calabrese R, Casadio R. (2006) Predicting the insurgence of **
** human genetic diseases associated to single point protein mutations with **
** support vector machines and evolutionary information. Bioinformatics. 22 **
** 2729-2734.                                                               **
******************************************************************************


******************************************************************************
**                                                                          **
**                                 PhD-SNP                                  **
**                   Predictor of human Deleterious SNPs                    **
**                                                                          **
******************************************************************************


      Sequence and Profile-Based Prediction
           140    S    G        Neutral   3

      WT:  Aminoacid in Wild-Type Protein
      NEW: New Aminoacid after Mutation
      RI:  Reliability Index
      Effect:
             Neutral: Neural Polymorphism
             Disease: Disease-related Polymorphism


******************************************************************************
** Capriotti E, Calabrese R, Casadio R. (2006) Predicting the insurgence of **
** human genetic diseases associated to single point protein mutations with **
** support vector machines and evolutionary information. Bioinformatics. 22 **
** 2729-2734.                                                               **
******************************************************************************


******************************************************************************
**                                                                          **
**                                 PhD-SNP                                  **
**                   Predictor of human Deleterious SNPs                    **
**                                                                          **
******************************************************************************


      Sequence and Profile-Based Prediction
           277    S    L        Disease   8

      WT:  Aminoacid in Wild-Type Protein
      NEW: New Aminoacid after Mutation
      RI:  Reliability Index
      Effect:
             Neutral: Neural Polymorphism
             Disease: Disease-related Polymorphism


******************************************************************************
** Capriotti E, Calabrese R, Casadio R. (2006) Predicting the insurgence of **
** human genetic diseases associated to single point protein mutations with **
** support vector machines and evolutionary information. Bioinformatics. 22 **
** 2729-2734.                                                               **
******************************************************************************


******************************************************************************
**                                                                          **
**                                 PhD-SNP                                  **
**                   Predictor of human Deleterious SNPs                    **
**                                                                          **
******************************************************************************


      Sequence and Profile-Based Prediction
           555    R    C        Disease   8

      WT:  Aminoacid in Wild-Type Protein
      NEW: New Aminoacid after Mutation
      RI:  Reliability Index
      Effect:
             Neutral: Neural Polymorphism
             Disease: Disease-related Polymorphism


******************************************************************************
** Capriotti E, Calabrese R, Casadio R. (2006) Predicting the insurgence of **
** human genetic diseases associated to single point protein mutations with **
** support vector machines and evolutionary information. Bioinformatics. 22 **
** 2729-2734.                                                               **
******************************************************************************


******************************************************************************
**                                                                          **
**                                 PhD-SNP                                  **
**                   Predictor of human Deleterious SNPs                    **
**                                                                          **
******************************************************************************


      Sequence and Profile-Based Prediction
           258    H    R        Disease   7

      WT:  Aminoacid in Wild-Type Protein
      NEW: New Aminoacid after Mutation
      RI:  Reliability Index
      Effect:
             Neutral: Neural Polymorphism
             Disease: Disease-related Polymorphism


******************************************************************************
** Capriotti E, Calabrese R, Casadio R. (2006) Predicting the insurgence of **
** human genetic diseases associated to single point protein mutations with **
** support vector machines and evolutionary information. Bioinformatics. 22 **
** 2729-2734.                                                               **
******************************************************************************


******************************************************************************
**                                                                          **
**                                 PhD-SNP                                  **
**                   Predictor of human Deleterious SNPs                    **
**                                                                          **
******************************************************************************


      Sequence and Profile-Based Prediction
           566    S    F        Disease   4

      WT:  Aminoacid in Wild-Type Protein
      NEW: New Aminoacid after Mutation
      RI:  Reliability Index
      Effect:
             Neutral: Neural Polymorphism
             Disease: Disease-related Polymorphism


******************************************************************************
** Capriotti E, Calabrese R, Casadio R. (2006) Predicting the insurgence of **
** human genetic diseases associated to single point protein mutations with **
** support vector machines and evolutionary information. Bioinformatics. 22 **
** 2729-2734.                                                               **
******************************************************************************


******************************************************************************
**                                                                          **
**                                 PhD-SNP                                  **
**                   Predictor of human Deleterious SNPs                    **
**                                                                          **
******************************************************************************


      Sequence and Profile-Based Prediction
           259    R    C        Disease   3

      WT:  Aminoacid in Wild-Type Protein
      NEW: New Aminoacid after Mutation
      RI:  Reliability Index
      Effect:
             Neutral: Neural Polymorphism
             Disease: Disease-related Polymorphism


******************************************************************************
** Capriotti E, Calabrese R, Casadio R. (2006) Predicting the insurgence of **
** human genetic diseases associated to single point protein mutations with **
** support vector machines and evolutionary information. Bioinformatics. 22 **
** 2729-2734.                                                               **
******************************************************************************


******************************************************************************
**                                                                          **
**                                 PhD-SNP                                  **
**                   Predictor of human Deleterious SNPs                    **
**                                                                          **
******************************************************************************


      Sequence and Profile-Based Prediction
           259    R    L        Disease   6

      WT:  Aminoacid in Wild-Type Protein
      NEW: New Aminoacid after Mutation
      RI:  Reliability Index
      Effect:
             Neutral: Neural Polymorphism
             Disease: Disease-related Polymorphism


******************************************************************************
** Capriotti E, Calabrese R, Casadio R. (2006) Predicting the insurgence of **
** human genetic diseases associated to single point protein mutations with **
** support vector machines and evolutionary information. Bioinformatics. 22 **
** 2729-2734.                                                               **
******************************************************************************


******************************************************************************
**                                                                          **
**                                 PhD-SNP                                  **
**                   Predictor of human Deleterious SNPs                    **
**                                                                          **
******************************************************************************


      Sequence and Profile-Based Prediction
           393    K    N        Neutral   5

      WT:  Aminoacid in Wild-Type Protein
      NEW: New Aminoacid after Mutation
      RI:  Reliability Index
      Effect:
             Neutral: Neural Polymorphism
             Disease: Disease-related Polymorphism


******************************************************************************
** Capriotti E, Calabrese R, Casadio R. (2006) Predicting the insurgence of **
** human genetic diseases associated to single point protein mutations with **
** support vector machines and evolutionary information. Bioinformatics. 22 **
** 2729-2734.                                                               **
******************************************************************************


******************************************************************************
**                                                                          **
**                                 PhD-SNP                                  **
**                   Predictor of human Deleterious SNPs                    **
**                                                                          **
******************************************************************************


      Sequence and Profile-Based Prediction
           392    W    R        Disease   8

      WT:  Aminoacid in Wild-Type Protein
      NEW: New Aminoacid after Mutation
      RI:  Reliability Index
      Effect:
             Neutral: Neural Polymorphism
             Disease: Disease-related Polymorphism


******************************************************************************
** Capriotti E, Calabrese R, Casadio R. (2006) Predicting the insurgence of **
** human genetic diseases associated to single point protein mutations with **
** support vector machines and evolutionary information. Bioinformatics. 22 **
** 2729-2734.                                                               **
******************************************************************************


******************************************************************************
**                                                                          **
**                                 PhD-SNP                                  **
**                   Predictor of human Deleterious SNPs                    **
**                                                                          **
******************************************************************************


      Sequence and Profile-Based Prediction
           397    R    W        Disease   2

      WT:  Aminoacid in Wild-Type Protein
      NEW: New Aminoacid after Mutation
      RI:  Reliability Index
      Effect:
             Neutral: Neural Polymorphism
             Disease: Disease-related Polymorphism


******************************************************************************
** Capriotti E, Calabrese R, Casadio R. (2006) Predicting the insurgence of **
** human genetic diseases associated to single point protein mutations with **
** support vector machines and evolutionary information. Bioinformatics. 22 **
** 2729-2734.                                                               **
******************************************************************************


******************************************************************************
**                                                                          **
**                                 PhD-SNP                                  **
**                   Predictor of human Deleterious SNPs                    **
**                                                                          **
******************************************************************************


      Sequence and Profile-Based Prediction
           261    E    D        Disease   8

      WT:  Aminoacid in Wild-Type Protein
      NEW: New Aminoacid after Mutation
      RI:  Reliability Index
      Effect:
             Neutral: Neural Polymorphism
             Disease: Disease-related Polymorphism


******************************************************************************
** Capriotti E, Calabrese R, Casadio R. (2006) Predicting the insurgence of **
** human genetic diseases associated to single point protein mutations with **
** support vector machines and evolutionary information. Bioinformatics. 22 **
** 2729-2734.                                                               **
******************************************************************************


******************************************************************************
**                                                                          **
**                                 PhD-SNP                                  **
**                   Predictor of human Deleterious SNPs                    **
**                                                                          **
******************************************************************************


      Sequence and Profile-Based Prediction
           261    E    K        Disease   9

      WT:  Aminoacid in Wild-Type Protein
      NEW: New Aminoacid after Mutation
      RI:  Reliability Index
      Effect:
             Neutral: Neural Polymorphism
             Disease: Disease-related Polymorphism


******************************************************************************
** Capriotti E, Calabrese R, Casadio R. (2006) Predicting the insurgence of **
** human genetic diseases associated to single point protein mutations with **
** support vector machines and evolutionary information. Bioinformatics. 22 **
** 2729-2734.                                                               **
******************************************************************************


******************************************************************************
**                                                                          **
**                                 PhD-SNP                                  **
**                   Predictor of human Deleterious SNPs                    **
**                                                                          **
******************************************************************************


      Sequence and Profile-Based Prediction
           266    L    P        Disease   8

      WT:  Aminoacid in Wild-Type Protein
      NEW: New Aminoacid after Mutation
      RI:  Reliability Index
      Effect:
             Neutral: Neural Polymorphism
             Disease: Disease-related Polymorphism


******************************************************************************
** Capriotti E, Calabrese R, Casadio R. (2006) Predicting the insurgence of **
** human genetic diseases associated to single point protein mutations with **
** support vector machines and evolutionary information. Bioinformatics. 22 **
** 2729-2734.                                                               **
******************************************************************************


******************************************************************************
**                                                                          **
**                                 PhD-SNP                                  **
**                   Predictor of human Deleterious SNPs                    **
**                                                                          **
******************************************************************************


      Sequence and Profile-Based Prediction
           391    T    I        Disease   8

      WT:  Aminoacid in Wild-Type Protein
      NEW: New Aminoacid after Mutation
      RI:  Reliability Index
      Effect:
             Neutral: Neural Polymorphism
             Disease: Disease-related Polymorphism


******************************************************************************
** Capriotti E, Calabrese R, Casadio R. (2006) Predicting the insurgence of **
** human genetic diseases associated to single point protein mutations with **
** support vector machines and evolutionary information. Bioinformatics. 22 **
** 2729-2734.                                                               **
******************************************************************************


******************************************************************************
**                                                                          **
**                                 PhD-SNP                                  **
**                   Predictor of human Deleterious SNPs                    **
**                                                                          **
******************************************************************************


      Sequence and Profile-Based Prediction
           568    G    R        Disease   8

      WT:  Aminoacid in Wild-Type Protein
      NEW: New Aminoacid after Mutation
      RI:  Reliability Index
      Effect:
             Neutral: Neural Polymorphism
             Disease: Disease-related Polymorphism


******************************************************************************
** Capriotti E, Calabrese R, Casadio R. (2006) Predicting the insurgence of **
** human genetic diseases associated to single point protein mutations with **
** support vector machines and evolutionary information. Bioinformatics. 22 **
** 2729-2734.                                                               **
******************************************************************************


******************************************************************************
**                                                                          **
**                                 PhD-SNP                                  **
**                   Predictor of human Deleterious SNPs                    **
**                                                                          **
******************************************************************************


      Sequence and Profile-Based Prediction
           269    G    D        Disease   6

      WT:  Aminoacid in Wild-Type Protein
      NEW: New Aminoacid after Mutation
      RI:  Reliability Index
      Effect:
             Neutral: Neural Polymorphism
             Disease: Disease-related Polymorphism


******************************************************************************
** Capriotti E, Calabrese R, Casadio R. (2006) Predicting the insurgence of **
** human genetic diseases associated to single point protein mutations with **
** support vector machines and evolutionary information. Bioinformatics. 22 **
** 2729-2734.                                                               **
******************************************************************************


******************************************************************************
**                                                                          **
**                                 PhD-SNP                                  **
**                   Predictor of human Deleterious SNPs                    **
**                                                                          **
******************************************************************************


      Sequence and Profile-Based Prediction
           269    G    S        Disease   7

      WT:  Aminoacid in Wild-Type Protein
      NEW: New Aminoacid after Mutation
      RI:  Reliability Index
      Effect:
             Neutral: Neural Polymorphism
             Disease: Disease-related Polymorphism


******************************************************************************
** Capriotti E, Calabrese R, Casadio R. (2006) Predicting the insurgence of **
** human genetic diseases associated to single point protein mutations with **
** support vector machines and evolutionary information. Bioinformatics. 22 **
** 2729-2734.                                                               **
******************************************************************************


******************************************************************************
**                                                                          **
**                                 PhD-SNP                                  **
**                   Predictor of human Deleterious SNPs                    **
**                                                                          **
******************************************************************************


      Sequence and Profile-Based Prediction
           305    W    S        Disease   9

      WT:  Aminoacid in Wild-Type Protein
      NEW: New Aminoacid after Mutation
      RI:  Reliability Index
      Effect:
             Neutral: Neural Polymorphism
             Disease: Disease-related Polymorphism


******************************************************************************
** Capriotti E, Calabrese R, Casadio R. (2006) Predicting the insurgence of **
** human genetic diseases associated to single point protein mutations with **
** support vector machines and evolutionary information. Bioinformatics. 22 **
** 2729-2734.                                                               **
******************************************************************************


******************************************************************************
**                                                                          **
**                                 PhD-SNP                                  **
**                   Predictor of human Deleterious SNPs                    **
**                                                                          **
******************************************************************************


      Sequence and Profile-Based Prediction
           441    P    S        Neutral   4

      WT:  Aminoacid in Wild-Type Protein
      NEW: New Aminoacid after Mutation
      RI:  Reliability Index
      Effect:
             Neutral: Neural Polymorphism
             Disease: Disease-related Polymorphism


******************************************************************************
** Capriotti E, Calabrese R, Casadio R. (2006) Predicting the insurgence of **
** human genetic diseases associated to single point protein mutations with **
** support vector machines and evolutionary information. Bioinformatics. 22 **
** 2729-2734.                                                               **
******************************************************************************


******************************************************************************
**                                                                          **
**                                 PhD-SNP                                  **
**                   Predictor of human Deleterious SNPs                    **
**                                                                          **
******************************************************************************


      Sequence and Profile-Based Prediction
           168    G    R        Disease   7

      WT:  Aminoacid in Wild-Type Protein
      NEW: New Aminoacid after Mutation
      RI:  Reliability Index
      Effect:
             Neutral: Neural Polymorphism
             Disease: Disease-related Polymorphism


******************************************************************************
** Capriotti E, Calabrese R, Casadio R. (2006) Predicting the insurgence of **
** human genetic diseases associated to single point protein mutations with **
** support vector machines and evolutionary information. Bioinformatics. 22 **
** 2729-2734.                                                               **
******************************************************************************


******************************************************************************
**                                                                          **
**                                 PhD-SNP                                  **
**                   Predictor of human Deleterious SNPs                    **
**                                                                          **
******************************************************************************


      Sequence and Profile-Based Prediction
           306    G    R        Disease   9

      WT:  Aminoacid in Wild-Type Protein
      NEW: New Aminoacid after Mutation
      RI:  Reliability Index
      Effect:
             Neutral: Neural Polymorphism
             Disease: Disease-related Polymorphism


******************************************************************************
** Capriotti E, Calabrese R, Casadio R. (2006) Predicting the insurgence of **
** human genetic diseases associated to single point protein mutations with **
** support vector machines and evolutionary information. Bioinformatics. 22 **
** 2729-2734.                                                               **
******************************************************************************


******************************************************************************
**                                                                          **
**                                 PhD-SNP                                  **
**                   Predictor of human Deleterious SNPs                    **
**                                                                          **
******************************************************************************


      Sequence and Profile-Based Prediction
           306    G    V        Disease   8

      WT:  Aminoacid in Wild-Type Protein
      NEW: New Aminoacid after Mutation
      RI:  Reliability Index
      Effect:
             Neutral: Neural Polymorphism
             Disease: Disease-related Polymorphism


******************************************************************************
** Capriotti E, Calabrese R, Casadio R. (2006) Predicting the insurgence of **
** human genetic diseases associated to single point protein mutations with **
** support vector machines and evolutionary information. Bioinformatics. 22 **
** 2729-2734.                                                               **
******************************************************************************


******************************************************************************
**                                                                          **
**                                 PhD-SNP                                  **
**                   Predictor of human Deleterious SNPs                    **
**                                                                          **
******************************************************************************


      Sequence and Profile-Based Prediction
           648    V    I        Neutral   8

      WT:  Aminoacid in Wild-Type Protein
      NEW: New Aminoacid after Mutation
      RI:  Reliability Index
      Effect:
             Neutral: Neural Polymorphism
             Disease: Disease-related Polymorphism


******************************************************************************
** Capriotti E, Calabrese R, Casadio R. (2006) Predicting the insurgence of **
** human genetic diseases associated to single point protein mutations with **
** support vector machines and evolutionary information. Bioinformatics. 22 **
** 2729-2734.                                                               **
******************************************************************************


******************************************************************************
**                                                                          **
**                                 PhD-SNP                                  **
**                   Predictor of human Deleterious SNPs                    **
**                                                                          **
******************************************************************************


      Sequence and Profile-Based Prediction
           174    R    C        Disease   9

      WT:  Aminoacid in Wild-Type Protein
      NEW: New Aminoacid after Mutation
      RI:  Reliability Index
      Effect:
             Neutral: Neural Polymorphism
             Disease: Disease-related Polymorphism


******************************************************************************
** Capriotti E, Calabrese R, Casadio R. (2006) Predicting the insurgence of **
** human genetic diseases associated to single point protein mutations with **
** support vector machines and evolutionary information. Bioinformatics. 22 **
** 2729-2734.                                                               **
******************************************************************************


******************************************************************************
**                                                                          **
**                                 PhD-SNP                                  **
**                   Predictor of human Deleterious SNPs                    **
**                                                                          **
******************************************************************************


      Sequence and Profile-Based Prediction
           174    R    H        Disease   8

      WT:  Aminoacid in Wild-Type Protein
      NEW: New Aminoacid after Mutation
      RI:  Reliability Index
      Effect:
             Neutral: Neural Polymorphism
             Disease: Disease-related Polymorphism


******************************************************************************
** Capriotti E, Calabrese R, Casadio R. (2006) Predicting the insurgence of **
** human genetic diseases associated to single point protein mutations with **
** support vector machines and evolutionary information. Bioinformatics. 22 **
** 2729-2734.                                                               **
******************************************************************************


******************************************************************************
**                                                                          **
**                                 PhD-SNP                                  **
**                   Predictor of human Deleterious SNPs                    **
**                                                                          **
******************************************************************************


      Sequence and Profile-Based Prediction
           311    T    I        Disease   8

      WT:  Aminoacid in Wild-Type Protein
      NEW: New Aminoacid after Mutation
      RI:  Reliability Index
      Effect:
             Neutral: Neural Polymorphism
             Disease: Disease-related Polymorphism


******************************************************************************
** Capriotti E, Calabrese R, Casadio R. (2006) Predicting the insurgence of **
** human genetic diseases associated to single point protein mutations with **
** support vector machines and evolutionary information. Bioinformatics. 22 **
** 2729-2734.                                                               **
******************************************************************************


******************************************************************************
**                                                                          **
**                                 PhD-SNP                                  **
**                   Predictor of human Deleterious SNPs                    **
**                                                                          **
******************************************************************************


      Sequence and Profile-Based Prediction
           310    V    I        Neutral   2

      WT:  Aminoacid in Wild-Type Protein
      NEW: New Aminoacid after Mutation
      RI:  Reliability Index
      Effect:
             Neutral: Neural Polymorphism
             Disease: Disease-related Polymorphism


******************************************************************************
** Capriotti E, Calabrese R, Casadio R. (2006) Predicting the insurgence of **
** human genetic diseases associated to single point protein mutations with **
** support vector machines and evolutionary information. Bioinformatics. 22 **
** 2729-2734.                                                               **
******************************************************************************


******************************************************************************
**                                                                          **
**                                 PhD-SNP                                  **
**                   Predictor of human Deleterious SNPs                    **
**                                                                          **
******************************************************************************


      Sequence and Profile-Based Prediction
           524    V    G        Disease   7

      WT:  Aminoacid in Wild-Type Protein
      NEW: New Aminoacid after Mutation
      RI:  Reliability Index
      Effect:
             Neutral: Neural Polymorphism
             Disease: Disease-related Polymorphism


******************************************************************************
** Capriotti E, Calabrese R, Casadio R. (2006) Predicting the insurgence of **
** human genetic diseases associated to single point protein mutations with **
** support vector machines and evolutionary information. Bioinformatics. 22 **
** 2729-2734.                                                               **
******************************************************************************


******************************************************************************
**                                                                          **
**                                 PhD-SNP                                  **
**                   Predictor of human Deleterious SNPs                    **
**                                                                          **
******************************************************************************


      Sequence and Profile-Based Prediction
           312    T    I        Disease   8

      WT:  Aminoacid in Wild-Type Protein
      NEW: New Aminoacid after Mutation
      RI:  Reliability Index
      Effect:
             Neutral: Neural Polymorphism
             Disease: Disease-related Polymorphism


******************************************************************************
** Capriotti E, Calabrese R, Casadio R. (2006) Predicting the insurgence of **
** human genetic diseases associated to single point protein mutations with **
** support vector machines and evolutionary information. Bioinformatics. 22 **
** 2729-2734.                                                               **
******************************************************************************


******************************************************************************
**                                                                          **
**                                 PhD-SNP                                  **
**                   Predictor of human Deleterious SNPs                    **
**                                                                          **
******************************************************************************


      Sequence and Profile-Based Prediction
           315    Y    C        Disease   8

      WT:  Aminoacid in Wild-Type Protein
      NEW: New Aminoacid after Mutation
      RI:  Reliability Index
      Effect:
             Neutral: Neural Polymorphism
             Disease: Disease-related Polymorphism


******************************************************************************
** Capriotti E, Calabrese R, Casadio R. (2006) Predicting the insurgence of **
** human genetic diseases associated to single point protein mutations with **
** support vector machines and evolutionary information. Bioinformatics. 22 **
** 2729-2734.                                                               **
******************************************************************************


******************************************************************************
**                                                                          **
**                                 PhD-SNP                                  **
**                   Predictor of human Deleterious SNPs                    **
**                                                                          **
******************************************************************************


      Sequence and Profile-Based Prediction
           315    Y    S        Disease   8

      WT:  Aminoacid in Wild-Type Protein
      NEW: New Aminoacid after Mutation
      RI:  Reliability Index
      Effect:
             Neutral: Neural Polymorphism
             Disease: Disease-related Polymorphism


******************************************************************************
** Capriotti E, Calabrese R, Casadio R. (2006) Predicting the insurgence of **
** human genetic diseases associated to single point protein mutations with **
** support vector machines and evolutionary information. Bioinformatics. 22 **
** 2729-2734.                                                               **
******************************************************************************


******************************************************************************
**                                                                          **
**                                 PhD-SNP                                  **
**                   Predictor of human Deleterious SNPs                    **
**                                                                          **
******************************************************************************


      Sequence and Profile-Based Prediction
           314    G    S        Disease   8

      WT:  Aminoacid in Wild-Type Protein
      NEW: New Aminoacid after Mutation
      RI:  Reliability Index
      Effect:
             Neutral: Neural Polymorphism
             Disease: Disease-related Polymorphism


******************************************************************************
** Capriotti E, Calabrese R, Casadio R. (2006) Predicting the insurgence of **
** human genetic diseases associated to single point protein mutations with **
** support vector machines and evolutionary information. Bioinformatics. 22 **
** 2729-2734.                                                               **
******************************************************************************


******************************************************************************
**                                                                          **
**                                 PhD-SNP                                  **
**                   Predictor of human Deleterious SNPs                    **
**                                                                          **
******************************************************************************


      Sequence and Profile-Based Prediction
           160    E    K        Disease   9

      WT:  Aminoacid in Wild-Type Protein
      NEW: New Aminoacid after Mutation
      RI:  Reliability Index
      Effect:
             Neutral: Neural Polymorphism
             Disease: Disease-related Polymorphism


******************************************************************************
** Capriotti E, Calabrese R, Casadio R. (2006) Predicting the insurgence of **
** human genetic diseases associated to single point protein mutations with **
** support vector machines and evolutionary information. Bioinformatics. 22 **
** 2729-2734.                                                               **
******************************************************************************


******************************************************************************
**                                                                          **
**                                 PhD-SNP                                  **
**                   Predictor of human Deleterious SNPs                    **
**                                                                          **
******************************************************************************


      Sequence and Profile-Based Prediction
           520    M    R        Disease   6

      WT:  Aminoacid in Wild-Type Protein
      NEW: New Aminoacid after Mutation
      RI:  Reliability Index
      Effect:
             Neutral: Neural Polymorphism
             Disease: Disease-related Polymorphism


******************************************************************************
** Capriotti E, Calabrese R, Casadio R. (2006) Predicting the insurgence of **
** human genetic diseases associated to single point protein mutations with **
** support vector machines and evolutionary information. Bioinformatics. 22 **
** 2729-2734.                                                               **
******************************************************************************


******************************************************************************
**                                                                          **
**                                 PhD-SNP                                  **
**                   Predictor of human Deleterious SNPs                    **
**                                                                          **
******************************************************************************


      Sequence and Profile-Based Prediction
            46    A    T        Neutral   8

      WT:  Aminoacid in Wild-Type Protein
      NEW: New Aminoacid after Mutation
      RI:  Reliability Index
      Effect:
             Neutral: Neural Polymorphism
             Disease: Disease-related Polymorphism


******************************************************************************
** Capriotti E, Calabrese R, Casadio R. (2006) Predicting the insurgence of **
** human genetic diseases associated to single point protein mutations with **
** support vector machines and evolutionary information. Bioinformatics. 22 **
** 2729-2734.                                                               **
******************************************************************************


******************************************************************************
**                                                                          **
**                                 PhD-SNP                                  **
**                   Predictor of human Deleterious SNPs                    **
**                                                                          **
******************************************************************************


      Sequence and Profile-Based Prediction
           316    G    E        Disease   6

      WT:  Aminoacid in Wild-Type Protein
      NEW: New Aminoacid after Mutation
      RI:  Reliability Index
      Effect:
             Neutral: Neural Polymorphism
             Disease: Disease-related Polymorphism


******************************************************************************
** Capriotti E, Calabrese R, Casadio R. (2006) Predicting the insurgence of **
** human genetic diseases associated to single point protein mutations with **
** support vector machines and evolutionary information. Bioinformatics. 22 **
** 2729-2734.                                                               **
******************************************************************************


******************************************************************************
**                                                                          **
**                                 PhD-SNP                                  **
**                   Predictor of human Deleterious SNPs                    **
**                                                                          **
******************************************************************************


      Sequence and Profile-Based Prediction
           643    G    S        Neutral   9

      WT:  Aminoacid in Wild-Type Protein
      NEW: New Aminoacid after Mutation
      RI:  Reliability Index
      Effect:
             Neutral: Neural Polymorphism
             Disease: Disease-related Polymorphism


******************************************************************************
** Capriotti E, Calabrese R, Casadio R. (2006) Predicting the insurgence of **
** human genetic diseases associated to single point protein mutations with **
** support vector machines and evolutionary information. Bioinformatics. 22 **
** 2729-2734.                                                               **
******************************************************************************


******************************************************************************
**                                                                          **
**                                 PhD-SNP                                  **
**                   Predictor of human Deleterious SNPs                    **
**                                                                          **
******************************************************************************


      Sequence and Profile-Based Prediction
           533    R    W        Disease   2

      WT:  Aminoacid in Wild-Type Protein
      NEW: New Aminoacid after Mutation
      RI:  Reliability Index
      Effect:
             Neutral: Neural Polymorphism
             Disease: Disease-related Polymorphism


******************************************************************************
** Capriotti E, Calabrese R, Casadio R. (2006) Predicting the insurgence of **
** human genetic diseases associated to single point protein mutations with **
** support vector machines and evolutionary information. Bioinformatics. 22 **
** 2729-2734.                                                               **
******************************************************************************


******************************************************************************
**                                                                          **
**                                 PhD-SNP                                  **
**                   Predictor of human Deleterious SNPs                    **
**                                                                          **
******************************************************************************


      Sequence and Profile-Based Prediction
           186    G    R        Disease   1

      WT:  Aminoacid in Wild-Type Protein
      NEW: New Aminoacid after Mutation
      RI:  Reliability Index
      Effect:
             Neutral: Neural Polymorphism
             Disease: Disease-related Polymorphism


******************************************************************************
** Capriotti E, Calabrese R, Casadio R. (2006) Predicting the insurgence of **
** human genetic diseases associated to single point protein mutations with **
** support vector machines and evolutionary information. Bioinformatics. 22 **
** 2729-2734.                                                               **
******************************************************************************


******************************************************************************
**                                                                          **
**                                 PhD-SNP                                  **
**                   Predictor of human Deleterious SNPs                    **
**                                                                          **
******************************************************************************


      Sequence and Profile-Based Prediction
           184    Y    S        Disease   7

      WT:  Aminoacid in Wild-Type Protein
      NEW: New Aminoacid after Mutation
      RI:  Reliability Index
      Effect:
             Neutral: Neural Polymorphism
             Disease: Disease-related Polymorphism


******************************************************************************
** Capriotti E, Calabrese R, Casadio R. (2006) Predicting the insurgence of **
** human genetic diseases associated to single point protein mutations with **
** support vector machines and evolutionary information. Bioinformatics. 22 **
** 2729-2734.                                                               **
******************************************************************************


******************************************************************************
**                                                                          **
**                                 PhD-SNP                                  **
**                   Predictor of human Deleterious SNPs                    **
**                                                                          **
******************************************************************************


      Sequence and Profile-Based Prediction
           190    R    Q        Disease   5

      WT:  Aminoacid in Wild-Type Protein
      NEW: New Aminoacid after Mutation
      RI:  Reliability Index
      Effect:
             Neutral: Neural Polymorphism
             Disease: Disease-related Polymorphism


******************************************************************************
** Capriotti E, Calabrese R, Casadio R. (2006) Predicting the insurgence of **
** human genetic diseases associated to single point protein mutations with **
** support vector machines and evolutionary information. Bioinformatics. 22 **
** 2729-2734.                                                               **
******************************************************************************


******************************************************************************
**                                                                          **
**                                 PhD-SNP                                  **
**                   Predictor of human Deleterious SNPs                    **
**                                                                          **
******************************************************************************


      Sequence and Profile-Based Prediction
           191    L    P        Disease   8

      WT:  Aminoacid in Wild-Type Protein
      NEW: New Aminoacid after Mutation
      RI:  Reliability Index
      Effect:
             Neutral: Neural Polymorphism
             Disease: Disease-related Polymorphism


******************************************************************************
** Capriotti E, Calabrese R, Casadio R. (2006) Predicting the insurgence of **
** human genetic diseases associated to single point protein mutations with **
** support vector machines and evolutionary information. Bioinformatics. 22 **
** 2729-2734.                                                               **
******************************************************************************


******************************************************************************
**                                                                          **
**                                 PhD-SNP                                  **
**                   Predictor of human Deleterious SNPs                    **
**                                                                          **
******************************************************************************


      Sequence and Profile-Based Prediction
           293    R    C        Disease   1

      WT:  Aminoacid in Wild-Type Protein
      NEW: New Aminoacid after Mutation
      RI:  Reliability Index
      Effect:
             Neutral: Neural Polymorphism
             Disease: Disease-related Polymorphism


******************************************************************************
** Capriotti E, Calabrese R, Casadio R. (2006) Predicting the insurgence of **
** human genetic diseases associated to single point protein mutations with **
** support vector machines and evolutionary information. Bioinformatics. 22 **
** 2729-2734.                                                               **
******************************************************************************


******************************************************************************
**                                                                          **
**                                 PhD-SNP                                  **
**                   Predictor of human Deleterious SNPs                    **
**                                                                          **
******************************************************************************


      Sequence and Profile-Based Prediction
           189    G    R        Disease   6

      WT:  Aminoacid in Wild-Type Protein
      NEW: New Aminoacid after Mutation
      RI:  Reliability Index
      Effect:
             Neutral: Neural Polymorphism
             Disease: Disease-related Polymorphism


******************************************************************************
** Capriotti E, Calabrese R, Casadio R. (2006) Predicting the insurgence of **
** human genetic diseases associated to single point protein mutations with **
** support vector machines and evolutionary information. Bioinformatics. 22 **
** 2729-2734.                                                               **
******************************************************************************


******************************************************************************
**                                                                          **
**                                 PhD-SNP                                  **
**                   Predictor of human Deleterious SNPs                    **
**                                                                          **
******************************************************************************


      Sequence and Profile-Based Prediction
           178    A    P        Disease   6

      WT:  Aminoacid in Wild-Type Protein
      NEW: New Aminoacid after Mutation
      RI:  Reliability Index
      Effect:
             Neutral: Neural Polymorphism
             Disease: Disease-related Polymorphism


******************************************************************************
** Capriotti E, Calabrese R, Casadio R. (2006) Predicting the insurgence of **
** human genetic diseases associated to single point protein mutations with **
** support vector machines and evolutionary information. Bioinformatics. 22 **
** 2729-2734.                                                               **
******************************************************************************


******************************************************************************
**                                                                          **
**                                 PhD-SNP                                  **
**                   Predictor of human Deleterious SNPs                    **
**                                                                          **
******************************************************************************


      Sequence and Profile-Based Prediction
           296    F    S        Disease   8

      WT:  Aminoacid in Wild-Type Protein
      NEW: New Aminoacid after Mutation
      RI:  Reliability Index
      Effect:
             Neutral: Neural Polymorphism
             Disease: Disease-related Polymorphism


******************************************************************************
** Capriotti E, Calabrese R, Casadio R. (2006) Predicting the insurgence of **
** human genetic diseases associated to single point protein mutations with **
** support vector machines and evolutionary information. Bioinformatics. 22 **
** 2729-2734.                                                               **
******************************************************************************


******************************************************************************
**                                                                          **
**                                 PhD-SNP                                  **
**                   Predictor of human Deleterious SNPs                    **
**                                                                          **
******************************************************************************


      Sequence and Profile-Based Prediction
           179    G    S        Disease   6

      WT:  Aminoacid in Wild-Type Protein
      NEW: New Aminoacid after Mutation
      RI:  Reliability Index
      Effect:
             Neutral: Neural Polymorphism
             Disease: Disease-related Polymorphism


******************************************************************************
** Capriotti E, Calabrese R, Casadio R. (2006) Predicting the insurgence of **
** human genetic diseases associated to single point protein mutations with **
** support vector machines and evolutionary information. Bioinformatics. 22 **
** 2729-2734.                                                               **
******************************************************************************


******************************************************************************
**                                                                          **
**                                 PhD-SNP                                  **
**                   Predictor of human Deleterious SNPs                    **
**                                                                          **
******************************************************************************


      Sequence and Profile-Based Prediction
           300    A    T        Disease   7

      WT:  Aminoacid in Wild-Type Protein
      NEW: New Aminoacid after Mutation
      RI:  Reliability Index
      Effect:
             Neutral: Neural Polymorphism
             Disease: Disease-related Polymorphism


******************************************************************************
** Capriotti E, Calabrese R, Casadio R. (2006) Predicting the insurgence of **
** human genetic diseases associated to single point protein mutations with **
** support vector machines and evolutionary information. Bioinformatics. 22 **
** 2729-2734.                                                               **
******************************************************************************


******************************************************************************
**                                                                          **
**                                 PhD-SNP                                  **
**                   Predictor of human Deleterious SNPs                    **
**                                                                          **
******************************************************************************


      Sequence and Profile-Based Prediction
           539    R    W        Neutral   1

      WT:  Aminoacid in Wild-Type Protein
      NEW: New Aminoacid after Mutation
      RI:  Reliability Index
      Effect:
             Neutral: Neural Polymorphism
             Disease: Disease-related Polymorphism


******************************************************************************
** Capriotti E, Calabrese R, Casadio R. (2006) Predicting the insurgence of **
** human genetic diseases associated to single point protein mutations with **
** support vector machines and evolutionary information. Bioinformatics. 22 **
** 2729-2734.                                                               **
******************************************************************************


******************************************************************************
**                                                                          **
**                                 PhD-SNP                                  **
**                   Predictor of human Deleterious SNPs                    **
**                                                                          **
******************************************************************************


      Sequence and Profile-Based Prediction
           302    A    V        Disease   8

      WT:  Aminoacid in Wild-Type Protein
      NEW: New Aminoacid after Mutation
      RI:  Reliability Index
      Effect:
             Neutral: Neural Polymorphism
             Disease: Disease-related Polymorphism


******************************************************************************
** Capriotti E, Calabrese R, Casadio R. (2006) Predicting the insurgence of **
** human genetic diseases associated to single point protein mutations with **
** support vector machines and evolutionary information. Bioinformatics. 22 **
** 2729-2734.                                                               **
******************************************************************************


******************************************************************************
**                                                                          **
**                                 PhD-SNP                                  **
**                   Predictor of human Deleterious SNPs                    **
**                                                                          **
******************************************************************************


      Sequence and Profile-Based Prediction
           343    P    S        Disease   7

      WT:  Aminoacid in Wild-Type Protein
      NEW: New Aminoacid after Mutation
      RI:  Reliability Index
      Effect:
             Neutral: Neural Polymorphism
             Disease: Disease-related Polymorphism


******************************************************************************
** Capriotti E, Calabrese R, Casadio R. (2006) Predicting the insurgence of **
** human genetic diseases associated to single point protein mutations with **
** support vector machines and evolutionary information. Bioinformatics. 22 **
** 2729-2734.                                                               **
******************************************************************************


******************************************************************************
**                                                                          **
**                                 PhD-SNP                                  **
**                   Predictor of human Deleterious SNPs                    **
**                                                                          **
******************************************************************************


      Sequence and Profile-Based Prediction
           611    D    Y        Neutral   1

      WT:  Aminoacid in Wild-Type Protein
      NEW: New Aminoacid after Mutation
      RI:  Reliability Index
      Effect:
             Neutral: Neural Polymorphism
             Disease: Disease-related Polymorphism


******************************************************************************
** Capriotti E, Calabrese R, Casadio R. (2006) Predicting the insurgence of **
** human genetic diseases associated to single point protein mutations with **
** support vector machines and evolutionary information. Bioinformatics. 22 **
** 2729-2734.                                                               **
******************************************************************************


******************************************************************************
**                                                                          **
**                                 PhD-SNP                                  **
**                   Predictor of human Deleterious SNPs                    **
**                                                                          **
******************************************************************************


      Sequence and Profile-Based Prediction
           204    I    F        Disease   5

      WT:  Aminoacid in Wild-Type Protein
      NEW: New Aminoacid after Mutation
      RI:  Reliability Index
      Effect:
             Neutral: Neural Polymorphism
             Disease: Disease-related Polymorphism


******************************************************************************
** Capriotti E, Calabrese R, Casadio R. (2006) Predicting the insurgence of **
** human genetic diseases associated to single point protein mutations with **
** support vector machines and evolutionary information. Bioinformatics. 22 **
** 2729-2734.                                                               **
******************************************************************************


******************************************************************************
**                                                                          **
**                                 PhD-SNP                                  **
**                   Predictor of human Deleterious SNPs                    **
**                                                                          **
******************************************************************************


      Sequence and Profile-Based Prediction
           204    I    M        Neutral   4

      WT:  Aminoacid in Wild-Type Protein
      NEW: New Aminoacid after Mutation
      RI:  Reliability Index
      Effect:
             Neutral: Neural Polymorphism
             Disease: Disease-related Polymorphism


******************************************************************************
** Capriotti E, Calabrese R, Casadio R. (2006) Predicting the insurgence of **
** human genetic diseases associated to single point protein mutations with **
** support vector machines and evolutionary information. Bioinformatics. 22 **
** 2729-2734.                                                               **
******************************************************************************


******************************************************************************
**                                                                          **
**                                 PhD-SNP                                  **
**                   Predictor of human Deleterious SNPs                    **
**                                                                          **
******************************************************************************


      Sequence and Profile-Based Prediction
           341    A    E        Disease   9

      WT:  Aminoacid in Wild-Type Protein
      NEW: New Aminoacid after Mutation
      RI:  Reliability Index
      Effect:
             Neutral: Neural Polymorphism
             Disease: Disease-related Polymorphism


******************************************************************************
** Capriotti E, Calabrese R, Casadio R. (2006) Predicting the insurgence of **
** human genetic diseases associated to single point protein mutations with **
** support vector machines and evolutionary information. Bioinformatics. 22 **
** 2729-2734.                                                               **
******************************************************************************


******************************************************************************
**                                                                          **
**                                 PhD-SNP                                  **
**                   Predictor of human Deleterious SNPs                    **
**                                                                          **
******************************************************************************


      Sequence and Profile-Based Prediction
           341    A    V        Disease   9

      WT:  Aminoacid in Wild-Type Protein
      NEW: New Aminoacid after Mutation
      RI:  Reliability Index
      Effect:
             Neutral: Neural Polymorphism
             Disease: Disease-related Polymorphism


******************************************************************************
** Capriotti E, Calabrese R, Casadio R. (2006) Predicting the insurgence of **
** human genetic diseases associated to single point protein mutations with **
** support vector machines and evolutionary information. Bioinformatics. 22 **
** 2729-2734.                                                               **
******************************************************************************


******************************************************************************
**                                                                          **
**                                 PhD-SNP                                  **
**                   Predictor of human Deleterious SNPs                    **
**                                                                          **
******************************************************************************


      Sequence and Profile-Based Prediction
           207    V    M        Neutral   6

      WT:  Aminoacid in Wild-Type Protein
      NEW: New Aminoacid after Mutation
      RI:  Reliability Index
      Effect:
             Neutral: Neural Polymorphism
             Disease: Disease-related Polymorphism


******************************************************************************
** Capriotti E, Calabrese R, Casadio R. (2006) Predicting the insurgence of **
** human genetic diseases associated to single point protein mutations with **
** support vector machines and evolutionary information. Bioinformatics. 22 **
** 2729-2734.                                                               **
******************************************************************************


******************************************************************************
**                                                                          **
**                                 PhD-SNP                                  **
**                   Predictor of human Deleterious SNPs                    **
**                                                                          **
******************************************************************************


      Sequence and Profile-Based Prediction
           339    F    S        Disease   2

      WT:  Aminoacid in Wild-Type Protein
      NEW: New Aminoacid after Mutation
      RI:  Reliability Index
      Effect:
             Neutral: Neural Polymorphism
             Disease: Disease-related Polymorphism


******************************************************************************
** Capriotti E, Calabrese R, Casadio R. (2006) Predicting the insurgence of **
** human genetic diseases associated to single point protein mutations with **
** support vector machines and evolutionary information. Bioinformatics. 22 **
** 2729-2734.                                                               **
******************************************************************************


******************************************************************************
**                                                                          **
**                                 PhD-SNP                                  **
**                   Predictor of human Deleterious SNPs                    **
**                                                                          **
******************************************************************************


      Sequence and Profile-Based Prediction
           202    D    H        Disease   6

      WT:  Aminoacid in Wild-Type Protein
      NEW: New Aminoacid after Mutation
      RI:  Reliability Index
      Effect:
             Neutral: Neural Polymorphism
             Disease: Disease-related Polymorphism


******************************************************************************
** Capriotti E, Calabrese R, Casadio R. (2006) Predicting the insurgence of **
** human genetic diseases associated to single point protein mutations with **
** support vector machines and evolutionary information. Bioinformatics. 22 **
** 2729-2734.                                                               **
******************************************************************************


******************************************************************************
**                                                                          **
**                                 PhD-SNP                                  **
**                   Predictor of human Deleterious SNPs                    **
**                                                                          **
******************************************************************************


      Sequence and Profile-Based Prediction
           202    D    N        Disease   5

      WT:  Aminoacid in Wild-Type Protein
      NEW: New Aminoacid after Mutation
      RI:  Reliability Index
      Effect:
             Neutral: Neural Polymorphism
             Disease: Disease-related Polymorphism


******************************************************************************
** Capriotti E, Calabrese R, Casadio R. (2006) Predicting the insurgence of **
** human genetic diseases associated to single point protein mutations with **
** support vector machines and evolutionary information. Bioinformatics. 22 **
** 2729-2734.                                                               **
******************************************************************************


******************************************************************************
**                                                                          **
**                                 PhD-SNP                                  **
**                   Predictor of human Deleterious SNPs                    **
**                                                                          **
******************************************************************************


      Sequence and Profile-Based Prediction
           349    S    W        Disease   8

      WT:  Aminoacid in Wild-Type Protein
      NEW: New Aminoacid after Mutation
      RI:  Reliability Index
      Effect:
             Neutral: Neural Polymorphism
             Disease: Disease-related Polymorphism


******************************************************************************
** Capriotti E, Calabrese R, Casadio R. (2006) Predicting the insurgence of **
** human genetic diseases associated to single point protein mutations with **
** support vector machines and evolutionary information. Bioinformatics. 22 **
** 2729-2734.                                                               **
******************************************************************************


******************************************************************************
**                                                                          **
**                                 PhD-SNP                                  **
**                   Predictor of human Deleterious SNPs                    **
**                                                                          **
******************************************************************************


      Sequence and Profile-Based Prediction
           193    F    L        Disease   9

      WT:  Aminoacid in Wild-Type Protein
      NEW: New Aminoacid after Mutation
      RI:  Reliability Index
      Effect:
             Neutral: Neural Polymorphism
             Disease: Disease-related Polymorphism


******************************************************************************
** Capriotti E, Calabrese R, Casadio R. (2006) Predicting the insurgence of **
** human genetic diseases associated to single point protein mutations with **
** support vector machines and evolutionary information. Bioinformatics. 22 **
** 2729-2734.                                                               **
******************************************************************************


******************************************************************************
**                                                                          **
**                                 PhD-SNP                                  **
**                   Predictor of human Deleterious SNPs                    **
**                                                                          **
******************************************************************************


      Sequence and Profile-Based Prediction
            73    P    T        Neutral   7

      WT:  Aminoacid in Wild-Type Protein
      NEW: New Aminoacid after Mutation
      RI:  Reliability Index
      Effect:
             Neutral: Neural Polymorphism
             Disease: Disease-related Polymorphism


******************************************************************************
** Capriotti E, Calabrese R, Casadio R. (2006) Predicting the insurgence of **
** human genetic diseases associated to single point protein mutations with **
** support vector machines and evolutionary information. Bioinformatics. 22 **
** 2729-2734.                                                               **
******************************************************************************


******************************************************************************
**                                                                          **
**                                 PhD-SNP                                  **
**                   Predictor of human Deleterious SNPs                    **
**                                                                          **
******************************************************************************


      Sequence and Profile-Based Prediction
           345    G    E        Disease   8

      WT:  Aminoacid in Wild-Type Protein
      NEW: New Aminoacid after Mutation
      RI:  Reliability Index
      Effect:
             Neutral: Neural Polymorphism
             Disease: Disease-related Polymorphism


******************************************************************************
** Capriotti E, Calabrese R, Casadio R. (2006) Predicting the insurgence of **
** human genetic diseases associated to single point protein mutations with **
** support vector machines and evolutionary information. Bioinformatics. 22 **
** 2729-2734.                                                               **
******************************************************************************


******************************************************************************
**                                                                          **
**                                 PhD-SNP                                  **
**                   Predictor of human Deleterious SNPs                    **
**                                                                          **
******************************************************************************


      Sequence and Profile-Based Prediction
           345    G    R        Disease   8

      WT:  Aminoacid in Wild-Type Protein
      NEW: New Aminoacid after Mutation
      RI:  Reliability Index
      Effect:
             Neutral: Neural Polymorphism
             Disease: Disease-related Polymorphism


******************************************************************************
** Capriotti E, Calabrese R, Casadio R. (2006) Predicting the insurgence of **
** human genetic diseases associated to single point protein mutations with **
** support vector machines and evolutionary information. Bioinformatics. 22 **
** 2729-2734.                                                               **
******************************************************************************


******************************************************************************
**                                                                          **
**                                 PhD-SNP                                  **
**                   Predictor of human Deleterious SNPs                    **
**                                                                          **
******************************************************************************


      Sequence and Profile-Based Prediction
           344    A    V        Disease   6

      WT:  Aminoacid in Wild-Type Protein
      NEW: New Aminoacid after Mutation
      RI:  Reliability Index
      Effect:
             Neutral: Neural Polymorphism
             Disease: Disease-related Polymorphism


******************************************************************************
** Capriotti E, Calabrese R, Casadio R. (2006) Predicting the insurgence of **
** human genetic diseases associated to single point protein mutations with **
** support vector machines and evolutionary information. Bioinformatics. 22 **
** 2729-2734.                                                               **
******************************************************************************


******************************************************************************
**                                                                          **
**                                 PhD-SNP                                  **
**                   Predictor of human Deleterious SNPs                    **
**                                                                          **
******************************************************************************


      Sequence and Profile-Based Prediction
           325    G    R        Disease   7

      WT:  Aminoacid in Wild-Type Protein
      NEW: New Aminoacid after Mutation
      RI:  Reliability Index
      Effect:
             Neutral: Neural Polymorphism
             Disease: Disease-related Polymorphism


******************************************************************************
** Capriotti E, Calabrese R, Casadio R. (2006) Predicting the insurgence of **
** human genetic diseases associated to single point protein mutations with **
** support vector machines and evolutionary information. Bioinformatics. 22 **
** 2729-2734.                                                               **
******************************************************************************


******************************************************************************
**                                                                          **
**                                 PhD-SNP                                  **
**                   Predictor of human Deleterious SNPs                    **
**                                                                          **
******************************************************************************


      Sequence and Profile-Based Prediction
           322    T    A        Disease   5

      WT:  Aminoacid in Wild-Type Protein
      NEW: New Aminoacid after Mutation
      RI:  Reliability Index
      Effect:
             Neutral: Neural Polymorphism
             Disease: Disease-related Polymorphism


******************************************************************************
** Capriotti E, Calabrese R, Casadio R. (2006) Predicting the insurgence of **
** human genetic diseases associated to single point protein mutations with **
** support vector machines and evolutionary information. Bioinformatics. 22 **
** 2729-2734.                                                               **
******************************************************************************


******************************************************************************
**                                                                          **
**                                 PhD-SNP                                  **
**                   Predictor of human Deleterious SNPs                    **
**                                                                          **
******************************************************************************


      Sequence and Profile-Based Prediction
           322    T    M        Disease   8

      WT:  Aminoacid in Wild-Type Protein
      NEW: New Aminoacid after Mutation
      RI:  Reliability Index
      Effect:
             Neutral: Neural Polymorphism
             Disease: Disease-related Polymorphism


******************************************************************************
** Capriotti E, Calabrese R, Casadio R. (2006) Predicting the insurgence of **
** human genetic diseases associated to single point protein mutations with **
** support vector machines and evolutionary information. Bioinformatics. 22 **
** 2729-2734.                                                               **
******************************************************************************


******************************************************************************
**                                                                          **
**                                 PhD-SNP                                  **
**                   Predictor of human Deleterious SNPs                    **
**                                                                          **
******************************************************************************


      Sequence and Profile-Based Prediction
           320    P    A        Disease   4

      WT:  Aminoacid in Wild-Type Protein
      NEW: New Aminoacid after Mutation
      RI:  Reliability Index
      Effect:
             Neutral: Neural Polymorphism
             Disease: Disease-related Polymorphism


******************************************************************************
** Capriotti E, Calabrese R, Casadio R. (2006) Predicting the insurgence of **
** human genetic diseases associated to single point protein mutations with **
** support vector machines and evolutionary information. Bioinformatics. 22 **
** 2729-2734.                                                               **
******************************************************************************


******************************************************************************
**                                                                          **
**                                 PhD-SNP                                  **
**                   Predictor of human Deleterious SNPs                    **
**                                                                          **
******************************************************************************


      Sequence and Profile-Based Prediction
           320    P    H        Disease   7

      WT:  Aminoacid in Wild-Type Protein
      NEW: New Aminoacid after Mutation
      RI:  Reliability Index
      Effect:
             Neutral: Neural Polymorphism
             Disease: Disease-related Polymorphism


******************************************************************************
** Capriotti E, Calabrese R, Casadio R. (2006) Predicting the insurgence of **
** human genetic diseases associated to single point protein mutations with **
** support vector machines and evolutionary information. Bioinformatics. 22 **
** 2729-2734.                                                               **
******************************************************************************


******************************************************************************
**                                                                          **
**                                 PhD-SNP                                  **
**                   Predictor of human Deleterious SNPs                    **
**                                                                          **
******************************************************************************


      Sequence and Profile-Based Prediction
           455    H    Y        Neutral   8

      WT:  Aminoacid in Wild-Type Protein
      NEW: New Aminoacid after Mutation
      RI:  Reliability Index
      Effect:
             Neutral: Neural Polymorphism
             Disease: Disease-related Polymorphism


******************************************************************************
** Capriotti E, Calabrese R, Casadio R. (2006) Predicting the insurgence of **
** human genetic diseases associated to single point protein mutations with **
** support vector machines and evolutionary information. Bioinformatics. 22 **
** 2729-2734.                                                               **
******************************************************************************


******************************************************************************
**                                                                          **
**                                 PhD-SNP                                  **
**                   Predictor of human Deleterious SNPs                    **
**                                                                          **
******************************************************************************


      Sequence and Profile-Based Prediction
           215    V    M        Neutral   8

      WT:  Aminoacid in Wild-Type Protein
      NEW: New Aminoacid after Mutation
      RI:  Reliability Index
      Effect:
             Neutral: Neural Polymorphism
             Disease: Disease-related Polymorphism


******************************************************************************
** Capriotti E, Calabrese R, Casadio R. (2006) Predicting the insurgence of **
** human genetic diseases associated to single point protein mutations with **
** support vector machines and evolutionary information. Bioinformatics. 22 **
** 2729-2734.                                                               **
******************************************************************************


******************************************************************************
**                                                                          **
**                                 PhD-SNP                                  **
**                   Predictor of human Deleterious SNPs                    **
**                                                                          **
******************************************************************************


      Sequence and Profile-Based Prediction
           209    S    F        Neutral   2

      WT:  Aminoacid in Wild-Type Protein
      NEW: New Aminoacid after Mutation
      RI:  Reliability Index
      Effect:
             Neutral: Neural Polymorphism
             Disease: Disease-related Polymorphism


******************************************************************************
** Capriotti E, Calabrese R, Casadio R. (2006) Predicting the insurgence of **
** human genetic diseases associated to single point protein mutations with **
** support vector machines and evolutionary information. Bioinformatics. 22 **
** 2729-2734.                                                               **
******************************************************************************


******************************************************************************
**                                                                          **
**                                 PhD-SNP                                  **
**                   Predictor of human Deleterious SNPs                    **
**                                                                          **
******************************************************************************


      Sequence and Profile-Based Prediction
           448    P    R        Neutral   7

      WT:  Aminoacid in Wild-Type Protein
      NEW: New Aminoacid after Mutation
      RI:  Reliability Index
      Effect:
             Neutral: Neural Polymorphism
             Disease: Disease-related Polymorphism


******************************************************************************
** Capriotti E, Calabrese R, Casadio R. (2006) Predicting the insurgence of **
** human genetic diseases associated to single point protein mutations with **
** support vector machines and evolutionary information. Bioinformatics. 22 **
** 2729-2734.                                                               **
******************************************************************************


******************************************************************************
**                                                                          **
**                                 PhD-SNP                                  **
**                   Predictor of human Deleterious SNPs                    **
**                                                                          **
******************************************************************************


      Sequence and Profile-Based Prediction
           373    S    P        Disease   7

      WT:  Aminoacid in Wild-Type Protein
      NEW: New Aminoacid after Mutation
      RI:  Reliability Index
      Effect:
             Neutral: Neural Polymorphism
             Disease: Disease-related Polymorphism


******************************************************************************
** Capriotti E, Calabrese R, Casadio R. (2006) Predicting the insurgence of **
** human genetic diseases associated to single point protein mutations with **
** support vector machines and evolutionary information. Bioinformatics. 22 **
** 2729-2734.                                                               **
******************************************************************************


******************************************************************************
**                                                                          **
**                                 PhD-SNP                                  **
**                   Predictor of human Deleterious SNPs                    **
**                                                                          **
******************************************************************************


      Sequence and Profile-Based Prediction
           239    L    P        Disease   8

      WT:  Aminoacid in Wild-Type Protein
      NEW: New Aminoacid after Mutation
      RI:  Reliability Index
      Effect:
             Neutral: Neural Polymorphism
             Disease: Disease-related Polymorphism


******************************************************************************
** Capriotti E, Calabrese R, Casadio R. (2006) Predicting the insurgence of **
** human genetic diseases associated to single point protein mutations with **
** support vector machines and evolutionary information. Bioinformatics. 22 **
** 2729-2734.                                                               **
******************************************************************************


******************************************************************************
**                                                                          **
**                                 PhD-SNP                                  **
**                   Predictor of human Deleterious SNPs                    **
**                                                                          **
******************************************************************************


      Sequence and Profile-Based Prediction
           235    I    N        Disease   7

      WT:  Aminoacid in Wild-Type Protein
      NEW: New Aminoacid after Mutation
      RI:  Reliability Index
      Effect:
             Neutral: Neural Polymorphism
             Disease: Disease-related Polymorphism


******************************************************************************
** Capriotti E, Calabrese R, Casadio R. (2006) Predicting the insurgence of **
** human genetic diseases associated to single point protein mutations with **
** support vector machines and evolutionary information. Bioinformatics. 22 **
** 2729-2734.                                                               **
******************************************************************************


******************************************************************************
**                                                                          **
**                                 PhD-SNP                                  **
**                   Predictor of human Deleterious SNPs                    **
**                                                                          **
******************************************************************************


      Sequence and Profile-Based Prediction
           231    R    C        Disease   8

      WT:  Aminoacid in Wild-Type Protein
      NEW: New Aminoacid after Mutation
      RI:  Reliability Index
      Effect:
             Neutral: Neural Polymorphism
             Disease: Disease-related Polymorphism


******************************************************************************
** Capriotti E, Calabrese R, Casadio R. (2006) Predicting the insurgence of **
** human genetic diseases associated to single point protein mutations with **
** support vector machines and evolutionary information. Bioinformatics. 22 **
** 2729-2734.                                                               **
******************************************************************************


******************************************************************************
**                                                                          **
**                                 PhD-SNP                                  **
**                   Predictor of human Deleterious SNPs                    **
**                                                                          **
******************************************************************************


      Sequence and Profile-Based Prediction
           231    R    H        Disease   8

      WT:  Aminoacid in Wild-Type Protein
      NEW: New Aminoacid after Mutation
      RI:  Reliability Index
      Effect:
             Neutral: Neural Polymorphism
             Disease: Disease-related Polymorphism


******************************************************************************
** Capriotti E, Calabrese R, Casadio R. (2006) Predicting the insurgence of **
** human genetic diseases associated to single point protein mutations with **
** support vector machines and evolutionary information. Bioinformatics. 22 **
** 2729-2734.                                                               **
******************************************************************************


******************************************************************************
**                                                                          **
**                                 PhD-SNP                                  **
**                   Predictor of human Deleterious SNPs                    **
**                                                                          **
******************************************************************************


      Sequence and Profile-Based Prediction
           110    V    I        Neutral   8

      WT:  Aminoacid in Wild-Type Protein
      NEW: New Aminoacid after Mutation
      RI:  Reliability Index
      Effect:
             Neutral: Neural Polymorphism
             Disease: Disease-related Polymorphism


******************************************************************************
** Capriotti E, Calabrese R, Casadio R. (2006) Predicting the insurgence of **
** human genetic diseases associated to single point protein mutations with **
** support vector machines and evolutionary information. Bioinformatics. 22 **
** 2729-2734.                                                               **
******************************************************************************


******************************************************************************
**                                                                          **
**                                 PhD-SNP                                  **
**                   Predictor of human Deleterious SNPs                    **
**                                                                          **
******************************************************************************


      Sequence and Profile-Based Prediction
           111    Y    C        Disease   8

      WT:  Aminoacid in Wild-Type Protein
      NEW: New Aminoacid after Mutation
      RI:  Reliability Index
      Effect:
             Neutral: Neural Polymorphism
             Disease: Disease-related Polymorphism


******************************************************************************
** Capriotti E, Calabrese R, Casadio R. (2006) Predicting the insurgence of **
** human genetic diseases associated to single point protein mutations with **
** support vector machines and evolutionary information. Bioinformatics. 22 **
** 2729-2734.                                                               **
******************************************************************************


******************************************************************************
**                                                                          **
**                                 PhD-SNP                                  **
**                   Predictor of human Deleterious SNPs                    **
**                                                                          **
******************************************************************************


      Sequence and Profile-Based Prediction
           587    T    M        Neutral   5

      WT:  Aminoacid in Wild-Type Protein
      NEW: New Aminoacid after Mutation
      RI:  Reliability Index
      Effect:
             Neutral: Neural Polymorphism
             Disease: Disease-related Polymorphism


******************************************************************************
** Capriotti E, Calabrese R, Casadio R. (2006) Predicting the insurgence of **
** human genetic diseases associated to single point protein mutations with **
** support vector machines and evolutionary information. Bioinformatics. 22 **
** 2729-2734.                                                               **
******************************************************************************


******************************************************************************
**                                                                          **
**                                 PhD-SNP                                  **
**                   Predictor of human Deleterious SNPs                    **
**                                                                          **
******************************************************************************


      Sequence and Profile-Based Prediction
           589    G    D        Disease   0

      WT:  Aminoacid in Wild-Type Protein
      NEW: New Aminoacid after Mutation
      RI:  Reliability Index
      Effect:
             Neutral: Neural Polymorphism
             Disease: Disease-related Polymorphism


******************************************************************************
** Capriotti E, Calabrese R, Casadio R. (2006) Predicting the insurgence of **
** human genetic diseases associated to single point protein mutations with **
** support vector machines and evolutionary information. Bioinformatics. 22 **
** 2729-2734.                                                               **
******************************************************************************


******************************************************************************
**                                                                          **
**                                 PhD-SNP                                  **
**                   Predictor of human Deleterious SNPs                    **
**                                                                          **
******************************************************************************


      Sequence and Profile-Based Prediction
           590    A    T        Neutral   3

      WT:  Aminoacid in Wild-Type Protein
      NEW: New Aminoacid after Mutation
      RI:  Reliability Index
      Effect:
             Neutral: Neural Polymorphism
             Disease: Disease-related Polymorphism


******************************************************************************
** Capriotti E, Calabrese R, Casadio R. (2006) Predicting the insurgence of **
** human genetic diseases associated to single point protein mutations with **
** support vector machines and evolutionary information. Bioinformatics. 22 **
** 2729-2734.                                                               **
******************************************************************************


******************************************************************************
**                                                                          **
**                                 PhD-SNP                                  **
**                   Predictor of human Deleterious SNPs                    **
**                                                                          **
******************************************************************************


      Sequence and Profile-Based Prediction
           225    S    L        Disease   1

      WT:  Aminoacid in Wild-Type Protein
      NEW: New Aminoacid after Mutation
      RI:  Reliability Index
      Effect:
             Neutral: Neural Polymorphism
             Disease: Disease-related Polymorphism


******************************************************************************
** Capriotti E, Calabrese R, Casadio R. (2006) Predicting the insurgence of **
** human genetic diseases associated to single point protein mutations with **
** support vector machines and evolutionary information. Bioinformatics. 22 **
** 2729-2734.                                                               **
******************************************************************************


******************************************************************************
**                                                                          **
**                                 PhD-SNP                                  **
**                   Predictor of human Deleterious SNPs                    **
**                                                                          **
******************************************************************************


      Sequence and Profile-Based Prediction
           591    R    H        Disease   8

      WT:  Aminoacid in Wild-Type Protein
      NEW: New Aminoacid after Mutation
      RI:  Reliability Index
      Effect:
             Neutral: Neural Polymorphism
             Disease: Disease-related Polymorphism


******************************************************************************
** Capriotti E, Calabrese R, Casadio R. (2006) Predicting the insurgence of **
** human genetic diseases associated to single point protein mutations with **
** support vector machines and evolutionary information. Bioinformatics. 22 **
** 2729-2734.                                                               **
******************************************************************************


******************************************************************************
**                                                                          **
**                                 PhD-SNP                                  **
**                   Predictor of human Deleterious SNPs                    **
**                                                                          **
******************************************************************************


      Sequence and Profile-Based Prediction
           254    V    L        Disease   0

      WT:  Aminoacid in Wild-Type Protein
      NEW: New Aminoacid after Mutation
      RI:  Reliability Index
      Effect:
             Neutral: Neural Polymorphism
             Disease: Disease-related Polymorphism


******************************************************************************
** Capriotti E, Calabrese R, Casadio R. (2006) Predicting the insurgence of **
** human genetic diseases associated to single point protein mutations with **
** support vector machines and evolutionary information. Bioinformatics. 22 **
** 2729-2734.                                                               **
******************************************************************************


******************************************************************************
**                                                                          **
**                                 PhD-SNP                                  **
**                   Predictor of human Deleterious SNPs                    **
**                                                                          **
******************************************************************************


      Sequence and Profile-Based Prediction
           254    V    M        Disease   3

      WT:  Aminoacid in Wild-Type Protein
      NEW: New Aminoacid after Mutation
      RI:  Reliability Index
      Effect:
             Neutral: Neural Polymorphism
             Disease: Disease-related Polymorphism


******************************************************************************
** Capriotti E, Calabrese R, Casadio R. (2006) Predicting the insurgence of **
** human genetic diseases associated to single point protein mutations with **
** support vector machines and evolutionary information. Bioinformatics. 22 **
** 2729-2734.                                                               **
******************************************************************************


******************************************************************************
**                                                                          **
**                                 PhD-SNP                                  **
**                   Predictor of human Deleterious SNPs                    **
**                                                                          **
******************************************************************************


      Sequence and Profile-Based Prediction
           357    Q    R        Disease   1

      WT:  Aminoacid in Wild-Type Protein
      NEW: New Aminoacid after Mutation
      RI:  Reliability Index
      Effect:
             Neutral: Neural Polymorphism
             Disease: Disease-related Polymorphism


******************************************************************************
** Capriotti E, Calabrese R, Casadio R. (2006) Predicting the insurgence of **
** human genetic diseases associated to single point protein mutations with **
** support vector machines and evolutionary information. Bioinformatics. 22 **
** 2729-2734.                                                               **
******************************************************************************


******************************************************************************
**                                                                          **
**                                 PhD-SNP                                  **
**                   Predictor of human Deleterious SNPs                    **
**                                                                          **
******************************************************************************


      Sequence and Profile-Based Prediction
           117    P    L        Disease   8

      WT:  Aminoacid in Wild-Type Protein
      NEW: New Aminoacid after Mutation
      RI:  Reliability Index
      Effect:
             Neutral: Neural Polymorphism
             Disease: Disease-related Polymorphism


******************************************************************************
** Capriotti E, Calabrese R, Casadio R. (2006) Predicting the insurgence of **
** human genetic diseases associated to single point protein mutations with **
** support vector machines and evolutionary information. Bioinformatics. 22 **
** 2729-2734.                                                               **
******************************************************************************


******************************************************************************
**                                                                          **
**                                 PhD-SNP                                  **
**                   Predictor of human Deleterious SNPs                    **
**                                                                          **
******************************************************************************


      Sequence and Profile-Based Prediction
           594    R    Q        Neutral   4

      WT:  Aminoacid in Wild-Type Protein
      NEW: New Aminoacid after Mutation
      RI:  Reliability Index
      Effect:
             Neutral: Neural Polymorphism
             Disease: Disease-related Polymorphism


******************************************************************************
** Capriotti E, Calabrese R, Casadio R. (2006) Predicting the insurgence of **
** human genetic diseases associated to single point protein mutations with **
** support vector machines and evolutionary information. Bioinformatics. 22 **
** 2729-2734.                                                               **
******************************************************************************


******************************************************************************
**                                                                          **
**                                 PhD-SNP                                  **
**                   Predictor of human Deleterious SNPs                    **
**                                                                          **
******************************************************************************


      Sequence and Profile-Based Prediction
           114    L    P        Disease   9

      WT:  Aminoacid in Wild-Type Protein
      NEW: New Aminoacid after Mutation
      RI:  Reliability Index
      Effect:
             Neutral: Neural Polymorphism
             Disease: Disease-related Polymorphism


******************************************************************************
** Capriotti E, Calabrese R, Casadio R. (2006) Predicting the insurgence of **
** human genetic diseases associated to single point protein mutations with **
** support vector machines and evolutionary information. Bioinformatics. 22 **
** 2729-2734.                                                               **
******************************************************************************


******************************************************************************
**                                                                          **
**                                 PhD-SNP                                  **
**                   Predictor of human Deleterious SNPs                    **
**                                                                          **
******************************************************************************


      Sequence and Profile-Based Prediction
           251    L    P        Disease   8

      WT:  Aminoacid in Wild-Type Protein
      NEW: New Aminoacid after Mutation
      RI:  Reliability Index
      Effect:
             Neutral: Neural Polymorphism
             Disease: Disease-related Polymorphism


******************************************************************************
** Capriotti E, Calabrese R, Casadio R. (2006) Predicting the insurgence of **
** human genetic diseases associated to single point protein mutations with **
** support vector machines and evolutionary information. Bioinformatics. 22 **
** 2729-2734.                                                               **
******************************************************************************


******************************************************************************
**                                                                          **
**                                 PhD-SNP                                  **
**                   Predictor of human Deleterious SNPs                    **
**                                                                          **
******************************************************************************


      Sequence and Profile-Based Prediction
           248    W    R        Disease   7

      WT:  Aminoacid in Wild-Type Protein
      NEW: New Aminoacid after Mutation
      RI:  Reliability Index
      Effect:
             Neutral: Neural Polymorphism
             Disease: Disease-related Polymorphism


******************************************************************************
** Capriotti E, Calabrese R, Casadio R. (2006) Predicting the insurgence of **
** human genetic diseases associated to single point protein mutations with **
** support vector machines and evolutionary information. Bioinformatics. 22 **
** 2729-2734.                                                               **
******************************************************************************


******************************************************************************
**                                                                          **
**                                 PhD-SNP                                  **
**                   Predictor of human Deleterious SNPs                    **
**                                                                          **
******************************************************************************


      Sequence and Profile-Based Prediction
           600    T    M        Neutral   7

      WT:  Aminoacid in Wild-Type Protein
      NEW: New Aminoacid after Mutation
      RI:  Reliability Index
      Effect:
             Neutral: Neural Polymorphism
             Disease: Disease-related Polymorphism


******************************************************************************
** Capriotti E, Calabrese R, Casadio R. (2006) Predicting the insurgence of **
** human genetic diseases associated to single point protein mutations with **
** support vector machines and evolutionary information. Bioinformatics. 22 **
** 2729-2734.                                                               **
******************************************************************************


******************************************************************************
**                                                                          **
**                                 PhD-SNP                                  **
**                   Predictor of human Deleterious SNPs                    **
**                                                                          **
******************************************************************************


      Sequence and Profile-Based Prediction
           484    S    T        Neutral   8

      WT:  Aminoacid in Wild-Type Protein
      NEW: New Aminoacid after Mutation
      RI:  Reliability Index
      Effect:
             Neutral: Neural Polymorphism
             Disease: Disease-related Polymorphism


******************************************************************************
** Capriotti E, Calabrese R, Casadio R. (2006) Predicting the insurgence of **
** human genetic diseases associated to single point protein mutations with **
** support vector machines and evolutionary information. Bioinformatics. 22 **
** 2729-2734.                                                               **
******************************************************************************


******************************************************************************
**                                                                          **
**                                 PhD-SNP                                  **
**                   Predictor of human Deleterious SNPs                    **
**                                                                          **
******************************************************************************


      Sequence and Profile-Based Prediction
           366    R    Q        Disease   5

      WT:  Aminoacid in Wild-Type Protein
      NEW: New Aminoacid after Mutation
      RI:  Reliability Index
      Effect:
             Neutral: Neural Polymorphism
             Disease: Disease-related Polymorphism


******************************************************************************
** Capriotti E, Calabrese R, Casadio R. (2006) Predicting the insurgence of **
** human genetic diseases associated to single point protein mutations with **
** support vector machines and evolutionary information. Bioinformatics. 22 **
** 2729-2734.                                                               **
******************************************************************************


******************************************************************************
**                                                                          **
**                                 PhD-SNP                                  **
**                   Predictor of human Deleterious SNPs                    **
**                                                                          **
******************************************************************************


      Sequence and Profile-Based Prediction
           366    R    W        Disease   6

      WT:  Aminoacid in Wild-Type Protein
      NEW: New Aminoacid after Mutation
      RI:  Reliability Index
      Effect:
             Neutral: Neural Polymorphism
             Disease: Disease-related Polymorphism


******************************************************************************
** Capriotti E, Calabrese R, Casadio R. (2006) Predicting the insurgence of **
** human genetic diseases associated to single point protein mutations with **
** support vector machines and evolutionary information. Bioinformatics. 22 **
** 2729-2734.                                                               **
******************************************************************************


******************************************************************************
**                                                                          **
**                                 PhD-SNP                                  **
**                   Predictor of human Deleterious SNPs                    **
**                                                                          **
******************************************************************************


      Sequence and Profile-Based Prediction
           360    R    G        Disease   6

      WT:  Aminoacid in Wild-Type Protein
      NEW: New Aminoacid after Mutation
      RI:  Reliability Index
      Effect:
             Neutral: Neural Polymorphism
             Disease: Disease-related Polymorphism


******************************************************************************
** Capriotti E, Calabrese R, Casadio R. (2006) Predicting the insurgence of **
** human genetic diseases associated to single point protein mutations with **
** support vector machines and evolutionary information. Bioinformatics. 22 **
** 2729-2734.                                                               **
******************************************************************************


******************************************************************************
**                                                                          **
**                                 PhD-SNP                                  **
**                   Predictor of human Deleterious SNPs                    **
**                                                                          **
******************************************************************************


      Sequence and Profile-Based Prediction
           242    D    N        Neutral   2

      WT:  Aminoacid in Wild-Type Protein
      NEW: New Aminoacid after Mutation
      RI:  Reliability Index
      Effect:
             Neutral: Neural Polymorphism
             Disease: Disease-related Polymorphism


******************************************************************************
** Capriotti E, Calabrese R, Casadio R. (2006) Predicting the insurgence of **
** human genetic diseases associated to single point protein mutations with **
** support vector machines and evolutionary information. Bioinformatics. 22 **
** 2729-2734.                                                               **
******************************************************************************


******************************************************************************
**                                                                          **
**                                 PhD-SNP                                  **
**                   Predictor of human Deleterious SNPs                    **
**                                                                          **
******************************************************************************


      Sequence and Profile-Based Prediction
           243    R    C        Disease   7

      WT:  Aminoacid in Wild-Type Protein
      NEW: New Aminoacid after Mutation
      RI:  Reliability Index
      Effect:
             Neutral: Neural Polymorphism
             Disease: Disease-related Polymorphism


******************************************************************************
** Capriotti E, Calabrese R, Casadio R. (2006) Predicting the insurgence of **
** human genetic diseases associated to single point protein mutations with **
** support vector machines and evolutionary information. Bioinformatics. 22 **
** 2729-2734.                                                               **
******************************************************************************


******************************************************************************
**                                                                          **
**                                 PhD-SNP                                  **
**                   Predictor of human Deleterious SNPs                    **
**                                                                          **
******************************************************************************


      Sequence and Profile-Based Prediction
           243    R    H        Disease   7

      WT:  Aminoacid in Wild-Type Protein
      NEW: New Aminoacid after Mutation
      RI:  Reliability Index
      Effect:
             Neutral: Neural Polymorphism
             Disease: Disease-related Polymorphism


******************************************************************************
** Capriotti E, Calabrese R, Casadio R. (2006) Predicting the insurgence of **
** human genetic diseases associated to single point protein mutations with **
** support vector machines and evolutionary information. Bioinformatics. 22 **
** 2729-2734.                                                               **
******************************************************************************


******************************************************************************
**                                                                          **
**                                 PhD-SNP                                  **
**                   Predictor of human Deleterious SNPs                    **
**                                                                          **
******************************************************************************


      Sequence and Profile-Based Prediction
           362    K    R        Neutral   3

      WT:  Aminoacid in Wild-Type Protein
      NEW: New Aminoacid after Mutation
      RI:  Reliability Index
      Effect:
             Neutral: Neural Polymorphism
             Disease: Disease-related Polymorphism


******************************************************************************
** Capriotti E, Calabrese R, Casadio R. (2006) Predicting the insurgence of **
** human genetic diseases associated to single point protein mutations with **
** support vector machines and evolutionary information. Bioinformatics. 22 **
** 2729-2734.                                                               **
******************************************************************************
