# Supplementary material for: Assessment of the predictive accuracy of five in silico prediction tools, alone or in combination, and two metaservers to classify long QT syndrome gene mutations
Source: BMC Med Genet. 2015 May 13;16:34. doi: 10.1186/s12881-015-0176-z (PMC4630850; doi:10.1186/s12881-015-0176-z)
Supplement: Additional file 3: — Raw data. The zipped file contains all raw data results in txt format from the five different in silico prediction tools and two metaservers. [file 12881_2015_176_MOESM3_ESM.zip › Supplementary Materials 2/Predict SNP results/KCNQ1/pathogenicity/polyphen.out]

#o_acc	o_pos	o_aa1	o_aa2	rsid	acc	pos	aa1	aa2	nt1	nt2	prediction	based_on	effect	site	region	PHAT	dScore	Score1	Score2	MSAv	Nobs	Nstruct	Nfilt	PDB_id	PDB_pos	PDB_ch	ident	length	NormASA	SecStr	MapReg	dVol	dProp	B-fact	H-bonds	AveNHet	MinDHet	AveNInt	MinDInt	AveNSit	MinDSit	Transv	CodPos	CpG	MinDJxn	PfamHit	IdPmax	IdPSNP	IdQmin
ppsgida0aa	275	F	S		P51787	275	F	S	T	C	possibly damaging	sequence annotation	2.2.2	NO	TRANSMEM	-2	+0.872	-1.825	-2.697	1	742																					0	1	0	-44	PF00520.26	5.400	5.400	7.10
ppsgida0aa	274	I	V		P51787	274	I	V	A	G	benign	sequence annotation		NO	TRANSMEM	3	+0.413	-1.565	-1.978	1	743																					0	0	2	-40	PF00520.26	5.894	5.894	23.08
ppsgida0aa	408	P	A		P51787	408	P	A	C	G	benign	alignment		NO	NO		-0.226	-2.624	-2.398	1	145																					1	0	0	+30	NO	15.511	15.511	44.97
ppsgida0aa	273	L	F		P51787	273	L	F	C	T	benign	sequence annotation		NO	TRANSMEM	1	+2.697	-1.353	-4.050	1	744																					0	0	0	-37	PF00520.26	1.043		22.63
ppsgida0aa	546	S	L		P51787	546	S	L	C	T	probably damaging	alignment		NO	NO		+2.314	-1.020	-3.334	1	501																					0	1	1	-47	PF03520.9	0.493		6.36
ppsgida0aa	140	S	G		P51787	140	S	G	A	G	benign	sequence annotation		NO	TRANSMEM	1	+0.886	-1.740	-2.626	1	546																					0	0	2	-32	NO	7.542	7.542	20.71
ppsgida0aa	277	S	L		P51787	277	S	L	C	T	possibly damaging	sequence annotation	2.2.2	NO	TRANSMEM	-2	+2.245	-1.270	-3.515	1	744																					0	1	1	-50	PF00520.26	2.942		22.63
ppsgida0aa	555	R	C		P51787	555	R	C	C	T	probably damaging	alignment		NO	NO		+4.006	-1.051	-5.057	1	501																					0	0	1	+23	PF03520.9	0.065		6.07
ppsgida0aa	258	H	R		P51787	258	H	R	A	G	benign	alignment		NO	NO		+0.691	-1.828	-2.519	1	740																					0	1	2	+8	PF00520.26	4.479	4.479	52.07
ppsgida0aa	566	S	F		P51787	566	S	F	C	T	probably damaging	alignment		NO	NO		+2.028	-2.084	-4.112	1	478																					0	1	0	-12	PF03520.9	1.678		51.33
ppsgida0aa	259	R	C		P51787	259	R	C	C	T	probably damaging	alignment		NO	NO		+3.211	-1.981	-5.192	1	741																					0	0	1	+6	PF00520.26	0.642		44.97
ppsgida0aa	259	R	L		P51787	259	R	L	G	T	benign	alignment		NO	NO		+0.661	-1.981	-2.642	1	741																					1	1	1	+5	PF00520.26	5.946	5.111	44.97
ppsgida0aa	393	K	N	rs12720457	P51787	393	K	N	G	C	benign	alignment		NO	NO		+0.855	-1.811	-2.666	1	555																					1	2	0	-51	NO	14.524	14.524	25.44
ppsgida0aa	392	W	R		P51787	392	W	R	T	A	probably damaging	alignment		NO	NO		+3.132	-1.111	-4.243	1	559																					1	0	0	-46	NO	1.617		34.17
ppsgida0aa	397	R	W		P51787	397	R	W	C	T	probably damaging	alignment		NO	NO		+3.552	-1.941	-5.493	1	390																					0	0	1	-61	NO	0.380		39.50
ppsgida0aa	261	E	D		P51787	261	E	D	G	C	benign	alignment		NO	NO		+1.333	-1.372	-2.705	1	742																					1	2	0	-3	PF00520.26	4.636	4.636	21.89
ppsgida0aa	261	E	K		P51787	261	E	K	G	A	possibly damaging	alignment		NO	NO		+1.579	-1.372	-2.951	1	742																					0	0	0	-1	PF00520.26	3.156	3.156	21.89
ppsgida0aa	266	L	P		P51787	266	L	P	T	C	possibly damaging	sequence annotation	2.2.2	NO	TRANSMEM	-5	+2.431	-1.987	-4.418	1	741																					0	1	2	-17	PF00520.26	0.614		20.41
ppsgida0aa	391	T	I		P51787	391	T	I	C	T	possibly damaging	alignment		NO	NO		+1.744	-1.071	-2.815	1	556																					0	1	0	-44	NO	8.194	8.194	34.17
ppsgida0aa	568	G	R		P51787	568	G	R	G	A	probably damaging	alignment		NO	NO		+2.860	-0.975	-3.835	1	478																					0	0	0	-17	PF03520.9	1.056		4.59
ppsgida0aa	269	G	D		P51787	269	G	D	G	A	possibly damaging	sequence annotation	2.2.2	NO	TRANSMEM	-2	+2.372	-1.688	-4.060	1	743																					0	1	0	-26	PF00520.26	2.330		22.49
ppsgida0aa	269	G	S		P51787	269	G	S	G	A	benign	sequence annotation		NO	TRANSMEM	1	+1.309	-1.688	-2.997	1	743																					0	0	1	-25	PF00520.26	5.140	5.140	22.49
ppsgida0aa	305	W	S		P51787	305	W	S	G	C	possibly damaging	alignment		NO	INTRAMEM		+1.921	-1.072	-2.993	1	742																					1	1	2	+8	PF00520.26	4.815	4.815	19.38
ppsgida0aa	441	P	S		P51787	441	P	S	C	T	benign	alignment		NO	NO		+0.865	-1.710	-2.575	1	120																					0	0	0	-70	NO	11.777	11.777	53.55
ppsgida0aa	168	G	R		P51787	168	G	R	G	A	possibly damaging	sequence annotation	2.2.2	NO	TRANSMEM	-5	+2.608	-1.591	-4.199	1	717																					0	0	1	-25	PF00520.26	1.705		32.25
ppsgida0aa	306	G	R		P51787	306	G	R	G	A	possibly damaging	alignment		NO	INTRAMEM		+1.912	-1.406	-3.318	1	743																					0	0	0	+6	PF00520.26	7.532	7.532	24.85
ppsgida0aa	306	G	V		P51787	306	G	V	G	T	probably damaging	alignment		NO	INTRAMEM		+2.332	-1.406	-3.738	1	743																					1	1	0	+5	PF00520.26	1.697		24.85
ppsgida0aa	648	V	I		P51787	648	V	I	G	A	benign	alignment		NO	NO		+0.112	-1.943	-2.055	1	21																					0	0	1	-148	NO	24.422	24.422	89.35
ppsgida0aa	174	R	C		P51787	174	R	C	C	T	probably damaging	alignment		NO	NO		+4.364	-0.822	-5.186	1	717																					0	0	1	-43	PF00520.26	0.100		11.39
ppsgida0aa	174	R	H		P51787	174	R	H	G	A	probably damaging	alignment		NO	NO		+2.160	-0.822	-2.982	1	717																					0	1	1	-44	PF00520.26	4.033	4.033	11.39
ppsgida0aa	311	T	I		P51787	311	T	I	C	T	probably damaging	alignment		NO	INTRAMEM		+2.423	-1.385	-3.808	1	745																					0	1	0	-11	PF00520.26	2.349		31.80
ppsgida0aa	310	V	I		P51787	310	V	I	G	A	benign	alignment		NO	INTRAMEM		+0.496	-1.910	-2.406	1	744																					0	0	0	-7	PF00520.26	4.603	3.093	19.08
ppsgida0aa	524	V	G		P51787	524	V	G	T	G	probably damaging	alignment		NO	NO		+2.541	-1.182	-3.723	1	498																					1	1	0	+20	PF03520.9	0.968		13.17
ppsgida0aa	312	T	I		P51787	312	T	I	C	T	possibly damaging	alignment		NO	INTRAMEM		+1.979	-1.026	-3.005	1	746																					0	1	0	-14	PF00520.26	4.459	4.459	31.80
ppsgida0aa	315	Y	C		P51787	315	Y	C	A	G	probably damaging	alignment		NO	INTRAMEM		+2.293	-1.068	-3.361	1	745																					0	1	0	-23	PF00520.26	8.579	8.579	31.80
ppsgida0aa	315	Y	S		P51787	315	Y	S	A	C	probably damaging	alignment		NO	INTRAMEM		+2.673	-1.068	-3.741	1	745																					1	1	0	-23	PF00520.26	0.817		31.80
ppsgida0aa	314	G	S		P51787	314	G	S	G	A	possibly damaging	alignment		NO	INTRAMEM		+1.923	-0.736	-2.659	1	744																					0	0	1	-19	PF00520.26	3.253	3.253	31.80
ppsgida0aa	160	E	K		P51787	160	E	K	G	A	possibly damaging	sequence annotation	2.2.2	NO	TRANSMEM	-4	+1.706	-1.063	-2.769	1	703																					0	0	0	-1	PF00520.26	2.910	2.910	15.24
ppsgida0aa	520	M	R		P51787	520	M	R	T	G	probably damaging	alignment		NO	NO		+2.259	-1.734	-3.993	1	498																					1	1	0	+32	PF03520.9	1.880		47.49
ppsgida0aa	46	A	T		P51787	46	A	T	G	A	benign	alignment		NO	NO		+0.146	-2.228	-2.374	1	10																					0	0	0	+251	NO	21.572	21.572	62.13
ppsgida0aa	316	G	E		P51787	316	G	E	G	A	probably damaging	alignment		NO	INTRAMEM		+3.037	-0.684	-3.721	1	745																					0	1	0	-26	PF00520.26	0.772		17.90
ppsgida0aa	643	G	S	rs1800172	P51787	643	G	S	G	A	benign	alignment		NO	NO		+0.125	-2.357	-2.482	1	19																					0	0	1	-133	NO	19.650	19.650	89.35
ppsgida0aa	533	R	W		P51787	533	R	W	C	T	probably damaging	alignment		NO	NO		+3.410	-1.740	-5.150	1	497																					0	0	1	-7	PF03520.9	0.277		4.88
ppsgida0aa	186	G	R		P51787	186	G	R	G	C	probably damaging	alignment		NO	NO		+2.652	-1.443	-4.095	1	648																					1	0	2	+49	PF00520.26	0.957		20.41
ppsgida0aa	184	Y	S		P51787	184	Y	S	A	C	benign	alignment		NO	NO		+1.408	-1.556	-2.964	1	665																					1	1	0	+54	PF00520.26	2.342	2.342	20.12
ppsgida0aa	190	R	Q		P51787	190	R	Q	G	A	probably damaging	alignment		NO	NO		+2.547	-1.295	-3.842	1	649																					0	1	1	+36	PF00520.26	0.887		16.12
ppsgida0aa	191	L	P		P51787	191	L	P	T	C	probably damaging	alignment		NO	NO		+2.954	-1.346	-4.300	1	661																					0	1	2	+33	PF00520.26	0.875		38.46
ppsgida0aa	293	R	C		P51787	293	R	C	C	T	probably damaging	alignment		NO	NO		+2.881	-2.343	-5.224	1	249																					0	0	1	+45	PF00520.26	1.135		23.82
ppsgida0aa	189	G	R		P51787	189	G	R	G	A	probably damaging	alignment		NO	NO		+2.880	-1.102	-3.982	1	649																					0	0	0	+40	PF00520.26	1.189		13.02
ppsgida0aa	178	A	P		P51787	178	A	P	G	C	probably damaging	alignment		NO	NO		+2.699	-1.352	-4.051	1	619																					1	0	1	-55	PF00520.26	1.150		39.50
ppsgida0aa	296	F	S		P51787	296	F	S	T	C	probably damaging	alignment		NO	NO		+2.574	-1.195	-3.769	1	737																					0	1	0	+35	PF00520.26	1.147		17.01
ppsgida0aa	179	G	S		P51787	179	G	S	G	A	benign	alignment		NO	NO		+1.082	-1.550	-2.632	1	618																					0	0	1	-58	PF00520.26	3.546	3.546	12.43
ppsgida0aa	300	A	T		P51787	300	A	T	G	A	benign	alignment		NO	INTRAMEM		+1.335	-1.588	-2.923	1	748																					0	0	1	+24	PF00520.26	3.674	3.674	22.04
ppsgida0aa	539	R	W		P51787	539	R	W	C	T	probably damaging	alignment		NO	NO		+3.458	-1.842	-5.300	1	501																					0	0	1	-25	PF03520.9	0.220		4.88
ppsgida0aa	302	A	V		P51787	302	A	V	C	T	probably damaging	alignment		NO	INTRAMEM		+2.144	-1.367	-3.511	1	746																					0	1	1	+17	PF00520.26	2.098		21.30
ppsgida0aa	343	P	S		P51787	343	P	S	C	T	possibly damaging	sequence annotation	2.2.2	NO	TRANSMEM	-3	+1.895	-0.905	-2.800	1	753																					0	0	0	+6	PF00520.26	6.995	6.995	31.80
ppsgida0aa	611	D	Y		P51787	611	D	Y	G	T	benign	alignment		NO	NO		+1.234	-1.878	-3.112	1	351																					1	0	1	-37	PF03520.9	13.757	13.757	73.67
ppsgida0aa	204	I	F		P51787	204	I	F	A	T	benign	sequence annotation		NO	TRANSMEM	0	+1.135	-1.714	-2.849	1	721																					1	0	0	-6	PF00520.26	12.658	12.658	32.25
ppsgida0aa	204	I	M		P51787	204	I	M	C	G	benign	sequence annotation		NO	TRANSMEM	3	+0.955	-1.714	-2.669	1	721																					1	2	1	-8	PF00520.26	6.469	6.469	32.25
ppsgida0aa	341	A	E		P51787	341	A	E	C	A	possibly damaging	sequence annotation	2.2.2	NO	TRANSMEM	-5	+2.505	-1.185	-3.690	1	754																					1	1	1	+11	PF00520.26	2.414		31.80
ppsgida0aa	341	A	V		P51787	341	A	V	C	T	benign	sequence annotation		NO	TRANSMEM	1	+1.713	-1.185	-2.898	1	754																					0	1	1	+11	PF00520.26	4.819	4.819	31.80
ppsgida0aa	207	V	M		P51787	207	V	M	G	A	benign	sequence annotation		NO	TRANSMEM	1	+1.247	-2.019	-3.266	1	719																					0	0	1	-15	PF00520.26	5.559	5.559	66.72
ppsgida0aa	339	F	S		P51787	339	F	S	T	C	possibly damaging	sequence annotation	2.2.2	NO	TRANSMEM	-2	+2.100	-1.686	-3.786	1	754																					0	1	0	+17	PF00520.26	1.298		16.42
ppsgida0aa	202	D	H		P51787	202	D	H	G	C	possibly damaging	sequence annotation	2.2.2	NO	TRANSMEM	-1	+3.712	-0.901	-4.613	1	721																					1	0	3	+1	PF00520.26	0.588		42.90
ppsgida0aa	202	D	N		P51787	202	D	N	G	A	benign	sequence annotation		NO	TRANSMEM	2	+2.559	-0.901	-3.460	1	721																					0	0	1	+1	PF00520.26	1.654		42.90
ppsgida0aa	349	S	W		P51787	349	S	W	C	G	probably damaging	alignment		NO	NO		+4.121	-1.353	-5.474	1	746																					1	1	1	-14	NO	0.294		34.17
ppsgida0aa	193	F	L		P51787	193	F	L	T	C	probably damaging	alignment		NO	NO		+2.072	-1.179	-3.251	1	678																					0	0	0	+28	PF00520.26	2.066		19.38
ppsgida0aa	73	P	T		P51787	73	P	T	C	A	benign	alignment		NO	NO		+1.018	-2.161	-3.179	1	10																					1	0	0	+170	NO	4.476		89.35
ppsgida0aa	345	G	E		P51787	345	G	E	G	A	possibly damaging	sequence annotation	2.2.2	NO	TRANSMEM	-3	+2.516	-1.232	-3.748	1	746																					0	1	0	-2	PF00520.26	1.696		19.82
ppsgida0aa	345	G	R		P51787	345	G	R	G	A	possibly damaging	sequence annotation	2.2.2	NO	TRANSMEM	-5	+2.883	-1.232	-4.115	1	746																					0	0	0	-1	PF00520.26	1.191		19.82
ppsgida0aa	344	A	V		P51787	344	A	V	C	T	benign	sequence annotation		NO	TRANSMEM	1	+0.756	-1.393	-2.149	1	753																					0	1	1	+2	PF00520.26	3.226	3.226	31.80
ppsgida0aa	325	G	R		P51787	325	G	R	G	A	probably damaging	alignment		NO	NO		+3.272	-0.739	-4.011	1	753																					0	0	1	-52	PF00520.26	1.410		31.80
ppsgida0aa	322	T	A		P51787	322	T	A	A	G	possibly damaging	alignment		NO	NO		+1.953	-1.076	-3.029	1	753																					0	0	0	-43	PF00520.26	3.475		31.80
ppsgida0aa	322	T	M		P51787	322	T	M	C	T	probably damaging	alignment		NO	NO		+2.290	-1.076	-3.366	1	753																					0	1	1	-44	PF00520.26	2.899	2.899	31.80
ppsgida0aa	320	P	A		P51787	320	P	A	C	G	probably damaging	alignment		NO	INTRAMEM		+2.366	-0.828	-3.194	1	753																					1	0	0	-37	PF00520.26	2.495		31.80
ppsgida0aa	320	P	H		P51787	320	P	H	C	A	probably damaging	alignment		NO	INTRAMEM		+3.961	-0.828	-4.789	1	753																					1	1	0	-38	PF00520.26	0.534		31.80
ppsgida0aa	455	H	Y		P51787	455	H	Y	C	T	benign	alignment		NO	NO		+1.393	-2.772	-4.165	1	147																					0	0	0	+31	PF03520.9	4.655		44.97
ppsgida0aa	215	V	M		P51787	215	V	M	G	A	benign	sequence annotation		NO	TRANSMEM	1	+0.957	-2.003	-2.960	1	702																					0	0	1	-39	PF00520.26	6.062	6.062	33.14
ppsgida0aa	209	S	F		P51787	209	S	F	C	T	possibly damaging	sequence annotation	2.2.2	NO	TRANSMEM	-2	+0.309	-1.622	-1.931	1	720																					0	1	0	-22	PF00520.26	5.018	5.018	19.97
ppsgida0aa	448	P	R		P51787	448	P	R	C	G	possibly damaging	alignment		NO	NO		+1.854	-2.133	-3.987	1	120																					1	1	2	+51	NO	6.676		66.72
ppsgida0aa	373	S	P		P51787	373	S	P	T	C	benign	alignment		NO	NO		+0.965	-2.138	-3.103	1	584																					0	0	0	+12	NO	16.906	16.906	29.14
ppsgida0aa	239	L	P		P51787	239	L	P	T	C	possibly damaging	sequence annotation	2.2.2	NO	TRANSMEM	-5	+2.634	-1.697	-4.331	1	728																					0	1	0	-33	PF00520.26	1.516		16.72
ppsgida0aa	235	I	N		P51787	235	I	N	T	A	possibly damaging	sequence annotation	2.2.2	NO	TRANSMEM	-3	+1.857	-1.594	-3.451	1	728																					1	1	0	-21	PF00520.26	16.492	16.492	16.72
ppsgida0aa	231	R	C		P51787	231	R	C	C	T	possibly damaging	sequence annotation	2.2.2	NO	TRANSMEM	-8	+3.747	-1.431	-5.178	1	730																					0	0	1	-8	PF00520.26	0.449		16.72
ppsgida0aa	231	R	H		P51787	231	R	H	G	A	possibly damaging	sequence annotation	2.2.2	NO	TRANSMEM	-4	+3.210	-1.431	-4.641	1	730																					0	1	1	-9	PF00520.26	1.063		16.72
ppsgida0aa	110	V	I		P51787	110	V	I	G	A	benign	alignment		NO	NO		+0.299	-1.662	-1.961	1	366																					0	0	1	+59	NO	17.392	17.392	38.46
ppsgida0aa	111	Y	C		P51787	111	Y	C	A	G	possibly damaging	alignment		NO	NO		+1.988	-1.215	-3.203	1	368																					0	1	0	+55	NO	5.362	5.362	78.40
ppsgida0aa	587	T	M		P51787	587	T	M	C	T	benign	alignment		NO	NO		+0.882	-2.055	-2.937	1	446																					0	1	1	-28	PF03520.9	5.583	5.583	78.70
ppsgida0aa	589	G	D		P51787	589	G	D	G	A	possibly damaging	alignment		NO	NO		+1.957	-1.854	-3.811	1	451																					0	1	0	+29	PF03520.9	2.860		37.43
ppsgida0aa	590	A	T		P51787	590	A	T	G	A	benign	alignment		NO	NO		+0.595	-2.036	-2.631	1	425																					0	0	1	+27	PF03520.9	5.674	1.491	69.08
ppsgida0aa	225	S	L		P51787	225	S	L	C	T	benign	alignment		NO	NO		+0.623	-1.836	-2.459	1	710																					0	1	1	+10	PF00520.26	4.666	4.666	16.12
ppsgida0aa	591	R	H		P51787	591	R	H	G	A	probably damaging	alignment		NO	NO		+3.032	-1.349	-4.381	1	451																					0	1	1	+23	PF03520.9	0.670		31.07
ppsgida0aa	254	V	L		P51787	254	V	L	G	C	benign	alignment		NO	NO		+1.292	-1.503	-2.795	1	739																					1	0	1	+21	PF00520.26	5.666	5.666	17.46
ppsgida0aa	254	V	M		P51787	254	V	M	G	A	possibly damaging	alignment		NO	NO		+1.750	-1.503	-3.253	1	739																					0	0	1	+21	PF00520.26	2.276	2.276	17.46
ppsgida0aa	357	Q	R		P51787	357	Q	R	A	G	benign	alignment		NO	NO		+0.311	-2.159	-2.470	1	644																					0	1	2	-38	NO	5.089	5.089	22.04
ppsgida0aa	117	P	L		P51787	117	P	L	C	T	benign	alignment		NO	NO		+1.237	-1.547	-2.784	1	395																					0	1	0	+37	NO	11.832	11.832	23.96
ppsgida0aa	594	R	Q		P51787	594	R	Q	G	A	benign	alignment		NO	NO		+0.640	-1.860	-2.500	1	451																					0	1	1	+14	PF03520.9	1.993	1.298	37.43
ppsgida0aa	114	L	P		P51787	114	L	P	T	C	probably damaging	alignment		NO	NO		+2.990	-1.272	-4.262	1	392																					0	1	0	+46	NO	1.455		77.51
ppsgida0aa	251	L	P		P51787	251	L	P	T	C	possibly damaging	alignment		NO	NO		+1.982	-1.334	-3.316	1	739																					0	1	2	+29	PF00520.26	9.441	9.441	17.46
ppsgida0aa	248	W	R		P51787	248	W	R	T	A	possibly damaging	sequence annotation	2.2.2	NO	TRANSMEM	-7	+1.740	-1.736	-3.476	1	735																					1	0	0	+39	PF00520.26	4.021	4.021	18.49
ppsgida0aa	600	T	M		P51787	600	T	M	C	T	benign	alignment		NO	NO		+1.020	-2.485	-3.505	1	442																					0	1	1	-5	PF03520.9	1.975	1.653	62.28
ppsgida0aa	484	S	T		P51787	484	S	T	G	C	benign	alignment		NO	NO		+0.455	-1.955	-2.410	1	137																					1	1	0	-58	PF03520.9	10.659	10.659	53.55
ppsgida0aa	366	R	Q		P51787	366	R	Q	G	A	probably damaging	alignment		NO	NO		+2.135	-1.678	-3.813	1	596																					0	1	1	+32	NO	1.875		19.82
ppsgida0aa	366	R	W		P51787	366	R	W	C	T	probably damaging	alignment		NO	NO		+3.872	-1.678	-5.550	1	596																					0	0	1	+33	NO	0.165		19.82
ppsgida0aa	360	R	G		P51787	360	R	G	A	G	benign	alignment		NO	NO		+1.223	-1.635	-2.858	1	631																					0	0	0	-46	NO	10.484	10.484	34.17
ppsgida0aa	242	D	N		P51787	242	D	N	G	A	benign	sequence annotation		NO	TRANSMEM	2	+1.568	-1.669	-3.237	1	734																					0	0	1	-41	PF00520.26	4.123	4.123	44.97
ppsgida0aa	243	R	C		P51787	243	R	C	C	T	possibly damaging	sequence annotation	2.2.2	NO	TRANSMEM	-8	+4.056	-1.228	-5.284	1	731																					0	0	1	-44	PF00520.26	0.388		16.72
ppsgida0aa	243	R	H		P51787	243	R	H	G	A	possibly damaging	sequence annotation	2.2.2	NO	TRANSMEM	-4	+2.132	-1.228	-3.360	1	731																					0	1	1	-45	PF00520.26	4.294	4.294	16.72
ppsgida0aa	362	K	R	rs12720458	P51787	362	K	R	A	G	benign	alignment		NO	NO		+1.103	-1.414	-2.517	1	618																					0	1	0	+44	NO	5.089	5.089	34.17
