# Supplementary material for: Assessment of the predictive accuracy of five in silico prediction tools, alone or in combination, and two metaservers to classify long QT syndrome gene mutations
Source: BMC Med Genet. 2015 May 13;16:34. doi: 10.1186/s12881-015-0176-z (PMC4630850; doi:10.1186/s12881-015-0176-z)
Supplement: Additional file 3: — Raw data. The zipped file contains all raw data results in txt format from the five different in silico prediction tools and two metaservers. [file 12881_2015_176_MOESM3_ESM.zip › Supplementary Materials 2/Predict SNP results/KCNQ1/pathogenicity/sift_1.mut]

F275S
I274V
P408A
L273F
S546L
S140G
S277L
R555C
H258R
S566F
R259C
R259L
K393N
W392R
R397W
E261D
E261K
L266P
T391I
G568R
G269D
G269S
W305S
P441S
G168R
G306R
G306V
V648I
R174C
R174H
T311I
V310I
V524G
T312I
Y315C
Y315S
G314S
E160K
M520R
A46T
G316E
G643S
R533W
G186R
Y184S
R190Q
L191P
R293C
G189R
A178P
F296S
G179S
A300T
R539W
A302V
P343S
D611Y
I204F
I204M
A341E
A341V
V207M
F339S
D202H
D202N
S349W
F193L
P73T
G345E
G345R
A344V
G325R
T322A
T322M
P320A
P320H
H455Y
V215M
S209F
P448R
S373P
L239P
I235N
R231C
R231H
V110I
Y111C
T587M
G589D
A590T
S225L
R591H
V254L
V254M
Q357R
P117L
R594Q
L114P
L251P
W248R
T600M
S484T
R366Q
R366W
R360G
D242N
R243C
R243H
K362R
