# Supplementary material for: Assessment of the predictive accuracy of five in silico prediction tools, alone or in combination, and two metaservers to classify long QT syndrome gene mutations
Source: BMC Med Genet. 2015 May 13;16:34. doi: 10.1186/s12881-015-0176-z (PMC4630850; doi:10.1186/s12881-015-0176-z)
Supplement: Additional file 3: — Raw data. The zipped file contains all raw data results in txt format from the five different in silico prediction tools and two metaservers. [file 12881_2015_176_MOESM3_ESM.zip › Supplementary Materials 2/Predict SNP results/KCNQ1/pathogenicity/sift_1.out]

A46T	TOLERATED	0.28	4.32	19	378
P73T	DELETERIOUS	0.04	3.12	48	378
V110I	TOLERATED	0.53	2.82	300	378
Y111C	DELETERIOUS	0.00	2.79	304	378
L114P	DELETERIOUS	0.00	2.79	325	378
P117L	DELETERIOUS	0.00	2.79	325	378
S140G	DELETERIOUS	0.00	2.79	362	378
E160K	DELETERIOUS	0.00	2.79	373	378
G168R	DELETERIOUS	0.00	2.79	377	378
R174C	DELETERIOUS	0.00	2.79	377	378
R174H	DELETERIOUS	0.00	2.79	377	378
A178P	DELETERIOUS	0.00	2.79	377	378
G179S	DELETERIOUS	0.00	2.79	377	378
Y184S	DELETERIOUS	0.00	2.79	377	378
G186R	DELETERIOUS	0.00	2.79	377	378
G189R	DELETERIOUS	0.00	2.79	377	378
R190Q	DELETERIOUS	0.00	2.79	377	378
L191P	DELETERIOUS	0.00	2.79	377	378
F193L	DELETERIOUS	0.00	2.79	377	378
D202H	DELETERIOUS	0.00	2.79	376	378
D202N	DELETERIOUS	0.00	2.79	376	378
I204F	TOLERATED	0.14	2.79	376	378
I204M	TOLERATED	0.22	2.79	376	378
V207M	DELETERIOUS	0.05	2.79	376	378
S209F	DELETERIOUS	0.00	2.79	377	378
V215M	TOLERATED	0.21	2.79	375	378
S225L	DELETERIOUS	0.00	2.79	377	378
R231C	DELETERIOUS	0.00	2.79	377	378
R231H	DELETERIOUS	0.00	2.79	377	378
I235N	DELETERIOUS	0.00	2.79	377	378
L239P	DELETERIOUS	0.00	2.79	378	378
D242N	DELETERIOUS	0.00	2.79	378	378
R243C	DELETERIOUS	0.00	2.79	378	378
R243H	DELETERIOUS	0.00	2.79	378	378
W248R	DELETERIOUS	0.00	2.79	378	378
L251P	DELETERIOUS	0.00	2.79	378	378
V254L	DELETERIOUS	0.00	2.79	378	378
V254M	DELETERIOUS	0.00	2.79	378	378
H258R	DELETERIOUS	0.00	2.79	378	378
R259C	DELETERIOUS	0.00	2.79	378	378
R259L	DELETERIOUS	0.01	2.79	378	378
E261D	DELETERIOUS	0.00	2.83	377	378
E261K	DELETERIOUS	0.00	2.83	377	378
L266P	DELETERIOUS	0.01	2.82	376	378
G269D	DELETERIOUS	0.00	2.82	376	378
G269S	DELETERIOUS	0.00	2.82	376	378
L273F	DELETERIOUS	0.00	2.82	376	378
I274V	DELETERIOUS	0.00	2.82	376	378
F275S	DELETERIOUS	0.00	2.82	376	378
S277L	DELETERIOUS	0.00	2.82	376	378
R293C	DELETERIOUS	0.00	3.06	133	378
F296S	DELETERIOUS	0.00	2.79	378	378
A300T	DELETERIOUS	0.00	2.79	378	378
A302V	DELETERIOUS	0.00	2.79	378	378
W305S	DELETERIOUS	0.00	2.79	378	378
G306R	DELETERIOUS	0.00	2.79	378	378
G306V	DELETERIOUS	0.00	2.79	378	378
V310I	DELETERIOUS	0.01	2.79	378	378
T311I	DELETERIOUS	0.00	2.79	378	378
T312I	DELETERIOUS	0.00	2.79	378	378
G314S	DELETERIOUS	0.00	2.79	378	378
Y315C	DELETERIOUS	0.00	2.79	378	378
Y315S	DELETERIOUS	0.00	2.79	378	378
G316E	DELETERIOUS	0.00	2.79	378	378
P320A	DELETERIOUS	0.01	2.79	378	378
P320H	DELETERIOUS	0.00	2.79	378	378
T322A	DELETERIOUS	0.00	2.79	378	378
T322M	DELETERIOUS	0.00	2.79	378	378
G325R	DELETERIOUS	0.00	2.79	378	378
F339S	DELETERIOUS	0.00	2.79	377	378
A341E	DELETERIOUS	0.00	2.79	377	378
A341V	DELETERIOUS	0.00	2.79	377	378
P343S	DELETERIOUS	0.00	2.78	376	378
A344V	DELETERIOUS	0.00	2.79	377	378
G345E	DELETERIOUS	0.00	2.79	375	378
G345R	DELETERIOUS	0.00	2.79	375	378
S349W	DELETERIOUS	0.00	2.79	375	378
Q357R	DELETERIOUS	0.00	2.79	376	378
R360G	DELETERIOUS	0.00	2.79	376	378
K362R	DELETERIOUS	0.00	2.79	376	378
R366Q	DELETERIOUS	0.00	2.79	376	378
R366W	DELETERIOUS	0.00	2.79	376	378
S373P	TOLERATED	0.09	2.78	377	378
T391I	DELETERIOUS	0.02	2.79	371	378
W392R	DELETERIOUS	0.00	2.79	371	378
K393N	TOLERATED	0.17	2.79	371	378
R397W	DELETERIOUS	0.00	2.82	294	378
P408A	TOLERATED	0.16	2.86	288	378
P441S	DELETERIOUS	0.02	2.83	246	378
P448R	TOLERATED	0.10	2.83	245	378
H455Y	TOLERATED	0.10	2.86	231	378
S484T	TOLERATED	0.18	2.87	254	378
M520R	DELETERIOUS	0.00	2.79	346	378
V524G	DELETERIOUS	0.00	2.79	346	378
R533W	DELETERIOUS	0.01	2.79	346	378
R539W	DELETERIOUS	0.00	2.79	346	378
S546L	DELETERIOUS	0.00	2.79	346	378
R555C	DELETERIOUS	0.00	2.79	346	378
S566F	DELETERIOUS	0.01	2.81	332	378
G568R	DELETERIOUS	0.00	2.81	332	378
T587M	TOLERATED	0.08	2.81	327	378
G589D	TOLERATED	0.20	2.79	330	378
A590T	TOLERATED	0.14	2.79	320	378
R591H	DELETERIOUS	0.00	2.79	330	378
R594Q	DELETERIOUS	0.05	2.79	330	378
T600M	TOLERATED	0.11	2.84	327	378
D611Y	TOLERATED	0.08	2.86	305	378
G643S	TOLERATED	0.58	3.43	42	378
V648I	TOLERATED	0.88	3.34	51	378
