# Supplementary material for: Assessment of the predictive accuracy of five in silico prediction tools, alone or in combination, and two metaservers to classify long QT syndrome gene mutations
Source: BMC Med Genet. 2015 May 13;16:34. doi: 10.1186/s12881-015-0176-z (PMC4630850; doi:10.1186/s12881-015-0176-z)
Supplement: Additional file 3: — Raw data. The zipped file contains all raw data results in txt format from the five different in silico prediction tools and two metaservers. [file 12881_2015_176_MOESM3_ESM.zip › Supplementary Materials 2/Predict SNP results/KCNQ1/pathogenicity/sift_1.seq.query.out]

BLASTP 2.2.19 [Nov-02-2008]


Reference: Altschul, Stephen F., Thomas L. Madden, Alejandro A. Schaffer, 
Jinghui Zhang, Zheng Zhang, Webb Miller, and David J. Lipman (1997), 
"Gapped BLAST and PSI-BLAST: a new generation of protein database search
programs",  Nucleic Acids Res. 25:3389-3402.


Reference for compositional score matrix adjustment: Altschul, Stephen F., 
John C. Wootton, E. Michael Gertz, Richa Agarwala, Aleksandr Morgulis,
Alejandro A. Schaffer, and Yi-Kuo Yu (2005) "Protein database searches
using compositionally adjusted substitution matrices", FEBS J. 272:5101-5109.

Query= ppsgida0aa_@_1   
         (676 letters)

Database: NCBI_NR x 
           18,235,315 sequences; 6,253,148,003 total letters

Searching..................................................done


                                                                 Score    E
Sequences producing significant alignments:                      (bits) Value

gi32479527                                                           1384   0.0  
gi5042385                                                            1376   0.0  
gi290543488                                                          1227   0.0  
gi36928408                                                           1220   0.0  
gi31711384                                                           1203   0.0  
gi149061767                                                          1175   0.0  
gi2465515                                                            1174   0.0  
gi14091762                                                           1172   0.0  
gi70887795                                                           1170   0.0  
gi33090007                                                           1169   0.0  
gi3953684                                                            1169   0.0  
gi301769527                                                          1167   0.0  
gi119622925                                                          1163   0.0  
gi329664260                                                          1162   0.0  
gi355566194                                                          1152   0.0  
gi3953683                                                            1122   0.0  
gi5042386                                                            1120   0.0  
gi148686258                                                          1084   0.0  
gi1680718                                                            1083   0.0  
gi119622926                                                          1064   0.0  
gi119622923                                                          1045   0.0  
gi291414815                                                          1039   0.0  
gi2961249                                                            1036   0.0  
gi297267191                                                          1025   0.0  
gi355751863                                                          1018   0.0  
gi363734282                                                          1014   0.0  
gi73983539                                                           1001   0.0  
gi149061769                                                           983   0.0  
gi224050878                                                           979   0.0  
gi354491981                                                           979   0.0  
gi296471396                                                           978   0.0  
gi327260089                                                           977   0.0  
gi355697325                                                           941   0.0  
gi171460990                                                           937   0.0  
gi148686256                                                           921   0.0  
gi149061768                                                           919   0.0  
gi22073956                                                            918   0.0  
gi281344459                                                           884   0.0  
gi14285391                                                            883   0.0  
gi326920159                                                           879   0.0  
gi301614123                                                           845   0.0  
gi16877662                                                            810   0.0  
gi148686257                                                           805   0.0  
gi22779261                                                            805   0.0  
gi348526632                                                           769   0.0  
gi181339727                                                           756   0.0  
gi291278166                                                           755   0.0  
gi327286909                                                           739   0.0  
gi348512697                                                           683   0.0  
gi351709432                                                           650   0.0  
gi47230743                                                            647   0.0  
gi328709411                                                           645   0.0  
gi345487285                                                           635   e-179
gi328709409                                                           632   e-178
gi169641876                                                           631   e-178
gi14285397                                                            630   e-178
gi332027392                                                           628   e-177
gi307206073                                                           626   e-177
gi383851072                                                           626   e-177
gi380013430                                                           626   e-176
gi340715355                                                           623   e-176
gi350414461                                                           622   e-175
gi270005719                                                           622   e-175
gi340715353                                                           622   e-175
gi341897410                                                           609   e-171
gi341884992                                                           609   e-171
gi268532858                                                           607   e-171
gi32564066                                                            601   e-169
gi50429318                                                            600   e-169
gi218654178                                                           600   e-169
gi328785212                                                           590   e-166
gi120538135                                                           588   e-165
gi189236147                                                           586   e-165
gi307168336                                                           583   e-163
gi332835631                                                           582   e-163
gi242025442                                                           580   e-163
gi291237844                                                           575   e-161
gi289645549                                                           574   e-161
gi224096450                                                           566   e-158
gi308457544                                                           552   e-154
gi301624272                                                           547   e-153
gi74201867                                                            545   e-152
gi344252365                                                           538   e-150
gi237512955                                                           486   e-134
gi158287532                                                           462   e-127
gi158295708                                                           457   e-126
gi158295706                                                           456   e-125
gi357628260                                                           452   e-124
gi281363095                                                           451   e-124
gi345493558                                                           450   e-123
gi372466663                                                           450   e-123
gi221330117                                                           450   e-123
gi25012477                                                            450   e-123
gi221330119                                                           449   e-123
gi55669120                                                            447   e-123
gi189233823                                                           446   e-122
gi308511167                                                           438   e-120
gi270014599                                                           438   e-120
gi7511689                                                             437   e-119
gi60547260                                                            437   e-119
gi25147238                                                            436   e-119
gi363732013                                                           436   e-119
gi25147242                                                            436   e-119
gi345304915                                                           434   e-119
gi296198559                                                           432   e-118
gi332243998                                                           432   e-118
gi236461719                                                           432   e-118
gi301615484                                                           432   e-118
gi297291149                                                           432   e-118
gi345778977                                                           432   e-118
gi114608114                                                           432   e-118
gi344264730                                                           432   e-118
gi73973284                                                            432   e-118
gi350578234                                                           431   e-118
gi334324144                                                           431   e-118
gi7798696                                                             431   e-118
gi68534949                                                            431   e-118
gi350578232                                                           431   e-118
gi109486878                                                           431   e-118
gi293361608                                                           431   e-118
gi126310224                                                           431   e-118
gi332243996                                                           431   e-118
gi9651967                                                             431   e-118
gi109071681                                                           431   e-118
gi28373065                                                            431   e-118
gi149069192                                                           431   e-118
gi296198555                                                           431   e-118
gi114608112                                                           430   e-117
gi344264728                                                           430   e-117
gi348501444                                                           429   e-117
gi350578236                                                           429   e-117
gi334324146                                                           429   e-117
gi301762414                                                           429   e-117
gi8132997                                                             429   e-117
gi242020843                                                           429   e-117
gi345304909                                                           429   e-117
gi332824574                                                           428   e-117
gi236461942                                                           428   e-117
gi223711911                                                           428   e-117
gi297291147                                                           428   e-117
gi345778979                                                           428   e-117
gi332244000                                                           428   e-117
gi341887125                                                           427   e-117
gi296198557                                                           427   e-117
gi224496060                                                           427   e-117
gi344264732                                                           427   e-117
gi345304913                                                           427   e-117
gi348585130                                                           427   e-116
gi296484286                                                           427   e-116
gi268579861                                                           427   e-116
gi297291144                                                           427   e-116
gi350578238                                                           426   e-116
gi380798739                                                           426   e-116
gi236463861                                                           426   e-116
gi296198553                                                           426   e-116
gi236462079                                                           426   e-116
gi344264726                                                           426   e-116
gi332824576                                                           426   e-116
gi332244002                                                           426   e-116
gi345778981                                                           426   e-116
gi334324142                                                           426   e-116
gi293349703                                                           425   e-116
gi293361606                                                           425   e-116
gi351695082                                                           425   e-116
gi220678919                                                           424   e-116
gi355748696                                                           424   e-115
gi8132999                                                             423   e-115
gi327282754                                                           423   e-115
gi359068654                                                           422   e-115
gi348605117                                                           422   e-115
gi112419075                                                           421   e-115
gi118100657                                                           421   e-115
gi224078377                                                           421   e-115
gi241631589                                                           420   e-114
gi292620230                                                           419   e-114
gi118100655                                                           418   e-114
gi292609797                                                           418   e-114
gi2826773                                                             418   e-114
gi26051260                                                            417   e-114
gi126302703                                                           417   e-114
gi348523357                                                           417   e-114
gi26638655                                                            417   e-114
gi114555825                                                           417   e-114
gi355561833                                                           417   e-113
gi220938209                                                           415   e-113
gi348554073                                                           415   e-113
gi26051262                                                            415   e-113
gi118100659                                                           415   e-113
gi3294577                                                             415   e-113
gi126302699                                                           414   e-113
gi327281713                                                           414   e-113
gi149033984                                                           414   e-112
gi348534357                                                           413   e-112
gi54873646                                                            413   e-112
gi18959272                                                            412   e-112
gi149033979                                                           412   e-112
gi47212729                                                            412   e-112
gi220938208                                                           412   e-112
gi348544542                                                           412   e-112
gi356893123                                                           412   e-112
gi348554075                                                           411   e-112
gi119595682                                                           411   e-112
gi356893087                                                           411   e-112
gi356893133                                                           411   e-112
gi356893099                                                           410   e-112
gi55846756                                                            410   e-112
gi356893101                                                           410   e-112
gi356893119                                                           410   e-111
gi356893083                                                           410   e-111
gi55663568                                                            409   e-111
gi297278395                                                           409   e-111
gi356893131                                                           409   e-111
gi4176400                                                             409   e-111
gi119595680                                                           408   e-111
gi85718145                                                            408   e-111
gi55663566                                                            406   e-110
gi148675436                                                           405   e-110
gi54873641                                                            405   e-110
gi149033981                                                           404   e-109
gi119595677                                                           402   e-109
gi324508794                                                           402   e-109
gi54873644                                                            402   e-109
gi14285404                                                            401   e-109
gi148682447                                                           400   e-108
gi51474502                                                            398   e-108
gi4176398                                                             397   e-108
gi55663569                                                            397   e-108
gi296481264                                                           396   e-107
gi354490520                                                           395   e-107
gi358413714                                                           395   e-107
gi148675435                                                           395   e-107
gi149033983                                                           394   e-107
gi54873648                                                            394   e-107
gi149033982                                                           394   e-107
gi327271910                                                           394   e-107
gi54873650                                                            394   e-107
gi4176396                                                             394   e-106
gi148675433                                                           392   e-106
gi4176404                                                             390   e-105
gi220679240                                                           390   e-105
gi220678270                                                           389   e-105
gi195151013                                                           382   e-103
gi195425351                                                           382   e-103
gi194753924                                                           380   e-103
gi195333051                                                           380   e-102
gi198457801                                                           380   e-102
gi281363097                                                           380   e-102
gi194858024                                                           380   e-102
gi195475274                                                           380   e-102
gi195383596                                                           379   e-102
gi124504639                                                           379   e-102
gi344272835                                                           379   e-102
gi195028610                                                           379   e-102
gi224046740                                                           379   e-102
gi54401346                                                            378   e-102
gi255683573                                                           378   e-102
gi27805971                                                            378   e-102
gi338728469                                                           377   e-102
gi348563198                                                           377   e-102
gi282398106                                                           377   e-101
gi15826856                                                            377   e-101
gi363731125                                                           377   e-101
gi109730777                                                           377   e-101
gi21999195                                                            377   e-101
gi327269302                                                           377   e-101
gi3929231                                                             376   e-101
gi301764485                                                           375   e-101
gi345779026                                                           375   e-101
gi119612547                                                           375   e-101
gi109087494                                                           375   e-101
gi344254969                                                           375   e-101
gi351714293                                                           374   e-101
gi4758630                                                             374   e-101
gi114621769                                                           374   e-101
gi2801450                                                             374   e-101
gi297683651                                                           374   e-101
gi380798065                                                           374   e-101
gi332214279                                                           374   e-101
gi387539414                                                           374   e-101
gi1928985                                                             374   e-100
gi217030838                                                           373   e-100
gi351714876                                                           373   e-100
gi157103828                                                           372   e-100
gi339248707                                                           372   e-100
gi119569167                                                           372   e-100
gi359051982                                                           371   e-100
gi183398091                                                           371   e-100
gi229368697                                                           371   e-100
gi348530686                                                           371   e-100
gi281353516                                                           368   5e-99
gi195582116                                                           368   6e-99
gi350578240                                                           366   2e-98
gi345778983                                                           366   2e-98
gi297291151                                                           365   3e-98
gi236462242                                                           365   3e-98
gi332824580                                                           365   3e-98
gi332244004                                                           365   3e-98
gi296198561                                                           365   3e-98
gi344264734                                                           365   3e-98
gi297678489                                                           365   5e-98
gi345304911                                                           364   7e-98
gi194388956                                                           363   1e-97
gi334324148                                                           362   2e-97
gi326665157                                                           362   4e-97
gi350586338                                                           361   7e-97
gi296207636                                                           360   9e-97
gi293359501                                                           360   9e-97
gi4262523                                                             360   1e-96
gi148698471                                                           360   1e-96
gi114555823                                                           360   1e-96
gi26638653                                                            360   1e-96
gi293347610                                                           360   1e-96
gi126330439                                                           360   1e-96
gi124487267                                                           360   1e-96
gi118100653                                                           360   1e-96
gi351696392                                                           360   2e-96
gi297665345                                                           359   2e-96
gi126302697                                                           358   3e-96
gi326918128                                                           358   4e-96
gi47211206                                                            358   5e-96
gi126302701                                                           358   5e-96
gi355557881                                                           358   6e-96
gi387542862                                                           357   7e-96
gi54873639                                                            357   8e-96
gi119595688                                                           357   8e-96
gi119595683                                                           357   8e-96
gi348554071                                                           357   8e-96
gi119595679                                                           357   8e-96
gi26051264                                                            357   8e-96
gi119595678                                                           357   9e-96
gi119595684                                                           357   9e-96
gi55663567                                                            357   9e-96
gi4324687                                                             357   9e-96
gi26051266                                                            357   9e-96
gi348554077                                                           357   1e-95
gi354482022                                                           357   1e-95
gi12583594                                                            357   1e-95
gi74228268                                                            357   1e-95
gi380798097                                                           357   1e-95
gi26333633                                                            357   1e-95
gi325651930                                                           355   5e-95
gi29791782                                                            355   5e-95
gi2801452                                                             354   6e-95
gi332214281                                                           354   9e-95
gi54401348                                                            352   2e-94
gi356893115                                                           352   3e-94
gi281349296                                                           352   3e-94
gi194382880                                                           352   3e-94
gi358341700                                                           352   4e-94
gi356893091                                                           352   4e-94
gi355698228                                                           352   5e-94
gi356893095                                                           351   5e-94
gi356893145                                                           351   5e-94
gi356893151                                                           351   6e-94
gi345305936                                                           351   6e-94
gi356893143                                                           351   7e-94
gi149033978                                                           351   7e-94
gi291235935                                                           351   7e-94
gi356893137                                                           351   8e-94
gi356893103                                                           350   9e-94
gi348513316                                                           350   9e-94
gi356893105                                                           350   1e-93
gi149033980                                                           350   1e-93
gi356893121                                                           350   1e-93
gi55663561                                                            350   1e-93
gi54873652                                                            349   2e-93
gi170052723                                                           349   2e-93
gi54873654                                                            349   3e-93
gi26051268                                                            348   5e-93
gi30584387                                                            348   6e-93
gi194374519                                                           347   9e-93
gi157123241                                                           347   1e-92
gi326679973                                                           347   1e-92
gi14285392                                                            347   1e-92
gi4176406                                                             347   1e-92
gi4176408                                                             346   2e-92
gi297259375                                                           346   3e-92
gi350596222                                                           345   4e-92
gi384096653                                                           344   9e-92
gi14285390                                                            342   4e-91
gi359071621                                                           341   6e-91
gi359064391                                                           337   9e-90
gi296227196                                                           337   1e-89
gi321468132                                                           337   1e-89
gi71148932                                                            337   1e-89
gi157130717                                                           336   2e-89
gi54873656                                                            336   2e-89
gi301628444                                                           336   2e-89
gi358411621                                                           336   3e-89
gi312372519                                                           335   4e-89
gi355779958                                                           335   4e-89
gi291399162                                                           334   6e-89
gi354479353                                                           334   9e-89
gi73976825                                                            334   1e-88
gi339246819                                                           333   1e-88
gi4176410                                                             333   2e-88
gi54873658                                                            333   2e-88
gi338719439                                                           332   2e-88
gi296489046                                                           332   3e-88
gi345789816                                                           332   4e-88
gi344287265                                                           332   4e-88
gi334326150                                                           331   7e-88
gi345325219                                                           331   7e-88
gi358415067                                                           330   1e-87
gi355562957                                                           330   1e-87
gi168823493                                                           330   1e-87
gi326931968                                                           328   3e-87
gi62087360                                                            328   4e-87
gi363742373                                                           328   4e-87
gi149066289                                                           325   4e-86
gi119612548                                                           323   2e-85
gi149066290                                                           321   7e-85
gi241647879                                                           319   2e-84
gi14285402                                                            318   6e-84
gi326916322                                                           318   8e-84
gi359051990                                                           314   1e-82
gi359052004                                                           313   1e-82
gi359051996                                                           313   2e-82
gi359051984                                                           313   2e-82
gi220938200                                                           312   3e-82
gi74149229                                                            312   3e-82
gi359051998                                                           312   3e-82
gi359051988                                                           312   4e-82
gi359052002                                                           312   4e-82
gi359052006                                                           312   4e-82
gi359051994                                                           311   4e-82
gi359051992                                                           311   5e-82
gi359051986                                                           311   5e-82
gi156230191                                                           310   1e-81
gi48734440                                                            308   5e-81
gi355784317                                                           302   3e-79
gi344306322                                                           302   4e-79
gi195120914                                                           302   4e-79
gi149023845                                                           302   4e-79
gi119627602                                                           301   5e-79
gi296200893                                                           301   7e-79
gi334349981                                                           300   1e-78
gi326935920                                                           299   3e-78
gi313220706                                                           297   1e-77
gi189098994                                                           295   4e-77
gi260785937                                                           295   5e-77
gi355745195                                                           293   2e-76
gi50313169                                                            292   3e-76
gi350582894                                                           289   2e-75
gi149033976                                                           289   3e-75
gi47222729                                                            288   4e-75
gi156389165                                                           288   5e-75
gi54873660                                                            288   5e-75
gi148675437                                                           288   5e-75
gi313236660                                                           287   1e-74
gi148697421                                                           285   7e-74
gi344252363                                                           283   3e-73
gi353230419                                                           276   3e-71
gi332824578                                                           275   4e-71
gi338718211                                                           274   1e-70
gi260783719                                                           267   1e-68
gi170037198                                                           266   4e-68
gi256078275                                                           265   6e-68
gi313239979                                                           262   4e-67
gi2076880                                                             260   1e-66
gi324513685                                                           259   2e-66
gi301787101                                                           259   4e-66
gi260810472                                                           251   8e-64
gi6635155                                                             251   1e-63
gi345315975                                                           250   1e-63
gi14285387                                                            249   3e-63
gi358253649                                                           249   3e-63
gi196475688                                                           248   7e-63
gi332858917                                                           246   2e-62
gi170583587                                                           239   3e-60
gi281353896                                                           236   2e-59
gi47224689                                                            233   2e-58
gi313225695                                                           232   5e-58
gi381392564                                                           220   2e-54
gi16151159                                                            212   5e-52
gi335310724                                                           211   8e-52
gi169409546                                                           205   6e-50
gi312093911                                                           204   8e-50
gi2952303                                                             198   7e-48
gi297707564                                                           196   3e-47
gi116488845                                                           189   5e-45
gi33668148                                                            187   1e-44
gi33668146                                                            186   4e-44
gi359081374                                                           182   5e-43
gi345327155                                                           179   3e-42
gi190344035                                                           178   6e-42
gi189212385                                                           175   5e-41
gi221128941                                                           173   2e-40
gi149694613                                                           173   3e-40
gi221115550                                                           172   7e-40
gi326668916                                                           171   1e-39
gi345314997                                                           167   2e-38
gi47209870                                                            166   3e-38
gi221103310                                                           160   1e-36
gi223711905                                                           155   6e-35
gi268580989                                                           153   3e-34
gi7511573                                                             152   4e-34
gi371566255                                                           152   5e-34
gi25147245                                                            151   8e-34
gi50313177                                                            142   8e-31

>gi32479527
          Length = 676

 Score = 1384 bits (3581), Expect = 0.0,   Method: Compositional matrix adjust.
 Identities = 676/676 (100%), Positives = 676/676 (100%)

Query: 1   MAAASSPPRAERKRWGWGRLPGARRGSAGLAKKCPFSLELAEGGPAGGALYAPIAPGAPG 60
           MAAASSPPRAERKRWGWGRLPGARRGSAGLAKKCPFSLELAEGGPAGGALYAPIAPGAPG
Sbjct: 1   MAAASSPPRAERKRWGWGRLPGARRGSAGLAKKCPFSLELAEGGPAGGALYAPIAPGAPG 60

Query: 61  PAPPASPAAPAAPPVASDLGPRPPVSLDPRVSIYSTRRPVLARTHVQGRVYNFLERPTGW 120
           PAPPASPAAPAAPPVASDLGPRPPVSLDPRVSIYSTRRPVLARTHVQGRVYNFLERPTGW
Sbjct: 61  PAPPASPAAPAAPPVASDLGPRPPVSLDPRVSIYSTRRPVLARTHVQGRVYNFLERPTGW 120

Query: 121 KCFVYHFAVFLIVLVCLIFSVLSTIEQYAALATGTLFWMEIVLVVFFGTEYVVRLWSAGC 180
           KCFVYHFAVFLIVLVCLIFSVLSTIEQYAALATGTLFWMEIVLVVFFGTEYVVRLWSAGC
Sbjct: 121 KCFVYHFAVFLIVLVCLIFSVLSTIEQYAALATGTLFWMEIVLVVFFGTEYVVRLWSAGC 180

Query: 181 RSKYVGLWGRLRFARKPISIIDLIVVVASMVVLCVGSKGQVFATSAIRGIRFLQILRMLH 240
           RSKYVGLWGRLRFARKPISIIDLIVVVASMVVLCVGSKGQVFATSAIRGIRFLQILRMLH
Sbjct: 181 RSKYVGLWGRLRFARKPISIIDLIVVVASMVVLCVGSKGQVFATSAIRGIRFLQILRMLH 240

Query: 241 VDRQGGTWRLLGSVVFIHRQELITTLYIGFLGLIFSSYFVYLAEKDAVNESGRVEFGSYA 300
           VDRQGGTWRLLGSVVFIHRQELITTLYIGFLGLIFSSYFVYLAEKDAVNESGRVEFGSYA
Sbjct: 241 VDRQGGTWRLLGSVVFIHRQELITTLYIGFLGLIFSSYFVYLAEKDAVNESGRVEFGSYA 300

Query: 301 DALWWGVVTVTTIGYGDKVPQTWVGKTIASCFSVFAISFFALPAGILGSGFALKVQQKQR 360
           DALWWGVVTVTTIGYGDKVPQTWVGKTIASCFSVFAISFFALPAGILGSGFALKVQQKQR
Sbjct: 301 DALWWGVVTVTTIGYGDKVPQTWVGKTIASCFSVFAISFFALPAGILGSGFALKVQQKQR 360

Query: 361 QKHFNRQIPAAASLIQTAWRCYAAENPDSSTWKIYIRKAPRSHTLLSPSPKPKKSVVVKK 420
           QKHFNRQIPAAASLIQTAWRCYAAENPDSSTWKIYIRKAPRSHTLLSPSPKPKKSVVVKK
Sbjct: 361 QKHFNRQIPAAASLIQTAWRCYAAENPDSSTWKIYIRKAPRSHTLLSPSPKPKKSVVVKK 420

Query: 421 KKFKLDKDNGVTPGEKMLTVPHITCDPPEERRLDHFSVDGYDSSVRKSPTLLEVSMPHFM 480
           KKFKLDKDNGVTPGEKMLTVPHITCDPPEERRLDHFSVDGYDSSVRKSPTLLEVSMPHFM
Sbjct: 421 KKFKLDKDNGVTPGEKMLTVPHITCDPPEERRLDHFSVDGYDSSVRKSPTLLEVSMPHFM 480

Query: 481 RTNSFAEDLDLEGETLLTPITHISQLREHHRATIKVIRRMQYFVAKKKFQQARKPYDVRD 540
           RTNSFAEDLDLEGETLLTPITHISQLREHHRATIKVIRRMQYFVAKKKFQQARKPYDVRD
Sbjct: 481 RTNSFAEDLDLEGETLLTPITHISQLREHHRATIKVIRRMQYFVAKKKFQQARKPYDVRD 540

Query: 541 VIEQYSQGHLNLMVRIKELQRRLDQSIGKPSLFISVSEKSKDRGSNTIGARLNRVEDKVT 600
           VIEQYSQGHLNLMVRIKELQRRLDQSIGKPSLFISVSEKSKDRGSNTIGARLNRVEDKVT
Sbjct: 541 VIEQYSQGHLNLMVRIKELQRRLDQSIGKPSLFISVSEKSKDRGSNTIGARLNRVEDKVT 600

Query: 601 QLDQRLALITDMLHQLLSLHGGSTPGSGGPPREGGAHITQPCGSGGSVDPELFLPSNTLP 660
           QLDQRLALITDMLHQLLSLHGGSTPGSGGPPREGGAHITQPCGSGGSVDPELFLPSNTLP
Sbjct: 601 QLDQRLALITDMLHQLLSLHGGSTPGSGGPPREGGAHITQPCGSGGSVDPELFLPSNTLP 660

Query: 661 TYEQLTVPRRGPDEGS 676
           TYEQLTVPRRGPDEGS
Sbjct: 661 TYEQLTVPRRGPDEGS 676


>gi5042385
          Length = 676

 Score = 1376 bits (3562), Expect = 0.0,   Method: Compositional matrix adjust.
 Identities = 673/676 (99%), Positives = 673/676 (99%)

Query: 1   MAAASSPPRAERKRWGWGRLPGARRGSAGLAKKCPFSLELAEGGPAGGALYAPIAPGAPG 60
           MAAASSPPRAERKRWGWGRLPGARRGSAGLAKKCPFSLELAEGGPAGGALYAPIAPGAPG
Sbjct: 1   MAAASSPPRAERKRWGWGRLPGARRGSAGLAKKCPFSLELAEGGPAGGALYAPIAPGAPG 60

Query: 61  PAPPASPAAPAAPPVASDLGPRPPVSLDPRVSIYSTRRPVLARTHVQGRVYNFLERPTGW 120
           PAP  SPAAPAAPPVASDLGPRPPVSLDPRVSIYSTRRPVLARTHVQGRVYNFLERPTGW
Sbjct: 61  PAPHVSPAAPAAPPVASDLGPRPPVSLDPRVSIYSTRRPVLARTHVQGRVYNFLERPTGW 120

Query: 121 KCFVYHFAVFLIVLVCLIFSVLSTIEQYAALATGTLFWMEIVLVVFFGTEYVVRLWSAGC 180
           KCFVYHFAVFLIVLVCLIFSVLSTIEQYAALATGTLFWMEIVLVVFF TEYVVRLWSAGC
Sbjct: 121 KCFVYHFAVFLIVLVCLIFSVLSTIEQYAALATGTLFWMEIVLVVFFXTEYVVRLWSAGC 180

Query: 181 RSKYVGLWGRLRFARKPISIIDLIVVVASMVVLCVGSKGQVFATSAIRGIRFLQILRMLH 240
           RSKYVGLWGRLRFARKPISIIDLIVVVASMVVLCVGSKGQVFATSAIRGIRFLQILRMLH
Sbjct: 181 RSKYVGLWGRLRFARKPISIIDLIVVVASMVVLCVGSKGQVFATSAIRGIRFLQILRMLH 240

Query: 241 VDRQGGTWRLLGSVVFIHRQELITTLYIGFLGLIFSSYFVYLAEKDAVNESGRVEFGSYA 300
           VDRQGGTWRLLGSVVFIHRQELITTLYIGFLGLIFSSYFVYLAEKDAVNESGRVEFGSYA
Sbjct: 241 VDRQGGTWRLLGSVVFIHRQELITTLYIGFLGLIFSSYFVYLAEKDAVNESGRVEFGSYA 300

Query: 301 DALWWGVVTVTTIGYGDKVPQTWVGKTIASCFSVFAISFFALPAGILGSGFALKVQQKQR 360
           DALWWGVVTVTTIGYGDKVPQTWVGKTIASCFSVFAISFFALPAGILGSGFALKVQQKQR
Sbjct: 301 DALWWGVVTVTTIGYGDKVPQTWVGKTIASCFSVFAISFFALPAGILGSGFALKVQQKQR 360

Query: 361 QKHFNRQIPAAASLIQTAWRCYAAENPDSSTWKIYIRKAPRSHTLLSPSPKPKKSVVVKK 420
           QKHFNRQIPAAASLIQTAWRCYAAENPDSSTWKIYIRKAPRSHTLLSPSPKPKKSVVVKK
Sbjct: 361 QKHFNRQIPAAASLIQTAWRCYAAENPDSSTWKIYIRKAPRSHTLLSPSPKPKKSVVVKK 420

Query: 421 KKFKLDKDNGVTPGEKMLTVPHITCDPPEERRLDHFSVDGYDSSVRKSPTLLEVSMPHFM 480
           KKFKLDKDNGVTPGEKMLTVPHITCDPPEERRLDHFSVDGYDSSVRKSPTLLEVSMPHFM
Sbjct: 421 KKFKLDKDNGVTPGEKMLTVPHITCDPPEERRLDHFSVDGYDSSVRKSPTLLEVSMPHFM 480

Query: 481 RTNSFAEDLDLEGETLLTPITHISQLREHHRATIKVIRRMQYFVAKKKFQQARKPYDVRD 540
           RTNSFAEDLDLEGETLLTPITHISQLREHHRATIKVIRRMQYFVAKKKFQQARKPYDVRD
Sbjct: 481 RTNSFAEDLDLEGETLLTPITHISQLREHHRATIKVIRRMQYFVAKKKFQQARKPYDVRD 540

Query: 541 VIEQYSQGHLNLMVRIKELQRRLDQSIGKPSLFISVSEKSKDRGSNTIGARLNRVEDKVT 600
           VIEQYSQGHLNLMVRIKELQRRLDQSIGKPSLFISVSEKSKDRGSNTIGARLNRVEDKVT
Sbjct: 541 VIEQYSQGHLNLMVRIKELQRRLDQSIGKPSLFISVSEKSKDRGSNTIGARLNRVEDKVT 600

Query: 601 QLDQRLALITDMLHQLLSLHGGSTPGSGGPPREGGAHITQPCGSGGSVDPELFLPSNTLP 660
           QLDQRLALITDMLHQLLSLHGGSTPGSGGPPREGGAHITQPCGSGGSVDPELFLPSNTLP
Sbjct: 601 QLDQRLALITDMLHQLLSLHGGSTPGSGGPPREGGAHITQPCGSGGSVDPELFLPSNTLP 660

Query: 661 TYEQLTVPRRGPDEGS 676
           TYEQLTVPRRGPDEGS
Sbjct: 661 TYEQLTVPRRGPDEGS 676


>gi290543488
          Length = 671

 Score = 1227 bits (3175), Expect = 0.0,   Method: Compositional matrix adjust.
 Identities = 615/677 (90%), Positives = 633/677 (93%), Gaps = 7/677 (1%)

Query: 1   MAAASSPPRAERKRWGWGRLPGARRGSAGLAKKCPFSLELAEGGPAGGALYAPIAP-GAP 59
           M AASSPPR ERKR GWGRL G+RRGSA LAKKCPFSLELAEGGPAGG LYAP+AP GA 
Sbjct: 1   MDAASSPPRTERKRGGWGRLLGSRRGSASLAKKCPFSLELAEGGPAGGTLYAPVAPPGAL 60

Query: 60  GPAPPASPAAPAAPPVASDLGPRPPVSLDPRVSIYSTRRPVLARTHVQGRVYNFLERPTG 119
            P  PA PA+PAAPP   +LGPRPPVSLDPRVSIYS RRP+LARTH+QGRVYNFLERPTG
Sbjct: 61  SPGSPAPPASPAAPPAGLELGPRPPVSLDPRVSIYSARRPLLARTHIQGRVYNFLERPTG 120

Query: 120 WKCFVYHFAVFLIVLVCLIFSVLSTIEQYAALATGTLFWMEIVLVVFFGTEYVVRLWSAG 179
           WKCFVYHFAVFLIVL CLIFSVLSTIEQYAALATGTLFWMEIVLVVFFGTEYVVRLWSAG
Sbjct: 121 WKCFVYHFAVFLIVLACLIFSVLSTIEQYAALATGTLFWMEIVLVVFFGTEYVVRLWSAG 180

Query: 180 CRSKYVGLWGRLRFARKPISIIDLIVVVASMVVLCVGSKGQVFATSAIRGIRFLQILRML 239
           CRSKYVG+WGRLRFARKPISIIDLIVVVASMVVLCVGSKGQVFATSAIRGIRFLQILRML
Sbjct: 181 CRSKYVGIWGRLRFARKPISIIDLIVVVASMVVLCVGSKGQVFATSAIRGIRFLQILRML 240

Query: 240 HVDRQGGTWRLLGSVVFIHRQELITTLYIGFLGLIFSSYFVYLAEKDAVNESGRVEFGSY 299
           HVDRQGGTWRLLGSVVFIHRQELITTLYIGFLGLIFSSYFVYLAEKDAVNESGRVEFGSY
Sbjct: 241 HVDRQGGTWRLLGSVVFIHRQELITTLYIGFLGLIFSSYFVYLAEKDAVNESGRVEFGSY 300

Query: 300 ADALWWGVVTVTTIGYGDKVPQTWVGKTIASCFSVFAISFFALPAGILGSGFALKVQQKQ 359
           ADALWWGVVTVTTIGYGDKVPQTWVGKTIASCFSVFAISFFALPAGILGSGFALKVQQKQ
Sbjct: 301 ADALWWGVVTVTTIGYGDKVPQTWVGKTIASCFSVFAISFFALPAGILGSGFALKVQQKQ 360

Query: 360 RQKHFNRQIPAAASLIQTAWRCYAAENPDSSTWKIYIRKAPRSHTLLSPSPKPKKSVVVK 419
           RQKHFNRQIPAAASLIQTAWRCYAAENPDSSTWKIY+RK  RSHTLLSPSPKPKKS +V+
Sbjct: 361 RQKHFNRQIPAAASLIQTAWRCYAAENPDSSTWKIYVRKPARSHTLLSPSPKPKKSAMVR 420

Query: 420 KKKFKLDKDNGVTPGEKMLTVPHITCDPPEERRLDHFSVDGYDSSVRKSPTLLEVSMPHF 479
           KKKFK DKDNGV+PGEKMLTVPHITCDPPEERR DHFSVDGYDSSVRKSPTLLEVS  HF
Sbjct: 421 KKKFKPDKDNGVSPGEKMLTVPHITCDPPEERRPDHFSVDGYDSSVRKSPTLLEVSPTHF 480

Query: 480 MRTNSFAEDLDLEGETLLTPITHISQLREHHRATIKVIRRMQYFVAKKKFQQARKPYDVR 539
           MRTNSFAEDLDLEGETLLTPITH+SQLREHHRATIKVIRRMQYFVAKKKFQQARKPYDVR
Sbjct: 481 MRTNSFAEDLDLEGETLLTPITHVSQLREHHRATIKVIRRMQYFVAKKKFQQARKPYDVR 540

Query: 540 DVIEQYSQGHLNLMVRIKELQRRLDQSIGKPSLFISVSEKSKDRGSNTIGARLNRVEDKV 599
           DVIEQYSQGHLNLMVRIKELQRRLDQSIGKPSLFI +SEKSKDRGSNTIGARLNRVEDKV
Sbjct: 541 DVIEQYSQGHLNLMVRIKELQRRLDQSIGKPSLFIPISEKSKDRGSNTIGARLNRVEDKV 600

Query: 600 TQLDQRLALITDMLHQLLSLHGGSTPGSGGPPREGGAHITQPCGSGGSVDPELFLPSNTL 659
           TQLDQRL +ITDMLHQLLSLH       GGP   GG  + QPC   GS+ PELFLPSN+L
Sbjct: 601 TQLDQRLVVITDMLHQLLSLH------QGGPHSGGGPQMVQPCSEDGSIHPELFLPSNSL 654

Query: 660 PTYEQLTVPRRGPDEGS 676
           PTYEQLTVP+RGPDE S
Sbjct: 655 PTYEQLTVPQRGPDEAS 671


>gi36928408
          Length = 672

 Score = 1220 bits (3156), Expect = 0.0,   Method: Compositional matrix adjust.
 Identities = 667/676 (98%), Positives = 667/676 (98%), Gaps = 4/676 (0%)

Query: 1   MAAASSPPRAERKRWGWGRLPGARRGSAGLAKKCPFSLELAEGGPAGGALYAPIAPGAPG 60
           MAAASSPPRAERKRWGWGRLPGARRGSAGLAKKCPFSLELAEGGPAGGALYAPIAPGAPG
Sbjct: 1   MAAASSPPRAERKRWGWGRLPGARRGSAGLAKKCPFSLELAEGGPAGGALYAPIAPGAPG 60

Query: 61  PAPPASPAAPAAPPVASDLGPRPPVSLDPRVSIYSTRRPVLARTHVQGRVYNFLERPTGW 120
           PAPPASPAAPAAPPVASDLGPRPPVSLDPRVSIYSTRRPVLARTHVQGRVYNFLERPTGW
Sbjct: 61  PAPPASPAAPAAPPVASDLGPRPPVSLDPRVSIYSTRRPVLARTHVQGRVYNFLERPTGW 120

Query: 121 KCFVYHFAVFLIVLVCLIFSVLSTIEQYAALATGTLFWMEIVLVVFFGTEYVVRLWSAGC 180
           KCFVYHFAVFLIVLVCLIFSVLSTIEQYAALATGTLFWMEIVLVVFFGTEYVVRLWSAGC
Sbjct: 121 KCFVYHFAVFLIVLVCLIFSVLSTIEQYAALATGTLFWMEIVLVVFFGTEYVVRLWSAGC 180

Query: 181 RSKYVGLWGRLRFARKPISIIDLIVVVASMVVLCVGSKGQVFATSAIRGIRFLQILRMLH 240
           RSKYVGLWGRLRFARKPISIIDLIVVVASMVVLCVGSKGQVFATSAIRGIRFLQILRMLH
Sbjct: 181 RSKYVGLWGRLRFARKPISIIDLIVVVASMVVLCVGSKGQVFATSAIRGIRFLQILRMLH 240

Query: 241 VDRQGGTWRLLGSVVFIHRQELITTLYIGFLGLIFSSYFVYLAEKDAVNESGRVEFGSYA 300
           VDRQGGTWRLLGSVVFIHRQELITTLYIGFLGLIFSSYFVYLAEKDAVN      FGSYA
Sbjct: 241 VDRQGGTWRLLGSVVFIHRQELITTLYIGFLGLIFSSYFVYLAEKDAVNSG----FGSYA 296

Query: 301 DALWWGVVTVTTIGYGDKVPQTWVGKTIASCFSVFAISFFALPAGILGSGFALKVQQKQR 360
           DALWWGVVTVTTIGYGD  P TWVGKTIASCFSVFAISFFALPAGILGSGFALKVQQKQR
Sbjct: 297 DALWWGVVTVTTIGYGDIYPVTWVGKTIASCFSVFAISFFALPAGILGSGFALKVQQKQR 356

Query: 361 QKHFNRQIPAAASLIQTAWRCYAAENPDSSTWKIYIRKAPRSHTLLSPSPKPKKSVVVKK 420
           QKHFNRQIPAAASLIQTAWRCYAAENPDSSTWKIYIRKAPRSHTLLSPSPKPKKSVVVKK
Sbjct: 357 QKHFNRQIPAAASLIQTAWRCYAAENPDSSTWKIYIRKAPRSHTLLSPSPKPKKSVVVKK 416

Query: 421 KKFKLDKDNGVTPGEKMLTVPHITCDPPEERRLDHFSVDGYDSSVRKSPTLLEVSMPHFM 480
           KKFKLDKDNGVTPGEKMLTVPHITCDPPEERRLDHFSVDGYDSSVRKSPTLLEVSMPHFM
Sbjct: 417 KKFKLDKDNGVTPGEKMLTVPHITCDPPEERRLDHFSVDGYDSSVRKSPTLLEVSMPHFM 476

Query: 481 RTNSFAEDLDLEGETLLTPITHISQLREHHRATIKVIRRMQYFVAKKKFQQARKPYDVRD 540
           RTNSFAEDLDLEGETLLTPITHISQLREHHRATIKVIRRMQYFVAKKKFQQARKPYDVRD
Sbjct: 477 RTNSFAEDLDLEGETLLTPITHISQLREHHRATIKVIRRMQYFVAKKKFQQARKPYDVRD 536

Query: 541 VIEQYSQGHLNLMVRIKELQRRLDQSIGKPSLFISVSEKSKDRGSNTIGARLNRVEDKVT 600
           VIEQYSQGHLNLMVRIKELQRRLDQSIGKPSLFISVSEKSKDRGSNTIGARLNRVEDKVT
Sbjct: 537 VIEQYSQGHLNLMVRIKELQRRLDQSIGKPSLFISVSEKSKDRGSNTIGARLNRVEDKVT 596

Query: 601 QLDQRLALITDMLHQLLSLHGGSTPGSGGPPREGGAHITQPCGSGGSVDPELFLPSNTLP 660
           QLDQRLALITDMLHQLLSLHGGSTPGSGGPPREGGAHITQPCGSGGSVDPELFLPSNTLP
Sbjct: 597 QLDQRLALITDMLHQLLSLHGGSTPGSGGPPREGGAHITQPCGSGGSVDPELFLPSNTLP 656

Query: 661 TYEQLTVPRRGPDEGS 676
           TYEQLTVPRRGPDEGS
Sbjct: 657 TYEQLTVPRRGPDEGS 672


>gi31711384
          Length = 669

 Score = 1203 bits (3113), Expect = 0.0,   Method: Compositional matrix adjust.
 Identities = 645/676 (95%), Positives = 653/676 (96%), Gaps = 7/676 (1%)

Query: 1   MAAASSPPRAERKRWGWGRLPGARRGSAGLAKKCPFSLELAEGGPAGGALYAPIAPGAPG 60
           MAAASSPPRAERKRWGWGRLPGARRGSAGLAKKCPFSLELAEGGPAGGALYAPIAPGAPG
Sbjct: 1   MAAASSPPRAERKRWGWGRLPGARRGSAGLAKKCPFSLELAEGGPAGGALYAPIAPGAPG 60

Query: 61  PAPPASPAAPAAPPVASDLGPRPPVSLDPRVSIYSTRRPVLARTHVQGRVYNFLERPTGW 120
           PAPPASPAAPAAPPVASDLGPRPPVSLDPRVSIYSTRRPVLARTHVQGRVYNFLERPTGW
Sbjct: 61  PAPPASPAAPAAPPVASDLGPRPPVSLDPRVSIYSTRRPVLARTHVQGRVYNFLERPTGW 120

Query: 121 KCFVYHFAVFLIVLVCLIFSVLSTIEQYAALATGTLFWMEIVLVVFFGTEYVVRLWSAGC 180
           KCFVYHFAVFLIVLVCLIFSVLSTIEQYAALATGTLFWMEIVLVVFFGTEYVVRLWSAGC
Sbjct: 121 KCFVYHFAVFLIVLVCLIFSVLSTIEQYAALATGTLFWMEIVLVVFFGTEYVVRLWSAGC 180

Query: 181 RSKYVGLWGRLRFARKPISIIDLIVVVASMVVLCVGSKGQVFATSAIRGIRFLQILRMLH 240
           RSKYVGLWGRLRFARKPISIIDLIVVVASMVVLCVGSKGQVFATSAIRGIRFLQILRMLH
Sbjct: 181 RSKYVGLWGRLRFARKPISIIDLIVVVASMVVLCVGSKGQVFATSAIRGIRFLQILRMLH 240

Query: 241 VDRQGGTWRLLGSVVFIHRQELITTLYIGFLGLIFSSYFVYLAEKDAVNESGRVEFGSYA 300
           VDRQGGTWRLLGSVVFIHRQELITTLYIGFLGLIFSSYFVYLAEKDAVNESGRVEFGSYA
Sbjct: 241 VDRQGGTWRLLGSVVFIHRQELITTLYIGFLGLIFSSYFVYLAEKDAVNESGRVEFGSYA 300

Query: 301 DALWWGVVTVTTIGYGDKVPQTWVGKTIASCFSVFAISFFALPAGILGSGFALKVQQKQR 360
           DALWWGVVTVTTIGYGDKVPQTWVGKTIASCFSVFAISFFALPAGILGSGFALKVQQKQR
Sbjct: 301 DALWWGVVTVTTIGYGDKVPQTWVGKTIASCFSVFAISFFALPAGILGSGFALKVQQKQR 360

Query: 361 QKHFNRQIPAAASLIQTAWRCYAAENPDSSTWKIYIRKAPRSHTLLSPSPKPKKSVVVKK 420
           QKHFNRQIPAAASLIQTAWRCYAAENPDSSTWKIYIRKAPRSHTLLSPSPKPKKSVVVKK
Sbjct: 361 QKHFNRQIPAAASLIQTAWRCYAAENPDSSTWKIYIRKAPRSHTLLSPSPKPKKSVVVKK 420

Query: 421 KKFKLDKDNGVTPGEKMLTVPHITCDPPEERRLDHFSVDGYDSSVRKSPTLLEVSMPHFM 480
           KKFKLDKDNGVTPGEKMLTVPHITCDPPEERRLDHFSVDGYDSSVRKSPTLLEVSMPHFM
Sbjct: 421 KKFKLDKDNGVTPGEKMLTVPHITCDPPEERRLDHFSVDGYDSSVRKSPTLLEVSMPHFM 480

Query: 481 RTNSFAEDLDLEGETLLTPITHISQLREHHRATIKVIRRMQYFVAKKKFQQARKPYDVRD 540
           RTNSFAEDLDLEGETLLTPITHISQLREHHRATIKVIRRMQYFVAKKKFQQARKPYDVRD
Sbjct: 481 RTNSFAEDLDLEGETLLTPITHISQLREHHRATIKVIRRMQYFVAKKKFQQARKPYDVRD 540

Query: 541 VIEQYSQGHLNLMVRIKELQRRLDQSIGKPSLFISVSEKSKDRGSNTIGARLNRVEDKVT 600
           VIEQYSQGHLNLMVRIKELQRRLDQSIGKPSLFISVSEKSKDRGSNTIGAR NRVEDKVT
Sbjct: 541 VIEQYSQGHLNLMVRIKELQRRLDQSIGKPSLFISVSEKSKDRGSNTIGARXNRVEDKVT 600

Query: 601 QLDQRLALITDMLHQLLSLHGGSTPGSGGPPREGGAHITQPCGSGGSVDPELFLPSNTLP 660
           QLDQRL +ITDMLHQLLS+        GGP     + +      GGS++PELFLPSN+LP
Sbjct: 601 QLDQRLVIITDMLHQLLSMQ------QGGPTCNSRSQVV-ASNEGGSINPELFLPSNSLP 653

Query: 661 TYEQLTVPRRGPDEGS 676
           TYEQLTVP+ GPDEGS
Sbjct: 654 TYEQLTVPQTGPDEGS 669


>gi149061767
          Length = 669

 Score = 1175 bits (3039), Expect = 0.0,   Method: Compositional matrix adjust.
 Identities = 604/677 (89%), Positives = 628/677 (92%), Gaps = 9/677 (1%)

Query: 1   MAAASSPPRAERKRWGWGRLPGARRGSAGLAKKCPFSLELAEGGPAGGALYAPIAP-GAP 59
           M  ASSPP AERKR GWGRL GARRGSAGLAKKCPFSLELAEGGP GG +YAPIAP GAP
Sbjct: 1   MDTASSPPNAERKRAGWGRLLGARRGSAGLAKKCPFSLELAEGGPTGGTVYAPIAPTGAP 60

Query: 60  GPAPPASPAAPAAPPVASDLGPRPPVSLDPRVSIYSTRRPVLARTHVQGRVYNFLERPTG 119
           G APP SP     P   +DLGPRP VSLDPRVSIYSTRRP+LARTH+QGRVYNFLERPTG
Sbjct: 61  GLAPPMSPPVSPVP-APADLGPRPRVSLDPRVSIYSTRRPLLARTHIQGRVYNFLERPTG 119

Query: 120 WKCFVYHFAVFLIVLVCLIFSVLSTIEQYAALATGTLFWMEIVLVVFFGTEYVVRLWSAG 179
           WKCFVYHF VFLIVLVCLIFSVLSTIEQYAALATGTLFWMEIVLVVFFGTEYVVRLWSAG
Sbjct: 120 WKCFVYHFTVFLIVLVCLIFSVLSTIEQYAALATGTLFWMEIVLVVFFGTEYVVRLWSAG 179

Query: 180 CRSKYVGLWGRLRFARKPISIIDLIVVVASMVVLCVGSKGQVFATSAIRGIRFLQILRML 239
           CRSKYVG+WGRLRFARKPISIIDLIVVVASMVVLCVGSKGQVFATSAIRGIRFLQILRML
Sbjct: 180 CRSKYVGIWGRLRFARKPISIIDLIVVVASMVVLCVGSKGQVFATSAIRGIRFLQILRML 239

Query: 240 HVDRQGGTWRLLGSVVFIHRQELITTLYIGFLGLIFSSYFVYLAEKDAVNESGRVEFGSY 299
           HVDRQGGTWRLLGSVVFIHRQELITTLYIGFLGLIFSSYFVYLAEKDAVNESGR+EFGSY
Sbjct: 240 HVDRQGGTWRLLGSVVFIHRQELITTLYIGFLGLIFSSYFVYLAEKDAVNESGRIEFGSY 299

Query: 300 ADALWWGVVTVTTIGYGDKVPQTWVGKTIASCFSVFAISFFALPAGILGSGFALKVQQKQ 359
           ADALWWGVVTVTTIGYGDKVPQTWVGKTIASCFSVFAISFFALPAGILGSGFALKVQQKQ
Sbjct: 300 ADALWWGVVTVTTIGYGDKVPQTWVGKTIASCFSVFAISFFALPAGILGSGFALKVQQKQ 359

Query: 360 RQKHFNRQIPAAASLIQTAWRCYAAENPDSSTWKIYIRKAPRSHTLLSPSPKPKKSVVVK 419
           RQKHFNRQIPAAASLIQTAWRCYAAENPDSSTWKIY+RK  RSHTLLSPSPKPKKSV+VK
Sbjct: 360 RQKHFNRQIPAAASLIQTAWRCYAAENPDSSTWKIYVRKPARSHTLLSPSPKPKKSVMVK 419

Query: 420 KKKFKLDKDNGVTPGEKMLTVPHITCDPPEERRLDHFSVDGYDSSVRKSPTLLEVSMPHF 479
           KKKFKLDKDNG++PGEK+  VPHITCDPPE+RR DHFS+DGYDSSVRKSPTLLEVS PHF
Sbjct: 420 KKKFKLDKDNGLSPGEKIFNVPHITCDPPEDRRPDHFSIDGYDSSVRKSPTLLEVSTPHF 479

Query: 480 MRTNSFAEDLDLEGETLLTPITHISQLREHHRATIKVIRRMQYFVAKKKFQQARKPYDVR 539
           +RTNSFAEDLDLEGETLLTPITH+SQLR+HHRATIKVIRRMQYFVAKKKFQQARKPYDVR
Sbjct: 480 LRTNSFAEDLDLEGETLLTPITHVSQLRDHHRATIKVIRRMQYFVAKKKFQQARKPYDVR 539

Query: 540 DVIEQYSQGHLNLMVRIKELQRRLDQSIGKPSLFISVSEKSKDRGSNTIGARLNRVEDKV 599
           DVIEQYSQGHLNLMVRIKELQRRLDQSIGKPSLFI +SEKSKDRGSNTIGARLNRVEDKV
Sbjct: 540 DVIEQYSQGHLNLMVRIKELQRRLDQSIGKPSLFIPISEKSKDRGSNTIGARLNRVEDKV 599

Query: 600 TQLDQRLALITDMLHQLLSLHGGSTPGSGGPPREGGAHITQPCGSGGSVDPELFLPSNTL 659
           TQLDQRL +ITDMLHQLLSL        GGP     + +      GGS++PELFLPSN+L
Sbjct: 600 TQLDQRLVIITDMLHQLLSLQ------QGGPTCNNRSQVV-ASDEGGSINPELFLPSNSL 652

Query: 660 PTYEQLTVPRRGPDEGS 676
           PTYEQLTVP+ GPDEGS
Sbjct: 653 PTYEQLTVPQTGPDEGS 669


>gi2465515
          Length = 581

 Score = 1174 bits (3037), Expect = 0.0,   Method: Compositional matrix adjust.
 Identities = 570/570 (100%), Positives = 570/570 (100%)

Query: 107 QGRVYNFLERPTGWKCFVYHFAVFLIVLVCLIFSVLSTIEQYAALATGTLFWMEIVLVVF 166
           QGRVYNFLERPTGWKCFVYHFAVFLIVLVCLIFSVLSTIEQYAALATGTLFWMEIVLVVF
Sbjct: 12  QGRVYNFLERPTGWKCFVYHFAVFLIVLVCLIFSVLSTIEQYAALATGTLFWMEIVLVVF 71

Query: 167 FGTEYVVRLWSAGCRSKYVGLWGRLRFARKPISIIDLIVVVASMVVLCVGSKGQVFATSA 226
           FGTEYVVRLWSAGCRSKYVGLWGRLRFARKPISIIDLIVVVASMVVLCVGSKGQVFATSA
Sbjct: 72  FGTEYVVRLWSAGCRSKYVGLWGRLRFARKPISIIDLIVVVASMVVLCVGSKGQVFATSA 131

Query: 227 IRGIRFLQILRMLHVDRQGGTWRLLGSVVFIHRQELITTLYIGFLGLIFSSYFVYLAEKD 286
           IRGIRFLQILRMLHVDRQGGTWRLLGSVVFIHRQELITTLYIGFLGLIFSSYFVYLAEKD
Sbjct: 132 IRGIRFLQILRMLHVDRQGGTWRLLGSVVFIHRQELITTLYIGFLGLIFSSYFVYLAEKD 191

Query: 287 AVNESGRVEFGSYADALWWGVVTVTTIGYGDKVPQTWVGKTIASCFSVFAISFFALPAGI 346
           AVNESGRVEFGSYADALWWGVVTVTTIGYGDKVPQTWVGKTIASCFSVFAISFFALPAGI
Sbjct: 192 AVNESGRVEFGSYADALWWGVVTVTTIGYGDKVPQTWVGKTIASCFSVFAISFFALPAGI 251

Query: 347 LGSGFALKVQQKQRQKHFNRQIPAAASLIQTAWRCYAAENPDSSTWKIYIRKAPRSHTLL 406
           LGSGFALKVQQKQRQKHFNRQIPAAASLIQTAWRCYAAENPDSSTWKIYIRKAPRSHTLL
Sbjct: 252 LGSGFALKVQQKQRQKHFNRQIPAAASLIQTAWRCYAAENPDSSTWKIYIRKAPRSHTLL 311

Query: 407 SPSPKPKKSVVVKKKKFKLDKDNGVTPGEKMLTVPHITCDPPEERRLDHFSVDGYDSSVR 466
           SPSPKPKKSVVVKKKKFKLDKDNGVTPGEKMLTVPHITCDPPEERRLDHFSVDGYDSSVR
Sbjct: 312 SPSPKPKKSVVVKKKKFKLDKDNGVTPGEKMLTVPHITCDPPEERRLDHFSVDGYDSSVR 371

Query: 467 KSPTLLEVSMPHFMRTNSFAEDLDLEGETLLTPITHISQLREHHRATIKVIRRMQYFVAK 526
           KSPTLLEVSMPHFMRTNSFAEDLDLEGETLLTPITHISQLREHHRATIKVIRRMQYFVAK
Sbjct: 372 KSPTLLEVSMPHFMRTNSFAEDLDLEGETLLTPITHISQLREHHRATIKVIRRMQYFVAK 431

Query: 527 KKFQQARKPYDVRDVIEQYSQGHLNLMVRIKELQRRLDQSIGKPSLFISVSEKSKDRGSN 586
           KKFQQARKPYDVRDVIEQYSQGHLNLMVRIKELQRRLDQSIGKPSLFISVSEKSKDRGSN
Sbjct: 432 KKFQQARKPYDVRDVIEQYSQGHLNLMVRIKELQRRLDQSIGKPSLFISVSEKSKDRGSN 491

Query: 587 TIGARLNRVEDKVTQLDQRLALITDMLHQLLSLHGGSTPGSGGPPREGGAHITQPCGSGG 646
           TIGARLNRVEDKVTQLDQRLALITDMLHQLLSLHGGSTPGSGGPPREGGAHITQPCGSGG
Sbjct: 492 TIGARLNRVEDKVTQLDQRLALITDMLHQLLSLHGGSTPGSGGPPREGGAHITQPCGSGG 551

Query: 647 SVDPELFLPSNTLPTYEQLTVPRRGPDEGS 676
           SVDPELFLPSNTLPTYEQLTVPRRGPDEGS
Sbjct: 552 SVDPELFLPSNTLPTYEQLTVPRRGPDEGS 581


>gi14091762
          Length = 669

 Score = 1172 bits (3031), Expect = 0.0,   Method: Compositional matrix adjust.
 Identities = 603/677 (89%), Positives = 627/677 (92%), Gaps = 9/677 (1%)

Query: 1   MAAASSPPRAERKRWGWGRLPGARRGSAGLAKKCPFSLELAEGGPAGGALYAPIAP-GAP 59
           M  ASSPP AERKR GWGRL GARRGSAGLAKKCPFSLELAEGGP GG +YAPIAP GAP
Sbjct: 1   MDTASSPPNAERKRAGWGRLLGARRGSAGLAKKCPFSLELAEGGPTGGTVYAPIAPTGAP 60

Query: 60  GPAPPASPAAPAAPPVASDLGPRPPVSLDPRVSIYSTRRPVLARTHVQGRVYNFLERPTG 119
           G APP SP     P   +DLGPRP VSLDPRVSIYSTRRP+LARTH+QGRVYNFLERPTG
Sbjct: 61  GLAPPMSPPVSPVP-APADLGPRPRVSLDPRVSIYSTRRPLLARTHIQGRVYNFLERPTG 119

Query: 120 WKCFVYHFAVFLIVLVCLIFSVLSTIEQYAALATGTLFWMEIVLVVFFGTEYVVRLWSAG 179
           WKCFVYHF VFLIVLVCLIFSVLSTIEQYAALATGTLFWMEIVLVVFFGTEYVVRLWSAG
Sbjct: 120 WKCFVYHFTVFLIVLVCLIFSVLSTIEQYAALATGTLFWMEIVLVVFFGTEYVVRLWSAG 179

Query: 180 CRSKYVGLWGRLRFARKPISIIDLIVVVASMVVLCVGSKGQVFATSAIRGIRFLQILRML 239
           CRSKYVG+WGRLRFARKPISIIDLIVVVASMVVLCVGSKGQVFATSAIRGIRFLQILRML
Sbjct: 180 CRSKYVGIWGRLRFARKPISIIDLIVVVASMVVLCVGSKGQVFATSAIRGIRFLQILRML 239

Query: 240 HVDRQGGTWRLLGSVVFIHRQELITTLYIGFLGLIFSSYFVYLAEKDAVNESGRVEFGSY 299
           HVDRQGGTWRLLGSVVFIHRQELITTLYIGFLGLIFSSYFVYLAEKDAVNESGR+EFGSY
Sbjct: 240 HVDRQGGTWRLLGSVVFIHRQELITTLYIGFLGLIFSSYFVYLAEKDAVNESGRIEFGSY 299

Query: 300 ADALWWGVVTVTTIGYGDKVPQTWVGKTIASCFSVFAISFFALPAGILGSGFALKVQQKQ 359
           ADALWWGVVTVTTIGYGDKVPQTWVGKTIASCFSVFAISFFALPAGILGSGFALKVQQKQ
Sbjct: 300 ADALWWGVVTVTTIGYGDKVPQTWVGKTIASCFSVFAISFFALPAGILGSGFALKVQQKQ 359

Query: 360 RQKHFNRQIPAAASLIQTAWRCYAAENPDSSTWKIYIRKAPRSHTLLSPSPKPKKSVVVK 419
           RQKHFNRQIPAAASLIQTAWRCYAAENPDSSTWKIY+RK  RSHTLLSPSPKPKKSV+VK
Sbjct: 360 RQKHFNRQIPAAASLIQTAWRCYAAENPDSSTWKIYVRKPARSHTLLSPSPKPKKSVMVK 419

Query: 420 KKKFKLDKDNGVTPGEKMLTVPHITCDPPEERRLDHFSVDGYDSSVRKSPTLLEVSMPHF 479
           KKKFKLDKDNG++PGEK+  VPHITCDPPE+RR DHFS+DGYDSSVRKSPTLLEVS PHF
Sbjct: 420 KKKFKLDKDNGLSPGEKIFNVPHITCDPPEDRRPDHFSIDGYDSSVRKSPTLLEVSTPHF 479

Query: 480 MRTNSFAEDLDLEGETLLTPITHISQLREHHRATIKVIRRMQYFVAKKKFQQARKPYDVR 539
           +RTNSFAEDLDLEGETLLTPITH+SQLR+HHRATIKVIRRMQYFVAKKKFQQARKPYDVR
Sbjct: 480 LRTNSFAEDLDLEGETLLTPITHVSQLRDHHRATIKVIRRMQYFVAKKKFQQARKPYDVR 539

Query: 540 DVIEQYSQGHLNLMVRIKELQRRLDQSIGKPSLFISVSEKSKDRGSNTIGARLNRVEDKV 599
           DVIEQYSQGHLNLMVRIKELQRRLDQSIGKPSLFI +SEKSKDRGSNTIGARLNRVEDKV
Sbjct: 540 DVIEQYSQGHLNLMVRIKELQRRLDQSIGKPSLFIPISEKSKDRGSNTIGARLNRVEDKV 599

Query: 600 TQLDQRLALITDMLHQLLSLHGGSTPGSGGPPREGGAHITQPCGSGGSVDPELFLPSNTL 659
           TQLDQRL +ITDMLHQLLSL        GGP     + +       GS++PELFLPSN+L
Sbjct: 600 TQLDQRLVIITDMLHQLLSLQ------QGGPTCNNRSQVV-ASDERGSINPELFLPSNSL 652

Query: 660 PTYEQLTVPRRGPDEGS 676
           PTYEQLTVP+ GPDEGS
Sbjct: 653 PTYEQLTVPQTGPDEGS 669


>gi70887795
          Length = 668

 Score = 1170 bits (3027), Expect = 0.0,   Method: Compositional matrix adjust.
 Identities = 598/678 (88%), Positives = 625/678 (92%), Gaps = 12/678 (1%)

Query: 1   MAAASSPPRAERKRWGWGRLPGARRGSAGLAKKCPFSLELAEGGPAGGALYAPIAP-GAP 59
           M  ASSPP AERKR GW RL GARRGSA + KKCPFSLELAEGGP G  +YAPIAP GAP
Sbjct: 1   MDTASSPPSAERKRAGWSRLLGARRGSA-VVKKCPFSLELAEGGPEGSTVYAPIAPTGAP 59

Query: 60  GPAPPAS-PAAPAAPPVASDLGPRPPVSLDPRVSIYSTRRPVLARTHVQGRVYNFLERPT 118
           G APP S P +PA  P  +DLGPRP VSLDPRVSIYS RRP+LARTH+QGRVYNFLERPT
Sbjct: 60  GLAPPMSTPVSPA--PAPADLGPRPRVSLDPRVSIYSARRPLLARTHIQGRVYNFLERPT 117

Query: 119 GWKCFVYHFAVFLIVLVCLIFSVLSTIEQYAALATGTLFWMEIVLVVFFGTEYVVRLWSA 178
           GWKCFVYHF VFLIVLVCLIFSVLSTIEQYAALATGTLFWMEIVLVVFFGTEYVVRLWSA
Sbjct: 118 GWKCFVYHFTVFLIVLVCLIFSVLSTIEQYAALATGTLFWMEIVLVVFFGTEYVVRLWSA 177

Query: 179 GCRSKYVGLWGRLRFARKPISIIDLIVVVASMVVLCVGSKGQVFATSAIRGIRFLQILRM 238
           GCRSKYVG+WGRLRFARKPISIIDLIVVVASMVVLCVGSKGQVFATSAIRGIRFLQILRM
Sbjct: 178 GCRSKYVGIWGRLRFARKPISIIDLIVVVASMVVLCVGSKGQVFATSAIRGIRFLQILRM 237

Query: 239 LHVDRQGGTWRLLGSVVFIHRQELITTLYIGFLGLIFSSYFVYLAEKDAVNESGRVEFGS 298
           LHVDRQGGTWRLLGSVVFIHRQELITTLYIGFLGLIFSSYFVYLAEKDAVNESGR+EFGS
Sbjct: 238 LHVDRQGGTWRLLGSVVFIHRQELITTLYIGFLGLIFSSYFVYLAEKDAVNESGRIEFGS 297

Query: 299 YADALWWGVVTVTTIGYGDKVPQTWVGKTIASCFSVFAISFFALPAGILGSGFALKVQQK 358
           YADALWWGVVTVTTIGYGDKVPQTWVGKTIASCFSVFAISFFALPAGILGSGFALKVQQK
Sbjct: 298 YADALWWGVVTVTTIGYGDKVPQTWVGKTIASCFSVFAISFFALPAGILGSGFALKVQQK 357

Query: 359 QRQKHFNRQIPAAASLIQTAWRCYAAENPDSSTWKIYIRKAPRSHTLLSPSPKPKKSVVV 418
           QRQKHFNRQIPAAASLIQTAWRCYAAENPDS+TWKIY+RK  RSHTLLSPSPKPKKSV+V
Sbjct: 358 QRQKHFNRQIPAAASLIQTAWRCYAAENPDSATWKIYVRKPARSHTLLSPSPKPKKSVMV 417

Query: 419 KKKKFKLDKDNGVTPGEKMLTVPHITCDPPEERRLDHFSVDGYDSSVRKSPTLLEVSMPH 478
           KKKKFKLDKDNG++PGEKM  VPHIT DPPE+RR DHFS+DGYDSSVRKSPTLLEVS PH
Sbjct: 418 KKKKFKLDKDNGMSPGEKMFNVPHITYDPPEDRRPDHFSIDGYDSSVRKSPTLLEVSTPH 477

Query: 479 FMRTNSFAEDLDLEGETLLTPITHISQLREHHRATIKVIRRMQYFVAKKKFQQARKPYDV 538
           F+RTNSFAEDLDLEGETLLTPITH+SQLR+HHRATIKVIRRMQYFVAKKKFQQARKPYDV
Sbjct: 478 FLRTNSFAEDLDLEGETLLTPITHVSQLRDHHRATIKVIRRMQYFVAKKKFQQARKPYDV 537

Query: 539 RDVIEQYSQGHLNLMVRIKELQRRLDQSIGKPSLFISVSEKSKDRGSNTIGARLNRVEDK 598
           RDVIEQYSQGHLNLMVRIKELQRRLDQSIGKPSLFI +SEKSKDRGSNTIGARLNRVEDK
Sbjct: 538 RDVIEQYSQGHLNLMVRIKELQRRLDQSIGKPSLFIPISEKSKDRGSNTIGARLNRVEDK 597

Query: 599 VTQLDQRLALITDMLHQLLSLHGGSTPGSGGPPREGGAHITQPCGSGGSVDPELFLPSNT 658
           VTQLDQRL +ITDMLHQLLS+        GGP     + +      GGS++PELFLPSN+
Sbjct: 598 VTQLDQRLVIITDMLHQLLSMQ------QGGPTCNSRSQVVA-SNEGGSINPELFLPSNS 650

Query: 659 LPTYEQLTVPRRGPDEGS 676
           LPTYEQLTVP+ GPDEGS
Sbjct: 651 LPTYEQLTVPQTGPDEGS 668


>gi33090007
          Length = 668

 Score = 1169 bits (3024), Expect = 0.0,   Method: Compositional matrix adjust.
 Identities = 597/678 (88%), Positives = 625/678 (92%), Gaps = 12/678 (1%)

Query: 1   MAAASSPPRAERKRWGWGRLPGARRGSAGLAKKCPFSLELAEGGPAGGALYAPIAP-GAP 59
           M  ASSPP AERKR GW RL GARRGSA + KKCPFSLELAEGGP G  +YAPIAP GAP
Sbjct: 1   MDTASSPPSAERKRAGWSRLLGARRGSA-VVKKCPFSLELAEGGPEGSTVYAPIAPTGAP 59

Query: 60  GPAPPAS-PAAPAAPPVASDLGPRPPVSLDPRVSIYSTRRPVLARTHVQGRVYNFLERPT 118
           G APP S P +PA  P  +DLGPRP VSLDPRVSIYS RRP+LARTH+QGRVYNFLERPT
Sbjct: 60  GLAPPMSTPVSPA--PAPADLGPRPRVSLDPRVSIYSARRPLLARTHIQGRVYNFLERPT 117

Query: 119 GWKCFVYHFAVFLIVLVCLIFSVLSTIEQYAALATGTLFWMEIVLVVFFGTEYVVRLWSA 178
           GWKCFVYHF VFLIVLVCLIFSVLSTIEQYAALATGTLFWMEIVLVVFFGTEYVVRLWSA
Sbjct: 118 GWKCFVYHFTVFLIVLVCLIFSVLSTIEQYAALATGTLFWMEIVLVVFFGTEYVVRLWSA 177

Query: 179 GCRSKYVGLWGRLRFARKPISIIDLIVVVASMVVLCVGSKGQVFATSAIRGIRFLQILRM 238
           GCRSKYVG+WGRLRFARKPISIIDLIVVVASMVVLCVGSKGQVFATSAIRGIRFLQILRM
Sbjct: 178 GCRSKYVGIWGRLRFARKPISIIDLIVVVASMVVLCVGSKGQVFATSAIRGIRFLQILRM 237

Query: 239 LHVDRQGGTWRLLGSVVFIHRQELITTLYIGFLGLIFSSYFVYLAEKDAVNESGRVEFGS 298
           LHVDRQGGTWRLLGSVVFIHRQELITTLYIGFLGLIFSSYFVYLAEKDAVNESGR+EFGS
Sbjct: 238 LHVDRQGGTWRLLGSVVFIHRQELITTLYIGFLGLIFSSYFVYLAEKDAVNESGRIEFGS 297

Query: 299 YADALWWGVVTVTTIGYGDKVPQTWVGKTIASCFSVFAISFFALPAGILGSGFALKVQQK 358
           YADALWWGVVTVTTIGYGDKVPQTWVGKTIASCFSVFAISFFALPAGILGSGFALKVQQK
Sbjct: 298 YADALWWGVVTVTTIGYGDKVPQTWVGKTIASCFSVFAISFFALPAGILGSGFALKVQQK 357

Query: 359 QRQKHFNRQIPAAASLIQTAWRCYAAENPDSSTWKIYIRKAPRSHTLLSPSPKPKKSVVV 418
           QRQKHFNRQIPAAASLIQTAWRCYAAENPDS+TWKIY+RK  RSHTLLSPSPKPKKSV+V
Sbjct: 358 QRQKHFNRQIPAAASLIQTAWRCYAAENPDSATWKIYVRKPARSHTLLSPSPKPKKSVMV 417

Query: 419 KKKKFKLDKDNGVTPGEKMLTVPHITCDPPEERRLDHFSVDGYDSSVRKSPTLLEVSMPH 478
           KKKKFKLDKDNG++PGEKM  VPHIT DPPE+RR DHFS+DGYDSSVRKSPTLLE+S PH
Sbjct: 418 KKKKFKLDKDNGMSPGEKMFNVPHITYDPPEDRRPDHFSIDGYDSSVRKSPTLLELSTPH 477

Query: 479 FMRTNSFAEDLDLEGETLLTPITHISQLREHHRATIKVIRRMQYFVAKKKFQQARKPYDV 538
           F+RTNSFAEDLDLEGETLLTPITH+SQLR+HHRATIKVIRRMQYFVAKKKFQQARKPYDV
Sbjct: 478 FLRTNSFAEDLDLEGETLLTPITHVSQLRDHHRATIKVIRRMQYFVAKKKFQQARKPYDV 537

Query: 539 RDVIEQYSQGHLNLMVRIKELQRRLDQSIGKPSLFISVSEKSKDRGSNTIGARLNRVEDK 598
           RDVIEQYSQGHLNLMVRIKELQRRLDQSIGKPSLFI +SEKSKDRGSNTIGARLNRVEDK
Sbjct: 538 RDVIEQYSQGHLNLMVRIKELQRRLDQSIGKPSLFIPISEKSKDRGSNTIGARLNRVEDK 597

Query: 599 VTQLDQRLALITDMLHQLLSLHGGSTPGSGGPPREGGAHITQPCGSGGSVDPELFLPSNT 658
           VTQLDQRL +ITDMLHQLLS+        GGP     + +      GGS++PELFLPSN+
Sbjct: 598 VTQLDQRLVIITDMLHQLLSMQ------QGGPTCNSRSQVVA-SNEGGSINPELFLPSNS 650

Query: 659 LPTYEQLTVPRRGPDEGS 676
           LPTYEQLTVP+ GPDEGS
Sbjct: 651 LPTYEQLTVPQTGPDEGS 668


>gi3953684
          Length = 676

 Score = 1169 bits (3023), Expect = 0.0,   Method: Compositional matrix adjust.
 Identities = 646/676 (95%), Positives = 647/676 (95%)

Query: 1   MAAASSPPRAERKRWGWGRLPGARRGSAGLAKKCPFSLELAEGGPAGGALYAPIAPGAPG 60
           MAAASSPPRAERKRWGWGRLPGARRGSAGLAKKCPFSLELAEGGPAGGALYAPIAPGAPG
Sbjct: 1   MAAASSPPRAERKRWGWGRLPGARRGSAGLAKKCPFSLELAEGGPAGGALYAPIAPGAPG 60

Query: 61  PAPPASPAAPAAPPVASDLGPRPPVSLDPRVSIYSTRRPVLARTHVQGRVYNFLERPTGW 120
           PAPPASPAAPAAPPVASDLGPRPPVSLDPRVSIYSTRRPVLARTHVQGRVYNFLERPTGW
Sbjct: 61  PAPPASPAAPAAPPVASDLGPRPPVSLDPRVSIYSTRRPVLARTHVQGRVYNFLERPTGW 120

Query: 121 KCFVYHFAVFLIVLVCLIFSVLSTIEQYAALATGTLFWMEIVLVVFFGTEYVVRLWSAGC 180
           KCFVYHFA           +             G     EIVLVVFFGTEYVVRLWSAGC
Sbjct: 121 KCFVYHFAASSSSWSASSSACCPPSSSMPPWPRGLSSGWEIVLVVFFGTEYVVRLWSAGC 180

Query: 181 RSKYVGLWGRLRFARKPISIIDLIVVVASMVVLCVGSKGQVFATSAIRGIRFLQILRMLH 240
           RSKYVGLWGRLRFARKPISIIDLIVVVASMVVLCVGSKGQVFATSAIRGIRFLQILRMLH
Sbjct: 181 RSKYVGLWGRLRFARKPISIIDLIVVVASMVVLCVGSKGQVFATSAIRGIRFLQILRMLH 240

Query: 241 VDRQGGTWRLLGSVVFIHRQELITTLYIGFLGLIFSSYFVYLAEKDAVNESGRVEFGSYA 300
           VDRQGGTWRLLGSVVFIHRQELITTLYIGFLGLIFSSYFVYLAEKDAVNESGRVEFGSYA
Sbjct: 241 VDRQGGTWRLLGSVVFIHRQELITTLYIGFLGLIFSSYFVYLAEKDAVNESGRVEFGSYA 300

Query: 301 DALWWGVVTVTTIGYGDKVPQTWVGKTIASCFSVFAISFFALPAGILGSGFALKVQQKQR 360
           DALWWGVVTVTTIGYGDKVPQTWVGKTIASCFSVFAISFFALPAGILGSGFALKVQQKQR
Sbjct: 301 DALWWGVVTVTTIGYGDKVPQTWVGKTIASCFSVFAISFFALPAGILGSGFALKVQQKQR 360

Query: 361 QKHFNRQIPAAASLIQTAWRCYAAENPDSSTWKIYIRKAPRSHTLLSPSPKPKKSVVVKK 420
           QKHFNRQIPAAASLIQTAWRCYAAENPDSSTWKIYIRKAPRSHTLLSPSPKPKKSVVVKK
Sbjct: 361 QKHFNRQIPAAASLIQTAWRCYAAENPDSSTWKIYIRKAPRSHTLLSPSPKPKKSVVVKK 420

Query: 421 KKFKLDKDNGVTPGEKMLTVPHITCDPPEERRLDHFSVDGYDSSVRKSPTLLEVSMPHFM 480
           KKFKLDKDNGVTPGEKMLTVPHITCDPPEERRLDHFSVDGYDSSVRKSPTLLEVSMPHFM
Sbjct: 421 KKFKLDKDNGVTPGEKMLTVPHITCDPPEERRLDHFSVDGYDSSVRKSPTLLEVSMPHFM 480

Query: 481 RTNSFAEDLDLEGETLLTPITHISQLREHHRATIKVIRRMQYFVAKKKFQQARKPYDVRD 540
           RTNSFAEDLDLEGETLLTPITHISQLREHHRATIKVIRRMQYFVAKKKFQQARKPYDVRD
Sbjct: 481 RTNSFAEDLDLEGETLLTPITHISQLREHHRATIKVIRRMQYFVAKKKFQQARKPYDVRD 540

Query: 541 VIEQYSQGHLNLMVRIKELQRRLDQSIGKPSLFISVSEKSKDRGSNTIGARLNRVEDKVT 600
           VIEQYSQGHLNLMVRIKELQRRLDQSIGKPSLFISVSEKSKDRGSNTIGARLNRVEDKVT
Sbjct: 541 VIEQYSQGHLNLMVRIKELQRRLDQSIGKPSLFISVSEKSKDRGSNTIGARLNRVEDKVT 600

Query: 601 QLDQRLALITDMLHQLLSLHGGSTPGSGGPPREGGAHITQPCGSGGSVDPELFLPSNTLP 660
           QLDQRLALITDMLHQLLSLHGGSTPGSGGPPREGGAHITQPCGSGGSVDPELFLPSNTLP
Sbjct: 601 QLDQRLALITDMLHQLLSLHGGSTPGSGGPPREGGAHITQPCGSGGSVDPELFLPSNTLP 660

Query: 661 TYEQLTVPRRGPDEGS 676
           TYEQLTVPRRGPDEGS
Sbjct: 661 TYEQLTVPRRGPDEGS 676


>gi301769527
          Length = 654

 Score = 1167 bits (3020), Expect = 0.0,   Method: Compositional matrix adjust.
 Identities = 591/659 (89%), Positives = 611/659 (92%), Gaps = 8/659 (1%)

Query: 19  RLPGARRGSAGLAKKCPFSLELAEGGPAGGALYAPIAPGAPGPAPPASPAAPAAPPVASD 78
           RLPG+RRGS GLAKKCPFSLELAEGGPAGGALYAPIAP +      A  A+P APP A+D
Sbjct: 3   RLPGSRRGSTGLAKKCPFSLELAEGGPAGGALYAPIAPPSAAGP--APLASPTAPPTAAD 60

Query: 79  LGPRPPVSLDPRVSIYSTRRPVLARTHVQGRVYNFLERPTGWKCFVYHFAVFLIVLVCLI 138
           L  RPPVSLDPRVSIYS RRP+LARTH+QGR YNFLERPTGWKCFVYHFAVFLIVLVCLI
Sbjct: 61  LAARPPVSLDPRVSIYSARRPLLARTHIQGR-YNFLERPTGWKCFVYHFAVFLIVLVCLI 119

Query: 139 FSVLSTIEQYAALATGTLFWMEIVLVVFFGTEYVVRLWSAGCRSKYVGLWGRLRFARKPI 198
           FSVLSTIEQY ALATGTLFWMEIVLVVFFGTEYVVRLWSAGCRSKYVG+WGRLRFARKPI
Sbjct: 120 FSVLSTIEQYVALATGTLFWMEIVLVVFFGTEYVVRLWSAGCRSKYVGIWGRLRFARKPI 179

Query: 199 SIIDLIVVVASMVVLCVGSKGQVFATSAIRGIRFLQILRMLHVDRQGGTWRLLGSVVFIH 258
           SIIDLIVV+ASMVVLCVGSKGQVFATSAIRGIRFLQILRMLHVDRQGGTWRLLGSVVFIH
Sbjct: 180 SIIDLIVVLASMVVLCVGSKGQVFATSAIRGIRFLQILRMLHVDRQGGTWRLLGSVVFIH 239

Query: 259 RQELITTLYIGFLGLIFSSYFVYLAEKDAVNESGRVEFGSYADALWWGVVTVTTIGYGDK 318
           RQELITTLYIGFLGLIFSSYFVYLAEKDAVNESG+VEFGSYADALWWGVVTVTTIGYGDK
Sbjct: 240 RQELITTLYIGFLGLIFSSYFVYLAEKDAVNESGQVEFGSYADALWWGVVTVTTIGYGDK 299

Query: 319 VPQTWVGKTIASCFSVFAISFFALPAGILGSGFALKVQQKQRQKHFNRQIPAAASLIQTA 378
           VPQTWVGKTIASCFSVFAISFFALPAGILGSGFALKVQQKQRQKHFNRQIPAAASLIQTA
Sbjct: 300 VPQTWVGKTIASCFSVFAISFFALPAGILGSGFALKVQQKQRQKHFNRQIPAAASLIQTA 359

Query: 379 WRCYAAENPDSSTWKIYIRKAPRSHTLLSPSPKPKKSVVVKKKKFKLDKDNGVTPGEKML 438
           WRCYAAENPDSSTWKIY+RK  RSH LLSPSPKPKKSV+VK+KKFKLDKDNGV PGEKML
Sbjct: 360 WRCYAAENPDSSTWKIYVRKPARSHALLSPSPKPKKSVMVKRKKFKLDKDNGVNPGEKML 419

Query: 439 TVPHITCDP-PEERRLDHFSVDGYDSSVRKSPTLLEVSMPHFMRTNSFAEDLDLEGETLL 497
           TVPHITC+P  EERR DHFSVD  DSSV+KSP LLEVS  HF+RTNSFAEDLDLEGETLL
Sbjct: 420 TVPHITCEPVSEERRPDHFSVDNCDSSVKKSPMLLEVSTAHFVRTNSFAEDLDLEGETLL 479

Query: 498 TPITHISQLREHHRATIKVIRRMQYFVAKKKFQQARKPYDVRDVIEQYSQGHLNLMVRIK 557
            PITH+SQLREHHRATIKVIRRMQYFVAKKKFQQARKPYDVRDVIEQYSQGHLNLMVRIK
Sbjct: 480 APITHVSQLREHHRATIKVIRRMQYFVAKKKFQQARKPYDVRDVIEQYSQGHLNLMVRIK 539

Query: 558 ELQRRLDQSIGKPSLFISVSEKSKDRGSNTIGARLNRVEDKVTQLDQRLALITDMLHQLL 617
           ELQRRLDQSIGKPSLFISVSEKSKDRGSNTIGARLNRVEDKVTQLDQRL LITDMLH+LL
Sbjct: 540 ELQRRLDQSIGKPSLFISVSEKSKDRGSNTIGARLNRVEDKVTQLDQRLVLITDMLHRLL 599

Query: 618 SLHGGSTPGSGGPPREGGAHITQPCGSGGSVDPELFLPSNTLPTYEQLTVPRRGPDEGS 676
           SLH G  PG   P  E GA   QPC    S+ PELFLPS++LPTYEQLTVPRRGPDEGS
Sbjct: 600 SLHQGGPPGGHPPS-EAGAQGLQPC---SSISPELFLPSHSLPTYEQLTVPRRGPDEGS 654


>gi119622925
          Length = 644

 Score = 1163 bits (3008), Expect = 0.0,   Method: Compositional matrix adjust.
 Identities = 644/676 (95%), Positives = 644/676 (95%), Gaps = 32/676 (4%)

Query: 1   MAAASSPPRAERKRWGWGRLPGARRGSAGLAKKCPFSLELAEGGPAGGALYAPIAPGAPG 60
           MAAASSPPRAERKRWGWGRLPGARRGSAGLAKKCPFSLELAEGGPAGGALYAPIAPGAPG
Sbjct: 1   MAAASSPPRAERKRWGWGRLPGARRGSAGLAKKCPFSLELAEGGPAGGALYAPIAPGAPG 60

Query: 61  PAPPASPAAPAAPPVASDLGPRPPVSLDPRVSIYSTRRPVLARTHVQGRVYNFLERPTGW 120
           PAPPASPAAPAAPPVASDLGPRPPVSLDPRVSIYSTRRPVLARTHVQGRVYNFLERPTGW
Sbjct: 61  PAPPASPAAPAAPPVASDLGPRPPVSLDPRVSIYSTRRPVLARTHVQGRVYNFLERPTGW 120

Query: 121 KCFVYHFAVFLIVLVCLIFSVLSTIEQYAALATGTLFWMEIVLVVFFGTEYVVRLWSAGC 180
           KCFVYHFAVFLIVLVCLIFSVLSTIEQYAALATGTLFWMEIVLVVFFGTEYVVRLWSAGC
Sbjct: 121 KCFVYHFAVFLIVLVCLIFSVLSTIEQYAALATGTLFWMEIVLVVFFGTEYVVRLWSAGC 180

Query: 181 RSKYVGLWGRLRFARKPISIIDLIVVVASMVVLCVGSKGQVFATSAIRGIRFLQILRMLH 240
           RSKYVGLWGRLRFARKPISIIDLIVVVASMVVLCVGSKGQVFATSAIRGIRFLQILRMLH
Sbjct: 181 RSKYVGLWGRLRFARKPISIIDLIVVVASMVVLCVGSKGQVFATSAIRGIRFLQILRMLH 240

Query: 241 VDRQGGTWRLLGSVVFIHRQELITTLYIGFLGLIFSSYFVYLAEKDAVNESGRVEFGSYA 300
           VDRQGGTWRLLGSVVFIHRQELITTLYIGFLGLIFSSYFVYLAEKDAVNESGRVEFGSYA
Sbjct: 241 VDRQGGTWRLLGSVVFIHRQELITTLYIGFLGLIFSSYFVYLAEKDAVNESGRVEFGSYA 300

Query: 301 DALWWGVVTVTTIGYGDKVPQTWVGKTIASCFSVFAISFFALPAGILGSGFALKVQQKQR 360
           DALWWGVVTVTTIGYGDKVPQTWVGKTIASCFSVFAISFFALPA                
Sbjct: 301 DALWWGVVTVTTIGYGDKVPQTWVGKTIASCFSVFAISFFALPA---------------- 344

Query: 361 QKHFNRQIPAAASLIQTAWRCYAAENPDSSTWKIYIRKAPRSHTLLSPSPKPKKSVVVKK 420
                           TAWRCYAAENPDSSTWKIYIRKAPRSHTLLSPSPKPKKSVVVKK
Sbjct: 345 ----------------TAWRCYAAENPDSSTWKIYIRKAPRSHTLLSPSPKPKKSVVVKK 388

Query: 421 KKFKLDKDNGVTPGEKMLTVPHITCDPPEERRLDHFSVDGYDSSVRKSPTLLEVSMPHFM 480
           KKFKLDKDNGVTPGEKMLTVPHITCDPPEERRLDHFSVDGYDSSVRKSPTLLEVSMPHFM
Sbjct: 389 KKFKLDKDNGVTPGEKMLTVPHITCDPPEERRLDHFSVDGYDSSVRKSPTLLEVSMPHFM 448

Query: 481 RTNSFAEDLDLEGETLLTPITHISQLREHHRATIKVIRRMQYFVAKKKFQQARKPYDVRD 540
           RTNSFAEDLDLEGETLLTPITHISQLREHHRATIKVIRRMQYFVAKKKFQQARKPYDVRD
Sbjct: 449 RTNSFAEDLDLEGETLLTPITHISQLREHHRATIKVIRRMQYFVAKKKFQQARKPYDVRD 508

Query: 541 VIEQYSQGHLNLMVRIKELQRRLDQSIGKPSLFISVSEKSKDRGSNTIGARLNRVEDKVT 600
           VIEQYSQGHLNLMVRIKELQRRLDQSIGKPSLFISVSEKSKDRGSNTIGARLNRVEDKVT
Sbjct: 509 VIEQYSQGHLNLMVRIKELQRRLDQSIGKPSLFISVSEKSKDRGSNTIGARLNRVEDKVT 568

Query: 601 QLDQRLALITDMLHQLLSLHGGSTPGSGGPPREGGAHITQPCGSGGSVDPELFLPSNTLP 660
           QLDQRLALITDMLHQLLSLHGGSTPGSGGPPREGGAHITQPCGSGGSVDPELFLPSNTLP
Sbjct: 569 QLDQRLALITDMLHQLLSLHGGSTPGSGGPPREGGAHITQPCGSGGSVDPELFLPSNTLP 628

Query: 661 TYEQLTVPRRGPDEGS 676
           TYEQLTVPRRGPDEGS
Sbjct: 629 TYEQLTVPRRGPDEGS 644


>gi329664260
          Length = 670

 Score = 1162 bits (3005), Expect = 0.0,   Method: Compositional matrix adjust.
 Identities = 605/677 (89%), Positives = 628/677 (92%), Gaps = 8/677 (1%)

Query: 1   MAAASSPPRAERKRWGWGRLPGARRGSAGLAKKCPFSLELAEGGPAGGALYAPIAPGAPG 60
           MAAA+SPPRAERKRWG GRLPGARRGSAGLAKKCPFSLELAEG PAG ALYAPIAP    
Sbjct: 1   MAAATSPPRAERKRWGGGRLPGARRGSAGLAKKCPFSLELAEGSPAGSALYAPIAPPGA- 59

Query: 61  PAPPASPAAPAAPPVASDLGPRPPVSLDPRVSIYSTRRPVLARTHVQGRVYNFLERPTGW 120
                 P +PAAPP A+DLGPRP VSLDPRVSIYS RRP+LARTH+QGRVYNFLERPTGW
Sbjct: 60  ----PGPVSPAAPPAAADLGPRPRVSLDPRVSIYSARRPLLARTHIQGRVYNFLERPTGW 115

Query: 121 KCFVYHFAVFLIVLVCLIFSVLSTIEQYAALATGTLFWMEIVLVVFFGTEYVVRLWSAGC 180
           KCFVYHFAVFLIVLVCLIFSVLSTIEQY ALATGTLFWMEIVLVVFFGTEYVVRLWSAGC
Sbjct: 116 KCFVYHFAVFLIVLVCLIFSVLSTIEQYVALATGTLFWMEIVLVVFFGTEYVVRLWSAGC 175

Query: 181 RSKYVGLWGRLRFARKPISIIDLIVVVASMVVLCVGSKGQVFATSAIRGIRFLQILRMLH 240
           RSKYVG+WGRLRFARKPISIIDLIVVVASMVVLCVGSKGQVFATSAIRGIRFLQILRMLH
Sbjct: 176 RSKYVGIWGRLRFARKPISIIDLIVVVASMVVLCVGSKGQVFATSAIRGIRFLQILRMLH 235

Query: 241 VDRQGGTWRLLGSVVFIHRQELITTLYIGFLGLIFSSYFVYLAEKDAVNESGRVEFGSYA 300
           VDRQGGTWRLLGSVVFIHRQELITTLYIGFLGLIFSSYFVYLAEKDAVNESG+VEFGSYA
Sbjct: 236 VDRQGGTWRLLGSVVFIHRQELITTLYIGFLGLIFSSYFVYLAEKDAVNESGQVEFGSYA 295

Query: 301 DALWWGVVTVTTIGYGDKVPQTWVGKTIASCFSVFAISFFALPAGILGSGFALKVQQKQR 360
           DALWWGVVTVTTIGYGDKVPQTWVGKTIASCFSVFAISFFALPAGILGSGFALKVQQKQR
Sbjct: 296 DALWWGVVTVTTIGYGDKVPQTWVGKTIASCFSVFAISFFALPAGILGSGFALKVQQKQR 355

Query: 361 QKHFNRQIPAAASLIQTAWRCYAAENPDSSTWKIYIRKAPRSHTLLSPSPKPKKSVVVKK 420
           QKHFNRQIPAAASLIQTAWRCYAAENPDSSTWKIY+RK  R+H LLSPSPKPKKS +VKK
Sbjct: 356 QKHFNRQIPAAASLIQTAWRCYAAENPDSSTWKIYVRKPSRNHALLSPSPKPKKSAMVKK 415

Query: 421 KKFKLDKDNGVTPGEKMLTVPHITCDP-PEERRLDHFSVDGYDSSVRKSPTLLEVSMPHF 479
           KKFKLDKDNGV+PGEK L VPHITCDP  E+RR + FSVDGYDS+V+KSPTLLEVS  HF
Sbjct: 416 KKFKLDKDNGVSPGEKALVVPHITCDPVAEDRRPEPFSVDGYDSTVKKSPTLLEVSTAHF 475

Query: 480 MRTNSFAEDLDLEGETLLTPITHISQLREHHRATIKVIRRMQYFVAKKKFQQARKPYDVR 539
           MRTNSFAEDLDL+GE LLTPITH+SQLREHHRATIKVIRRMQYFVAKKKFQQARKPYDVR
Sbjct: 476 MRTNSFAEDLDLDGEALLTPITHVSQLREHHRATIKVIRRMQYFVAKKKFQQARKPYDVR 535

Query: 540 DVIEQYSQGHLNLMVRIKELQRRLDQSIGKPSLFISVSEKSKDRGSNTIGARLNRVEDKV 599
           DVIEQYSQGHLNLMVRIKELQRRLDQSIGKPSLFISVSEK+KDRGSN+IGARLNRVEDKV
Sbjct: 536 DVIEQYSQGHLNLMVRIKELQRRLDQSIGKPSLFISVSEKTKDRGSNSIGARLNRVEDKV 595

Query: 600 TQLDQRLALITDMLHQLLSLHGGSTPGSGGPPREGGAHITQPCGSGGSVDPELFLPSNTL 659
           TQLDQRL LITDMLHQLL+L  G  P +G PP   GA   QP  SGGS++PELFLPSN L
Sbjct: 596 TQLDQRLVLITDMLHQLLALQNGGPP-AGRPPSTAGAQAVQP-SSGGSINPELFLPSNAL 653

Query: 660 PTYEQLTVPRRGPDEGS 676
           PTYEQLTVP  GPDEGS
Sbjct: 654 PTYEQLTVPHGGPDEGS 670


>gi355566194
          Length = 569

 Score = 1152 bits (2979), Expect = 0.0,   Method: Compositional matrix adjust.
 Identities = 558/569 (98%), Positives = 562/569 (98%)

Query: 108 GRVYNFLERPTGWKCFVYHFAVFLIVLVCLIFSVLSTIEQYAALATGTLFWMEIVLVVFF 167
           GRVYNFLERPTGWKCFVYHFAVFLIVLVCLIFSVLSTIEQYAALATGTLFWMEIVLVVFF
Sbjct: 1   GRVYNFLERPTGWKCFVYHFAVFLIVLVCLIFSVLSTIEQYAALATGTLFWMEIVLVVFF 60

Query: 168 GTEYVVRLWSAGCRSKYVGLWGRLRFARKPISIIDLIVVVASMVVLCVGSKGQVFATSAI 227
           GTEYVVRLWSAGCRSKYVGLWGRLRFARKPISIIDLIVVVASMVVLCVGSKGQVFATSAI
Sbjct: 61  GTEYVVRLWSAGCRSKYVGLWGRLRFARKPISIIDLIVVVASMVVLCVGSKGQVFATSAI 120

Query: 228 RGIRFLQILRMLHVDRQGGTWRLLGSVVFIHRQELITTLYIGFLGLIFSSYFVYLAEKDA 287
           RGIRFLQILRMLHVDRQGGTWRLLGSVVFIHRQELITTLYIGFLGLIFSSYFVYLAEKDA
Sbjct: 121 RGIRFLQILRMLHVDRQGGTWRLLGSVVFIHRQELITTLYIGFLGLIFSSYFVYLAEKDA 180

Query: 288 VNESGRVEFGSYADALWWGVVTVTTIGYGDKVPQTWVGKTIASCFSVFAISFFALPAGIL 347
           VNESGRVEFGSYADALWWGVVTVTTIGYGDKVPQTWVGKTIASCFSVFAISFFALPAGIL
Sbjct: 181 VNESGRVEFGSYADALWWGVVTVTTIGYGDKVPQTWVGKTIASCFSVFAISFFALPAGIL 240

Query: 348 GSGFALKVQQKQRQKHFNRQIPAAASLIQTAWRCYAAENPDSSTWKIYIRKAPRSHTLLS 407
           GSGFALKVQQKQRQKHFNRQIPAAASLIQTAWRCYAAENPDSSTWKIY+RK  RSH LLS
Sbjct: 241 GSGFALKVQQKQRQKHFNRQIPAAASLIQTAWRCYAAENPDSSTWKIYVRKPSRSHALLS 300

Query: 408 PSPKPKKSVVVKKKKFKLDKDNGVTPGEKMLTVPHITCDPPEERRLDHFSVDGYDSSVRK 467
           PSPKPKKSVV+KKKKFKLDKDNGV+PGEKMLTVPHITCDPPEERRLDHFSVDGYDSSVRK
Sbjct: 301 PSPKPKKSVVIKKKKFKLDKDNGVSPGEKMLTVPHITCDPPEERRLDHFSVDGYDSSVRK 360

Query: 468 SPTLLEVSMPHFMRTNSFAEDLDLEGETLLTPITHISQLREHHRATIKVIRRMQYFVAKK 527
           SPTLLEVS PHFMRTNSFAEDLDLEGETLLTPITHISQLREHHRATIKVIRRMQYFVAKK
Sbjct: 361 SPTLLEVSTPHFMRTNSFAEDLDLEGETLLTPITHISQLREHHRATIKVIRRMQYFVAKK 420

Query: 528 KFQQARKPYDVRDVIEQYSQGHLNLMVRIKELQRRLDQSIGKPSLFISVSEKSKDRGSNT 587
           KFQQARKPYDVRDVIEQYSQGHLNLMVRIKELQRRLDQSIGKPSLFISVSEKSKDRGSNT
Sbjct: 421 KFQQARKPYDVRDVIEQYSQGHLNLMVRIKELQRRLDQSIGKPSLFISVSEKSKDRGSNT 480

Query: 588 IGARLNRVEDKVTQLDQRLALITDMLHQLLSLHGGSTPGSGGPPREGGAHITQPCGSGGS 647
           IGARLNRVEDKVTQLDQRLALITDMLHQLLSLHGGS PGSGGPPREGG H+TQPCGSGGS
Sbjct: 481 IGARLNRVEDKVTQLDQRLALITDMLHQLLSLHGGSPPGSGGPPREGGVHVTQPCGSGGS 540

Query: 648 VDPELFLPSNTLPTYEQLTVPRRGPDEGS 676
           VDPELFLPSN LPTYEQLTVPRRGPDEGS
Sbjct: 541 VDPELFLPSNALPTYEQLTVPRRGPDEGS 569


>gi3953683
          Length = 549

 Score = 1122 bits (2902), Expect = 0.0,   Method: Compositional matrix adjust.
 Identities = 547/547 (100%), Positives = 547/547 (100%)

Query: 130 FLIVLVCLIFSVLSTIEQYAALATGTLFWMEIVLVVFFGTEYVVRLWSAGCRSKYVGLWG 189
           FLIVLVCLIFSVLSTIEQYAALATGTLFWMEIVLVVFFGTEYVVRLWSAGCRSKYVGLWG
Sbjct: 3   FLIVLVCLIFSVLSTIEQYAALATGTLFWMEIVLVVFFGTEYVVRLWSAGCRSKYVGLWG 62

Query: 190 RLRFARKPISIIDLIVVVASMVVLCVGSKGQVFATSAIRGIRFLQILRMLHVDRQGGTWR 249
           RLRFARKPISIIDLIVVVASMVVLCVGSKGQVFATSAIRGIRFLQILRMLHVDRQGGTWR
Sbjct: 63  RLRFARKPISIIDLIVVVASMVVLCVGSKGQVFATSAIRGIRFLQILRMLHVDRQGGTWR 122

Query: 250 LLGSVVFIHRQELITTLYIGFLGLIFSSYFVYLAEKDAVNESGRVEFGSYADALWWGVVT 309
           LLGSVVFIHRQELITTLYIGFLGLIFSSYFVYLAEKDAVNESGRVEFGSYADALWWGVVT
Sbjct: 123 LLGSVVFIHRQELITTLYIGFLGLIFSSYFVYLAEKDAVNESGRVEFGSYADALWWGVVT 182

Query: 310 VTTIGYGDKVPQTWVGKTIASCFSVFAISFFALPAGILGSGFALKVQQKQRQKHFNRQIP 369
           VTTIGYGDKVPQTWVGKTIASCFSVFAISFFALPAGILGSGFALKVQQKQRQKHFNRQIP
Sbjct: 183 VTTIGYGDKVPQTWVGKTIASCFSVFAISFFALPAGILGSGFALKVQQKQRQKHFNRQIP 242

Query: 370 AAASLIQTAWRCYAAENPDSSTWKIYIRKAPRSHTLLSPSPKPKKSVVVKKKKFKLDKDN 429
           AAASLIQTAWRCYAAENPDSSTWKIYIRKAPRSHTLLSPSPKPKKSVVVKKKKFKLDKDN
Sbjct: 243 AAASLIQTAWRCYAAENPDSSTWKIYIRKAPRSHTLLSPSPKPKKSVVVKKKKFKLDKDN 302

Query: 430 GVTPGEKMLTVPHITCDPPEERRLDHFSVDGYDSSVRKSPTLLEVSMPHFMRTNSFAEDL 489
           GVTPGEKMLTVPHITCDPPEERRLDHFSVDGYDSSVRKSPTLLEVSMPHFMRTNSFAEDL
Sbjct: 303 GVTPGEKMLTVPHITCDPPEERRLDHFSVDGYDSSVRKSPTLLEVSMPHFMRTNSFAEDL 362

Query: 490 DLEGETLLTPITHISQLREHHRATIKVIRRMQYFVAKKKFQQARKPYDVRDVIEQYSQGH 549
           DLEGETLLTPITHISQLREHHRATIKVIRRMQYFVAKKKFQQARKPYDVRDVIEQYSQGH
Sbjct: 363 DLEGETLLTPITHISQLREHHRATIKVIRRMQYFVAKKKFQQARKPYDVRDVIEQYSQGH 422

Query: 550 LNLMVRIKELQRRLDQSIGKPSLFISVSEKSKDRGSNTIGARLNRVEDKVTQLDQRLALI 609
           LNLMVRIKELQRRLDQSIGKPSLFISVSEKSKDRGSNTIGARLNRVEDKVTQLDQRLALI
Sbjct: 423 LNLMVRIKELQRRLDQSIGKPSLFISVSEKSKDRGSNTIGARLNRVEDKVTQLDQRLALI 482

Query: 610 TDMLHQLLSLHGGSTPGSGGPPREGGAHITQPCGSGGSVDPELFLPSNTLPTYEQLTVPR 669
           TDMLHQLLSLHGGSTPGSGGPPREGGAHITQPCGSGGSVDPELFLPSNTLPTYEQLTVPR
Sbjct: 483 TDMLHQLLSLHGGSTPGSGGPPREGGAHITQPCGSGGSVDPELFLPSNTLPTYEQLTVPR 542

Query: 670 RGPDEGS 676
           RGPDEGS
Sbjct: 543 RGPDEGS 549


>gi5042386
          Length = 549

 Score = 1120 bits (2896), Expect = 0.0,   Method: Compositional matrix adjust.
 Identities = 546/547 (99%), Positives = 546/547 (99%)

Query: 130 FLIVLVCLIFSVLSTIEQYAALATGTLFWMEIVLVVFFGTEYVVRLWSAGCRSKYVGLWG 189
           FLIVLVCLIFSVLSTIEQYAALATGTLFWMEIVLVVFF TEYVVRLWSAGCRSKYVGLWG
Sbjct: 3   FLIVLVCLIFSVLSTIEQYAALATGTLFWMEIVLVVFFXTEYVVRLWSAGCRSKYVGLWG 62

Query: 190 RLRFARKPISIIDLIVVVASMVVLCVGSKGQVFATSAIRGIRFLQILRMLHVDRQGGTWR 249
           RLRFARKPISIIDLIVVVASMVVLCVGSKGQVFATSAIRGIRFLQILRMLHVDRQGGTWR
Sbjct: 63  RLRFARKPISIIDLIVVVASMVVLCVGSKGQVFATSAIRGIRFLQILRMLHVDRQGGTWR 122

Query: 250 LLGSVVFIHRQELITTLYIGFLGLIFSSYFVYLAEKDAVNESGRVEFGSYADALWWGVVT 309
           LLGSVVFIHRQELITTLYIGFLGLIFSSYFVYLAEKDAVNESGRVEFGSYADALWWGVVT
Sbjct: 123 LLGSVVFIHRQELITTLYIGFLGLIFSSYFVYLAEKDAVNESGRVEFGSYADALWWGVVT 182

Query: 310 VTTIGYGDKVPQTWVGKTIASCFSVFAISFFALPAGILGSGFALKVQQKQRQKHFNRQIP 369
           VTTIGYGDKVPQTWVGKTIASCFSVFAISFFALPAGILGSGFALKVQQKQRQKHFNRQIP
Sbjct: 183 VTTIGYGDKVPQTWVGKTIASCFSVFAISFFALPAGILGSGFALKVQQKQRQKHFNRQIP 242

Query: 370 AAASLIQTAWRCYAAENPDSSTWKIYIRKAPRSHTLLSPSPKPKKSVVVKKKKFKLDKDN 429
           AAASLIQTAWRCYAAENPDSSTWKIYIRKAPRSHTLLSPSPKPKKSVVVKKKKFKLDKDN
Sbjct: 243 AAASLIQTAWRCYAAENPDSSTWKIYIRKAPRSHTLLSPSPKPKKSVVVKKKKFKLDKDN 302

Query: 430 GVTPGEKMLTVPHITCDPPEERRLDHFSVDGYDSSVRKSPTLLEVSMPHFMRTNSFAEDL 489
           GVTPGEKMLTVPHITCDPPEERRLDHFSVDGYDSSVRKSPTLLEVSMPHFMRTNSFAEDL
Sbjct: 303 GVTPGEKMLTVPHITCDPPEERRLDHFSVDGYDSSVRKSPTLLEVSMPHFMRTNSFAEDL 362

Query: 490 DLEGETLLTPITHISQLREHHRATIKVIRRMQYFVAKKKFQQARKPYDVRDVIEQYSQGH 549
           DLEGETLLTPITHISQLREHHRATIKVIRRMQYFVAKKKFQQARKPYDVRDVIEQYSQGH
Sbjct: 363 DLEGETLLTPITHISQLREHHRATIKVIRRMQYFVAKKKFQQARKPYDVRDVIEQYSQGH 422

Query: 550 LNLMVRIKELQRRLDQSIGKPSLFISVSEKSKDRGSNTIGARLNRVEDKVTQLDQRLALI 609
           LNLMVRIKELQRRLDQSIGKPSLFISVSEKSKDRGSNTIGARLNRVEDKVTQLDQRLALI
Sbjct: 423 LNLMVRIKELQRRLDQSIGKPSLFISVSEKSKDRGSNTIGARLNRVEDKVTQLDQRLALI 482

Query: 610 TDMLHQLLSLHGGSTPGSGGPPREGGAHITQPCGSGGSVDPELFLPSNTLPTYEQLTVPR 669
           TDMLHQLLSLHGGSTPGSGGPPREGGAHITQPCGSGGSVDPELFLPSNTLPTYEQLTVPR
Sbjct: 483 TDMLHQLLSLHGGSTPGSGGPPREGGAHITQPCGSGGSVDPELFLPSNTLPTYEQLTVPR 542

Query: 670 RGPDEGS 676
           RGPDEGS
Sbjct: 543 RGPDEGS 549


>gi148686258
          Length = 604

 Score = 1084 bits (2804), Expect = 0.0,   Method: Compositional matrix adjust.
 Identities = 547/612 (89%), Positives = 574/612 (93%), Gaps = 9/612 (1%)

Query: 65  ASPAAPAAPPVASDLGPRPPVSLDPRVSIYSTRRPVLARTHVQGRVYNFLERPTGWKCFV 124
           ++P +PA  P  +DLGPRP VSLDPRVSIYS RRP+LARTH+QGRVYNFLERPTGWKCFV
Sbjct: 2   STPVSPA--PAPADLGPRPRVSLDPRVSIYSARRPLLARTHIQGRVYNFLERPTGWKCFV 59

Query: 125 YHFAVFLIVLVCLIFSVLSTIEQYAALATGTLFWMEIVLVVFFGTEYVVRLWSAGCRSKY 184
           YHF VFLIVLVCLIFSVLSTIEQYAALATGTLFWMEIVLVVFFGTEYVVRLWSAGCRSKY
Sbjct: 60  YHFTVFLIVLVCLIFSVLSTIEQYAALATGTLFWMEIVLVVFFGTEYVVRLWSAGCRSKY 119

Query: 185 VGLWGRLRFARKPISIIDLIVVVASMVVLCVGSKGQVFATSAIRGIRFLQILRMLHVDRQ 244
           VG+WGRLRFARKPISIIDLIVVVASMVVLCVGSKGQVFATSAIRGIRFLQILRMLHVDRQ
Sbjct: 120 VGIWGRLRFARKPISIIDLIVVVASMVVLCVGSKGQVFATSAIRGIRFLQILRMLHVDRQ 179

Query: 245 GGTWRLLGSVVFIHRQELITTLYIGFLGLIFSSYFVYLAEKDAVNESGRVEFGSYADALW 304
           GGTWRLLGSVVFIHRQELITTLYIGFLGLIFSSYFVYLAEKDAVNESGR+EFGSYADALW
Sbjct: 180 GGTWRLLGSVVFIHRQELITTLYIGFLGLIFSSYFVYLAEKDAVNESGRIEFGSYADALW 239

Query: 305 WGVVTVTTIGYGDKVPQTWVGKTIASCFSVFAISFFALPAGILGSGFALKVQQKQRQKHF 364
           WGVVTVTTIGYGDKVPQTWVGKTIASCFSVFAISFFALPAGILGSGFALKVQQKQRQKHF
Sbjct: 240 WGVVTVTTIGYGDKVPQTWVGKTIASCFSVFAISFFALPAGILGSGFALKVQQKQRQKHF 299

Query: 365 NRQIPAAASLIQTAWRCYAAENPDSSTWKIYIRKAPRSHTLLSPSPKPKKSVVVKKKKFK 424
           NRQIPAAASLIQTAWRCYAAENPDS+TWKIY+RK  RSHTLLSPSPKPKKSV+VKKKKFK
Sbjct: 300 NRQIPAAASLIQTAWRCYAAENPDSATWKIYVRKPARSHTLLSPSPKPKKSVMVKKKKFK 359

Query: 425 LDKDNGVTPGEKMLTVPHITCDPPEERRLDHFSVDGYDSSVRKSPTLLEVSMPHFMRTNS 484
           LDKDNG++PGEKM  VPHIT DPPE+RR DHFS+DGYDSSVRKSPTLLEVS PHF+RTNS
Sbjct: 360 LDKDNGMSPGEKMFNVPHITYDPPEDRRPDHFSIDGYDSSVRKSPTLLEVSTPHFLRTNS 419

Query: 485 FAEDLDLEGETLLTPITHISQLREHHRATIKVIRRMQYFVAKKKFQQARKPYDVRDVIEQ 544
           FAEDLDLEGETLLTPITH+SQLR+HHRATIKVIRRMQYFVAKKKFQQARKPYDVRDVIEQ
Sbjct: 420 FAEDLDLEGETLLTPITHVSQLRDHHRATIKVIRRMQYFVAKKKFQQARKPYDVRDVIEQ 479

Query: 545 YSQGHLNLMVRIKELQRRLDQSIGKPSLFISVSEKSKDRGSNTIGARLNRVEDKVTQLDQ 604
           YSQGHLNLMVRIKELQRRLDQSIGKPSLFI +SEKSKDRGSNTIGARLNRVEDKVTQLDQ
Sbjct: 480 YSQGHLNLMVRIKELQRRLDQSIGKPSLFIPISEKSKDRGSNTIGARLNRVEDKVTQLDQ 539

Query: 605 RLALITDMLHQLLSLHGGSTPGSGGPPREGGAHITQPCGSGGSVDPELFLPSNTLPTYEQ 664
           RL +ITDMLHQLLS+        GGP     + +      GGS++PELFLPSN+LPTYEQ
Sbjct: 540 RLVIITDMLHQLLSMQ------QGGPTCNSRSQVV-ASNEGGSINPELFLPSNSLPTYEQ 592

Query: 665 LTVPRRGPDEGS 676
           LTVP+ GPDEGS
Sbjct: 593 LTVPQTGPDEGS 604


>gi1680718
          Length = 604

 Score = 1083 bits (2801), Expect = 0.0,   Method: Compositional matrix adjust.
 Identities = 546/612 (89%), Positives = 574/612 (93%), Gaps = 9/612 (1%)

Query: 65  ASPAAPAAPPVASDLGPRPPVSLDPRVSIYSTRRPVLARTHVQGRVYNFLERPTGWKCFV 124
           ++P +PA  P  +DLGPRP VSLDPRVSIYS RRP+LARTH+QGRVYNFLERPTGWKCFV
Sbjct: 2   STPVSPA--PAPADLGPRPRVSLDPRVSIYSARRPLLARTHIQGRVYNFLERPTGWKCFV 59

Query: 125 YHFAVFLIVLVCLIFSVLSTIEQYAALATGTLFWMEIVLVVFFGTEYVVRLWSAGCRSKY 184
           YHF VFLIVLVCLIFSVLSTIEQYAALATGTLFWMEIVLVVFFGTEYVVRLWSAGCRSKY
Sbjct: 60  YHFTVFLIVLVCLIFSVLSTIEQYAALATGTLFWMEIVLVVFFGTEYVVRLWSAGCRSKY 119

Query: 185 VGLWGRLRFARKPISIIDLIVVVASMVVLCVGSKGQVFATSAIRGIRFLQILRMLHVDRQ 244
           VG+WGRLRFARKPISIIDLIVVVASMVVLCVGSKGQVFATSAIRGIRFLQILRMLHVDRQ
Sbjct: 120 VGIWGRLRFARKPISIIDLIVVVASMVVLCVGSKGQVFATSAIRGIRFLQILRMLHVDRQ 179

Query: 245 GGTWRLLGSVVFIHRQELITTLYIGFLGLIFSSYFVYLAEKDAVNESGRVEFGSYADALW 304
           GGTWRLLGSVVFIHRQELITTLYIGFLGLIFSSYFVYLAEKDAVNESGR+EFGSYADALW
Sbjct: 180 GGTWRLLGSVVFIHRQELITTLYIGFLGLIFSSYFVYLAEKDAVNESGRIEFGSYADALW 239

Query: 305 WGVVTVTTIGYGDKVPQTWVGKTIASCFSVFAISFFALPAGILGSGFALKVQQKQRQKHF 364
           WGVVTVTTIGYGDKVPQTWVGKTIASCFSVFAISFFALPAGILGSGFALKVQQKQRQKHF
Sbjct: 240 WGVVTVTTIGYGDKVPQTWVGKTIASCFSVFAISFFALPAGILGSGFALKVQQKQRQKHF 299

Query: 365 NRQIPAAASLIQTAWRCYAAENPDSSTWKIYIRKAPRSHTLLSPSPKPKKSVVVKKKKFK 424
           NRQIPAAASLIQTAWRCYAAENPDS+TWKIY+RK  RSHTLLSPSPKPKKSV+VKKKKFK
Sbjct: 300 NRQIPAAASLIQTAWRCYAAENPDSATWKIYVRKPARSHTLLSPSPKPKKSVMVKKKKFK 359

Query: 425 LDKDNGVTPGEKMLTVPHITCDPPEERRLDHFSVDGYDSSVRKSPTLLEVSMPHFMRTNS 484
           LDKDNG++PGEKM  VPHIT DPPE+RR DHFS+DGYDSSVRKSPTLLE+S PHF+RTNS
Sbjct: 360 LDKDNGMSPGEKMFNVPHITYDPPEDRRPDHFSIDGYDSSVRKSPTLLELSTPHFLRTNS 419

Query: 485 FAEDLDLEGETLLTPITHISQLREHHRATIKVIRRMQYFVAKKKFQQARKPYDVRDVIEQ 544
           FAEDLDLEGETLLTPITH+SQLR+HHRATIKVIRRMQYFVAKKKFQQARKPYDVRDVIEQ
Sbjct: 420 FAEDLDLEGETLLTPITHVSQLRDHHRATIKVIRRMQYFVAKKKFQQARKPYDVRDVIEQ 479

Query: 545 YSQGHLNLMVRIKELQRRLDQSIGKPSLFISVSEKSKDRGSNTIGARLNRVEDKVTQLDQ 604
           YSQGHLNLMVRIKELQRRLDQSIGKPSLFI +SEKSKDRGSNTIGARLNRVEDKVTQLDQ
Sbjct: 480 YSQGHLNLMVRIKELQRRLDQSIGKPSLFIPISEKSKDRGSNTIGARLNRVEDKVTQLDQ 539

Query: 605 RLALITDMLHQLLSLHGGSTPGSGGPPREGGAHITQPCGSGGSVDPELFLPSNTLPTYEQ 664
           RL +ITDMLHQLLS+        GGP     + +      GGS++PELFLPSN+LPTYEQ
Sbjct: 540 RLVIITDMLHQLLSMQ------QGGPTCNSRSQVV-ASNEGGSINPELFLPSNSLPTYEQ 592

Query: 665 LTVPRRGPDEGS 676
           LTVP+ GPDEGS
Sbjct: 593 LTVPQTGPDEGS 604


>gi119622926
          Length = 518

 Score = 1064 bits (2752), Expect = 0.0,   Method: Compositional matrix adjust.
 Identities = 518/518 (100%), Positives = 518/518 (100%)

Query: 159 MEIVLVVFFGTEYVVRLWSAGCRSKYVGLWGRLRFARKPISIIDLIVVVASMVVLCVGSK 218
           MEIVLVVFFGTEYVVRLWSAGCRSKYVGLWGRLRFARKPISIIDLIVVVASMVVLCVGSK
Sbjct: 1   MEIVLVVFFGTEYVVRLWSAGCRSKYVGLWGRLRFARKPISIIDLIVVVASMVVLCVGSK 60

Query: 219 GQVFATSAIRGIRFLQILRMLHVDRQGGTWRLLGSVVFIHRQELITTLYIGFLGLIFSSY 278
           GQVFATSAIRGIRFLQILRMLHVDRQGGTWRLLGSVVFIHRQELITTLYIGFLGLIFSSY
Sbjct: 61  GQVFATSAIRGIRFLQILRMLHVDRQGGTWRLLGSVVFIHRQELITTLYIGFLGLIFSSY 120

Query: 279 FVYLAEKDAVNESGRVEFGSYADALWWGVVTVTTIGYGDKVPQTWVGKTIASCFSVFAIS 338
           FVYLAEKDAVNESGRVEFGSYADALWWGVVTVTTIGYGDKVPQTWVGKTIASCFSVFAIS
Sbjct: 121 FVYLAEKDAVNESGRVEFGSYADALWWGVVTVTTIGYGDKVPQTWVGKTIASCFSVFAIS 180

Query: 339 FFALPAGILGSGFALKVQQKQRQKHFNRQIPAAASLIQTAWRCYAAENPDSSTWKIYIRK 398
           FFALPAGILGSGFALKVQQKQRQKHFNRQIPAAASLIQTAWRCYAAENPDSSTWKIYIRK
Sbjct: 181 FFALPAGILGSGFALKVQQKQRQKHFNRQIPAAASLIQTAWRCYAAENPDSSTWKIYIRK 240

Query: 399 APRSHTLLSPSPKPKKSVVVKKKKFKLDKDNGVTPGEKMLTVPHITCDPPEERRLDHFSV 458
           APRSHTLLSPSPKPKKSVVVKKKKFKLDKDNGVTPGEKMLTVPHITCDPPEERRLDHFSV
Sbjct: 241 APRSHTLLSPSPKPKKSVVVKKKKFKLDKDNGVTPGEKMLTVPHITCDPPEERRLDHFSV 300

Query: 459 DGYDSSVRKSPTLLEVSMPHFMRTNSFAEDLDLEGETLLTPITHISQLREHHRATIKVIR 518
           DGYDSSVRKSPTLLEVSMPHFMRTNSFAEDLDLEGETLLTPITHISQLREHHRATIKVIR
Sbjct: 301 DGYDSSVRKSPTLLEVSMPHFMRTNSFAEDLDLEGETLLTPITHISQLREHHRATIKVIR 360

Query: 519 RMQYFVAKKKFQQARKPYDVRDVIEQYSQGHLNLMVRIKELQRRLDQSIGKPSLFISVSE 578
           RMQYFVAKKKFQQARKPYDVRDVIEQYSQGHLNLMVRIKELQRRLDQSIGKPSLFISVSE
Sbjct: 361 RMQYFVAKKKFQQARKPYDVRDVIEQYSQGHLNLMVRIKELQRRLDQSIGKPSLFISVSE 420

Query: 579 KSKDRGSNTIGARLNRVEDKVTQLDQRLALITDMLHQLLSLHGGSTPGSGGPPREGGAHI 638
           KSKDRGSNTIGARLNRVEDKVTQLDQRLALITDMLHQLLSLHGGSTPGSGGPPREGGAHI
Sbjct: 421 KSKDRGSNTIGARLNRVEDKVTQLDQRLALITDMLHQLLSLHGGSTPGSGGPPREGGAHI 480

Query: 639 TQPCGSGGSVDPELFLPSNTLPTYEQLTVPRRGPDEGS 676
           TQPCGSGGSVDPELFLPSNTLPTYEQLTVPRRGPDEGS
Sbjct: 481 TQPCGSGGSVDPELFLPSNTLPTYEQLTVPRRGPDEGS 518


>gi119622923
          Length = 586

 Score = 1045 bits (2701), Expect = 0.0,   Method: Compositional matrix adjust.
 Identities = 553/573 (96%), Positives = 559/573 (97%), Gaps = 1/573 (0%)

Query: 105 HVQGRVYNFLERPTGWKCFVYHFA-VFLIVLVCLIFSVLSTIEQYAALATGTLFWMEIVL 163
           H   RV + ++R +G+    + F   FLIVLVCLIFSVLSTIEQYAALATGTLFWMEIVL
Sbjct: 14  HTVTRVQSSVKRSSGYTPRGFSFDPGFLIVLVCLIFSVLSTIEQYAALATGTLFWMEIVL 73

Query: 164 VVFFGTEYVVRLWSAGCRSKYVGLWGRLRFARKPISIIDLIVVVASMVVLCVGSKGQVFA 223
           VVFFGTEYVVRLWSAGCRSKYVGLWGRLRFARKPISIIDLIVVVASMVVLCVGSKGQVFA
Sbjct: 74  VVFFGTEYVVRLWSAGCRSKYVGLWGRLRFARKPISIIDLIVVVASMVVLCVGSKGQVFA 133

Query: 224 TSAIRGIRFLQILRMLHVDRQGGTWRLLGSVVFIHRQELITTLYIGFLGLIFSSYFVYLA 283
           TSAIRGIRFLQILRMLHVDRQGGTWRLLGSVVFIHRQELITTLYIGFLGLIFSSYFVYLA
Sbjct: 134 TSAIRGIRFLQILRMLHVDRQGGTWRLLGSVVFIHRQELITTLYIGFLGLIFSSYFVYLA 193

Query: 284 EKDAVNESGRVEFGSYADALWWGVVTVTTIGYGDKVPQTWVGKTIASCFSVFAISFFALP 343
           EKDAVNESGRVEFGSYADALWWGVVTVTTIGYGDKVPQTWVGKTIASCFSVFAISFFALP
Sbjct: 194 EKDAVNESGRVEFGSYADALWWGVVTVTTIGYGDKVPQTWVGKTIASCFSVFAISFFALP 253

Query: 344 AGILGSGFALKVQQKQRQKHFNRQIPAAASLIQTAWRCYAAENPDSSTWKIYIRKAPRSH 403
           AGILGSGFALKVQQKQRQKHFNRQIPAAASLIQTAWRCYAAENPDSSTWKIYIRKAPRSH
Sbjct: 254 AGILGSGFALKVQQKQRQKHFNRQIPAAASLIQTAWRCYAAENPDSSTWKIYIRKAPRSH 313

Query: 404 TLLSPSPKPKKSVVVKKKKFKLDKDNGVTPGEKMLTVPHITCDPPEERRLDHFSVDGYDS 463
           TLLSPSPKPKKSVVVKKKKFKLDKDNGVTPGEKMLTVPHITCDPPEERRLDHFSVDGYDS
Sbjct: 314 TLLSPSPKPKKSVVVKKKKFKLDKDNGVTPGEKMLTVPHITCDPPEERRLDHFSVDGYDS 373

Query: 464 SVRKSPTLLEVSMPHFMRTNSFAEDLDLEGETLLTPITHISQLREHHRATIKVIRRMQYF 523
           SVRKSPTLLEVSMPHFMRTNSFAEDLDLEGETLLTPITHISQLREHHRATIKVIRRMQYF
Sbjct: 374 SVRKSPTLLEVSMPHFMRTNSFAEDLDLEGETLLTPITHISQLREHHRATIKVIRRMQYF 433

Query: 524 VAKKKFQQARKPYDVRDVIEQYSQGHLNLMVRIKELQRRLDQSIGKPSLFISVSEKSKDR 583
           VAKKKFQQARKPYDVRDVIEQYSQGHLNLMVRIKELQRRLDQSIGKPSLFISVSEKSKDR
Sbjct: 434 VAKKKFQQARKPYDVRDVIEQYSQGHLNLMVRIKELQRRLDQSIGKPSLFISVSEKSKDR 493

Query: 584 GSNTIGARLNRVEDKVTQLDQRLALITDMLHQLLSLHGGSTPGSGGPPREGGAHITQPCG 643
           GSNTIGARLNRVEDKVTQLDQRLALITDMLHQLLSLHGGSTPGSGGPPREGGAHITQPCG
Sbjct: 494 GSNTIGARLNRVEDKVTQLDQRLALITDMLHQLLSLHGGSTPGSGGPPREGGAHITQPCG 553

Query: 644 SGGSVDPELFLPSNTLPTYEQLTVPRRGPDEGS 676
           SGGSVDPELFLPSNTLPTYEQLTVPRRGPDEGS
Sbjct: 554 SGGSVDPELFLPSNTLPTYEQLTVPRRGPDEGS 586


>gi291414815
          Length = 645

 Score = 1039 bits (2687), Expect = 0.0,   Method: Compositional matrix adjust.
 Identities = 532/598 (88%), Positives = 554/598 (92%), Gaps = 1/598 (0%)

Query: 4   ASSPPRAERKRWGWGRLPGARRGSAGLAKKCPFSLELAEGGPAGGALYAPIAPGAPGPAP 63
           AS+PPRAERKR  W RLPGA+R SAGLAKKCPFSLELAE GP   ALYAP++P +     
Sbjct: 1   ASTPPRAERKRXSWSRLPGAQRESAGLAKKCPFSLELAESGPPSSALYAPVSPPSAPEPA 60

Query: 64  PASPAAPAAPPVASDLGPRPPVSLDPRVSIYSTRRPVLARTHVQGRVYNFLERPTGWKCF 123
           P +  A  AP  A+D GP+PPVSLDPRVSIYS RRP+LARTH+QGRVYNFLERPTGWKCF
Sbjct: 61  PPASPASPAP-PAADQGPQPPVSLDPRVSIYSVRRPLLARTHIQGRVYNFLERPTGWKCF 119

Query: 124 VYHFAVFLIVLVCLIFSVLSTIEQYAALATGTLFWMEIVLVVFFGTEYVVRLWSAGCRSK 183
            YHF VFLIVLVCLIFSVLSTIEQYA LATGTLFWMEIVLVVFFGTEYVVRLWSAGCRSK
Sbjct: 120 AYHFTVFLIVLVCLIFSVLSTIEQYATLATGTLFWMEIVLVVFFGTEYVVRLWSAGCRSK 179

Query: 184 YVGLWGRLRFARKPISIIDLIVVVASMVVLCVGSKGQVFATSAIRGIRFLQILRMLHVDR 243
           YVGLWGRLRFARKPISIIDLIVVVASMVVLCVGSKGQVFATSAIRGIRFLQILRMLHVDR
Sbjct: 180 YVGLWGRLRFARKPISIIDLIVVVASMVVLCVGSKGQVFATSAIRGIRFLQILRMLHVDR 239

Query: 244 QGGTWRLLGSVVFIHRQELITTLYIGFLGLIFSSYFVYLAEKDAVNESGRVEFGSYADAL 303
           QGGTWRLLGSVVFIHRQELITTLYIGFLGLIFSSYFVYLAEKDAVNESGRVEFGSYADAL
Sbjct: 240 QGGTWRLLGSVVFIHRQELITTLYIGFLGLIFSSYFVYLAEKDAVNESGRVEFGSYADAL 299

Query: 304 WWGVVTVTTIGYGDKVPQTWVGKTIASCFSVFAISFFALPAGILGSGFALKVQQKQRQKH 363
           WWGVVTVTTIGYGDKVPQTWVGKTIASCFSVFAISFFALPAGILGSGFALKVQQKQRQKH
Sbjct: 300 WWGVVTVTTIGYGDKVPQTWVGKTIASCFSVFAISFFALPAGILGSGFALKVQQKQRQKH 359

Query: 364 FNRQIPAAASLIQTAWRCYAAENPDSSTWKIYIRKAPRSHTLLSPSPKPKKSVVVKKKKF 423
           FNRQIPAAASLIQTAWRCYAAENPDS+TWKIYIRK  R H LLSPSPKPKKS +VKKKKF
Sbjct: 360 FNRQIPAAASLIQTAWRCYAAENPDSATWKIYIRKPTRGHALLSPSPKPKKSAMVKKKKF 419

Query: 424 KLDKDNGVTPGEKMLTVPHITCDPPEERRLDHFSVDGYDSSVRKSPTLLEVSMPHFMRTN 483
           KLDKDNGV+PGEK L VP ITC+PPEERR DHF VD +D SVRKSP LLEVS P F+RTN
Sbjct: 420 KLDKDNGVSPGEKTLPVPQITCEPPEERRPDHFPVDSHDGSVRKSPALLEVSTPQFLRTN 479

Query: 484 SFAEDLDLEGETLLTPITHISQLREHHRATIKVIRRMQYFVAKKKFQQARKPYDVRDVIE 543
           SFAEDLDLEGETLL PITH+SQLREHHRAT+KVIRRMQYFVAKKKFQQARKPYDVRDVIE
Sbjct: 480 SFAEDLDLEGETLLAPITHVSQLREHHRATVKVIRRMQYFVAKKKFQQARKPYDVRDVIE 539

Query: 544 QYSQGHLNLMVRIKELQRRLDQSIGKPSLFISVSEKSKDRGSNTIGARLNRVEDKVTQ 601
           QYSQGHLNLMVRIKELQRRLDQSIGKPSLF+ +SEKSKDRGSN+IGARLNRVEDK+ Q
Sbjct: 540 QYSQGHLNLMVRIKELQRRLDQSIGKPSLFVPISEKSKDRGSNSIGARLNRVEDKLGQ 597


>gi2961249
          Length = 548

 Score = 1036 bits (2680), Expect = 0.0,   Method: Compositional matrix adjust.
 Identities = 546/547 (99%), Positives = 546/547 (99%), Gaps = 1/547 (0%)

Query: 130 FLIVLVCLIFSVLSTIEQYAALATGTLFWMEIVLVVFFGTEYVVRLWSAGCRSKYVGLWG 189
           FLIVLVCLIFSVLSTIEQYAALATGTLFWMEIVLVVFFGTEYVVRLWSAGCRSKYVGLWG
Sbjct: 3   FLIVLVCLIFSVLSTIEQYAALATGTLFWMEIVLVVFFGTEYVVRLWSAGCRSKYVGLWG 62

Query: 190 RLRFARKPISIIDLIVVVASMVVLCVGSKGQVFATSAIRGIRFLQILRMLHVDRQGGTWR 249
           RLRFARKPISIIDLIVVVASMVVLCVGSKGQVFATSAIRGIRFLQILRMLHVDRQGGTWR
Sbjct: 63  RLRFARKPISIIDLIVVVASMVVLCVGSKGQVFATSAIRGIRFLQILRMLHVDRQGGTWR 122

Query: 250 LLGSVVFIHRQELITTLYIGFLGLIFSSYFVYLAEKDAVNESGRVEFGSYADALWWGVVT 309
           LLGSVVFIHRQELITTLYIGFLGLIFSSYFVYLAEKDAVNESGRVEFGSYADALWWGVVT
Sbjct: 123 LLGSVVFIHRQELITTLYIGFLGLIFSSYFVYLAEKDAVNESGRVEFGSYADALWWGVVT 182

Query: 310 VTTIGYGDKVPQTWVGKTIASCFSVFAISFFALPAGILGSGFALKVQQKQRQKHFNRQIP 369
           VTTIGYGDKVPQTWVGKTIASCFSVFAISFFALPAGILGSGFALKVQQKQRQKHFNRQIP
Sbjct: 183 VTTIGYGDKVPQTWVGKTIASCFSVFAISFFALPAGILGSGFALKVQQKQRQKHFNRQIP 242

Query: 370 AAASLIQTAWRCYAAENPDSSTWKIYIRKAPRSHTLLSPSPKPKKSVVVKKKKFKLDKDN 429
           AA SLIQTAWRCYAAENPDSSTWKIYIRKAPRSHTLLSPSPKPKKSVVVKKKKFKLDKDN
Sbjct: 243 AA-SLIQTAWRCYAAENPDSSTWKIYIRKAPRSHTLLSPSPKPKKSVVVKKKKFKLDKDN 301

Query: 430 GVTPGEKMLTVPHITCDPPEERRLDHFSVDGYDSSVRKSPTLLEVSMPHFMRTNSFAEDL 489
           GVTPGEKMLTVPHITCDPPEERRLDHFSVDGYDSSVRKSPTLLEVSMPHFMRTNSFAEDL
Sbjct: 302 GVTPGEKMLTVPHITCDPPEERRLDHFSVDGYDSSVRKSPTLLEVSMPHFMRTNSFAEDL 361

Query: 490 DLEGETLLTPITHISQLREHHRATIKVIRRMQYFVAKKKFQQARKPYDVRDVIEQYSQGH 549
           DLEGETLLTPITHISQLREHHRATIKVIRRMQYFVAKKKFQQARKPYDVRDVIEQYSQGH
Sbjct: 362 DLEGETLLTPITHISQLREHHRATIKVIRRMQYFVAKKKFQQARKPYDVRDVIEQYSQGH 421

Query: 550 LNLMVRIKELQRRLDQSIGKPSLFISVSEKSKDRGSNTIGARLNRVEDKVTQLDQRLALI 609
           LNLMVRIKELQRRLDQSIGKPSLFISVSEKSKDRGSNTIGARLNRVEDKVTQLDQRLALI
Sbjct: 422 LNLMVRIKELQRRLDQSIGKPSLFISVSEKSKDRGSNTIGARLNRVEDKVTQLDQRLALI 481

Query: 610 TDMLHQLLSLHGGSTPGSGGPPREGGAHITQPCGSGGSVDPELFLPSNTLPTYEQLTVPR 669
           TDMLHQLLSLHGGSTPGSGGPPREGGAHITQPCGSGGSVDPELFLPSNTLPTYEQLTVPR
Sbjct: 482 TDMLHQLLSLHGGSTPGSGGPPREGGAHITQPCGSGGSVDPELFLPSNTLPTYEQLTVPR 541

Query: 670 RGPDEGS 676
           RGPDEGS
Sbjct: 542 RGPDEGS 548


>gi297267191
          Length = 883

 Score = 1025 bits (2649), Expect = 0.0,   Method: Compositional matrix adjust.
 Identities = 536/547 (97%), Positives = 540/547 (98%)

Query: 130 FLIVLVCLIFSVLSTIEQYAALATGTLFWMEIVLVVFFGTEYVVRLWSAGCRSKYVGLWG 189
           FLIVLVCLIFSVLSTIEQYAALATGTLFWMEIVLVVFFGTEYVVRLWSAGCRSKYVGLWG
Sbjct: 337 FLIVLVCLIFSVLSTIEQYAALATGTLFWMEIVLVVFFGTEYVVRLWSAGCRSKYVGLWG 396

Query: 190 RLRFARKPISIIDLIVVVASMVVLCVGSKGQVFATSAIRGIRFLQILRMLHVDRQGGTWR 249
           RLRFARKPISIIDLIVVVASMVVLCVGSKGQVFATSAIRGIRFLQILRMLHVDRQGGTWR
Sbjct: 397 RLRFARKPISIIDLIVVVASMVVLCVGSKGQVFATSAIRGIRFLQILRMLHVDRQGGTWR 456

Query: 250 LLGSVVFIHRQELITTLYIGFLGLIFSSYFVYLAEKDAVNESGRVEFGSYADALWWGVVT 309
           LLGSVVFIHRQELITTLYIGFLGLIFSSYFVYLAEKDAVNESGRVEFGSYADALWWGVVT
Sbjct: 457 LLGSVVFIHRQELITTLYIGFLGLIFSSYFVYLAEKDAVNESGRVEFGSYADALWWGVVT 516

Query: 310 VTTIGYGDKVPQTWVGKTIASCFSVFAISFFALPAGILGSGFALKVQQKQRQKHFNRQIP 369
           VTTIGYGDKVPQTWVGKTIASCFSVFAISFFALPAGILGSGFALKVQQKQRQKHFNRQIP
Sbjct: 517 VTTIGYGDKVPQTWVGKTIASCFSVFAISFFALPAGILGSGFALKVQQKQRQKHFNRQIP 576

Query: 370 AAASLIQTAWRCYAAENPDSSTWKIYIRKAPRSHTLLSPSPKPKKSVVVKKKKFKLDKDN 429
           AAASLIQTAWRCYAAENPDSSTWKIY+RK  RSH LLSPSPKPKKSVV+KKKKFKLDKDN
Sbjct: 577 AAASLIQTAWRCYAAENPDSSTWKIYVRKPSRSHALLSPSPKPKKSVVIKKKKFKLDKDN 636

Query: 430 GVTPGEKMLTVPHITCDPPEERRLDHFSVDGYDSSVRKSPTLLEVSMPHFMRTNSFAEDL 489
           GV+PGEKMLTVPHITCDPPEERRLDHFSVDGYDSSVRKSPTLLEVS PHFMRTNSFAEDL
Sbjct: 637 GVSPGEKMLTVPHITCDPPEERRLDHFSVDGYDSSVRKSPTLLEVSTPHFMRTNSFAEDL 696

Query: 490 DLEGETLLTPITHISQLREHHRATIKVIRRMQYFVAKKKFQQARKPYDVRDVIEQYSQGH 549
           DLEGETLLTPITHISQLREHHRATIKVIRRMQYFVAKKKFQQARKPYDVRDVIEQYSQGH
Sbjct: 697 DLEGETLLTPITHISQLREHHRATIKVIRRMQYFVAKKKFQQARKPYDVRDVIEQYSQGH 756

Query: 550 LNLMVRIKELQRRLDQSIGKPSLFISVSEKSKDRGSNTIGARLNRVEDKVTQLDQRLALI 609
           LNLMVRIKELQRRLDQSIGKPSLFISVSEKSKDRGSNTIGARLNRVEDKVTQLDQRLALI
Sbjct: 757 LNLMVRIKELQRRLDQSIGKPSLFISVSEKSKDRGSNTIGARLNRVEDKVTQLDQRLALI 816

Query: 610 TDMLHQLLSLHGGSTPGSGGPPREGGAHITQPCGSGGSVDPELFLPSNTLPTYEQLTVPR 669
           TDMLHQLLSLHGGS PGSGGPPREGG H+TQPCGSGGSVDPELFLPSN LPTYEQLTVPR
Sbjct: 817 TDMLHQLLSLHGGSPPGSGGPPREGGVHVTQPCGSGGSVDPELFLPSNALPTYEQLTVPR 876

Query: 670 RGPDEGS 676
           RGPDEGS
Sbjct: 877 RGPDEGS 883


>gi355751863
          Length = 546

 Score = 1018 bits (2631), Expect = 0.0,   Method: Compositional matrix adjust.
 Identities = 533/547 (97%), Positives = 538/547 (98%), Gaps = 1/547 (0%)

Query: 130 FLIVLVCLIFSVLSTIEQYAALATGTLFWMEIVLVVFFGTEYVVRLWSAGCRSKYVGLWG 189
           FLIVLVCLIFSVLSTIEQYAALATGTLFWMEIVLVVFFGTEYVVRLWSAGCRSKYVGLWG
Sbjct: 1   FLIVLVCLIFSVLSTIEQYAALATGTLFWMEIVLVVFFGTEYVVRLWSAGCRSKYVGLWG 60

Query: 190 RLRFARKPISIIDLIVVVASMVVLCVGSKGQVFATSAIRGIRFLQILRMLHVDRQGGTWR 249
           RLRFARKPISIIDLIVVVASMVVLCVGSKGQVFATSAIRGIRFLQILRMLHVDRQGGTWR
Sbjct: 61  RLRFARKPISIIDLIVVVASMVVLCVGSKGQVFATSAIRGIRFLQILRMLHVDRQGGTWR 120

Query: 250 LLGSVVFIHRQELITTLYIGFLGLIFSSYFVYLAEKDAVNESGRVEFGSYADALWWGVVT 309
           LLGSVVFIHRQELITTLYIGFLGLIFSSYFVYLAEKDAVNESGRVEFGSYADALWWGVVT
Sbjct: 121 LLGSVVFIHRQELITTLYIGFLGLIFSSYFVYLAEKDAVNESGRVEFGSYADALWWGVVT 180

Query: 310 VTTIGYGDKVPQTWVGKTIASCFSVFAISFFALPAGILGSGFALKVQQKQRQKHFNRQIP 369
           VTTIGYGDKVPQTWVGKTIASCFSVFAISFFALPAGILGSGFALKVQQKQRQKHFNRQIP
Sbjct: 181 VTTIGYGDKVPQTWVGKTIASCFSVFAISFFALPAGILGSGFALKVQQKQRQKHFNRQIP 240

Query: 370 AAASLIQTAWRCYAAENPDSSTWKIYIRKAPRSHTLLSPSPKPKKSVVVKKKKFKLDKDN 429
           AAASLIQTAWRCYAAENPDSSTWKIY+RK  RSH LLSPSPKPKKSVV+KKKKFKLDKDN
Sbjct: 241 AAASLIQTAWRCYAAENPDSSTWKIYVRKPSRSHALLSPSPKPKKSVVIKKKKFKLDKDN 300

Query: 430 GVTPGEKMLTVPHITCDPPEERRLDHFSVDGYDSSVRKSPTLLEVSMPHFMRTNSFAEDL 489
           GV+PGEKMLTVPHITCDPPEERRLDHFSVDGYDSSVRKSPTLLEVS PHFMRTNSFAEDL
Sbjct: 301 GVSPGEKMLTVPHITCDPPEERRLDHFSVDGYDSSVRKSPTLLEVSTPHFMRTNSFAEDL 360

Query: 490 DLEGETLLTPITHISQLREHHRATIKVIRRMQYFVAKKKFQQARKPYDVRDVIEQYSQGH 549
           DLEGETLLTPITHISQLREHHRATIKVIRRMQYFVAKKKFQQARKPYDVRDVIEQYSQGH
Sbjct: 361 DLEGETLLTPITHISQLREHHRATIKVIRRMQYFVAKKKFQQARKPYDVRDVIEQYSQGH 420

Query: 550 LNLMVRIKELQRRLDQSIGKPSLFISVSEKSKDRGSNTIGARLNRVEDKVTQLDQRLALI 609
           LNLMVRIKELQRRLDQSIGKPSLFISVSEKSKDRGSNTIGARLNRVEDKVTQLDQRLALI
Sbjct: 421 LNLMVRIKELQRRLDQSIGKPSLFISVSEKSKDRGSNTIGARLNRVEDKVTQLDQRLALI 480

Query: 610 TDMLHQLLSLHGGSTPGSGGPPREGGAHITQPCGSGGSVDPELFLPSNTLPTYEQLTVPR 669
           TDMLHQLLSLHGGS PGSGGPPREGG H+TQPCGS G +DPELFLPSN LPTYEQLTVPR
Sbjct: 481 TDMLHQLLSLHGGSPPGSGGPPREGGVHVTQPCGS-GRLDPELFLPSNALPTYEQLTVPR 539

Query: 670 RGPDEGS 676
           RGPDEGS
Sbjct: 540 RGPDEGS 546


>gi363734282
          Length = 668

 Score = 1014 bits (2621), Expect = 0.0,   Method: Compositional matrix adjust.
 Identities = 538/684 (78%), Positives = 585/684 (85%), Gaps = 27/684 (3%)

Query: 3   AASSPPRAERKRWGWGRLPGARRGSAGLAKKCPFSLELAEGGPAGGALYAPIAPGAPGPA 62
           ++SSPP   R R   GRL   R+GS    KK P SLELAE  P   A YAP+ P A G  
Sbjct: 2   SSSSPPGEHRSR-SLGRLSLPRKGSMTPGKK-PSSLELAESVP--NAHYAPL-PEAQGGQ 56

Query: 63  PPASPAAPAA----PPVASDL------GPRPPVSLDPRVSIYSTRRPVLARTHVQGRVYN 112
           PPA     AA    P V S++        RPPVSLDPRVSIYS R+P+L+R+++QGRVYN
Sbjct: 57  PPAGSGPGAARERPPHVRSEVVVVGAESARPPVSLDPRVSIYSLRKPLLSRSNIQGRVYN 116

Query: 113 FLERPTGWKCFVYHFAVFLIVLVCLIFSVLSTIEQYAALATGTLFWMEIVLVVFFGTEYV 172
           FLERPTGWKCFVYHF VFLIVL+CLIFSVLSTIEQYAALATGTLFWMEIVLVVFFGTEYV
Sbjct: 117 FLERPTGWKCFVYHFTVFLIVLICLIFSVLSTIEQYAALATGTLFWMEIVLVVFFGTEYV 176

Query: 173 VRLWSAGCRSKYVGLWGRLRFARKPISIIDLIVVVASMVVLCVGSKGQVFATSAIRGIRF 232
           VRLWSAGCRSKYVG+WGRLRFARKPISIIDLIVVVASM+VLCVGSKGQVFATSAIRGIRF
Sbjct: 177 VRLWSAGCRSKYVGIWGRLRFARKPISIIDLIVVVASMIVLCVGSKGQVFATSAIRGIRF 236

Query: 233 LQILRMLHVDRQGGTWRLLGSVVFIHRQELITTLYIGFLGLIFSSYFVYLAEKDAVNESG 292
           LQILRMLHVDRQGGTWRLLGSVVFIHRQELITTLYIGFLGLIFSSYFVYLAEKDAVN+SG
Sbjct: 237 LQILRMLHVDRQGGTWRLLGSVVFIHRQELITTLYIGFLGLIFSSYFVYLAEKDAVNDSG 296

Query: 293 RVEFGSYADALWWGVVTVTTIGYGDKVPQTWVGKTIASCFSVFAISFFALPAGILGSGFA 352
             EFGSYADALWWGVVTVTTIGYGDKVPQTW+GKTIASCFSVFAISFFALPAGILGSGFA
Sbjct: 297 ETEFGSYADALWWGVVTVTTIGYGDKVPQTWIGKTIASCFSVFAISFFALPAGILGSGFA 356

Query: 353 LKVQQKQRQKHFNRQIPAAASLIQTAWRCYAAENPDSSTWKIYIRKAPRSHTLLSPSPKP 412
           LKVQQKQRQKHFNRQIPAAASLIQTAWRCYAAENPDSSTWKIYIR+  R++ LLSPSPKP
Sbjct: 357 LKVQQKQRQKHFNRQIPAAASLIQTAWRCYAAENPDSSTWKIYIRRPARNYHLLSPSPKP 416

Query: 413 KKSVVVKKKKFKLDKDNGVTPGEKMLTVPHITCDPPEERRLDHFSVDGYDSSVRKSPTLL 472
           KKSV+VKKKKFKLDKDNG +  +KMLTVPHIT D   + +   F  D Y++SV+KSPT L
Sbjct: 417 KKSVMVKKKKFKLDKDNGPSSPDKMLTVPHITYDHVTDDKKPDFCFDTYENSVKKSPTFL 476

Query: 473 EVSMPHFMRTNSFAEDLDLEGETLLTPITHISQLREHHRATIKVIRRMQYFVAKKKFQQA 532
           +V+   F+RTNSFA++LDLEGETLLTPITHISQLREHHRA IKVIRRMQYFVAKKKFQQA
Sbjct: 477 DVNTGPFIRTNSFADELDLEGETLLTPITHISQLREHHRAAIKVIRRMQYFVAKKKFQQA 536

Query: 533 RKPYDVRDVIEQYSQGHLNLMVRIKELQRRLDQSIGKPSLFISVSEKSKDRGSNTIGARL 592
           RKPYDVRDVIEQYSQGHLNLMVRIKELQRRLDQSIGKPSLFISVSEKSKDRG+NTIGARL
Sbjct: 537 RKPYDVRDVIEQYSQGHLNLMVRIKELQRRLDQSIGKPSLFISVSEKSKDRGNNTIGARL 596

Query: 593 NRVEDKVTQLDQRLALITDMLHQLLSLHGGSTPGSGGPPREGGAHITQPCGSGGSVDPEL 652
           NRVEDKVTQ+DQ+L LIT+MLH+L+S H           R+ G +  +    G SV+ +L
Sbjct: 597 NRVEDKVTQMDQKLNLITEMLHRLVSSH----------QRDQGNN--RSSQRGNSVNSDL 644

Query: 653 FLPSNTLPTYEQLTVPRRGPDEGS 676
           F+P+NTLPTYEQLTVP R  D+ S
Sbjct: 645 FIPNNTLPTYEQLTVPERNEDDIS 668


>gi73983539
          Length = 888

 Score = 1001 bits (2587), Expect = 0.0,   Method: Compositional matrix adjust.
 Identities = 500/548 (91%), Positives = 516/548 (94%), Gaps = 5/548 (0%)

Query: 130 FLIVLVCLIFSVLSTIEQYAALATGTLFWMEIVLVVFFGTEYVVRLWSAGCRSKYVGLWG 189
           FLIVLVCLIFSVLSTIEQY ALATGTLFWMEIVLVVFFGTEYVVRLWSAGCRSKYVG+WG
Sbjct: 345 FLIVLVCLIFSVLSTIEQYVALATGTLFWMEIVLVVFFGTEYVVRLWSAGCRSKYVGIWG 404

Query: 190 RLRFARKPISIIDLIVVVASMVVLCVGSKGQVFATSAIRGIRFLQILRMLHVDRQGGTWR 249
           RLRFARKPISIIDLIVV+ASMVVLCVGSKGQVFATSAIRGIRFLQILRMLHVDRQGGTWR
Sbjct: 405 RLRFARKPISIIDLIVVLASMVVLCVGSKGQVFATSAIRGIRFLQILRMLHVDRQGGTWR 464

Query: 250 LLGSVVFIHRQELITTLYIGFLGLIFSSYFVYLAEKDAVNESGRVEFGSYADALWWGVVT 309
           LLGSVVFIHRQELITTLYIGFLGLIFSSYFVYLAEKDAVN+SG+VEFGSYADALWWGVVT
Sbjct: 465 LLGSVVFIHRQELITTLYIGFLGLIFSSYFVYLAEKDAVNDSGQVEFGSYADALWWGVVT 524

Query: 310 VTTIGYGDKVPQTWVGKTIASCFSVFAISFFALPAGILGSGFALKVQQKQRQKHFNRQIP 369
           VTTIGYGDKVPQTWVGKTIASCFSVFAISFFALPAGILGSGFALKVQQKQRQKHFNRQIP
Sbjct: 525 VTTIGYGDKVPQTWVGKTIASCFSVFAISFFALPAGILGSGFALKVQQKQRQKHFNRQIP 584

Query: 370 AAASLIQTAWRCYAAENPDSSTWKIYIRKAPRSHTLLSPSPKPKKSVVVKKKKFKLDKDN 429
           AAASLIQTAWRCYAAENPDSSTWKIY+RK  RSH LLSPSPKPKKSV+VK+KKFK DKDN
Sbjct: 585 AAASLIQTAWRCYAAENPDSSTWKIYVRKPARSHALLSPSPKPKKSVMVKRKKFKQDKDN 644

Query: 430 GVTPGEKMLTVPHITCDP-PEERRLDHFSVDGYDSSVRKSPTLLEVSMPHFMRTNSFAED 488
           GV+PGEKMLTVPHITC+P  EERR DHFSVD  DSSV+KSP LLEVS  HFMRTNSFAED
Sbjct: 645 GVSPGEKMLTVPHITCEPVSEERRPDHFSVDNCDSSVKKSPMLLEVSTAHFMRTNSFAED 704

Query: 489 LDLEGETLLTPITHISQLREHHRATIKVIRRMQYFVAKKKFQQARKPYDVRDVIEQYSQG 548
           LDLEGETLL PITH+SQLREHHRATIKVIRRMQYFVAKKKFQQARKPYDVRDVIEQYSQG
Sbjct: 705 LDLEGETLLAPITHVSQLREHHRATIKVIRRMQYFVAKKKFQQARKPYDVRDVIEQYSQG 764

Query: 549 HLNLMVRIKELQRRLDQSIGKPSLFISVSEKSKDRGSNTIGARLNRVEDKVTQLDQRLAL 608
           HLNLMVRIKELQRRLDQSIGKPSLFISVSEKSKDRGSNTIGARLNRVEDKVTQLDQRL L
Sbjct: 765 HLNLMVRIKELQRRLDQSIGKPSLFISVSEKSKDRGSNTIGARLNRVEDKVTQLDQRLVL 824

Query: 609 ITDMLHQLLSLHGGSTPGSGGPPREGGAHITQPCGSGGSVDPELFLPSNTLPTYEQLTVP 668
           ITDMLHQLLSL+ G     G PP   G  + QPC    S++PELFLPSNTLPTYEQLTVP
Sbjct: 825 ITDMLHQLLSLYHGGP-PGGRPPSGSGVQVVQPC---SSINPELFLPSNTLPTYEQLTVP 880

Query: 669 RRGPDEGS 676
           RRGP+EGS
Sbjct: 881 RRGPEEGS 888


>gi149061769
          Length = 546

 Score =  983 bits (2542), Expect = 0.0,   Method: Compositional matrix adjust.
 Identities = 499/549 (90%), Positives = 519/549 (94%), Gaps = 7/549 (1%)

Query: 128 AVFLIVLVCLIFSVLSTIEQYAALATGTLFWMEIVLVVFFGTEYVVRLWSAGCRSKYVGL 187
           A FLIVLVCLIFSVLSTIEQYAALATGTLFWMEIVLVVFFGTEYVVRLWSAGCRSKYVG+
Sbjct: 5   ANFLIVLVCLIFSVLSTIEQYAALATGTLFWMEIVLVVFFGTEYVVRLWSAGCRSKYVGI 64

Query: 188 WGRLRFARKPISIIDLIVVVASMVVLCVGSKGQVFATSAIRGIRFLQILRMLHVDRQGGT 247
           WGRLRFARKPISIIDLIVVVASMVVLCVGSKGQVFATSAIRGIRFLQILRMLHVDRQGGT
Sbjct: 65  WGRLRFARKPISIIDLIVVVASMVVLCVGSKGQVFATSAIRGIRFLQILRMLHVDRQGGT 124

Query: 248 WRLLGSVVFIHRQELITTLYIGFLGLIFSSYFVYLAEKDAVNESGRVEFGSYADALWWGV 307
           WRLLGSVVFIHRQELITTLYIGFLGLIFSSYFVYLAEKDAVNESGR+EFGSYADALWWGV
Sbjct: 125 WRLLGSVVFIHRQELITTLYIGFLGLIFSSYFVYLAEKDAVNESGRIEFGSYADALWWGV 184

Query: 308 VTVTTIGYGDKVPQTWVGKTIASCFSVFAISFFALPAGILGSGFALKVQQKQRQKHFNRQ 367
           VTVTTIGYGDKVPQTWVGKTIASCFSVFAISFFALPAGILGSGFALKVQQKQRQKHFNRQ
Sbjct: 185 VTVTTIGYGDKVPQTWVGKTIASCFSVFAISFFALPAGILGSGFALKVQQKQRQKHFNRQ 244

Query: 368 IPAAASLIQTAWRCYAAENPDSSTWKIYIRKAPRSHTLLSPSPKPKKSVVVKKKKFKLDK 427
           IPAAASLIQTAWRCYAAENPDSSTWKIY+RK  RSHTLLSPSPKPKKSV+VKKKKFKLDK
Sbjct: 245 IPAAASLIQTAWRCYAAENPDSSTWKIYVRKPARSHTLLSPSPKPKKSVMVKKKKFKLDK 304

Query: 428 DNGVTPGEKMLTVPHITCDPPEERRLDHFSVDGYDSSVRKSPTLLEVSMPHFMRTNSFAE 487
           DNG++PGEK+  VPHITCDPPE+RR DHFS+DGYDSSVRKSPTLLEVS PHF+RTNSFAE
Sbjct: 305 DNGLSPGEKIFNVPHITCDPPEDRRPDHFSIDGYDSSVRKSPTLLEVSTPHFLRTNSFAE 364

Query: 488 DLDLEGETLLTPITHISQLREHHRATIKVIRRMQYFVAKKKFQQARKPYDVRDVIEQYSQ 547
           DLDLEGETLLTPITH+SQLR+HHRATIKVIRRMQYFVAKKKFQQARKPYDVRDVIEQYSQ
Sbjct: 365 DLDLEGETLLTPITHVSQLRDHHRATIKVIRRMQYFVAKKKFQQARKPYDVRDVIEQYSQ 424

Query: 548 GHLNLMVRIKELQRRLDQSIGKPSLFISVSEKSKDRGSNTIGARLNRVEDKVTQLDQRLA 607
           GHLNLMVRIKELQRRLDQSIGKPSLFI +SEKSKDRGSNTIGARLNRVEDKVTQLDQRL 
Sbjct: 425 GHLNLMVRIKELQRRLDQSIGKPSLFIPISEKSKDRGSNTIGARLNRVEDKVTQLDQRLV 484

Query: 608 LITDMLHQLLSLHGGSTPGSGGPPREGGAHITQPCGSGGSVDPELFLPSNTLPTYEQLTV 667
           +ITDMLHQLLSL        GGP     + +      GGS++PELFLPSN+LPTYEQLTV
Sbjct: 485 IITDMLHQLLSLQ------QGGPTCNNRSQVV-ASDEGGSINPELFLPSNSLPTYEQLTV 537

Query: 668 PRRGPDEGS 676
           P+ GPDEGS
Sbjct: 538 PQTGPDEGS 546


>gi224050878
          Length = 617

 Score =  979 bits (2531), Expect = 0.0,   Method: Compositional matrix adjust.
 Identities = 500/601 (83%), Positives = 535/601 (89%), Gaps = 13/601 (2%)

Query: 76  ASDLGPRPPVSLDPRVSIYSTRRPVLARTHVQGRVYNFLERPTGWKCFVYHFAVFLIVLV 135
            S +  RPPVSLDPRVSIYS R+P+L+R+ VQGRVYNFLERPTGWKCFVYHF VFLIVL+
Sbjct: 30  VSSVSTRPPVSLDPRVSIYSLRKPLLSRSSVQGRVYNFLERPTGWKCFVYHFTVFLIVLI 89

Query: 136 CLIFSVLSTIEQYAALATGTLFWMEIVLVVFFGTEYVVRLWSAGCRSKYVGLWGRLRFAR 195
           CLIFSVLSTIEQYAALATGTLFWMEIVLVVFFGTEYVVRLWSAGCRSKYVG+WGRLRFAR
Sbjct: 90  CLIFSVLSTIEQYAALATGTLFWMEIVLVVFFGTEYVVRLWSAGCRSKYVGIWGRLRFAR 149

Query: 196 KPISIIDLIVVVASMVVLCVGSKGQVFATSAIRGIRFLQILRMLHVDRQGGTWRLLGSVV 255
           KPISIIDLIVVVASM+VLCVGSKGQVFATSAIRGIRFLQILRMLHVDRQGGTWRLLGSVV
Sbjct: 150 KPISIIDLIVVVASMIVLCVGSKGQVFATSAIRGIRFLQILRMLHVDRQGGTWRLLGSVV 209

Query: 256 FIHRQELITTLYIGFLGLIFSSYFVYLAEKDAVNESGRVEFGSYADALWWGVVTVTTIGY 315
           FIHRQELITTLYIGFLGLIFSSYFVYLAEKDAVN+SG  EFGSYADALWWGVVTVTTIGY
Sbjct: 210 FIHRQELITTLYIGFLGLIFSSYFVYLAEKDAVNDSGETEFGSYADALWWGVVTVTTIGY 269

Query: 316 GDKVPQTWVGKTIASCFSVFAISFFALPAGILGSGFALKVQQKQRQKHFNRQIPAAASLI 375
           GDKVPQTW+GKTIASCFSVFAISFFALPAGILGSGFALKVQQKQRQKHFNRQIPAAASLI
Sbjct: 270 GDKVPQTWIGKTIASCFSVFAISFFALPAGILGSGFALKVQQKQRQKHFNRQIPAAASLI 329

Query: 376 QTAWRCYAAENPDSSTWKIYIRKAPRSHTLLSPSPKPKKSVVVKKKKFKLDKDNGVTPGE 435
           QTAWRCYAAENPDSSTWKIYIRK  R++ LLSPSPKPKKSV+VKKKKFKLDKDNG +  +
Sbjct: 330 QTAWRCYAAENPDSSTWKIYIRKPARNYHLLSPSPKPKKSVMVKKKKFKLDKDNGPSSPD 389

Query: 436 KMLTVPHITCDPPEERRLDHFSVDGYDSSVRKSPTLLEVSMPHFMRTNSFAEDLDLEGET 495
           +ML +PHIT D   E R   FS + +++SV+KSP  L+VS   F+RT+SFA++LDLEGET
Sbjct: 390 RMLAIPHITYDHVAEDRKTDFSFEPFENSVKKSPAFLDVSTGPFIRTSSFADELDLEGET 449

Query: 496 LLTPITHISQLREHHRATIKVIRRMQYFVAKKKFQQARKPYDVRDVIEQYSQGHLNLMVR 555
           LLTPITHISQLREHHRA IKVIRRMQYFVAKKKFQQARKPYDVRDVIEQYSQGHLNLMVR
Sbjct: 450 LLTPITHISQLREHHRAAIKVIRRMQYFVAKKKFQQARKPYDVRDVIEQYSQGHLNLMVR 509

Query: 556 IKELQRRLDQSIGKPSLFISVSEKSKDRGSNTIGARLNRVEDKVTQLDQRLALITDMLHQ 615
           IKELQRRLDQSIGKPSLFISVSEKSKDRG+NTIGARLNRVEDKVTQ+DQ+L LITDMLH 
Sbjct: 510 IKELQRRLDQSIGKPSLFISVSEKSKDRGNNTIGARLNRVEDKVTQMDQKLNLITDMLHH 569

Query: 616 LLSLHGGSTPGSGGPPREGGAHITQPCGSGGSVDPELFLPSNTLPTYEQLTVPRRGPDEG 675
           L+S             R+ G          G+   ELFLP+NTLPTYEQLTVP    D+ 
Sbjct: 570 LVS-------------RQQGDQGNNRSSQRGNNSSELFLPNNTLPTYEQLTVPGGNEDDI 616

Query: 676 S 676
           S
Sbjct: 617 S 617


>gi354491981
          Length = 545

 Score =  979 bits (2531), Expect = 0.0,   Method: Compositional matrix adjust.
 Identities = 495/548 (90%), Positives = 511/548 (93%), Gaps = 7/548 (1%)

Query: 129 VFLIVLVCLIFSVLSTIEQYAALATGTLFWMEIVLVVFFGTEYVVRLWSAGCRSKYVGLW 188
           +FLIVLVCLIFSVLSTIEQYAALATGTLFWMEIVLVVFFGTEYVVRLWSAGCRSKYVG+W
Sbjct: 5   LFLIVLVCLIFSVLSTIEQYAALATGTLFWMEIVLVVFFGTEYVVRLWSAGCRSKYVGIW 64

Query: 189 GRLRFARKPISIIDLIVVVASMVVLCVGSKGQVFATSAIRGIRFLQILRMLHVDRQGGTW 248
           GRLRFARKPISIIDLIVVVASMVVLCVGSKGQVFATSAIRGIRFLQILRMLHVDRQGGTW
Sbjct: 65  GRLRFARKPISIIDLIVVVASMVVLCVGSKGQVFATSAIRGIRFLQILRMLHVDRQGGTW 124

Query: 249 RLLGSVVFIHRQELITTLYIGFLGLIFSSYFVYLAEKDAVNESGRVEFGSYADALWWGVV 308
           RLLGSVVFIHRQELITTLYIGFLGLIFSSYFVYLAEKDAVNESGR+EFGSYADALWWGVV
Sbjct: 125 RLLGSVVFIHRQELITTLYIGFLGLIFSSYFVYLAEKDAVNESGRIEFGSYADALWWGVV 184

Query: 309 TVTTIGYGDKVPQTWVGKTIASCFSVFAISFFALPAGILGSGFALKVQQKQRQKHFNRQI 368
           TVTTIGYGDKVPQTWVGKTIASCFSVFAISFFALPAGILGSGFALKVQQKQRQKHFNRQI
Sbjct: 185 TVTTIGYGDKVPQTWVGKTIASCFSVFAISFFALPAGILGSGFALKVQQKQRQKHFNRQI 244

Query: 369 PAAASLIQTAWRCYAAENPDSSTWKIYIRKAPRSHTLLSPSPKPKKSVVVKKKKFKLDKD 428
           PAAASLIQTAWRCYAAEN DSSTWKIY+RK  RSH LLSPSPKPKKS +VKKKKFKLDKD
Sbjct: 245 PAAASLIQTAWRCYAAENTDSSTWKIYVRKPSRSHVLLSPSPKPKKSAMVKKKKFKLDKD 304

Query: 429 NGVTPGEKMLTVPHITCDPPEERRLDHFSVDGYDSSVRKSPTLLEVSMPHFMRTNSFAED 488
           NG+ PG+KM  VPHIT DPPE+RR DHFS+DGYDSSVRKSPTLLEVS PHF+RTNSFAED
Sbjct: 305 NGMNPGDKMFNVPHITYDPPEDRRPDHFSIDGYDSSVRKSPTLLEVSTPHFLRTNSFAED 364

Query: 489 LDLEGETLLTPITHISQLREHHRATIKVIRRMQYFVAKKKFQQARKPYDVRDVIEQYSQG 548
           LDLEGETLLTPITH+SQLREHHRATIKVIRRMQYFVAKKKFQQARKPYDVRDVIEQYSQG
Sbjct: 365 LDLEGETLLTPITHVSQLREHHRATIKVIRRMQYFVAKKKFQQARKPYDVRDVIEQYSQG 424

Query: 549 HLNLMVRIKELQRRLDQSIGKPSLFISVSEKSKDRGSNTIGARLNRVEDKVTQLDQRLAL 608
           HLNLMVRIKELQRRLDQSIGKPSLFI +SEKSKDRGSNTIGARLNRVEDKVTQLDQRL  
Sbjct: 425 HLNLMVRIKELQRRLDQSIGKPSLFIPISEKSKDRGSNTIGARLNRVEDKVTQLDQRLVT 484

Query: 609 ITDMLHQLLSLHGGSTPGSGGPPREGGAHITQPCGSGGSVDPELFLPSNTLPTYEQLTVP 668
           ITDMLHQLLSLH G        P             GGS++PELFLPSN+LPTYEQLTVP
Sbjct: 485 ITDMLHQLLSLHQGD-------PICNSRRQMMASDEGGSINPELFLPSNSLPTYEQLTVP 537

Query: 669 RRGPDEGS 676
           R GP+EGS
Sbjct: 538 RVGPEEGS 545


>gi296471396
          Length = 553

 Score =  978 bits (2529), Expect = 0.0,   Method: Compositional matrix adjust.
 Identities = 498/548 (90%), Positives = 516/548 (94%), Gaps = 3/548 (0%)

Query: 130 FLIVLVCLIFSVLSTIEQYAALATGTLFWMEIVLVVFFGTEYVVRLWSAGCRSKYVGLWG 189
           FLIVLVCLIFSVLSTIEQY ALATGTLFWMEIVLVVFFGTEYVVRLWSAGCRSKYVG+WG
Sbjct: 8   FLIVLVCLIFSVLSTIEQYVALATGTLFWMEIVLVVFFGTEYVVRLWSAGCRSKYVGIWG 67

Query: 190 RLRFARKPISIIDLIVVVASMVVLCVGSKGQVFATSAIRGIRFLQILRMLHVDRQGGTWR 249
           RLRFARKPISIIDLIVVVASMVVLCVGSKGQVFATSAIRGIRFLQILRMLHVDRQGGTWR
Sbjct: 68  RLRFARKPISIIDLIVVVASMVVLCVGSKGQVFATSAIRGIRFLQILRMLHVDRQGGTWR 127

Query: 250 LLGSVVFIHRQELITTLYIGFLGLIFSSYFVYLAEKDAVNESGRVEFGSYADALWWGVVT 309
           LLGSVVFIHRQELITTLYIGFLGLIFSSYFVYLAEKDAVNESG+VEFGSYADALWWGVVT
Sbjct: 128 LLGSVVFIHRQELITTLYIGFLGLIFSSYFVYLAEKDAVNESGQVEFGSYADALWWGVVT 187

Query: 310 VTTIGYGDKVPQTWVGKTIASCFSVFAISFFALPAGILGSGFALKVQQKQRQKHFNRQIP 369
           VTTIGYGDKVPQTWVGKTIASCFSVFAISFFALPAGILGSGFALKVQQKQRQKHFNRQIP
Sbjct: 188 VTTIGYGDKVPQTWVGKTIASCFSVFAISFFALPAGILGSGFALKVQQKQRQKHFNRQIP 247

Query: 370 AAASLIQTAWRCYAAENPDSSTWKIYIRKAPRSHTLLSPSPKPKKSVVVKKKKFKLDKDN 429
           AAASLIQTAWRCYAAENPDSSTWKIY+RK  R+H LLSPSPKPKKS +VKKKKFKLDKDN
Sbjct: 248 AAASLIQTAWRCYAAENPDSSTWKIYVRKPSRNHALLSPSPKPKKSAMVKKKKFKLDKDN 307

Query: 430 GVTPGEKMLTVPHITCDP-PEERRLDHFSVDGYDSSVRKSPTLLEVSMPHFMRTNSFAED 488
           GV+PGEK L VPHITCDP  E+RR + FSVDGYDS+V+KSPTLLEVS  HFMRTNSFAED
Sbjct: 308 GVSPGEKALVVPHITCDPVAEDRRPEPFSVDGYDSTVKKSPTLLEVSTAHFMRTNSFAED 367

Query: 489 LDLEGETLLTPITHISQLREHHRATIKVIRRMQYFVAKKKFQQARKPYDVRDVIEQYSQG 548
           LDL+GE LLTPITH+SQLREHHRATIKVIRRMQYFVAKKKFQQARKPYDVRDVIEQYSQG
Sbjct: 368 LDLDGEALLTPITHVSQLREHHRATIKVIRRMQYFVAKKKFQQARKPYDVRDVIEQYSQG 427

Query: 549 HLNLMVRIKELQRRLDQSIGKPSLFISVSEKSKDRGSNTIGARLNRVEDKVTQLDQRLAL 608
           HLNLMVRIKELQRRLDQSIGKPSLFISVSEK+KDRGSN+IGARLNRVEDKVTQLDQRL L
Sbjct: 428 HLNLMVRIKELQRRLDQSIGKPSLFISVSEKTKDRGSNSIGARLNRVEDKVTQLDQRLVL 487

Query: 609 ITDMLHQLLSLHGGSTPGSGGPPREGGAHITQPCGSGGSVDPELFLPSNTLPTYEQLTVP 668
           ITDMLHQLL+L  G  P +G PP   GA   QP  SGGS++PELFLPSN LPTYEQLTVP
Sbjct: 488 ITDMLHQLLALQNGGPP-AGRPPSTAGAQAVQP-SSGGSINPELFLPSNALPTYEQLTVP 545

Query: 669 RRGPDEGS 676
             GPDEGS
Sbjct: 546 HGGPDEGS 553


>gi327260089
          Length = 674

 Score =  977 bits (2526), Expect = 0.0,   Method: Compositional matrix adjust.
 Identities = 513/680 (75%), Positives = 565/680 (83%), Gaps = 32/680 (4%)

Query: 9   RAERKRWGWGRLPG-ARRGSAGLAKKCPFSLELAEGGPAGGALYAPIAPGAPGPAPPASP 67
           +AER+RW   R    +++GS       P +LELAE  P   A YAP +  AP P  P SP
Sbjct: 15  KAERRRWTLERFSVLSKKGSLK-----PAALELAENAP--DARYAPFSLSAPSPPAPHSP 67

Query: 68  AAPAAPP----------VASDLGPRPPVSLDPRVSIYSTRRPVLARTHVQGRVYNFLERP 117
                            V +   PRP ++LDPRVSIYS RRP+L+R+H+QGRVYNFLERP
Sbjct: 68  PGGGGGGEEAEAAAARVVMNADFPRPSLNLDPRVSIYSARRPLLSRSHIQGRVYNFLERP 127

Query: 118 TGWKCFVYHFAVFLIVLVCLIFSVLSTIEQYAALATGTLFWMEIVLVVFFGTEYVVRLWS 177
           TGWKCFVYHF VFLIVLVCLIFSVLSTI+QYA LATGTLFWMEIVLVVFFGTEYVVRLWS
Sbjct: 128 TGWKCFVYHFTVFLIVLVCLIFSVLSTIDQYATLATGTLFWMEIVLVVFFGTEYVVRLWS 187

Query: 178 AGCRSKYVGLWGRLRFARKPISIIDLIVVVASMVVLCVGSKGQVFATSAIRGIRFLQILR 237
           +GCRSKYVGLWGRLRFARKPISIIDLIVVVASM+VLCVGSKGQVFATSAIRGIRFLQILR
Sbjct: 188 SGCRSKYVGLWGRLRFARKPISIIDLIVVVASMIVLCVGSKGQVFATSAIRGIRFLQILR 247

Query: 238 MLHVDRQGGTWRLLGSVVFIHRQELITTLYIGFLGLIFSSYFVYLAEKDAVNESGRVEFG 297
           MLHVDRQGGTWRLLGSVVFIHRQELITTLYIGFLGLIFSSYFVYLAEKDAVN+SG  EF 
Sbjct: 248 MLHVDRQGGTWRLLGSVVFIHRQELITTLYIGFLGLIFSSYFVYLAEKDAVNDSGNHEFS 307

Query: 298 SYADALWWGVVTVTTIGYGDKVPQTWVGKTIASCFSVFAISFFALPAGILGSGFALKVQQ 357
           SYADALWWGVVTVTTIGYGDKVPQTW+GKTIASCFSVFAISFFALPAGILGSGFALKVQQ
Sbjct: 308 SYADALWWGVVTVTTIGYGDKVPQTWIGKTIASCFSVFAISFFALPAGILGSGFALKVQQ 367

Query: 358 KQRQKHFNRQIPAAASLIQTAWRCYAAENPDSSTWKIYIRKAPRSHTLLSPSPKPKKSVV 417
           KQRQKHFNRQIPAAASLIQTAWRCYA+ENPDSSTWKIYI+K  R++ L+SPSPKPKK  +
Sbjct: 368 KQRQKHFNRQIPAAASLIQTAWRCYASENPDSSTWKIYIKKPSRNYHLMSPSPKPKKMGM 427

Query: 418 VKKKKFKLDKDNGVTPGEKMLTVPHITCDPP-EERRLDHFSVDGYDSSVRKSPTLLEVSM 476
           VKKKKFK +KDNG T  +K+L VP IT D   +ER+ D+F +D YD+SV+++   L+V+ 
Sbjct: 428 VKKKKFKSEKDNGSTSPDKILPVPQITFDHAVDERKSDNFHLDPYDNSVKRNSPFLDVNT 487

Query: 477 PHFMRTNSFAEDLDLEGETLLTPITHISQLREHHRATIKVIRRMQYFVAKKKFQQARKPY 536
             F+RTNSFA++LDLEGETLLTPITHIS LREHHR+ IKVIRRMQYFVAKKKFQQARKPY
Sbjct: 488 GPFIRTNSFADELDLEGETLLTPITHISHLREHHRSAIKVIRRMQYFVAKKKFQQARKPY 547

Query: 537 DVRDVIEQYSQGHLNLMVRIKELQRRLDQSIGKPSLFISVSEKSKDRGSNTIGARLNRVE 596
           DVRDVIEQYSQGHLNLMVRIKELQRRLDQSIGKPSLFISVSEK+KDRG+NTIGARLNRVE
Sbjct: 548 DVRDVIEQYSQGHLNLMVRIKELQRRLDQSIGKPSLFISVSEKNKDRGNNTIGARLNRVE 607

Query: 597 DKVTQLDQRLALITDMLHQLLSLHGGSTPGSGGPPREGGAHITQPCGSGGSVDPELFLPS 656
           DKV Q+DQ+L  ITD+LH L++   GS   +    R               V+PELFL S
Sbjct: 608 DKVVQMDQKLNRITDLLHHLVAAQQGSQGSNKSSHR-------------NDVNPELFLSS 654

Query: 657 NTLPTYEQLTVPRRGPDEGS 676
           NTLPTYEQLTVPR  PD+ S
Sbjct: 655 NTLPTYEQLTVPRGIPDDVS 674


>gi355697325
          Length = 495

 Score =  941 bits (2431), Expect = 0.0,   Method: Compositional matrix adjust.
 Identities = 457/494 (92%), Positives = 474/494 (95%), Gaps = 1/494 (0%)

Query: 130 FLIVLVCLIFSVLSTIEQYAALATGTLFWMEIVLVVFFGTEYVVRLWSAGCRSKYVGLWG 189
           FLIVLVCLIFSVLSTIEQY  LATGTLFWMEIVLVVFFGTEYVVRLWSAGCRSKYVG+WG
Sbjct: 1   FLIVLVCLIFSVLSTIEQYVTLATGTLFWMEIVLVVFFGTEYVVRLWSAGCRSKYVGIWG 60

Query: 190 RLRFARKPISIIDLIVVVASMVVLCVGSKGQVFATSAIRGIRFLQILRMLHVDRQGGTWR 249
           RLRFARKPISIIDLIVV+ASMVVLCVGSKGQVFATSAIRGIRFLQILRMLHVDRQGGTWR
Sbjct: 61  RLRFARKPISIIDLIVVLASMVVLCVGSKGQVFATSAIRGIRFLQILRMLHVDRQGGTWR 120

Query: 250 LLGSVVFIHRQELITTLYIGFLGLIFSSYFVYLAEKDAVNESGRVEFGSYADALWWGVVT 309
           LLGSVVFIHRQELITTLYIGFLGLIFSSYFVYLAEKDAVN+SG+VEFGSYADALWWGVVT
Sbjct: 121 LLGSVVFIHRQELITTLYIGFLGLIFSSYFVYLAEKDAVNDSGQVEFGSYADALWWGVVT 180

Query: 310 VTTIGYGDKVPQTWVGKTIASCFSVFAISFFALPAGILGSGFALKVQQKQRQKHFNRQIP 369
           VTTIGYGDKVPQTWVGKTIASCFSVFAISFFALPAGILGSGFALKVQQKQRQKHFNRQIP
Sbjct: 181 VTTIGYGDKVPQTWVGKTIASCFSVFAISFFALPAGILGSGFALKVQQKQRQKHFNRQIP 240

Query: 370 AAASLIQTAWRCYAAENPDSSTWKIYIRKAPRSHTLLSPSPKPKKSVVVKKKKFKLDKDN 429
           AAASLIQTAWRCYAAENP+S TWK+Y+RK  RSH LLSPSPKPKKSV+VK+KKFKLDKDN
Sbjct: 241 AAASLIQTAWRCYAAENPESCTWKVYVRKPARSHALLSPSPKPKKSVMVKRKKFKLDKDN 300

Query: 430 GVTPGEKMLTVPHITCDP-PEERRLDHFSVDGYDSSVRKSPTLLEVSMPHFMRTNSFAED 488
           G+ PGEK+LTVPHITC+P  E+R+ DHFSVD  DSS RKSP LLEVS  HFMRTNSFAED
Sbjct: 301 GLNPGEKVLTVPHITCEPVSEDRKPDHFSVDSCDSSARKSPMLLEVSPAHFMRTNSFAED 360

Query: 489 LDLEGETLLTPITHISQLREHHRATIKVIRRMQYFVAKKKFQQARKPYDVRDVIEQYSQG 548
           LDLEGETLL PITH+SQLREHHRATIKVIRRMQYFVAKKKFQQARKPYDVRDVIEQYSQG
Sbjct: 361 LDLEGETLLAPITHVSQLREHHRATIKVIRRMQYFVAKKKFQQARKPYDVRDVIEQYSQG 420

Query: 549 HLNLMVRIKELQRRLDQSIGKPSLFISVSEKSKDRGSNTIGARLNRVEDKVTQLDQRLAL 608
           HLNLMVRIKELQRRLDQSIGKPSLFISVSEK+KDRGSNT+GARLNRVEDKVTQLDQRL L
Sbjct: 421 HLNLMVRIKELQRRLDQSIGKPSLFISVSEKTKDRGSNTVGARLNRVEDKVTQLDQRLVL 480

Query: 609 ITDMLHQLLSLHGG 622
           ITDML QLLSLH G
Sbjct: 481 ITDMLRQLLSLHQG 494


>gi171460990
          Length = 652

 Score =  937 bits (2422), Expect = 0.0,   Method: Compositional matrix adjust.
 Identities = 469/603 (77%), Positives = 523/603 (86%), Gaps = 17/603 (2%)

Query: 75  VASDLGPRPPVSLDPRVSIYSTRRPVLARTHVQGRVYNFLERPTGWKCFVYHFAVFLIVL 134
           VA+D  PRP ++LDPRVSIYS RRP+L+RT++QGRVYNFLERPTGWKCFVYHF VFLIVL
Sbjct: 66  VATD-PPRPTINLDPRVSIYSGRRPLLSRTNIQGRVYNFLERPTGWKCFVYHFTVFLIVL 124

Query: 135 VCLIFSVLSTIEQYAALATGTLFWMEIVLVVFFGTEYVVRLWSAGCRSKYVGLWGRLRFA 194
           +CLIFSVLSTI+QY  LAT TLFWMEIVLVVFFG EYVVRLWSAGCRSKYVG+WGRLRFA
Sbjct: 125 ICLIFSVLSTIQQYNNLATETLFWMEIVLVVFFGAEYVVRLWSAGCRSKYVGVWGRLRFA 184

Query: 195 RKPISIIDLIVVVASMVVLCVGSKGQVFATSAIRGIRFLQILRMLHVDRQGGTWRLLGSV 254
           RKPIS+IDLIVVVAS++VLCVGS GQVFATSAIRGIRFLQILRMLHVDRQGGTWRLLGSV
Sbjct: 185 RKPISVIDLIVVVASVIVLCVGSNGQVFATSAIRGIRFLQILRMLHVDRQGGTWRLLGSV 244

Query: 255 VFIHRQELITTLYIGFLGLIFSSYFVYLAEKDAVNESGRVEFGSYADALWWGVVTVTTIG 314
           VFIHRQELITTLYIGFLGLIFSSYFVYLAEKDA++ SG  +FGSYADALWWGVVTVTTIG
Sbjct: 245 VFIHRQELITTLYIGFLGLIFSSYFVYLAEKDAIDSSGEYQFGSYADALWWGVVTVTTIG 304

Query: 315 YGDKVPQTWVGKTIASCFSVFAISFFALPAGILGSGFALKVQQKQRQKHFNRQIPAAASL 374
           YGDKVPQTW+GKTIASCFSVFAISFFALPAGILGSGFALKVQQKQRQKHFNRQIPAAASL
Sbjct: 305 YGDKVPQTWIGKTIASCFSVFAISFFALPAGILGSGFALKVQQKQRQKHFNRQIPAAASL 364

Query: 375 IQTAWRCYAAENPDSSTWKIYIRKAPRSHTLLSPSPKPKKSVVVKKKKFKLDKDNGVTPG 434
           IQTAWRCYAAENPDS+TWKIYIRK  R+H L+SPSPKPKKS +VKKKK + ++D G T  
Sbjct: 365 IQTAWRCYAAENPDSATWKIYIRKQSRNHHLMSPSPKPKKSAMVKKKKIRTERDEGST-- 422

Query: 435 EKMLTVPHITCDP-PEERRLDHFSVDGYDSSVRKSPTLLEVSMPHFMRTNSFAEDLDLEG 493
           +KML +PHIT D   ++R+ D +SV+ Y+++VRK    L+ S   F+RT+SF +DLD+EG
Sbjct: 423 DKMLNIPHITYDHVADDRKNDGYSVESYENTVRKPFGFLDPSTGPFIRTSSFTDDLDMEG 482

Query: 494 ETLLTPITHISQLREHHRATIKVIRRMQYFVAKKKFQQARKPYDVRDVIEQYSQGHLNLM 553
           +TLLTPITHIS+L+EHHRA IKVIRRMQYFVAKKKFQQARKPYDVRDVIEQYSQGHLNLM
Sbjct: 483 DTLLTPITHISELKEHHRAAIKVIRRMQYFVAKKKFQQARKPYDVRDVIEQYSQGHLNLM 542

Query: 554 VRIKELQRRLDQSIGKPSLFISVSEKSKDRGSNTIGARLNRVEDKVTQLDQRLALITDML 613
           VRIKELQRRLDQS+GKPSLF+SVS+K KD+G NTIG+RLNRVEDKVTQ+D +L LITDML
Sbjct: 543 VRIKELQRRLDQSLGKPSLFLSVSDKVKDKGINTIGSRLNRVEDKVTQMDHKLNLITDML 602

Query: 614 HQLLSLHGGSTPGSGGPPREGGAHITQPCGSGGSVDPELFLPSNTLPTYEQLTVPRRGPD 673
           H LL+             ++G   I  P  S  S++ E     NTLPTYEQL VPR   D
Sbjct: 603 HHLLT------------NQQGSQSIRTPHRS-NSLNSENHPSRNTLPTYEQLNVPRMTQD 649

Query: 674 EGS 676
             S
Sbjct: 650 NIS 652


>gi148686256
          Length = 511

 Score =  921 bits (2380), Expect = 0.0,   Method: Compositional matrix adjust.
 Identities = 467/518 (90%), Positives = 488/518 (94%), Gaps = 7/518 (1%)

Query: 159 MEIVLVVFFGTEYVVRLWSAGCRSKYVGLWGRLRFARKPISIIDLIVVVASMVVLCVGSK 218
           MEIVLVVFFGTEYVVRLWSAGCRSKYVG+WGRLRFARKPISIIDLIVVVASMVVLCVGSK
Sbjct: 1   MEIVLVVFFGTEYVVRLWSAGCRSKYVGIWGRLRFARKPISIIDLIVVVASMVVLCVGSK 60

Query: 219 GQVFATSAIRGIRFLQILRMLHVDRQGGTWRLLGSVVFIHRQELITTLYIGFLGLIFSSY 278
           GQVFATSAIRGIRFLQILRMLHVDRQGGTWRLLGSVVFIHRQELITTLYIGFLGLIFSSY
Sbjct: 61  GQVFATSAIRGIRFLQILRMLHVDRQGGTWRLLGSVVFIHRQELITTLYIGFLGLIFSSY 120

Query: 279 FVYLAEKDAVNESGRVEFGSYADALWWGVVTVTTIGYGDKVPQTWVGKTIASCFSVFAIS 338
           FVYLAEKDAVNESGR+EFGSYADALWWGVVTVTTIGYGDKVPQTWVGKTIASCFSVFAIS
Sbjct: 121 FVYLAEKDAVNESGRIEFGSYADALWWGVVTVTTIGYGDKVPQTWVGKTIASCFSVFAIS 180

Query: 339 FFALPAGILGSGFALKVQQKQRQKHFNRQIPAAASLIQTAWRCYAAENPDSSTWKIYIRK 398
           FFALPAGILGSGFALKVQQKQRQKHFNRQIPAAASLIQTAWRCYAAENPDS+TWKIY+RK
Sbjct: 181 FFALPAGILGSGFALKVQQKQRQKHFNRQIPAAASLIQTAWRCYAAENPDSATWKIYVRK 240

Query: 399 APRSHTLLSPSPKPKKSVVVKKKKFKLDKDNGVTPGEKMLTVPHITCDPPEERRLDHFSV 458
             RSHTLLSPSPKPKKSV+VKKKKFKLDKDNG++PGEKM  VPHIT DPPE+RR DHFS+
Sbjct: 241 PARSHTLLSPSPKPKKSVMVKKKKFKLDKDNGMSPGEKMFNVPHITYDPPEDRRPDHFSI 300

Query: 459 DGYDSSVRKSPTLLEVSMPHFMRTNSFAEDLDLEGETLLTPITHISQLREHHRATIKVIR 518
           DGYDSSVRKSPTLLEVS PHF+RTNSFAEDLDLEGETLLTPITH+SQLR+HHRATIKVIR
Sbjct: 301 DGYDSSVRKSPTLLEVSTPHFLRTNSFAEDLDLEGETLLTPITHVSQLRDHHRATIKVIR 360

Query: 519 RMQYFVAKKKFQQARKPYDVRDVIEQYSQGHLNLMVRIKELQRRLDQSIGKPSLFISVSE 578
           RMQYFVAKKKFQQARKPYDVRDVIEQYSQGHLNLMVRIKELQRRLDQSIGKPSLFI +SE
Sbjct: 361 RMQYFVAKKKFQQARKPYDVRDVIEQYSQGHLNLMVRIKELQRRLDQSIGKPSLFIPISE 420

Query: 579 KSKDRGSNTIGARLNRVEDKVTQLDQRLALITDMLHQLLSLHGGSTPGSGGPPREGGAHI 638
           KSKDRGSNTIGARLNRVEDKVTQLDQRL +ITDMLHQLLS+        GGP     + +
Sbjct: 421 KSKDRGSNTIGARLNRVEDKVTQLDQRLVIITDMLHQLLSMQ------QGGPTCNSRSQV 474

Query: 639 TQPCGSGGSVDPELFLPSNTLPTYEQLTVPRRGPDEGS 676
                 GGS++PELFLPSN+LPTYEQLTVP+ GPDEGS
Sbjct: 475 V-ASNEGGSINPELFLPSNSLPTYEQLTVPQTGPDEGS 511


>gi149061768
          Length = 594

 Score =  919 bits (2376), Expect = 0.0,   Method: Compositional matrix adjust.
 Identities = 468/517 (90%), Positives = 488/517 (94%), Gaps = 7/517 (1%)

Query: 160 EIVLVVFFGTEYVVRLWSAGCRSKYVGLWGRLRFARKPISIIDLIVVVASMVVLCVGSKG 219
           EIVLVVFFGTEYVVRLWSAGCRSKYVG+WGRLRFARKPISIIDLIVVVASMVVLCVGSKG
Sbjct: 85  EIVLVVFFGTEYVVRLWSAGCRSKYVGIWGRLRFARKPISIIDLIVVVASMVVLCVGSKG 144

Query: 220 QVFATSAIRGIRFLQILRMLHVDRQGGTWRLLGSVVFIHRQELITTLYIGFLGLIFSSYF 279
           QVFATSAIRGIRFLQILRMLHVDRQGGTWRLLGSVVFIHRQELITTLYIGFLGLIFSSYF
Sbjct: 145 QVFATSAIRGIRFLQILRMLHVDRQGGTWRLLGSVVFIHRQELITTLYIGFLGLIFSSYF 204

Query: 280 VYLAEKDAVNESGRVEFGSYADALWWGVVTVTTIGYGDKVPQTWVGKTIASCFSVFAISF 339
           VYLAEKDAVNESGR+EFGSYADALWWGVVTVTTIGYGDKVPQTWVGKTIASCFSVFAISF
Sbjct: 205 VYLAEKDAVNESGRIEFGSYADALWWGVVTVTTIGYGDKVPQTWVGKTIASCFSVFAISF 264

Query: 340 FALPAGILGSGFALKVQQKQRQKHFNRQIPAAASLIQTAWRCYAAENPDSSTWKIYIRKA 399
           FALPAGILGSGFALKVQQKQRQKHFNRQIPAAASLIQTAWRCYAAENPDSSTWKIY+RK 
Sbjct: 265 FALPAGILGSGFALKVQQKQRQKHFNRQIPAAASLIQTAWRCYAAENPDSSTWKIYVRKP 324

Query: 400 PRSHTLLSPSPKPKKSVVVKKKKFKLDKDNGVTPGEKMLTVPHITCDPPEERRLDHFSVD 459
            RSHTLLSPSPKPKKSV+VKKKKFKLDKDNG++PGEK+  VPHITCDPPE+RR DHFS+D
Sbjct: 325 ARSHTLLSPSPKPKKSVMVKKKKFKLDKDNGLSPGEKIFNVPHITCDPPEDRRPDHFSID 384

Query: 460 GYDSSVRKSPTLLEVSMPHFMRTNSFAEDLDLEGETLLTPITHISQLREHHRATIKVIRR 519
           GYDSSVRKSPTLLEVS PHF+RTNSFAEDLDLEGETLLTPITH+SQLR+HHRATIKVIRR
Sbjct: 385 GYDSSVRKSPTLLEVSTPHFLRTNSFAEDLDLEGETLLTPITHVSQLRDHHRATIKVIRR 444

Query: 520 MQYFVAKKKFQQARKPYDVRDVIEQYSQGHLNLMVRIKELQRRLDQSIGKPSLFISVSEK 579
           MQYFVAKKKFQQARKPYDVRDVIEQYSQGHLNLMVRIKELQRRLDQSIGKPSLFI +SEK
Sbjct: 445 MQYFVAKKKFQQARKPYDVRDVIEQYSQGHLNLMVRIKELQRRLDQSIGKPSLFIPISEK 504

Query: 580 SKDRGSNTIGARLNRVEDKVTQLDQRLALITDMLHQLLSLHGGSTPGSGGPPREGGAHIT 639
           SKDRGSNTIGARLNRVEDKVTQLDQRL +ITDMLHQLLSL        GGP     + + 
Sbjct: 505 SKDRGSNTIGARLNRVEDKVTQLDQRLVIITDMLHQLLSLQ------QGGPTCNNRSQVV 558

Query: 640 QPCGSGGSVDPELFLPSNTLPTYEQLTVPRRGPDEGS 676
                GGS++PELFLPSN+LPTYEQLTVP+ GPDEGS
Sbjct: 559 A-SDEGGSINPELFLPSNSLPTYEQLTVPQTGPDEGS 594


 Score =  109 bits (273), Expect = 4e-21,   Method: Compositional matrix adjust.
 Identities = 61/84 (72%), Positives = 64/84 (76%), Gaps = 2/84 (2%)

Query: 1  MAAASSPPRAERKRWGWGRLPGARRGSAGLAKKCPFSLELAEGGPAGGALYAPIAP-GAP 59
          M  ASSPP AERKR GWGRL GARRGSAGLAKKCPFSLELAEGGP GG +YAPIAP GAP
Sbjct: 1  MDTASSPPNAERKRAGWGRLLGARRGSAGLAKKCPFSLELAEGGPTGGTVYAPIAPTGAP 60

Query: 60 GPAPPASPAAPAAPPVASDLGPRP 83
          G A P      +  P  +DLGPRP
Sbjct: 61 GLA-PPMSPPVSPVPAPADLGPRP 83


>gi22073956
          Length = 612

 Score =  918 bits (2372), Expect = 0.0,   Method: Compositional matrix adjust.
 Identities = 468/517 (90%), Positives = 488/517 (94%), Gaps = 7/517 (1%)

Query: 160 EIVLVVFFGTEYVVRLWSAGCRSKYVGLWGRLRFARKPISIIDLIVVVASMVVLCVGSKG 219
           EIVLVVFFGTEYVVRLWSAGCRSKYVG+WGRLRFARKPISIIDLIVVVASMVVLCVGSKG
Sbjct: 103 EIVLVVFFGTEYVVRLWSAGCRSKYVGIWGRLRFARKPISIIDLIVVVASMVVLCVGSKG 162

Query: 220 QVFATSAIRGIRFLQILRMLHVDRQGGTWRLLGSVVFIHRQELITTLYIGFLGLIFSSYF 279
           QVFATSAIRGIRFLQILRMLHVDRQGGTWRLLGSVVFIHRQELITTLYIGFLGLIFSSYF
Sbjct: 163 QVFATSAIRGIRFLQILRMLHVDRQGGTWRLLGSVVFIHRQELITTLYIGFLGLIFSSYF 222

Query: 280 VYLAEKDAVNESGRVEFGSYADALWWGVVTVTTIGYGDKVPQTWVGKTIASCFSVFAISF 339
           VYLAEKDAVNESGR+EFGSYADALWWGVVTVTTIGYGDKVPQTWVGKTIASCFSVFAISF
Sbjct: 223 VYLAEKDAVNESGRIEFGSYADALWWGVVTVTTIGYGDKVPQTWVGKTIASCFSVFAISF 282

Query: 340 FALPAGILGSGFALKVQQKQRQKHFNRQIPAAASLIQTAWRCYAAENPDSSTWKIYIRKA 399
           FALPAGILGSGFALKVQQKQRQKHFNRQIPAAASLIQTAWRCYAAENPDSSTWKIY+RK 
Sbjct: 283 FALPAGILGSGFALKVQQKQRQKHFNRQIPAAASLIQTAWRCYAAENPDSSTWKIYVRKP 342

Query: 400 PRSHTLLSPSPKPKKSVVVKKKKFKLDKDNGVTPGEKMLTVPHITCDPPEERRLDHFSVD 459
            RSHTLLSPSPKPKKSV+VKKKKFKLDKDNG++PGEK+  VPHITCDPPE+RR DHFS+D
Sbjct: 343 ARSHTLLSPSPKPKKSVMVKKKKFKLDKDNGLSPGEKIFNVPHITCDPPEDRRPDHFSID 402

Query: 460 GYDSSVRKSPTLLEVSMPHFMRTNSFAEDLDLEGETLLTPITHISQLREHHRATIKVIRR 519
           GYDSSVRKSPTLLEVS PHF+RTNSFAEDLDLEGETLLTPITH+SQLR+HHRATIKVIRR
Sbjct: 403 GYDSSVRKSPTLLEVSTPHFLRTNSFAEDLDLEGETLLTPITHVSQLRDHHRATIKVIRR 462

Query: 520 MQYFVAKKKFQQARKPYDVRDVIEQYSQGHLNLMVRIKELQRRLDQSIGKPSLFISVSEK 579
           MQYFVAKKKFQQARKPYDVRDVIEQYSQGHLNLMVRIKELQRRLDQSIGKPSLFI +SEK
Sbjct: 463 MQYFVAKKKFQQARKPYDVRDVIEQYSQGHLNLMVRIKELQRRLDQSIGKPSLFIPISEK 522

Query: 580 SKDRGSNTIGARLNRVEDKVTQLDQRLALITDMLHQLLSLHGGSTPGSGGPPREGGAHIT 639
           SKDRGSNTIGARLNRVEDKVTQLDQRL +ITDMLHQLLSL        GGP     + + 
Sbjct: 523 SKDRGSNTIGARLNRVEDKVTQLDQRLVIITDMLHQLLSLQ------QGGPTCNNRSQVV 576

Query: 640 QPCGSGGSVDPELFLPSNTLPTYEQLTVPRRGPDEGS 676
                GGS++PELFLPSN+LPTYEQLTVP+ GPDEGS
Sbjct: 577 A-SDEGGSINPELFLPSNSLPTYEQLTVPQTGPDEGS 612


 Score =  109 bits (272), Expect = 4e-21,   Method: Compositional matrix adjust.
 Identities = 61/84 (72%), Positives = 64/84 (76%), Gaps = 2/84 (2%)

Query: 1   MAAASSPPRAERKRWGWGRLPGARRGSAGLAKKCPFSLELAEGGPAGGALYAPIAP-GAP 59
           M  ASSPP AERKR GWGRL GARRGSAGLAKKCPFSLELAEGGP GG +YAPIAP GAP
Sbjct: 19  MDTASSPPNAERKRAGWGRLLGARRGSAGLAKKCPFSLELAEGGPTGGTVYAPIAPTGAP 78

Query: 60  GPAPPASPAAPAAPPVASDLGPRP 83
           G A P      +  P  +DLGPRP
Sbjct: 79  GLA-PPMSPPVSPVPAPADLGPRP 101


>gi281344459
          Length = 485

 Score =  884 bits (2283), Expect = 0.0,   Method: Compositional matrix adjust.
 Identities = 442/488 (90%), Positives = 458/488 (93%), Gaps = 4/488 (0%)

Query: 19  RLPGARRGSAGLAKKCPFSLELAEGGPAGGALYAPIAPGAPGPAPPASPAAPAAPPVASD 78
           RLPG+RRGS GLAKKCPFSLELAEGGPAGGALYAPIAP +      A  A+P APP A+D
Sbjct: 1   RLPGSRRGSTGLAKKCPFSLELAEGGPAGGALYAPIAPPSAAGP--APLASPTAPPTAAD 58

Query: 79  LGPRPPVSLDPRVSIYSTRRPVLARTHVQGRVYNFLERPTGWKCFVYHFAVFLIVLVCLI 138
           L  RPPVSLDPRVSIYS RRP+LARTH+QGR YNFLERPTGWKCFVYHFAVFLIVLVCLI
Sbjct: 59  LAARPPVSLDPRVSIYSARRPLLARTHIQGR-YNFLERPTGWKCFVYHFAVFLIVLVCLI 117

Query: 139 FSVLSTIEQYAALATGTLFWMEIVLVVFFGTEYVVRLWSAGCRSKYVGLWGRLRFARKPI 198
           FSVLSTIEQY ALATGTLFWMEIVLVVFFGTEYVVRLWSAGCRSKYVG+WGRLRFARKPI
Sbjct: 118 FSVLSTIEQYVALATGTLFWMEIVLVVFFGTEYVVRLWSAGCRSKYVGIWGRLRFARKPI 177

Query: 199 SIIDLIVVVASMVVLCVGSKGQVFATSAIRGIRFLQILRMLHVDRQGGTWRLLGSVVFIH 258
           SIIDLIVV+ASMVVLCVGSKGQVFATSAIRGIRFLQILRMLHVDRQGGTWRLLGSVVFIH
Sbjct: 178 SIIDLIVVLASMVVLCVGSKGQVFATSAIRGIRFLQILRMLHVDRQGGTWRLLGSVVFIH 237

Query: 259 RQELITTLYIGFLGLIFSSYFVYLAEKDAVNESGRVEFGSYADALWWGVVTVTTIGYGDK 318
           RQELITTLYIGFLGLIFSSYFVYLAEKDAVNESG+VEFGSYADALWWGVVTVTTIGYGDK
Sbjct: 238 RQELITTLYIGFLGLIFSSYFVYLAEKDAVNESGQVEFGSYADALWWGVVTVTTIGYGDK 297

Query: 319 VPQTWVGKTIASCFSVFAISFFALPAGILGSGFALKVQQKQRQKHFNRQIPAAASLIQTA 378
           VPQTWVGKTIASCFSVFAISFFALPAGILGSGFALKVQQKQRQKHFNRQIPAAASLIQTA
Sbjct: 298 VPQTWVGKTIASCFSVFAISFFALPAGILGSGFALKVQQKQRQKHFNRQIPAAASLIQTA 357

Query: 379 WRCYAAENPDSSTWKIYIRKAPRSHTLLSPSPKPKKSVVVKKKKFKLDKDNGVTPGEKML 438
           WRCYAAENPDSSTWKIY+RK  RSH LLSPSPKPKKSV+VK+KKFKLDKDNGV PGEKML
Sbjct: 358 WRCYAAENPDSSTWKIYVRKPARSHALLSPSPKPKKSVMVKRKKFKLDKDNGVNPGEKML 417

Query: 439 TVPHITCDP-PEERRLDHFSVDGYDSSVRKSPTLLEVSMPHFMRTNSFAEDLDLEGETLL 497
           TVPHITC+P  EERR DHFSVD  DSSV+KSP LLEVS  HF+RTNSFAEDLDLEGETLL
Sbjct: 418 TVPHITCEPVSEERRPDHFSVDNCDSSVKKSPMLLEVSTAHFVRTNSFAEDLDLEGETLL 477

Query: 498 TPITHISQ 505
            PITH+SQ
Sbjct: 478 APITHVSQ 485


>gi14285391
          Length = 660

 Score =  883 bits (2282), Expect = 0.0,   Method: Compositional matrix adjust.
 Identities = 453/669 (67%), Positives = 522/669 (78%), Gaps = 33/669 (4%)

Query: 19  RLPGARRGSAGLAKKCPFSLELAEGGPAGGALYAPI--------APGAPGPAPPASPAAP 70
           R  G+    +G A+K P  LE+AE   A    Y P+        +P +     P S AA 
Sbjct: 8   RWSGSGSQKSGTARK-PTMLEMAEN--AASRHYEPVPLPLQRSNSPDSSTDKNPESRAAD 64

Query: 71  AAPPVASDLGPR-PPVSLDPRVSIYSTRRPVLARTHVQGRVYNFLERPTGWKCFVYHFAV 129
           +   V   + P  PP ++   +S Y  R P  ++ ++QGR YNFLERPTGWKCF+YHF V
Sbjct: 65  SRAEVI--INPDIPPKAIALPLSRYRGRNPFFSKVNIQGRTYNFLERPTGWKCFIYHFTV 122

Query: 130 FLIVLVCLIFSVLSTIEQYAALATGTLFWMEIVLVVFFGTEYVVRLWSAGCRSKYVGLWG 189
           FLIVLVCLIFSV+STIEQY   A   L WMEIVLVVFFGTEY+VRLWSAGCRSKYVG WG
Sbjct: 123 FLIVLVCLIFSVMSTIEQYHYFANRALVWMEIVLVVFFGTEYIVRLWSAGCRSKYVGFWG 182

Query: 190 RLRFARKPISIIDLIVVVASMVVLCVGSKGQVFATSAIRGIRFLQILRMLHVDRQGGTWR 249
           RLRFARKPISIIDLIVVVAS++VLCVGS GQVFATSAIRGIRFLQILRMLHVDRQGGTWR
Sbjct: 183 RLRFARKPISIIDLIVVVASVIVLCVGSNGQVFATSAIRGIRFLQILRMLHVDRQGGTWR 242

Query: 250 LLGSVVFIHRQELITTLYIGFLGLIFSSYFVYLAEKDAVNESGRVEFGSYADALWWGVVT 309
           LLGSVVFIHRQELITTLYIGFLGLIFSSYFVYLAEKDAV++SG  +FGSYADALWWGVVT
Sbjct: 243 LLGSVVFIHRQELITTLYIGFLGLIFSSYFVYLAEKDAVDDSGSQQFGSYADALWWGVVT 302

Query: 310 VTTIGYGDKVPQTWVGKTIASCFSVFAISFFALPAGILGSGFALKVQQKQRQKHFNRQIP 369
           VTTIGYGDKVPQTW+G+TIASCFSVFAISFFALPAGILGSGFALKVQQKQRQKHFNRQIP
Sbjct: 303 VTTIGYGDKVPQTWIGRTIASCFSVFAISFFALPAGILGSGFALKVQQKQRQKHFNRQIP 362

Query: 370 AAASLIQTAWRCYAAENPDSSTWKIYIRKAPRSHTLLSPSPKPKKSVVVKKKKFKLDKDN 429
           AAASLIQT+WRC+AAEN +S+TWK+Y+R+ P    + SPSPK KKS V K+KK K DKDN
Sbjct: 363 AAASLIQTSWRCHAAENHESATWKMYVRQ-PTKFYVASPSPKTKKS-VGKRKKLKTDKDN 420

Query: 430 GVTPGEKMLTVPHITCD---PPEERRLDHFSVDGYDSSVRKSPTLLEVSMPHFMRTNSFA 486
           G+   EK L VP+IT D     ++R+ ++ ++DGYDSSV+KS  +L+V+     R NS+A
Sbjct: 421 GLN-SEKSLNVPNITYDHVVDKDDRKFENSNIDGYDSSVKKSLGILDVNSGALSRANSYA 479

Query: 487 EDLD-LEGETLLTPITHISQLREHHRATIKVIRRMQYFVAKKKFQQARKPYDVRDVIEQY 545
           +DLD +EGE +L PITH+SQLRE HR T+KVIRRMQYFVAKKKFQQARKPYDVRDVIEQY
Sbjct: 480 DDLDFIEGEPVLAPITHVSQLRESHRVTVKVIRRMQYFVAKKKFQQARKPYDVRDVIEQY 539

Query: 546 SQGHLNLMVRIKELQRRLDQSIGKPSLFISVSEKSKDRGSNTIGARLNRVEDKVTQLDQR 605
           SQGHLNLMVRIKELQRRLDQS+GKP++F+SVSEKS+DRG NTIGARLNRVE+K   +DQ+
Sbjct: 540 SQGHLNLMVRIKELQRRLDQSLGKPTMFLSVSEKSQDRGKNTIGARLNRVEEKFVHMDQK 599

Query: 606 LALITDMLHQLLSLHGGSTPGSGGPPREGGAHITQPCGSGGSVDPELFLPSNTLPTYEQL 665
           L  ITDMLH L++ H    P     P+  G  + Q   S  S          +LP+YEQL
Sbjct: 600 LNTITDMLHHLVA-HQQGHPHPQTQPQAQGT-VVQAVASTHS----------SLPSYEQL 647

Query: 666 TVPRRGPDE 674
           TV R+  D 
Sbjct: 648 TVRRKDQDN 656


>gi326920159
          Length = 585

 Score =  879 bits (2272), Expect = 0.0,   Method: Compositional matrix adjust.
 Identities = 469/585 (80%), Positives = 505/585 (86%), Gaps = 23/585 (3%)

Query: 33  KCPFSLELAEGGPAGGALYAPIAPGAPGPAPPAS-PAAPAA--PPVASDL------GPRP 83
           K P SLELAE  P   A Y P+  G  G +P  S P A     P V SD+        RP
Sbjct: 5   KKPSSLELAESVP--NAHYTPLPEGQGGQSPAGSGPGATRERPPHVKSDVVVVGAESSRP 62

Query: 84  PVSLDPRVSIYSTRRPVLARTHVQGRVYNFLERPTGWKCFVYHFAVFLIVLVCLIFSVLS 143
           PVSLDPRVSIYS R+P+L+R+++QGRVYNFLERPTGWKCFVYHF VFLIVL+CLIFSVLS
Sbjct: 63  PVSLDPRVSIYSLRKPLLSRSNIQGRVYNFLERPTGWKCFVYHFTVFLIVLICLIFSVLS 122

Query: 144 TIEQYAALATGTLFWMEIVLVVFFGTEYVVRLWSAGCRSKYVGLWGRLRFARKPISIIDL 203
           TIEQYAALATGTLFWMEIVLVVFFGTEYVVRLWSAGCRSKYVG+WGRLRFARKPISIIDL
Sbjct: 123 TIEQYAALATGTLFWMEIVLVVFFGTEYVVRLWSAGCRSKYVGIWGRLRFARKPISIIDL 182

Query: 204 IVVVASMVVLCVGSKGQVFATSAIRGIRFLQILRMLHVDRQGGTWRLLGSVVFIHRQELI 263
           IVVVASM+VLCVGSKGQVFATSAIRGIRFLQILRMLHVDRQGGTWRLLGSVVFIHRQELI
Sbjct: 183 IVVVASMIVLCVGSKGQVFATSAIRGIRFLQILRMLHVDRQGGTWRLLGSVVFIHRQELI 242

Query: 264 TTLYIGFLGLIFSSYFVYLAEKDAVNESGRVEFGSYADALWWGVVTVTTIGYGDKVPQTW 323
           TTLYIGFLGLIFSSYFVYLAEKDAVN+SG  EFGSYADALWWGVVTVTTIGYGDKVPQTW
Sbjct: 243 TTLYIGFLGLIFSSYFVYLAEKDAVNDSGETEFGSYADALWWGVVTVTTIGYGDKVPQTW 302

Query: 324 VGKTIASCFSVFAISFFALPAGILGSGFALKVQQKQRQKHFNRQIPAAASLIQTAWRCYA 383
           +GKTIASCFSVFAISFFALPAGILGSGFALKVQQKQRQKHFNRQIPAAASLIQTAWRCYA
Sbjct: 303 IGKTIASCFSVFAISFFALPAGILGSGFALKVQQKQRQKHFNRQIPAAASLIQTAWRCYA 362

Query: 384 AENPDSSTWKIYIRKAPRSHTLLSPSPKPKKSVVVKKKKFKLDKDNGVTPGEKMLTVPHI 443
           AENPDSSTWKIYIR+  R++ LLSPSPKPKKSV+VKKKKFKLDKDNG +  +KMLTVPHI
Sbjct: 363 AENPDSSTWKIYIRRPARNYHLLSPSPKPKKSVMVKKKKFKLDKDNGPSSPDKMLTVPHI 422

Query: 444 TCDPPEERRLDHFSVDGYDSSVRKSPTLLEVSMPHFMRTNSFAEDLDLEGETLLTPITHI 503
           T D   + +   F  D Y++SV+KSPT L+V+   F+RTNSFA++LDLEGETLLTPITHI
Sbjct: 423 TYDHVTDDKKPDFCFDTYENSVKKSPTFLDVNTGPFIRTNSFADELDLEGETLLTPITHI 482

Query: 504 SQLREHHRATIKVIRRMQYFVAKKKFQ----QARKP------YDVRDVIEQYSQGHLNLM 553
           SQLREHHRA IKVIRRMQYFVAKKKFQ      +KP        +R +++  +    NLM
Sbjct: 483 SQLREHHRAAIKVIRRMQYFVAKKKFQFLLNDKQKPDSNLFRITIRLLLQMLAP--XNLM 540

Query: 554 VRIKELQRRLDQSIGKPSLFISVSEKSKDRGSNTIGARLNRVEDK 598
           VRIKELQRRLDQSIGKPSLFISVSEKSKDRGSNTIGARLNRVEDK
Sbjct: 541 VRIKELQRRLDQSIGKPSLFISVSEKSKDRGSNTIGARLNRVEDK 585


>gi301614123
          Length = 562

 Score =  845 bits (2184), Expect = 0.0,   Method: Compositional matrix adjust.
 Identities = 426/548 (77%), Positives = 475/548 (86%), Gaps = 16/548 (2%)

Query: 130 FLIVLVCLIFSVLSTIEQYAALATGTLFWMEIVLVVFFGTEYVVRLWSAGCRSKYVGLWG 189
           FLIVL+CLIFSVLSTI+QY  LAT TLFWMEIVLVVFFG EYVVRLWSAGCRSKYVG+WG
Sbjct: 30  FLIVLICLIFSVLSTIQQYNNLATETLFWMEIVLVVFFGAEYVVRLWSAGCRSKYVGIWG 89

Query: 190 RLRFARKPISIIDLIVVVASMVVLCVGSKGQVFATSAIRGIRFLQILRMLHVDRQGGTWR 249
           RLRFARKPIS+IDLIVVVAS++VLCVGS GQVFATSAIRGIRFLQILRMLHVDRQGGTWR
Sbjct: 90  RLRFARKPISVIDLIVVVASIIVLCVGSNGQVFATSAIRGIRFLQILRMLHVDRQGGTWR 149

Query: 250 LLGSVVFIHRQELITTLYIGFLGLIFSSYFVYLAEKDAVNESGRVEFGSYADALWWGVVT 309
           LLGSVVFIHRQELITTLYIGFLGLIFSSYFVYLAEKDA++ SG  +FGSYADALWWGVVT
Sbjct: 150 LLGSVVFIHRQELITTLYIGFLGLIFSSYFVYLAEKDAIDSSGEYQFGSYADALWWGVVT 209

Query: 310 VTTIGYGDKVPQTWVGKTIASCFSVFAISFFALPAGILGSGFALKVQQKQRQKHFNRQIP 369
           VTTIGYGDKVPQTW+GKTIASCFSVFAISFFALPAGILGSGFALKVQQKQRQKHFNRQIP
Sbjct: 210 VTTIGYGDKVPQTWIGKTIASCFSVFAISFFALPAGILGSGFALKVQQKQRQKHFNRQIP 269

Query: 370 AAASLIQTAWRCYAAENPDSSTWKIYIRKAPRSHTLLSPSPKPKKSVVVKKKKFKLDKDN 429
           AAASLIQTAWRCYAAENPDS+TWKIYIRK  R+H +LSPSPKPKKS +VKKKK + D++ 
Sbjct: 270 AAASLIQTAWRCYAAENPDSATWKIYIRKQSRNHHILSPSPKPKKSAMVKKKKIRTDREE 329

Query: 430 GVTPGEKMLTVPHITCDP-PEERRLDHFSVDGYDSSVRKSPTLLEVSMPHFMRTNSFAED 488
           G T  +KML +P+IT D   ++R+ D +SV+ Y+++VRK    L+     F+RT+SF +D
Sbjct: 330 GST--DKMLNIPNITYDHVADDRKNDGYSVEAYENTVRKPFGFLDPGTGPFIRTSSFTDD 387

Query: 489 LDLEGETLLTPITHISQLREHHRATIKVIRRMQYFVAKKKFQQARKPYDVRDVIEQYSQG 548
           LD+EG+TLLTPITHIS+L+EHHRA IKVIRRMQYFVAKKKFQQARKPYDVRDVIEQYSQG
Sbjct: 388 LDMEGDTLLTPITHISELKEHHRAAIKVIRRMQYFVAKKKFQQARKPYDVRDVIEQYSQG 447

Query: 549 HLNLMVRIKELQRRLDQSIGKPSLFISVSEKSKDRGSNTIGARLNRVEDKVTQLDQRLAL 608
           HLNLMVRIKELQRRLDQS+GKPSLF+SVS+K KD+GSNTIG+RLNRVEDKVTQ+D +L L
Sbjct: 448 HLNLMVRIKELQRRLDQSLGKPSLFLSVSDKVKDKGSNTIGSRLNRVEDKVTQMDHKLNL 507

Query: 609 ITDMLHQLLSLHGGSTPGSGGPPREGGAHITQPCGSGGSVDPELFLPSNTLPTYEQLTVP 668
           ITDMLH L++             ++G   I  P  S  S++ E     NTLPTYEQLTVP
Sbjct: 508 ITDMLHHLVT------------NQQGTQSIRTPHRS-NSLNSENHASRNTLPTYEQLTVP 554

Query: 669 RRGPDEGS 676
           R G D  S
Sbjct: 555 RPGQDNVS 562


>gi16877662
          Length = 392

 Score =  810 bits (2092), Expect = 0.0,   Method: Compositional matrix adjust.
 Identities = 392/392 (100%), Positives = 392/392 (100%)

Query: 285 KDAVNESGRVEFGSYADALWWGVVTVTTIGYGDKVPQTWVGKTIASCFSVFAISFFALPA 344
           KDAVNESGRVEFGSYADALWWGVVTVTTIGYGDKVPQTWVGKTIASCFSVFAISFFALPA
Sbjct: 1   KDAVNESGRVEFGSYADALWWGVVTVTTIGYGDKVPQTWVGKTIASCFSVFAISFFALPA 60

Query: 345 GILGSGFALKVQQKQRQKHFNRQIPAAASLIQTAWRCYAAENPDSSTWKIYIRKAPRSHT 404
           GILGSGFALKVQQKQRQKHFNRQIPAAASLIQTAWRCYAAENPDSSTWKIYIRKAPRSHT
Sbjct: 61  GILGSGFALKVQQKQRQKHFNRQIPAAASLIQTAWRCYAAENPDSSTWKIYIRKAPRSHT 120

Query: 405 LLSPSPKPKKSVVVKKKKFKLDKDNGVTPGEKMLTVPHITCDPPEERRLDHFSVDGYDSS 464
           LLSPSPKPKKSVVVKKKKFKLDKDNGVTPGEKMLTVPHITCDPPEERRLDHFSVDGYDSS
Sbjct: 121 LLSPSPKPKKSVVVKKKKFKLDKDNGVTPGEKMLTVPHITCDPPEERRLDHFSVDGYDSS 180

Query: 465 VRKSPTLLEVSMPHFMRTNSFAEDLDLEGETLLTPITHISQLREHHRATIKVIRRMQYFV 524
           VRKSPTLLEVSMPHFMRTNSFAEDLDLEGETLLTPITHISQLREHHRATIKVIRRMQYFV
Sbjct: 181 VRKSPTLLEVSMPHFMRTNSFAEDLDLEGETLLTPITHISQLREHHRATIKVIRRMQYFV 240

Query: 525 AKKKFQQARKPYDVRDVIEQYSQGHLNLMVRIKELQRRLDQSIGKPSLFISVSEKSKDRG 584
           AKKKFQQARKPYDVRDVIEQYSQGHLNLMVRIKELQRRLDQSIGKPSLFISVSEKSKDRG
Sbjct: 241 AKKKFQQARKPYDVRDVIEQYSQGHLNLMVRIKELQRRLDQSIGKPSLFISVSEKSKDRG 300

Query: 585 SNTIGARLNRVEDKVTQLDQRLALITDMLHQLLSLHGGSTPGSGGPPREGGAHITQPCGS 644
           SNTIGARLNRVEDKVTQLDQRLALITDMLHQLLSLHGGSTPGSGGPPREGGAHITQPCGS
Sbjct: 301 SNTIGARLNRVEDKVTQLDQRLALITDMLHQLLSLHGGSTPGSGGPPREGGAHITQPCGS 360

Query: 645 GGSVDPELFLPSNTLPTYEQLTVPRRGPDEGS 676
           GGSVDPELFLPSNTLPTYEQLTVPRRGPDEGS
Sbjct: 361 GGSVDPELFLPSNTLPTYEQLTVPRRGPDEGS 392


>gi148686257
          Length = 440

 Score =  805 bits (2080), Expect = 0.0,   Method: Compositional matrix adjust.
 Identities = 409/441 (92%), Positives = 426/441 (96%), Gaps = 2/441 (0%)

Query: 65  ASPAAPAAPPVASDLGPRPPVSLDPRVSIYSTRRPVLARTHVQGRVYNFLERPTGWKCFV 124
           ++P +PA  P  +DLGPRP VSLDPRVSIYS RRP+LARTH+QGRVYNFLERPTGWKCFV
Sbjct: 2   STPVSPA--PAPADLGPRPRVSLDPRVSIYSARRPLLARTHIQGRVYNFLERPTGWKCFV 59

Query: 125 YHFAVFLIVLVCLIFSVLSTIEQYAALATGTLFWMEIVLVVFFGTEYVVRLWSAGCRSKY 184
           YHF VFLIVLVCLIFSVLSTIEQYAALATGTLFWMEIVLVVFFGTEYVVRLWSAGCRSKY
Sbjct: 60  YHFTVFLIVLVCLIFSVLSTIEQYAALATGTLFWMEIVLVVFFGTEYVVRLWSAGCRSKY 119

Query: 185 VGLWGRLRFARKPISIIDLIVVVASMVVLCVGSKGQVFATSAIRGIRFLQILRMLHVDRQ 244
           VG+WGRLRFARKPISIIDLIVVVASMVVLCVGSKGQVFATSAIRGIRFLQILRMLHVDRQ
Sbjct: 120 VGIWGRLRFARKPISIIDLIVVVASMVVLCVGSKGQVFATSAIRGIRFLQILRMLHVDRQ 179

Query: 245 GGTWRLLGSVVFIHRQELITTLYIGFLGLIFSSYFVYLAEKDAVNESGRVEFGSYADALW 304
           GGTWRLLGSVVFIHRQELITTLYIGFLGLIFSSYFVYLAEKDAVNESGR+EFGSYADALW
Sbjct: 180 GGTWRLLGSVVFIHRQELITTLYIGFLGLIFSSYFVYLAEKDAVNESGRIEFGSYADALW 239

Query: 305 WGVVTVTTIGYGDKVPQTWVGKTIASCFSVFAISFFALPAGILGSGFALKVQQKQRQKHF 364
           WGVVTVTTIGYGDKVPQTWVGKTIASCFSVFAISFFALPAGILGSGFALKVQQKQRQKHF
Sbjct: 240 WGVVTVTTIGYGDKVPQTWVGKTIASCFSVFAISFFALPAGILGSGFALKVQQKQRQKHF 299

Query: 365 NRQIPAAASLIQTAWRCYAAENPDSSTWKIYIRKAPRSHTLLSPSPKPKKSVVVKKKKFK 424
           NRQIPAAASLIQTAWRCYAAENPDS+TWKIY+RK  RSHTLLSPSPKPKKSV+VKKKKFK
Sbjct: 300 NRQIPAAASLIQTAWRCYAAENPDSATWKIYVRKPARSHTLLSPSPKPKKSVMVKKKKFK 359

Query: 425 LDKDNGVTPGEKMLTVPHITCDPPEERRLDHFSVDGYDSSVRKSPTLLEVSMPHFMRTNS 484
           LDKDNG++PGEKM  VPHIT DPPE+RR DHFS+DGYDSSVRKSPTLLEVS PHF+RTNS
Sbjct: 360 LDKDNGMSPGEKMFNVPHITYDPPEDRRPDHFSIDGYDSSVRKSPTLLEVSTPHFLRTNS 419

Query: 485 FAEDLDLEGETLLTPITHISQ 505
           FAEDLDLEGETLLTPITH+SQ
Sbjct: 420 FAEDLDLEGETLLTPITHVSQ 440


>gi22779261
          Length = 440

 Score =  805 bits (2078), Expect = 0.0,   Method: Compositional matrix adjust.
 Identities = 408/441 (92%), Positives = 426/441 (96%), Gaps = 2/441 (0%)

Query: 65  ASPAAPAAPPVASDLGPRPPVSLDPRVSIYSTRRPVLARTHVQGRVYNFLERPTGWKCFV 124
           ++P +PA  P  +DLGPRP VSLDPRVSIYS RRP+LARTH+QGRVYNFLERPTGWKCFV
Sbjct: 2   STPVSPA--PAPADLGPRPRVSLDPRVSIYSARRPLLARTHIQGRVYNFLERPTGWKCFV 59

Query: 125 YHFAVFLIVLVCLIFSVLSTIEQYAALATGTLFWMEIVLVVFFGTEYVVRLWSAGCRSKY 184
           YHF VFLIVLVCLIFSVLSTIEQYAALATGTLFWMEIVLVVFFGTEYVVRLWSAGCRSKY
Sbjct: 60  YHFTVFLIVLVCLIFSVLSTIEQYAALATGTLFWMEIVLVVFFGTEYVVRLWSAGCRSKY 119

Query: 185 VGLWGRLRFARKPISIIDLIVVVASMVVLCVGSKGQVFATSAIRGIRFLQILRMLHVDRQ 244
           VG+WGRLRFARKPISIIDLIVVVASMVVLCVGSKGQVFATSAIRGIRFLQILRMLHVDRQ
Sbjct: 120 VGIWGRLRFARKPISIIDLIVVVASMVVLCVGSKGQVFATSAIRGIRFLQILRMLHVDRQ 179

Query: 245 GGTWRLLGSVVFIHRQELITTLYIGFLGLIFSSYFVYLAEKDAVNESGRVEFGSYADALW 304
           GGTWRLLGSVVFIHRQELITTLYIGFLGLIFSSYFVYLAEKDAVNESGR+EFGSYADALW
Sbjct: 180 GGTWRLLGSVVFIHRQELITTLYIGFLGLIFSSYFVYLAEKDAVNESGRIEFGSYADALW 239

Query: 305 WGVVTVTTIGYGDKVPQTWVGKTIASCFSVFAISFFALPAGILGSGFALKVQQKQRQKHF 364
           WGVVTVTTIGYGDKVPQTWVGKTIASCFSVFAISFFALPAGILGSGFALKVQQKQRQKHF
Sbjct: 240 WGVVTVTTIGYGDKVPQTWVGKTIASCFSVFAISFFALPAGILGSGFALKVQQKQRQKHF 299

Query: 365 NRQIPAAASLIQTAWRCYAAENPDSSTWKIYIRKAPRSHTLLSPSPKPKKSVVVKKKKFK 424
           NRQIPAAASLIQTAWRCYAAENPDS+TWKIY+RK  RSHTLLSPSPKPKKSV+VKKKKFK
Sbjct: 300 NRQIPAAASLIQTAWRCYAAENPDSATWKIYVRKPARSHTLLSPSPKPKKSVMVKKKKFK 359

Query: 425 LDKDNGVTPGEKMLTVPHITCDPPEERRLDHFSVDGYDSSVRKSPTLLEVSMPHFMRTNS 484
           LDKDNG++PGEKM  VPHIT DPPE+RR DHFS+DGYDSSVRKSPTLLE+S PHF+RTNS
Sbjct: 360 LDKDNGMSPGEKMFNVPHITYDPPEDRRPDHFSIDGYDSSVRKSPTLLELSTPHFLRTNS 419

Query: 485 FAEDLDLEGETLLTPITHISQ 505
           FAEDLDLEGETLLTPITH+SQ
Sbjct: 420 FAEDLDLEGETLLTPITHVSQ 440


>gi348526632
          Length = 691

 Score =  769 bits (1985), Expect = 0.0,   Method: Compositional matrix adjust.
 Identities = 427/708 (60%), Positives = 493/708 (69%), Gaps = 87/708 (12%)

Query: 3   AASSPPRAERKRWGWGRLPGARRGSAGLAKKCPFSLELAE--------GGPAGGALYAPI 54
           + SS PR E  R G G   G R          P  LEL+E        G P G   +   
Sbjct: 2   SNSSDPRQENTRRGSGLARGKR----------PPDLELSEITFSEPETGTPVGNNTFC-- 49

Query: 55  APGAPGPAPPASPAAPAAPPVASDLGPRPPVSLDP---------RVSIYST-RRPVLART 104
                          P      +D+   PPV L P         R+S+YST  RPVL RT
Sbjct: 50  ----------ERDKMPEDGCTPNDI---PPVHLHPYFSHPRMSVRMSVYSTGVRPVLTRT 96

Query: 105 HVQGRVYNFLERPTGWKCFVYHFAVFLIVLVCLIFSVLSTIEQYAALATGTLFWMEIVLV 164
           ++QGRVYNFLERP+GWKCFVYHF VFLIVL CLI SVLSTI+QY ALA  TLFW+EIVLV
Sbjct: 97  YIQGRVYNFLERPSGWKCFVYHFTVFLIVLACLILSVLSTIQQYQALAHTTLFWVEIVLV 156

Query: 165 VFFGTEYVVRLWSAGCRSKYVGLWGRLRFARKPISIIDLIVVVASMVVLCVGSKGQVFAT 224
           VFFG EY VRLWSAGCRSKYVG+WGRLRFARKPIS+IDLIVVVAS++VL VGSKGQVFAT
Sbjct: 157 VFFGVEYFVRLWSAGCRSKYVGIWGRLRFARKPISVIDLIVVVASIIVLSVGSKGQVFAT 216

Query: 225 SAIRGIRFLQILRMLHVDRQGGTWRLLGSVVFIHRQELITTLYIGFLGLIFSSYFVYLAE 284
           SA+RGIRFLQILRMLHVDRQGGTWRLLGSVVFIHRQELITTLYIGFL LIFSSYFVYLAE
Sbjct: 217 SAVRGIRFLQILRMLHVDRQGGTWRLLGSVVFIHRQELITTLYIGFLSLIFSSYFVYLAE 276

Query: 285 KDAVNESGRVEFGSYADALWWGVVTVTTIGYGDKVPQTWVGKTIASCFSVFAISFFALPA 344
           KDAV+ SG   FG+YADALWWGVVTVTTIGYGDKVPQTW+GKTIASCFSVFAISFFALPA
Sbjct: 277 KDAVDSSGTTGFGNYADALWWGVVTVTTIGYGDKVPQTWIGKTIASCFSVFAISFFALPA 336

Query: 345 GILGSGFALKVQQKQRQKHFNRQIPAAASLIQTAWRCYAAENPDSSTWKIYIRKAPRSHT 404
           GILGSGFALKVQQKQRQKHFNRQIPAAA LIQT+WRC+A EN DS+T+K+++RK      
Sbjct: 337 GILGSGFALKVQQKQRQKHFNRQIPAAACLIQTSWRCFAVENFDSATFKMFLRKRSNIPA 396

Query: 405 LLSPSPKPKKSVVVKKKKFKLDKDNGVTPGEKMLTVPHITCDPP----EERRLDHFSVDG 460
               +PKPKKS  ++KK    DKDNG T      TVP IT D       E   D +S  G
Sbjct: 397 SSLSTPKPKKS--MRKKLKSSDKDNGPTSP----TVPSITFDSVFDSGREMSSDVYSTVG 450

Query: 461 YDSS----------------VRKSPTLLEVSMPHFMRTN-SFAEDLDL--EGETLLTPIT 501
            D                  V++SP LLEV  P  ++ N SFA+D++L  E E  L P +
Sbjct: 451 TDRQQSWTSLSSLQFSSPPPVKRSPGLLEVHSPSTLQRNCSFADDMELEPERENELAPAS 510

Query: 502 HISQLREHHRATIKVIRRMQYFVAKKKFQQARKPYDVRDVIEQYSQGHLNLMVRIKELQR 561
            +SQL E HR  I+VI+RM+YFVAK+ FQQARKPYDVRDVIEQYSQGHLNLMVRIKELQR
Sbjct: 511 SVSQLTEPHRKAIRVIQRMRYFVAKRNFQQARKPYDVRDVIEQYSQGHLNLMVRIKELQR 570

Query: 562 RLDQSIGKPSLFISVSEKSKDRGSNTIGARLNRVEDKVTQLDQRLALITDMLHQLLSLHG 621
           RLDQS+GK +LF + S+++KD+G+N+IG+RLNR+EDK+T +DQ L  I + L  LL    
Sbjct: 571 RLDQSLGKITLFQTGSDRAKDKGNNSIGSRLNRMEDKITHMDQSLNRIAESLAYLLEQKD 630

Query: 622 GSTPGSGGPPREGGAHITQPCGSGGSVDPELFLPS-NTLPTYEQLTVP 668
                       G + + + C           LPS ++LP+Y+QL+ P
Sbjct: 631 AGGGEG-----GGRSRLGRTCN---------VLPSQDSLPSYDQLSSP 664


>gi181339727
          Length = 655

 Score =  756 bits (1952), Expect = 0.0,   Method: Compositional matrix adjust.
 Identities = 380/589 (64%), Positives = 449/589 (76%), Gaps = 48/589 (8%)

Query: 63  PPASPAAPAAPPVASDLGPRPPVSLDPRVSIYSTRRPVLARTHVQGRVYNFLERPTGWKC 122
           P + P  PA       +   PP  L PR+S+YS  RP L+R+ +QGRVYNFLERPTGWKC
Sbjct: 37  PSSVPVDPAV------ITQHPPSHLHPRMSVYSATRPTLSRSFLQGRVYNFLERPTGWKC 90

Query: 123 FVYHFAVFLIVLVCLIFSVLSTIEQYAALATGTLFWMEIVLVVFFGTEYVVRLWSAGCRS 182
           FVYHF VFLIVL CLI SVLSTI++Y ALA  TLFWME+VLV+FFG EYVVRLWSAGCRS
Sbjct: 91  FVYHFTVFLIVLSCLILSVLSTIDEYQALANKTLFWMELVLVMFFGVEYVVRLWSAGCRS 150

Query: 183 KYVGLWGRLRFARKPISIIDLIVVVASMVVLCVGSKGQVFATSAIRGIRFLQILRMLHVD 242
           KYVG+ GRLRFARKPIS+IDLIVVVAS++VL  GS GQVFATSA+RG+RFLQILRMLHVD
Sbjct: 151 KYVGILGRLRFARKPISVIDLIVVVASIIVLAFGSNGQVFATSAVRGVRFLQILRMLHVD 210

Query: 243 RQGGTWRLLGSVVFIHRQELITTLYIGFLGLIFSSYFVYLAEKDAVNESGRVEFGSYADA 302
           RQGGTWRLLGSVVFIHRQELITTLYIGFLGLIFSSYFVYLAEKDAV++ G   FGSYADA
Sbjct: 211 RQGGTWRLLGSVVFIHRQELITTLYIGFLGLIFSSYFVYLAEKDAVDDHGNSGFGSYADA 270

Query: 303 LWWGVVTVTTIGYGDKVPQTWVGKTIASCFSVFAISFFALPAGILGSGFALKVQQKQRQK 362
           LWWGVVTVTTIGYGDKVPQTW+GKTIASCFSVFAISFFALPAGILGSGFALKVQQKQRQK
Sbjct: 271 LWWGVVTVTTIGYGDKVPQTWIGKTIASCFSVFAISFFALPAGILGSGFALKVQQKQRQK 330

Query: 363 HFNRQIPAAASLIQTAWRCYAAENPDSSTWKIYIRKAPRSHTLLSPSPKPKKSVVVKKKK 422
           HFNRQIPAAASLIQ +WRC+A  NPDS+T+K+++++      L S    PK  V +++K 
Sbjct: 331 HFNRQIPAAASLIQASWRCFALLNPDSATYKLFVKR-----NLSSSGSSPKLKVKMRRKM 385

Query: 423 FKLDKDNGVTPGEKMLTVPHITCDPPEERRLDHFSV----------DGYDSSVR------ 466
              D++NG    +    VP IT D  ++ R                DG +++ R      
Sbjct: 386 KISDRNNG----QNSPAVPSITYDSFDDGRDSRQETLTSLQQSVISDGTNTTRRYERAPS 441

Query: 467 --------------KSPTLLEVS-MPHFMRTNSFAEDLDLE--GETLLTPITHISQLREH 509
                           P + EVS  P   R++S A+D++ E   E +L P+ H+SQLR+ 
Sbjct: 442 WNSLSSFQFSTPPATKPGVFEVSSRPTLQRSSSIADDMETEPEREIVLIPVAHVSQLRDS 501

Query: 510 HRATIKVIRRMQYFVAKKKFQQARKPYDVRDVIEQYSQGHLNLMVRIKELQRRLDQSIGK 569
           HRA I+VI+RM YFVA+KKFQQARKPYDVRDVIEQYSQGHLNLMVRIKELQRRLD S+GK
Sbjct: 502 HRAAIRVIQRMYYFVARKKFQQARKPYDVRDVIEQYSQGHLNLMVRIKELQRRLDHSLGK 561

Query: 570 PSLFISVSEKSKDRGSNTIGARLNRVEDKVTQLDQRLALITDMLHQLLS 618
            SLF + SE+ KD+G+NTIG+RLNR+++K+T +D+ L  I + L+ +L+
Sbjct: 562 QSLFQTSSERLKDKGTNTIGSRLNRMDEKITHMDRTLNSIAESLNLMLA 610


>gi291278166
          Length = 651

 Score =  755 bits (1950), Expect = 0.0,   Method: Compositional matrix adjust.
 Identities = 389/626 (62%), Positives = 466/626 (74%), Gaps = 43/626 (6%)

Query: 66  SPAAPAAPPVASDLGPRPPVSLDPRVSIYSTRRPVLARTHVQGRVYNFLERPTGWKCFVY 125
           SP+APA P V +    R    L PR+S+YS  RP+L+R++ QGRVYNFLERP+GWKCFVY
Sbjct: 39  SPSAPAEPAVITQ---RQASHLHPRMSVYSATRPILSRSYFQGRVYNFLERPSGWKCFVY 95

Query: 126 HFAVFLIVLVCLIFSVLSTIEQYAALATGTLFWMEIVLVVFFGTEYVVRLWSAGCRSKYV 185
           HF VFLIVL CLI SVLSTI++Y  LA  TLFW+E++LVVFFG EYVVRLWSAGCRSKYV
Sbjct: 96  HFTVFLIVLSCLILSVLSTIDEYQTLANKTLFWVELILVVFFGVEYVVRLWSAGCRSKYV 155

Query: 186 GLWGRLRFARKPISIIDLIVVVASMVVLCVGSKGQVFATSAIRGIRFLQILRMLHVDRQG 245
           G+ GRLRFARKPIS+IDLIVVVAS+VVL  GSKGQVFATS +RG+RFLQILRMLHVDRQG
Sbjct: 156 GILGRLRFARKPISVIDLIVVVASIVVLAFGSKGQVFATSTVRGVRFLQILRMLHVDRQG 215

Query: 246 GTWRLLGSVVFIHRQELITTLYIGFLGLIFSSYFVYLAEKDAVNESGRVEFGSYADALWW 305
           GTWRLLGSVVFIHRQELITTLYIGFLGLIFSSYFVYLAEKDAV++SG  EF SYADALWW
Sbjct: 216 GTWRLLGSVVFIHRQELITTLYIGFLGLIFSSYFVYLAEKDAVDDSGFTEFSSYADALWW 275

Query: 306 GVVTVTTIGYGDKVPQTWVGKTIASCFSVFAISFFALPAGILGSGFALKVQQKQRQKHFN 365
           GVVTVTTIGYGDKVPQTW+GKTIASCFSVFAISFFALPAGILGSGFALKVQQKQRQKHFN
Sbjct: 276 GVVTVTTIGYGDKVPQTWIGKTIASCFSVFAISFFALPAGILGSGFALKVQQKQRQKHFN 335

Query: 366 RQIPAAASLIQTAWRCYAAENPDSSTWKIYIRKAPRSHTLLSPSPKPKKSVVVKKKKFKL 425
           RQIPAAA LIQ +WRC+A EN DS+T+K+++++  RS         PK  V ++KK    
Sbjct: 336 RQIPAAACLIQASWRCFALENRDSATYKLFVKRNMRSSV-----SSPKLKVKMRKKMKSN 390

Query: 426 DKDNGVTPGEKMLTVPHIT---------------CDPPEERRL---DHFSVDGYDSSVRK 467
           ++D+G++      T+P IT               C   +  R+   +  S   + +   +
Sbjct: 391 ERDDGLSSP----TIPSITYDSLDDGKDGGPDTVCSIQQSERVPSWNSLSSFQFPTPPGR 446

Query: 468 SPTLLEVS-MPHFMRTNSFAEDL--DLEGETLLTPITHISQLREHHRATIKVIRRMQYFV 524
            P +LEV   P   R++S A+D+  +LE E  L P+ H+SQLR+ HRA I+VI+RM YFV
Sbjct: 447 KPGILEVQPRPTLQRSSSIADDMETELEREISLVPVIHVSQLRDSHRAAIRVIQRMFYFV 506

Query: 525 AKKKFQQARKPYDVRDVIEQYSQGHLNLMVRIKELQRRLDQSIGKPSLFISVSEKSKDRG 584
           A+K FQQARKPYDVRDVIEQYSQGHLNLMVRIKELQRRLDQS+GK S F + SE+ KD+G
Sbjct: 507 ARKNFQQARKPYDVRDVIEQYSQGHLNLMVRIKELQRRLDQSLGKLSFFQTSSERMKDKG 566

Query: 585 SNTIGARLNRVEDKVTQLDQRLALITDMLHQLLSLHGGSTPGSGGPPREGGAHITQPCGS 644
            NTIG+RLNR+E+K+T +D+ L  + + L+ +L+         G   R            
Sbjct: 567 INTIGSRLNRMEEKITHMDRTLNSVAESLNLMLARERRGDLARGKELRSSFHR------- 619

Query: 645 GGSVDPELFLPS--NTLPTYEQLTVP 668
             S    L +PS  ++L + EQL+ P
Sbjct: 620 -QSATFSLSMPSRQDSLTSSEQLSTP 644


>gi327286909
          Length = 693

 Score =  739 bits (1907), Expect = 0.0,   Method: Compositional matrix adjust.
 Identities = 374/511 (73%), Positives = 414/511 (81%), Gaps = 17/511 (3%)

Query: 99  PVLARTHVQGRVYNFLERPTGWKCFVYHFAVFLIVLVCLIFSVLSTIEQYAALATGTLFW 158
           P L +T +QG VYNFLERP+GWKCF+YHFAVFL+VLVCLIFSVLSTIE YA  ATGTLFW
Sbjct: 104 PYLTKTSMQGDVYNFLERPSGWKCFIYHFAVFLLVLVCLIFSVLSTIEHYAEFATGTLFW 163

Query: 159 MEIVLVVFFGTEYVVRLWSAGCRSKYVGLWGRLRFARKPISIIDLIVVVASMVVLCVGSK 218
           MEIVLVVFFG EYVVRLWSAGCRSKYVG+ GR+RFARKPISIIDLIVV+AS++VL VGS 
Sbjct: 164 MEIVLVVFFGAEYVVRLWSAGCRSKYVGIKGRIRFARKPISIIDLIVVIASVIVLSVGSN 223

Query: 219 GQVFATSAIRGIRFLQILRMLHVDRQGGTWRLLGSVVFIHRQELITTLYIGFLGLIFSSY 278
           GQVFATSAIRGIRFLQILRMLHVDRQGGTWRLLGSVVFIHRQELITTLYIGFLGLIFSSY
Sbjct: 224 GQVFATSAIRGIRFLQILRMLHVDRQGGTWRLLGSVVFIHRQELITTLYIGFLGLIFSSY 283

Query: 279 FVYLAEKDAVNESGRVEFGSYADALWWGVVTVTTIGYGDKVPQTWVGKTIASCFSVFAIS 338
           FVYLAEKDAV+E G+  F SYADALWWGVVTVTTIGYGDKVPQTW+GKTIASCFSVFAIS
Sbjct: 284 FVYLAEKDAVDEEGQTGFSSYADALWWGVVTVTTIGYGDKVPQTWIGKTIASCFSVFAIS 343

Query: 339 FFALPAGILGSGFALKVQQKQRQKHFNRQIPAAASLIQTAWRCYAAENPDSS--TWKIYI 396
           FFALPAGILGSGFALKVQQKQRQKHFNRQIPAAASLIQT WRCYAAE   +S  TWKIYI
Sbjct: 344 FFALPAGILGSGFALKVQQKQRQKHFNRQIPAAASLIQTLWRCYAAEKSYNSTATWKIYI 403

Query: 397 RKAPRSHTLLSPSPKPKKSVVVKKKKFKLDKDNGVTP----GEKMLTVPHIT---CDPPE 449
                  T  S SP  +K     K+K K  +DNG TP    GE  L++P IT    D  E
Sbjct: 404 TAQNTKKTASSSSPLLRKQSRRYKRKGKPGRDNGSTPIMNTGETALSIPQITYEHIDDRE 463

Query: 450 ERRLDHFSVDGYDSSVRKSPTLLEVSMPHFMRTNSFAEDLDLEGETLLTP-ITHISQLRE 508
           +++   F +D  +  V+K    LE +     R NSF ED+DL  E    P ++ +SQL E
Sbjct: 464 DKKELGFYLD--EPGVKKR---LEGNSNEISRANSFTEDMDLISEEAALPAVSDVSQLTE 518

Query: 509 HHRATIKVIRRMQYFVAKKKFQQARKPYDVRDVIEQYSQGHLNLMVRIKELQRRLDQSIG 568
            HR  +KV+RRMQYFVA++KFQQARKPYDVRDVIEQYSQGHLN+MVRIKELQRRLD S+G
Sbjct: 519 AHRTAVKVVRRMQYFVARRKFQQARKPYDVRDVIEQYSQGHLNMMVRIKELQRRLDHSLG 578

Query: 569 KPSLFISVSEKSKDRGSNTIGARLNRVEDKV 599
           KP LF+   EK  D+G  T+GARL R+EDKV
Sbjct: 579 KPGLFL--PEKGVDKGYYTVGARLIRLEDKV 607


>gi348512697
          Length = 687

 Score =  683 bits (1763), Expect = 0.0,   Method: Compositional matrix adjust.
 Identities = 348/523 (66%), Positives = 411/523 (78%), Gaps = 19/523 (3%)

Query: 103 RTHVQGRVYNFLERPTGWKCFVYHFAVFLIVLVCLIFSVLSTIEQYAALATGTLFWMEIV 162
           +T +QG +YNFLERP G KCF+YHF VF++VLVCLIFSVLSTIEQYA  ATGTLFWMEIV
Sbjct: 139 KTSMQGDIYNFLERPAGLKCFLYHFLVFVMVLVCLIFSVLSTIEQYADFATGTLFWMEIV 198

Query: 163 LVVFFGTEYVVRLWSAGCRSKYVGLWGRLRFARKPISIIDLIVVVASMVVLCVGSKGQVF 222
           LV+FFGTEYVVRLWSAGCRSKY G+ GRLRF RKPISIIDLIVV+AS++VL VGS GQVF
Sbjct: 199 LVLFFGTEYVVRLWSAGCRSKYAGIKGRLRFIRKPISIIDLIVVIASIIVLGVGSNGQVF 258

Query: 223 ATSAIRGIRFLQILRMLHVDRQGGTWRLLGSVVFIHRQELITTLYIGFLGLIFSSYFVYL 282
           ATSAIRGIRFLQILRMLHVDRQGGTWRLLGSVVFIHRQELITTLYIGFLGLIFSSYFVYL
Sbjct: 259 ATSAIRGIRFLQILRMLHVDRQGGTWRLLGSVVFIHRQELITTLYIGFLGLIFSSYFVYL 318

Query: 283 AEKDAVNESGRVEFGSYADALWWGVVTVTTIGYGDKVPQTWVGKTIASCFSVFAISFFAL 342
           AEKDAV+E G+  F SYADALWWGVVTVTTIGYGDK+PQTW+GK IASCFSVFAISFFAL
Sbjct: 319 AEKDAVDEEGKTGFSSYADALWWGVVTVTTIGYGDKIPQTWIGKAIASCFSVFAISFFAL 378

Query: 343 PAGILGSGFALKVQQKQRQKHFNRQIPAAASLIQTAWRCYAAENPDSS--TWKIYIRKAP 400
           PAGILGSGFALKVQQKQRQKHFNRQIPAA +LIQT WRCYAAE P+ S  TWK+Y+    
Sbjct: 379 PAGILGSGFALKVQQKQRQKHFNRQIPAAVALIQTLWRCYAAEKPNGSAATWKMYVLTPE 438

Query: 401 RSHTLLSPSPKPKKSVVVKKKKFKLDKDNGVTPG-EKMLTVPHITC----DPPEERRLDH 455
                 S   K   S  + K++ K   +  +  G E+ +++P IT     D  E++ +  
Sbjct: 439 GVAAAESDRRKRNFSKKLNKRRTKCRGNGSMGVGSERAVSIPQITYDHIDDSEEKKDVSF 498

Query: 456 FSVDGYDS-SVRKSP---TLLEVSMPHFMRTNSFAEDLDLEGETLLTP-ITHISQLREHH 510
           F  +   +  V++SP   T +++S     R NS  ++LD   E +  P +T  +QL    
Sbjct: 499 FREEPRGTVEVKRSPNNSTSIDIS-----RANSLTDELDDMSEDIALPAVTDKTQLSHAQ 553

Query: 511 RATIKVIRRMQYFVAKKKFQQARKPYDVRDVIEQYSQGHLNLMVRIKELQRRLDQSIGKP 570
           R+ +KV+RRMQYFVA++KFQQARKPYDVRDVIEQYSQGHLN+MVRIKELQRRLD ++GKP
Sbjct: 554 RSAVKVLRRMQYFVARRKFQQARKPYDVRDVIEQYSQGHLNMMVRIKELQRRLDGTLGKP 613

Query: 571 SLFISVSEKSKDRGSNTIGARLNRVEDKVTQLDQRLALITDML 613
            +F+    K +D+   TIGARL R+EDK+ Q+D+++  +  +L
Sbjct: 614 GMFL--PGKGEDKEYPTIGARLIRLEDKIHQMDEKMDSVLRIL 654


>gi351709432
          Length = 347

 Score =  650 bits (1677), Expect = 0.0,   Method: Compositional matrix adjust.
 Identities = 332/347 (95%), Positives = 338/347 (97%)

Query: 159 MEIVLVVFFGTEYVVRLWSAGCRSKYVGLWGRLRFARKPISIIDLIVVVASMVVLCVGSK 218
           MEIVLVVFFGTEYVVRLWSAGCRSKYVG+WGRLRFARKPISIIDLIVVVASMVVLCVGSK
Sbjct: 1   MEIVLVVFFGTEYVVRLWSAGCRSKYVGIWGRLRFARKPISIIDLIVVVASMVVLCVGSK 60

Query: 219 GQVFATSAIRGIRFLQILRMLHVDRQGGTWRLLGSVVFIHRQELITTLYIGFLGLIFSSY 278
           GQVFATSAIRGIRFLQILRMLHVDRQGGTWRLLGSVVFIHRQELITTLYIGFLGLIFSSY
Sbjct: 61  GQVFATSAIRGIRFLQILRMLHVDRQGGTWRLLGSVVFIHRQELITTLYIGFLGLIFSSY 120

Query: 279 FVYLAEKDAVNESGRVEFGSYADALWWGVVTVTTIGYGDKVPQTWVGKTIASCFSVFAIS 338
           FVYLAEKDAVNESG VEFGSYADALWWGVVTVTTIGYGDKVPQTWVGKTIASCFSVFAIS
Sbjct: 121 FVYLAEKDAVNESGLVEFGSYADALWWGVVTVTTIGYGDKVPQTWVGKTIASCFSVFAIS 180

Query: 339 FFALPAGILGSGFALKVQQKQRQKHFNRQIPAAASLIQTAWRCYAAENPDSSTWKIYIRK 398
           FFALPAGILGSGFALKVQQKQRQKHFNRQIPAAASLIQTAWRCYAAENPDSSTWKIY+RK
Sbjct: 181 FFALPAGILGSGFALKVQQKQRQKHFNRQIPAAASLIQTAWRCYAAENPDSSTWKIYVRK 240

Query: 399 APRSHTLLSPSPKPKKSVVVKKKKFKLDKDNGVTPGEKMLTVPHITCDPPEERRLDHFSV 458
             RSH LLSPSPKPKKS +VKKKKFKLDKDNGV+PGEKMLTVPHITCDPPEERR DHFSV
Sbjct: 241 PTRSHMLLSPSPKPKKSAMVKKKKFKLDKDNGVSPGEKMLTVPHITCDPPEERRPDHFSV 300

Query: 459 DGYDSSVRKSPTLLEVSMPHFMRTNSFAEDLDLEGETLLTPITHISQ 505
           DGYDSSVRKSPTLLEVS  HF+RTNSFAEDLDLEGETLL PITH+SQ
Sbjct: 301 DGYDSSVRKSPTLLEVSPAHFLRTNSFAEDLDLEGETLLAPITHVSQ 347


>gi47230743
          Length = 498

 Score =  647 bits (1669), Expect = 0.0,   Method: Compositional matrix adjust.
 Identities = 340/490 (69%), Positives = 392/490 (80%), Gaps = 30/490 (6%)

Query: 130 FLIVLVCLIFSVLSTIEQYAALATGTLFWMEIVLVVFFGTEYVVRLWSAGCRSKYVGLWG 189
           FLIVL CLI SVLSTI+QY +L+  TLFW+EIVLVVFFG EY VRLWSAGCRSKYVG+WG
Sbjct: 18  FLIVLACLILSVLSTIDQYQSLSQTTLFWVEIVLVVFFGMEYFVRLWSAGCRSKYVGIWG 77

Query: 190 RLRFARKPISIIDLIVVVASMVVLCVGSKGQVFATSAIRGIRFLQILRMLHVDRQGGTWR 249
           RLRFARKPISIIDLIVV+AS++VL VGSKGQVFATSA+RGIRFLQILRMLHVDRQGGTWR
Sbjct: 78  RLRFARKPISIIDLIVVIASVIVLSVGSKGQVFATSAVRGIRFLQILRMLHVDRQGGTWR 137

Query: 250 LLGSVVFIHRQELITTLYIGFLGLIFSSYFVYLAEKDAVNESGRVEFGSYADALWWGVVT 309
           LLGSVV+IHRQELITTLYIGFL LIFSSYFVYLAE  +V+  G  +F ++ADALWWGVVT
Sbjct: 138 LLGSVVYIHRQELITTLYIGFLSLIFSSYFVYLAETYSVS-GGSTDFRNFADALWWGVVT 196

Query: 310 VTTIGYGDKVPQTWVGKTIASCFSVFAISFFALPAGILGSGFALKVQQKQRQKHFNRQIP 369
           VTTIGYGDKVPQTW+GKTIASCFSVFAISFFALPAGILGSGFALKVQQKQRQKHFNRQIP
Sbjct: 197 VTTIGYGDKVPQTWIGKTIASCFSVFAISFFALPAGILGSGFALKVQQKQRQKHFNRQIP 256

Query: 370 AAASLIQTAWRCYAAENPDSSTWKIYIRKAPRSHTLLSPSPKPKKS-------------V 416
           AAA LIQT+WRC+A EN DS+T+K+++RK  RS+   S  P PK               V
Sbjct: 257 AAACLIQTSWRCFAVENLDSATFKMFLRK--RSNISASSLPSPKSKKSVSSDVFVFFWPV 314

Query: 417 VVKKKKFKLDKDNGVTPGEKMLTVPHITCDPP----EERRLDHFSVDGYDSSVRKSPTLL 472
            +K+K   +DKD+G T      TVP IT D       E   D +S  G +   R++P LL
Sbjct: 315 KIKRKPKSVDKDSGPTSP----TVPSITYDSVFDSGRELSSDVYSTVGTE---RRAPGLL 367

Query: 473 EVSMPHFMRTN-SFAEDLDLEGE--TLLTPITHISQLREHHRATIKVIRRMQYFVAKKKF 529
           +V     +R N SFA+D +LE E  T L P   +SQL E HR  I+VI+RM+YFVAK+ F
Sbjct: 368 DVHSHDALRRNASFADDTELESEPHTHLFPAASLSQLTESHRKAIRVIQRMRYFVAKRNF 427

Query: 530 QQARKPYDVRDVIEQYSQGHLNLMVRIKELQRRLDQSIGKPSLFISVSEKSKDRGSNTIG 589
           QQARKPYDVRDVIEQYSQGHLNLMVRIKELQRRLDQS+GK + F + SE++K+RG+N++G
Sbjct: 428 QQARKPYDVRDVIEQYSQGHLNLMVRIKELQRRLDQSLGKMTFFQAGSERAKNRGNNSVG 487

Query: 590 ARLNRVEDKV 599
           +RLNR+EDKV
Sbjct: 488 SRLNRMEDKV 497


>gi328709411
          Length = 645

 Score =  645 bits (1663), Expect = 0.0,   Method: Compositional matrix adjust.
 Identities = 331/525 (63%), Positives = 401/525 (76%), Gaps = 25/525 (4%)

Query: 107 QGRVYNFLERPTGWKCFVYHFAVFLIVLVCLIFSVLSTIEQYAALATGTLFWMEIVLVVF 166
           QG+VYNFLERP+GWKCFVYHF VF++VLVCLIFSVLSTI++Y+  A  TLFWMEI LVVF
Sbjct: 114 QGKVYNFLERPSGWKCFVYHFTVFMVVLVCLIFSVLSTIDEYSGFANETLFWMEICLVVF 173

Query: 167 FGTEYVVRLWSAGCRSKYVGLWGRLRFARKPISIIDLIVVVASMVVLCVGSKGQVFATSA 226
           FG EY++RLWSAGCRSKY+G +GR RF RKPI IIDLIVVVAS+VVL +GS GQVFATSA
Sbjct: 174 FGVEYMIRLWSAGCRSKYMGTFGRFRFVRKPICIIDLIVVVASIVVLSIGSNGQVFATSA 233

Query: 227 IRGIRFLQILRMLHVDRQGGTWRLLGSVVFIHRQELITTLYIGFLGLIFSSYFVYLAEKD 286
           IRGIRFLQILRMLHVDRQGGTWRLLGSVVFIHRQELITTLYIGFLGLIFSSYFVYLAEKD
Sbjct: 234 IRGIRFLQILRMLHVDRQGGTWRLLGSVVFIHRQELITTLYIGFLGLIFSSYFVYLAEKD 293

Query: 287 AVNESG--RVEFGSYADALWWGVVTVTTIGYGDKVPQTWVGKTIASCFSVFAISFFALPA 344
           AV++ G  R +F SYADALWWGV+TVTTIGYGD VPQTW+GK +ASCFSVFAISFFALPA
Sbjct: 294 AVSKDGKSRNDFSSYADALWWGVITVTTIGYGDAVPQTWIGKIVASCFSVFAISFFALPA 353

Query: 345 GILGSGFALKVQQKQRQKHFNRQIPAAASLIQTAWRCYAAENPDSS--TWKIYIRK--AP 400
           GILGSGFALKVQQKQRQKHFNRQIPAAA LIQ  WRCYAA+   +S  TW IYI++   P
Sbjct: 354 GILGSGFALKVQQKQRQKHFNRQIPAAAMLIQCLWRCYAADKCFNSQATWDIYIKEPGHP 413

Query: 401 RSHTLLSPS---PKPKKSVVVKKKKFKLDKDNGVTPG--EKMLTVPHITCDPPEERRLDH 455
           + ++ LS S      K++ V+K+K+ K   D   TPG        P     PP  RR   
Sbjct: 414 KDNSSLSKSLIMQVAKRASVLKRKRSKSKMD---TPGATNNNRDCPQAQTLPPPPRRESD 470

Query: 456 FSVDGY-DSSVRKSPTLLEVSMPHFMR-----TNSFAEDLDLEGETLLTPITHISQLREH 509
             V  Y +     +P  +      ++      T + ++++DLE E        ++ L + 
Sbjct: 471 GEVVFYIEEPKATTPNRVRREARGYVSQTSSVTEAASDEVDLEMEP-----ERVTTLTDV 525

Query: 510 HRATIKVIRRMQYFVAKKKFQQARKPYDVRDVIEQYSQGHLNLMVRIKELQRRLDQSIGK 569
           H+  I+ IR+++YFVA++KFQQARKPYDVRDVIEQYSQGHLN+MVRIKELQRRLDQ++GK
Sbjct: 526 HKNAIRAIRKIKYFVARRKFQQARKPYDVRDVIEQYSQGHLNMMVRIKELQRRLDQTLGK 585

Query: 570 PSLFISVSEKSKDRGSNTIGARLNRVEDKVTQLDQRLALITDMLH 614
           P  +++  ++S +    TIGARL R+E +++ +D++L  +  +L+
Sbjct: 586 PGSYLAGIDRSGNVKPMTIGARLYRLEQQLSIMDKKLDQLVYLLN 630


>gi345487285
          Length = 693

 Score =  635 bits (1637), Expect = e-179,   Method: Compositional matrix adjust.
 Identities = 339/605 (56%), Positives = 410/605 (67%), Gaps = 45/605 (7%)

Query: 53  PIAPGAPGPAPPASPAAPAAPPVASDLGPRPPVSL----------DPRVSIYSTRRPVLA 102
           P     P P+P +      +  V +  G  P + L          + R  +   RR    
Sbjct: 74  PTVDVRPTPSPLSDTTTLQSDNVDAFTGVDPRLQLGSVSGERNTWEGRYRVKEHRRA--G 131

Query: 103 RTHVQGRVYNFLERPTGWKCFVYHFAVFLIVLVCLIFSVLSTIEQYAALATGTLFWMEIV 162
           +   QG+VYNFLERPTGWKCF+YHF+VF++VLVCLIFSVLSTI++Y+  A  TLFWMEI 
Sbjct: 132 KATFQGQVYNFLERPTGWKCFLYHFSVFMVVLVCLIFSVLSTIDEYSDFANETLFWMEIC 191

Query: 163 LVVFFGTEYVVRLWSAGCRSKYVGLWGRLRFARKPISIIDLIVVVASMVVLCVGSKGQVF 222
           LVVFFG EY+VRLWSAGCRSKY+G  GR+RF RKPI IIDLIVVVASMVVL VGS GQVF
Sbjct: 192 LVVFFGVEYIVRLWSAGCRSKYMGCCGRMRFIRKPICIIDLIVVVASMVVLSVGSNGQVF 251

Query: 223 ATSAIRGIRFLQILRMLHVDRQGGTWRLLGSVVFIHRQELITTLYIGFLGLIFSSYFVYL 282
           ATSAIRGIRFLQILRMLHVDRQGGTWRLLGSVVFIHRQELITTLYIGFLGLIFSSYFVYL
Sbjct: 252 ATSAIRGIRFLQILRMLHVDRQGGTWRLLGSVVFIHRQELITTLYIGFLGLIFSSYFVYL 311

Query: 283 AEKDAVNESGRVEFGSYADALWWGVVTVTTIGYGDKVPQTWVGKTIASCFSVFAISFFAL 342
           AEKD V   G+V+F SYADALWWGV+TVTTIGYGD VPQTW+GK +ASCFSVFAISFFAL
Sbjct: 312 AEKDVVGPQGKVDFASYADALWWGVITVTTIGYGDAVPQTWMGKIVASCFSVFAISFFAL 371

Query: 343 PAGILGSGFALKVQQKQRQKHFNRQIPAAASLIQTAWRCYAAENPDSS--TWKIYIRKAP 400
           PAGILGSGFALKVQQKQRQKHFNRQIPAAA LIQ  WRC+AAE   +S  TW IY++   
Sbjct: 372 PAGILGSGFALKVQQKQRQKHFNRQIPAAAMLIQCLWRCHAAEKSTNSVATWNIYVKDTA 431

Query: 401 RSHTLLSPSPK------PKKSVVVKKKKFKLDKDNGVTPGEKMLTVPHITCDPPEERRLD 454
                 +P  K       KK+ V+K++K +   D       +       +  P     L 
Sbjct: 432 PQGQPATPLGKSLIIQVAKKASVLKRRKSRNRMDVQQLDSSQQQQQQQQSSQPSATSVLQ 491

Query: 455 HFSV---DGYDSSVRKSPTLLEVSMPHFM----------------------RTNSFAEDL 489
              V   +   +  + S T  E  +  +M                      +T+S  E  
Sbjct: 492 QPGVINPNAPTTGTQSSQTDNEGDIIFYMEEPKACTPNRVRRENRGSLFTSQTSSVTEAA 551

Query: 490 DLEGETLLTPITHISQLREHHRATIKVIRRMQYFVAKKKFQQARKPYDVRDVIEQYSQGH 549
             E +  +     ++ L E HR  I+ IR+++YFVA++KFQQARKPYDVRDVIEQYSQGH
Sbjct: 552 SDEIDIDMDEPQRVTTLTEAHRNAIRAIRKIKYFVARRKFQQARKPYDVRDVIEQYSQGH 611

Query: 550 LNLMVRIKELQRRLDQSIGKPSLFISVSEKSKDRGSNTIGARLNRVEDKVTQLDQRLALI 609
           LN+MVRIKELQRRLDQ++GKP  +++  ++S +    TIGARL RVE +++ +D++L  +
Sbjct: 612 LNMMVRIKELQRRLDQTLGKPGSYLAGIDRSGNIKPMTIGARLYRVEQQLSIMDKKLDQL 671

Query: 610 TDMLH 614
             +L+
Sbjct: 672 MYVLN 676


>gi328709409
          Length = 738

 Score =  632 bits (1630), Expect = e-178,   Method: Compositional matrix adjust.
 Identities = 327/525 (62%), Positives = 397/525 (75%), Gaps = 25/525 (4%)

Query: 107 QGRVYNFLERPTGWKCFVYHFAVFLIVLVCLIFSVLSTIEQYAALATGTLFWMEIVLVVF 166
           Q +VY FLE P GW CF+YHFAVF++VLVCLIFSVLSTI++Y+  A  TLFWMEI LVVF
Sbjct: 207 QEKVYVFLEHPCGWICFIYHFAVFMVVLVCLIFSVLSTIDEYSGFANETLFWMEICLVVF 266

Query: 167 FGTEYVVRLWSAGCRSKYVGLWGRLRFARKPISIIDLIVVVASMVVLCVGSKGQVFATSA 226
           FG EY++RLWSAGCRSKY+G +GR RF RKPI IIDLIVVVAS+VVL +GS GQVFATSA
Sbjct: 267 FGVEYMIRLWSAGCRSKYMGTFGRFRFVRKPICIIDLIVVVASIVVLSIGSNGQVFATSA 326

Query: 227 IRGIRFLQILRMLHVDRQGGTWRLLGSVVFIHRQELITTLYIGFLGLIFSSYFVYLAEKD 286
           IRGIRFLQILRMLHVDRQGGTWRLLGSVVFIHRQELITTLYIGFLGLIFSSYFVYLAEKD
Sbjct: 327 IRGIRFLQILRMLHVDRQGGTWRLLGSVVFIHRQELITTLYIGFLGLIFSSYFVYLAEKD 386

Query: 287 AVNESG--RVEFGSYADALWWGVVTVTTIGYGDKVPQTWVGKTIASCFSVFAISFFALPA 344
           AV++ G  R +F SYADALWWGV+TVTTIGYGD VPQTW+GK +ASCFSVFAISFFALPA
Sbjct: 387 AVSKDGKSRNDFSSYADALWWGVITVTTIGYGDAVPQTWIGKIVASCFSVFAISFFALPA 446

Query: 345 GILGSGFALKVQQKQRQKHFNRQIPAAASLIQTAWRCYAAENPDSS--TWKIYIRK--AP 400
           GILGSGFALKVQQKQRQKHFNRQIPAAA LIQ  WRCYAA+   +S  TW IYI++   P
Sbjct: 447 GILGSGFALKVQQKQRQKHFNRQIPAAAMLIQCLWRCYAADKCFNSQATWDIYIKEPGHP 506

Query: 401 RSHTLLSPS---PKPKKSVVVKKKKFKLDKDNGVTPG--EKMLTVPHITCDPPEERRLDH 455
           + ++ LS S      K++ V+K+K+ K   D   TPG        P     PP  RR   
Sbjct: 507 KDNSSLSKSLIMQVAKRASVLKRKRSKSKMD---TPGATNNNRDCPQAQTLPPPPRRESD 563

Query: 456 FSVDGY-DSSVRKSPTLLEVSMPHFMR-----TNSFAEDLDLEGETLLTPITHISQLREH 509
             V  Y +     +P  +      ++      T + ++++DLE E        ++ L + 
Sbjct: 564 GEVVFYIEEPKATTPNRVRREARGYVSQTSSVTEAASDEVDLEMEP-----ERVTTLTDV 618

Query: 510 HRATIKVIRRMQYFVAKKKFQQARKPYDVRDVIEQYSQGHLNLMVRIKELQRRLDQSIGK 569
           H+  I+ IR+++YFVA++KFQQARKPYDVRDVIEQYSQGHLN+MVRIKELQRRLDQ++GK
Sbjct: 619 HKNAIRAIRKIKYFVARRKFQQARKPYDVRDVIEQYSQGHLNMMVRIKELQRRLDQTLGK 678

Query: 570 PSLFISVSEKSKDRGSNTIGARLNRVEDKVTQLDQRLALITDMLH 614
           P  +++  ++S +    TIGARL R+E +++ +D++L  +  +L+
Sbjct: 679 PGSYLAGIDRSGNVKPMTIGARLYRLEQQLSIMDKKLDQLVYLLN 723


>gi169641876
          Length = 390

 Score =  631 bits (1628), Expect = e-178,   Method: Compositional matrix adjust.
 Identities = 299/332 (90%), Positives = 317/332 (95%)

Query: 81  PRPPVSLDPRVSIYSTRRPVLARTHVQGRVYNFLERPTGWKCFVYHFAVFLIVLVCLIFS 140
           PRP ++LDPRVSIYS RRP+L RT++QGRVYNFLERPTGWKCFVYHF VFLIVL+CLIFS
Sbjct: 47  PRPTINLDPRVSIYSGRRPLLTRTNIQGRVYNFLERPTGWKCFVYHFTVFLIVLICLIFS 106

Query: 141 VLSTIEQYAALATGTLFWMEIVLVVFFGTEYVVRLWSAGCRSKYVGLWGRLRFARKPISI 200
           VLSTI+QY  LAT TLFWMEIVLVVFFG EYVVRLWSAGCRSKYVG+WGRLRFARKPIS+
Sbjct: 107 VLSTIQQYNNLATETLFWMEIVLVVFFGAEYVVRLWSAGCRSKYVGIWGRLRFARKPISV 166

Query: 201 IDLIVVVASMVVLCVGSKGQVFATSAIRGIRFLQILRMLHVDRQGGTWRLLGSVVFIHRQ 260
           IDLIVVVAS++VLCVGS GQVFATSAIRGIRFLQILRMLHVDRQGGTWRLLGSVVFIHRQ
Sbjct: 167 IDLIVVVASIIVLCVGSNGQVFATSAIRGIRFLQILRMLHVDRQGGTWRLLGSVVFIHRQ 226

Query: 261 ELITTLYIGFLGLIFSSYFVYLAEKDAVNESGRVEFGSYADALWWGVVTVTTIGYGDKVP 320
           ELITTLYIGFLGLIFSSYFVYLAEKDA++ SG  +FGSYADALWWGVVTVTTIGYGDKVP
Sbjct: 227 ELITTLYIGFLGLIFSSYFVYLAEKDAIDSSGEYQFGSYADALWWGVVTVTTIGYGDKVP 286

Query: 321 QTWVGKTIASCFSVFAISFFALPAGILGSGFALKVQQKQRQKHFNRQIPAAASLIQTAWR 380
           QTW+GKTIASCFSVFAISFFALPAGILGSGFALKVQQKQRQKHFNRQIPAAASLIQTAWR
Sbjct: 287 QTWIGKTIASCFSVFAISFFALPAGILGSGFALKVQQKQRQKHFNRQIPAAASLIQTAWR 346

Query: 381 CYAAENPDSSTWKIYIRKAPRSHTLLSPSPKP 412
           CYAAENPDS+TWKIYIRK  R+H +LSPSPKP
Sbjct: 347 CYAAENPDSATWKIYIRKQSRNHHILSPSPKP 378


>gi14285397
          Length = 377

 Score =  630 bits (1625), Expect = e-178,   Method: Compositional matrix adjust.
 Identities = 300/337 (89%), Positives = 321/337 (95%), Gaps = 1/337 (0%)

Query: 75  VASDLGPRPPVSLDPRVSIYSTRRPVLARTHVQGRVYNFLERPTGWKCFVYHFAVFLIVL 134
           VA+D  PRP ++LDPRVSIYS RRP+L+RT++QGRVYNFLERPTGWKCFVYHF VFLIVL
Sbjct: 42  VATD-PPRPTINLDPRVSIYSGRRPLLSRTNIQGRVYNFLERPTGWKCFVYHFTVFLIVL 100

Query: 135 VCLIFSVLSTIEQYAALATGTLFWMEIVLVVFFGTEYVVRLWSAGCRSKYVGLWGRLRFA 194
           +CLIFSVLSTI+QY  LAT TLFWMEIVLVVFFG EYVVRLWSAGCRSKYVG+WGRLRFA
Sbjct: 101 ICLIFSVLSTIQQYNNLATETLFWMEIVLVVFFGAEYVVRLWSAGCRSKYVGVWGRLRFA 160

Query: 195 RKPISIIDLIVVVASMVVLCVGSKGQVFATSAIRGIRFLQILRMLHVDRQGGTWRLLGSV 254
           RKPIS+IDLIVVVAS++VLCVGS GQVFATSAIRGIRFLQILRMLHVDRQGGTWRLLGSV
Sbjct: 161 RKPISVIDLIVVVASVIVLCVGSNGQVFATSAIRGIRFLQILRMLHVDRQGGTWRLLGSV 220

Query: 255 VFIHRQELITTLYIGFLGLIFSSYFVYLAEKDAVNESGRVEFGSYADALWWGVVTVTTIG 314
           VFIHRQELITTLYIGFLGLIFSSYFVYLAEKDA++ SG  +FGSYADALWWGVVTVTTIG
Sbjct: 221 VFIHRQELITTLYIGFLGLIFSSYFVYLAEKDAIDSSGEYQFGSYADALWWGVVTVTTIG 280

Query: 315 YGDKVPQTWVGKTIASCFSVFAISFFALPAGILGSGFALKVQQKQRQKHFNRQIPAAASL 374
           YGDKVPQTW+GKTIASCFSVFAISFFALPAGILGSGFALKVQQKQRQKHFNRQIPAAASL
Sbjct: 281 YGDKVPQTWIGKTIASCFSVFAISFFALPAGILGSGFALKVQQKQRQKHFNRQIPAAASL 340

Query: 375 IQTAWRCYAAENPDSSTWKIYIRKAPRSHTLLSPSPK 411
           IQTAWRCYAAENPDS+TWKIYIRK  R+H ++SPSPK
Sbjct: 341 IQTAWRCYAAENPDSATWKIYIRKQSRNHHIMSPSPK 377


>gi332027392
          Length = 811

 Score =  628 bits (1620), Expect = e-177,   Method: Compositional matrix adjust.
 Identities = 326/534 (61%), Positives = 388/534 (72%), Gaps = 32/534 (5%)

Query: 107 QGRVYNFLERPTGWKCFVYHFAVFLIVLVCLIFSVLSTIEQYAALATGTLFWMEIVLVVF 166
           Q R+Y FLE P GW CFVYHFAVF++VLVCLIFSVLSTI+QY+  A  TLFWMEI LVVF
Sbjct: 267 QERLYVFLEHPGGWLCFVYHFAVFMVVLVCLIFSVLSTIDQYSNFANETLFWMEICLVVF 326

Query: 167 FGTEYVVRLWSAGCRSKYVGLWGRLRFARKPISIIDLIVVVASMVVLCVGSKGQVFATSA 226
           FG EY+VRLWSAGCRSKY+G  GRLRF RKPI IIDLIVVVASMVVL VGS GQVFATSA
Sbjct: 327 FGVEYLVRLWSAGCRSKYMGCCGRLRFIRKPICIIDLIVVVASMVVLSVGSNGQVFATSA 386

Query: 227 IRGIRFLQILRMLHVDRQGGTWRLLGSVVFIHRQELITTLYIGFLGLIFSSYFVYLAEKD 286
           IRGIRFLQILRMLHVDRQGGTWRLLGSVVFIHRQELITTLYIGFLGLIFSSYFVYLAEKD
Sbjct: 387 IRGIRFLQILRMLHVDRQGGTWRLLGSVVFIHRQELITTLYIGFLGLIFSSYFVYLAEKD 446

Query: 287 AVNESGRVEFGSYADALWWGVVTVTTIGYGDKVPQTWVGKTIASCFSVFAISFFALPAGI 346
           AV   G+ +F SYADALWWGV+TVTTIGYGD VPQTW+GK +ASCFSVFAISFFALPAGI
Sbjct: 447 AVGPDGKTDFASYADALWWGVITVTTIGYGDTVPQTWMGKIVASCFSVFAISFFALPAGI 506

Query: 347 LGSGFALKVQQKQRQKHFNRQIPAAASLIQTAWRCYAAENPDSS--TWKIYIRK------ 398
           LGSGFALKVQQKQRQKHFNRQIPAAA LIQ  WRCYAA+   +S  TW IYI+       
Sbjct: 507 LGSGFALKVQQKQRQKHFNRQIPAAAMLIQCLWRCYAADKAINSVATWNIYIKDPSPAGQ 566

Query: 399 --APRSHTLLSPSPKPKKSVVVKKKKFKLDKDNGVTPGEKMLTV-----PHITCDPPEER 451
              P   +L+    K    +  +K + ++D      P    +T+             + +
Sbjct: 567 PSTPLGKSLMIQVAKKANVLKRRKSRNRMDVQQQQQPALPPVTISGGISAGAGTGQNDNQ 626

Query: 452 RLDH-----FSVD----GYDSSVRKSP--TLLEVSMPHFMRTNSFAEDLDLEGETLLTPI 500
           RL++     F ++    G  +  R+    +L            S   D+D+E    +T +
Sbjct: 627 RLENEGDVVFYMEEPKVGTPNRARRDNRGSLFTSQTSSVTEATSDEIDIDIEEPQRVTTL 686

Query: 501 THISQLREHHRATIKVIRRMQYFVAKKKFQQARKPYDVRDVIEQYSQGHLNLMVRIKELQ 560
           T      E HR  I+ IR+++YFVA++KFQQARKPYDVRDVIEQYSQGHLN+MVRIKELQ
Sbjct: 687 T------EAHRNAIRAIRKIKYFVARRKFQQARKPYDVRDVIEQYSQGHLNMMVRIKELQ 740

Query: 561 RRLDQSIGKPSLFISVSEKSKDRGSNTIGARLNRVEDKVTQLDQRLALITDMLH 614
           RRLDQ++GKP  +++  +++ +    TIGARL RVE +++ +D++L  +  +L+
Sbjct: 741 RRLDQTLGKPGSYLAGIDRAGNVKPMTIGARLYRVEQQLSVMDKKLDQLVHVLN 794


>gi307206073
          Length = 829

 Score =  626 bits (1615), Expect = e-177,   Method: Compositional matrix adjust.
 Identities = 330/541 (60%), Positives = 393/541 (72%), Gaps = 39/541 (7%)

Query: 107 QGRVYNFLERPTGWKCFVYHFAVFLIVLVCLIFSVLSTIEQYAALATGTLFWMEIVLVVF 166
           Q R+Y FLE P GW CFVYHFAVF++VLVCLIFSVLSTI+QY+  A  TLFWMEI LVVF
Sbjct: 278 QERLYVFLEHPGGWLCFVYHFAVFMVVLVCLIFSVLSTIDQYSNFANETLFWMEICLVVF 337

Query: 167 FGTEYVVRLWSAGCRSKYVGLWGRLRFARKPISIIDLIVVVASMVVLCVGSKGQVFATSA 226
           FG EY+VRLWSAGCRSKY+G  GRLRF RKPI IIDLIVVVASMVVL VGS GQVFATSA
Sbjct: 338 FGVEYLVRLWSAGCRSKYMGCCGRLRFIRKPICIIDLIVVVASMVVLSVGSNGQVFATSA 397

Query: 227 IRGIRFLQILRMLHVDRQGGTWRLLGSVVFIHRQELITTLYIGFLGLIFSSYFVYLAEKD 286
           IRGIRFLQILRMLHVDRQGGTWRLLGSVVFIHRQELITTLYIGFLGLIFSSYFVYLAEKD
Sbjct: 398 IRGIRFLQILRMLHVDRQGGTWRLLGSVVFIHRQELITTLYIGFLGLIFSSYFVYLAEKD 457

Query: 287 AVNESGRVEFGSYADALWWGVVTVTTIGYGDKVPQTWVGKTIASCFSVFAISFFALPAGI 346
           AV   G+ +F SYADALWWGV+TVTTIGYGD VPQTW+GK +ASCFSVFAISFFALPAGI
Sbjct: 458 AVGPDGKTDFSSYADALWWGVITVTTIGYGDTVPQTWMGKIVASCFSVFAISFFALPAGI 517

Query: 347 LGSGFALKVQQKQRQKHFNRQIPAAASLIQTAWRCYAAENPDSS--TWKIYIRKAPRSHT 404
           LGSGFALKVQQKQRQKHFNRQIPAAA LIQ  WRCYAA+   +S  TW IYI+    +  
Sbjct: 518 LGSGFALKVQQKQRQKHFNRQIPAAAMLIQCLWRCYAADKAINSVATWNIYIKDPTPAGQ 577

Query: 405 LLSPSPK------PKKSVVVKKKKFKLDKD----NGVTPGEKMLTVPHITCD-------- 446
             +P  K       KK+ V+K++K +   D          ++   +P +T          
Sbjct: 578 PSTPLGKSLMIQVAKKASVLKRRKSRNRMDVQQQQQQQQQQQQQALPPVTISGGISAGAG 637

Query: 447 --PPEERRLDH-----FSVD----GYDSSVRKSP--TLLEVSMPHFMRTNSFAEDLDLEG 493
               E +RL++     F ++    G  +  R+    +L            S   D+D+E 
Sbjct: 638 TGQNENQRLENEGDVVFYMEEPKAGTPNRARRDNRGSLFTSQTSSVTEATSDEIDIDIEE 697

Query: 494 ETLLTPITHISQLREHHRATIKVIRRMQYFVAKKKFQQARKPYDVRDVIEQYSQGHLNLM 553
              +T +T      E HR  I+ IR+++YFVA++KFQQARKPYDVRDVIEQYSQGHLN+M
Sbjct: 698 PQRVTTLT------EAHRNAIRAIRKIKYFVARRKFQQARKPYDVRDVIEQYSQGHLNMM 751

Query: 554 VRIKELQRRLDQSIGKPSLFISVSEKSKDRGSNTIGARLNRVEDKVTQLDQRLALITDML 613
           VRIKELQRRLDQ++GKP  +++  +++ +    TIGARL RVE +++ +D++L  +  +L
Sbjct: 752 VRIKELQRRLDQTLGKPGSYLAGIDRAGNVKPMTIGARLYRVEQQLSVMDKKLDQLVYVL 811

Query: 614 H 614
           +
Sbjct: 812 N 812


>gi383851072
          Length = 811

 Score =  626 bits (1615), Expect = e-177,   Method: Compositional matrix adjust.
 Identities = 326/539 (60%), Positives = 394/539 (73%), Gaps = 41/539 (7%)

Query: 107 QGRVYNFLERPTGWKCFVYHFAVFLIVLVCLIFSVLSTIEQYAALATGTLFWMEIVLVVF 166
           Q R+Y FLE P GW CF+YHF VF++VLVCLIFSVLSTI+QY+  A  TLFWMEI LVVF
Sbjct: 266 QERLYVFLEHPGGWICFIYHFTVFMVVLVCLIFSVLSTIDQYSNFANETLFWMEICLVVF 325

Query: 167 FGTEYVVRLWSAGCRSKYVGLWGRLRFARKPISIIDLIVVVASMVVLCVGSKGQVFATSA 226
           FG EY+VRLWSAGCRSKY+G  GRLRF RKPI IIDLIVVVASMVVL VGS GQVFATSA
Sbjct: 326 FGVEYMVRLWSAGCRSKYMGCCGRLRFIRKPICIIDLIVVVASMVVLSVGSNGQVFATSA 385

Query: 227 IRGIRFLQILRMLHVDRQGGTWRLLGSVVFIHRQELITTLYIGFLGLIFSSYFVYLAEKD 286
           IRGIRFLQILRMLHVDRQGGTWRLLGSVVFIHRQELITTLYIGFLGLIFSSYFVYLAEKD
Sbjct: 386 IRGIRFLQILRMLHVDRQGGTWRLLGSVVFIHRQELITTLYIGFLGLIFSSYFVYLAEKD 445

Query: 287 AVNESGRVEFGSYADALWWGVVTVTTIGYGDKVPQTWVGKTIASCFSVFAISFFALPAGI 346
           AV   G+ +F SYADALWWGV+TVTTIGYGD VPQTW+GK +ASCFSVFAISFFALPAGI
Sbjct: 446 AVGPDGKTDFSSYADALWWGVITVTTIGYGDTVPQTWMGKIVASCFSVFAISFFALPAGI 505

Query: 347 LGSGFALKVQQKQRQKHFNRQIPAAASLIQTAWRCYAAENPDSS--TWKIYIRKAPRSHT 404
           LGSGFALKVQQKQRQKHFNRQIPAAA LIQ  WRCYAA+   +S  TW IYI+    +  
Sbjct: 506 LGSGFALKVQQKQRQKHFNRQIPAAAMLIQCLWRCYAADKAINSVATWNIYIKDPAPAGQ 565

Query: 405 LLSPSPK------PKKSVVVKKKKFKLDKDNGVTPGEKMLTVPHITCD------------ 446
             +P  K       KK+ V+K++K +    N +   ++  ++P +T              
Sbjct: 566 PSTPLGKSLMIQVAKKASVLKRRKSR----NRMDVQQQQQSLPPVTISGGVSGAAGDAAG 621

Query: 447 PPEERRLDH-----FSVD----GYDSSVRKSP--TLLEVSMPHFMRTNSFAEDLDLEGET 495
             + +R+++     F ++    G  +  R+    +L            S   D+D+E   
Sbjct: 622 QNDNQRMENEGDVIFYMEEPKAGTPNRARRDNRGSLFTSQTSSVTEATSDEIDIDIEEPQ 681

Query: 496 LLTPITHISQLREHHRATIKVIRRMQYFVAKKKFQQARKPYDVRDVIEQYSQGHLNLMVR 555
            +T +T      E HR  I+ IR+++YFVA++KFQQARKPYDVRDVIEQYSQGHLN+MVR
Sbjct: 682 RVTTLT------EAHRNAIRAIRKIKYFVARRKFQQARKPYDVRDVIEQYSQGHLNMMVR 735

Query: 556 IKELQRRLDQSIGKPSLFISVSEKSKDRGSNTIGARLNRVEDKVTQLDQRLALITDMLH 614
           IKELQRRLDQ++GKP  +++  +++ +    TIGARL RVE +++ +D++L  +  +L+
Sbjct: 736 IKELQRRLDQTLGKPGSYLAGIDRAGNVKPMTIGARLYRVEQQLSVMDKKLDQLVYVLN 794


>gi380013430
          Length = 813

 Score =  626 bits (1614), Expect = e-176,   Method: Compositional matrix adjust.
 Identities = 328/542 (60%), Positives = 391/542 (72%), Gaps = 47/542 (8%)

Query: 107 QGRVYNFLERPTGWKCFVYHFAVFLIVLVCLIFSVLSTIEQYAALATGTLFWMEIVLVVF 166
           Q R+Y FLE P GW CF+YHF VF++VLVCLIFSVLSTIEQY+  A  TLFWMEI LVVF
Sbjct: 268 QERLYVFLEHPGGWICFIYHFTVFMVVLVCLIFSVLSTIEQYSNFANETLFWMEICLVVF 327

Query: 167 FGTEYVVRLWSAGCRSKYVGLWGRLRFARKPISIIDLIVVVASMVVLCVGSKGQVFATSA 226
           FG EY+VRLWSAGCRSKY+G  GRLRF RKPI IIDLIVVVASMVVL VGS GQVFATSA
Sbjct: 328 FGVEYLVRLWSAGCRSKYMGCCGRLRFIRKPICIIDLIVVVASMVVLSVGSNGQVFATSA 387

Query: 227 IRGIRFLQILRMLHVDRQGGTWRLLGSVVFIHRQELITTLYIGFLGLIFSSYFVYLAEKD 286
           IRGIRFLQILRMLHVDRQGGTWRLLGSVVFIHRQELITTLYIGFLGLIFSSYFVYLAEKD
Sbjct: 388 IRGIRFLQILRMLHVDRQGGTWRLLGSVVFIHRQELITTLYIGFLGLIFSSYFVYLAEKD 447

Query: 287 AVNESGRVEFGSYADALWWGVVTVTTIGYGDKVPQTWVGKTIASCFSVFAISFFALPAGI 346
            +   G+ +F SYADALWWGV+TVTTIGYGD VPQTW+GK +ASCFSVFAISFFALPAGI
Sbjct: 448 VIGPDGKTDFSSYADALWWGVITVTTIGYGDTVPQTWMGKIVASCFSVFAISFFALPAGI 507

Query: 347 LGSGFALKVQQKQRQKHFNRQIPAAASLIQTAWRCYAAENPDSS--TWKIYIRKAPRSHT 404
           LGSGFALKVQQKQRQKHFNRQIPAAA LIQ  WRCYAA+   +S  TW IYI+    +  
Sbjct: 508 LGSGFALKVQQKQRQKHFNRQIPAAAMLIQCLWRCYAADKAINSVATWNIYIKDPAPTGQ 567

Query: 405 LLSPSPK------PKKSVVVKKKKFKLDKD---------------NGVTPGEKMLTVPHI 443
             +P  K       KK+ V+K++K +   D                GV+ G         
Sbjct: 568 PSTPLGKSLMIQVAKKASVLKRRKSRNRMDVQQQQQQSLPPVTISGGVSSGGA------- 620

Query: 444 TCDPPEERRLDH-----FSVD----GYDSSVRKSP--TLLEVSMPHFMRTNSFAEDLDLE 492
           T D  + +R+++     F ++    G  +  R+    +L            S   D+D+E
Sbjct: 621 TGDQNDNQRMENEGDVIFYMEEPKAGTPNRARRDNRGSLFTSQTSSVTEATSDEIDIDIE 680

Query: 493 GETLLTPITHISQLREHHRATIKVIRRMQYFVAKKKFQQARKPYDVRDVIEQYSQGHLNL 552
               +T +T      E HR  I+ IR+++YFVA++KFQQARKPYDVRDVIEQYSQGHLN+
Sbjct: 681 EPQRVTTLT------EAHRNAIRAIRKIKYFVARRKFQQARKPYDVRDVIEQYSQGHLNM 734

Query: 553 MVRIKELQRRLDQSIGKPSLFISVSEKSKDRGSNTIGARLNRVEDKVTQLDQRLALITDM 612
           MVRIKELQRRLDQ++GKP  +++  +++ +    TIGARL RVE +++ +D++L  +  +
Sbjct: 735 MVRIKELQRRLDQTLGKPGSYLAGIDRAGNVKPMTIGARLYRVEQQLSVMDKKLDQLVYV 794

Query: 613 LH 614
           L+
Sbjct: 795 LN 796


>gi340715355
          Length = 817

 Score =  623 bits (1607), Expect = e-176,   Method: Compositional matrix adjust.
 Identities = 327/540 (60%), Positives = 390/540 (72%), Gaps = 42/540 (7%)

Query: 107 QGRVYNFLERPTGWKCFVYHFAVFLIVLVCLIFSVLSTIEQYAALATGTLFWMEIVLVVF 166
           Q R+Y FLE P GW CF+YHF VF++VLVCLIFSVLSTI+QY+  A  TLFWMEI LVVF
Sbjct: 271 QERLYVFLEHPGGWICFIYHFTVFMVVLVCLIFSVLSTIDQYSNFANETLFWMEICLVVF 330

Query: 167 FGTEYVVRLWSAGCRSKYVGLWGRLRFARKPISIIDLIVVVASMVVLCVGSKGQVFATSA 226
           FG EY+VRLWSAGCRSKY+G  GRLRF RKPI IIDLIVVVASMVVL VGS GQVFATSA
Sbjct: 331 FGVEYLVRLWSAGCRSKYMGCCGRLRFIRKPICIIDLIVVVASMVVLSVGSNGQVFATSA 390

Query: 227 IRGIRFLQILRMLHVDRQGGTWRLLGSVVFIHRQELITTLYIGFLGLIFSSYFVYLAEKD 286
           IRGIRFLQILRMLHVDRQGGTWRLLGSVVFIHRQELITTLYIGFLGLIFSSYFVYLAEKD
Sbjct: 391 IRGIRFLQILRMLHVDRQGGTWRLLGSVVFIHRQELITTLYIGFLGLIFSSYFVYLAEKD 450

Query: 287 AVNESGRVEFGSYADALWWGVVTVTTIGYGDKVPQTWVGKTIASCFSVFAISFFALPAGI 346
            V   G+ +F SYADALWWGV+TVTTIGYGD VPQTW+GK +ASCFSVFAISFFALPAGI
Sbjct: 451 VVGPDGKTDFSSYADALWWGVITVTTIGYGDTVPQTWMGKIVASCFSVFAISFFALPAGI 510

Query: 347 LGSGFALKVQQKQRQKHFNRQIPAAASLIQTAWRCYAAENPDSS--TWKIYIRKAPRSHT 404
           LGSGFALKVQQKQRQKHFNRQIPAAA LIQ  WRCYAA+   +S  TW IYI+    +  
Sbjct: 511 LGSGFALKVQQKQRQKHFNRQIPAAAMLIQCLWRCYAADKAINSVATWNIYIKDPTPAGQ 570

Query: 405 LLSPSPK------PKKSVVVKKKKFKLDKD-------------NGVTPGEKMLTVPHITC 445
             +P  K       KK+ V+K++K +   D              GV+ G         T 
Sbjct: 571 PSTPLGKSLMIQVAKKASVLKRRKSRNRMDVQQQQQLPPVTISGGVSSG----GATGDTG 626

Query: 446 DPPEERRLDH-----FSVD----GYDSSVRKSP--TLLEVSMPHFMRTNSFAEDLDLEGE 494
              + +R+++     F ++    G  +  R+    +L            S   D+D+E  
Sbjct: 627 GQNDNQRMENEGDVIFYMEEPKAGTPNRARRDNRGSLFTSQTSSVTEATSDEIDIDIEEP 686

Query: 495 TLLTPITHISQLREHHRATIKVIRRMQYFVAKKKFQQARKPYDVRDVIEQYSQGHLNLMV 554
             +T +T      E HR  I+ IR+++YFVA++KFQQARKPYDVRDVIEQYSQGHLN+MV
Sbjct: 687 QRVTTLT------EAHRNAIRAIRKIKYFVARRKFQQARKPYDVRDVIEQYSQGHLNMMV 740

Query: 555 RIKELQRRLDQSIGKPSLFISVSEKSKDRGSNTIGARLNRVEDKVTQLDQRLALITDMLH 614
           RIKELQRRLDQ++GKP  +++  +++ +    TIGARL RVE +++ +D++L  +  +L+
Sbjct: 741 RIKELQRRLDQTLGKPGSYLAGIDRAGNVKPMTIGARLYRVEQQLSVIDKKLDQLVYVLN 800


>gi350414461
          Length = 816

 Score =  622 bits (1605), Expect = e-175,   Method: Compositional matrix adjust.
 Identities = 327/540 (60%), Positives = 390/540 (72%), Gaps = 42/540 (7%)

Query: 107 QGRVYNFLERPTGWKCFVYHFAVFLIVLVCLIFSVLSTIEQYAALATGTLFWMEIVLVVF 166
           Q R+Y FLE P GW CF+YHF VF++VLVCLIFSVLSTI+QY+  A  TLFWMEI LVVF
Sbjct: 270 QERLYVFLEHPGGWICFIYHFTVFMVVLVCLIFSVLSTIDQYSNFANETLFWMEICLVVF 329

Query: 167 FGTEYVVRLWSAGCRSKYVGLWGRLRFARKPISIIDLIVVVASMVVLCVGSKGQVFATSA 226
           FG EY+VRLWSAGCRSKY+G  GRLRF RKPI IIDLIVVVASMVVL VGS GQVFATSA
Sbjct: 330 FGVEYLVRLWSAGCRSKYMGCCGRLRFIRKPICIIDLIVVVASMVVLSVGSNGQVFATSA 389

Query: 227 IRGIRFLQILRMLHVDRQGGTWRLLGSVVFIHRQELITTLYIGFLGLIFSSYFVYLAEKD 286
           IRGIRFLQILRMLHVDRQGGTWRLLGSVVFIHRQELITTLYIGFLGLIFSSYFVYLAEKD
Sbjct: 390 IRGIRFLQILRMLHVDRQGGTWRLLGSVVFIHRQELITTLYIGFLGLIFSSYFVYLAEKD 449

Query: 287 AVNESGRVEFGSYADALWWGVVTVTTIGYGDKVPQTWVGKTIASCFSVFAISFFALPAGI 346
            V   G+ +F SYADALWWGV+TVTTIGYGD VPQTW+GK +ASCFSVFAISFFALPAGI
Sbjct: 450 VVGPDGKTDFSSYADALWWGVITVTTIGYGDTVPQTWMGKIVASCFSVFAISFFALPAGI 509

Query: 347 LGSGFALKVQQKQRQKHFNRQIPAAASLIQTAWRCYAAENPDSS--TWKIYIRKAPRSHT 404
           LGSGFALKVQQKQRQKHFNRQIPAAA LIQ  WRCYAA+   +S  TW IYI+    +  
Sbjct: 510 LGSGFALKVQQKQRQKHFNRQIPAAAMLIQCLWRCYAADKAINSVATWNIYIKDPTPAGQ 569

Query: 405 LLSPSPK------PKKSVVVKKKKFKLDKD-------------NGVTPGEKMLTVPHITC 445
             +P  K       KK+ V+K++K +   D              GV+ G         T 
Sbjct: 570 PSTPLGKSLMIQVAKKASVLKRRKSRNRMDVQQQQQLPPVTISGGVSSG----GATGDTG 625

Query: 446 DPPEERRLDH-----FSVD----GYDSSVRKSP--TLLEVSMPHFMRTNSFAEDLDLEGE 494
              + +R+++     F ++    G  +  R+    +L            S   D+D+E  
Sbjct: 626 GQNDNQRMENEGDVIFYMEEPKAGTPNRARRDNRGSLFTSQTSSVTEATSDEIDIDIEEP 685

Query: 495 TLLTPITHISQLREHHRATIKVIRRMQYFVAKKKFQQARKPYDVRDVIEQYSQGHLNLMV 554
             +T +T      E HR  I+ IR+++YFVA++KFQQARKPYDVRDVIEQYSQGHLN+MV
Sbjct: 686 QRVTTLT------EAHRNAIRAIRKIKYFVARRKFQQARKPYDVRDVIEQYSQGHLNMMV 739

Query: 555 RIKELQRRLDQSIGKPSLFISVSEKSKDRGSNTIGARLNRVEDKVTQLDQRLALITDMLH 614
           RIKELQRRLDQ++GKP  +++  +++ +    TIGARL RVE +++ +D++L  +  +L+
Sbjct: 740 RIKELQRRLDQTLGKPGSYLAGIDRAGNVKPMTIGARLYRVEQQLSVIDKKLDQLVYVLN 799


>gi270005719
          Length = 703

 Score =  622 bits (1604), Expect = e-175,   Method: Compositional matrix adjust.
 Identities = 323/534 (60%), Positives = 387/534 (72%), Gaps = 27/534 (5%)

Query: 107 QGRVYNFLERPTGWKCFVYHFAVFLIVLVCLIFSVLSTIEQYAALATGTLFWMEIVLVVF 166
           Q R Y FLE P GW CF+YHF VF++VLVCLIFSVLSTI+ Y + A  TLFWMEI LVVF
Sbjct: 157 QERTYVFLEHPGGWLCFIYHFTVFMLVLVCLIFSVLSTIDTYQSFANETLFWMEICLVVF 216

Query: 167 FGTEYVVRLWSAGCRSKYVGLWGRLRFARKPISIIDLIVVVASMVVLCVGSKGQVFATSA 226
           FG EY+VRLWSAGCRSKY+G WGRLRF RKPI IIDLIVVVAS+VVL +GS GQVFATSA
Sbjct: 217 FGVEYLVRLWSAGCRSKYMGFWGRLRFIRKPICIIDLIVVVASIVVLTLGSNGQVFATSA 276

Query: 227 IRGIRFLQILRMLHVDRQGGTWRLLGSVVFIHRQELITTLYIGFLGLIFSSYFVYLAEKD 286
           IRGIRFLQILRMLHVDRQGGTWRLLGSVVFIHRQELITTLYIGFLGLIFSSYFVYLAEKD
Sbjct: 277 IRGIRFLQILRMLHVDRQGGTWRLLGSVVFIHRQELITTLYIGFLGLIFSSYFVYLAEKD 336

Query: 287 AVNESGRV--EFGSYADALWWGVVTVTTIGYGDKVPQTWVGKTIASCFSVFAISFFALPA 344
           AV   G+   +F SYADALWWGV+TVTTIGYGD VP+TW+GK +ASCFSVFAISFFALPA
Sbjct: 337 AVGADGKNTGDFSSYADALWWGVITVTTIGYGDTVPRTWMGKIVASCFSVFAISFFALPA 396

Query: 345 GILGSGFALKVQQKQRQKHFNRQIPAAASLIQTAWRCYAAENPDSS--TWKIYIRKAPRS 402
           GILGSGFALKVQQKQRQKHFNRQIPAAA LIQ  WRCYAA+   +S  TW+IY++     
Sbjct: 397 GILGSGFALKVQQKQRQKHFNRQIPAAAMLIQCLWRCYAADKSFNSRATWQIYLKDTNGF 456

Query: 403 HTLLSPSPK-----------PKKSVVVKKKKFKLDKDNGVTPGEKMLTVPHITCDPPEER 451
            T  S S              KK+ V+K++K    ++    PG      P     P    
Sbjct: 457 TTNNSSSGSGTNCNIPLSKVAKKASVLKRRK---SRNRMEAPGTPQGDTPVQAVAPNAPS 513

Query: 452 RLDH-----FSVD----GYDSSVRKSPTLLEVSMPHFMRTNSFAEDLDLEGETLLTPITH 502
           R +      F ++    G  + VR+             +T++  E    + + L   +  
Sbjct: 514 RCESDSDVVFYMEEPKAGTPNRVRRGERESSRGAVFTSQTSTVTEAASDDIDDLDGELPR 573

Query: 503 ISQLREHHRATIKVIRRMQYFVAKKKFQQARKPYDVRDVIEQYSQGHLNLMVRIKELQRR 562
           ++QL E H+  I+ IR+++YFVA++KFQQARKPYDVRDVIEQYSQGHLN+MVRIKELQRR
Sbjct: 574 VTQLTEAHKNAIRAIRKIKYFVARRKFQQARKPYDVRDVIEQYSQGHLNMMVRIKELQRR 633

Query: 563 LDQSIGKPSLFISVSEKSKDRGSNTIGARLNRVEDKVTQLDQRLALITDMLHQL 616
           LDQ++GKP  +++  ++  +    T+GARL RVE ++  +D++L  +T +L+ L
Sbjct: 634 LDQTLGKPGSYLAGIDRVGNVKPMTVGARLYRVEQQLGTMDKKLDALTHILNSL 687


>gi340715353
          Length = 665

 Score =  622 bits (1603), Expect = e-175,   Method: Compositional matrix adjust.
 Identities = 326/542 (60%), Positives = 388/542 (71%), Gaps = 44/542 (8%)

Query: 107 QGRVYNFLERPTGWKCFVYHFAVFLIVLVCLIFSVLSTIEQYAALATGTLFWMEIVLVVF 166
           Q R+Y FLE P GW CF+YHF VF++VLVCLIFSVLSTI+QY+  A  TLFWMEI LVVF
Sbjct: 117 QERLYVFLEHPGGWICFIYHFTVFMVVLVCLIFSVLSTIDQYSNFANETLFWMEICLVVF 176

Query: 167 FGTEYVVRLWSAGCRSKYVGLWGRLRFARKPISIIDLIVVVASMVVLCVGSKGQVFATSA 226
           FG EY+VRLWSAGCRSKY+G  GRLRF RKPI IIDLIVVVASMVVL VGS GQVFATSA
Sbjct: 177 FGVEYLVRLWSAGCRSKYMGCCGRLRFIRKPICIIDLIVVVASMVVLSVGSNGQVFATSA 236

Query: 227 IRGIRFLQILRMLHVDRQGGTWRLLGSVVFIHRQELITTLYIGFLGLIFSSYFVYLAEKD 286
           IRGIRFLQILRMLHVDRQGGTWRLLGSVVFIHRQELITTLYIGFLGLIFSSYFVYLAEKD
Sbjct: 237 IRGIRFLQILRMLHVDRQGGTWRLLGSVVFIHRQELITTLYIGFLGLIFSSYFVYLAEKD 296

Query: 287 AVNESGRVEFGSYADALWWGVVTVTTIGYGDKVPQTWVGKTIASCFSVFAISFFALPAGI 346
            V   G+ +F SYADALWWGV+TVTTIGYGD VPQTW+GK +ASCFSVFAISFFALPAGI
Sbjct: 297 VVGPDGKTDFSSYADALWWGVITVTTIGYGDTVPQTWMGKIVASCFSVFAISFFALPAGI 356

Query: 347 LGSGFALKVQQKQRQKHFNRQIPAAASLIQTAWRCYAAENPDSS--TWKIYIRK------ 398
           LGSGFALKVQQKQRQKHFNRQIPAAA LIQ  WRCYAA+   +S  TW IYI+       
Sbjct: 357 LGSGFALKVQQKQRQKHFNRQIPAAAMLIQCLWRCYAADKAINSVATWNIYIKDPTPAGQ 416

Query: 399 --APRSHTLLSPSPKPKKSVVVKKKKFKLDKD-------------NGVTPGEKMLTVPHI 443
              P    +       KK+ V+K++K +   D              GV+ G         
Sbjct: 417 PSTPLGKLICVKKMVAKKASVLKRRKSRNRMDVQQQQQLPPVTISGGVSSG----GATGD 472

Query: 444 TCDPPEERRLDH-----FSVD----GYDSSVRKSP--TLLEVSMPHFMRTNSFAEDLDLE 492
           T    + +R+++     F ++    G  +  R+    +L            S   D+D+E
Sbjct: 473 TGGQNDNQRMENEGDVIFYMEEPKAGTPNRARRDNRGSLFTSQTSSVTEATSDEIDIDIE 532

Query: 493 GETLLTPITHISQLREHHRATIKVIRRMQYFVAKKKFQQARKPYDVRDVIEQYSQGHLNL 552
               +T +T      E HR  I+ IR+++YFVA++KFQQARKPYDVRDVIEQYSQGHLN+
Sbjct: 533 EPQRVTTLT------EAHRNAIRAIRKIKYFVARRKFQQARKPYDVRDVIEQYSQGHLNM 586

Query: 553 MVRIKELQRRLDQSIGKPSLFISVSEKSKDRGSNTIGARLNRVEDKVTQLDQRLALITDM 612
           MVRIKELQRRLDQ++GKP  +++  +++ +    TIGARL RVE +++ +D++L  +  +
Sbjct: 587 MVRIKELQRRLDQTLGKPGSYLAGIDRAGNVKPMTIGARLYRVEQQLSVIDKKLDQLVYV 646

Query: 613 LH 614
           L+
Sbjct: 647 LN 648


>gi341897410
          Length = 627

 Score =  609 bits (1571), Expect = e-171,   Method: Compositional matrix adjust.
 Identities = 321/567 (56%), Positives = 392/567 (69%), Gaps = 36/567 (6%)

Query: 102 ARTHVQGRVYNFLERPTGWKCFVYHFAVFLIVLVCLIFSVLSTIEQYAALATGTLFWMEI 161
           A+   +  +YN LERPTGWKCF+YHF+VFLIVL+CLI SVLST+E+++  A   L+ +EI
Sbjct: 51  AKMTYRALIYNCLERPTGWKCFLYHFSVFLIVLICLILSVLSTVEEHSHFAAELLYILEI 110

Query: 162 VLVVFFGTEYVVRLWSAGCRSKYVGLWGRLRFARKPISIIDLIVVVASMVVLCVGSKGQV 221
            LV+FF  EY+VRLWSAGCRSKY+G WGRL+FARKPIS IDL VV+AS  V+C+GS+GQV
Sbjct: 111 FLVIFFAIEYIVRLWSAGCRSKYIGFWGRLKFARKPISFIDLCVVLASFTVICIGSEGQV 170

Query: 222 FATSAIRGIRFLQILRMLHVDRQGGTWRLLGSVVFIHRQELITTLYIGFLGLIFSSYFVY 281
           FATSAIRGIRFLQILRMLHVDRQGGTWRLLGSVVFIHRQELITTLYIGFLGLIFSSYFVY
Sbjct: 171 FATSAIRGIRFLQILRMLHVDRQGGTWRLLGSVVFIHRQELITTLYIGFLGLIFSSYFVY 230

Query: 282 LAEKDAVNESGRVEFGSYADALWWGVVTVTTIGYGDKVPQTWVGKTIASCFSVFAISFFA 341
           LAEKD V   GR  F SYADALWWGV+T+TTIGYGD VPQTW+G+ +ASCFS+FAISFFA
Sbjct: 231 LAEKDHVGVDGRQAFTSYADALWWGVITMTTIGYGDVVPQTWLGRIVASCFSIFAISFFA 290

Query: 342 LPAGILGSGFALKVQQKQRQKHFNRQIPAAASLIQTAWRCYAAENPDSSTWKIYIRKAPR 401
           LPAGILGSGFALKVQQKQRQKHFNRQIPAAA+LIQ  WRC+AAE   S+TW  ++   P 
Sbjct: 291 LPAGILGSGFALKVQQKQRQKHFNRQIPAAATLIQCLWRCHAAEKRVSATWNAHV--DPL 348

Query: 402 SHTLLSPSPKPKKS---------VVVKKKKFKLDKDNGVTPGEKMLTVPHITCDPPE--- 449
           +H         KK          V  K++ FK  K + +    +    P    +  E   
Sbjct: 349 AHETKETHGHAKKQQQQANDTNHVTRKRQLFK--KQSSLVNTFRRKGSPSTDVEMGELNH 406

Query: 450 -ERRLDHFSVDGYDSSVRKSPTLLEVSMPHFMRTNSFAEDLDLEGETLLTP---ITHISQ 505
            ER L H      D   R      ++ + +        E  +    T L P   I+H+ +
Sbjct: 407 QERLLRHERNSDTDDEKRVYRVGTDIEIEY--------ETEEANTPTKLHPDSHISHVCE 458

Query: 506 LREHHRATIKVIRRMQYFVAKKKFQQARKPYDVRDVIEQYSQGHLNLMVRIKELQRRLDQ 565
           L E HR  I+ IR+++YFVA+++FQQARKPYDVRDVIEQYSQGHLN+MVRIKELQRRLDQ
Sbjct: 459 LTEAHRNAIRAIRKVKYFVARRRFQQARKPYDVRDVIEQYSQGHLNMMVRIKELQRRLDQ 518

Query: 566 SIGKPSLFISVSEKSKDRGSNTIGARLNRVEDKVTQLDQRLALITDMLHQLLSLHG--GS 623
           ++GKP  +    + S+     TIG+RL+R+E ++  LD+++      L+ L  L     S
Sbjct: 519 TLGKPGQY--DGKGSRKGHPVTIGSRLSRLELQMASLDRKVESSNRTLNALYRLMADRNS 576

Query: 624 TPGSGGPPREGGAHITQPCGSGGSVDP 650
              S  PP    A I++P      + P
Sbjct: 577 LTISPSPP----ALISRPVSPANCLSP 599


>gi341884992
          Length = 631

 Score =  609 bits (1570), Expect = e-171,   Method: Compositional matrix adjust.
 Identities = 321/567 (56%), Positives = 392/567 (69%), Gaps = 36/567 (6%)

Query: 102 ARTHVQGRVYNFLERPTGWKCFVYHFAVFLIVLVCLIFSVLSTIEQYAALATGTLFWMEI 161
           A+   +  +YN LERPTGWKCF+YHF+VFLIVL+CLI SVLST+E+++  A   L+ +EI
Sbjct: 55  AKMTYRALIYNCLERPTGWKCFLYHFSVFLIVLICLILSVLSTVEEHSHFAAELLYILEI 114

Query: 162 VLVVFFGTEYVVRLWSAGCRSKYVGLWGRLRFARKPISIIDLIVVVASMVVLCVGSKGQV 221
            LV+FF  EY+VRLWSAGCRSKY+G WGRL+FARKPIS IDL VV+AS  V+C+GS+GQV
Sbjct: 115 FLVIFFAIEYIVRLWSAGCRSKYIGFWGRLKFARKPISFIDLCVVLASFTVICIGSEGQV 174

Query: 222 FATSAIRGIRFLQILRMLHVDRQGGTWRLLGSVVFIHRQELITTLYIGFLGLIFSSYFVY 281
           FATSAIRGIRFLQILRMLHVDRQGGTWRLLGSVVFIHRQELITTLYIGFLGLIFSSYFVY
Sbjct: 175 FATSAIRGIRFLQILRMLHVDRQGGTWRLLGSVVFIHRQELITTLYIGFLGLIFSSYFVY 234

Query: 282 LAEKDAVNESGRVEFGSYADALWWGVVTVTTIGYGDKVPQTWVGKTIASCFSVFAISFFA 341
           LAEKD V   GR  F SYADALWWGV+T+TTIGYGD VPQTW+G+ +ASCFS+FAISFFA
Sbjct: 235 LAEKDHVGVDGRQAFTSYADALWWGVITMTTIGYGDVVPQTWLGRIVASCFSIFAISFFA 294

Query: 342 LPAGILGSGFALKVQQKQRQKHFNRQIPAAASLIQTAWRCYAAENPDSSTWKIYIRKAPR 401
           LPAGILGSGFALKVQQKQRQKHFNRQIPAAA+LIQ  WRC+AAE   S+TW  ++   P 
Sbjct: 295 LPAGILGSGFALKVQQKQRQKHFNRQIPAAATLIQCLWRCHAAEKRVSATWNAHV--DPL 352

Query: 402 SHTLLSPSPKPKKS---------VVVKKKKFKLDKDNGVTPGEKMLTVPHITCDPPE--- 449
           +H         KK          V  K++ FK  K + +    +    P    +  E   
Sbjct: 353 AHETKETHGHAKKQQQQANDTNHVTRKRQLFK--KQSSLVNTFRRKGSPSTDVEMGELNH 410

Query: 450 -ERRLDHFSVDGYDSSVRKSPTLLEVSMPHFMRTNSFAEDLDLEGETLLTP---ITHISQ 505
            ER L H      D   R      ++ + +        E  +    T L P   I+H+ +
Sbjct: 411 QERLLRHERNSDTDDEKRVYRVGTDIEIEY--------ETEEANTPTKLHPDSHISHVCE 462

Query: 506 LREHHRATIKVIRRMQYFVAKKKFQQARKPYDVRDVIEQYSQGHLNLMVRIKELQRRLDQ 565
           L E HR  I+ IR+++YFVA+++FQQARKPYDVRDVIEQYSQGHLN+MVRIKELQRRLDQ
Sbjct: 463 LTEAHRNAIRAIRKVKYFVARRRFQQARKPYDVRDVIEQYSQGHLNMMVRIKELQRRLDQ 522

Query: 566 SIGKPSLFISVSEKSKDRGSNTIGARLNRVEDKVTQLDQRLALITDMLHQLLSLHG--GS 623
           ++GKP  +    + S+     TIG+RL+R+E ++  LD+++      L+ L  L     S
Sbjct: 523 TLGKPGQY--DGKGSRKGHPVTIGSRLSRLELQMASLDRKVESSNRTLNALYRLMADRNS 580

Query: 624 TPGSGGPPREGGAHITQPCGSGGSVDP 650
              S  PP    A I++P      + P
Sbjct: 581 LTISPSPP----ALISRPVSPANCLSP 603


>gi268532858
          Length = 631

 Score =  607 bits (1565), Expect = e-171,   Method: Compositional matrix adjust.
 Identities = 309/545 (56%), Positives = 378/545 (69%), Gaps = 51/545 (9%)

Query: 102 ARTHVQGRVYNFLERPTGWKCFVYHFAVFLIVLVCLIFSVLSTIEQYAALATGTLFWMEI 161
           A+   +  +YN LERPTGWKCF+YHF+VFL+VL+CLI SVLST+E+++  A   L+ +EI
Sbjct: 54  AKMTYRALIYNCLERPTGWKCFLYHFSVFLVVLICLILSVLSTVEEHSHFAAELLYILEI 113

Query: 162 VLVVFFGTEYVVRLWSAGCRSKYVGLWGRLRFARKPISIIDLIVVVASMVVLCVGSKGQV 221
            LV+FF  EYVVRLWSAGCRSKY+G WGRL+FARKPIS IDL VV+AS  V+C GS+GQV
Sbjct: 114 FLVIFFAIEYVVRLWSAGCRSKYIGFWGRLKFARKPISFIDLCVVLASFTVICFGSEGQV 173

Query: 222 FATSAIRGIRFLQILRMLHVDRQGGTWRLLGSVVFIHRQELITTLYIGFLGLIFSSYFVY 281
           FATSAIRGIRFLQILRMLHVDRQGGTWRLLGSVVFIHRQELITTLYIGFLGLIFSSYFVY
Sbjct: 174 FATSAIRGIRFLQILRMLHVDRQGGTWRLLGSVVFIHRQELITTLYIGFLGLIFSSYFVY 233

Query: 282 LAEKDAVNESGRVEFGSYADALWWGVVTVTTIGYGDKVPQTWVGKTIASCFSVFAISFFA 341
           LAEKD V   GR  F SYADALWWGV+T+TTIGYGD VPQTW+G+ +ASCFS+FAISFFA
Sbjct: 234 LAEKDHVGIDGRQAFTSYADALWWGVITMTTIGYGDVVPQTWMGRIVASCFSIFAISFFA 293

Query: 342 LPAGILGSGFALKVQQKQRQKHFNRQIPAAASLIQTAWRCYAAENPDSSTWKIYI----- 396
           LPAGILGSGFALKVQQKQRQKHFNRQIPAAA+LIQ  WRC+AAE   S+TW  +I     
Sbjct: 294 LPAGILGSGFALKVQQKQRQKHFNRQIPAAATLIQCLWRCHAAEKRISATWNAHIDPLAH 353

Query: 397 --RKAPRSHTLLSPSPKPKKSVVVKKKKFKLDKD-----------------NGVTPGEKM 437
             ++    H+          +V  K++ FK                      G+   ++ 
Sbjct: 354 ETKETHHGHSKKHQQSSDDNNVTRKRQLFKKQSSLVNTFRRKGSPSADVEMGGINHHQER 413

Query: 438 LTVPHITCDPPEERRLDHFSVD---GYDSSVRKSPTLLEVSMPHFMRTNSFAEDLDLEGE 494
           L       D  +E+R+     D    Y++    +PT L                      
Sbjct: 414 LLRQERGSDTDDEKRVYRIGTDIEIEYETEEANTPTKLRPD------------------- 454

Query: 495 TLLTPITHISQLREHHRATIKVIRRMQYFVAKKKFQQARKPYDVRDVIEQYSQGHLNLMV 554
              T I+H+ +L E HR  I+ IR+++YFVA+++FQQARKPYDVRDVIEQYSQGHLN+MV
Sbjct: 455 ---THISHVCELTEAHRNAIRAIRKVKYFVARRRFQQARKPYDVRDVIEQYSQGHLNMMV 511

Query: 555 RIKELQRRLDQSIGKPSLFISVSEKSKDRGSNTIGARLNRVEDKVTQLDQRLALITDMLH 614
           RIKELQRRLDQ++GKP  +    + S+     TIG+RL+R+E +++ LD+++      L 
Sbjct: 512 RIKELQRRLDQTLGKPGQY--DGKGSRKGHPVTIGSRLSRLELQMSSLDRKVESSNRTLS 569

Query: 615 QLLSL 619
            L  L
Sbjct: 570 ALYRL 574


>gi32564066
          Length = 621

 Score =  601 bits (1549), Expect = e-169,   Method: Compositional matrix adjust.
 Identities = 314/569 (55%), Positives = 394/569 (69%), Gaps = 43/569 (7%)

Query: 102 ARTHVQGRVYNFLERPTGWKCFVYHFAVFLIVLVCLIFSVLSTIEQYAALATGTLFWMEI 161
           A+   +  +YN LERPTGWKCF+YHF+VFLIVL+CLI SVLST+E+++  A   L+ +EI
Sbjct: 56  AKMTYRAMIYNCLERPTGWKCFLYHFSVFLIVLICLILSVLSTVEEHSHFAAELLYILEI 115

Query: 162 VLVVFFGTEYVVRLWSAGCRSKYVGLWGRLRFARKPISIIDLIVVVASMVVLCVGSKGQV 221
           VLVVFF  E++VRLWSAGCRSKY+G++GRL+F RKPI++IDL+VV+ S+ V+C G++GQV
Sbjct: 116 VLVVFFSVEFIVRLWSAGCRSKYIGVYGRLKFVRKPITLIDLVVVICSLFVICFGTEGQV 175

Query: 222 FATSAIRGIRFLQILRMLHVDRQGGTWRLLGSVVFIHRQELITTLYIGFLGLIFSSYFVY 281
           FA SA+RGIRFLQILRMLHVDRQGGTWRLLGSVVFIHRQELITTLYIGFLGLIFSSYFVY
Sbjct: 176 FAASAMRGIRFLQILRMLHVDRQGGTWRLLGSVVFIHRQELITTLYIGFLGLIFSSYFVY 235

Query: 282 LAEKDAVNESGRVEFGSYADALWWGVVTVTTIGYGDKVPQTWVGKTIASCFSVFAISFFA 341
           LAEKD +   GR  F SYADALWWGV+T+TTIGYGD VPQTW+G+ +ASCFS+FAISFFA
Sbjct: 236 LAEKDHIGVDGRQAFTSYADALWWGVITMTTIGYGDVVPQTWLGRIVASCFSIFAISFFA 295

Query: 342 LPAGILGSGFALKVQQKQRQKHFNRQIPAAASLIQTAWRCYAAENPDSSTWKIYIRKAPR 401
           LPAGILGSGFALKVQQKQRQKHFNRQIPAAA+LIQ  WRC+AAE   S+TW  +I   P 
Sbjct: 296 LPAGILGSGFALKVQQKQRQKHFNRQIPAAATLIQCLWRCHAAEKKVSATWNAHI--DPL 353

Query: 402 SHTLLS---------PSPKPKKSVVVKKKKFKLDKDNGVTPGEKMLTVPHITCDPPE--- 449
           +H              S     ++  K++ FK  K + +    +    P    +  E   
Sbjct: 354 AHETKETHHWNGKKHASSMDSNNLTRKRQLFK--KQSSLVNTFRRKGSPSTDVEMGELQQ 411

Query: 450 ERRLDHFSVDGYDSSVRKSPTLLEVSMPHFMRTNSFAEDLDLEGETLLTP------ITHI 503
           ER L H      D   R      ++             ++D E E   TP      I+H+
Sbjct: 412 ERLLRHERNSDTDDEKRIYRVGADI-------------EIDYETEEPTTPTRPQGHISHV 458

Query: 504 SQLREHHRATIKVIRRMQYFVAKKKFQQARKPYDVRDVIEQYSQGHLNLMVRIKELQRRL 563
            +L + HR  I+ IRR++YFVA+++FQQARKPYDVRDVIEQYSQGHLN+MVRIKELQRRL
Sbjct: 459 CELTDAHRNAIRAIRRVKYFVARRRFQQARKPYDVRDVIEQYSQGHLNMMVRIKELQRRL 518

Query: 564 DQSIGKPSLFISVSEKSKDRGSNTIGARLNRVEDKVTQLDQRLALITDMLHQLLSLHG-- 621
           DQ++GKP  +    + S+     TIG+RL+R+E +++ LD+++      L+ L  L    
Sbjct: 519 DQTLGKPGQY--DGKGSRKGHPVTIGSRLSRLELQMSSLDRKVESSNRTLNALYRLMADR 576

Query: 622 GSTPGSGGPPREGGAHITQPCGSGGSVDP 650
            S   S  PP    A I++P      + P
Sbjct: 577 NSLTISPSPP----ALISRPVSPAACLSP 601


>gi50429318
          Length = 580

 Score =  600 bits (1548), Expect = e-169,   Method: Compositional matrix adjust.
 Identities = 314/569 (55%), Positives = 394/569 (69%), Gaps = 43/569 (7%)

Query: 102 ARTHVQGRVYNFLERPTGWKCFVYHFAVFLIVLVCLIFSVLSTIEQYAALATGTLFWMEI 161
           A+   +  +YN LERPTGWKCF+YHF+VFLIVL+CLI SVLST+E+++  A   L+ +EI
Sbjct: 15  AKMTYRAMIYNCLERPTGWKCFLYHFSVFLIVLICLILSVLSTVEEHSHFAAELLYILEI 74

Query: 162 VLVVFFGTEYVVRLWSAGCRSKYVGLWGRLRFARKPISIIDLIVVVASMVVLCVGSKGQV 221
           VLVVFF  E++VRLWSAGCRSKY+G++GRL+F RKPI++IDL+VV+ S+ V+C G++GQV
Sbjct: 75  VLVVFFSVEFIVRLWSAGCRSKYIGVYGRLKFVRKPITLIDLVVVICSLFVICFGTEGQV 134

Query: 222 FATSAIRGIRFLQILRMLHVDRQGGTWRLLGSVVFIHRQELITTLYIGFLGLIFSSYFVY 281
           FA SA+RGIRFLQILRMLHVDRQGGTWRLLGSVVFIHRQELITTLYIGFLGLIFSSYFVY
Sbjct: 135 FAASAMRGIRFLQILRMLHVDRQGGTWRLLGSVVFIHRQELITTLYIGFLGLIFSSYFVY 194

Query: 282 LAEKDAVNESGRVEFGSYADALWWGVVTVTTIGYGDKVPQTWVGKTIASCFSVFAISFFA 341
           LAEKD +   GR  F SYADALWWGV+T+TTIGYGD VPQTW+G+ +ASCFS+FAISFFA
Sbjct: 195 LAEKDHIGVDGRQAFTSYADALWWGVITMTTIGYGDVVPQTWLGRIVASCFSIFAISFFA 254

Query: 342 LPAGILGSGFALKVQQKQRQKHFNRQIPAAASLIQTAWRCYAAENPDSSTWKIYIRKAPR 401
           LPAGILGSGFALKVQQKQRQKHFNRQIPAAA+LIQ  WRC+AAE   S+TW  +I   P 
Sbjct: 255 LPAGILGSGFALKVQQKQRQKHFNRQIPAAATLIQCLWRCHAAEKKVSATWNAHI--DPL 312

Query: 402 SHTLLS---------PSPKPKKSVVVKKKKFKLDKDNGVTPGEKMLTVPHITCDPPE--- 449
           +H              S     ++  K++ FK  K + +    +    P    +  E   
Sbjct: 313 AHETKETHHWNGKKHASSMDSNNLTRKRQLFK--KQSSLVNTFRRKGSPSTDVEMGELQQ 370

Query: 450 ERRLDHFSVDGYDSSVRKSPTLLEVSMPHFMRTNSFAEDLDLEGETLLTP------ITHI 503
           ER L H      D   R      ++             ++D E E   TP      I+H+
Sbjct: 371 ERLLRHERNSDTDDEKRIYRVGADI-------------EIDYETEEPTTPTRPQGHISHV 417

Query: 504 SQLREHHRATIKVIRRMQYFVAKKKFQQARKPYDVRDVIEQYSQGHLNLMVRIKELQRRL 563
            +L + HR  I+ IRR++YFVA+++FQQARKPYDVRDVIEQYSQGHLN+MVRIKELQRRL
Sbjct: 418 CELTDAHRNAIRAIRRVKYFVARRRFQQARKPYDVRDVIEQYSQGHLNMMVRIKELQRRL 477

Query: 564 DQSIGKPSLFISVSEKSKDRGSNTIGARLNRVEDKVTQLDQRLALITDMLHQLLSLHG-- 621
           DQ++GKP  +    + S+     TIG+RL+R+E +++ LD+++      L+ L  L    
Sbjct: 478 DQTLGKPGQY--DGKGSRKGHPVTIGSRLSRLELQMSSLDRKVESSNRTLNALYRLMADR 535

Query: 622 GSTPGSGGPPREGGAHITQPCGSGGSVDP 650
            S   S  PP    A I++P      + P
Sbjct: 536 NSLTISPSPP----ALISRPVSPAACLSP 560


>gi218654178
          Length = 617

 Score =  600 bits (1548), Expect = e-169,   Method: Compositional matrix adjust.
 Identities = 314/569 (55%), Positives = 394/569 (69%), Gaps = 43/569 (7%)

Query: 102 ARTHVQGRVYNFLERPTGWKCFVYHFAVFLIVLVCLIFSVLSTIEQYAALATGTLFWMEI 161
           A+   +  +YN LERPTGWKCF+YHF+VFLIVL+CLI SVLST+E+++  A   L+ +EI
Sbjct: 52  AKMTYRAMIYNCLERPTGWKCFLYHFSVFLIVLICLILSVLSTVEEHSHFAAELLYILEI 111

Query: 162 VLVVFFGTEYVVRLWSAGCRSKYVGLWGRLRFARKPISIIDLIVVVASMVVLCVGSKGQV 221
           VLVVFF  E++VRLWSAGCRSKY+G++GRL+F RKPI++IDL+VV+ S+ V+C G++GQV
Sbjct: 112 VLVVFFSVEFIVRLWSAGCRSKYIGVYGRLKFVRKPITLIDLVVVICSLFVICFGTEGQV 171

Query: 222 FATSAIRGIRFLQILRMLHVDRQGGTWRLLGSVVFIHRQELITTLYIGFLGLIFSSYFVY 281
           FA SA+RGIRFLQILRMLHVDRQGGTWRLLGSVVFIHRQELITTLYIGFLGLIFSSYFVY
Sbjct: 172 FAASAMRGIRFLQILRMLHVDRQGGTWRLLGSVVFIHRQELITTLYIGFLGLIFSSYFVY 231

Query: 282 LAEKDAVNESGRVEFGSYADALWWGVVTVTTIGYGDKVPQTWVGKTIASCFSVFAISFFA 341
           LAEKD +   GR  F SYADALWWGV+T+TTIGYGD VPQTW+G+ +ASCFS+FAISFFA
Sbjct: 232 LAEKDHIGVDGRQAFTSYADALWWGVITMTTIGYGDVVPQTWLGRIVASCFSIFAISFFA 291

Query: 342 LPAGILGSGFALKVQQKQRQKHFNRQIPAAASLIQTAWRCYAAENPDSSTWKIYIRKAPR 401
           LPAGILGSGFALKVQQKQRQKHFNRQIPAAA+LIQ  WRC+AAE   S+TW  +I   P 
Sbjct: 292 LPAGILGSGFALKVQQKQRQKHFNRQIPAAATLIQCLWRCHAAEKKVSATWNAHI--DPL 349

Query: 402 SHTLLS---------PSPKPKKSVVVKKKKFKLDKDNGVTPGEKMLTVPHITCDPPE--- 449
           +H              S     ++  K++ FK  K + +    +    P    +  E   
Sbjct: 350 AHETKETHHWNGKKHASSMDSNNLTRKRQLFK--KQSSLVNTFRRKGSPSTDVEMGELQQ 407

Query: 450 ERRLDHFSVDGYDSSVRKSPTLLEVSMPHFMRTNSFAEDLDLEGETLLTP------ITHI 503
           ER L H      D   R      ++             ++D E E   TP      I+H+
Sbjct: 408 ERLLRHERNSDTDDEKRIYRVGADI-------------EIDYETEEPTTPTRPQGHISHV 454

Query: 504 SQLREHHRATIKVIRRMQYFVAKKKFQQARKPYDVRDVIEQYSQGHLNLMVRIKELQRRL 563
            +L + HR  I+ IRR++YFVA+++FQQARKPYDVRDVIEQYSQGHLN+MVRIKELQRRL
Sbjct: 455 CELTDAHRNAIRAIRRVKYFVARRRFQQARKPYDVRDVIEQYSQGHLNMMVRIKELQRRL 514

Query: 564 DQSIGKPSLFISVSEKSKDRGSNTIGARLNRVEDKVTQLDQRLALITDMLHQLLSLHG-- 621
           DQ++GKP  +    + S+     TIG+RL+R+E +++ LD+++      L+ L  L    
Sbjct: 515 DQTLGKPGQY--DGKGSRKGHPVTIGSRLSRLELQMSSLDRKVESSNRTLNALYRLMADR 572

Query: 622 GSTPGSGGPPREGGAHITQPCGSGGSVDP 650
            S   S  PP    A I++P      + P
Sbjct: 573 NSLTISPSPP----ALISRPVSPAACLSP 597


>gi328785212
          Length = 524

 Score =  590 bits (1520), Expect = e-166,   Method: Compositional matrix adjust.
 Identities = 308/513 (60%), Positives = 371/513 (72%), Gaps = 35/513 (6%)

Query: 131 LIVLVCLIFSVLSTIEQYAALATGTLFWMEIVLVVFFGTEYVVRLWSAGCRSKYVGLWGR 190
           ++VLVCLIFSVLSTIEQY+  A  TLFWMEI LVVFFG EY+VRLWSAGCRSKY+G  GR
Sbjct: 1   MVVLVCLIFSVLSTIEQYSNFANETLFWMEICLVVFFGVEYLVRLWSAGCRSKYMGCCGR 60

Query: 191 LRFARKPISIIDLIVVVASMVVLCVGSKGQVFATSAIRGIRFLQILRMLHVDRQGGTWRL 250
           LRF RKPI IIDLIVVVASMVVL VGS GQVFATSAIRGIRFLQILRMLHVDRQGGTWRL
Sbjct: 61  LRFIRKPICIIDLIVVVASMVVLSVGSNGQVFATSAIRGIRFLQILRMLHVDRQGGTWRL 120

Query: 251 LGSVVFIHRQELITTLYIGFLGLIFSSYFVYLAEKDAVNESGRVEFGSYADALWWGVVTV 310
           LGSVVFIHRQELITTLYIGFLGLIFSSYFVYLAEKD +   G+ +F SYADALWWGV+TV
Sbjct: 121 LGSVVFIHRQELITTLYIGFLGLIFSSYFVYLAEKDVIGPDGKTDFSSYADALWWGVITV 180

Query: 311 TTIGYGDKVPQTWVGKTIASCFSVFAISFFALPAGILGSGFALKVQQKQRQKHFNRQIPA 370
           TTIGYGD VPQTW+GK +ASCFSVFAISFFALPAGILGSGFALKVQQKQRQKHFNRQIPA
Sbjct: 181 TTIGYGDTVPQTWMGKIVASCFSVFAISFFALPAGILGSGFALKVQQKQRQKHFNRQIPA 240

Query: 371 AASLIQTAWRCYAAENPDSS--TWKIYIRK--------APRSHTLLSPSPKPKKSVVVKK 420
           AA LIQ  WRCYAA+   +S  TW IYI+          P    +       KK+ V+K+
Sbjct: 241 AAMLIQCLWRCYAADKAINSVATWNIYIKDPAPAGQPSTPLGKLICVKKMVAKKASVLKR 300

Query: 421 KKFKLDKDNGVTPGEKM--------LTVPHITCDPPEERRLDH-----FSVD----GYDS 463
           +K +   D      + +        ++    T D  + +R+++     F ++    G  +
Sbjct: 301 RKSRNRMDVQQQQQQSLPPVTISGGMSSGGATGDQNDNQRMENEGDVIFYMEEPKAGTPN 360

Query: 464 SVRKSP--TLLEVSMPHFMRTNSFAEDLDLEGETLLTPITHISQLREHHRATIKVIRRMQ 521
             R+    +L            S   D+D+E    +T +T      E HR  I+ IR+++
Sbjct: 361 RARRDNRGSLFTSQTSSVTEATSDEIDIDIEEPQRVTTLT------EAHRNAIRAIRKIK 414

Query: 522 YFVAKKKFQQARKPYDVRDVIEQYSQGHLNLMVRIKELQRRLDQSIGKPSLFISVSEKSK 581
           YFVA++KFQQARKPYDVRDVIEQYSQGHLN+MVRIKELQRRLDQ++GKP  +++  +++ 
Sbjct: 415 YFVARRKFQQARKPYDVRDVIEQYSQGHLNMMVRIKELQRRLDQTLGKPGSYLAGIDRAG 474

Query: 582 DRGSNTIGARLNRVEDKVTQLDQRLALITDMLH 614
           +    TIGARL RVE +++ +D++L  +  +L+
Sbjct: 475 NVKPMTIGARLYRVEQQLSVMDKKLDQLVYVLN 507


>gi120538135
          Length = 485

 Score =  588 bits (1517), Expect = e-165,   Method: Compositional matrix adjust.
 Identities = 300/464 (64%), Positives = 349/464 (75%), Gaps = 36/464 (7%)

Query: 63  PPASPAAPAAPPVASDLGPRPPVSLDPRVSIYSTRRPVLARTHVQGRVYNFLERPTGWKC 122
           P + P  PA       +   PP  L PR+S+YS  RP L+R+ +QGRVYNFLERPTGWKC
Sbjct: 37  PSSVPVDPAV------ITQHPPSHLHPRMSVYSATRPTLSRSFLQGRVYNFLERPTGWKC 90

Query: 123 FVYHFAVFLIVLVCLIFSVLSTIEQYAALATGTLFWMEIVLVVFFGTEYVVRLWSAGCRS 182
           FVYHF VFLIVL CLI SVLSTI++Y ALA  TLFWME+VLV+FFG EYVVRLWSAGCRS
Sbjct: 91  FVYHFTVFLIVLSCLILSVLSTIDEYQALANKTLFWMELVLVMFFGVEYVVRLWSAGCRS 150

Query: 183 KYVGLWGRLRFARKPISIIDLIVVVASMVVLCVGSKGQVFATSAIRGIRFLQILRMLHVD 242
           KYVG+ GRLRFARKPIS+IDLIVVVAS++VL  GS GQVFATSA+RG+RFLQILRMLHVD
Sbjct: 151 KYVGILGRLRFARKPISVIDLIVVVASIIVLAFGSNGQVFATSAVRGVRFLQILRMLHVD 210

Query: 243 RQGGTWRLLGSVVFIHRQELITTLYIGFLGLIFSSYFVYLAEKDAVNESGRVEFGSYADA 302
           RQGGTWRLLGSVVFIHRQELITTLYIGFLGLIFSSYFVYLAEKDAV++ G   FGSYADA
Sbjct: 211 RQGGTWRLLGSVVFIHRQELITTLYIGFLGLIFSSYFVYLAEKDAVDDHGNSGFGSYADA 270

Query: 303 LWWGVVTVTTIGYGDKVPQTWVGKTIASCFSVFAISFFALPAGILGSGFALKVQQKQRQK 362
           LWWGVVTVTTIGYGDKVPQTW+GKTIASCFSVFAISFFALPAGILGSGFALKVQQKQRQK
Sbjct: 271 LWWGVVTVTTIGYGDKVPQTWIGKTIASCFSVFAISFFALPAGILGSGFALKVQQKQRQK 330

Query: 363 HFNRQIPAAASLIQTAWRCYAAENPDSSTWKIYIRKAPRSHTLLSPSPKPKKSVVVKKKK 422
           HFNRQIPAAASLIQ +WRC+A  NPDS+T+K+++++      L S    PK  V +++K 
Sbjct: 331 HFNRQIPAAASLIQASWRCFALLNPDSATYKLFVKR-----NLSSSGSSPKLKVKMRRKM 385

Query: 423 FKLDKDNGVTPGEKMLTVPHITCDPPEERR------------------LDHFSVDGYDSS 464
              D++N    G+    VP IT D  ++ R                   +  S   + + 
Sbjct: 386 KISDRNN----GQNSPAVPSITYDSFDDGRDSRQETLTSLQQSERAPSWNSLSSFQFSTP 441

Query: 465 VRKSPTLLEVSM-PHFMRTNSFAEDLDL--EGETLLTPITHISQ 505
               P + EVS  P   R++S A+D++   E E +L P+ H+SQ
Sbjct: 442 PATKPGVFEVSSRPTLQRSSSIADDMETEPEREIVLIPVAHVSQ 485


>gi189236147
          Length = 552

 Score =  586 bits (1511), Expect = e-165,   Method: Compositional matrix adjust.
 Identities = 308/516 (59%), Positives = 371/516 (71%), Gaps = 32/516 (6%)

Query: 130 FLIVLVCLIFSVLSTIEQYAALATGTLFWMEIVLVVFFGTEYVVRLWSAGCRSKYVGLWG 189
           F++VLVCLIFSVLSTI+ Y + A  TLFWMEI LVVFFG EY+VRLWSAGCRSKY+G WG
Sbjct: 24  FMLVLVCLIFSVLSTIDTYQSFANETLFWMEICLVVFFGVEYLVRLWSAGCRSKYMGFWG 83

Query: 190 RLRFARKPISIIDLIVVVASMVVLCVGSKGQVFATSAIRGIRFLQILRMLHVDRQGGTWR 249
           RLRF RKPI IIDLIVVVAS+VVL +GS GQVFATSAIRGIRFLQILRMLHVDRQGGTWR
Sbjct: 84  RLRFIRKPICIIDLIVVVASIVVLTLGSNGQVFATSAIRGIRFLQILRMLHVDRQGGTWR 143

Query: 250 LLGSVVFIHRQELITTLYIGFLGLIFSSYFVYLAEKDAVNESGRV--EFGSYADALWWGV 307
           LLGSVVFIHRQELITTLYIGFLGLIFSSYFVYLAEKDAV   G+   +F SYADALWWGV
Sbjct: 144 LLGSVVFIHRQELITTLYIGFLGLIFSSYFVYLAEKDAVGADGKNTGDFSSYADALWWGV 203

Query: 308 VTVTTIGYGDKVPQTWVGKTIASCFSVFAISFFALPAGILGSGFALKVQQKQRQKHFNRQ 367
           +TVTTIGYGD VP+TW+GK +ASCFSVFAISFFALPAGILGSGFALKVQQKQRQKHFNRQ
Sbjct: 204 ITVTTIGYGDTVPRTWMGKIVASCFSVFAISFFALPAGILGSGFALKVQQKQRQKHFNRQ 263

Query: 368 IPAAASLIQTAWRCYAAENPDSS--TWKIYIRKAPRSHTLLSPSPK-------------- 411
           IPAAA LIQ  WRCYAA+   +S  TW+IY++      T  S S                
Sbjct: 264 IPAAAMLIQCLWRCYAADKSFNSRATWQIYLKDTNGFTTNNSSSGSGTNCNIPLSKSLML 323

Query: 412 --PKKSVVVKKKKFKLDKDNGVTPGEKMLTVPHITCDPPEERRLDH-----FSVD----G 460
              KK+ V+K++K    ++    PG      P     P    R +      F ++    G
Sbjct: 324 QVAKKASVLKRRK---SRNRMEAPGTPQGDTPVQAVAPNAPSRCESDSDVVFYMEEPKAG 380

Query: 461 YDSSVRKSPTLLEVSMPHFMRTNSFAEDLDLEGETLLTPITHISQLREHHRATIKVIRRM 520
             + VR+             +T++  E    + + L   +  ++QL E H+  I+ IR++
Sbjct: 381 TPNRVRRGERESSRGAVFTSQTSTVTEAASDDIDDLDGELPRVTQLTEAHKNAIRAIRKI 440

Query: 521 QYFVAKKKFQQARKPYDVRDVIEQYSQGHLNLMVRIKELQRRLDQSIGKPSLFISVSEKS 580
           +YFVA++KFQQARKPYDVRDVIEQYSQGHLN+MVRIKELQRRLDQ++GKP  +++  ++ 
Sbjct: 441 KYFVARRKFQQARKPYDVRDVIEQYSQGHLNMMVRIKELQRRLDQTLGKPGSYLAGIDRV 500

Query: 581 KDRGSNTIGARLNRVEDKVTQLDQRLALITDMLHQL 616
            +    T+GARL RVE ++  +D++L  +T +L+ L
Sbjct: 501 GNVKPMTVGARLYRVEQQLGTMDKKLDALTHILNSL 536


>gi307168336
          Length = 540

 Score =  583 bits (1502), Expect = e-163,   Method: Compositional matrix adjust.
 Identities = 309/497 (62%), Positives = 362/497 (72%), Gaps = 37/497 (7%)

Query: 131 LIVLVCLIFSVLSTIEQYAALATGTLFWMEIVLVVFFGTEYVVRLWSAGCRSKYVGLWGR 190
           ++VLVCLIFSVLSTI+QY+  A  TLFWMEI LVVFFG EY+VRLWSAGCRSKY+G  GR
Sbjct: 1   MVVLVCLIFSVLSTIDQYSNFANETLFWMEICLVVFFGVEYMVRLWSAGCRSKYMGCCGR 60

Query: 191 LRFARKPISIIDLIVVVASMVVLCVGSKGQVFATSAIRGIRFLQILRMLHVDRQGGTWRL 250
           LRF RKPI IIDLIVVVASMVVL VGS GQVFATSAIRGIRFLQILRMLHVDRQGGTWRL
Sbjct: 61  LRFIRKPICIIDLIVVVASMVVLSVGSNGQVFATSAIRGIRFLQILRMLHVDRQGGTWRL 120

Query: 251 LGSVVFIHRQELITTLYIGFLGLIFSSYFVYLAEKDAVNESGRVEFGSYADALWWGVVTV 310
           LGSVVFIHRQELITTLYIGFLGLIFSSYFVYLAEKDAV   G+ +F SYADALWWGV+TV
Sbjct: 121 LGSVVFIHRQELITTLYIGFLGLIFSSYFVYLAEKDAVGPDGKTDFSSYADALWWGVITV 180

Query: 311 TTIGYGDKVPQTWVGKTIASCFSVFAISFFALPAGILGSGFALKVQQKQRQKHFNRQIPA 370
           TTIGYGD VPQTW+GK +ASCFSVFAISFFALPAGILGSGFALKVQQKQRQKHFNRQIPA
Sbjct: 181 TTIGYGDTVPQTWMGKIVASCFSVFAISFFALPAGILGSGFALKVQQKQRQKHFNRQIPA 240

Query: 371 AASLIQTAWRCYAAENPDSS--TWKIYIRKAPRSHTLLSPSPK------PKKSVVVKKKK 422
           AA LIQ  WRCYAA+   +S  TW IYI+    +    +P  K       KK+ V+K++K
Sbjct: 241 AAMLIQCLWRCYAADKAINSVATWNIYIKDPAPTGQPSTPLGKSLMIQVAKKASVLKRRK 300

Query: 423 FKLDKDNGVTPGEKMLTVPHITCD----------PPEERRLDH-----FSVD----GYDS 463
            +   D      +    VP +T              + +RL++     F ++    G  +
Sbjct: 301 SRNRMDGQQQQQQS--AVPPVTISGGISAGAGTGQNDNQRLENEGDVVFYMEEPKAGTPN 358

Query: 464 SVRKSP--TLLEVSMPHFMRTNSFAEDLDLEGETLLTPITHISQLREHHRATIKVIRRMQ 521
             R+    +L            S   D+D+E    +T +T      E HR  I+ IR+++
Sbjct: 359 RARRDNRGSLFTSQTSSVTEATSDEIDIDIEEPQRVTTLT------EAHRNAIRAIRKIK 412

Query: 522 YFVAKKKFQQARKPYDVRDVIEQYSQGHLNLMVRIKELQRRLDQSIGKPSLFISVSEKSK 581
           YFVA++KFQQARKPYDVRDVIEQYSQGHLN+MVRIKELQRRLDQ++GKP  +++  +++ 
Sbjct: 413 YFVARRKFQQARKPYDVRDVIEQYSQGHLNMMVRIKELQRRLDQTLGKPGSYLAGIDRAG 472

Query: 582 DRGSNTIGARLNRVEDK 598
           +    TIGARL RVE +
Sbjct: 473 NVKPMTIGARLYRVEQQ 489


>gi332835631
          Length = 2604

 Score =  582 bits (1500), Expect = e-163,   Method: Compositional matrix adjust.
 Identities = 309/327 (94%), Positives = 314/327 (96%), Gaps = 2/327 (0%)

Query: 1   MAAASSPPRAERKRWGWGRLPGARRGSAGLAKKCPFSLELAEGGPAGGALYAPIAPGAPG 60
           MAAASSPPRAERKRWGWGRLPGARRGSAGLAKKCPFSLELAEGGPAGGALYAPIAPGAPG
Sbjct: 1   MAAASSPPRAERKRWGWGRLPGARRGSAGLAKKCPFSLELAEGGPAGGALYAPIAPGAPG 60

Query: 61  PAPPASPAAPAAPPVASDLGPRPPVSLDPRVSIYSTRRPVLARTHVQGRVYNFLERPTGW 120
           PA  ASPAAPAAPPVASDLGPRPPVSLDPRVSIYSTRRP+LARTHVQGRVYNFLERPTGW
Sbjct: 61  PASXASPAAPAAPPVASDLGPRPPVSLDPRVSIYSTRRPLLARTHVQGRVYNFLERPTGW 120

Query: 121 KCFVYHFAVFLIVLVCLIFSVLSTIEQYAALATGTLFWMEIVLVVFFGTEYVVRLWSAGC 180
           KCFVYHFAVFLIVLVCLIFSVLSTIEQYAALATGTLFWMEIVLVVFFGTEYVVRLWSAGC
Sbjct: 121 KCFVYHFAVFLIVLVCLIFSVLSTIEQYAALATGTLFWMEIVLVVFFGTEYVVRLWSAGC 180

Query: 181 RSKYVGLWGRLRFARKPISIIDLIVVVASMVVLCVGSKGQVFATSAIRGIRFLQILRMLH 240
           RSKYVGLWGRLRFARKPISIIDLIVVVASMVVLCVGSKGQVFATSAIRGIRFLQILRMLH
Sbjct: 181 RSKYVGLWGRLRFARKPISIIDLIVVVASMVVLCVGSKGQVFATSAIRGIRFLQILRMLH 240

Query: 241 VDRQGGTWRLLGSVVFIHRQELITTLYIGFLGLIFSSYFVYLAEKDAVNESGRVEFGSYA 300
           VDRQGGTWRLLGSVVFIHRQELITTLYIGFLGLIFSSYFVYLAEKDAVNESGRVEFGSYA
Sbjct: 241 VDRQGGTWRLLGSVVFIHRQELITTLYIGFLGLIFSSYFVYLAEKDAVNESGRVEFGSYA 300

Query: 301 DALWWGVVT--VTTIGYGDKVPQTWVG 325
           DALWWGVV+  +  +G G    + W G
Sbjct: 301 DALWWGVVSRKLPGMGTGAAQAEEWAG 327


 Score =  373 bits (958), Expect = e-100,   Method: Compositional matrix adjust.
 Identities = 206/212 (97%), Positives = 208/212 (98%)

Query: 372  ASLIQTAWRCYAAENPDSSTWKIYIRKAPRSHTLLSPSPKPKKSVVVKKKKFKLDKDNGV 431
            +SL QTAWRCYAAENPDSSTWKIYIRK  RSHTLLSPSPKPKKSVVVKKKKFKLDKDNGV
Sbjct: 891  SSLPQTAWRCYAAENPDSSTWKIYIRKPHRSHTLLSPSPKPKKSVVVKKKKFKLDKDNGV 950

Query: 432  TPGEKMLTVPHITCDPPEERRLDHFSVDGYDSSVRKSPTLLEVSMPHFMRTNSFAEDLDL 491
            TPGEKMLTVPHITCDPPEERR DHFSVDGYDSSVRKSPTLLEVSMPHFMRTNSFAEDLDL
Sbjct: 951  TPGEKMLTVPHITCDPPEERRPDHFSVDGYDSSVRKSPTLLEVSMPHFMRTNSFAEDLDL 1010

Query: 492  EGETLLTPITHISQLREHHRATIKVIRRMQYFVAKKKFQQARKPYDVRDVIEQYSQGHLN 551
            EGETLLTPITHISQLREHHRATIKVIRRMQYFVAKKKFQQARKPYDVRDVIEQYSQGHLN
Sbjct: 1011 EGETLLTPITHISQLREHHRATIKVIRRMQYFVAKKKFQQARKPYDVRDVIEQYSQGHLN 1070

Query: 552  LMVRIKELQRRLDQSIGKPSLFISVSEKSKDR 583
            LMVRIKELQRRLDQSIGKPSLFISVSEKS+DR
Sbjct: 1071 LMVRIKELQRRLDQSIGKPSLFISVSEKSQDR 1102


 Score =  135 bits (339), Expect = 8e-29,   Method: Compositional matrix adjust.
 Identities = 78/79 (98%), Positives = 79/79 (100%)

Query: 598  KVTQLDQRLALITDMLHQLLSLHGGSTPGSGGPPREGGAHITQPCGSGGSVDPELFLPSN 657
            +VTQLDQRLALITDMLHQLLSLHGGSTPGSGGPPREGGAHITQPCGSGGSVDPELFLPSN
Sbjct: 2526 RVTQLDQRLALITDMLHQLLSLHGGSTPGSGGPPREGGAHITQPCGSGGSVDPELFLPSN 2585

Query: 658  TLPTYEQLTVPRRGPDEGS 676
            TLPTYEQLTVPRRGPDEGS
Sbjct: 2586 TLPTYEQLTVPRRGPDEGS 2604


>gi242025442
          Length = 497

 Score =  580 bits (1494), Expect = e-163,   Method: Compositional matrix adjust.
 Identities = 300/498 (60%), Positives = 363/498 (72%), Gaps = 33/498 (6%)

Query: 131 LIVLVCLIFSVLSTIEQYAALATGTLFWMEIVLVVFFGTEYVVRLWSAGCRSKYVGLWGR 190
           ++VL+CLIFSVLSTI+ Y   A  TLFWMEI LVVFFG EY +RLWSAGCRSKY+G  GR
Sbjct: 1   MVVLICLIFSVLSTIDGYQDFANETLFWMEICLVVFFGVEYAIRLWSAGCRSKYMGCVGR 60

Query: 191 LRFARKPISIIDLIVVVASMVVLCVGSKGQVFATSAIRGIRFLQILRMLHVDRQGGTWRL 250
           LRF RKPI IIDLIVVVAS+VVLC  S GQVFATSAIRGIRFLQILRMLHVDRQGGTWRL
Sbjct: 61  LRFIRKPICIIDLIVVVASIVVLC-SSNGQVFATSAIRGIRFLQILRMLHVDRQGGTWRL 119

Query: 251 LGSVVFIHRQELITTLYIGFLGLIFSSYFVYLAEKDAVNESGRVEFGSYADALWWGVVTV 310
           LGSVVFIHRQELITTLYIGFLGLIFSSYFVYLAEKDA  E+GR +F SYADALWWGV+TV
Sbjct: 120 LGSVVFIHRQELITTLYIGFLGLIFSSYFVYLAEKDAKGENGRTDFESYADALWWGVITV 179

Query: 311 TTIGYGDKVPQTWVGKTIASCFSVFAISFFALPAGILGSGFALKVQQKQRQKHFNRQIPA 370
           TTIGYGD VPQTW+GK +ASCFSVFAISFFALPAGILGSGFALKVQQKQRQKHFNRQIPA
Sbjct: 180 TTIGYGDAVPQTWMGKIVASCFSVFAISFFALPAGILGSGFALKVQQKQRQKHFNRQIPA 239

Query: 371 AASLIQTAWRCYAAENPDSS--TWKIYIRKAPRSHTLLSPSPKPKK----SVVVKKKKFK 424
           AA LIQ  WRCYAA+   +S  TW IY++   +  ++L       +    S +  +    
Sbjct: 240 AAMLIQCLWRCYAADKGFNSHATWHIYVKDVAKKASVLKRRKSKNRMEAPSSIQNQSTNG 299

Query: 425 LDKDNGVTPGEKMLTVPHITCDPPEERRLDH-----FSVDGYDSSVRKSPTLLEVSMPHF 479
            + +   T G+ +  +       P   R +      F+     SSV ++P+         
Sbjct: 300 SNAERVETEGDVVFYMEEPKAGTPNRVRREGGRGSLFTSQA--SSVTEAPS--------- 348

Query: 480 MRTNSFAEDLDLEGETLLTPITHIS---QLREHHRATIKVIRRMQYFVAKKKFQQARKPY 536
                  +D+D++ +     +T +    +L E HR  I+ IR+++YFVA++KFQQARKPY
Sbjct: 349 -------DDMDIDYQEEPQRVTQVKKERELTEAHRNAIRAIRKIKYFVARRKFQQARKPY 401

Query: 537 DVRDVIEQYSQGHLNLMVRIKELQRRLDQSIGKPSLFISVSEKSKDRGSNTIGARLNRVE 596
           DVRDVIEQYSQGHLN+MVRIKELQRRLDQ++GKP  +++  ++S +    TIGARL RVE
Sbjct: 402 DVRDVIEQYSQGHLNMMVRIKELQRRLDQTLGKPGSYLAGIDRSGNVKPMTIGARLYRVE 461

Query: 597 DKVTQLDQRLALITDMLH 614
            ++  LD+++  +  +L+
Sbjct: 462 QQLFLLDKKMDQLCYVLN 479


>gi291237844
          Length = 469

 Score =  575 bits (1483), Expect = e-161,   Method: Compositional matrix adjust.
 Identities = 299/463 (64%), Positives = 349/463 (75%), Gaps = 23/463 (4%)

Query: 130 FLIVLVCLIFSVLSTIEQYAALATGTLFWMEIVLVVFFGTEYVVRLWSAGCRSKYVGLWG 189
           FL+VL+CLIFSVLSTI+ Y + A G+LF+ME  LV FFG EYVVRLWSAGCR KYVG+ G
Sbjct: 9   FLLVLICLIFSVLSTIDSYTSFANGSLFYMETFLVFFFGFEYVVRLWSAGCRGKYVGIKG 68

Query: 190 RLRFARKPISIIDLIVVVASMVVLCVGSKGQVFATSAIRGIRFLQILRMLHVDRQGGTWR 249
           R+RFARKPIS+IDLIVVV+S VVLCVGSKG+VFA SAIRG+RFLQILRMLHVDRQGGTWR
Sbjct: 69  RVRFARKPISVIDLIVVVSSTVVLCVGSKGKVFAASAIRGVRFLQILRMLHVDRQGGTWR 128

Query: 250 LLGSVVFIHRQELITTLYIGFLGLIFSSYFVYLAEKDAVNESG-RVEFGSYADALWWGVV 308
           LLGSVVFIHRQELITTLYIGFLGLIFSSYFVYLAEKD ++E+G + +F SYADALWWGV+
Sbjct: 129 LLGSVVFIHRQELITTLYIGFLGLIFSSYFVYLAEKDHLDENGEKGDFKSYADALWWGVI 188

Query: 309 TVTTIGYGDKVPQTWVGKTIASCFSVFAISFFALPAGILGSGFALKVQQKQRQKHFNRQI 368
           TVTTIGYGD VPQTW+GK IASCFSVFAISFFALPAGILGSGFALKVQQKQRQKHFNRQI
Sbjct: 189 TVTTIGYGDTVPQTWIGKMIASCFSVFAISFFALPAGILGSGFALKVQQKQRQKHFNRQI 248

Query: 369 PAAASLIQTAWRCYAAEN--PDSSTWKIYIRKAPRS--HTLLSPSPKPKKSVVVKKKKFK 424
           PAAA+LIQ AWR +AAE      + WK+++  +     HT        +K  ++++KK K
Sbjct: 249 PAAAALIQCAWRVFAAEGHFKSEAIWKVHLVHSKNHLLHTEQHGGGTTRKLSLIRRKKSK 308

Query: 425 LDK-DNGVTPGE----------KMLTVPHITC--DPPEERRLDHFSVDGYDSSVRKSPTL 471
            D   N +  GE          K L    +    D P+          G D++  +    
Sbjct: 309 KDSVGNHIELGERYSCPATSSDKQLNSQDVILYRDEPQTGNPLRRRTGGGDTTGNQEHMN 368

Query: 472 LEVSMPHFMRTNSFAEDLDLEGETLLTPITHISQLREHHRATIKVIRRMQYFVAKKKFQQ 531
             VS PHF+      ED ++E E L      ++QL E H+  IKVIRRM+YF+A +KFQQ
Sbjct: 369 YSVSAPHFL----VQEDGEIE-EILGIDNGRVTQLTEAHKTAIKVIRRMKYFLAIRKFQQ 423

Query: 532 ARKPYDVRDVIEQYSQGHLNLMVRIKELQRRLDQSIGKPSLFI 574
           ARKPYDVRDVIEQYSQGHLN+MVRIKELQRRLDQ+IGKP  ++
Sbjct: 424 ARKPYDVRDVIEQYSQGHLNMMVRIKELQRRLDQTIGKPGSYL 466


>gi289645549
          Length = 329

 Score =  574 bits (1480), Expect = e-161,   Method: Compositional matrix adjust.
 Identities = 296/329 (89%), Positives = 314/329 (95%), Gaps = 1/329 (0%)

Query: 160 EIVLVVFFGTEYVVRLWSAGCRSKYVGLWGRLRFARKPISIIDLIVVVASMVVLCVGSKG 219
           EIVLVVFFGTEYVVRLWSAGCRSKYVG+WGRLRFARKPISIIDLIVVVASM+VLCVGSKG
Sbjct: 1   EIVLVVFFGTEYVVRLWSAGCRSKYVGIWGRLRFARKPISIIDLIVVVASMIVLCVGSKG 60

Query: 220 QVFATSAIRGIRFLQILRMLHVDRQGGTWRLLGSVVFIHRQELITTLYIGFLGLIFSSYF 279
           QVFATSAIRGIRFLQILRMLHVDRQGGTWRLLGSVVFIHRQELITTLYIGFLGLIFSSYF
Sbjct: 61  QVFATSAIRGIRFLQILRMLHVDRQGGTWRLLGSVVFIHRQELITTLYIGFLGLIFSSYF 120

Query: 280 VYLAEKDAVNESGRVEFGSYADALWWGVVTVTTIGYGDKVPQTWVGKTIASCFSVFAISF 339
           VYLAEKDAVNESG++EFGSYADALWWGVVTVTTIGYGDKVPQTW+GKTIASCFSVFAISF
Sbjct: 121 VYLAEKDAVNESGQIEFGSYADALWWGVVTVTTIGYGDKVPQTWIGKTIASCFSVFAISF 180

Query: 340 FALPAGILGSGFALKVQQKQRQKHFNRQIPAAASLIQTAWRCYAAENPDSSTWKIYIRKA 399
           FALPAGILGSGFALKVQQKQRQKHFNRQIPAAASLIQTAWRCYAAENPDSSTWKIYIRK 
Sbjct: 181 FALPAGILGSGFALKVQQKQRQKHFNRQIPAAASLIQTAWRCYAAENPDSSTWKIYIRKP 240

Query: 400 PRSHTLLSPSPKPKKSVVVKKKKFKLDKDNGVTPGEKMLTVPHITCDP-PEERRLDHFSV 458
            R++ LLSPSPKPKKSV+VKKKKFKL+KDNGV  G+K LTVPHIT D   EER+ D FS+
Sbjct: 241 ARNYHLLSPSPKPKKSVMVKKKKFKLEKDNGVGTGDKTLTVPHITYDHITEERKADQFSI 300

Query: 459 DGYDSSVRKSPTLLEVSMPHFMRTNSFAE 487
           DGY++SV+KSP+ LEV+  HF+RTNSFAE
Sbjct: 301 DGYENSVKKSPSSLEVNPGHFLRTNSFAE 329


>gi224096450
          Length = 486

 Score =  566 bits (1458), Expect = e-158,   Method: Compositional matrix adjust.
 Identities = 291/423 (68%), Positives = 323/423 (76%), Gaps = 20/423 (4%)

Query: 51  YAPIAPG---APGPAPPASPAAPAAPPVASDLGPRPPVSLDPRVSIYSTRRPVLARTHVQ 107
           Y+P+A       GP  P SP         SD G     S +   S Y      L +T  Q
Sbjct: 51  YSPVAVNPSMDKGPGIPQSPGEGKKAAACSDSGAGRTRSTECFQSQY------LTKTSTQ 104

Query: 108 GRVYNFLERPTGWKCFVYHFAVFLIVLVCLIFSVLSTIEQYAALATGTLFWMEIVLVVFF 167
           G+VYNFLERP+GWKCF+YHFAVFL+VL+CLIFSVLSTIE Y+  A GTLFWMEIVLVVFF
Sbjct: 105 GQVYNFLERPSGWKCFIYHFAVFLLVLICLIFSVLSTIEHYSEFAIGTLFWMEIVLVVFF 164

Query: 168 GTEYVVRLWSAGCRSKYVGLWGRLRFARKPISIIDLIVVVASMVVLCVGSKGQVFATSAI 227
           G EY+VRLWSAGCRSKY+G  GR+RFARKPISIIDLIVVVAS++VL +GS GQ+FATSAI
Sbjct: 165 GAEYLVRLWSAGCRSKYIGFQGRMRFARKPISIIDLIVVVASIIVLSIGSNGQLFATSAI 224

Query: 228 RGIRFLQILRMLHVDRQGGTWRLLGSVVFIHRQELITTLYIGFLGLIFSSYFVYLAEKDA 287
           RGIRFLQILRMLHVDRQGGTWRLLGSVVFIHRQELITTLYIGFLGLIFSSYFVYLAEKDA
Sbjct: 225 RGIRFLQILRMLHVDRQGGTWRLLGSVVFIHRQELITTLYIGFLGLIFSSYFVYLAEKDA 284

Query: 288 VNESGRVEFGSYADALWWGVVTVTTIGYGDKVPQTWVGKTIASCFSVFAISFFALPAGIL 347
           V+E G+  F SYADALWWGVVTVTTIGYGDKVPQTW+GKTIASCFSVFAISFFALPAGIL
Sbjct: 285 VDEDGKTGFSSYADALWWGVVTVTTIGYGDKVPQTWIGKTIASCFSVFAISFFALPAGIL 344

Query: 348 GSGFALKVQQKQRQKHFNRQIPAAASLIQTAWRCYAAENP--DSSTWKIYIRKAPRS--H 403
           GSGFALKVQQKQRQKHFNRQIPAAASLIQT WRCYAAE P   S TWKIY+    ++   
Sbjct: 345 GSGFALKVQQKQRQKHFNRQIPAAASLIQTLWRCYAAEKPCTSSGTWKIYVTALAQNPKK 404

Query: 404 TLLSPSPKPKKSVVVKKKKFKLDKDNG----VTPGEKMLTVPHIT---CDPPEERRLDHF 456
                SP+ +K     ++K KL   NG    + P    L+VP IT    D  E+R+   F
Sbjct: 405 PPAPSSPRLRKQARRYRRKGKLGSGNGSAPVINPEANSLSVPQITYDHIDEQEDRKDVSF 464

Query: 457 SVD 459
            +D
Sbjct: 465 YID 467


>gi308457544
          Length = 651

 Score =  552 bits (1422), Expect = e-154,   Method: Compositional matrix adjust.
 Identities = 300/580 (51%), Positives = 375/580 (64%), Gaps = 45/580 (7%)

Query: 102 ARTHVQGRVYNFLERPTGWKCFVYHFAVFLIVLVCLIFSVLSTIEQYAALATGTLF---- 157
           A+   +  +YN LERPTGWKCF+YHF+VFLIVL+CLI SVLST+E+++  A   L+    
Sbjct: 59  AKMTYRALIYNCLERPTGWKCFLYHFSVFLIVLICLILSVLSTVEEHSHFAAELLYILVS 118

Query: 158 -----------WMEIVLVVFFGTEYVVRLWSAGCRSKYVGLWGRLRFARKPISIIDLI-V 205
                      + EI LV+FF  EY+VRLWSAGCRSKY+G WGRL+FARKPIS I L+  
Sbjct: 119 YMNHRDIRIARFQEIFLVIFFAIEYIVRLWSAGCRSKYIGFWGRLKFARKPISFIGLLPF 178

Query: 206 VVASMVVLCVGSKGQVFATSAI--RGIRFLQILRMLHVDRQGGTWRLLGSVVFIHRQELI 263
           +  S + +    +      S +  +GIRFLQILRMLHVDRQGGTWRLLGSVVFIHRQELI
Sbjct: 179 LFNSQIKMFRSLRCSCQFNSYLYRKGIRFLQILRMLHVDRQGGTWRLLGSVVFIHRQELI 238

Query: 264 TTLYIGFLGLIFSSYFVYLAEKDAVNESGRVEFGSYADALWWGVVTVTTIGYGDKVPQTW 323
           TTLYIGFLGLIFSSYFVYLAEKD V   GR  F SYADALWWGV+T+TTIGYGD VPQTW
Sbjct: 239 TTLYIGFLGLIFSSYFVYLAEKDHVGVDGRQAFTSYADALWWGVITMTTIGYGDVVPQTW 298

Query: 324 VGKTIASCFSVFAISFFALPAGILGSGFALKVQQKQRQKHFNRQIPAAASLIQTAWRCYA 383
            G+ +ASCFS+FAISFFALPAGILGSGFALKVQQKQRQKHFNRQIPAAA+LIQ  WRC+A
Sbjct: 299 TGRIVASCFSIFAISFFALPAGILGSGFALKVQQKQRQKHFNRQIPAAATLIQCLWRCHA 358

Query: 384 AENPDSSTWKIYI----RKAPRSHTLLSPSPKPKKSVVVKKKKFKLDKDNGVTPGEKMLT 439
           AE   S+TW  ++     +   +H           S  V +K+    K + +    +   
Sbjct: 359 AEKRISATWNAHVDPLAHETKETHHGHGKKQSSMDSSNVSRKRQLFKKQSSLVNTFRRKG 418

Query: 440 VPHITCDPPE----ERRLDHFSVDGYDSSVRKSPTLLEVSMPHFMRTNSFAEDLDLEGET 495
            P    +  E    ER L H      D   R      ++ + +        E  +    T
Sbjct: 419 SPSADVEMGEMNHQERLLRHERNSDTDDEKRVYRVGTDIEIEY--------ETEEANTPT 470

Query: 496 LLTP---ITHISQLREHHRATIKVIRRMQYFVAKKKFQQARKPYDVRDVIEQYSQGHLNL 552
            L P   I+H+ +L E HR  I+ IR+++YFVA+++FQQARKPYDVRDVIEQYSQGHLN+
Sbjct: 471 KLHPDNHISHVCELTEAHRNAIRAIRKVKYFVARRRFQQARKPYDVRDVIEQYSQGHLNM 530

Query: 553 MVRIKELQRRLDQSIGKPSLFISVSEKSKDRGSNTIGARLNRVEDKVTQLDQRLALITDM 612
           MVRIKELQRRLDQ++GKP  +    + S+     TIG+RL+R+E +++ LD+++      
Sbjct: 531 MVRIKELQRRLDQTLGKPGQY--DGKGSRKGHPVTIGSRLSRLELQMSSLDRKVESSNRT 588

Query: 613 LHQLLSLHG--GSTPGSGGPPREGGAHITQPCGSGGSVDP 650
           L+ L  L     S   S  PP    A I++P      + P
Sbjct: 589 LNALYRLMADRNSLTISPSPP----ALISRPVSPANCLSP 624


>gi301624272
          Length = 543

 Score =  547 bits (1410), Expect = e-153,   Method: Compositional matrix adjust.
 Identities = 279/382 (73%), Positives = 307/382 (80%), Gaps = 21/382 (5%)

Query: 55  APGAPGPAPPASPAAPAAPPVASDLGPRPPVSLDPRVSIYSTRR---------------- 98
           AP A  P   +S A    PP+ +  G   P   DP + + S  R                
Sbjct: 19  APNASDPMHYSSVALSTNPPLNNGSGAPCPAQ-DPTLQVSSPSRGSRDRHGDSSPKCFYR 77

Query: 99  PVLARTHVQGRVYNFLERPTGWKCFVYHFAVFLIVLVCLIFSVLSTIEQYAALATGTLFW 158
             L RT +QG +YNFLERP+GW+CF+YHF+VFL+VL+CLIFSVLSTIE Y+  ATGTLFW
Sbjct: 78  HYLTRTSMQGDIYNFLERPSGWRCFIYHFSVFLLVLICLIFSVLSTIEHYSEFATGTLFW 137

Query: 159 MEIVLVVFFGTEYVVRLWSAGCRSKYVGLWGRLRFARKPISIIDLIVVVASMVVLCVGSK 218
           MEIVLVVFFG EY++RLWSAGCRSKYVG  GR+RFARKPISIIDLIVV+AS++VL VGS 
Sbjct: 138 MEIVLVVFFGAEYLIRLWSAGCRSKYVGFKGRIRFARKPISIIDLIVVIASIIVLSVGSN 197

Query: 219 GQVFATSAIRGIRFLQILRMLHVDRQGGTWRLLGSVVFIHRQELITTLYIGFLGLIFSSY 278
           GQVFATSAIRGIRFLQILRMLHVDRQGGTWRLLGSVVFIHRQELITTLYIGFLGLIFSSY
Sbjct: 198 GQVFATSAIRGIRFLQILRMLHVDRQGGTWRLLGSVVFIHRQELITTLYIGFLGLIFSSY 257

Query: 279 FVYLAEKDAVNESGRVEFGSYADALWWGVVTVTTIGYGDKVPQTWVGKTIASCFSVFAIS 338
           FVYLAEKDAV+E GR  F SYADALWWGVVTVTTIGYGDKVPQTW+GKTIASCFSVFAIS
Sbjct: 258 FVYLAEKDAVDEEGRTGFSSYADALWWGVVTVTTIGYGDKVPQTWIGKTIASCFSVFAIS 317

Query: 339 FFALPAGILGSGFALKVQQKQRQKHFNRQIPAAASLIQTAWRCYAAENPDSS--TWKIYI 396
           FFALPAGILGSGFALKVQQKQRQKHFNRQIPAAASLIQT WRCYAAE   SS  TWKIY+
Sbjct: 318 FFALPAGILGSGFALKVQQKQRQKHFNRQIPAAASLIQTLWRCYAAEKSYSSTATWKIYL 377

Query: 397 RKAPRSH-TLLSP-SPKPKKSV 416
               + + T ++P SP  +K V
Sbjct: 378 TPPEQGNKTPMAPASPTSRKQV 399


 Score =  149 bits (376), Expect = 4e-33,   Method: Compositional matrix adjust.
 Identities = 71/105 (67%), Positives = 86/105 (81%), Gaps = 2/105 (1%)

Query: 505 QLREHHRATIKVIRRMQYFVAKKKFQQARKPYDVRDVIEQYSQGHLNLMVRIKELQRRLD 564
           +L E HR  +KV RRMQYFVA++KFQQARKPYDVRDVIEQYSQGHLN+MVRIKELQRRLD
Sbjct: 400 RLTEAHRMAVKVTRRMQYFVARRKFQQARKPYDVRDVIEQYSQGHLNMMVRIKELQRRLD 459

Query: 565 QSIGKPSLFISVSEKSKDRGSNTIGARLNRVEDKVTQLDQRLALI 609
            S+GKP LF+   EK  D+G  T+G+RL R+E+KV ++D +L  I
Sbjct: 460 HSLGKPGLFL--PEKGVDKGYYTVGSRLMRLEEKVNRMDHKLDEI 502


>gi74201867
          Length = 326

 Score =  545 bits (1405), Expect = e-152,   Method: Compositional matrix adjust.
 Identities = 284/333 (85%), Positives = 303/333 (90%), Gaps = 7/333 (2%)

Query: 344 AGILGSGFALKVQQKQRQKHFNRQIPAAASLIQTAWRCYAAENPDSSTWKIYIRKAPRSH 403
           AGILGSGFALKVQQKQRQKHFNRQIPAAASLIQTAWRCYAAENPDS+TWKIY+RK  RSH
Sbjct: 1   AGILGSGFALKVQQKQRQKHFNRQIPAAASLIQTAWRCYAAENPDSATWKIYVRKPARSH 60

Query: 404 TLLSPSPKPKKSVVVKKKKFKLDKDNGVTPGEKMLTVPHITCDPPEERRLDHFSVDGYDS 463
           TLLSPSPKPKKSV+VKKKKFKLDKDNG++PGEKM  VPHIT DPPE+RR DHFS+DGYDS
Sbjct: 61  TLLSPSPKPKKSVMVKKKKFKLDKDNGMSPGEKMFNVPHITYDPPEDRRPDHFSIDGYDS 120

Query: 464 SVRKSPTLLEVSMPHFMRTNSFAEDLDLEGETLLTPITHISQLREHHRATIKVIRRMQYF 523
           SVRKSPTLLEVS PHF+RTNSFAEDLDLEGETLLTPITH+SQLR+HHRATIKVIRRMQYF
Sbjct: 121 SVRKSPTLLEVSTPHFLRTNSFAEDLDLEGETLLTPITHVSQLRDHHRATIKVIRRMQYF 180

Query: 524 VAKKKFQQARKPYDVRDVIEQYSQGHLNLMVRIKELQRRLDQSIGKPSLFISVSEKSKDR 583
           VAKKKFQQARKPYDVRDVIEQYSQGHLNLMVRIKELQRRLDQSIGKPSLFI +SEKSKDR
Sbjct: 181 VAKKKFQQARKPYDVRDVIEQYSQGHLNLMVRIKELQRRLDQSIGKPSLFIPISEKSKDR 240

Query: 584 GSNTIGARLNRVEDKVTQLDQRLALITDMLHQLLSLHGGSTPGSGGPPREGGAHITQPCG 643
           GSNTIGARLNRVEDKVTQLDQRL +ITDMLHQLLS+        GGP     + +     
Sbjct: 241 GSNTIGARLNRVEDKVTQLDQRLVIITDMLHQLLSMQ------QGGPTCNSRSQVV-ASN 293

Query: 644 SGGSVDPELFLPSNTLPTYEQLTVPRRGPDEGS 676
            GGS++PELFLPSN+LPTYEQLTVP+ GPDEGS
Sbjct: 294 EGGSINPELFLPSNSLPTYEQLTVPQTGPDEGS 326


>gi344252365
          Length = 308

 Score =  538 bits (1387), Expect = e-150,   Method: Compositional matrix adjust.
 Identities = 279/312 (89%), Positives = 289/312 (92%), Gaps = 10/312 (3%)

Query: 159 MEIVLVVFFGTEYVVRLWSAGCRSKYVGLWGRLRFARKPISIIDLIVVVASMVVLCVGSK 218
           MEIVLVVFFGTEYVVRLWSAGCRSKYVG+WGRLRFARKPISIIDLIVVVASMVVLCVGSK
Sbjct: 1   MEIVLVVFFGTEYVVRLWSAGCRSKYVGIWGRLRFARKPISIIDLIVVVASMVVLCVGSK 60

Query: 219 GQVFATSAIRGIRFLQILRMLHVDRQGGTWRLLGSVVFIHRQELITTLYIGFLGLIFSSY 278
           GQVFATSAIRGIRFLQILRMLHVDRQGGTWRLLGSVVFIHRQELITTLYIGFLGLIFSSY
Sbjct: 61  GQVFATSAIRGIRFLQILRMLHVDRQGGTWRLLGSVVFIHRQELITTLYIGFLGLIFSSY 120

Query: 279 FVYLAEKDAVNESGRVEFGSYADALWWGVVTVTTIGYGDKVPQTWVGKTIASCFSVFAIS 338
           FVYLAEKDAVNESGR+EFGSYADALWWGVVTVTTIGYGDKVPQTWVGKTIASCFSVFAIS
Sbjct: 121 FVYLAEKDAVNESGRIEFGSYADALWWGVVTVTTIGYGDKVPQTWVGKTIASCFSVFAIS 180

Query: 339 FFALPAGILGSGFALKVQQKQRQKHFNRQIPAAASLIQTAWRCYAAENPDSSTWKIYIRK 398
           FFALPA          VQQKQRQKHFNRQIPAAASLIQTAWRCYAAEN DSSTWKIY+RK
Sbjct: 181 FFALPA----------VQQKQRQKHFNRQIPAAASLIQTAWRCYAAENTDSSTWKIYVRK 230

Query: 399 APRSHTLLSPSPKPKKSVVVKKKKFKLDKDNGVTPGEKMLTVPHITCDPPEERRLDHFSV 458
             RSH LLSPSPKPKKS +VKKKKFKLDKDNG+ PG+KM  VPHIT DPPE+RR DHFS+
Sbjct: 231 PSRSHVLLSPSPKPKKSAMVKKKKFKLDKDNGMNPGDKMFNVPHITYDPPEDRRPDHFSI 290

Query: 459 DGYDSSVRKSPT 470
           DGYDSS  ++P 
Sbjct: 291 DGYDSSGVRAPV 302


>gi237512955
          Length = 520

 Score =  486 bits (1252), Expect = e-134,   Method: Compositional matrix adjust.
 Identities = 287/531 (54%), Positives = 343/531 (64%), Gaps = 56/531 (10%)

Query: 105 HVQGRVYNFLERPTGWKCFVYHFAVFLIVLVCLIFSVLSTIEQYAALATGTLFWMEIVLV 164
           H Q + YNFLERPTG KCFVYH  VF++VL+CLIFSVLSTIE         L  ME +LV
Sbjct: 24  HFQQQAYNFLERPTGVKCFVYHVLVFMMVLICLIFSVLSTIEGQERNNVKPLLVMEAILV 83

Query: 165 VFFGTEYVVRLWSAGCRSKYVGLWGRLRFARKPISIIDLIVVVASMVVLCVGSKGQVFAT 224
           V F  EY VRLWSAG   KY G  GRLRFARKPI +IDL+VV AS+V+L VG  G VFA 
Sbjct: 84  VVFTIEYFVRLWSAGSIGKYRGCLGRLRFARKPICVIDLMVVSASVVILLVGRNGNVFAA 143

Query: 225 SAIRGIRFLQILRMLHVDRQGGTWRLLGSVVFIHRQELITTLYIGFLGLIFSSYFVYLAE 284
           SAIRGIRFLQILRMLHVDRQGGTWRLLGSVV+IHRQELITTLYIGFL LIFSSYFVYLAE
Sbjct: 144 SAIRGIRFLQILRMLHVDRQGGTWRLLGSVVYIHRQELITTLYIGFLALIFSSYFVYLAE 203

Query: 285 -------KDAVNESGRVEFGSYADALWWGVVTVTTIGYGDKVPQTWVGKTIASCFSVFAI 337
                  K+  + +G+  F SYADALWWGVVTVTTIGYGD VP TW+GK IASCFS+FAI
Sbjct: 204 KPAPESFKNGTSPTGK--FRSYADALWWGVVTVTTIGYGDHVPITWLGKVIASCFSIFAI 261

Query: 338 SFFALPAGILGSGFALKVQQKQRQKHFNRQIPAAASLIQTAWRCYAAE--NPDSSTWKIY 395
           SFFALPAGILGSGFALKVQQKQRQK FNRQIPAAA+LIQ  WRCYA       S+TW+++
Sbjct: 262 SFFALPAGILGSGFALKVQQKQRQKQFNRQIPAAAALIQATWRCYATSVGTNCSATWRLF 321

Query: 396 IRKAPRSHTLLSPSPKPKKSVVVKKKKFKLDKDNGVTPGEKMLTVPHITCDPPEERRLDH 455
             K   +H     +   +  +   + +    K +        L +P     PP  +    
Sbjct: 322 --KIAGNHRNSDVTNCDEVFIEETQPRPNTTKKSRCALSRLHLDIPIFRTRPPLSKE--- 376

Query: 456 FSVDGYDSSVRKSPTL-LEVSMPHFMRTNSFAEDLDLEGETLLTPITHISQLREHHRATI 514
                      KS ++  E+ +           D+D E      P ++ + +R   R   
Sbjct: 377 ----------DKSQSIPFEIGI-----------DVD-ENPADGMPESYKNVVRATRR--- 411

Query: 515 KVIRRMQYFVAKKKFQQARKPYDVRDVIEQYSQGHLNLMVRIKELQRRLDQSIGKPSLFI 574
                + YF+AKK+FQ++RKPYDVRDV+EQYSQGH N+M+RIKELQRRLD ++GKPS F 
Sbjct: 412 -----LIYFLAKKRFQRSRKPYDVRDVVEQYSQGHANVMMRIKELQRRLDLTLGKPSSFT 466

Query: 575 SVSEKSKDRGSN---------TIGARLNRVEDKVTQLDQRLALITDMLHQL 616
                + + GSN         T G RL R+E      D++L  I  +L +L
Sbjct: 467 DCQFTAGELGSNSPVNDRQRLTTGGRLLRLEKWTETTDRKLDAIFKLLEKL 517


>gi158287532
          Length = 645

 Score =  462 bits (1189), Expect = e-127,   Method: Compositional matrix adjust.
 Identities = 228/295 (77%), Positives = 247/295 (83%), Gaps = 7/295 (2%)

Query: 135 VCLIFSVLSTIEQYAALATGTLFWMEIVLVVFFGTEYVVRLWSAGCRSKYVGLWGRLRFA 194
           VCLIFSVLSTI++Y+  A  TLFWMEI LVVFFG EY+VRLWSAGCRSKY+G  GRLRF 
Sbjct: 15  VCLIFSVLSTIDEYSKFANETLFWMEICLVVFFGVEYLVRLWSAGCRSKYMGFCGRLRFI 74

Query: 195 RKPISIIDLIVVVASMVVLCVGSKGQVFATSAIRGIRFLQILRMLHVDRQGGTWRLLGSV 254
           RKPI IIDLIVVVASMVVL VGS GQVFATSAIRGIRFLQILRMLHVDRQGGTWRLLGSV
Sbjct: 75  RKPICIIDLIVVVASMVVLSVGSNGQVFATSAIRGIRFLQILRMLHVDRQGGTWRLLGSV 134

Query: 255 VFIHRQELITTLYIGFLGLIFSSYFVYLAEKDAVNESGRVEFGSYADALWWGVVTVTTIG 314
           VFIHRQELITTLYIGFLGLIFSSYFVYLAEKD +   G+ +F SYADALWWGV+TVTTIG
Sbjct: 135 VFIHRQELITTLYIGFLGLIFSSYFVYLAEKDVLGPDGKADFASYADALWWGVITVTTIG 194

Query: 315 YGDKVPQTWVGKTIASCFSVFAISFFALPAGILGSGFALKVQQKQRQKHFNRQIPAAASL 374
           YGD VPQTW+GK +ASCFSVFAISFFALPAGILGSGFALKVQQKQRQKHFNRQIPAAA L
Sbjct: 195 YGDTVPQTWMGKIVASCFSVFAISFFALPAGILGSGFALKVQQKQRQKHFNRQIPAAAML 254

Query: 375 IQTAWRCYAAENP--DSSTWKIYIRKAPRSHTLLS-----PSPKPKKSVVVKKKK 422
           IQ  WRCYAA+      +TW+IY++ A   +   +     PS   K S +  KKK
Sbjct: 255 IQCLWRCYAADKSFHSDATWQIYVKSADNGNNNGNSSTALPSQLGKVSAIWAKKK 309


 Score =  139 bits (350), Expect = 4e-30,   Method: Compositional matrix adjust.
 Identities = 63/109 (57%), Positives = 88/109 (80%)

Query: 502 HISQLREHHRATIKVIRRMQYFVAKKKFQQARKPYDVRDVIEQYSQGHLNLMVRIKELQR 561
            ++QL E HR  I+ IR+++YFVA++KFQQARKPYDVRDVIEQYSQGHLN+MVRIKELQR
Sbjct: 535 RVTQLTEAHRNAIRAIRKIKYFVARRKFQQARKPYDVRDVIEQYSQGHLNMMVRIKELQR 594

Query: 562 RLDQSIGKPSLFISVSEKSKDRGSNTIGARLNRVEDKVTQLDQRLALIT 610
           RLDQ++GKP  +++  ++  +    T+GARL RVE +++ +D++L  +T
Sbjct: 595 RLDQTLGKPGSYLAGIDRVGNVKPMTVGARLYRVEQQLSVMDKKLDQLT 643


>gi158295708
          Length = 794

 Score =  457 bits (1177), Expect = e-126,   Method: Compositional matrix adjust.
 Identities = 252/548 (45%), Positives = 343/548 (62%), Gaps = 60/548 (10%)

Query: 106 VQGRVYNFLERPTGWKCFVYHFAVFLIVLVCLIFSVLSTIEQYAALATGTLFWMEIVLVV 165
           +Q RVYNFLERP G+K   YH  VFL+V  CL  SV STI++Y   A   LF MEI++V+
Sbjct: 23  LQSRVYNFLERPRGFKAIFYHVCVFLMVFTCLALSVFSTIQEYEDQAIAILFVMEIIVVI 82

Query: 166 FFGTEYVVRLWSAGCRSKYVGLWGRLRFARKPISIIDLIVVVASMVVLCVGSKGQVFATS 225
           +F  E+ +RLWS+GCRS+Y G  GRL+F ++P  IID++ + AS+VVL +G+ GQVFATS
Sbjct: 83  WFSIEFFLRLWSSGCRSRYQGAVGRLKFLKRPFCIIDIVTIAASIVVLVMGTSGQVFATS 142

Query: 226 AIRGIRFLQILRMLHVDRQGGTWRLLGSVVFIHRQELITTLYIGFLGLIFSSYFVYLAEK 285
           A+RG+RF QILRM+ +DR+GGTW+LLGSVV+ HRQELITTLYIGFLGLIF+S+ VYL EK
Sbjct: 143 ALRGLRFFQILRMVRMDRRGGTWKLLGSVVYAHRQELITTLYIGFLGLIFASFLVYLMEK 202

Query: 286 DAVNESGRVEFGSYADALWWGVVTVTTIGYGDKVPQTWVGKTIASCFSVFAISFFALPAG 345
           D        +F ++A ALWWGV+T+ T+GYGD VP+TW GK IAS  ++  ISFFALPAG
Sbjct: 203 DVRG----TKFSNFAQALWWGVITLCTVGYGDMVPETWQGKIIASFCALLGISFFALPAG 258

Query: 346 ILGSGFALKVQQKQRQKHFNRQIPAAASLIQTAWRCYAAENPDSS--TWKIY-IRKAPRS 402
           ILGSGFALKVQQ+QRQKH  R+   AA+LIQ+ WRCYAA+    S  TWKI+ +      
Sbjct: 259 ILGSGFALKVQQQQRQKHMIRRRQPAATLIQSLWRCYAADEHSMSEATWKIHQVPLPSPP 318

Query: 403 HTLLSPSPKPKKSVVVKKKKFKLDKDNGV-TPGEKMLTVPHITCDPPEERRLDHFSVDGY 461
            +  S S K   S V +    +  K   + +PG            PP           G 
Sbjct: 319 PSRASSSFKHNASFVARLPTIRRHKSQSLHSPGNP---------KPPS----------GG 359

Query: 462 DSSVRKSPTLLEVSMPHFMRTNSFAEDLDLEGETLLTPITHISQLREHHRATIKVIRRMQ 521
                + P + ++        N+ +E+LD + E          QL   H+  I+ IR+++
Sbjct: 360 SGRTGRCPRVTDI--------NASSENLDEDEE------PRCVQLTNQHKGAIRFIRKLK 405

Query: 522 YFVAKKKFQQARKPYDVRDVIEQYSQGHLNLMVRIKELQRRLDQSIGKPSLFISVSEKSK 581
           YFVA+KKF++A+KPYDV+DV+EQY+ GH +L+ R++ LQ RLDQ +GK         KSK
Sbjct: 406 YFVARKKFREAQKPYDVKDVMEQYTSGHADLLTRVRNLQFRLDQILGKQ------GSKSK 459

Query: 582 DRGSNTI--GARLNRVEDKVTQLDQRLALITDMLHQ----LLSL-------HGGSTPGSG 628
           D  ++ I   +R+ ++E +V  ++ ++    D+  Q    LLSL       H  +     
Sbjct: 460 DVYASKISLASRVVKIERQVDDIETKVDSFIDLYMQDRMRLLSLPLHPDTSHSNNPNLPS 519

Query: 629 GPPREGGA 636
            PP+ GGA
Sbjct: 520 LPPKGGGA 527


>gi158295706
          Length = 794

 Score =  456 bits (1173), Expect = e-125,   Method: Compositional matrix adjust.
 Identities = 252/548 (45%), Positives = 343/548 (62%), Gaps = 60/548 (10%)

Query: 106 VQGRVYNFLERPTGWKCFVYHFAVFLIVLVCLIFSVLSTIEQYAALATGTLFWMEIVLVV 165
           +Q RVYNFLERP G+K   YH  VFL+V  CL  SV STI++Y   A   LF MEI++V+
Sbjct: 23  LQSRVYNFLERPRGFKAIFYHVCVFLMVFTCLALSVFSTIQEYEDQAIAILFVMEIIVVI 82

Query: 166 FFGTEYVVRLWSAGCRSKYVGLWGRLRFARKPISIIDLIVVVASMVVLCVGSKGQVFATS 225
           +F  E+ +RLWS+GCRS+Y G  GRL+F ++P  IID++ + AS+VVL +G+ GQVFATS
Sbjct: 83  WFSIEFFLRLWSSGCRSRYQGAVGRLKFLKRPFCIIDIVTIAASIVVLVMGTSGQVFATS 142

Query: 226 AIRGIRFLQILRMLHVDRQGGTWRLLGSVVFIHRQELITTLYIGFLGLIFSSYFVYLAEK 285
           A+RG+RF QILRM+ +DR+GGTW+LLGSVV+ HRQELITTLYIGFLGLIF+S+ VYL EK
Sbjct: 143 ALRGLRFFQILRMVRMDRRGGTWKLLGSVVYAHRQELITTLYIGFLGLIFASFLVYLMEK 202

Query: 286 DAVNESGRVEFGSYADALWWGVVTVTTIGYGDKVPQTWVGKTIASCFSVFAISFFALPAG 345
           D        +F ++A ALWWGV+T+ T+GYGD VP+TW GK IAS  ++  ISFFALPAG
Sbjct: 203 DVRG----TKFSNFAQALWWGVITLCTVGYGDMVPETWQGKIIASFCALLGISFFALPAG 258

Query: 346 ILGSGFALKVQQKQRQKHFNRQIPAAASLIQTAWRCYAAENPDSS--TWKIY-IRKAPRS 402
           ILGSGFALKVQQ+QRQKH  R+   AA+LIQ+ WRCYAA+    S  TWKI+ +      
Sbjct: 259 ILGSGFALKVQQQQRQKHMIRRRQPAATLIQSLWRCYAADEHSMSEATWKIHQVPLPSPP 318

Query: 403 HTLLSPSPKPKKSVVVKKKKFKLDKDNGV-TPGEKMLTVPHITCDPPEERRLDHFSVDGY 461
            +  S S K   S V +    +  K   + +PG            PP           G 
Sbjct: 319 PSRASSSFKHNASFVARLPTIRRHKSQSLHSPGNP---------KPPS----------GG 359

Query: 462 DSSVRKSPTLLEVSMPHFMRTNSFAEDLDLEGETLLTPITHISQLREHHRATIKVIRRMQ 521
                + P + ++        N+ +E+LD + E          QL   H+  I+ IR+M+
Sbjct: 360 SGRTGRCPRVTDI--------NASSENLDEDEE------PRCVQLTNQHKGAIRFIRKMK 405

Query: 522 YFVAKKKFQQARKPYDVRDVIEQYSQGHLNLMVRIKELQRRLDQSIGKPSLFISVSEKSK 581
           YFVA++KF++A KPYDV+DV+EQY+ GH++L+ R+K +Q RLDQ +GK         KSK
Sbjct: 406 YFVARRKFKEALKPYDVKDVMEQYAAGHVDLLGRVKNVQTRLDQILGKQ------GSKSK 459

Query: 582 DRGSNTI--GARLNRVEDKVTQLDQRLALITDMLHQ----LLSL-------HGGSTPGSG 628
           D  ++ I   +R+ ++E +V  ++ ++    D+  Q    LLSL       H  +     
Sbjct: 460 DVYASKISLASRVVKIERQVDDIETKVDSFIDLYMQDRMRLLSLPLHPDTSHSNNPNLPS 519

Query: 629 GPPREGGA 636
            PP+ GGA
Sbjct: 520 LPPKGGGA 527


>gi357628260
          Length = 762

 Score =  452 bits (1163), Expect = e-124,   Method: Compositional matrix adjust.
 Identities = 263/596 (44%), Positives = 352/596 (59%), Gaps = 77/596 (12%)

Query: 91  VSIYSTRRPVLARTHVQGRVYNFLERPTGWKCFVYHFAVFLIVLVCLIFSVLSTIEQYAA 150
           +S  +TRR    R  +Q + YNFLERP G K  +YH  VFL+V +CL  SV STIE+Y A
Sbjct: 8   LSYRATRRDARYR-RLQSKFYNFLERPRGVKAVLYHMIVFLMVFMCLSLSVFSTIEEYEA 66

Query: 151 LATGTLFWMEIVLVVFFGTEYVVRLWSAGCRSKYVGLWGRLRFARKPISIIDLIVVVASM 210
            A   LF+ME V+VV+F  E+ +RLWS+GCRS+Y G  GRL+F R+P  IID+  ++ASM
Sbjct: 67  KAGIVLFYMETVVVVWFAIEFFLRLWSSGCRSRYQGSMGRLKFLRRPFCIIDVTTILASM 126

Query: 211 VVLCVGSKGQVFATSAIRGIRFLQILRMLHVDRQGGTWRLLGSVVFIHRQ-------ELI 263
           VVL +GS GQVFA SA+RG+RF QILRM+ +DR+GGTW+LLGSVV+ HRQ       ELI
Sbjct: 127 VVLGMGSSGQVFAASALRGLRFFQILRMVRMDRRGGTWKLLGSVVYAHRQTYFYQKKELI 186

Query: 264 TTLYIGFLGLIFSSYFVYLAEKDAVNESGRVEFGSYADALWWGVVTVTTIGYGDKVPQTW 323
           TTLYIGFLGLIF+S+ VYLAEKD  +     +F ++A+ALWWGV+T+ T+GYGD VPQTW
Sbjct: 187 TTLYIGFLGLIFASFLVYLAEKDVAD----TKFKNFAEALWWGVITLCTVGYGDMVPQTW 242

Query: 324 VGKTIASCFSVFAISFFALPAGILGSGFALKVQQKQRQKHFNRQIPAAASLIQTAWRCYA 383
            GK IAS  ++  ISFFALPAGILGSGFALKVQQ+QRQKH  R+   AA+LIQ  WRCYA
Sbjct: 243 QGKFIASFCALLGISFFALPAGILGSGFALKVQQQQRQKHMIRRRQPAATLIQALWRCYA 302

Query: 384 AENPDSS--TWKI-----------------------YIRKAP-----RSHTLLSPSP--K 411
           A+    S  TWKI                       ++ + P     +S +L SP+P  K
Sbjct: 303 ADEHSMSIATWKIHQVPLPSPQTSRVMSASFKNNASFVSRLPTIRRHKSTSLHSPAPHSK 362

Query: 412 PKKSVVVKKKKFKLDKDNGVTPGEKMLTVPHITCDPPEERRLDHFSVDGYD--------S 463
           P     V      L   NG + G      P  + D   E  L   + D  D        +
Sbjct: 363 PAHRYDVNASAENLGATNGRS-GRNRAVNPSYSEDSVAETALSKKNSDDEDEEPRCVTLT 421

Query: 464 SVRKSPTLLEVSMPHFMRTNSFAEDLDLEGETLLTPITHISQLREHHRATIKVIRRMQYF 523
           S  K+       M +F+    F E         L P      + ++    + ++ R++YF
Sbjct: 422 SRHKAAIRFIRKMKYFVARRKFKE--------ALKPYDVKDVIEQYSAGHVDLLGRLKYF 473

Query: 524 VAKKKFQQARKPYDVRDVIEQYSQGHLNLMVRIKELQRRLDQSIGKPSLFISVSEKSKDR 583
           VA+K+F++A KPYDV+DVIEQYS GH +L+ R K LQ RLDQ +GK         K+KD 
Sbjct: 474 VARKRFREALKPYDVKDVIEQYSSGHADLLNRTKNLQYRLDQILGKQ------GSKAKDV 527

Query: 584 GSNTI--GARLNRVEDKVTQLDQRLALITDMLHQ--------LLSLHGGSTPGSGG 629
            ++ I   +R+ ++E +V  ++ +L  + +M  +           L GG+  G+ G
Sbjct: 528 YASKISLASRVVKIERQVDDIENKLDHLLEMYEEDRRSSRRMRNELDGGAESGTSG 583


>gi281363095
          Length = 808

 Score =  451 bits (1159), Expect = e-124,   Method: Compositional matrix adjust.
 Identities = 254/546 (46%), Positives = 344/546 (63%), Gaps = 45/546 (8%)

Query: 70  PAAPPVASDLGPRPPVSLDPRVSIYSTRRPVLARTHVQGRVYNFLERPTGWKCFVYHFAV 129
           P  P     L PR  +   P      TRR V  R  +Q R+YNFLERP G     YH  V
Sbjct: 22  PGRPNSERILQPRMSLLGKPLNYNRGTRRDVRYR-RLQSRLYNFLERPRGLHAIFYHVMV 80

Query: 130 FLIVLVCLIFSVLSTIEQYAALATGTLFWMEIVLVVFFGTEYVVRLWSAGCRSKYVGLWG 189
           FL+V  CL  SV STI++Y   A   LF MEI++V++F  E+  RLWS+GCRS+Y G  G
Sbjct: 81  FLMVFTCLALSVFSTIKEYEEDAVYILFRMEILVVIWFTMEFGARLWSSGCRSRYQGCLG 140

Query: 190 RLRFARKPISIIDLIVVVASMVVLCVGSKGQVFATSAIRGIRFLQILRMLHVDRQGGTWR 249
           RL+F ++P  IID++ ++AS+VVL +G+ GQVFATSA+RG+RF QILRM+ +DR+GGTW+
Sbjct: 141 RLKFVKRPFCIIDIVTILASIVVLGMGTSGQVFATSALRGLRFFQILRMVRMDRRGGTWK 200

Query: 250 LLGSVVFIHRQELITTLYIGFLGLIFSSYFVYLAEKDAVNESGRVEFGSYADALWWGVVT 309
           LLGSVV+ HRQELITT+YIGFLGLIF+S+ VY+ EKD VN+    +F ++A ALWWGV+T
Sbjct: 201 LLGSVVYAHRQELITTMYIGFLGLIFASFLVYMWEKD-VND----KFSNFAQALWWGVIT 255

Query: 310 VTTIGYGDKVPQTWVGKTIASCFSVFAISFFALPAGILGSGFALKVQQKQRQKHFNRQIP 369
           + T+GYGD VP TW GK IASC ++  ISFFALPAGILGSGFALKVQQ+QRQKH  R+  
Sbjct: 256 LCTVGYGDMVPITWQGKLIASCCALLGISFFALPAGILGSGFALKVQQQQRQKHMIRRRQ 315

Query: 370 AAASLIQTAWRCYAAENPDSS--TWKIY-IRKAPRSHTLLSPSPKPKKSVVVKKKKFKLD 426
            AA+LIQ  WRCYAA+    S  TW I+ +       +  S S K   S V +    +  
Sbjct: 316 PAATLIQAVWRCYAADEHSVSVATWNIHRVALPSPPASRASSSFKHNTSFVARLPTIRRH 375

Query: 427 KDNGV-TPGEKMLTVPHITCDPPEERRLDHFSVDGYDSSVRKSPTLLEVSMPHFMRTNSF 485
           K   + TPG            PP   R          +S R + T+ ++        N+ 
Sbjct: 376 KSQTIQTPGGGDGGG---VSKPPGSSR----------ASTRYTRTIRDI--------NAS 414

Query: 486 AEDLDLEGETLLTPITHISQLREHHRATIKVIRRMQYFVAKKKFQQARKPYDVRDVIEQY 545
            E+LD E E   T      QL   H+  I+ IR+++YFVA++KF++A KPYDV+DV+EQY
Sbjct: 415 VENLDEEDEPRCT------QLTNRHKTAIRFIRKLKYFVARRKFKEALKPYDVKDVMEQY 468

Query: 546 SQGHLNLMVRIKELQRRLDQSIGKPSLFISVSEKSKDRGSNTI--GARLNRVEDKVTQLD 603
           + GH++L+ R+K L  RLDQ +GK         K+KD  ++ I   +R+ +VE +V  ++
Sbjct: 469 AAGHVDLLGRVKMLHLRLDQILGKQ------GSKAKDVYASKISLASRVVKVERQVADIE 522

Query: 604 QRLALI 609
           ++L ++
Sbjct: 523 EKLDIL 528


>gi345493558
          Length = 810

 Score =  450 bits (1157), Expect = e-123,   Method: Compositional matrix adjust.
 Identities = 258/538 (47%), Positives = 340/538 (63%), Gaps = 52/538 (9%)

Query: 91  VSIYSTRRPVLARTHVQGRVYNFLERPTGWKCFVYHFAVFLIVLVCLIFSVLSTIEQYAA 150
           V+  +TRR    R  +Q RVYNFLERP G     YH  VF +V +CL+ SV STI++Y  
Sbjct: 8   VNYRATRRDARYR-RLQARVYNFLERPRGVYAVTYHMIVFCMVFMCLVLSVFSTIDEYEK 66

Query: 151 LATGTLFWMEIVLVVFFGTEYVVRLWSAGCRSKYVGLWGRLRFARKPISIIDLIVVVASM 210
            A   LF+ME+V+VV+F  E+  RLWS+GCRS+Y    GRL+F R+P  IID+I ++AS+
Sbjct: 67  EAGVLLFYMEMVVVVWFTAEFFFRLWSSGCRSRYQTAIGRLKFLRRPFCIIDVITIIASV 126

Query: 211 VVLCVGSKGQVFATSAIRGIRFLQILRMLHVDRQGGTWRLLGSVVFIHRQELITTLYIGF 270
           VVL + S GQVFA SA+RG+RF QILRM+ +DR+GGTW+LLGSVV+ HRQELITTLYIGF
Sbjct: 127 VVLAMRSSGQVFAASALRGLRFFQILRMVRMDRRGGTWKLLGSVVYAHRQELITTLYIGF 186

Query: 271 LGLIFSSYFVYLAEKDAVNESGRVEFGSYADALWWGVVTVTTIGYGDKVPQTWVGKTIAS 330
           LGLIF+S+ VYLAEKD  +      F ++A ALWWGV+T+ T+GYGD VP+TW GK IAS
Sbjct: 187 LGLIFASFLVYLAEKDDEH------FNNFAKALWWGVITLCTVGYGDAVPKTWQGKVIAS 240

Query: 331 CFSVFAISFFALPAGILGSGFALKVQQKQRQKHFNRQIPAAASLIQTAWRCYAAENPDSS 390
             ++  ISFFALPAGILGSGFALKVQQ+QRQKH  R+   AASLIQ  WRCYAA+    S
Sbjct: 241 FCALLGISFFALPAGILGSGFALKVQQQQRQKHMIRRRQPAASLIQALWRCYAADEHSMS 300

Query: 391 --TWKIY-IRKAPRSHTLLSPSPKPKKSVVVKKKKFKLDKDNGVTPGEKMLTVPHITCDP 447
             TWKI+ +       +  S S K   S V +    +  K   +                
Sbjct: 301 VATWKIHQVPLPSPPSSRPSSSFKHNASFVSRLPTIRRPKSTSL--------------HS 346

Query: 448 PEERRLDHFSVDGYDSSVRKSPTLLEVSMPHFMRTNSFAEDLDLEGETLLTPITHISQLR 507
           P   +L H    GY S  R + T        F    + AE+LD + E          QL 
Sbjct: 347 PSLHKLVH---QGYQSQ-RGNVTR------GFADLIASAENLDEDEE------PRCVQLT 390

Query: 508 EHHRATIKVIRRMQYFVAKKKFQQARKPYDVRDVIEQYSQGHLNLMVRIKELQRRLDQSI 567
             H+A I+ IR+M+YFVA++KF++A KPYDV+DVIEQYS GH++L+ R+K +Q RLDQ +
Sbjct: 391 NQHKAAIRAIRKMKYFVARRKFKEALKPYDVKDVIEQYSAGHVDLLGRVKNIQTRLDQIL 450

Query: 568 GKPSLFISVSEKSKDRGSNTI--GARLNRVEDKV----TQLDQRLALITDMLHQLLSL 619
           GK         K++D  ++ I   +R+ +VE +V     +LDQ + L  +   +LL+L
Sbjct: 451 GKQ------GSKARDVYASKISLASRIVKVERQVDDIEMKLDQLIELYMEDRKRLLAL 502


>gi372466663
          Length = 840

 Score =  450 bits (1157), Expect = e-123,   Method: Compositional matrix adjust.
 Identities = 254/546 (46%), Positives = 344/546 (63%), Gaps = 45/546 (8%)

Query: 70  PAAPPVASDLGPRPPVSLDPRVSIYSTRRPVLARTHVQGRVYNFLERPTGWKCFVYHFAV 129
           P  P     L PR  +   P      TRR V  R  +Q R+YNFLERP G     YH  V
Sbjct: 54  PGRPNSERILQPRMSLLGKPLNYNRGTRRDVRYR-RLQSRLYNFLERPRGLHAIFYHVMV 112

Query: 130 FLIVLVCLIFSVLSTIEQYAALATGTLFWMEIVLVVFFGTEYVVRLWSAGCRSKYVGLWG 189
           FL+V  CL  SV STI++Y   A   LF MEI++V++F  E+  RLWS+GCRS+Y G  G
Sbjct: 113 FLMVFTCLALSVFSTIKEYEEDAVYILFRMEILVVIWFTMEFGARLWSSGCRSRYQGCLG 172

Query: 190 RLRFARKPISIIDLIVVVASMVVLCVGSKGQVFATSAIRGIRFLQILRMLHVDRQGGTWR 249
           RL+F ++P  IID++ ++AS+VVL +G+ GQVFATSA+RG+RF QILRM+ +DR+GGTW+
Sbjct: 173 RLKFVKRPFCIIDIVTILASIVVLGMGTSGQVFATSALRGLRFFQILRMVRMDRRGGTWK 232

Query: 250 LLGSVVFIHRQELITTLYIGFLGLIFSSYFVYLAEKDAVNESGRVEFGSYADALWWGVVT 309
           LLGSVV+ HRQELITT+YIGFLGLIF+S+ VY+ EKD VN+    +F ++A ALWWGV+T
Sbjct: 233 LLGSVVYAHRQELITTMYIGFLGLIFASFLVYMWEKD-VND----KFSNFAQALWWGVIT 287

Query: 310 VTTIGYGDKVPQTWVGKTIASCFSVFAISFFALPAGILGSGFALKVQQKQRQKHFNRQIP 369
           + T+GYGD VP TW GK IASC ++  ISFFALPAGILGSGFALKVQQ+QRQKH  R+  
Sbjct: 288 LCTVGYGDMVPITWQGKLIASCCALLGISFFALPAGILGSGFALKVQQQQRQKHMIRRRQ 347

Query: 370 AAASLIQTAWRCYAAENPDSS--TWKIY-IRKAPRSHTLLSPSPKPKKSVVVKKKKFKLD 426
            AA+LIQ  WRCYAA+    S  TW I+ +       +  S S K   S V +    +  
Sbjct: 348 PAATLIQAVWRCYAADEHSVSVATWNIHRVALPSPPASRASSSFKHNTSFVARLPTIRRH 407

Query: 427 KDNGV-TPGEKMLTVPHITCDPPEERRLDHFSVDGYDSSVRKSPTLLEVSMPHFMRTNSF 485
           K   + TPG            PP   R          +S R + T+ ++        N+ 
Sbjct: 408 KSQTIQTPGGGDGGG---VSKPPGSSR----------ASTRYTRTIRDI--------NAS 446

Query: 486 AEDLDLEGETLLTPITHISQLREHHRATIKVIRRMQYFVAKKKFQQARKPYDVRDVIEQY 545
            E+LD E E   T      QL   H+  I+ IR+++YFVA++KF++A KPYDV+DV+EQY
Sbjct: 447 VENLDEEDEPRCT------QLTNRHKTAIRFIRKLKYFVARRKFKEALKPYDVKDVMEQY 500

Query: 546 SQGHLNLMVRIKELQRRLDQSIGKPSLFISVSEKSKDRGSNTI--GARLNRVEDKVTQLD 603
           + GH++L+ R+K L  RLDQ +GK         K+KD  ++ I   +R+ +VE +V  ++
Sbjct: 501 AAGHVDLLGRVKMLHLRLDQILGKQ------GSKAKDVYASKISLASRVVKVERQVADIE 554

Query: 604 QRLALI 609
           ++L ++
Sbjct: 555 EKLDIL 560


>gi221330117
          Length = 683

 Score =  450 bits (1157), Expect = e-123,   Method: Compositional matrix adjust.
 Identities = 254/546 (46%), Positives = 344/546 (63%), Gaps = 45/546 (8%)

Query: 70  PAAPPVASDLGPRPPVSLDPRVSIYSTRRPVLARTHVQGRVYNFLERPTGWKCFVYHFAV 129
           P  P     L PR  +   P      TRR V  R  +Q R+YNFLERP G     YH  V
Sbjct: 22  PGRPNSERILQPRMSLLGKPLNYNRGTRRDVRYR-RLQSRLYNFLERPRGLHAIFYHVMV 80

Query: 130 FLIVLVCLIFSVLSTIEQYAALATGTLFWMEIVLVVFFGTEYVVRLWSAGCRSKYVGLWG 189
           FL+V  CL  SV STI++Y   A   LF MEI++V++F  E+  RLWS+GCRS+Y G  G
Sbjct: 81  FLMVFTCLALSVFSTIKEYEEDAVYILFRMEILVVIWFTMEFGARLWSSGCRSRYQGCLG 140

Query: 190 RLRFARKPISIIDLIVVVASMVVLCVGSKGQVFATSAIRGIRFLQILRMLHVDRQGGTWR 249
           RL+F ++P  IID++ ++AS+VVL +G+ GQVFATSA+RG+RF QILRM+ +DR+GGTW+
Sbjct: 141 RLKFVKRPFCIIDIVTILASIVVLGMGTSGQVFATSALRGLRFFQILRMVRMDRRGGTWK 200

Query: 250 LLGSVVFIHRQELITTLYIGFLGLIFSSYFVYLAEKDAVNESGRVEFGSYADALWWGVVT 309
           LLGSVV+ HRQELITT+YIGFLGLIF+S+ VY+ EKD VN+    +F ++A ALWWGV+T
Sbjct: 201 LLGSVVYAHRQELITTMYIGFLGLIFASFLVYMWEKD-VND----KFSNFAQALWWGVIT 255

Query: 310 VTTIGYGDKVPQTWVGKTIASCFSVFAISFFALPAGILGSGFALKVQQKQRQKHFNRQIP 369
           + T+GYGD VP TW GK IASC ++  ISFFALPAGILGSGFALKVQQ+QRQKH  R+  
Sbjct: 256 LCTVGYGDMVPITWQGKLIASCCALLGISFFALPAGILGSGFALKVQQQQRQKHMIRRRQ 315

Query: 370 AAASLIQTAWRCYAAENPDSS--TWKIY-IRKAPRSHTLLSPSPKPKKSVVVKKKKFKLD 426
            AA+LIQ  WRCYAA+    S  TW I+ +       +  S S K   S V +    +  
Sbjct: 316 PAATLIQAVWRCYAADEHSVSVATWNIHRVALPSPPASRASSSFKHNTSFVARLPTIRRH 375

Query: 427 KDNGV-TPGEKMLTVPHITCDPPEERRLDHFSVDGYDSSVRKSPTLLEVSMPHFMRTNSF 485
           K   + TPG            PP   R          +S R + T+ ++        N+ 
Sbjct: 376 KSQTIQTPGGGDGGG---VSKPPGSSR----------ASTRYTRTIRDI--------NAS 414

Query: 486 AEDLDLEGETLLTPITHISQLREHHRATIKVIRRMQYFVAKKKFQQARKPYDVRDVIEQY 545
            E+LD E E   T      QL   H+  I+ IR+++YFVA++KF++A KPYDV+DV+EQY
Sbjct: 415 VENLDEEDEPRCT------QLTNRHKTAIRFIRKLKYFVARRKFKEALKPYDVKDVMEQY 468

Query: 546 SQGHLNLMVRIKELQRRLDQSIGKPSLFISVSEKSKDRGSNTI--GARLNRVEDKVTQLD 603
           + GH++L+ R+K L  RLDQ +GK         K+KD  ++ I   +R+ +VE +V  ++
Sbjct: 469 AAGHVDLLGRVKMLHLRLDQILGKQ------GSKAKDVYASKISLASRVVKVERQVADIE 522

Query: 604 QRLALI 609
           ++L ++
Sbjct: 523 EKLDIL 528


>gi25012477
          Length = 840

 Score =  450 bits (1157), Expect = e-123,   Method: Compositional matrix adjust.
 Identities = 254/546 (46%), Positives = 344/546 (63%), Gaps = 45/546 (8%)

Query: 70  PAAPPVASDLGPRPPVSLDPRVSIYSTRRPVLARTHVQGRVYNFLERPTGWKCFVYHFAV 129
           P  P     L PR  +   P      TRR V  R  +Q R+YNFLERP G     YH  V
Sbjct: 54  PGRPNSERILQPRMSLLGKPLNYNRGTRRDVRYR-RLQSRLYNFLERPRGLHAIFYHVMV 112

Query: 130 FLIVLVCLIFSVLSTIEQYAALATGTLFWMEIVLVVFFGTEYVVRLWSAGCRSKYVGLWG 189
           FL+V  CL  SV STI++Y   A   LF MEI++V++F  E+  RLWS+GCRS+Y G  G
Sbjct: 113 FLMVFTCLALSVFSTIKEYEEDAVYILFRMEILVVIWFTMEFGARLWSSGCRSRYQGCLG 172

Query: 190 RLRFARKPISIIDLIVVVASMVVLCVGSKGQVFATSAIRGIRFLQILRMLHVDRQGGTWR 249
           RL+F ++P  IID++ ++AS+VVL +G+ GQVFATSA+RG+RF QILRM+ +DR+GGTW+
Sbjct: 173 RLKFVKRPFCIIDIVTILASIVVLGMGTSGQVFATSALRGLRFFQILRMVRMDRRGGTWK 232

Query: 250 LLGSVVFIHRQELITTLYIGFLGLIFSSYFVYLAEKDAVNESGRVEFGSYADALWWGVVT 309
           LLGSVV+ HRQELITT+YIGFLGLIF+S+ VY+ EKD VN+    +F ++A ALWWGV+T
Sbjct: 233 LLGSVVYAHRQELITTMYIGFLGLIFASFLVYMWEKD-VND----KFSNFAQALWWGVIT 287

Query: 310 VTTIGYGDKVPQTWVGKTIASCFSVFAISFFALPAGILGSGFALKVQQKQRQKHFNRQIP 369
           + T+GYGD VP TW GK IASC ++  ISFFALPAGILGSGFALKVQQ+QRQKH  R+  
Sbjct: 288 LCTVGYGDMVPITWQGKLIASCCALLGISFFALPAGILGSGFALKVQQQQRQKHMIRRRQ 347

Query: 370 AAASLIQTAWRCYAAENPDSS--TWKIY-IRKAPRSHTLLSPSPKPKKSVVVKKKKFKLD 426
            AA+LIQ  WRCYAA+    S  TW I+ +       +  S S K   S V +    +  
Sbjct: 348 PAATLIQAVWRCYAADEHSVSVATWNIHRVALPSPPASRASSSFKHNTSFVARLPTIRRH 407

Query: 427 KDNGV-TPGEKMLTVPHITCDPPEERRLDHFSVDGYDSSVRKSPTLLEVSMPHFMRTNSF 485
           K   + TPG            PP   R          +S R + T+ ++        N+ 
Sbjct: 408 KSQTIQTPGGGDGGG---VSKPPGSSR----------ASTRYTRTIRDI--------NAS 446

Query: 486 AEDLDLEGETLLTPITHISQLREHHRATIKVIRRMQYFVAKKKFQQARKPYDVRDVIEQY 545
            E+LD E E   T      QL   H+  I+ IR+++YFVA++KF++A KPYDV+DV+EQY
Sbjct: 447 VENLDEEDEPRCT------QLTNRHKTAIRFIRKLKYFVARRKFKEALKPYDVKDVMEQY 500

Query: 546 SQGHLNLMVRIKELQRRLDQSIGKPSLFISVSEKSKDRGSNTI--GARLNRVEDKVTQLD 603
           + GH++L+ R+K L  RLDQ +GK         K+KD  ++ I   +R+ +VE +V  ++
Sbjct: 501 AAGHVDLLGRVKMLHLRLDQILGKQ------GSKAKDVYASKISLASRVVKVERQVADIE 554

Query: 604 QRLALI 609
           ++L ++
Sbjct: 555 EKLDIL 560


>gi221330119
          Length = 774

 Score =  449 bits (1156), Expect = e-123,   Method: Compositional matrix adjust.
 Identities = 248/520 (47%), Positives = 337/520 (64%), Gaps = 45/520 (8%)

Query: 96  TRRPVLARTHVQGRVYNFLERPTGWKCFVYHFAVFLIVLVCLIFSVLSTIEQYAALATGT 155
           TRR V  R  +Q R+YNFLERP G     YH  VFL+V  CL  SV STI++Y   A   
Sbjct: 14  TRRDVRYR-RLQSRLYNFLERPRGLHAIFYHVMVFLMVFTCLALSVFSTIKEYEEDAVYI 72

Query: 156 LFWMEIVLVVFFGTEYVVRLWSAGCRSKYVGLWGRLRFARKPISIIDLIVVVASMVVLCV 215
           LF MEI++V++F  E+  RLWS+GCRS+Y G  GRL+F ++P  IID++ ++AS+VVL +
Sbjct: 73  LFRMEILVVIWFTMEFGARLWSSGCRSRYQGCLGRLKFVKRPFCIIDIVTILASIVVLGM 132

Query: 216 GSKGQVFATSAIRGIRFLQILRMLHVDRQGGTWRLLGSVVFIHRQELITTLYIGFLGLIF 275
           G+ GQVFATSA+RG+RF QILRM+ +DR+GGTW+LLGSVV+ HRQELITT+YIGFLGLIF
Sbjct: 133 GTSGQVFATSALRGLRFFQILRMVRMDRRGGTWKLLGSVVYAHRQELITTMYIGFLGLIF 192

Query: 276 SSYFVYLAEKDAVNESGRVEFGSYADALWWGVVTVTTIGYGDKVPQTWVGKTIASCFSVF 335
           +S+ VY+ EKD VN+    +F ++A ALWWGV+T+ T+GYGD VP TW GK IASC ++ 
Sbjct: 193 ASFLVYMWEKD-VND----KFSNFAQALWWGVITLCTVGYGDMVPITWQGKLIASCCALL 247

Query: 336 AISFFALPAGILGSGFALKVQQKQRQKHFNRQIPAAASLIQTAWRCYAAENPDSS--TWK 393
            ISFFALPAGILGSGFALKVQQ+QRQKH  R+   AA+LIQ  WRCYAA+    S  TW 
Sbjct: 248 GISFFALPAGILGSGFALKVQQQQRQKHMIRRRQPAATLIQAVWRCYAADEHSVSVATWN 307

Query: 394 IY-IRKAPRSHTLLSPSPKPKKSVVVKKKKFKLDKDNGV-TPGEKMLTVPHITCDPPEER 451
           I+ +       +  S S K   S V +    +  K   + TPG            PP   
Sbjct: 308 IHRVALPSPPASRASSSFKHNTSFVARLPTIRRHKSQTIQTPGGGDGGG---VSKPPGSS 364

Query: 452 RLDHFSVDGYDSSVRKSPTLLEVSMPHFMRTNSFAEDLDLEGETLLTPITHISQLREHHR 511
           R          +S R + T+ ++        N+  E+LD E E   T      QL   H+
Sbjct: 365 R----------ASTRYTRTIRDI--------NASVENLDEEDEPRCT------QLTNRHK 400

Query: 512 ATIKVIRRMQYFVAKKKFQQARKPYDVRDVIEQYSQGHLNLMVRIKELQRRLDQSIGKPS 571
             I+ IR+++YFVA++KF++A KPYDV+DV+EQY+ GH++L+ R+K L  RLDQ +GK  
Sbjct: 401 TAIRFIRKLKYFVARRKFKEALKPYDVKDVMEQYAAGHVDLLGRVKMLHLRLDQILGKQ- 459

Query: 572 LFISVSEKSKDRGSNTI--GARLNRVEDKVTQLDQRLALI 609
                  K+KD  ++ I   +R+ +VE +V  ++++L ++
Sbjct: 460 -----GSKAKDVYASKISLASRVVKVERQVADIEEKLDIL 494


>gi55669120
          Length = 649

 Score =  447 bits (1151), Expect = e-123,   Method: Compositional matrix adjust.
 Identities = 248/520 (47%), Positives = 337/520 (64%), Gaps = 45/520 (8%)

Query: 96  TRRPVLARTHVQGRVYNFLERPTGWKCFVYHFAVFLIVLVCLIFSVLSTIEQYAALATGT 155
           TRR V  R  +Q R+YNFLERP G     YH  VFL+V  CL  SV STI++Y   A   
Sbjct: 14  TRRDVRYR-RLQSRLYNFLERPRGLHAIFYHVMVFLMVFTCLALSVFSTIKEYEEDAVYI 72

Query: 156 LFWMEIVLVVFFGTEYVVRLWSAGCRSKYVGLWGRLRFARKPISIIDLIVVVASMVVLCV 215
           LF MEI++V++F  E+  RLWS+GCRS+Y G  GRL+F ++P  IID++ ++AS+VVL +
Sbjct: 73  LFRMEILVVIWFTMEFGARLWSSGCRSRYQGCLGRLKFVKRPFCIIDIVTILASIVVLGM 132

Query: 216 GSKGQVFATSAIRGIRFLQILRMLHVDRQGGTWRLLGSVVFIHRQELITTLYIGFLGLIF 275
           G+ GQVFATSA+RG+RF QILRM+ +DR+GGTW+LLGSVV+ HRQELITT+YIGFLGLIF
Sbjct: 133 GTSGQVFATSALRGLRFFQILRMVRMDRRGGTWKLLGSVVYAHRQELITTVYIGFLGLIF 192

Query: 276 SSYFVYLAEKDAVNESGRVEFGSYADALWWGVVTVTTIGYGDKVPQTWVGKTIASCFSVF 335
           +S+ VY+ EKD VN+    +F ++A ALWWGV+T+ T+GYGD VP TW GK IASC ++ 
Sbjct: 193 ASFLVYMWEKD-VND----KFSNFAQALWWGVITLCTVGYGDMVPITWQGKLIASCCALL 247

Query: 336 AISFFALPAGILGSGFALKVQQKQRQKHFNRQIPAAASLIQTAWRCYAAENPDSS--TWK 393
            ISFFALPAGILGSGFALKVQQ+QRQKH  R+   AA+LIQ  WRCYAA+    S  TW 
Sbjct: 248 GISFFALPAGILGSGFALKVQQQQRQKHMIRRRQPAATLIQAVWRCYAADEHSVSVATWN 307

Query: 394 IY-IRKAPRSHTLLSPSPKPKKSVVVKKKKFKLDKDNGV-TPGEKMLTVPHITCDPPEER 451
           I+ +       +  S S K   S V +    +  K   + TPG            PP   
Sbjct: 308 IHRVALPSPPASRASSSFKHNTSFVARLPTIRRHKSQTIQTPGGGDGGG---VSKPPGSS 364

Query: 452 RLDHFSVDGYDSSVRKSPTLLEVSMPHFMRTNSFAEDLDLEGETLLTPITHISQLREHHR 511
           R          +S R + T+ ++        N+  E+LD E E   T      QL   H+
Sbjct: 365 R----------ASTRYTRTIRDI--------NASVENLDEEDEPRCT------QLTNRHK 400

Query: 512 ATIKVIRRMQYFVAKKKFQQARKPYDVRDVIEQYSQGHLNLMVRIKELQRRLDQSIGKPS 571
             I+ IR+++YFVA++KF++A KPYDV+DV+EQY+ GH++L+ R+K L  RLDQ +GK  
Sbjct: 401 TAIRFIRKLKYFVARRKFKEALKPYDVKDVMEQYAAGHVDLLGRVKMLHLRLDQILGKQ- 459

Query: 572 LFISVSEKSKDRGSNTI--GARLNRVEDKVTQLDQRLALI 609
                  K+KD  ++ I   +R+ +VE +V  ++++L ++
Sbjct: 460 -----GSKAKDVYASKISLASRVVKVERQVADIEEKLDIL 494


>gi189233823
          Length = 1704

 Score =  446 bits (1147), Expect = e-122,   Method: Compositional matrix adjust.
 Identities = 267/587 (45%), Positives = 352/587 (59%), Gaps = 77/587 (13%)

Query: 58  APGPAPPASPAAPAAPPVASDLGPRPPVSL----------DPRVSIY-------STRRPV 100
           A  P P  +      P   SD   + P SL           PR+S+        ++RR  
Sbjct: 24  AITPIPKKTVEFETMPAKRSDAAAKDPESLTLRQKRGRLTQPRMSLLGRPLNYRASRRDA 83

Query: 101 LARTHVQGRVYNFLERPTGWKCFVYHFAVFLIVLVCLIFSVLSTIEQYAALATGTLFWME 160
             R  +Q RVYNFLERP G   F YH  VFL+V  CL  SV STIE Y  +    L +ME
Sbjct: 84  RYR-RIQSRVYNFLERPRGVAIF-YHMIVFLMVFTCLTLSVFSTIETYEDMTVQVLTYME 141

Query: 161 IVLVVFFGTEYVVRLWSAGCRSKYVGLWGRLRFARKPISIIDLIVVVASMVVLCVGSKGQ 220
             +V++F  E+ +RLWS+GCRS+Y G  GRL+F R+P  IID+I +VAS+VVL + S+GQ
Sbjct: 142 SFVVIWFAIEFSLRLWSSGCRSRYQGYIGRLKFLRRPFCIIDVITIVASIVVLVMRSRGQ 201

Query: 221 VFATSAIRGIRFLQILRMLHVDRQGGTWRLLGSVVFIHRQELITTLYIGFLGLIFSSYFV 280
           V ATSA+RG+RF QILRM+ +DR+GGTW+LLGSVV+ HRQELITTLYIGFLGLIF+S+ V
Sbjct: 202 VLATSALRGLRFFQILRMVRMDRRGGTWKLLGSVVYAHRQELITTLYIGFLGLIFASFLV 261

Query: 281 YLAEKDAVNESGRVEFGSYADALWWGVVTVTTIGYGDKVPQTWVGKTIASCFSVFAISFF 340
           +LAEKD VN++    F ++A ALWWG +T+ T+GYGD VP+TW GK IAS  ++  ISFF
Sbjct: 262 FLAEKD-VNKN----FSNFAQALWWG-ITLCTVGYGDMVPETWQGKIIASFCALLGISFF 315

Query: 341 ALPAGILGSGFALKVQQKQRQKHFNRQIPAAASLIQTAWRCYAAENPDSS--TWKIYIRK 398
           ALPAGILGSGFALKVQQ+QRQKH  R+   AA LIQ+ WRCYAA+    S  TWKI+   
Sbjct: 316 ALPAGILGSGFALKVQQQQRQKHMIRRRQPAAMLIQSLWRCYAADEHSLSVATWKIHQVP 375

Query: 399 APRSHTLLSPSPKPKKSVVVKKKKFKLDKDNGVTPGEKMLTVPHITCDPPEERRLDHFSV 458
            P   + +S S K   S V +    +  K          L  P +   PP   R      
Sbjct: 376 LPSPPSRVSSSFKHNASFVSRLPTIRRHKSTS-------LHSPSMHKGPPRSGR------ 422

Query: 459 DGYDSSVRKSPTLLEVSMPHFMRTNSFAEDLDLEGETLLTPITHISQLREHHRATIKVIR 518
                               F+  N+ AE+LD + E          QL   H+  I+ IR
Sbjct: 423 -------------------SFVDLNASAENLDEDDE------PRYIQLTNQHKGAIRAIR 457

Query: 519 RMQYFVAKKKFQQARKPYDVRDVIEQYSQGHLNLMVRIKELQRRLDQSIGKPSLFISVSE 578
           +M+YFVA++KF++A KPYDV+DVIEQYS GH++L+ R+K +Q RLDQ +GK         
Sbjct: 458 KMKYFVARRKFKEALKPYDVKDVIEQYSAGHVDLLGRVKNVQARLDQILGKQ------GS 511

Query: 579 KSKDRGSNTI--GARLNRVEDKV----TQLDQRLALITDMLHQLLSL 619
           K+KD  ++ I   +R+ +VE +V    +++DQ L L  +   + LSL
Sbjct: 512 KAKDVYASKISLASRVVKVERQVDDIESKIDQLLELYMEDRKRFLSL 558


>gi308511167
          Length = 737

 Score =  438 bits (1127), Expect = e-120,   Method: Compositional matrix adjust.
 Identities = 245/598 (40%), Positives = 360/598 (60%), Gaps = 44/598 (7%)

Query: 106 VQGRVYNFLERPTGWKCFVYHFAVFLIVLVCLIFSVLSTIEQYAALATGTLFWMEIVLVV 165
           +Q +++NFLERP GWK   YH AV  +VL+CL  SV ST+  +   AT  L+++EIV V+
Sbjct: 133 MQNKMHNFLERPRGWKAASYHLAVLFMVLMCLALSVFSTMPDFEVKATIVLYYLEIVFVI 192

Query: 166 FFGTEYVVRLWSAGCRSKYVGLWGRLRFARKPISIIDLIVVVASMVVLCVGSKGQVFATS 225
           +  TEY+ R+WSAGCRS+Y G+ GR+RFA     +ID+IV++AS+ VLC+G+ GQVFA S
Sbjct: 193 WLATEYICRVWSAGCRSRYRGISGRIRFATSAYCVIDIIVILASITVLCIGATGQVFAAS 252

Query: 226 AIRGIRFLQILRMLHVDRQGGTWRLLGSVVFIHRQELITTLYIGFLGLIFSSYFVYLAEK 285
           AIRG+RF QILRML +DR+ GTW+LLGSVV+ HRQEL+TT+YIGFLGLIFSS+ VYL EK
Sbjct: 253 AIRGLRFFQILRMLRIDRRAGTWKLLGSVVWAHRQELLTTVYIGFLGLIFSSFLVYLCEK 312

Query: 286 DAVNESGRVEFGSYADALWWGVVTVTTIGYGDKVPQTWVGKTIASCFSVFAISFFALPAG 345
           +  +     ++ ++ADALWWGV+T++T+GYGDK P+TW GK IA+  ++  ISFFALPAG
Sbjct: 313 NTND-----KYQTFADALWWGVITLSTVGYGDKTPETWPGKIIAAFCALLGISFFALPAG 367

Query: 346 ILGSGFALKVQQKQRQKHFNRQIPAAASLIQTAWRCYAA--ENPDSSTWKIYIRKAPRSH 403
           ILGSGFALKVQQ QRQKH  R+   AA LIQ  WR Y+A  E+   +TW+I++ +     
Sbjct: 368 ILGSGFALKVQQHQRQKHLIRRRIPAAKLIQCLWRHYSAAPESTSLATWRIHLAREMPPM 427

Query: 404 TLLSPSPKPKKSVVVKKKKFKLDK---DNGVTPG------EKMLTVPHI--------TCD 446
              +P+     + ++ + +    +    N  TP        K L+VP +        T D
Sbjct: 428 VKFTPNGSNNATGLINRLRQSTKRGPSTNIQTPSSNLQSTSKNLSVPRVHDTISLVSTSD 487

Query: 447 PPEERRLDHFSVD-GYDSSVRKSPTLLEVSMPHFMRTNSFAE---DLDLEGETLLTPITH 502
             E  +L       G+ S  + S +  + +    ++T + A+    LD E      P T 
Sbjct: 488 ISEIEQLGALGFSLGWKSKSKYSGS-RKAADDSMLQTRTMAQSNAQLDEEENVGYQPQT- 545

Query: 503 ISQLREHHRATIKVIRRMQYFVAKKKFQQARKPYDVRDVIEQYSQGHLNLMVRIKELQRR 562
           + +     +  ++ IRR+Q  VA++KF++A KPYDV+DVIEQYS GH++L  R+K +Q +
Sbjct: 546 MEEFTPALKNCVRAIRRIQLLVARRKFKEALKPYDVKDVIEQYSAGHVDLQSRVKTVQAK 605

Query: 563 LDQSIGKPSLFISVSEKSKDRGSNTIGARLNRVEDKVTQLDQRLALITDML------HQL 616
           LD   GK        EK + + S  + +R+  +E  V  +D++L ++ ++L      H++
Sbjct: 606 LDIICGKN------IEKLEPKIS--MYSRIATLETTVGNMDKKLDMMVELLMGRPTAHRI 657

Query: 617 LSLHGGSTPGSGGPPREGGAHITQPCGSGGSVDPELFLPSNTLPTYEQLTVPRRGPDE 674
            S +          P      IT+   S  S D E++   +  P+ +   + R   +E
Sbjct: 658 FSQNTSPRGEISSEPNSARHDITRSRRSVASTDNEMYTARSHSPSAQGPIIARMAEEE 715


>gi270014599
          Length = 852

 Score =  438 bits (1126), Expect = e-120,   Method: Compositional matrix adjust.
 Identities = 248/530 (46%), Positives = 328/530 (61%), Gaps = 47/530 (8%)

Query: 58  APGPAPPASPAAPAAPPVASDLGPRPPVSL----------DPRVSIY-------STRRPV 100
           A  P P  +      P   SD   + P SL           PR+S+        ++RR  
Sbjct: 24  AITPIPKKTVEFETMPAKRSDAAAKDPESLTLRQKRGRLTQPRMSLLGRPLNYRASRRDA 83

Query: 101 LARTHVQGRVYNFLERPTGWKCFVYHFAVFLIVLVCLIFSVLSTIEQYAALATGTLFWME 160
             R  +Q RVYNFLERP G   F YH  VFL+V  CL  SV STIE Y  +    L +ME
Sbjct: 84  RYR-RIQSRVYNFLERPRGVAIF-YHMIVFLMVFTCLTLSVFSTIETYEDMTVQVLTYME 141

Query: 161 IVLVVFFGTEYVVRLWSAGCRSKYVGLWGRLRFARKPISIIDLIVVVASMVVLCVGSKGQ 220
             +V++F  E+ +RLWS+GCRS+Y G  GRL+F R+P  IID+I +VAS+VVL + S+GQ
Sbjct: 142 SFVVIWFAIEFSLRLWSSGCRSRYQGYIGRLKFLRRPFCIIDVITIVASIVVLVMRSRGQ 201

Query: 221 VFATSAIRGIRFLQILRMLHVDRQGGTWRLLGSVVFIHRQELITTLYIGFLGLIFSSYFV 280
           V ATSA+RG+RF QILRM+ +DR+GGTW+LLGSVV+ HRQELITTLYIGFLGLIF+S+ V
Sbjct: 202 VLATSALRGLRFFQILRMVRMDRRGGTWKLLGSVVYAHRQELITTLYIGFLGLIFASFLV 261

Query: 281 YLAEKDAVNESGRVEFGSYADALWWGVVTVTTIGYGDKVPQTWVGKTIASCFSVFAISFF 340
           +LAEKD VN++    F ++A ALWWGV+T+ T+GYGD VP+TW GK IAS  ++  ISFF
Sbjct: 262 FLAEKD-VNKN----FSNFAQALWWGVITLCTVGYGDMVPETWQGKIIASFCALLGISFF 316

Query: 341 ALPAGILGSGFALKVQQKQRQKHFNRQIPAAASLIQTAWRCYAAENPDSS--TWKIYIRK 398
           ALPAGILGSGFALKVQQ+QRQKH  R+   AA LIQ+ WRCYAA+    S  TWKI+   
Sbjct: 317 ALPAGILGSGFALKVQQQQRQKHMIRRRQPAAMLIQSLWRCYAADEHSLSVATWKIHQVP 376

Query: 399 APRSHTLLSPSPKPKKSVVVKKKKFKLDKDNGVTPGEKMLTVPHITCDPPEERR------ 452
            P   + +S S K   S V +    +  K          L  P +   PP   R      
Sbjct: 377 LPSPPSRVSSSFKHNASFVSRLPTIRRHKSTS-------LHSPSMHKGPPRSGRSFVDLN 429

Query: 453 LDHFSVDGYDSSVRKSPTLLEVSMPHFMRTNSFAEDLDLEGETLLTPITHISQLREHHRA 512
               ++ G  ++  ++ +  E S+   M +   ++D D E   +        QL   H+ 
Sbjct: 430 ASAENLGGVSNNGSRNLSHSEDSVAETMLSKKNSDDEDDEPRYI--------QLTNQHKG 481

Query: 513 TIKVIRRMQYFVAKKKFQQARKPYDVRDVIEQYSQGHLNLMVRIKELQRR 562
            I+ IR+M+YFVA++KF++A KPYDV+DVIEQYS GH++L+ R+K +Q R
Sbjct: 482 AIRAIRKMKYFVARRKFKEALKPYDVKDVIEQYSAGHVDLLGRVKNVQAR 531


>gi7511689
          Length = 744

 Score =  437 bits (1123), Expect = e-119,   Method: Compositional matrix adjust.
 Identities = 251/595 (42%), Positives = 348/595 (58%), Gaps = 63/595 (10%)

Query: 106 VQGRVYNFLERPTGWKCFVYHFAVFLIVLVCLIFSVLSTIEQYAALATGTLFWMEIVLVV 165
           +Q +++NFLERP GWK   YH AV  +VL+CL  SV ST+  +   AT  L+++EIV V+
Sbjct: 108 MQNKMHNFLERPRGWKAATYHLAVLFMVLMCLALSVFSTMPDFEVNATIVLYYLEIVFVI 167

Query: 166 FFGTEYVVRLWSAGCRSKYVGLWGRLRFARKPISIIDLIVVVASMVVLCVGSKGQVFATS 225
           +  TEY+ R+WSAGCRS+Y G+ GR+RFA     +ID+IV++AS+ VLC+G+ GQVFA S
Sbjct: 168 WLATEYICRVWSAGCRSRYRGISGRIRFATSAYCVIDIIVILASITVLCIGATGQVFAAS 227

Query: 226 AIRGIRFLQILRMLHVDRQGGTWRLLGSVVFIHRQELITTLYIGFLGLIFSSYFVYLAEK 285
           AIRG+RF QILRML +DR+ GTW+LLGSVV+ HRQEL+TT+YIGFLGLIFSS+ VYL EK
Sbjct: 228 AIRGLRFFQILRMLRIDRRAGTWKLLGSVVWAHRQELLTTVYIGFLGLIFSSFLVYLCEK 287

Query: 286 DAVNESGRVEFGSYADALWWGVVTVTTIGYGDKVPQTWVGKTIASCFSVFAISFFALPAG 345
           +  +     ++ ++ADALWWGV+T++T+GYGDK P+TW GK IA+  ++  ISFFALPAG
Sbjct: 288 NTND-----KYQTFADALWWGVITLSTVGYGDKTPETWPGKIIAAFCALLGISFFALPAG 342

Query: 346 ILGSGFALKVQQKQRQKHFNRQIPAAASLIQTAWRCYAA--ENPDSSTWKIYIRKAPRSH 403
           ILGSGFALKVQQ QRQKH  R+   AA LIQ  WR Y+A  E+   +TWKI++ +     
Sbjct: 343 ILGSGFALKVQQHQRQKHLIRRRVPAAKLIQCLWRHYSAAPESTSLATWKIHLARELPPI 402

Query: 404 TLLSPSPKPKKSVVVK------KKKFKLDKDNGVTPGE---KMLTVPHI--------TCD 446
             L+P+     + ++       K+   L+  N     +   K L+VP +        T D
Sbjct: 403 VKLTPNGSNNATGLINRLRQSTKRTPNLNNQNLAVNSQATSKNLSVPRVHDTISLVSTSD 462

Query: 447 PPEERRLDHF--------------SVDGYDSSVRKSPTLLEVSMPHFMRTNSFAEDLDLE 492
             E  +L                 S    D SV +S  +L  S  H          LD E
Sbjct: 463 ISEIEQLGALGFSLGWKSKSKYGGSKKATDDSVLQS-RMLAPSNAH----------LDEE 511

Query: 493 GETLLTPITHISQLREHHRATIKVIRRMQYFVAKKKFQQARKPYDVRDVIEQYSQGHLNL 552
                 P T I +     +  ++ IRR+Q  VA+KKF++A KPYDV+DVIEQYS GH++L
Sbjct: 512 EAVGYQPQT-IEEFTPALKNCVRAIRRIQLLVARKKFKEALKPYDVKDVIEQYSAGHVDL 570

Query: 553 MVRIKELQRRLDQSIGKPSLFISVSEKSKDRGSNTIGARLNRVEDKVTQLDQRLALITDM 612
             R+K +Q +LD        FI      K     ++  R+  +E  V ++D++L L+ +M
Sbjct: 571 QSRVKTVQAKLD--------FICGKNIEKIEPKISMFTRIATLETTVGKMDKKLDLMVEM 622

Query: 613 L-----HQLLSLHGGSTPGSGGPPREGGAHITQPCGSGGSVDPELFLPSNTLPTY 662
           L      Q +     S  G    P      +T+   S  S D E++   +  P Y
Sbjct: 623 LMGRQASQRVFSQNTSPRGEFSEPTSARQDLTRSRRSMVSTDMEMYTARSHSPGY 677


>gi60547260
          Length = 915

 Score =  437 bits (1123), Expect = e-119,   Method: Compositional matrix adjust.
 Identities = 241/544 (44%), Positives = 338/544 (62%), Gaps = 34/544 (6%)

Query: 95  STRRPVLARTHVQGRVYNFLERPTGWKCFVYHFAVFLIVLVCLIFSVLSTIEQYAALATG 154
           S RR    R  +Q  +YN LERP GW  FVYH  VFL+V  CLI SV STI ++  LA+G
Sbjct: 91  SCRRNAKYR-RLQNYLYNVLERPRGW-AFVYHAFVFLLVFGCLILSVFSTIPEHTKLASG 148

Query: 155 TLFWMEIVLVVFFGTEYVVRLWSAGCRSKYVGLWGRLRFARKPISIIDLIVVVASMVVLC 214
            LF +E V++V FG E+++R+WSAGC  +Y G  GRLRFARKP  +ID+IV++AS+ V+ 
Sbjct: 149 CLFILEFVMIVVFGLEFIIRIWSAGCCCRYRGWQGRLRFARKPFCVIDIIVLIASIAVVS 208

Query: 215 VGSKGQVFATSAIRGIRFLQILRMLHVDRQGGTWRLLGSVVFIHRQELITTLYIGFLGLI 274
             ++G +FATSA+R +RFLQILRM+ +DR+GGTW+LLGSVV+ H +ELIT  YIGFL LI
Sbjct: 209 AKTQGNIFATSALRSLRFLQILRMVRMDRRGGTWKLLGSVVYAHSKELITAWYIGFLVLI 268

Query: 275 FSSYFVYLAEKDAVNESGRVEFGSYADALWWGVVTVTTIGYGDKVPQTWVGKTIASCFSV 334
           FSS+ VYL EKDA N     +F +YADALWWG +T+TTIGYGDK P TW+G+ +++ F++
Sbjct: 269 FSSFLVYLVEKDANN-----QFSTYADALWWGTITLTTIGYGDKTPLTWLGRLLSAGFAL 323

Query: 335 FAISFFALPAGILGSGFALKVQQKQRQKHFNRQIPAAASLIQTAWRCYAAENPDSS--TW 392
             ISFFALPAGILGSGFALKVQ++ RQKHF ++   AASLIQ  WR YAA+    S  TW
Sbjct: 324 LGISFFALPAGILGSGFALKVQEQHRQKHFEKRRNPAASLIQCVWRSYAADEKSVSIATW 383

Query: 393 KIYIRKAPRSHTLLSPSPKPKKSVVVKKKKFKLDKDNGVTPGEKMLTVPHITCDPPEERR 452
           K +++     HT  SP+ K +      +K    ++    +P  + +     +        
Sbjct: 384 KPHLKAL---HT-CSPTKKEQGEASSSQKLSFKERVRMASPRGQSIKNRQSSVGDRRSPS 439

Query: 453 LDHFSVDGYDSSVRKS----------PTL-LEVSMPH--FMRTNSFAEDLDLEGETLLTP 499
            D  + +G  + V+KS          P+L L+ S P        S   D D+  +     
Sbjct: 440 AD-IATEGSPTKVQKSWSFNDRTRFRPSLRLKSSQPKPVVDADTSLGTD-DVYDDKGCQC 497

Query: 500 ITHISQLREHHRATIKVIRRMQYFVAKKKFQQARKPYDVRDVIEQYSQGHLNLMVRIKEL 559
              +  L    +  I+ IR M++ VAK+KF++  +PYDV+DVIEQYS GHL+++ RIK L
Sbjct: 498 DVSVEDLTPALKTVIRAIRIMKFHVAKRKFKETLRPYDVKDVIEQYSAGHLDMLCRIKSL 557

Query: 560 QRRLDQSIGKPSLFISVSEKSKDRGSN------TIGARLNRVEDKVTQLDQRLALITDML 613
           Q R+DQ +GK  +      + K+   N      ++  R+ +VE +V  ++ +L  + D+ 
Sbjct: 558 QSRVDQILGKGQITADKRSREKNPAENETTDDLSMLGRVVKVEKQVQSIESKLDCLLDIY 617

Query: 614 HQLL 617
            Q+L
Sbjct: 618 QQVL 621


>gi25147238
          Length = 692

 Score =  436 bits (1121), Expect = e-119,   Method: Compositional matrix adjust.
 Identities = 251/595 (42%), Positives = 348/595 (58%), Gaps = 63/595 (10%)

Query: 106 VQGRVYNFLERPTGWKCFVYHFAVFLIVLVCLIFSVLSTIEQYAALATGTLFWMEIVLVV 165
           +Q +++NFLERP GWK   YH AV  +VL+CL  SV ST+  +   AT  L+++EIV V+
Sbjct: 85  MQNKMHNFLERPRGWKAATYHLAVLFMVLMCLALSVFSTMPDFEVNATIVLYYLEIVFVI 144

Query: 166 FFGTEYVVRLWSAGCRSKYVGLWGRLRFARKPISIIDLIVVVASMVVLCVGSKGQVFATS 225
           +  TEY+ R+WSAGCRS+Y G+ GR+RFA     +ID+IV++AS+ VLC+G+ GQVFA S
Sbjct: 145 WLATEYICRVWSAGCRSRYRGISGRIRFATSAYCVIDIIVILASITVLCIGATGQVFAAS 204

Query: 226 AIRGIRFLQILRMLHVDRQGGTWRLLGSVVFIHRQELITTLYIGFLGLIFSSYFVYLAEK 285
           AIRG+RF QILRML +DR+ GTW+LLGSVV+ HRQEL+TT+YIGFLGLIFSS+ VYL EK
Sbjct: 205 AIRGLRFFQILRMLRIDRRAGTWKLLGSVVWAHRQELLTTVYIGFLGLIFSSFLVYLCEK 264

Query: 286 DAVNESGRVEFGSYADALWWGVVTVTTIGYGDKVPQTWVGKTIASCFSVFAISFFALPAG 345
           +  +     ++ ++ADALWWGV+T++T+GYGDK P+TW GK IA+  ++  ISFFALPAG
Sbjct: 265 NTND-----KYQTFADALWWGVITLSTVGYGDKTPETWPGKIIAAFCALLGISFFALPAG 319

Query: 346 ILGSGFALKVQQKQRQKHFNRQIPAAASLIQTAWRCYAA--ENPDSSTWKIYIRKAPRSH 403
           ILGSGFALKVQQ QRQKH  R+   AA LIQ  WR Y+A  E+   +TWKI++ +     
Sbjct: 320 ILGSGFALKVQQHQRQKHLIRRRVPAAKLIQCLWRHYSAAPESTSLATWKIHLARELPPI 379

Query: 404 TLLSPSPKPKKSVVVK------KKKFKLDKDNGVTPGE---KMLTVPHI--------TCD 446
             L+P+     + ++       K+   L+  N     +   K L+VP +        T D
Sbjct: 380 VKLTPNGSNNATGLINRLRQSTKRTPNLNNQNLAVNSQATSKNLSVPRVHDTISLVSTSD 439

Query: 447 PPEERRLDHF--------------SVDGYDSSVRKSPTLLEVSMPHFMRTNSFAEDLDLE 492
             E  +L                 S    D SV +S  +L  S  H          LD E
Sbjct: 440 ISEIEQLGALGFSLGWKSKSKYGGSKKATDDSVLQS-RMLAPSNAH----------LDEE 488

Query: 493 GETLLTPITHISQLREHHRATIKVIRRMQYFVAKKKFQQARKPYDVRDVIEQYSQGHLNL 552
                 P T I +     +  ++ IRR+Q  VA+KKF++A KPYDV+DVIEQYS GH++L
Sbjct: 489 EAVGYQPQT-IEEFTPALKNCVRAIRRIQLLVARKKFKEALKPYDVKDVIEQYSAGHVDL 547

Query: 553 MVRIKELQRRLDQSIGKPSLFISVSEKSKDRGSNTIGARLNRVEDKVTQLDQRLALITDM 612
             R+K +Q +LD        FI      K     ++  R+  +E  V ++D++L L+ +M
Sbjct: 548 QSRVKTVQAKLD--------FICGKNIEKIEPKISMFTRIATLETTVGKMDKKLDLMVEM 599

Query: 613 L-----HQLLSLHGGSTPGSGGPPREGGAHITQPCGSGGSVDPELFLPSNTLPTY 662
           L      Q +     S  G    P      +T+   S  S D E++   +  P Y
Sbjct: 600 LMGRQASQRVFSQNTSPRGEFSEPTSARQDLTRSRRSMVSTDMEMYTARSHSPGY 654


>gi363732013
          Length = 971

 Score =  436 bits (1121), Expect = e-119,   Method: Compositional matrix adjust.
 Identities = 247/567 (43%), Positives = 345/567 (60%), Gaps = 61/567 (10%)

Query: 95  STRRPVLARTHVQGRVYNFLERPTGWKCFVYHFAVFLIVLVCLIFSVLSTIEQYAALATG 154
           S RR    R  +Q  +YN LERP GW  FVYH  VFL+V  CLI SV STI ++  LA+G
Sbjct: 128 SCRRNAKYR-RLQNYLYNVLERPRGW-AFVYHAFVFLLVFGCLILSVFSTIPEHTKLASG 185

Query: 155 TLFWMEIVLVVFFGTEYVVRLWSAGCRSKYVGLWGRLRFARKPISIIDLIVVVASMVVLC 214
            LF +E V++V FG E+++R+WSAGC  +Y G  GRLRFARKP  +ID+IV++AS+ V+ 
Sbjct: 186 CLFILEFVMIVVFGLEFIIRIWSAGCCCRYRGWQGRLRFARKPFCVIDIIVLIASIAVVS 245

Query: 215 VGSKGQVFATSAIRGIRFLQILRMLHVDRQGGTWRLLGSVVFIHRQELITTLYIGFLGLI 274
             ++G +FATSA+R +RFLQILRM+ +DR+GGTW+LLGSVV+ H +ELIT  YIGFL LI
Sbjct: 246 AKTQGNIFATSALRSLRFLQILRMVRMDRRGGTWKLLGSVVYAHSKELITAWYIGFLVLI 305

Query: 275 FSSYFVYLAEKDAVNESGRVEFGSYADALWWGVVTVTTIGYGDKVPQTWVGKTIASCFSV 334
           FSS+ VYL EKDA N     +F +YADALWWG +T+TTIGYGDK P TW+G+ +++ F++
Sbjct: 306 FSSFLVYLVEKDANN-----QFSTYADALWWGTITLTTIGYGDKTPLTWLGRLLSAGFAL 360

Query: 335 FAISFFALPAGILGSGFALKVQQKQRQKHFNRQIPAAASLIQTAWRCYAAENPDSS--TW 392
             ISFFALPAGILGSGFALKVQ++ RQKHF ++   AASLIQ  WR YAA+    S  TW
Sbjct: 361 LGISFFALPAGILGSGFALKVQEQHRQKHFEKRRNPAASLIQCVWRSYAADEKSVSIATW 420

Query: 393 KIYIRKAPRSHTLLSPSPKPK------KSVVVKKKKFKLDKDNGVTP---GEKMLTVPHI 443
           K +++     HT  SP+ K +      K    K+K F++      TP    +K+     +
Sbjct: 421 KPHLKAL---HT-CSPTKKEQGEASSSKLCSNKQKLFRM-----YTPRKHSQKLSFKERV 471

Query: 444 TCDPPEERRLDH--------------FSVDGYDSSVRKS----------PTL-LEVSMPH 478
               P  + + +               + DG  + V+KS          P+L L+ S P 
Sbjct: 472 RMASPRGQSIKNRQSSVGDRRSPSADIATDGSPTKVQKSWSFNDRTRFRPSLRLKSSQPK 531

Query: 479 --FMRTNSFAEDLDLEGETLLTPITHISQLREHHRATIKVIRRMQYFVAKKKFQQARKPY 536
                  S   D D+  +        +  L    +  I+ IR M++ VAK+KF++  +PY
Sbjct: 532 PVVDADTSLGTD-DVYDDKGCQCDVSVEDLTPALKTVIRAIRIMKFHVAKRKFKETLRPY 590

Query: 537 DVRDVIEQYSQGHLNLMVRIKELQRRLDQSIGKPSLFISVSEKSKDRGSN------TIGA 590
           DV+DVIEQYS GHL+++ RIK LQ R+DQ +GK  +      + K+   N      ++  
Sbjct: 591 DVKDVIEQYSAGHLDMLCRIKSLQSRVDQILGKGQITADKRSREKNTAENETTDDLSMLG 650

Query: 591 RLNRVEDKVTQLDQRLALITDMLHQLL 617
           R+ +VE +V  ++ +L  + D+  Q+L
Sbjct: 651 RVVKVEKQVQSIESKLDCLLDIYQQVL 677


>gi25147242
          Length = 740

 Score =  436 bits (1121), Expect = e-119,   Method: Compositional matrix adjust.
 Identities = 251/595 (42%), Positives = 348/595 (58%), Gaps = 63/595 (10%)

Query: 106 VQGRVYNFLERPTGWKCFVYHFAVFLIVLVCLIFSVLSTIEQYAALATGTLFWMEIVLVV 165
           +Q +++NFLERP GWK   YH AV  +VL+CL  SV ST+  +   AT  L+++EIV V+
Sbjct: 133 MQNKMHNFLERPRGWKAATYHLAVLFMVLMCLALSVFSTMPDFEVNATIVLYYLEIVFVI 192

Query: 166 FFGTEYVVRLWSAGCRSKYVGLWGRLRFARKPISIIDLIVVVASMVVLCVGSKGQVFATS 225
           +  TEY+ R+WSAGCRS+Y G+ GR+RFA     +ID+IV++AS+ VLC+G+ GQVFA S
Sbjct: 193 WLATEYICRVWSAGCRSRYRGISGRIRFATSAYCVIDIIVILASITVLCIGATGQVFAAS 252

Query: 226 AIRGIRFLQILRMLHVDRQGGTWRLLGSVVFIHRQELITTLYIGFLGLIFSSYFVYLAEK 285
           AIRG+RF QILRML +DR+ GTW+LLGSVV+ HRQEL+TT+YIGFLGLIFSS+ VYL EK
Sbjct: 253 AIRGLRFFQILRMLRIDRRAGTWKLLGSVVWAHRQELLTTVYIGFLGLIFSSFLVYLCEK 312

Query: 286 DAVNESGRVEFGSYADALWWGVVTVTTIGYGDKVPQTWVGKTIASCFSVFAISFFALPAG 345
           +  +     ++ ++ADALWWGV+T++T+GYGDK P+TW GK IA+  ++  ISFFALPAG
Sbjct: 313 NTND-----KYQTFADALWWGVITLSTVGYGDKTPETWPGKIIAAFCALLGISFFALPAG 367

Query: 346 ILGSGFALKVQQKQRQKHFNRQIPAAASLIQTAWRCYAA--ENPDSSTWKIYIRKAPRSH 403
           ILGSGFALKVQQ QRQKH  R+   AA LIQ  WR Y+A  E+   +TWKI++ +     
Sbjct: 368 ILGSGFALKVQQHQRQKHLIRRRVPAAKLIQCLWRHYSAAPESTSLATWKIHLARELPPI 427

Query: 404 TLLSPSPKPKKSVVVK------KKKFKLDKDNGVTPGE---KMLTVPHI--------TCD 446
             L+P+     + ++       K+   L+  N     +   K L+VP +        T D
Sbjct: 428 VKLTPNGSNNATGLINRLRQSTKRTPNLNNQNLAVNSQATSKNLSVPRVHDTISLVSTSD 487

Query: 447 PPEERRLDHF--------------SVDGYDSSVRKSPTLLEVSMPHFMRTNSFAEDLDLE 492
             E  +L                 S    D SV +S  +L  S  H          LD E
Sbjct: 488 ISEIEQLGALGFSLGWKSKSKYGGSKKATDDSVLQS-RMLAPSNAH----------LDEE 536

Query: 493 GETLLTPITHISQLREHHRATIKVIRRMQYFVAKKKFQQARKPYDVRDVIEQYSQGHLNL 552
                 P T I +     +  ++ IRR+Q  VA+KKF++A KPYDV+DVIEQYS GH++L
Sbjct: 537 EAVGYQPQT-IEEFTPALKNCVRAIRRIQLLVARKKFKEALKPYDVKDVIEQYSAGHVDL 595

Query: 553 MVRIKELQRRLDQSIGKPSLFISVSEKSKDRGSNTIGARLNRVEDKVTQLDQRLALITDM 612
             R+K +Q +LD        FI      K     ++  R+  +E  V ++D++L L+ +M
Sbjct: 596 QSRVKTVQAKLD--------FICGKNIEKIEPKISMFTRIATLETTVGKMDKKLDLMVEM 647

Query: 613 L-----HQLLSLHGGSTPGSGGPPREGGAHITQPCGSGGSVDPELFLPSNTLPTY 662
           L      Q +     S  G    P      +T+   S  S D E++   +  P Y
Sbjct: 648 LMGRQASQRVFSQNTSPRGEFSEPTSARQDLTRSRRSMVSTDMEMYTARSHSPGY 702


>gi345304915
          Length = 904

 Score =  434 bits (1115), Expect = e-119,   Method: Compositional matrix adjust.
 Identities = 238/539 (44%), Positives = 337/539 (62%), Gaps = 27/539 (5%)

Query: 92  SIYSTRRPVLARTHVQGRVYNFLERPTGWKCFVYHFAVFLIVLVCLIFSVLSTIEQYAAL 151
           S  S RR    R  VQ  +YN LERP GW  F+YH  VFL+V  CLI SV STI ++  L
Sbjct: 81  SSQSCRRTAKYR-RVQNYLYNVLERPRGW-AFIYHAFVFLLVFGCLILSVFSTIPEHTKL 138

Query: 152 ATGTLFWMEIVLVVFFGTEYVVRLWSAGCRSKYVGLWGRLRFARKPISIIDLIVVVASMV 211
           A+  L  +E V++V FG E+++R+WSAGC  +Y G  GRLRFARKP  +ID IV++AS+ 
Sbjct: 139 ASSCLLILEFVMIVVFGLEFIIRIWSAGCCCRYRGWQGRLRFARKPFCVIDTIVLIASIA 198

Query: 212 VLCVGSKGQVFATSAIRGIRFLQILRMLHVDRQGGTWRLLGSVVFIHRQELITTLYIGFL 271
           V+   ++G +FATSA+R +RFLQILRM+ +DR+GGTW+LLGSVV+ H +ELIT  YIGFL
Sbjct: 199 VVSAKTQGNIFATSALRSLRFLQILRMVRMDRRGGTWKLLGSVVYAHSKELITAWYIGFL 258

Query: 272 GLIFSSYFVYLAEKDAVNESGRVEFGSYADALWWGVVTVTTIGYGDKVPQTWVGKTIASC 331
            LIFSS+ VYL EKDA       +F +YADALWWG +T+TTIGYGDK P TW+G+ +++ 
Sbjct: 259 VLIFSSFLVYLVEKDA-----NKQFSTYADALWWGTITLTTIGYGDKTPLTWLGRLLSAG 313

Query: 332 FSVFAISFFALPAGILGSGFALKVQQKQRQKHFNRQIPAAASLIQTAWRCYAAENPDSS- 390
           F++  ISFFALPAGILGSGFALKVQ++ RQKHF ++   AASLIQ  WR YAA+    S 
Sbjct: 314 FALLGISFFALPAGILGSGFALKVQEQHRQKHFEKRRNPAASLIQCVWRSYAADEKSVSI 373

Query: 391 -TWKIYIRKAPRSHTLLSPSPKP---KKSVVVKKKKFKLDKDNGVTPGEKMLTVPHITCD 446
            TWK +++     HT  SP+ +    K+ V +   + +  K    + G++      IT +
Sbjct: 374 ATWKPHLKAL---HT-CSPTNQKLSFKERVRMASPRGQSVKSRQPSVGDRRSPSADITAE 429

Query: 447 PPEERRLDHFSVDGYDSSVRKSPTL-LEVSMPH-FMRTNSFAEDLDLEGETLLTPITHIS 504
               +    +S   ++   R  P+L L+ S P   +  ++     D+  E        + 
Sbjct: 430 GSPTKVQKSWS---FNDRTRFRPSLRLKSSQPKPVIDADTALGTDDIYDEKGCQCDVSVE 486

Query: 505 QLREHHRATIKVIRRMQYFVAKKKFQQARKPYDVRDVIEQYSQGHLNLMVRIKELQRRLD 564
            L    +  I+ IR M++ VAK+KF++  +PYDV+DVIEQYS GHL+++ RIK LQ R+D
Sbjct: 487 DLTPPLKTVIRAIRIMKFHVAKRKFKETLRPYDVKDVIEQYSAGHLDMLCRIKSLQTRVD 546

Query: 565 QSIGKPSLFISVSEKSKDRGSN------TIGARLNRVEDKVTQLDQRLALITDMLHQLL 617
           Q +GK  +      + K+   N      ++  R+ +VE +V  ++ +L  + D+  Q+L
Sbjct: 547 QILGKGQITTDKKNREKNTAENEATDDLSMLGRVVKVEKQVQSIESKLDCLLDIYQQVL 605


>gi296198559
          Length = 923

 Score =  432 bits (1112), Expect = e-118,   Method: Compositional matrix adjust.
 Identities = 240/542 (44%), Positives = 342/542 (63%), Gaps = 31/542 (5%)

Query: 91  VSIYSTRRPVLARTHVQGRVYNFLERPTGWKCFVYHFAVFLIVLVCLIFSVLSTIEQYAA 150
            S  S RR V  R  VQ  +YN LERP GW  F+YH  VFL+V  CLI SV STI ++  
Sbjct: 97  TSSQSCRRNVKYR-RVQNYLYNVLERPRGW-AFIYHAFVFLLVFGCLILSVFSTIPEHTK 154

Query: 151 LATGTLFWMEIVLVVFFGTEYVVRLWSAGCRSKYVGLWGRLRFARKPISIIDLIVVVASM 210
           LA+  L  +E V++V FG E+++R+WSAGC  +Y G  GRLRFARKP  +ID IV++AS+
Sbjct: 155 LASSCLLILEFVMIVVFGLEFIIRIWSAGCCCRYRGWQGRLRFARKPFCVIDTIVLIASI 214

Query: 211 VVLCVGSKGQVFATSAIRGIRFLQILRMLHVDRQGGTWRLLGSVVFIHRQELITTLYIGF 270
            V+   ++G +FATSA+R +RFLQILRM+ +DR+GGTW+LLGSVV+ H +ELIT  YIGF
Sbjct: 215 AVVSAKTQGNIFATSALRSLRFLQILRMVRMDRRGGTWKLLGSVVYAHSKELITAWYIGF 274

Query: 271 LGLIFSSYFVYLAEKDAVNESGRVEFGSYADALWWGVVTVTTIGYGDKVPQTWVGKTIAS 330
           L LIFSS+ VYL EKDA       EF +YADALWWG +T+TTIGYGDK P TW+G+ +++
Sbjct: 275 LVLIFSSFLVYLVEKDANK-----EFSTYADALWWGTITLTTIGYGDKTPLTWLGRLLSA 329

Query: 331 CFSVFAISFFALPAGILGSGFALKVQQKQRQKHFNRQIPAAASLIQTAWRCYAAENPDSS 390
            F++  ISFFALPAGILGSGFALKVQ++ RQKHF ++   AA+LIQ  WR YAA+    S
Sbjct: 330 GFALLGISFFALPAGILGSGFALKVQEQHRQKHFEKRRNPAANLIQCVWRSYAADEKSVS 389

Query: 391 --TWKIYIRKAPRSHTLLSPSPKP---KKSVVVKKKKFKLDKDNGVTPGEKMLTVPHITC 445
             TWK +++     HT  SP+ +    K+ V +   + +  K    + G++      IT 
Sbjct: 390 IATWKPHLKAL---HT-CSPTNQKLSFKERVRMASPRGQSIKSRQASVGDRRSPSTDITA 445

Query: 446 DPPEERRLDHFSVDGYDSSVRKSPTL-LEVSMPH-FMRTNSFAEDLDLEGETLLTPITHI 503
           +    +    +S   ++   R  P+L L+ S P   +  ++     D+  E        +
Sbjct: 446 EGSPTKVQKSWS---FNDRTRFRPSLRLKSSQPKPVIDADTALGTDDVYDEKGCQCDVSV 502

Query: 504 SQLREHHRATIKVIRRMQYFVAKKKFQQARKPYDVRDVIEQYSQGHLNLMVRIKELQRRL 563
             L    +  I+ IR M++ VAK+KF++  +PYDV+DVIEQYS GHL+++ RIK LQ R+
Sbjct: 503 EDLTPPLKTVIRAIRIMKFHVAKRKFKETLRPYDVKDVIEQYSAGHLDMLCRIKSLQTRV 562

Query: 564 DQSIGKPSLFISVSEKSKDRGSN--------TIGARLNRVEDKVTQLDQRLALITDMLHQ 615
           DQ +GK    I+  +KS+++ +         ++  R+ +VE +V  ++ +L  + D+  Q
Sbjct: 563 DQILGKGQ--ITSDKKSREKITAEHETTDDLSMLGRVVKVEKQVQSIESKLDCLLDIYQQ 620

Query: 616 LL 617
           +L
Sbjct: 621 VL 622


>gi332243998
          Length = 923

 Score =  432 bits (1112), Expect = e-118,   Method: Compositional matrix adjust.
 Identities = 240/542 (44%), Positives = 342/542 (63%), Gaps = 31/542 (5%)

Query: 91  VSIYSTRRPVLARTHVQGRVYNFLERPTGWKCFVYHFAVFLIVLVCLIFSVLSTIEQYAA 150
            S  S RR V  R  VQ  +YN LERP GW  F+YH  VFL+V  CLI SV STI ++  
Sbjct: 97  TSSQSCRRNVKYR-RVQNYLYNVLERPRGW-AFIYHAFVFLLVFGCLILSVFSTIPEHTK 154

Query: 151 LATGTLFWMEIVLVVFFGTEYVVRLWSAGCRSKYVGLWGRLRFARKPISIIDLIVVVASM 210
           LA+  L  +E V++V FG E+++R+WSAGC  +Y G  GRLRFARKP  +ID IV++AS+
Sbjct: 155 LASSCLLILEFVMIVVFGLEFIIRIWSAGCCCRYRGWQGRLRFARKPFCVIDTIVLIASI 214

Query: 211 VVLCVGSKGQVFATSAIRGIRFLQILRMLHVDRQGGTWRLLGSVVFIHRQELITTLYIGF 270
            V+   ++G +FATSA+R +RFLQILRM+ +DR+GGTW+LLGSVV+ H +ELIT  YIGF
Sbjct: 215 AVVSAKTQGNIFATSALRSLRFLQILRMVRMDRRGGTWKLLGSVVYAHSKELITAWYIGF 274

Query: 271 LGLIFSSYFVYLAEKDAVNESGRVEFGSYADALWWGVVTVTTIGYGDKVPQTWVGKTIAS 330
           L LIFSS+ VYL EKDA       EF +YADALWWG +T+TTIGYGDK P TW+G+ +++
Sbjct: 275 LVLIFSSFLVYLVEKDANK-----EFSTYADALWWGTITLTTIGYGDKTPLTWLGRLLSA 329

Query: 331 CFSVFAISFFALPAGILGSGFALKVQQKQRQKHFNRQIPAAASLIQTAWRCYAAENPDSS 390
            F++  ISFFALPAGILGSGFALKVQ++ RQKHF ++   AA+LIQ  WR YAA+    S
Sbjct: 330 GFALLGISFFALPAGILGSGFALKVQEQHRQKHFEKRRNPAANLIQCVWRSYAADEKSVS 389

Query: 391 --TWKIYIRKAPRSHTLLSPSPKP---KKSVVVKKKKFKLDKDNGVTPGEKMLTVPHITC 445
             TWK +++     HT  SP+ +    K+ V +   + +  K    + G++      IT 
Sbjct: 390 IATWKPHLKAL---HT-CSPTNQKLSFKERVRMASPRGQSIKSRQASVGDRRSPSTDITA 445

Query: 446 DPPEERRLDHFSVDGYDSSVRKSPTL-LEVSMPH-FMRTNSFAEDLDLEGETLLTPITHI 503
           +    +    +S   ++   R  P+L L+ S P   +  ++     D+  E        +
Sbjct: 446 EGSPTKVQKSWS---FNDRTRFRPSLRLKSSQPKPVIDADTALGTDDVYDEKGCQCDVSV 502

Query: 504 SQLREHHRATIKVIRRMQYFVAKKKFQQARKPYDVRDVIEQYSQGHLNLMVRIKELQRRL 563
             L    +  I+ IR M++ VAK+KF++  +PYDV+DVIEQYS GHL+++ RIK LQ R+
Sbjct: 503 EDLTPPLKTVIRAIRIMKFHVAKRKFKETLRPYDVKDVIEQYSAGHLDMLCRIKSLQTRV 562

Query: 564 DQSIGKPSLFISVSEKSKDRGSN--------TIGARLNRVEDKVTQLDQRLALITDMLHQ 615
           DQ +GK    I+  +KS+++ +         ++  R+ +VE +V  ++ +L  + D+  Q
Sbjct: 563 DQILGKGQ--ITSDKKSREKITAEHETTDDLSMLGRVVKVEKQVQSIESKLDCLLDIYQQ 620

Query: 616 LL 617
           +L
Sbjct: 621 VL 622


>gi236461719
          Length = 923

 Score =  432 bits (1112), Expect = e-118,   Method: Compositional matrix adjust.
 Identities = 240/542 (44%), Positives = 342/542 (63%), Gaps = 31/542 (5%)

Query: 91  VSIYSTRRPVLARTHVQGRVYNFLERPTGWKCFVYHFAVFLIVLVCLIFSVLSTIEQYAA 150
            S  S RR V  R  VQ  +YN LERP GW  F+YH  VFL+V  CLI SV STI ++  
Sbjct: 97  TSSQSCRRNVKYR-RVQNYLYNVLERPRGW-AFIYHAFVFLLVFGCLILSVFSTIPEHTK 154

Query: 151 LATGTLFWMEIVLVVFFGTEYVVRLWSAGCRSKYVGLWGRLRFARKPISIIDLIVVVASM 210
           LA+  L  +E V++V FG E+++R+WSAGC  +Y G  GRLRFARKP  +ID IV++AS+
Sbjct: 155 LASSCLLILEFVMIVVFGLEFIIRIWSAGCCCRYRGWQGRLRFARKPFCVIDTIVLIASI 214

Query: 211 VVLCVGSKGQVFATSAIRGIRFLQILRMLHVDRQGGTWRLLGSVVFIHRQELITTLYIGF 270
            V+   ++G +FATSA+R +RFLQILRM+ +DR+GGTW+LLGSVV+ H +ELIT  YIGF
Sbjct: 215 AVVSAKTQGNIFATSALRSLRFLQILRMVRMDRRGGTWKLLGSVVYAHSKELITAWYIGF 274

Query: 271 LGLIFSSYFVYLAEKDAVNESGRVEFGSYADALWWGVVTVTTIGYGDKVPQTWVGKTIAS 330
           L LIFSS+ VYL EKDA       EF +YADALWWG +T+TTIGYGDK P TW+G+ +++
Sbjct: 275 LVLIFSSFLVYLVEKDANK-----EFSTYADALWWGTITLTTIGYGDKTPLTWLGRLLSA 329

Query: 331 CFSVFAISFFALPAGILGSGFALKVQQKQRQKHFNRQIPAAASLIQTAWRCYAAENPDSS 390
            F++  ISFFALPAGILGSGFALKVQ++ RQKHF ++   AA+LIQ  WR YAA+    S
Sbjct: 330 GFALLGISFFALPAGILGSGFALKVQEQHRQKHFEKRRNPAANLIQCVWRSYAADEKSVS 389

Query: 391 --TWKIYIRKAPRSHTLLSPSPKP---KKSVVVKKKKFKLDKDNGVTPGEKMLTVPHITC 445
             TWK +++     HT  SP+ +    K+ V +   + +  K    + G++      IT 
Sbjct: 390 IATWKPHLKAL---HT-CSPTNQKLSFKERVRMASPRGQSIKSRQASVGDRRSPSTDITA 445

Query: 446 DPPEERRLDHFSVDGYDSSVRKSPTL-LEVSMPH-FMRTNSFAEDLDLEGETLLTPITHI 503
           +    +    +S   ++   R  P+L L+ S P   +  ++     D+  E        +
Sbjct: 446 EGSPTKVQKSWS---FNDRTRFRPSLRLKSSQPKPVIDADTALGTDDVYDEKGCQCDVSV 502

Query: 504 SQLREHHRATIKVIRRMQYFVAKKKFQQARKPYDVRDVIEQYSQGHLNLMVRIKELQRRL 563
             L    +  I+ IR M++ VAK+KF++  +PYDV+DVIEQYS GHL+++ RIK LQ R+
Sbjct: 503 EDLTPPLKTVIRAIRIMKFHVAKRKFKETLRPYDVKDVIEQYSAGHLDMLCRIKSLQTRV 562

Query: 564 DQSIGKPSLFISVSEKSKDRGSN--------TIGARLNRVEDKVTQLDQRLALITDMLHQ 615
           DQ +GK    I+  +KS+++ +         ++  R+ +VE +V  ++ +L  + D+  Q
Sbjct: 563 DQILGKGQ--ITSDKKSREKITAEHETTDDLSMLGRVVKVEKQVQSIESKLDCLLDIYQQ 620

Query: 616 LL 617
           +L
Sbjct: 621 VL 622


>gi301615484
          Length = 951

 Score =  432 bits (1111), Expect = e-118,   Method: Compositional matrix adjust.
 Identities = 245/550 (44%), Positives = 339/550 (61%), Gaps = 68/550 (12%)

Query: 92  SIYSTRRPVLARTHVQGRVYNFLERPTGWKCFVYHFAVFLIVLVCLIFSVLSTIEQYAAL 151
           S  S RR V  R  +Q  +YN LERP GW  FVYH  VFL+V  CLI SV STI ++   
Sbjct: 158 SSQSCRRNVKYR-KLQNYLYNVLERPRGWG-FVYHVFVFLLVFSCLILSVFSTIPEHQDH 215

Query: 152 ATGTLFWMEIVLVVFFGTEYVVRLWSAGCRSKYVGLWGRLRFARKPISIIDLIVVVASMV 211
           A+  LF +E V++V FG EY++R+WSAGC  +Y G  GRLRFARKP  +ID+IV++AS+ 
Sbjct: 216 ASYCLFVLEFVMIVVFGLEYIIRIWSAGCCCRYRGWQGRLRFARKPFCVIDIIVLIASVA 275

Query: 212 VLCVGSKGQVFATSAIRGIRFLQILRMLHVDRQGGTWRLLGSVVFIHRQELITTLYIGFL 271
           V+  G++G +FATSA+R +RFLQILRM+ +DR+GGTW+LLGSVV+ H +ELIT  YIGFL
Sbjct: 276 VVSAGTQGNIFATSALRSLRFLQILRMVRMDRRGGTWKLLGSVVYAHSKELITAWYIGFL 335

Query: 272 GLIFSSYFVYLAEKDAVNESGRVEFGSYADALWWGVVTVTTIGYGDKVPQTWVGKTIASC 331
            LIFSS+ VYL EK+A +     +F +YADALWWG +T+TTIGYGDK PQ+W+G+ +++ 
Sbjct: 336 VLIFSSFLVYLVEKEANS-----QFQTYADALWWGTITLTTIGYGDKTPQSWLGRLLSAG 390

Query: 332 FSVFAISFFALPAGILGSGFALKVQQKQRQKHFNRQIPAAASLIQTAWRCYAAENPDSS- 390
           F++  ISFFALPAGILGSGFALKVQ++ RQKHF ++   AASLIQ  WR YAA+    S 
Sbjct: 391 FALLGISFFALPAGILGSGFALKVQEQHRQKHFEKRRNPAASLIQCVWRSYAADEKSVSI 450

Query: 391 -TWKIYIRKAPRSHTLLSPSPKPKKSVVVKKKKFKLDKDNGVTPGEKMLTVPHITCDPPE 449
            TWK +++     HT  SP+                 K+ G   G K+ +          
Sbjct: 451 ATWKPHLKAL---HT-CSPT----------------KKEQGEASGSKLCS---------N 481

Query: 450 ERRLDHFSVDGYDSSVRKSPTLLEV---SMPHFMRTNSFAEDLDLEGETLLTP------- 499
           +++L       Y S  RK  TL  +   + P       F+  L +E +  L         
Sbjct: 482 KQKLFRM----YTS--RKPRTLYYLCNGAAPLIAAYKEFSGHLTIEADVSLGADEVHDEK 535

Query: 500 ----ITHISQLREHHRATIKVIRRMQYFVAKKKFQQARKPYDVRDVIEQYSQGHLNLMVR 555
                  +  L    +  I+ IR M++ VAK+KF++  +PYDV+DVIEQYS GHL+++ R
Sbjct: 536 GCHCDVSVEDLTPALKTVIRAIRIMKFHVAKRKFKETLRPYDVKDVIEQYSAGHLDMLCR 595

Query: 556 IKELQRRLDQSIGKPSLFISVSEKSKDRGSNTIGA--------RLNRVEDKVTQLDQRLA 607
           IK LQ R+DQ +GK    IS  +KS+++  + I A        R+ +VE +V  ++ +L 
Sbjct: 596 IKSLQTRVDQILGKGQ--ISTDKKSREKNPSEIEAGDDLSMLGRVVKVEKQVQSIESKLD 653

Query: 608 LITDMLHQLL 617
            + D+  Q+L
Sbjct: 654 SLLDIYQQVL 663


>gi297291149
          Length = 923

 Score =  432 bits (1111), Expect = e-118,   Method: Compositional matrix adjust.
 Identities = 240/542 (44%), Positives = 342/542 (63%), Gaps = 31/542 (5%)

Query: 91  VSIYSTRRPVLARTHVQGRVYNFLERPTGWKCFVYHFAVFLIVLVCLIFSVLSTIEQYAA 150
            S  S RR V  R  VQ  +YN LERP GW  F+YH  VFL+V  CLI SV STI ++  
Sbjct: 97  TSSQSCRRNVKYR-RVQNYLYNVLERPRGW-AFIYHAFVFLLVFGCLILSVFSTIPEHTK 154

Query: 151 LATGTLFWMEIVLVVFFGTEYVVRLWSAGCRSKYVGLWGRLRFARKPISIIDLIVVVASM 210
           LA+  L  +E V++V FG E+++R+WSAGC  +Y G  GRLRFARKP  +ID IV++AS+
Sbjct: 155 LASSCLLILEFVMIVVFGLEFIIRIWSAGCCCRYRGWQGRLRFARKPFCVIDTIVLIASI 214

Query: 211 VVLCVGSKGQVFATSAIRGIRFLQILRMLHVDRQGGTWRLLGSVVFIHRQELITTLYIGF 270
            V+   ++G +FATSA+R +RFLQILRM+ +DR+GGTW+LLGSVV+ H +ELIT  YIGF
Sbjct: 215 AVVSAKTQGNIFATSALRSLRFLQILRMVRMDRRGGTWKLLGSVVYAHSKELITAWYIGF 274

Query: 271 LGLIFSSYFVYLAEKDAVNESGRVEFGSYADALWWGVVTVTTIGYGDKVPQTWVGKTIAS 330
           L LIFSS+ VYL EKDA       EF +YADALWWG +T+TTIGYGDK P TW+G+ +++
Sbjct: 275 LVLIFSSFLVYLVEKDANK-----EFSTYADALWWGTITLTTIGYGDKTPLTWLGRLLSA 329

Query: 331 CFSVFAISFFALPAGILGSGFALKVQQKQRQKHFNRQIPAAASLIQTAWRCYAAENPDSS 390
            F++  ISFFALPAGILGSGFALKVQ++ RQKHF ++   AA+LIQ  WR YAA+    S
Sbjct: 330 GFALLGISFFALPAGILGSGFALKVQEQHRQKHFEKRRNPAANLIQCVWRSYAADEKSVS 389

Query: 391 --TWKIYIRKAPRSHTLLSPSPKP---KKSVVVKKKKFKLDKDNGVTPGEKMLTVPHITC 445
             TWK +++     HT  SP+ +    K+ V +   + +  K    + G++      IT 
Sbjct: 390 IATWKPHLKAL---HT-CSPTNQKLSFKERVRMASPRGQSIKSRQASVGDRRSPSTDITA 445

Query: 446 DPPEERRLDHFSVDGYDSSVRKSPTL-LEVSMPH-FMRTNSFAEDLDLEGETLLTPITHI 503
           +    +    +S   ++   R  P+L L+ S P   +  ++     D+  E        +
Sbjct: 446 EGSPTKVQKSWS---FNDRTRFRPSLRLKSSQPKPVIDADTALGTDDVYDEKGCQCDVSV 502

Query: 504 SQLREHHRATIKVIRRMQYFVAKKKFQQARKPYDVRDVIEQYSQGHLNLMVRIKELQRRL 563
             L    +  I+ IR M++ VAK+KF++  +PYDV+DVIEQYS GHL+++ RIK LQ R+
Sbjct: 503 EDLTPPLKTVIRAIRIMKFHVAKRKFKETLRPYDVKDVIEQYSAGHLDMLCRIKSLQTRV 562

Query: 564 DQSIGKPSLFISVSEKSKDRGSN--------TIGARLNRVEDKVTQLDQRLALITDMLHQ 615
           DQ +GK    I+  +KS+++ +         ++  R+ +VE +V  ++ +L  + D+  Q
Sbjct: 563 DQILGKGQ--ITSDKKSREKITAEHETTDDLSMLGRVVKVEKQVQSIESKLDCLLDIYQQ 620

Query: 616 LL 617
           +L
Sbjct: 621 VL 622


>gi345778977
          Length = 930

 Score =  432 bits (1111), Expect = e-118,   Method: Compositional matrix adjust.
 Identities = 240/542 (44%), Positives = 342/542 (63%), Gaps = 31/542 (5%)

Query: 91  VSIYSTRRPVLARTHVQGRVYNFLERPTGWKCFVYHFAVFLIVLVCLIFSVLSTIEQYAA 150
            S  S RR V  R  VQ  +YN LERP GW  F+YH  VFL+V  CLI SV STI ++  
Sbjct: 104 TSSQSCRRNVKYR-RVQNYLYNVLERPRGW-AFIYHAFVFLLVFGCLILSVFSTIPEHTK 161

Query: 151 LATGTLFWMEIVLVVFFGTEYVVRLWSAGCRSKYVGLWGRLRFARKPISIIDLIVVVASM 210
           LA+  L  +E V++V FG E+++R+WSAGC  +Y G  GRLRFARKP  +ID IV++AS+
Sbjct: 162 LASSCLLILEFVMIVVFGLEFIIRIWSAGCCCRYRGWQGRLRFARKPFCVIDTIVLIASI 221

Query: 211 VVLCVGSKGQVFATSAIRGIRFLQILRMLHVDRQGGTWRLLGSVVFIHRQELITTLYIGF 270
            V+   ++G +FATSA+R +RFLQILRM+ +DR+GGTW+LLGSVV+ H +ELIT  YIGF
Sbjct: 222 AVVSAKTQGNIFATSALRSLRFLQILRMVRMDRRGGTWKLLGSVVYAHSKELITAWYIGF 281

Query: 271 LGLIFSSYFVYLAEKDAVNESGRVEFGSYADALWWGVVTVTTIGYGDKVPQTWVGKTIAS 330
           L LIFSS+ VYL EKDA       EF +YADALWWG +T+TTIGYGDK P TW+G+ +++
Sbjct: 282 LVLIFSSFLVYLVEKDANK-----EFSTYADALWWGTITLTTIGYGDKTPLTWLGRLLSA 336

Query: 331 CFSVFAISFFALPAGILGSGFALKVQQKQRQKHFNRQIPAAASLIQTAWRCYAAENPDSS 390
            F++  ISFFALPAGILGSGFALKVQ++ RQKHF ++   AA+LIQ  WR YAA+    S
Sbjct: 337 GFALLGISFFALPAGILGSGFALKVQEQHRQKHFEKRRNPAANLIQCVWRSYAADEKSVS 396

Query: 391 --TWKIYIRKAPRSHTLLSPSPKP---KKSVVVKKKKFKLDKDNGVTPGEKMLTVPHITC 445
             TWK +++     HT  SP+ +    K+ V +   + +  K    + G++      IT 
Sbjct: 397 IATWKPHLKAL---HT-CSPTNQKLSFKERVRMASPRGQSIKSRQASVGDRRSPSTDITA 452

Query: 446 DPPEERRLDHFSVDGYDSSVRKSPTL-LEVSMPH-FMRTNSFAEDLDLEGETLLTPITHI 503
           +    +    +S   ++   R  P+L L+ S P   +  ++     D+  E        +
Sbjct: 453 EGSPTKVQKSWS---FNDRTRFRPSLRLKSSQPKPVIDADTALGTDDVYDEKGCQCDVSV 509

Query: 504 SQLREHHRATIKVIRRMQYFVAKKKFQQARKPYDVRDVIEQYSQGHLNLMVRIKELQRRL 563
             L    +  I+ IR M++ VAK+KF++  +PYDV+DVIEQYS GHL+++ RIK LQ R+
Sbjct: 510 EDLTPPLKTVIRAIRIMKFHVAKRKFKETLRPYDVKDVIEQYSAGHLDMLCRIKSLQTRV 569

Query: 564 DQSIGKPSLFISVSEKSKDRGSN--------TIGARLNRVEDKVTQLDQRLALITDMLHQ 615
           DQ +GK    I+  +KS+++ +         ++  R+ +VE +V  ++ +L  + D+  Q
Sbjct: 570 DQILGKGQ--ITSDKKSREKITAEHETPDDLSMLGRVVKVEKQVQSIESKLDCLLDIYQQ 627

Query: 616 LL 617
           +L
Sbjct: 628 VL 629


>gi114608114
          Length = 923

 Score =  432 bits (1111), Expect = e-118,   Method: Compositional matrix adjust.
 Identities = 240/542 (44%), Positives = 342/542 (63%), Gaps = 31/542 (5%)

Query: 91  VSIYSTRRPVLARTHVQGRVYNFLERPTGWKCFVYHFAVFLIVLVCLIFSVLSTIEQYAA 150
            S  S RR V  R  VQ  +YN LERP GW  F+YH  VFL+V  CLI SV STI ++  
Sbjct: 97  TSSQSCRRNVKYR-RVQNYLYNVLERPRGW-AFIYHAFVFLLVFGCLILSVFSTIPEHTK 154

Query: 151 LATGTLFWMEIVLVVFFGTEYVVRLWSAGCRSKYVGLWGRLRFARKPISIIDLIVVVASM 210
           LA+  L  +E V++V FG E+++R+WSAGC  +Y G  GRLRFARKP  +ID IV++AS+
Sbjct: 155 LASSCLLILEFVMIVVFGLEFIIRIWSAGCCCRYRGWQGRLRFARKPFCVIDTIVLIASI 214

Query: 211 VVLCVGSKGQVFATSAIRGIRFLQILRMLHVDRQGGTWRLLGSVVFIHRQELITTLYIGF 270
            V+   ++G +FATSA+R +RFLQILRM+ +DR+GGTW+LLGSVV+ H +ELIT  YIGF
Sbjct: 215 AVVSAKTQGNIFATSALRSLRFLQILRMVRMDRRGGTWKLLGSVVYAHSKELITAWYIGF 274

Query: 271 LGLIFSSYFVYLAEKDAVNESGRVEFGSYADALWWGVVTVTTIGYGDKVPQTWVGKTIAS 330
           L LIFSS+ VYL EKDA       EF +YADALWWG +T+TTIGYGDK P TW+G+ +++
Sbjct: 275 LVLIFSSFLVYLVEKDANK-----EFSTYADALWWGTITLTTIGYGDKTPLTWLGRLLSA 329

Query: 331 CFSVFAISFFALPAGILGSGFALKVQQKQRQKHFNRQIPAAASLIQTAWRCYAAENPDSS 390
            F++  ISFFALPAGILGSGFALKVQ++ RQKHF ++   AA+LIQ  WR YAA+    S
Sbjct: 330 GFALLGISFFALPAGILGSGFALKVQEQHRQKHFEKRRNPAANLIQCVWRSYAADEKSVS 389

Query: 391 --TWKIYIRKAPRSHTLLSPSPKP---KKSVVVKKKKFKLDKDNGVTPGEKMLTVPHITC 445
             TWK +++     HT  SP+ +    K+ V +   + +  K    + G++      IT 
Sbjct: 390 IATWKPHLKAL---HT-CSPTNQKLSFKERVRMASPRGQSIKSRQASVGDRRSPSTDITA 445

Query: 446 DPPEERRLDHFSVDGYDSSVRKSPTL-LEVSMPH-FMRTNSFAEDLDLEGETLLTPITHI 503
           +    +    +S   ++   R  P+L L+ S P   +  ++     D+  E        +
Sbjct: 446 EGSPTKVQKSWS---FNDRTRFRPSLRLKSSQPKPVIDADTALGTDDVYDEKGCQCDVSV 502

Query: 504 SQLREHHRATIKVIRRMQYFVAKKKFQQARKPYDVRDVIEQYSQGHLNLMVRIKELQRRL 563
             L    +  I+ IR M++ VAK+KF++  +PYDV+DVIEQYS GHL+++ RIK LQ R+
Sbjct: 503 EDLTPPLKTVIRAIRIMKFHVAKRKFKETLRPYDVKDVIEQYSAGHLDMLCRIKSLQTRV 562

Query: 564 DQSIGKPSLFISVSEKSKDRGSN--------TIGARLNRVEDKVTQLDQRLALITDMLHQ 615
           DQ +GK    I+  +KS+++ +         ++  R+ +VE +V  ++ +L  + D+  Q
Sbjct: 563 DQILGKGQ--ITSDKKSREKITAEHETTDDLSMLGRVVKVEKQVQSIESKLDCLLDIYQQ 620

Query: 616 LL 617
           +L
Sbjct: 621 VL 622


>gi344264730
          Length = 924

 Score =  432 bits (1110), Expect = e-118,   Method: Compositional matrix adjust.
 Identities = 243/549 (44%), Positives = 344/549 (62%), Gaps = 33/549 (6%)

Query: 91  VSIYSTRRPVLARTHVQGRVYNFLERPTGWKCFVYHFAVFLIVLVCLIFSVLSTIEQYAA 150
            S  S RR V  R  VQ  +YN LERP GW  F+YH  VFL+V  CLI SV STI ++  
Sbjct: 98  TSSQSCRRNVKYR-RVQNYLYNVLERPRGW-AFIYHAFVFLLVFGCLILSVFSTIPEHTK 155

Query: 151 LATGTLFWMEIVLVVFFGTEYVVRLWSAGCRSKYVGLWGRLRFARKPISIIDLIVVVASM 210
           LA+  L  +E V++V FG E+++R+WSAGC  +Y G  GRLRFARKP  +ID IV++AS+
Sbjct: 156 LASSCLLILEFVMIVVFGLEFIIRIWSAGCCCRYRGWQGRLRFARKPFCVIDTIVLIASI 215

Query: 211 VVLCVGSKGQVFATSAIRGIRFLQILRMLHVDRQGGTWRLLGSVVFIHRQELITTLYIGF 270
            V+   ++G +FATSA+R +RFLQILRM+ +DR+GGTW+LLGSVV+ H +ELIT  YIGF
Sbjct: 216 AVVSAKTQGNIFATSALRSLRFLQILRMVRMDRRGGTWKLLGSVVYAHSKELITAWYIGF 275

Query: 271 LGLIFSSYFVYLAEKDAVNESGRVEFGSYADALWWGVVTVTTIGYGDKVPQTWVGKTIAS 330
           L LIFSS+ VYL EKDA       EF +YADALWWG +T+TTIGYGDK P TW+G+ +++
Sbjct: 276 LVLIFSSFLVYLVEKDANK-----EFSTYADALWWGTITLTTIGYGDKTPLTWLGRLLSA 330

Query: 331 CFSVFAISFFALPAGILGSGFALKVQQKQRQKHFNRQIPAAASLIQTAWRCYAAENPDSS 390
            F++  ISFFALPAGILGSGFALKVQ++ RQKHF ++   AA+LIQ  WR YAA+    S
Sbjct: 331 GFALLGISFFALPAGILGSGFALKVQEQHRQKHFEKRRNPAANLIQCVWRSYAADEKSVS 390

Query: 391 --TWKIYIRKAPRSHTLLSPSPKP---KKSVVVKKKKFKLDKDNGVTPGEKMLTVPHITC 445
             TWK +++     HT  SP+ +    K+ V +   + +  K    + G++      IT 
Sbjct: 391 IATWKPHLKAL---HT-CSPTNQKLSFKERVRMASPRGQSIKSRQASVGDRRSPSTDITA 446

Query: 446 DPPEERRLDHFSVDGYDSSVRKSPTL-LEVSMPH-FMRTNSFAEDLDLEGETLLTPITHI 503
           +    +    +S   ++   R  P+L L+ S P   +  ++     D+  E        +
Sbjct: 447 EGSPTKVQKSWS---FNDRTRFRPSLRLKSSQPKPVIDADTALGTDDVYDEKGCQCDVSV 503

Query: 504 SQLREHHRATIKVIRRMQYFVAKKKFQQARKPYDVRDVIEQYSQGHLNLMVRIKELQRRL 563
             L    +  I+ IR M++ VAK+KF++  +PYDV+DVIEQYS GHL+++ RIK LQ R+
Sbjct: 504 EDLTPPLKTVIRAIRIMKFHVAKRKFKETLRPYDVKDVIEQYSAGHLDMLCRIKSLQTRV 563

Query: 564 DQSIGKPSLFISVSEKSKDR--------GSNTIGARLNRVEDKVTQLDQRLALITDMLHQ 615
           DQ +GK    I+  +KS+++           ++  R+ +VE +V  ++ +L  + D+  Q
Sbjct: 564 DQILGKGQ--ITSDKKSREKIMAEHETTDDLSMLGRVVKVEKQVQSIESKLDCLLDIYQQ 621

Query: 616 LLSLHGGST 624
           +  L  GST
Sbjct: 622 V--LRKGST 628


>gi73973284
          Length = 939

 Score =  432 bits (1110), Expect = e-118,   Method: Compositional matrix adjust.
 Identities = 239/547 (43%), Positives = 340/547 (62%), Gaps = 32/547 (5%)

Query: 91  VSIYSTRRPVLARTHVQGRVYNFLERPTGWKCFVYHFAVFLIVLVCLIFSVLSTIEQYAA 150
            S  S RR V  R  VQ  +YN LERP GW  F+YH  VFL+V  CLI SV STI ++  
Sbjct: 104 TSSQSCRRNVKYR-RVQNYLYNVLERPRGW-AFIYHAFVFLLVFGCLILSVFSTIPEHTK 161

Query: 151 LATGTLFWMEIVLVVFFGTEYVVRLWSAGCRSKYVGLWGRLRFARKPISIIDLIVVVASM 210
           LA+  L  +E V++V FG E+++R+WSAGC  +Y G  GRLRFARKP  +ID IV++AS+
Sbjct: 162 LASSCLLILEFVMIVVFGLEFIIRIWSAGCCCRYRGWQGRLRFARKPFCVIDTIVLIASI 221

Query: 211 VVLCVGSKGQVFATSAIRGIRFLQILRMLHVDRQGGTWRLLGSVVFIHRQELITTLYIGF 270
            V+   ++G +FATSA+R +RFLQILRM+ +DR+GGTW+LLGSVV+ H +ELIT  YIGF
Sbjct: 222 AVVSAKTQGNIFATSALRSLRFLQILRMVRMDRRGGTWKLLGSVVYAHSKELITAWYIGF 281

Query: 271 LGLIFSSYFVYLAEKDAVNESGRVEFGSYADALWWGVVTVTTIGYGDKVPQTWVGKTIAS 330
           L LIFSS+ VYL EKDA       EF +YADALWWG +T+TTIGYGDK P TW+G+ +++
Sbjct: 282 LVLIFSSFLVYLVEKDANK-----EFSTYADALWWGTITLTTIGYGDKTPLTWLGRLLSA 336

Query: 331 CFSVFAISFFALPAGILGSGFALKVQQKQRQKHFNRQIPAAASLIQTAWRCYAAENPDSS 390
            F++  ISFFALPAGILGSGFALKVQ++ RQKHF ++   AA+LIQ  WR YAA+    S
Sbjct: 337 GFALLGISFFALPAGILGSGFALKVQEQHRQKHFEKRRNPAANLIQCVWRSYAADEKSVS 396

Query: 391 --TWKIYIR--------KAPRSHTLLSPSPKPKKSVVVKKKKFKLDKDNGVTPGEKMLTV 440
             TWK +++        K  +  T  S     K+ V +   + +  K    + G++    
Sbjct: 397 IATWKPHLKALHTCSPTKKEQGETSSSQKLSFKERVRMASPRGQSIKSRQASVGDRRSPS 456

Query: 441 PHITCDPPEERRLDHFSVDGYDSSVRKSPTL-LEVSMPH-FMRTNSFAEDLDLEGETLLT 498
             IT +    +    +S   ++   R  P+L L+ S P   +  ++     D+  E    
Sbjct: 457 TDITAEGSPTKVQKSWS---FNDRTRFRPSLRLKSSQPKPVIDADTALGTDDVYDEKGCQ 513

Query: 499 PITHISQLREHHRATIKVIRRMQYFVAKKKFQQARKPYDVRDVIEQYSQGHLNLMVRIKE 558
               +  L    +  I+ IR M++ VAK+KF++  +PYDV+DVIEQYS GHL+++ RIK 
Sbjct: 514 CDVSVEDLTPPLKTVIRAIRIMKFHVAKRKFKETLRPYDVKDVIEQYSAGHLDMLCRIKS 573

Query: 559 LQRRLDQSIGKPSLFISVSEKSKDRGSN--------TIGARLNRVEDKVTQLDQRLALIT 610
           LQ R+DQ +GK    I+  +KS+++ +         ++  R+ +VE +V  ++ +L  + 
Sbjct: 574 LQTRVDQILGKGQ--ITSDKKSREKITAEHETPDDLSMLGRVVKVEKQVQSIESKLDCLL 631

Query: 611 DMLHQLL 617
           D+  Q+L
Sbjct: 632 DIYQQVL 638


>gi350578234
          Length = 913

 Score =  431 bits (1109), Expect = e-118,   Method: Compositional matrix adjust.
 Identities = 243/548 (44%), Positives = 344/548 (62%), Gaps = 51/548 (9%)

Query: 95  STRRPVLARTHVQGRVYNFLERPTGWKCFVYHFAVFLIVLVCLIFSVLSTIEQYAALATG 154
           S RR V  R  VQ  +YN LERP GW  FVYH  VFL+V  CLI SV STI ++  LA+ 
Sbjct: 98  SCRRNVKYR-RVQNYLYNVLERPRGW-AFVYHAFVFLLVFGCLILSVFSTIPEHTKLASS 155

Query: 155 TLFWMEIVLVVFFGTEYVVRLWSAGCRSKYVGLWGRLRFARKPISIIDLIVVVASMVVLC 214
            L  +E V++V FG E+++R+WSAGC  +Y G  GRLRFARKP  +ID IV++AS+ V+ 
Sbjct: 156 CLLILEFVMIVVFGLEFIIRIWSAGCCCRYRGWQGRLRFARKPFCVIDTIVLIASIAVVS 215

Query: 215 VGSKGQVFATSAIRGIRFLQILRMLHVDRQGGTWRLLGSVVFIHRQELITTLYIGFLGLI 274
             ++G +FATSA+R +RFLQILRM+ +DR+GGTW+LLGSVV+ H +ELIT  YIGFL LI
Sbjct: 216 AKTQGNIFATSALRSLRFLQILRMVRMDRRGGTWKLLGSVVYAHSKELITAWYIGFLVLI 275

Query: 275 FSSYFVYLAEKDAVNESGRVEFGSYADALWWGVVTVTTIGYGDKVPQTWVGKTIASCFSV 334
           FSS+ VYL EKDA       EF +YADALWWG +T+TTIGYGDK P TW+G+ +++ F++
Sbjct: 276 FSSFLVYLVEKDANK-----EFSTYADALWWGTITLTTIGYGDKTPLTWLGRLLSAGFAL 330

Query: 335 FAISFFALPAGILGSGFALKVQQKQRQKHFNRQIPAAASLIQTAWRCYAAENPDSS--TW 392
             ISFFALPAGILGSGFALKVQ++ RQKHF ++   AA+LIQ  WR YAA+    S  TW
Sbjct: 331 LGISFFALPAGILGSGFALKVQEQHRQKHFEKRRNPAANLIQCVWRSYAADEKSVSIATW 390

Query: 393 KIYIRKAPRSHTLLSPSPKP---KKSVVVKKKKFKLDKDNGVTPGEKMLTVPHITCDPPE 449
           K +++     HT  SP+ +    K+ V +   + +  K    + G++      IT +   
Sbjct: 391 KPHLKAL---HT-CSPTNQKLSFKERVRMASPRGQSIKSRQASVGDRRSPSTDITAEGSP 446

Query: 450 ERRLDHFSVDGYDSSVRKSPTL-LEVSMPH-------FMRTNSFAED----LDLEGETLL 497
            +    +S   ++   R  P+L L+ S P         + T+   +D     D+  E L 
Sbjct: 447 TKVQKSWS---FNDRTRFRPSLRLKSSQPKPVIDADTALGTDDVYDDKGCQCDVSVEDLT 503

Query: 498 TPITHISQLREHHRATIKVIRRMQYFVAKKKFQQARKPYDVRDVIEQYSQGHLNLMVRIK 557
            P+          +  I+ IR M++ VAK+KF++  +PYDV+DVIEQYS GHL+++ RIK
Sbjct: 504 PPL----------KTVIRAIRIMKFHVAKRKFKETLRPYDVKDVIEQYSAGHLDMLCRIK 553

Query: 558 ELQRRLDQSIGKPSLFISVSEKSKDRGSN--------TIGARLNRVEDKVTQLDQRLALI 609
            LQ R+DQ +GK    I+  +KS+++ +         ++  R+ +VE +V  ++ +L  +
Sbjct: 554 SLQTRVDQILGKGQ--ITSDKKSREKITAEHETTDDLSMLGRVVKVEKQVQSIESKLDCL 611

Query: 610 TDMLHQLL 617
            D+  Q+L
Sbjct: 612 LDIYQQVL 619


>gi334324144
          Length = 922

 Score =  431 bits (1109), Expect = e-118,   Method: Compositional matrix adjust.
 Identities = 238/541 (43%), Positives = 340/541 (62%), Gaps = 31/541 (5%)

Query: 92  SIYSTRRPVLARTHVQGRVYNFLERPTGWKCFVYHFAVFLIVLVCLIFSVLSTIEQYAAL 151
           S  S RR V  R  +Q  +YN LERP GW  F+YH  VFL+V  CLI SV STI ++  L
Sbjct: 97  SSQSCRRNVKYR-RLQNYLYNVLERPRGW-AFIYHAFVFLLVFGCLILSVFSTIPEHTKL 154

Query: 152 ATGTLFWMEIVLVVFFGTEYVVRLWSAGCRSKYVGLWGRLRFARKPISIIDLIVVVASMV 211
           A+  L  +E V++V FG E+++R+WSAGC  +Y G  GRLRFARKP  +ID IV++AS+ 
Sbjct: 155 ASSCLLILEFVMIVVFGLEFIIRIWSAGCCCRYRGWQGRLRFARKPFCVIDTIVLIASIA 214

Query: 212 VLCVGSKGQVFATSAIRGIRFLQILRMLHVDRQGGTWRLLGSVVFIHRQELITTLYIGFL 271
           V+   ++G +FATSA+R +RFLQILRM+ +DR+GGTW+LLGSVV+ H +ELIT  YIGFL
Sbjct: 215 VVSAKTQGNIFATSALRSLRFLQILRMVRMDRRGGTWKLLGSVVYAHSKELITAWYIGFL 274

Query: 272 GLIFSSYFVYLAEKDAVNESGRVEFGSYADALWWGVVTVTTIGYGDKVPQTWVGKTIASC 331
            LIFSS+ VYL EKD        EF +YADALWWG +T+TTIGYGDK P TW+G+ +++ 
Sbjct: 275 VLIFSSFLVYLVEKDENK-----EFSTYADALWWGTITLTTIGYGDKTPLTWLGRLLSAG 329

Query: 332 FSVFAISFFALPAGILGSGFALKVQQKQRQKHFNRQIPAAASLIQTAWRCYAAENPDSS- 390
           F++  ISFFALPAGILGSGFALKVQ++ RQKHF ++   AA+LIQ  WR YAA+    S 
Sbjct: 330 FALLGISFFALPAGILGSGFALKVQEQHRQKHFEKRRNPAANLIQCVWRSYAADEKSVSI 389

Query: 391 -TWKIYIRKAPRSHTLLSPSPKP---KKSVVVKKKKFKLDKDNGVTPGEKMLTVPHITCD 446
            TWK +++     HT  SP+ +    K+ V +   + +  K    + G++      IT +
Sbjct: 390 ATWKPHLKAL---HT-CSPTNQKLSFKERVRMASPRGQSIKSRQASVGDRRSPSTDITAE 445

Query: 447 PPEERRLDHFSVDGYDSSVRKSPTL-LEVSMPH-FMRTNSFAEDLDLEGETLLTPITHIS 504
               +    +S   ++   R  P+L L+ S P   +  ++     D+  E        + 
Sbjct: 446 SSPTKVQKSWS---FNDRTRFRPSLRLKSSQPKPVIDADTALGTDDVYDEKGCQCDVSVE 502

Query: 505 QLREHHRATIKVIRRMQYFVAKKKFQQARKPYDVRDVIEQYSQGHLNLMVRIKELQRRLD 564
            L    +  I+ IR M++ VAK+KF++  +PYDV+DVIEQYS GHL+++ RIK LQ R+D
Sbjct: 503 DLTPPLKTVIRAIRIMKFHVAKRKFKETLRPYDVKDVIEQYSAGHLDMLCRIKSLQTRVD 562

Query: 565 QSIGKPSLFISVSEKSKDRGSNTIGA--------RLNRVEDKVTQLDQRLALITDMLHQL 616
           Q +GK    I+  +KS+++ +  +          R+ +VE +V  ++ +L  + D+  Q+
Sbjct: 563 QILGKGQ--ITSDKKSREKNTAELETADDLSMLGRVVKVEKQVQSIESKLDCLLDIYQQV 620

Query: 617 L 617
           L
Sbjct: 621 L 621


>gi7798696
          Length = 897

 Score =  431 bits (1109), Expect = e-118,   Method: Compositional matrix adjust.
 Identities = 241/551 (43%), Positives = 342/551 (62%), Gaps = 40/551 (7%)

Query: 91  VSIYSTRRPVLARTHVQGRVYNFLERPTGWKCFVYHFAVFLIVLVCLIFSVLSTIEQYAA 150
            S  S RR V  R  VQ  +YN LERP GW  F+YH  VFL+V  CLI SV STI ++  
Sbjct: 62  TSSQSCRRNVKYR-RVQNYLYNVLERPRGW-AFIYHAFVFLLVFGCLILSVFSTIPEHTK 119

Query: 151 LATGTLFWMEIVLVVFFGTEYVVRLWSAGCRSKYVGLWGRLRFARKPISIIDLIVVVASM 210
           LA+  L  +E V++V FG E+++R+WSAGC  +Y G  GRLRFARKP  +ID IV++AS+
Sbjct: 120 LASSCLLILEFVMIVVFGLEFIIRIWSAGCCCRYRGWQGRLRFARKPFCVIDTIVLIASI 179

Query: 211 VVLCVGSKGQVFATSAIRGIRFLQILRMLHVDRQGGTWRLLGSVVFIHRQELITTLYIGF 270
            V+   ++G +FATSA+R +RFLQILRM+ +DR+GGTW+LLGSVV+ H +ELIT  YIGF
Sbjct: 180 AVVSAKTQGNIFATSALRSLRFLQILRMVRMDRRGGTWKLLGSVVYAHSKELITAWYIGF 239

Query: 271 LGLIFSSYFVYLAEKDAVNESGRVEFGSYADALWWGVVTVTTIGYGDKVPQTWVGKTIAS 330
           L LIFSS+ VYL EKDA       EF +YADALWWG +T+TTIGYGDK P TW+G+ +++
Sbjct: 240 LVLIFSSFLVYLVEKDANK-----EFSTYADALWWGTITLTTIGYGDKTPLTWLGRLLSA 294

Query: 331 CFSVFAISFFALPAGILGSGFALKVQQKQRQKHFNRQIPAAASLIQTAWRCYAAENPDSS 390
            F++  ISFFALPAGILGSGFALKVQ++ RQKHF ++   AA+LIQ  WR YAA+    S
Sbjct: 295 GFALLGISFFALPAGILGSGFALKVQEQHRQKHFEKRRNPAANLIQCVWRSYAADEKSVS 354

Query: 391 --TWKIYIRKAPRSHTLLSPSPKP------------KKSVVVKKKKFKLDKDNGVTPGEK 436
             TWK +++     HT  SP+ K             K+ V +   + +  K    + G++
Sbjct: 355 IATWKPHLKAL---HT-CSPTKKEQGEASSSQKLSFKERVRMASPRGQSIKSRQASVGDR 410

Query: 437 MLTVPHITCDPPEERRLDHFSVDGYDSSVRKSPTL-LEVSMPH-FMRTNSFAEDLDLEGE 494
                 IT +    +    +S   ++   R  P+L L+ S P   +  ++     D+  E
Sbjct: 411 RSPSTDITAEGSPTKVQKSWS---FNDRTRFRPSLRLKSSQPKPVIDADTALGTDDVYDE 467

Query: 495 TLLTPITHISQLREHHRATIKVIRRMQYFVAKKKFQQARKPYDVRDVIEQYSQGHLNLMV 554
                   +  L    +  I+ IR M++ VAK+KF++  +PYDV+DVIEQYS GHL+++ 
Sbjct: 468 KGCQCDVSVEDLTPPLKTVIRAIRIMKFHVAKRKFKETLRPYDVKDVIEQYSAGHLDMLC 527

Query: 555 RIKELQRRLDQSIGKPSLFISVSEKSKDRGSN--------TIGARLNRVEDKVTQLDQRL 606
           RIK LQ R+DQ +GK    I+  +KS+++ +         ++  R+ +VE +V  ++ +L
Sbjct: 528 RIKSLQTRVDQILGKGQ--ITSDKKSREKITAEHETTDDLSMLGRVVKVEKQVQSIESKL 585

Query: 607 ALITDMLHQLL 617
             + D+  Q+L
Sbjct: 586 DCLLDIYQQVL 596


>gi68534949
          Length = 933

 Score =  431 bits (1109), Expect = e-118,   Method: Compositional matrix adjust.
 Identities = 243/551 (44%), Positives = 342/551 (62%), Gaps = 40/551 (7%)

Query: 91  VSIYSTRRPVLARTHVQGRVYNFLERPTGWKCFVYHFAVFLIVLVCLIFSVLSTIEQYAA 150
            S  S RR V  R  VQ  +YN LERP GW  FVYH  VFL+V  CLI SV STI ++  
Sbjct: 98  TSSQSCRRNVKYR-RVQNYLYNVLERPRGW-AFVYHAFVFLLVFGCLILSVFSTIPEHTK 155

Query: 151 LATGTLFWMEIVLVVFFGTEYVVRLWSAGCRSKYVGLWGRLRFARKPISIIDLIVVVASM 210
           LA+  L  +E V++V FG E+++R+WSAGC  +Y G  GRLRFARKP  +ID IV++AS+
Sbjct: 156 LASSCLLILEFVMIVVFGLEFIIRIWSAGCCCRYRGWQGRLRFARKPFCVIDTIVLIASI 215

Query: 211 VVLCVGSKGQVFATSAIRGIRFLQILRMLHVDRQGGTWRLLGSVVFIHRQELITTLYIGF 270
            V+   ++G +FATSA+R +RFLQILRM+ +DR+GGTW+LLGSVV+ H +ELIT  YIGF
Sbjct: 216 AVVSAKTQGNIFATSALRSLRFLQILRMVRMDRRGGTWKLLGSVVYAHSKELITAWYIGF 275

Query: 271 LGLIFSSYFVYLAEKDAVNESGRVEFGSYADALWWGVVTVTTIGYGDKVPQTWVGKTIAS 330
           L LIFSS+ VYL EKDA       EF +YADALWWG +T+TTIGYGDK P TW+G+ +++
Sbjct: 276 LVLIFSSFLVYLVEKDANK-----EFSTYADALWWGTITLTTIGYGDKTPLTWLGRLLSA 330

Query: 331 CFSVFAISFFALPAGILGSGFALKVQQKQRQKHFNRQIPAAASLIQTAWRCYAAENPDSS 390
            F++  ISFFALPAGILGSGFALKVQ++ RQKHF ++   AA+LIQ  WR YAA+    S
Sbjct: 331 GFALLGISFFALPAGILGSGFALKVQEQHRQKHFEKRRNPAANLIQCVWRSYAADEKSVS 390

Query: 391 --TWKIYIRKAPRSHTLLSPSPKP------------KKSVVVKKKKFKLDKDNGVTPGEK 436
             TWK +++     HT  SP+ K             K+ V +   + +  K    + G++
Sbjct: 391 IATWKPHLKAL---HT-CSPTKKEQGEASSSQKLSFKERVRMASPRGQSIKSRQASVGDR 446

Query: 437 MLTVPHITCDPPEERRLDHFSVDGYDSSVRKSPTL-LEVSMPHFMRTNSFAEDL-DLEGE 494
                 IT +    +    +S   ++   R  P+L L+ S P  +     A  + D+  E
Sbjct: 447 RSPSTDITAEGSPTKVQKSWS---FNDRTRFRPSLRLKSSQPKPVIDADTALGIDDVYDE 503

Query: 495 TLLTPITHISQLREHHRATIKVIRRMQYFVAKKKFQQARKPYDVRDVIEQYSQGHLNLMV 554
                   +  L    +  I+ IR M++ VAK+KF++  +PYDV+DVIEQYS GHL+++ 
Sbjct: 504 KGCQCDVSVEDLTPPLKTVIRAIRIMKFHVAKRKFKETLRPYDVKDVIEQYSAGHLDMLC 563

Query: 555 RIKELQRRLDQSIGKPSLFISVSEKSKDR--------GSNTIGARLNRVEDKVTQLDQRL 606
           RIK LQ R+DQ +GK  +  +  +KS+++           ++ AR+ +VE +V  ++ +L
Sbjct: 564 RIKSLQTRVDQILGKGQM--TSDKKSREKITAEHETTDDPSMLARVVKVEKQVQSIESKL 621

Query: 607 ALITDMLHQLL 617
             + D+  Q+L
Sbjct: 622 DCLLDIYQQVL 632


>gi350578232
          Length = 922

 Score =  431 bits (1109), Expect = e-118,   Method: Compositional matrix adjust.
 Identities = 244/557 (43%), Positives = 344/557 (61%), Gaps = 60/557 (10%)

Query: 95  STRRPVLARTHVQGRVYNFLERPTGWKCFVYHFAVFLIVLVCLIFSVLSTIEQYAALATG 154
           S RR V  R  VQ  +YN LERP GW  FVYH  VFL+V  CLI SV STI ++  LA+ 
Sbjct: 98  SCRRNVKYR-RVQNYLYNVLERPRGW-AFVYHAFVFLLVFGCLILSVFSTIPEHTKLASS 155

Query: 155 TLFWMEIVLVVFFGTEYVVRLWSAGCRSKYVGLWGRLRFARKPISIIDLIVVVASMVVLC 214
            L  +E V++V FG E+++R+WSAGC  +Y G  GRLRFARKP  +ID IV++AS+ V+ 
Sbjct: 156 CLLILEFVMIVVFGLEFIIRIWSAGCCCRYRGWQGRLRFARKPFCVIDTIVLIASIAVVS 215

Query: 215 VGSKGQVFATSAIRGIRFLQILRMLHVDRQGGTWRLLGSVVFIHRQELITTLYIGFLGLI 274
             ++G +FATSA+R +RFLQILRM+ +DR+GGTW+LLGSVV+ H +ELIT  YIGFL LI
Sbjct: 216 AKTQGNIFATSALRSLRFLQILRMVRMDRRGGTWKLLGSVVYAHSKELITAWYIGFLVLI 275

Query: 275 FSSYFVYLAEKDAVNESGRVEFGSYADALWWGVVTVTTIGYGDKVPQTWVGKTIASCFSV 334
           FSS+ VYL EKDA       EF +YADALWWG +T+TTIGYGDK P TW+G+ +++ F++
Sbjct: 276 FSSFLVYLVEKDANK-----EFSTYADALWWGTITLTTIGYGDKTPLTWLGRLLSAGFAL 330

Query: 335 FAISFFALPAGILGSGFALKVQQKQRQKHFNRQIPAAASLIQTAWRCYAAENPDSS--TW 392
             ISFFALPAGILGSGFALKVQ++ RQKHF ++   AA+LIQ  WR YAA+    S  TW
Sbjct: 331 LGISFFALPAGILGSGFALKVQEQHRQKHFEKRRNPAANLIQCVWRSYAADEKSVSIATW 390

Query: 393 KIYIRKAPRSHTLLSPSPKP------------KKSVVVKKKKFKLDKDNGVTPGEKMLTV 440
           K +++     HT  SP+ K             K+ V +   + +  K    + G++    
Sbjct: 391 KPHLKAL---HT-CSPTKKEQGEASSSQKLSFKERVRMASPRGQSIKSRQASVGDRRSPS 446

Query: 441 PHITCDPPEERRLDHFSVDGYDSSVRKSPTL-LEVSMPH-------FMRTNSFAED---- 488
             IT +    +    +S   ++   R  P+L L+ S P         + T+   +D    
Sbjct: 447 TDITAEGSPTKVQKSWS---FNDRTRFRPSLRLKSSQPKPVIDADTALGTDDVYDDKGCQ 503

Query: 489 LDLEGETLLTPITHISQLREHHRATIKVIRRMQYFVAKKKFQQARKPYDVRDVIEQYSQG 548
            D+  E L  P+          +  I+ IR M++ VAK+KF++  +PYDV+DVIEQYS G
Sbjct: 504 CDVSVEDLTPPL----------KTVIRAIRIMKFHVAKRKFKETLRPYDVKDVIEQYSAG 553

Query: 549 HLNLMVRIKELQRRLDQSIGKPSLFISVSEKSKDRGSN--------TIGARLNRVEDKVT 600
           HL+++ RIK LQ R+DQ +GK    I+  +KS+++ +         ++  R+ +VE +V 
Sbjct: 554 HLDMLCRIKSLQTRVDQILGKGQ--ITSDKKSREKITAEHETTDDLSMLGRVVKVEKQVQ 611

Query: 601 QLDQRLALITDMLHQLL 617
            ++ +L  + D+  Q+L
Sbjct: 612 SIESKLDCLLDIYQQVL 628


>gi109486878
          Length = 932

 Score =  431 bits (1108), Expect = e-118,   Method: Compositional matrix adjust.
 Identities = 244/552 (44%), Positives = 343/552 (62%), Gaps = 41/552 (7%)

Query: 91  VSIYSTRRPVLARTHVQGRVYNFLERPTGWKCFVYHFAVFLIVLVCLIFSVLSTIEQYAA 150
            S  S RR V  R  VQ  +YN LERP GW  FVYH  VFL+V  CLI SV STI ++  
Sbjct: 96  TSSQSCRRNVKYR-RVQNYLYNVLERPRGW-AFVYHAFVFLLVFGCLILSVFSTIPEHTK 153

Query: 151 LATGTLFWMEIVLVVFFGTEYVVRLWSAGCRSKYVGLWGRLRFARKPISIIDLIVVVASM 210
           LA+  L  +E V++V FG E+++R+WSAGC  +Y G  GRLRFARKP  +ID IV++AS+
Sbjct: 154 LASSCLLILEFVMIVVFGLEFIIRIWSAGCCCRYRGWQGRLRFARKPFCVIDTIVLIASI 213

Query: 211 VVLCVGSKGQVFATSAIRGIRFLQILRMLHVDRQGGTWRLLGSVVFIHRQELITTLYIGF 270
            V+   ++G +FATSA+R +RFLQILRM+ +DR+GGTW+LLGSVV+ H +ELIT  YIGF
Sbjct: 214 AVVSAKTQGNIFATSALRSLRFLQILRMVRMDRRGGTWKLLGSVVYAHSKELITAWYIGF 273

Query: 271 LGLIFSSYFVYLAEKDAVNESGRVEFGSYADALWWGVVTVTTIGYGDKVPQTWVGKTIAS 330
           L LIFSS+ VYL EKDA       EF +YADALWWG +T+TTIGYGDK P TW+G+ +++
Sbjct: 274 LVLIFSSFLVYLVEKDA-----NKEFSTYADALWWGTITLTTIGYGDKTPLTWLGRLLSA 328

Query: 331 CFSVFAISFFALPAGILGSGFALKVQQKQRQKHFNRQIPAAASLIQTAWRCYAAENPDSS 390
            F++  ISFFALPAGILGSGFALKVQ++ RQKHF ++   AA+LIQ  WR YAA+    S
Sbjct: 329 GFALLGISFFALPAGILGSGFALKVQEQHRQKHFEKRRNPAANLIQCVWRSYAADEKSVS 388

Query: 391 --TWKIYIRKAPRSHTLLSPSPKPK-KSVVVKKKKFKLD-----------KDNGVTPGEK 436
             TWK +++     HT  SP+ K + ++   +K  FK             K    + G++
Sbjct: 389 IATWKPHLKAL---HT-CSPTKKEQGEAASSQKLSFKERVRMASPRGQSIKSRQASVGDR 444

Query: 437 MLTVPHITCDPPEERRLDHFSVDGYDSSVRKSPTL-LEVSMPHFMRTNSFAEDL-DLEGE 494
                 IT +    +    +S   ++   R  P+L L+ S P  +     A  + D+  E
Sbjct: 445 RSPSTDITAEGSPTKVQKSWS---FNDRTRFRPSLRLKSSQPKTVIDADTALGIDDVYDE 501

Query: 495 TLLTPITHISQLREHHRATIKVIRRMQYFVAKKKFQQARKPYDVRDVIEQYSQGHLNLMV 554
                   +  L    +  I+ IR M++ VAK+KF++  +PYDV+DVIEQYS GHL+++ 
Sbjct: 502 KGCQCDVSVEDLTPPLKTVIRAIRIMKFHVAKRKFKETLRPYDVKDVIEQYSAGHLDMLC 561

Query: 555 RIKELQRRLDQSIGKPSLFISVSEKSKDRGSN---------TIGARLNRVEDKVTQLDQR 605
           RIK LQ R+DQ +GK    I+  +KS+++ +          ++  R+ +VE +V  ++ +
Sbjct: 562 RIKSLQTRVDQILGKGQ--ITSDKKSREKITAEHETTTDDLSMLGRVVKVEKQVQSIESK 619

Query: 606 LALITDMLHQLL 617
           L  + D+  Q+L
Sbjct: 620 LDCLLDIYQQVL 631


>gi293361608
          Length = 933

 Score =  431 bits (1108), Expect = e-118,   Method: Compositional matrix adjust.
 Identities = 244/552 (44%), Positives = 343/552 (62%), Gaps = 41/552 (7%)

Query: 91  VSIYSTRRPVLARTHVQGRVYNFLERPTGWKCFVYHFAVFLIVLVCLIFSVLSTIEQYAA 150
            S  S RR V  R  VQ  +YN LERP GW  FVYH  VFL+V  CLI SV STI ++  
Sbjct: 97  TSSQSCRRNVKYR-RVQNYLYNVLERPRGW-AFVYHAFVFLLVFGCLILSVFSTIPEHTK 154

Query: 151 LATGTLFWMEIVLVVFFGTEYVVRLWSAGCRSKYVGLWGRLRFARKPISIIDLIVVVASM 210
           LA+  L  +E V++V FG E+++R+WSAGC  +Y G  GRLRFARKP  +ID IV++AS+
Sbjct: 155 LASSCLLILEFVMIVVFGLEFIIRIWSAGCCCRYRGWQGRLRFARKPFCVIDTIVLIASI 214

Query: 211 VVLCVGSKGQVFATSAIRGIRFLQILRMLHVDRQGGTWRLLGSVVFIHRQELITTLYIGF 270
            V+   ++G +FATSA+R +RFLQILRM+ +DR+GGTW+LLGSVV+ H +ELIT  YIGF
Sbjct: 215 AVVSAKTQGNIFATSALRSLRFLQILRMVRMDRRGGTWKLLGSVVYAHSKELITAWYIGF 274

Query: 271 LGLIFSSYFVYLAEKDAVNESGRVEFGSYADALWWGVVTVTTIGYGDKVPQTWVGKTIAS 330
           L LIFSS+ VYL EKDA       EF +YADALWWG +T+TTIGYGDK P TW+G+ +++
Sbjct: 275 LVLIFSSFLVYLVEKDA-----NKEFSTYADALWWGTITLTTIGYGDKTPLTWLGRLLSA 329

Query: 331 CFSVFAISFFALPAGILGSGFALKVQQKQRQKHFNRQIPAAASLIQTAWRCYAAENPDSS 390
            F++  ISFFALPAGILGSGFALKVQ++ RQKHF ++   AA+LIQ  WR YAA+    S
Sbjct: 330 GFALLGISFFALPAGILGSGFALKVQEQHRQKHFEKRRNPAANLIQCVWRSYAADEKSVS 389

Query: 391 --TWKIYIRKAPRSHTLLSPSPKPK-KSVVVKKKKFKLD-----------KDNGVTPGEK 436
             TWK +++     HT  SP+ K + ++   +K  FK             K    + G++
Sbjct: 390 IATWKPHLKAL---HT-CSPTKKEQGEAASSQKLSFKERVRMASPRGQSIKSRQASVGDR 445

Query: 437 MLTVPHITCDPPEERRLDHFSVDGYDSSVRKSPTL-LEVSMPHFMRTNSFAEDL-DLEGE 494
                 IT +    +    +S   ++   R  P+L L+ S P  +     A  + D+  E
Sbjct: 446 RSPSTDITAEGSPTKVQKSWS---FNDRTRFRPSLRLKSSQPKTVIDADTALGIDDVYDE 502

Query: 495 TLLTPITHISQLREHHRATIKVIRRMQYFVAKKKFQQARKPYDVRDVIEQYSQGHLNLMV 554
                   +  L    +  I+ IR M++ VAK+KF++  +PYDV+DVIEQYS GHL+++ 
Sbjct: 503 KGCQCDVSVEDLTPPLKTVIRAIRIMKFHVAKRKFKETLRPYDVKDVIEQYSAGHLDMLC 562

Query: 555 RIKELQRRLDQSIGKPSLFISVSEKSKDRGSN---------TIGARLNRVEDKVTQLDQR 605
           RIK LQ R+DQ +GK    I+  +KS+++ +          ++  R+ +VE +V  ++ +
Sbjct: 563 RIKSLQTRVDQILGKGQ--ITSDKKSREKITAEHETTTDDLSMLGRVVKVEKQVQSIESK 620

Query: 606 LALITDMLHQLL 617
           L  + D+  Q+L
Sbjct: 621 LDCLLDIYQQVL 632


>gi126310224
          Length = 931

 Score =  431 bits (1108), Expect = e-118,   Method: Compositional matrix adjust.
 Identities = 237/546 (43%), Positives = 338/546 (61%), Gaps = 32/546 (5%)

Query: 92  SIYSTRRPVLARTHVQGRVYNFLERPTGWKCFVYHFAVFLIVLVCLIFSVLSTIEQYAAL 151
           S  S RR V  R  +Q  +YN LERP GW  F+YH  VFL+V  CLI SV STI ++  L
Sbjct: 97  SSQSCRRNVKYR-RLQNYLYNVLERPRGW-AFIYHAFVFLLVFGCLILSVFSTIPEHTKL 154

Query: 152 ATGTLFWMEIVLVVFFGTEYVVRLWSAGCRSKYVGLWGRLRFARKPISIIDLIVVVASMV 211
           A+  L  +E V++V FG E+++R+WSAGC  +Y G  GRLRFARKP  +ID IV++AS+ 
Sbjct: 155 ASSCLLILEFVMIVVFGLEFIIRIWSAGCCCRYRGWQGRLRFARKPFCVIDTIVLIASIA 214

Query: 212 VLCVGSKGQVFATSAIRGIRFLQILRMLHVDRQGGTWRLLGSVVFIHRQELITTLYIGFL 271
           V+   ++G +FATSA+R +RFLQILRM+ +DR+GGTW+LLGSVV+ H +ELIT  YIGFL
Sbjct: 215 VVSAKTQGNIFATSALRSLRFLQILRMVRMDRRGGTWKLLGSVVYAHSKELITAWYIGFL 274

Query: 272 GLIFSSYFVYLAEKDAVNESGRVEFGSYADALWWGVVTVTTIGYGDKVPQTWVGKTIASC 331
            LIFSS+ VYL EKD        EF +YADALWWG +T+TTIGYGDK P TW+G+ +++ 
Sbjct: 275 VLIFSSFLVYLVEKDENK-----EFSTYADALWWGTITLTTIGYGDKTPLTWLGRLLSAG 329

Query: 332 FSVFAISFFALPAGILGSGFALKVQQKQRQKHFNRQIPAAASLIQTAWRCYAAENPDSS- 390
           F++  ISFFALPAGILGSGFALKVQ++ RQKHF ++   AA+LIQ  WR YAA+    S 
Sbjct: 330 FALLGISFFALPAGILGSGFALKVQEQHRQKHFEKRRNPAANLIQCVWRSYAADEKSVSI 389

Query: 391 -TWKIYIR--------KAPRSHTLLSPSPKPKKSVVVKKKKFKLDKDNGVTPGEKMLTVP 441
            TWK +++        K  +  T  S     K+ V +   + +  K    + G++     
Sbjct: 390 ATWKPHLKALHTCSPTKKDQGETSSSQKLSFKERVRMASPRGQSIKSRQASVGDRRSPST 449

Query: 442 HITCDPPEERRLDHFSVDGYDSSVRKSPTL-LEVSMPH-FMRTNSFAEDLDLEGETLLTP 499
            IT +    +    +S   ++   R  P+L L+ S P   +  ++     D+  E     
Sbjct: 450 DITAESSPTKVQKSWS---FNDRTRFRPSLRLKSSQPKPVIDADTALGTDDVYDEKGCQC 506

Query: 500 ITHISQLREHHRATIKVIRRMQYFVAKKKFQQARKPYDVRDVIEQYSQGHLNLMVRIKEL 559
              +  L    +  I+ IR M++ VAK+KF++  +PYDV+DVIEQYS GHL+++ RIK L
Sbjct: 507 DVSVEDLTPPLKTVIRAIRIMKFHVAKRKFKETLRPYDVKDVIEQYSAGHLDMLCRIKSL 566

Query: 560 QRRLDQSIGKPSLFISVSEKSKDRGSNTIGA--------RLNRVEDKVTQLDQRLALITD 611
           Q R+DQ +GK    I+  +KS+++ +  +          R+ +VE +V  ++ +L  + D
Sbjct: 567 QTRVDQILGKGQ--ITSDKKSREKNTAELETADDLSMLGRVVKVEKQVQSIESKLDCLLD 624

Query: 612 MLHQLL 617
           +  Q+L
Sbjct: 625 IYQQVL 630


>gi332243996
          Length = 932

 Score =  431 bits (1108), Expect = e-118,   Method: Compositional matrix adjust.
 Identities = 241/551 (43%), Positives = 342/551 (62%), Gaps = 40/551 (7%)

Query: 91  VSIYSTRRPVLARTHVQGRVYNFLERPTGWKCFVYHFAVFLIVLVCLIFSVLSTIEQYAA 150
            S  S RR V  R  VQ  +YN LERP GW  F+YH  VFL+V  CLI SV STI ++  
Sbjct: 97  TSSQSCRRNVKYR-RVQNYLYNVLERPRGW-AFIYHAFVFLLVFGCLILSVFSTIPEHTK 154

Query: 151 LATGTLFWMEIVLVVFFGTEYVVRLWSAGCRSKYVGLWGRLRFARKPISIIDLIVVVASM 210
           LA+  L  +E V++V FG E+++R+WSAGC  +Y G  GRLRFARKP  +ID IV++AS+
Sbjct: 155 LASSCLLILEFVMIVVFGLEFIIRIWSAGCCCRYRGWQGRLRFARKPFCVIDTIVLIASI 214

Query: 211 VVLCVGSKGQVFATSAIRGIRFLQILRMLHVDRQGGTWRLLGSVVFIHRQELITTLYIGF 270
            V+   ++G +FATSA+R +RFLQILRM+ +DR+GGTW+LLGSVV+ H +ELIT  YIGF
Sbjct: 215 AVVSAKTQGNIFATSALRSLRFLQILRMVRMDRRGGTWKLLGSVVYAHSKELITAWYIGF 274

Query: 271 LGLIFSSYFVYLAEKDAVNESGRVEFGSYADALWWGVVTVTTIGYGDKVPQTWVGKTIAS 330
           L LIFSS+ VYL EKDA       EF +YADALWWG +T+TTIGYGDK P TW+G+ +++
Sbjct: 275 LVLIFSSFLVYLVEKDANK-----EFSTYADALWWGTITLTTIGYGDKTPLTWLGRLLSA 329

Query: 331 CFSVFAISFFALPAGILGSGFALKVQQKQRQKHFNRQIPAAASLIQTAWRCYAAENPDSS 390
            F++  ISFFALPAGILGSGFALKVQ++ RQKHF ++   AA+LIQ  WR YAA+    S
Sbjct: 330 GFALLGISFFALPAGILGSGFALKVQEQHRQKHFEKRRNPAANLIQCVWRSYAADEKSVS 389

Query: 391 --TWKIYIRKAPRSHTLLSPSPKP------------KKSVVVKKKKFKLDKDNGVTPGEK 436
             TWK +++     HT  SP+ K             K+ V +   + +  K    + G++
Sbjct: 390 IATWKPHLKAL---HT-CSPTKKEQGEASSSQKLSFKERVRMASPRGQSIKSRQASVGDR 445

Query: 437 MLTVPHITCDPPEERRLDHFSVDGYDSSVRKSPTL-LEVSMPH-FMRTNSFAEDLDLEGE 494
                 IT +    +    +S   ++   R  P+L L+ S P   +  ++     D+  E
Sbjct: 446 RSPSTDITAEGSPTKVQKSWS---FNDRTRFRPSLRLKSSQPKPVIDADTALGTDDVYDE 502

Query: 495 TLLTPITHISQLREHHRATIKVIRRMQYFVAKKKFQQARKPYDVRDVIEQYSQGHLNLMV 554
                   +  L    +  I+ IR M++ VAK+KF++  +PYDV+DVIEQYS GHL+++ 
Sbjct: 503 KGCQCDVSVEDLTPPLKTVIRAIRIMKFHVAKRKFKETLRPYDVKDVIEQYSAGHLDMLC 562

Query: 555 RIKELQRRLDQSIGKPSLFISVSEKSKDRGSN--------TIGARLNRVEDKVTQLDQRL 606
           RIK LQ R+DQ +GK    I+  +KS+++ +         ++  R+ +VE +V  ++ +L
Sbjct: 563 RIKSLQTRVDQILGKGQ--ITSDKKSREKITAEHETTDDLSMLGRVVKVEKQVQSIESKL 620

Query: 607 ALITDMLHQLL 617
             + D+  Q+L
Sbjct: 621 DCLLDIYQQVL 631


>gi9651967
          Length = 932

 Score =  431 bits (1108), Expect = e-118,   Method: Compositional matrix adjust.
 Identities = 241/551 (43%), Positives = 342/551 (62%), Gaps = 40/551 (7%)

Query: 91  VSIYSTRRPVLARTHVQGRVYNFLERPTGWKCFVYHFAVFLIVLVCLIFSVLSTIEQYAA 150
            S  S RR V  R  VQ  +YN LERP GW  F+YH  VFL+V  CLI SV STI ++  
Sbjct: 97  TSSQSCRRNVKYR-RVQNYLYNVLERPRGW-AFIYHAFVFLLVFGCLILSVFSTIPEHTK 154

Query: 151 LATGTLFWMEIVLVVFFGTEYVVRLWSAGCRSKYVGLWGRLRFARKPISIIDLIVVVASM 210
           LA+  L  +E V++V FG E+++R+WSAGC  +Y G  GRLRFARKP  +ID IV++AS+
Sbjct: 155 LASSCLLILEFVMIVVFGLEFIIRIWSAGCCCRYRGWQGRLRFARKPFCVIDTIVLIASI 214

Query: 211 VVLCVGSKGQVFATSAIRGIRFLQILRMLHVDRQGGTWRLLGSVVFIHRQELITTLYIGF 270
            V+   ++G +FATSA+R +RFLQILRM+ +DR+GGTW+LLGSVV+ H +ELIT  YIGF
Sbjct: 215 AVVSAKTQGNIFATSALRSLRFLQILRMVRMDRRGGTWKLLGSVVYAHSKELITAWYIGF 274

Query: 271 LGLIFSSYFVYLAEKDAVNESGRVEFGSYADALWWGVVTVTTIGYGDKVPQTWVGKTIAS 330
           L LIFSS+ VYL EKDA       EF +YADALWWG +T+TTIGYGDK P TW+G+ +++
Sbjct: 275 LVLIFSSFLVYLVEKDANK-----EFSTYADALWWGTITLTTIGYGDKTPLTWLGRLLSA 329

Query: 331 CFSVFAISFFALPAGILGSGFALKVQQKQRQKHFNRQIPAAASLIQTAWRCYAAENPDSS 390
            F++  ISFFALPAGILGSGFALKVQ++ RQKHF ++   AA+LIQ  WR YAA+    S
Sbjct: 330 GFALLGISFFALPAGILGSGFALKVQEQHRQKHFEKRRNPAANLIQCVWRSYAADEKSVS 389

Query: 391 --TWKIYIRKAPRSHTLLSPSPKP------------KKSVVVKKKKFKLDKDNGVTPGEK 436
             TWK +++     HT  SP+ K             K+ V +   + +  K    + G++
Sbjct: 390 IATWKPHLKAL---HT-CSPTKKEQGEASSSQKLSFKERVRMASPRGQSIKSRQASVGDR 445

Query: 437 MLTVPHITCDPPEERRLDHFSVDGYDSSVRKSPTL-LEVSMPH-FMRTNSFAEDLDLEGE 494
                 IT +    +    +S   ++   R  P+L L+ S P   +  ++     D+  E
Sbjct: 446 RSPSTDITAEGSPTKVQKSWS---FNDRTRFRPSLRLKSSQPKPVIDADTALGTDDVYDE 502

Query: 495 TLLTPITHISQLREHHRATIKVIRRMQYFVAKKKFQQARKPYDVRDVIEQYSQGHLNLMV 554
                   +  L    +  I+ IR M++ VAK+KF++  +PYDV+DVIEQYS GHL+++ 
Sbjct: 503 KGCQCDVSVEDLTPPLKTVIRAIRIMKFHVAKRKFKETLRPYDVKDVIEQYSAGHLDMLC 562

Query: 555 RIKELQRRLDQSIGKPSLFISVSEKSKDRGSN--------TIGARLNRVEDKVTQLDQRL 606
           RIK LQ R+DQ +GK    I+  +KS+++ +         ++  R+ +VE +V  ++ +L
Sbjct: 563 RIKSLQTRVDQILGKGQ--ITSDKKSREKITAEHETTDDLSMLGRVVKVEKQVQSIESKL 620

Query: 607 ALITDMLHQLL 617
             + D+  Q+L
Sbjct: 621 DCLLDIYQQVL 631


>gi109071681
          Length = 932

 Score =  431 bits (1107), Expect = e-118,   Method: Compositional matrix adjust.
 Identities = 241/551 (43%), Positives = 342/551 (62%), Gaps = 40/551 (7%)

Query: 91  VSIYSTRRPVLARTHVQGRVYNFLERPTGWKCFVYHFAVFLIVLVCLIFSVLSTIEQYAA 150
            S  S RR V  R  VQ  +YN LERP GW  F+YH  VFL+V  CLI SV STI ++  
Sbjct: 97  TSSQSCRRNVKYR-RVQNYLYNVLERPRGW-AFIYHAFVFLLVFGCLILSVFSTIPEHTK 154

Query: 151 LATGTLFWMEIVLVVFFGTEYVVRLWSAGCRSKYVGLWGRLRFARKPISIIDLIVVVASM 210
           LA+  L  +E V++V FG E+++R+WSAGC  +Y G  GRLRFARKP  +ID IV++AS+
Sbjct: 155 LASSCLLILEFVMIVVFGLEFIIRIWSAGCCCRYRGWQGRLRFARKPFCVIDTIVLIASI 214

Query: 211 VVLCVGSKGQVFATSAIRGIRFLQILRMLHVDRQGGTWRLLGSVVFIHRQELITTLYIGF 270
            V+   ++G +FATSA+R +RFLQILRM+ +DR+GGTW+LLGSVV+ H +ELIT  YIGF
Sbjct: 215 AVVSAKTQGNIFATSALRSLRFLQILRMVRMDRRGGTWKLLGSVVYAHSKELITAWYIGF 274

Query: 271 LGLIFSSYFVYLAEKDAVNESGRVEFGSYADALWWGVVTVTTIGYGDKVPQTWVGKTIAS 330
           L LIFSS+ VYL EKDA       EF +YADALWWG +T+TTIGYGDK P TW+G+ +++
Sbjct: 275 LVLIFSSFLVYLVEKDANK-----EFSTYADALWWGTITLTTIGYGDKTPLTWLGRLLSA 329

Query: 331 CFSVFAISFFALPAGILGSGFALKVQQKQRQKHFNRQIPAAASLIQTAWRCYAAENPDSS 390
            F++  ISFFALPAGILGSGFALKVQ++ RQKHF ++   AA+LIQ  WR YAA+    S
Sbjct: 330 GFALLGISFFALPAGILGSGFALKVQEQHRQKHFEKRRNPAANLIQCVWRSYAADEKSVS 389

Query: 391 --TWKIYIRKAPRSHTLLSPSPKP------------KKSVVVKKKKFKLDKDNGVTPGEK 436
             TWK +++     HT  SP+ K             K+ V +   + +  K    + G++
Sbjct: 390 IATWKPHLKAL---HT-CSPTKKEQGEASSSQKLSFKERVRMASPRGQSIKSRQASVGDR 445

Query: 437 MLTVPHITCDPPEERRLDHFSVDGYDSSVRKSPTL-LEVSMPH-FMRTNSFAEDLDLEGE 494
                 IT +    +    +S   ++   R  P+L L+ S P   +  ++     D+  E
Sbjct: 446 RSPSTDITAEGSPTKVQKSWS---FNDRTRFRPSLRLKSSQPKPVIDADTALGTDDVYDE 502

Query: 495 TLLTPITHISQLREHHRATIKVIRRMQYFVAKKKFQQARKPYDVRDVIEQYSQGHLNLMV 554
                   +  L    +  I+ IR M++ VAK+KF++  +PYDV+DVIEQYS GHL+++ 
Sbjct: 503 KGCQCDVSVEDLTPPLKTVIRAIRIMKFHVAKRKFKETLRPYDVKDVIEQYSAGHLDMLC 562

Query: 555 RIKELQRRLDQSIGKPSLFISVSEKSKDRGSN--------TIGARLNRVEDKVTQLDQRL 606
           RIK LQ R+DQ +GK    I+  +KS+++ +         ++  R+ +VE +V  ++ +L
Sbjct: 563 RIKSLQTRVDQILGKGQ--ITSDKKSREKITAEHETTDDLSMLGRVVKVEKQVQSIESKL 620

Query: 607 ALITDMLHQLL 617
             + D+  Q+L
Sbjct: 621 DCLLDIYQQVL 631


>gi28373065
          Length = 932

 Score =  431 bits (1107), Expect = e-118,   Method: Compositional matrix adjust.
 Identities = 241/551 (43%), Positives = 342/551 (62%), Gaps = 40/551 (7%)

Query: 91  VSIYSTRRPVLARTHVQGRVYNFLERPTGWKCFVYHFAVFLIVLVCLIFSVLSTIEQYAA 150
            S  S RR V  R  VQ  +YN LERP GW  F+YH  VFL+V  CLI SV STI ++  
Sbjct: 97  TSSQSCRRNVKYR-RVQNYLYNVLERPRGW-AFIYHAFVFLLVFGCLILSVFSTIPEHTK 154

Query: 151 LATGTLFWMEIVLVVFFGTEYVVRLWSAGCRSKYVGLWGRLRFARKPISIIDLIVVVASM 210
           LA+  L  +E V++V FG E+++R+WSAGC  +Y G  GRLRFARKP  +ID IV++AS+
Sbjct: 155 LASSCLLILEFVMIVVFGLEFIIRIWSAGCCCRYRGWQGRLRFARKPFCVIDTIVLIASI 214

Query: 211 VVLCVGSKGQVFATSAIRGIRFLQILRMLHVDRQGGTWRLLGSVVFIHRQELITTLYIGF 270
            V+   ++G +FATSA+R +RFLQILRM+ +DR+GGTW+LLGSVV+ H +ELIT  YIGF
Sbjct: 215 AVVSAKTQGNIFATSALRSLRFLQILRMVRMDRRGGTWKLLGSVVYAHSKELITAWYIGF 274

Query: 271 LGLIFSSYFVYLAEKDAVNESGRVEFGSYADALWWGVVTVTTIGYGDKVPQTWVGKTIAS 330
           L LIFSS+ VYL EKDA       EF +YADALWWG +T+TTIGYGDK P TW+G+ +++
Sbjct: 275 LVLIFSSFLVYLVEKDANK-----EFSTYADALWWGTITLTTIGYGDKTPLTWLGRLLSA 329

Query: 331 CFSVFAISFFALPAGILGSGFALKVQQKQRQKHFNRQIPAAASLIQTAWRCYAAENPDSS 390
            F++  ISFFALPAGILGSGFALKVQ++ RQKHF ++   AA+LIQ  WR YAA+    S
Sbjct: 330 GFALLGISFFALPAGILGSGFALKVQEQHRQKHFEKRRNPAANLIQCVWRSYAADEKSVS 389

Query: 391 --TWKIYIRKAPRSHTLLSPSPKP------------KKSVVVKKKKFKLDKDNGVTPGEK 436
             TWK +++     HT  SP+ K             K+ V +   + +  K    + G++
Sbjct: 390 IATWKPHLKAL---HT-CSPTKKEQGEASSSQKLSFKERVRMASPRGQSIKSRQASVGDR 445

Query: 437 MLTVPHITCDPPEERRLDHFSVDGYDSSVRKSPTL-LEVSMPH-FMRTNSFAEDLDLEGE 494
                 IT +    +    +S   ++   R  P+L L+ S P   +  ++     D+  E
Sbjct: 446 RSPSTDITAEGSPTKVQKSWS---FNDRTRFRPSLRLKSSQPKPVIDADTALGTDDVYDE 502

Query: 495 TLLTPITHISQLREHHRATIKVIRRMQYFVAKKKFQQARKPYDVRDVIEQYSQGHLNLMV 554
                   +  L    +  I+ IR M++ VAK+KF++  +PYDV+DVIEQYS GHL+++ 
Sbjct: 503 KGCQCDVSVEDLTPPLKTVIRAIRIMKFHVAKRKFKETLRPYDVKDVIEQYSAGHLDMLC 562

Query: 555 RIKELQRRLDQSIGKPSLFISVSEKSKDRGSN--------TIGARLNRVEDKVTQLDQRL 606
           RIK LQ R+DQ +GK    I+  +KS+++ +         ++  R+ +VE +V  ++ +L
Sbjct: 563 RIKSLQTRVDQILGKGQ--ITSDKKSREKITAEHETTDDLSMLGRVVKVEKQVQSIESKL 620

Query: 607 ALITDMLHQLL 617
             + D+  Q+L
Sbjct: 621 DCLLDIYQQVL 631


>gi149069192
          Length = 847

 Score =  431 bits (1107), Expect = e-118,   Method: Compositional matrix adjust.
 Identities = 244/552 (44%), Positives = 343/552 (62%), Gaps = 41/552 (7%)

Query: 91  VSIYSTRRPVLARTHVQGRVYNFLERPTGWKCFVYHFAVFLIVLVCLIFSVLSTIEQYAA 150
            S  S RR V  R  VQ  +YN LERP GW  FVYH  VFL+V  CLI SV STI ++  
Sbjct: 11  TSSQSCRRNVKYR-RVQNYLYNVLERPRGW-AFVYHAFVFLLVFGCLILSVFSTIPEHTK 68

Query: 151 LATGTLFWMEIVLVVFFGTEYVVRLWSAGCRSKYVGLWGRLRFARKPISIIDLIVVVASM 210
           LA+  L  +E V++V FG E+++R+WSAGC  +Y G  GRLRFARKP  +ID IV++AS+
Sbjct: 69  LASSCLLILEFVMIVVFGLEFIIRIWSAGCCCRYRGWQGRLRFARKPFCVIDTIVLIASI 128

Query: 211 VVLCVGSKGQVFATSAIRGIRFLQILRMLHVDRQGGTWRLLGSVVFIHRQELITTLYIGF 270
            V+   ++G +FATSA+R +RFLQILRM+ +DR+GGTW+LLGSVV+ H +ELIT  YIGF
Sbjct: 129 AVVSAKTQGNIFATSALRSLRFLQILRMVRMDRRGGTWKLLGSVVYAHSKELITAWYIGF 188

Query: 271 LGLIFSSYFVYLAEKDAVNESGRVEFGSYADALWWGVVTVTTIGYGDKVPQTWVGKTIAS 330
           L LIFSS+ VYL EKDA       EF +YADALWWG +T+TTIGYGDK P TW+G+ +++
Sbjct: 189 LVLIFSSFLVYLVEKDA-----NKEFSTYADALWWGTITLTTIGYGDKTPLTWLGRLLSA 243

Query: 331 CFSVFAISFFALPAGILGSGFALKVQQKQRQKHFNRQIPAAASLIQTAWRCYAAENPDSS 390
            F++  ISFFALPAGILGSGFALKVQ++ RQKHF ++   AA+LIQ  WR YAA+    S
Sbjct: 244 GFALLGISFFALPAGILGSGFALKVQEQHRQKHFEKRRNPAANLIQCVWRSYAADEKSVS 303

Query: 391 --TWKIYIRKAPRSHTLLSPSPKPK-KSVVVKKKKFKLD-----------KDNGVTPGEK 436
             TWK +++     HT  SP+ K + ++   +K  FK             K    + G++
Sbjct: 304 IATWKPHLKAL---HT-CSPTKKEQGEAASSQKLSFKERVRMASPRGQSIKSRQASVGDR 359

Query: 437 MLTVPHITCDPPEERRLDHFSVDGYDSSVRKSPTL-LEVSMPHFMRTNSFAEDL-DLEGE 494
                 IT +    +    +S   ++   R  P+L L+ S P  +     A  + D+  E
Sbjct: 360 RSPSTDITAEGSPTKVQKSWS---FNDRTRFRPSLRLKSSQPKTVIDADTALGIDDVYDE 416

Query: 495 TLLTPITHISQLREHHRATIKVIRRMQYFVAKKKFQQARKPYDVRDVIEQYSQGHLNLMV 554
                   +  L    +  I+ IR M++ VAK+KF++  +PYDV+DVIEQYS GHL+++ 
Sbjct: 417 KGCQCDVSVEDLTPPLKTVIRAIRIMKFHVAKRKFKETLRPYDVKDVIEQYSAGHLDMLC 476

Query: 555 RIKELQRRLDQSIGKPSLFISVSEKSKDRGSN---------TIGARLNRVEDKVTQLDQR 605
           RIK LQ R+DQ +GK    I+  +KS+++ +          ++  R+ +VE +V  ++ +
Sbjct: 477 RIKSLQTRVDQILGKGQ--ITSDKKSREKITAEHETTTDDLSMLGRVVKVEKQVQSIESK 534

Query: 606 LALITDMLHQLL 617
           L  + D+  Q+L
Sbjct: 535 LDCLLDIYQQVL 546


>gi296198555
          Length = 932

 Score =  431 bits (1107), Expect = e-118,   Method: Compositional matrix adjust.
 Identities = 241/551 (43%), Positives = 342/551 (62%), Gaps = 40/551 (7%)

Query: 91  VSIYSTRRPVLARTHVQGRVYNFLERPTGWKCFVYHFAVFLIVLVCLIFSVLSTIEQYAA 150
            S  S RR V  R  VQ  +YN LERP GW  F+YH  VFL+V  CLI SV STI ++  
Sbjct: 97  TSSQSCRRNVKYR-RVQNYLYNVLERPRGW-AFIYHAFVFLLVFGCLILSVFSTIPEHTK 154

Query: 151 LATGTLFWMEIVLVVFFGTEYVVRLWSAGCRSKYVGLWGRLRFARKPISIIDLIVVVASM 210
           LA+  L  +E V++V FG E+++R+WSAGC  +Y G  GRLRFARKP  +ID IV++AS+
Sbjct: 155 LASSCLLILEFVMIVVFGLEFIIRIWSAGCCCRYRGWQGRLRFARKPFCVIDTIVLIASI 214

Query: 211 VVLCVGSKGQVFATSAIRGIRFLQILRMLHVDRQGGTWRLLGSVVFIHRQELITTLYIGF 270
            V+   ++G +FATSA+R +RFLQILRM+ +DR+GGTW+LLGSVV+ H +ELIT  YIGF
Sbjct: 215 AVVSAKTQGNIFATSALRSLRFLQILRMVRMDRRGGTWKLLGSVVYAHSKELITAWYIGF 274

Query: 271 LGLIFSSYFVYLAEKDAVNESGRVEFGSYADALWWGVVTVTTIGYGDKVPQTWVGKTIAS 330
           L LIFSS+ VYL EKDA       EF +YADALWWG +T+TTIGYGDK P TW+G+ +++
Sbjct: 275 LVLIFSSFLVYLVEKDANK-----EFSTYADALWWGTITLTTIGYGDKTPLTWLGRLLSA 329

Query: 331 CFSVFAISFFALPAGILGSGFALKVQQKQRQKHFNRQIPAAASLIQTAWRCYAAENPDSS 390
            F++  ISFFALPAGILGSGFALKVQ++ RQKHF ++   AA+LIQ  WR YAA+    S
Sbjct: 330 GFALLGISFFALPAGILGSGFALKVQEQHRQKHFEKRRNPAANLIQCVWRSYAADEKSVS 389

Query: 391 --TWKIYIRKAPRSHTLLSPSPKP------------KKSVVVKKKKFKLDKDNGVTPGEK 436
             TWK +++     HT  SP+ K             K+ V +   + +  K    + G++
Sbjct: 390 IATWKPHLKAL---HT-CSPTKKEQGEASSSQKLSFKERVRMASPRGQSIKSRQASVGDR 445

Query: 437 MLTVPHITCDPPEERRLDHFSVDGYDSSVRKSPTL-LEVSMPH-FMRTNSFAEDLDLEGE 494
                 IT +    +    +S   ++   R  P+L L+ S P   +  ++     D+  E
Sbjct: 446 RSPSTDITAEGSPTKVQKSWS---FNDRTRFRPSLRLKSSQPKPVIDADTALGTDDVYDE 502

Query: 495 TLLTPITHISQLREHHRATIKVIRRMQYFVAKKKFQQARKPYDVRDVIEQYSQGHLNLMV 554
                   +  L    +  I+ IR M++ VAK+KF++  +PYDV+DVIEQYS GHL+++ 
Sbjct: 503 KGCQCDVSVEDLTPPLKTVIRAIRIMKFHVAKRKFKETLRPYDVKDVIEQYSAGHLDMLC 562

Query: 555 RIKELQRRLDQSIGKPSLFISVSEKSKDRGSN--------TIGARLNRVEDKVTQLDQRL 606
           RIK LQ R+DQ +GK    I+  +KS+++ +         ++  R+ +VE +V  ++ +L
Sbjct: 563 RIKSLQTRVDQILGKGQ--ITSDKKSREKITAEHETTDDLSMLGRVVKVEKQVQSIESKL 620

Query: 607 ALITDMLHQLL 617
             + D+  Q+L
Sbjct: 621 DCLLDIYQQVL 631


>gi114608112
          Length = 932

 Score =  430 bits (1106), Expect = e-117,   Method: Compositional matrix adjust.
 Identities = 241/551 (43%), Positives = 342/551 (62%), Gaps = 40/551 (7%)

Query: 91  VSIYSTRRPVLARTHVQGRVYNFLERPTGWKCFVYHFAVFLIVLVCLIFSVLSTIEQYAA 150
            S  S RR V  R  VQ  +YN LERP GW  F+YH  VFL+V  CLI SV STI ++  
Sbjct: 97  TSSQSCRRNVKYR-RVQNYLYNVLERPRGW-AFIYHAFVFLLVFGCLILSVFSTIPEHTK 154

Query: 151 LATGTLFWMEIVLVVFFGTEYVVRLWSAGCRSKYVGLWGRLRFARKPISIIDLIVVVASM 210
           LA+  L  +E V++V FG E+++R+WSAGC  +Y G  GRLRFARKP  +ID IV++AS+
Sbjct: 155 LASSCLLILEFVMIVVFGLEFIIRIWSAGCCCRYRGWQGRLRFARKPFCVIDTIVLIASI 214

Query: 211 VVLCVGSKGQVFATSAIRGIRFLQILRMLHVDRQGGTWRLLGSVVFIHRQELITTLYIGF 270
            V+   ++G +FATSA+R +RFLQILRM+ +DR+GGTW+LLGSVV+ H +ELIT  YIGF
Sbjct: 215 AVVSAKTQGNIFATSALRSLRFLQILRMVRMDRRGGTWKLLGSVVYAHSKELITAWYIGF 274

Query: 271 LGLIFSSYFVYLAEKDAVNESGRVEFGSYADALWWGVVTVTTIGYGDKVPQTWVGKTIAS 330
           L LIFSS+ VYL EKDA       EF +YADALWWG +T+TTIGYGDK P TW+G+ +++
Sbjct: 275 LVLIFSSFLVYLVEKDANK-----EFSTYADALWWGTITLTTIGYGDKTPLTWLGRLLSA 329

Query: 331 CFSVFAISFFALPAGILGSGFALKVQQKQRQKHFNRQIPAAASLIQTAWRCYAAENPDSS 390
            F++  ISFFALPAGILGSGFALKVQ++ RQKHF ++   AA+LIQ  WR YAA+    S
Sbjct: 330 GFALLGISFFALPAGILGSGFALKVQEQHRQKHFEKRRNPAANLIQCVWRSYAADEKSVS 389

Query: 391 --TWKIYIRKAPRSHTLLSPSPKP------------KKSVVVKKKKFKLDKDNGVTPGEK 436
             TWK +++     HT  SP+ K             K+ V +   + +  K    + G++
Sbjct: 390 IATWKPHLKAL---HT-CSPTKKEQGEASSSQKLSFKERVRMASPRGQSIKSRQASVGDR 445

Query: 437 MLTVPHITCDPPEERRLDHFSVDGYDSSVRKSPTL-LEVSMPH-FMRTNSFAEDLDLEGE 494
                 IT +    +    +S   ++   R  P+L L+ S P   +  ++     D+  E
Sbjct: 446 RSPSTDITAEGSPTKVQKSWS---FNDRTRFRPSLRLKSSQPKPVIDADTALGTDDVYDE 502

Query: 495 TLLTPITHISQLREHHRATIKVIRRMQYFVAKKKFQQARKPYDVRDVIEQYSQGHLNLMV 554
                   +  L    +  I+ IR M++ VAK+KF++  +PYDV+DVIEQYS GHL+++ 
Sbjct: 503 KGCQCDVSVEDLTPPLKTVIRAIRIMKFHVAKRKFKETLRPYDVKDVIEQYSAGHLDMLC 562

Query: 555 RIKELQRRLDQSIGKPSLFISVSEKSKDRGSN--------TIGARLNRVEDKVTQLDQRL 606
           RIK LQ R+DQ +GK    I+  +KS+++ +         ++  R+ +VE +V  ++ +L
Sbjct: 563 RIKSLQTRVDQILGKGQ--ITSDKKSREKITAEHETTDDLSMLGRVVKVEKQVQSIESKL 620

Query: 607 ALITDMLHQLL 617
             + D+  Q+L
Sbjct: 621 DCLLDIYQQVL 631


>gi344264728
          Length = 933

 Score =  430 bits (1105), Expect = e-117,   Method: Compositional matrix adjust.
 Identities = 244/558 (43%), Positives = 344/558 (61%), Gaps = 42/558 (7%)

Query: 91  VSIYSTRRPVLARTHVQGRVYNFLERPTGWKCFVYHFAVFLIVLVCLIFSVLSTIEQYAA 150
            S  S RR V  R  VQ  +YN LERP GW  F+YH  VFL+V  CLI SV STI ++  
Sbjct: 98  TSSQSCRRNVKYR-RVQNYLYNVLERPRGW-AFIYHAFVFLLVFGCLILSVFSTIPEHTK 155

Query: 151 LATGTLFWMEIVLVVFFGTEYVVRLWSAGCRSKYVGLWGRLRFARKPISIIDLIVVVASM 210
           LA+  L  +E V++V FG E+++R+WSAGC  +Y G  GRLRFARKP  +ID IV++AS+
Sbjct: 156 LASSCLLILEFVMIVVFGLEFIIRIWSAGCCCRYRGWQGRLRFARKPFCVIDTIVLIASI 215

Query: 211 VVLCVGSKGQVFATSAIRGIRFLQILRMLHVDRQGGTWRLLGSVVFIHRQELITTLYIGF 270
            V+   ++G +FATSA+R +RFLQILRM+ +DR+GGTW+LLGSVV+ H +ELIT  YIGF
Sbjct: 216 AVVSAKTQGNIFATSALRSLRFLQILRMVRMDRRGGTWKLLGSVVYAHSKELITAWYIGF 275

Query: 271 LGLIFSSYFVYLAEKDAVNESGRVEFGSYADALWWGVVTVTTIGYGDKVPQTWVGKTIAS 330
           L LIFSS+ VYL EKDA       EF +YADALWWG +T+TTIGYGDK P TW+G+ +++
Sbjct: 276 LVLIFSSFLVYLVEKDANK-----EFSTYADALWWGTITLTTIGYGDKTPLTWLGRLLSA 330

Query: 331 CFSVFAISFFALPAGILGSGFALKVQQKQRQKHFNRQIPAAASLIQTAWRCYAAENPDSS 390
            F++  ISFFALPAGILGSGFALKVQ++ RQKHF ++   AA+LIQ  WR YAA+    S
Sbjct: 331 GFALLGISFFALPAGILGSGFALKVQEQHRQKHFEKRRNPAANLIQCVWRSYAADEKSVS 390

Query: 391 --TWKIYIRKAPRSHTLLSPSPKP------------KKSVVVKKKKFKLDKDNGVTPGEK 436
             TWK +++     HT  SP+ K             K+ V +   + +  K    + G++
Sbjct: 391 IATWKPHLKAL---HT-CSPTKKEQGEASSSQKLSFKERVRMASPRGQSIKSRQASVGDR 446

Query: 437 MLTVPHITCDPPEERRLDHFSVDGYDSSVRKSPTL-LEVSMPH-FMRTNSFAEDLDLEGE 494
                 IT +    +    +S   ++   R  P+L L+ S P   +  ++     D+  E
Sbjct: 447 RSPSTDITAEGSPTKVQKSWS---FNDRTRFRPSLRLKSSQPKPVIDADTALGTDDVYDE 503

Query: 495 TLLTPITHISQLREHHRATIKVIRRMQYFVAKKKFQQARKPYDVRDVIEQYSQGHLNLMV 554
                   +  L    +  I+ IR M++ VAK+KF++  +PYDV+DVIEQYS GHL+++ 
Sbjct: 504 KGCQCDVSVEDLTPPLKTVIRAIRIMKFHVAKRKFKETLRPYDVKDVIEQYSAGHLDMLC 563

Query: 555 RIKELQRRLDQSIGKPSLFISVSEKSKDR--------GSNTIGARLNRVEDKVTQLDQRL 606
           RIK LQ R+DQ +GK    I+  +KS+++           ++  R+ +VE +V  ++ +L
Sbjct: 564 RIKSLQTRVDQILGKGQ--ITSDKKSREKIMAEHETTDDLSMLGRVVKVEKQVQSIESKL 621

Query: 607 ALITDMLHQLLSLHGGST 624
             + D+  Q+  L  GST
Sbjct: 622 DCLLDIYQQV--LRKGST 637


>gi348501444
          Length = 979

 Score =  429 bits (1104), Expect = e-117,   Method: Compositional matrix adjust.
 Identities = 253/614 (41%), Positives = 352/614 (57%), Gaps = 90/614 (14%)

Query: 66  SPAAPAAPPVASDLGPRPPVSLDPRV-SIYSTRRPVLARTHVQGRVYNFLERPTGWKCFV 124
           SPAA  A       G R  +   P   S  S RR    R  +Q  +YN LERP  W  FV
Sbjct: 52  SPAAAGAVGAERKQGARLSLLGKPLTYSAQSNRRNARYR-RLQNYLYNVLERPREW-AFV 109

Query: 125 YHFAVFLIVLVCLIFSVLSTIEQYAALATGTLFWMEIVLVVFFGTEYVVRLWSAGCRSKY 184
           YH  VF++V  CL+ SV STI  +   ++  L  +E V++V FG EY++R+WSAGC  +Y
Sbjct: 110 YHAFVFILVFGCLVLSVFSTIPAHQEFSSHCLLILEFVMIVVFGLEYIIRIWSAGCCCRY 169

Query: 185 VGLWGRLRFARKPISIIDLIVVVASMVVLCVGSKGQVFATSAIRGIRFLQILRMLHVDRQ 244
            G  GRLRFARKP  +ID+IV++AS+ V+  GS+G +FATSA+R +RFLQILRM+ +DR+
Sbjct: 170 RGWQGRLRFARKPFCVIDIIVLIASVAVVSAGSQGNIFATSALRSLRFLQILRMVRMDRR 229

Query: 245 GGTWRLLGSVVFIHRQELITTLYIGFLGLIFSSYFVYLAEKDAVNESGRVEFGSYADALW 304
           GGTW+LLGSVV+ H +EL+T  YIGFL LIFSS+ VYL EK+  N+    EF +YADALW
Sbjct: 230 GGTWKLLGSVVYAHSKELVTAWYIGFLVLIFSSFLVYLVEKE-FNK----EFATYADALW 284

Query: 305 WGVVTVTTIGYGDKVPQTWVGKTIASCFSVFAISFFALPAGILGSGFALKVQQKQRQKHF 364
           WG +T+TTIGYGDK PQTW G+ +++CF++  ISFFALPAGILGSGFALKVQ++ RQKHF
Sbjct: 285 WGTITLTTIGYGDKTPQTWTGRLLSACFALLGISFFALPAGILGSGFALKVQEQHRQKHF 344

Query: 365 NRQIPAAASLIQTAWRCYAAENPDSS--TWKIYIRKAPRSHTLLSPSPKPKKSVV----- 417
            ++   AASLIQ  WR YAA+    S  TWK +++     HT  SP+ K +         
Sbjct: 345 EKRRNPAASLIQCVWRSYAADENSVSIATWKPHLKAL---HT-CSPAKKEQGEATYSKGL 400

Query: 418 ---------------------------------VKKKKFKLDKDNGVTPGEKMLTVPHIT 444
                                            +K ++  ++     +PG +M+    + 
Sbjct: 401 SNGRLFRRYSRKYRSQKLSFKERVRMASPRGQSMKSRQTSMNDRQRCSPGNEMVGSTELM 460

Query: 445 CDPPEERRLDHFSVDGYDSSVRKSPTLLEVSMPH---------FMRTNSFAE---DLDLE 492
              P + +        ++   R  P+L   S P               SF E     D+ 
Sbjct: 461 GGSPAKVQKSW----SFNDRTRFRPSLRLKSQPRTAVPDVDTGMTTEESFDERGCHCDVT 516

Query: 493 GETLLTPITHISQLREHHRATIKVIRRMQYFVAKKKFQQARKPYDVRDVIEQYSQGHLNL 552
            E L  P+          +A I+ +R M++ VAKKKF++  +PYDV+DVIEQYS GHL++
Sbjct: 517 VEDLSAPL----------KAVIRAVRIMKFHVAKKKFKETLRPYDVKDVIEQYSAGHLDM 566

Query: 553 MVRIKELQRRLDQSIGKPSLFISVSEKSKDR---------GSNTIGARLNRVEDKVTQLD 603
           + RIK LQ R+DQ +GK    I V +K +D+         G + +G R+ +VE +VT ++
Sbjct: 567 LCRIKSLQTRVDQILGKGQ--IPVDKKMRDKLHPDGDSLEGMSMLG-RVCKVERQVTSIE 623

Query: 604 QRLALITDMLHQLL 617
            +L  + D+  Q+L
Sbjct: 624 SKLDSLLDIYRQVL 637


>gi350578236
          Length = 932

 Score =  429 bits (1104), Expect = e-117,   Method: Compositional matrix adjust.
 Identities = 245/563 (43%), Positives = 344/563 (61%), Gaps = 62/563 (11%)

Query: 95  STRRPVLARTHVQGRVYNFLERPTGWKCFVYHFAVFLIVLVCLIFSVLSTIEQYAALATG 154
           S RR V  R  VQ  +YN LERP GW  FVYH  VFL+V  CLI SV STI ++  LA+ 
Sbjct: 98  SCRRNVKYR-RVQNYLYNVLERPRGW-AFVYHAFVFLLVFGCLILSVFSTIPEHTKLASS 155

Query: 155 TLFWMEIVLVVFFGTEYVVRLWSAGCRSKYVGLWGRLRFARKPISIIDLIVVVASMVVLC 214
            L  +E V++V FG E+++R+WSAGC  +Y G  GRLRFARKP  +ID IV++AS+ V+ 
Sbjct: 156 CLLILEFVMIVVFGLEFIIRIWSAGCCCRYRGWQGRLRFARKPFCVIDTIVLIASIAVVS 215

Query: 215 VGSKGQVFATSAIRGIRFLQILRMLHVDRQGGTWRLLGSVVFIHRQELITTLYIGFLGLI 274
             ++G +FATSA+R +RFLQILRM+ +DR+GGTW+LLGSVV+ H +ELIT  YIGFL LI
Sbjct: 216 AKTQGNIFATSALRSLRFLQILRMVRMDRRGGTWKLLGSVVYAHSKELITAWYIGFLVLI 275

Query: 275 FSSYFVYLAEKDAVNESGRVEFGSYADALWWGVVTVTTIGYGDKVPQTWVGKTIASCFSV 334
           FSS+ VYL EKDA       EF +YADALWWG +T+TTIGYGDK P TW+G+ +++ F++
Sbjct: 276 FSSFLVYLVEKDANK-----EFSTYADALWWGTITLTTIGYGDKTPLTWLGRLLSAGFAL 330

Query: 335 FAISFFALPAGILGSGFALKVQQKQRQKHFNRQIPAAASLIQTAWRCYAAENPDSS--TW 392
             ISFFALPAGILGSGFALKVQ++ RQKHF ++   AA+LIQ  WR YAA+    S  TW
Sbjct: 331 LGISFFALPAGILGSGFALKVQEQHRQKHFEKRRNPAANLIQCVWRSYAADEKSVSIATW 390

Query: 393 KIYIR----------------KAPRSHTLLSPSPKP--KKSVVVKKKKFKLDKDNGVTPG 434
           K +++                K  R HT    S K   K+ V +   + +  K    + G
Sbjct: 391 KPHLKALHTCSPTNKFYSHKQKLFRIHTTRKQSQKLSFKERVRMASPRGQSIKSRQASVG 450

Query: 435 EKMLTVPHITCDPPEERRLDHFSVDGYDSSVRKSPTL-LEVSMPH-------FMRTNSFA 486
           ++      IT +    +    +S   ++   R  P+L L+ S P         + T+   
Sbjct: 451 DRRSPSTDITAEGSPTKVQKSWS---FNDRTRFRPSLRLKSSQPKPVIDADTALGTDDVY 507

Query: 487 ED----LDLEGETLLTPITHISQLREHHRATIKVIRRMQYFVAKKKFQQARKPYDVRDVI 542
           +D     D+  E L  P+          +  I+ IR M++ VAK+KF++  +PYDV+DVI
Sbjct: 508 DDKGCQCDVSVEDLTPPL----------KTVIRAIRIMKFHVAKRKFKETLRPYDVKDVI 557

Query: 543 EQYSQGHLNLMVRIKELQRRLDQSIGKPSLFISVSEKSKDRGSN--------TIGARLNR 594
           EQYS GHL+++ RIK LQ R+DQ +GK    I+  +KS+++ +         ++  R+ +
Sbjct: 558 EQYSAGHLDMLCRIKSLQTRVDQILGKGQ--ITSDKKSREKITAEHETTDDLSMLGRVVK 615

Query: 595 VEDKVTQLDQRLALITDMLHQLL 617
           VE +V  ++ +L  + D+  Q+L
Sbjct: 616 VEKQVQSIESKLDCLLDIYQQVL 638


>gi334324146
          Length = 941

 Score =  429 bits (1103), Expect = e-117,   Method: Compositional matrix adjust.
 Identities = 239/556 (42%), Positives = 338/556 (60%), Gaps = 42/556 (7%)

Query: 92  SIYSTRRPVLARTHVQGRVYNFLERPTGWKCFVYHFAVFLIVLVCLIFSVLSTIEQYAAL 151
           S  S RR V  R  +Q  +YN LERP GW  F+YH  VFL+V  CLI SV STI ++  L
Sbjct: 97  SSQSCRRNVKYR-RLQNYLYNVLERPRGW-AFIYHAFVFLLVFGCLILSVFSTIPEHTKL 154

Query: 152 ATGTLFWMEIVLVVFFGTEYVVRLWSAGCRSKYVGLWGRLRFARKPISIIDLIVVVASMV 211
           A+  L  +E V++V FG E+++R+WSAGC  +Y G  GRLRFARKP  +ID IV++AS+ 
Sbjct: 155 ASSCLLILEFVMIVVFGLEFIIRIWSAGCCCRYRGWQGRLRFARKPFCVIDTIVLIASIA 214

Query: 212 VLCVGSKGQVFATSAIRGIRFLQILRMLHVDRQGGTWRLLGSVVFIHRQELITTLYIGFL 271
           V+   ++G +FATSA+R +RFLQILRM+ +DR+GGTW+LLGSVV+ H +ELIT  YIGFL
Sbjct: 215 VVSAKTQGNIFATSALRSLRFLQILRMVRMDRRGGTWKLLGSVVYAHSKELITAWYIGFL 274

Query: 272 GLIFSSYFVYLAEKDAVNESGRVEFGSYADALWWGVVTVTTIGYGDKVPQTWVGKTIASC 331
            LIFSS+ VYL EKD        EF +YADALWWG +T+TTIGYGDK P TW+G+ +++ 
Sbjct: 275 VLIFSSFLVYLVEKDENK-----EFSTYADALWWGTITLTTIGYGDKTPLTWLGRLLSAG 329

Query: 332 FSVFAISFFALPAGILGSGFALKVQQKQRQKHFNRQIPAAASLIQTAWRCYAAENPDSS- 390
           F++  ISFFALPAGILGSGFALKVQ++ RQKHF ++   AA+LIQ  WR YAA+    S 
Sbjct: 330 FALLGISFFALPAGILGSGFALKVQEQHRQKHFEKRRNPAANLIQCVWRSYAADEKSVSI 389

Query: 391 -TWKIYIR---KAPRSHTLLSPSPKPKKSVVVKKKKFKLD---------------KDNGV 431
            TWK +++       ++ L S   K  K    +K   KL                K    
Sbjct: 390 ATWKPHLKALHTCSPTNKLCSNKQKLFKMYTSRKHSQKLSFKERVRMASPRGQSIKSRQA 449

Query: 432 TPGEKMLTVPHITCDPPEERRLDHFSVDGYDSSVRKSPTL-LEVSMPH-FMRTNSFAEDL 489
           + G++      IT +    +    +S   ++   R  P+L L+ S P   +  ++     
Sbjct: 450 SVGDRRSPSTDITAESSPTKVQKSWS---FNDRTRFRPSLRLKSSQPKPVIDADTALGTD 506

Query: 490 DLEGETLLTPITHISQLREHHRATIKVIRRMQYFVAKKKFQQARKPYDVRDVIEQYSQGH 549
           D+  E        +  L    +  I+ IR M++ VAK+KF++  +PYDV+DVIEQYS GH
Sbjct: 507 DVYDEKGCQCDVSVEDLTPPLKTVIRAIRIMKFHVAKRKFKETLRPYDVKDVIEQYSAGH 566

Query: 550 LNLMVRIKELQRRLDQSIGKPSLFISVSEKSKDRGSNTIGA--------RLNRVEDKVTQ 601
           L+++ RIK LQ R+DQ +GK    I+  +KS+++ +  +          R+ +VE +V  
Sbjct: 567 LDMLCRIKSLQTRVDQILGKGQ--ITSDKKSREKNTAELETADDLSMLGRVVKVEKQVQS 624

Query: 602 LDQRLALITDMLHQLL 617
           ++ +L  + D+  Q+L
Sbjct: 625 IESKLDCLLDIYQQVL 640


>gi301762414
          Length = 894

 Score =  429 bits (1103), Expect = e-117,   Method: Compositional matrix adjust.
 Identities = 244/569 (42%), Positives = 340/569 (59%), Gaps = 56/569 (9%)

Query: 91  VSIYSTRRPVLARTHVQGRVYNFLERPTGWKCFVYHFAVFLIVLVCLIFSVLSTIEQYAA 150
            S  S RR V  R  VQ  +YN LERP GW  F+YH  VFL+V  CLI SV STI ++  
Sbjct: 39  TSSQSCRRNVKYRRRVQNYLYNVLERPRGW-AFIYHAFVFLLVFGCLILSVFSTIPEHTK 97

Query: 151 LATGTLFWMEIVLVVFFGTEYVVRLWSAGCRSKYVGLWGRLRFARKPISIIDLIVVVASM 210
           LA+  L  +E V++V FG E+++R+WSAGC  +Y G  GRLRFARKP  +ID IV++AS+
Sbjct: 98  LASSCLLILEFVMIVVFGLEFIIRIWSAGCCCRYRGWQGRLRFARKPFCVIDTIVLIASI 157

Query: 211 VVLCVGSKGQVFATSAIRGIRFLQILRMLHVDRQGGTWRLLGSVVFIHRQELITTLYIGF 270
            V+   ++G +FATSA+R +RFLQILRM+ +DR+GGTW+LLGSVV+ H +ELIT  YIGF
Sbjct: 158 AVVSAKTQGNIFATSALRSLRFLQILRMVRMDRRGGTWKLLGSVVYAHSKELITAWYIGF 217

Query: 271 LGLIFSSYFVYLAEKDAVNESGRVEFGSYADALWWGVVTVTTIGYGDKVPQTWVGKTIAS 330
           L LIFSS+ VYL EKDA       EF +YADALWWG +T+TTIGYGDK P TW+G+ +++
Sbjct: 218 LVLIFSSFLVYLVEKDANK-----EFSTYADALWWGTITLTTIGYGDKTPLTWLGRLLSA 272

Query: 331 CFSVFAISFFALPAGILGSGFALKVQQKQRQKHFNRQIPAAASLIQTAWRCYAAENPDSS 390
            F++  ISFFALPAGILGSGFALKVQ++ RQKHF ++   AA+LIQ  WR YAA+    S
Sbjct: 273 GFALLGISFFALPAGILGSGFALKVQEQHRQKHFEKRRNPAANLIQCVWRSYAADEKSVS 332

Query: 391 --TWKIYIRKAPRSHTLLSPSPKPKKSVVVKKKKFKLDKD------NGVTPGEKMLTVPH 442
             TWK      P    L + SP  K+       KF  +K             +K+     
Sbjct: 333 IATWK------PHLKALHTCSPTKKEQGETSSSKFCSNKQKLFRTYTSRRQSQKLSFKER 386

Query: 443 ITCDPPE------------ERR--LDHFSVDGYDSSVRKS----------PTL-LEVSMP 477
           +    P             +RR      + +G  + V+KS          P+L L+ S P
Sbjct: 387 VRMASPRGQSIKSRQASVGDRRSPSTDITAEGSPTKVQKSWSFNDRTRFRPSLRLKSSQP 446

Query: 478 H-FMRTNSFAEDLDLEGETLLTPITHISQLREHHRATIKVIRRMQYFVAKKKFQQARKPY 536
              +  ++     D+  E        +  L    +  I+ IR M++ VAK+KF++  +PY
Sbjct: 447 KPVIDADTALGTDDVYDEKGCQCDVSVEDLTPPLKTVIRAIRIMKFHVAKRKFKETLRPY 506

Query: 537 DVRDVIEQYSQGHLNLMVRIKELQRRLDQSIGKPSLFISVSEKSKDRGSN--------TI 588
           DV+DVIEQYS GHL+++ RIK LQ R+DQ +GK    I+  +KS+++ +         ++
Sbjct: 507 DVKDVIEQYSAGHLDMLCRIKSLQTRVDQILGKGQ--ITSDKKSREKITAEHETPDDLSM 564

Query: 589 GARLNRVEDKVTQLDQRLALITDMLHQLL 617
             R+ +VE +V  ++ +L  + D+  Q+L
Sbjct: 565 LGRVVKVEKQVQSIESKLDCLLDIYQQVL 593


>gi8132997
          Length = 861

 Score =  429 bits (1102), Expect = e-117,   Method: Compositional matrix adjust.
 Identities = 240/551 (43%), Positives = 342/551 (62%), Gaps = 40/551 (7%)

Query: 91  VSIYSTRRPVLARTHVQGRVYNFLERPTGWKCFVYHFAVFLIVLVCLIFSVLSTIEQYAA 150
            S  S RR V  R  VQ  +YN LERP GW  F++H  VFL+V  CLI SV STI ++  
Sbjct: 26  TSSQSCRRNVKYR-RVQNYLYNVLERPRGW-AFIHHAFVFLLVFGCLILSVFSTIPEHTK 83

Query: 151 LATGTLFWMEIVLVVFFGTEYVVRLWSAGCRSKYVGLWGRLRFARKPISIIDLIVVVASM 210
           LA+  L  +E V++V FG E+++R+WSAGC  +Y G  GRLRFARKP  +ID IV++AS+
Sbjct: 84  LASSCLLILEFVMIVVFGLEFIIRIWSAGCCCRYRGWQGRLRFARKPFCVIDTIVLIASI 143

Query: 211 VVLCVGSKGQVFATSAIRGIRFLQILRMLHVDRQGGTWRLLGSVVFIHRQELITTLYIGF 270
            V+   ++G +FATSA+R +RFLQILRM+ +DR+GGTW+LLGSVV+ H +ELIT  YIGF
Sbjct: 144 AVVSAKTQGNIFATSALRSLRFLQILRMVRMDRRGGTWKLLGSVVYAHSKELITAWYIGF 203

Query: 271 LGLIFSSYFVYLAEKDAVNESGRVEFGSYADALWWGVVTVTTIGYGDKVPQTWVGKTIAS 330
           L LIFSS+ VYL EKDA       EF +YADALWWG +T+TTIGYGDK P TW+G+ +++
Sbjct: 204 LVLIFSSFLVYLVEKDANK-----EFSTYADALWWGTITLTTIGYGDKTPLTWLGRLLSA 258

Query: 331 CFSVFAISFFALPAGILGSGFALKVQQKQRQKHFNRQIPAAASLIQTAWRCYAAENPDSS 390
            F++  ISFFALPAGILGSGFALKVQ++ RQKHF ++   AA+LIQ  WR YAA+    S
Sbjct: 259 GFALLGISFFALPAGILGSGFALKVQEQHRQKHFEKRRNPAANLIQCVWRSYAADEKSVS 318

Query: 391 --TWKIYIRKAPRSHTLLSPSPKP------------KKSVVVKKKKFKLDKDNGVTPGEK 436
             TWK +++     HT  SP+ K             K+ V +   + +  K    + G++
Sbjct: 319 IATWKPHLKAL---HT-CSPTKKEQGEASSSQKLSFKERVRMASPRGQSIKSRQASVGDR 374

Query: 437 MLTVPHITCDPPEERRLDHFSVDGYDSSVRKSPTL-LEVSMPH-FMRTNSFAEDLDLEGE 494
                 IT +    +    +S   ++   R  P+L L+ S P   +  ++     D+  E
Sbjct: 375 RSPSTDITAEGSPTKVQKSWS---FNDRTRFRPSLRLKSSQPKPVIDADTALGTDDVYDE 431

Query: 495 TLLTPITHISQLREHHRATIKVIRRMQYFVAKKKFQQARKPYDVRDVIEQYSQGHLNLMV 554
                   +  L    +  I+ IR M++ VAK+KF++  +PYDV+DVIEQYS GHL+++ 
Sbjct: 432 KGCQCDVSVEDLTPPLKTVIRAIRIMKFHVAKRKFKETLRPYDVKDVIEQYSAGHLDMLC 491

Query: 555 RIKELQRRLDQSIGKPSLFISVSEKSKDRGSN--------TIGARLNRVEDKVTQLDQRL 606
           RIK LQ R+DQ +GK    I+  +KS+++ +         ++  R+ +VE +V  ++ +L
Sbjct: 492 RIKSLQTRVDQILGKGQ--ITSDKKSREKITAEHETTDDLSMLGRVVKVEKQVQSIESKL 549

Query: 607 ALITDMLHQLL 617
             + D+  Q+L
Sbjct: 550 DCLLDIYQQVL 560


>gi242020843
          Length = 525

 Score =  429 bits (1102), Expect = e-117,   Method: Compositional matrix adjust.
 Identities = 237/520 (45%), Positives = 324/520 (62%), Gaps = 51/520 (9%)

Query: 95  STRRPVLARTHVQGRVYNFLERPTGWKCFVYHFAVFLIVLVCLIFSVLSTIEQYAALATG 154
           + RR    R  +Q RVYNFLERP G +  +YH  VF +V  CL  SV +TI++Y   A  
Sbjct: 12  ANRRDARYR-RLQTRVYNFLERPRGVQAILYHIIVFFVVFSCLALSVFATIKEYQVQAEI 70

Query: 155 TLFWMEIVLVVFFGTEYVVRLWSAGCRSKYVGLWGRLRFARKPISIIDLIVVVASMVVLC 214
            LF+MEI++VV+F  E+ +RLWS+GCRS+Y G  GRL+F ++P  I+D+I + AS+VVL 
Sbjct: 71  LLFYMEIIVVVWFSIEFFLRLWSSGCRSRYQGWLGRLKFLQRPFCIVDVITIAASLVVLS 130

Query: 215 VGSKGQVFATSAIRGIRFLQILRMLHVDRQGGTWRLLGSVVFIHRQELITTLYIGFLGLI 274
           VG  GQV A SA+RG+RF QILRM+ +DR+GGTW+LLGSVV+ HRQELITTLYIGFLGLI
Sbjct: 131 VGVNGQVMAASALRGLRFFQILRMVRMDRRGGTWKLLGSVVYAHRQELITTLYIGFLGLI 190

Query: 275 FSSYFVYLAEKDAVNESGRVEFGSYADALWWGVVTVTTIGYGDKVPQTWVGKTIASCFSV 334
           F+S+ VYLAEKDA  ++    F ++ADALWWGV+T+ T+GYGD VP TW GK IAS  ++
Sbjct: 191 FASFLVYLAEKDANPKN----FSNFADALWWGVITLCTVGYGDTVPATWQGKLIASFCAL 246

Query: 335 FAISFFALPAGILGSGFALKVQQKQRQKHFNRQIPAAASLIQTAWRCYAAENPDSS--TW 392
             ISFFALPAGILGSGFALKVQQ+QRQKH  R+   AA+LIQ  WRCYAA+    S  TW
Sbjct: 247 LGISFFALPAGILGSGFALKVQQQQRQKHMIRRRQPAATLIQCLWRCYAADEHSLSVATW 306

Query: 393 KIYIRKAPRSHTLLSPSPKPKKSVVVKKKKFKLDKDNG----VTPGEKMLTVPHITCDPP 448
           KI+    P   +++S S K   S V +    +  K       +T G   LT         
Sbjct: 307 KIHQIPLPSPPSMVSSSFKHNASFVSRLPTIRRHKSTSFHSPLTKGAAGLTRNSGDVRAS 366

Query: 449 EERRLDHFSVDGYDSSVRKSPTLLEVSMPHFMRTNSFAEDLDLEGETLLTPITHISQLRE 508
            +      +V   + +  + P  ++++  H                              
Sbjct: 367 SDNLGTSGNVQTLNGNEDEEPRYIQLTNQH------------------------------ 396

Query: 509 HHRATIKVIRRMQYFVAKKKFQQARKPYDVRDVIEQYSQGHLNLMVRIKELQRRLDQSIG 568
             +  I+ IR+++YFVA++KF++A KPYDV+DV+EQYS GH +L+ R + LQ RLDQ +G
Sbjct: 397 --KGAIRAIRKLKYFVARRKFREALKPYDVKDVMEQYSSGHADLLNRTRNLQYRLDQILG 454

Query: 569 KPSLFISVSEKSKDRGSNTI--GARLNRVEDKVTQLDQRL 606
           K         K+KD  ++ I   +R+ ++E +V  ++ +L
Sbjct: 455 KQ------GSKAKDVYASKISLASRVVKIERQVDDIENKL 488


>gi345304909
          Length = 923

 Score =  429 bits (1102), Expect = e-117,   Method: Compositional matrix adjust.
 Identities = 237/554 (42%), Positives = 335/554 (60%), Gaps = 38/554 (6%)

Query: 92  SIYSTRRPVLARTHVQGRVYNFLERPTGWKCFVYHFAVFLIVLVCLIFSVLSTIEQYAAL 151
           S  S RR    R  VQ  +YN LERP GW  F+YH  VFL+V  CLI SV STI ++  L
Sbjct: 81  SSQSCRRTAKYR-RVQNYLYNVLERPRGW-AFIYHAFVFLLVFGCLILSVFSTIPEHTKL 138

Query: 152 ATGTLFWMEIVLVVFFGTEYVVRLWSAGCRSKYVGLWGRLRFARKPISIIDLIVVVASMV 211
           A+  L  +E V++V FG E+++R+WSAGC  +Y G  GRLRFARKP  +ID IV++AS+ 
Sbjct: 139 ASSCLLILEFVMIVVFGLEFIIRIWSAGCCCRYRGWQGRLRFARKPFCVIDTIVLIASIA 198

Query: 212 VLCVGSKGQVFATSAIRGIRFLQILRMLHVDRQGGTWRLLGSVVFIHRQELITTLYIGFL 271
           V+   ++G +FATSA+R +RFLQILRM+ +DR+GGTW+LLGSVV+ H +ELIT  YIGFL
Sbjct: 199 VVSAKTQGNIFATSALRSLRFLQILRMVRMDRRGGTWKLLGSVVYAHSKELITAWYIGFL 258

Query: 272 GLIFSSYFVYLAEKDAVNESGRVEFGSYADALWWGVVTVTTIGYGDKVPQTWVGKTIASC 331
            LIFSS+ VYL EKDA       +F +YADALWWG +T+TTIGYGDK P TW+G+ +++ 
Sbjct: 259 VLIFSSFLVYLVEKDA-----NKQFSTYADALWWGTITLTTIGYGDKTPLTWLGRLLSAG 313

Query: 332 FSVFAISFFALPAGILGSGFALKVQQKQRQKHFNRQIPAAASLIQTAWRCYAAENPDSS- 390
           F++  ISFFALPAGILGSGFALKVQ++ RQKHF ++   AASLIQ  WR YAA+    S 
Sbjct: 314 FALLGISFFALPAGILGSGFALKVQEQHRQKHFEKRRNPAASLIQCVWRSYAADEKSVSI 373

Query: 391 -TWKIYIR---KAPRSHTLLSPSPKPKKSVVVKKKKFKLD---------------KDNGV 431
            TWK +++       ++ L +   K  +    +K   KL                K    
Sbjct: 374 ATWKPHLKALHTCSPTNKLCNNKQKLFRMYTSRKHSQKLSFKERVRMASPRGQSVKSRQP 433

Query: 432 TPGEKMLTVPHITCDPPEERRLDHFSVDGYDSSVRKSPTL-LEVSMPH-FMRTNSFAEDL 489
           + G++      IT +    +    +S   ++   R  P+L L+ S P   +  ++     
Sbjct: 434 SVGDRRSPSADITAEGSPTKVQKSWS---FNDRTRFRPSLRLKSSQPKPVIDADTALGTD 490

Query: 490 DLEGETLLTPITHISQLREHHRATIKVIRRMQYFVAKKKFQQARKPYDVRDVIEQYSQGH 549
           D+  E        +  L    +  I+ IR M++ VAK+KF++  +PYDV+DVIEQYS GH
Sbjct: 491 DIYDEKGCQCDVSVEDLTPPLKTVIRAIRIMKFHVAKRKFKETLRPYDVKDVIEQYSAGH 550

Query: 550 LNLMVRIKELQRRLDQSIGKPSLFISVSEKSKDRGSN------TIGARLNRVEDKVTQLD 603
           L+++ RIK LQ R+DQ +GK  +      + K+   N      ++  R+ +VE +V  ++
Sbjct: 551 LDMLCRIKSLQTRVDQILGKGQITTDKKNREKNTAENEATDDLSMLGRVVKVEKQVQSIE 610

Query: 604 QRLALITDMLHQLL 617
            +L  + D+  Q+L
Sbjct: 611 SKLDCLLDIYQQVL 624


>gi332824574
          Length = 942

 Score =  428 bits (1101), Expect = e-117,   Method: Compositional matrix adjust.
 Identities = 239/557 (42%), Positives = 340/557 (61%), Gaps = 42/557 (7%)

Query: 91  VSIYSTRRPVLARTHVQGRVYNFLERPTGWKCFVYHFAVFLIVLVCLIFSVLSTIEQYAA 150
            S  S RR V  R  VQ  +YN LERP GW  F+YH  VFL+V  CLI SV STI ++  
Sbjct: 97  TSSQSCRRNVKYR-RVQNYLYNVLERPRGW-AFIYHAFVFLLVFGCLILSVFSTIPEHTK 154

Query: 151 LATGTLFWMEIVLVVFFGTEYVVRLWSAGCRSKYVGLWGRLRFARKPISIIDLIVVVASM 210
           LA+  L  +E V++V FG E+++R+WSAGC  +Y G  GRLRFARKP  +ID IV++AS+
Sbjct: 155 LASSCLLILEFVMIVVFGLEFIIRIWSAGCCCRYRGWQGRLRFARKPFCVIDTIVLIASI 214

Query: 211 VVLCVGSKGQVFATSAIRGIRFLQILRMLHVDRQGGTWRLLGSVVFIHRQELITTLYIGF 270
            V+   ++G +FATSA+R +RFLQILRM+ +DR+GGTW+LLGSVV+ H +ELIT  YIGF
Sbjct: 215 AVVSAKTQGNIFATSALRSLRFLQILRMVRMDRRGGTWKLLGSVVYAHSKELITAWYIGF 274

Query: 271 LGLIFSSYFVYLAEKDAVNESGRVEFGSYADALWWGVVTVTTIGYGDKVPQTWVGKTIAS 330
           L LIFSS+ VYL EKDA       EF +YADALWWG +T+TTIGYGDK P TW+G+ +++
Sbjct: 275 LVLIFSSFLVYLVEKDANK-----EFSTYADALWWGTITLTTIGYGDKTPLTWLGRLLSA 329

Query: 331 CFSVFAISFFALPAGILGSGFALKVQQKQRQKHFNRQIPAAASLIQTAWRCYAAENPDSS 390
            F++  ISFFALPAGILGSGFALKVQ++ RQKHF ++   AA+LIQ  WR YAA+    S
Sbjct: 330 GFALLGISFFALPAGILGSGFALKVQEQHRQKHFEKRRNPAANLIQCVWRSYAADEKSVS 389

Query: 391 --TWKIYIR---KAPRSHTLLSPSPKPKKSVVVKKKKFKLD---------------KDNG 430
             TWK +++       ++   S   K  +    +K+  KL                K   
Sbjct: 390 IATWKPHLKALHTCSPTNKFCSNKQKLFRMYTSRKQSQKLSFKERVRMASPRGQSIKSRQ 449

Query: 431 VTPGEKMLTVPHITCDPPEERRLDHFSVDGYDSSVRKSPTL-LEVSMPH-FMRTNSFAED 488
            + G++      IT +    +    +S   ++   R  P+L L+ S P   +  ++    
Sbjct: 450 ASVGDRRSPSTDITAEGSPTKVQKSWS---FNDRTRFRPSLRLKSSQPKPVIDADTALGT 506

Query: 489 LDLEGETLLTPITHISQLREHHRATIKVIRRMQYFVAKKKFQQARKPYDVRDVIEQYSQG 548
            D+  E        +  L    +  I+ IR M++ VAK+KF++  +PYDV+DVIEQYS G
Sbjct: 507 DDVYDEKGCQCDVSVEDLTPPLKTVIRAIRIMKFHVAKRKFKETLRPYDVKDVIEQYSAG 566

Query: 549 HLNLMVRIKELQRRLDQSIGKPSLFISVSEKSKDRGSN--------TIGARLNRVEDKVT 600
           HL+++ RIK LQ R+DQ +GK    I+  +KS+++ +         ++  R+ +VE +V 
Sbjct: 567 HLDMLCRIKSLQTRVDQILGKGQ--ITSDKKSREKITAEHETTDDLSMLGRVVKVEKQVQ 624

Query: 601 QLDQRLALITDMLHQLL 617
            ++ +L  + D+  Q+L
Sbjct: 625 SIESKLDCLLDIYQQVL 641


>gi236461942
          Length = 942

 Score =  428 bits (1100), Expect = e-117,   Method: Compositional matrix adjust.
 Identities = 239/557 (42%), Positives = 340/557 (61%), Gaps = 42/557 (7%)

Query: 91  VSIYSTRRPVLARTHVQGRVYNFLERPTGWKCFVYHFAVFLIVLVCLIFSVLSTIEQYAA 150
            S  S RR V  R  VQ  +YN LERP GW  F+YH  VFL+V  CLI SV STI ++  
Sbjct: 97  TSSQSCRRNVKYR-RVQNYLYNVLERPRGW-AFIYHAFVFLLVFGCLILSVFSTIPEHTK 154

Query: 151 LATGTLFWMEIVLVVFFGTEYVVRLWSAGCRSKYVGLWGRLRFARKPISIIDLIVVVASM 210
           LA+  L  +E V++V FG E+++R+WSAGC  +Y G  GRLRFARKP  +ID IV++AS+
Sbjct: 155 LASSCLLILEFVMIVVFGLEFIIRIWSAGCCCRYRGWQGRLRFARKPFCVIDTIVLIASI 214

Query: 211 VVLCVGSKGQVFATSAIRGIRFLQILRMLHVDRQGGTWRLLGSVVFIHRQELITTLYIGF 270
            V+   ++G +FATSA+R +RFLQILRM+ +DR+GGTW+LLGSVV+ H +ELIT  YIGF
Sbjct: 215 AVVSAKTQGNIFATSALRSLRFLQILRMVRMDRRGGTWKLLGSVVYAHSKELITAWYIGF 274

Query: 271 LGLIFSSYFVYLAEKDAVNESGRVEFGSYADALWWGVVTVTTIGYGDKVPQTWVGKTIAS 330
           L LIFSS+ VYL EKDA       EF +YADALWWG +T+TTIGYGDK P TW+G+ +++
Sbjct: 275 LVLIFSSFLVYLVEKDANK-----EFSTYADALWWGTITLTTIGYGDKTPLTWLGRLLSA 329

Query: 331 CFSVFAISFFALPAGILGSGFALKVQQKQRQKHFNRQIPAAASLIQTAWRCYAAENPDSS 390
            F++  ISFFALPAGILGSGFALKVQ++ RQKHF ++   AA+LIQ  WR YAA+    S
Sbjct: 330 GFALLGISFFALPAGILGSGFALKVQEQHRQKHFEKRRNPAANLIQCVWRSYAADEKSVS 389

Query: 391 --TWKIYIR---KAPRSHTLLSPSPKPKKSVVVKKKKFKLD---------------KDNG 430
             TWK +++       ++   S   K  +    +K+  KL                K   
Sbjct: 390 IATWKPHLKALHTCSPTNKFCSNKQKLFRMYTSRKQSQKLSFKERVRMASPRGQSIKSRQ 449

Query: 431 VTPGEKMLTVPHITCDPPEERRLDHFSVDGYDSSVRKSPTL-LEVSMPH-FMRTNSFAED 488
            + G++      IT +    +    +S   ++   R  P+L L+ S P   +  ++    
Sbjct: 450 ASVGDRRSPSTDITAEGSPTKVQKSWS---FNDRTRFRPSLRLKSSQPKPVIDADTALGT 506

Query: 489 LDLEGETLLTPITHISQLREHHRATIKVIRRMQYFVAKKKFQQARKPYDVRDVIEQYSQG 548
            D+  E        +  L    +  I+ IR M++ VAK+KF++  +PYDV+DVIEQYS G
Sbjct: 507 DDVYDEKGCQCDVSVEDLTPPLKTVIRAIRIMKFHVAKRKFKETLRPYDVKDVIEQYSAG 566

Query: 549 HLNLMVRIKELQRRLDQSIGKPSLFISVSEKSKDRGSN--------TIGARLNRVEDKVT 600
           HL+++ RIK LQ R+DQ +GK    I+  +KS+++ +         ++  R+ +VE +V 
Sbjct: 567 HLDMLCRIKSLQTRVDQILGKGQ--ITSDKKSREKITAEHETTDDLSMLGRVVKVEKQVQ 624

Query: 601 QLDQRLALITDMLHQLL 617
            ++ +L  + D+  Q+L
Sbjct: 625 SIESKLDCLLDIYQQVL 641


>gi223711911
          Length = 953

 Score =  428 bits (1100), Expect = e-117,   Method: Compositional matrix adjust.
 Identities = 248/587 (42%), Positives = 353/587 (60%), Gaps = 69/587 (11%)

Query: 92  SIYSTRRPVLARTHVQGRVYNFLERPTGWKCF--VYHFAVFLIVLVCLIFSVLSTIEQYA 149
           ++ S R+  + +  ++   YNFLERP  +K +   YH   FL+V  CL+ SVLSTI  + 
Sbjct: 124 TVPSKRKSRMLQMRIEA--YNFLERP-NFKPYSIFYHTFTFLLVFGCLVLSVLSTIPNHM 180

Query: 150 ALATGTLFWMEIVLVVFFGTEYVVRLWSAGCRSKYVGLWGRLRFARKPISIIDLIVVVAS 209
             A   LF +E+++++ FG E  VR+WSAGCR +Y G  GR+RF +KP+ +ID+IVV++S
Sbjct: 181 EKANKILFIVEVLILILFGLELGVRIWSAGCRCRYQGFLGRMRFCKKPLCVIDIIVVMSS 240

Query: 210 MVVLCVGSKGQVFATSAIRGIRFLQILRMLHVDRQGGTWRLLGSVVFIHRQELITTLYIG 269
            VVLC+GS G +FA +A+R +RFLQILRM+ +DR+GG+W+LL SVV  H +ELIT  YIG
Sbjct: 241 FVVLCIGSNGHMFAATAMRSLRFLQILRMVRMDRRGGSWKLLSSVVRAHSKELITAWYIG 300

Query: 270 FLGLIFSSYFVYLAEKDAVNESGRVEFGSYADALWWGVVTVTTIGYGDKVPQTWVGKTIA 329
           FL LIF+S+ VY AEKD  ++    EF ++ADALWWG++T+TTIGYG+KVP TW+G+ IA
Sbjct: 301 FLALIFASFLVYQAEKDENSK----EFETFADALWWGLITLTTIGYGEKVPITWLGRLIA 356

Query: 330 SCFSVFAISFFALPAGILGSGFALKVQQKQRQKHFNRQIPAAASLIQTAWRCYAAENPDS 389
           S F++  ISFFALPAGILGSGFALKVQ++ RQKHF R+   AA L+Q  WRCYAA+    
Sbjct: 357 SVFAILGISFFALPAGILGSGFALKVQEQNRQKHFARRRMPAAYLLQCMWRCYAADKNSR 416

Query: 390 S--TWKIYIR------KAPRSHTLLSPSPKPKKSVVVKKKKFKLDKDNGVTPGEKMLTVP 441
           S  TWK ++R      K+ R     +PSP+  +    K ++    K   V+P       P
Sbjct: 417 SVATWKPHLRPQNTGKKSIRDKLKSNPSPRLSRRQTFKSRRGGSSKTTVVSP-------P 469

Query: 442 HITCDPPEERRLDHFSVDGYDSS---VRKSPTLLEVSMPHFMRTNSF---------AEDL 489
            +  +P          + GY +S   + KS +L E       R NS            D 
Sbjct: 470 GVGSEPITP------MLPGYSTSRNEIVKSQSLAERLTDRISRQNSIRVPWREKVTGADS 523

Query: 490 DLEGETLLTPI-THISQLREHHRATIKVIRRMQYFVAKKKFQQARKPYDVRDVIEQYSQG 548
           D    ++   + T +++L E H+  I+ IR M++FVA++KF++A +PYDV+DVIEQYS G
Sbjct: 524 DDSTSSITNLVETGLTELTEQHKVAIRAIRMMKFFVARRKFKEALRPYDVKDVIEQYSAG 583

Query: 549 HLNLMVRIKELQRRLDQSIGKPSLFISVSEKSKDRGSNT--------------IGARLNR 594
           H++++ RIK LQ R+D  +G  +   +V      RG+ T              I +RL+ 
Sbjct: 584 HVDMLSRIKLLQNRVDCILGIGTDGGAVGNT---RGTRTGEGHRGNFPKSPPSINSRLHS 640

Query: 595 VEDKVTQLDQRLALITDMLHQLLSLHGGSTPGSGGPPREGGAHITQP 641
           VE  V ++DQ+L    D + QLL     ++    G  R      TQP
Sbjct: 641 VEIDVKKVDQKL----DQVIQLL-----TSDKKNGKVRRKATVFTQP 678


>gi297291147
          Length = 942

 Score =  428 bits (1100), Expect = e-117,   Method: Compositional matrix adjust.
 Identities = 239/557 (42%), Positives = 340/557 (61%), Gaps = 42/557 (7%)

Query: 91  VSIYSTRRPVLARTHVQGRVYNFLERPTGWKCFVYHFAVFLIVLVCLIFSVLSTIEQYAA 150
            S  S RR V  R  VQ  +YN LERP GW  F+YH  VFL+V  CLI SV STI ++  
Sbjct: 97  TSSQSCRRNVKYR-RVQNYLYNVLERPRGW-AFIYHAFVFLLVFGCLILSVFSTIPEHTK 154

Query: 151 LATGTLFWMEIVLVVFFGTEYVVRLWSAGCRSKYVGLWGRLRFARKPISIIDLIVVVASM 210
           LA+  L  +E V++V FG E+++R+WSAGC  +Y G  GRLRFARKP  +ID IV++AS+
Sbjct: 155 LASSCLLILEFVMIVVFGLEFIIRIWSAGCCCRYRGWQGRLRFARKPFCVIDTIVLIASI 214

Query: 211 VVLCVGSKGQVFATSAIRGIRFLQILRMLHVDRQGGTWRLLGSVVFIHRQELITTLYIGF 270
            V+   ++G +FATSA+R +RFLQILRM+ +DR+GGTW+LLGSVV+ H +ELIT  YIGF
Sbjct: 215 AVVSAKTQGNIFATSALRSLRFLQILRMVRMDRRGGTWKLLGSVVYAHSKELITAWYIGF 274

Query: 271 LGLIFSSYFVYLAEKDAVNESGRVEFGSYADALWWGVVTVTTIGYGDKVPQTWVGKTIAS 330
           L LIFSS+ VYL EKDA       EF +YADALWWG +T+TTIGYGDK P TW+G+ +++
Sbjct: 275 LVLIFSSFLVYLVEKDANK-----EFSTYADALWWGTITLTTIGYGDKTPLTWLGRLLSA 329

Query: 331 CFSVFAISFFALPAGILGSGFALKVQQKQRQKHFNRQIPAAASLIQTAWRCYAAENPDSS 390
            F++  ISFFALPAGILGSGFALKVQ++ RQKHF ++   AA+LIQ  WR YAA+    S
Sbjct: 330 GFALLGISFFALPAGILGSGFALKVQEQHRQKHFEKRRNPAANLIQCVWRSYAADEKSVS 389

Query: 391 --TWKIYIR---KAPRSHTLLSPSPKPKKSVVVKKKKFKLD---------------KDNG 430
             TWK +++       ++   S   K  +    +K+  KL                K   
Sbjct: 390 IATWKPHLKALHTCSPTNKFCSNKQKLFRMYTSRKQSQKLSFKERVRMASPRGQSIKSRQ 449

Query: 431 VTPGEKMLTVPHITCDPPEERRLDHFSVDGYDSSVRKSPTL-LEVSMPH-FMRTNSFAED 488
            + G++      IT +    +    +S   ++   R  P+L L+ S P   +  ++    
Sbjct: 450 ASVGDRRSPSTDITAEGSPTKVQKSWS---FNDRTRFRPSLRLKSSQPKPVIDADTALGT 506

Query: 489 LDLEGETLLTPITHISQLREHHRATIKVIRRMQYFVAKKKFQQARKPYDVRDVIEQYSQG 548
            D+  E        +  L    +  I+ IR M++ VAK+KF++  +PYDV+DVIEQYS G
Sbjct: 507 DDVYDEKGCQCDVSVEDLTPPLKTVIRAIRIMKFHVAKRKFKETLRPYDVKDVIEQYSAG 566

Query: 549 HLNLMVRIKELQRRLDQSIGKPSLFISVSEKSKDRGSN--------TIGARLNRVEDKVT 600
           HL+++ RIK LQ R+DQ +GK    I+  +KS+++ +         ++  R+ +VE +V 
Sbjct: 567 HLDMLCRIKSLQTRVDQILGKGQ--ITSDKKSREKITAEHETTDDLSMLGRVVKVEKQVQ 624

Query: 601 QLDQRLALITDMLHQLL 617
            ++ +L  + D+  Q+L
Sbjct: 625 SIESKLDCLLDIYQQVL 641


>gi345778979
          Length = 949

 Score =  428 bits (1100), Expect = e-117,   Method: Compositional matrix adjust.
 Identities = 239/557 (42%), Positives = 340/557 (61%), Gaps = 42/557 (7%)

Query: 91  VSIYSTRRPVLARTHVQGRVYNFLERPTGWKCFVYHFAVFLIVLVCLIFSVLSTIEQYAA 150
            S  S RR V  R  VQ  +YN LERP GW  F+YH  VFL+V  CLI SV STI ++  
Sbjct: 104 TSSQSCRRNVKYR-RVQNYLYNVLERPRGW-AFIYHAFVFLLVFGCLILSVFSTIPEHTK 161

Query: 151 LATGTLFWMEIVLVVFFGTEYVVRLWSAGCRSKYVGLWGRLRFARKPISIIDLIVVVASM 210
           LA+  L  +E V++V FG E+++R+WSAGC  +Y G  GRLRFARKP  +ID IV++AS+
Sbjct: 162 LASSCLLILEFVMIVVFGLEFIIRIWSAGCCCRYRGWQGRLRFARKPFCVIDTIVLIASI 221

Query: 211 VVLCVGSKGQVFATSAIRGIRFLQILRMLHVDRQGGTWRLLGSVVFIHRQELITTLYIGF 270
            V+   ++G +FATSA+R +RFLQILRM+ +DR+GGTW+LLGSVV+ H +ELIT  YIGF
Sbjct: 222 AVVSAKTQGNIFATSALRSLRFLQILRMVRMDRRGGTWKLLGSVVYAHSKELITAWYIGF 281

Query: 271 LGLIFSSYFVYLAEKDAVNESGRVEFGSYADALWWGVVTVTTIGYGDKVPQTWVGKTIAS 330
           L LIFSS+ VYL EKDA       EF +YADALWWG +T+TTIGYGDK P TW+G+ +++
Sbjct: 282 LVLIFSSFLVYLVEKDANK-----EFSTYADALWWGTITLTTIGYGDKTPLTWLGRLLSA 336

Query: 331 CFSVFAISFFALPAGILGSGFALKVQQKQRQKHFNRQIPAAASLIQTAWRCYAAENPDSS 390
            F++  ISFFALPAGILGSGFALKVQ++ RQKHF ++   AA+LIQ  WR YAA+    S
Sbjct: 337 GFALLGISFFALPAGILGSGFALKVQEQHRQKHFEKRRNPAANLIQCVWRSYAADEKSVS 396

Query: 391 --TWKIYIR---KAPRSHTLLSPSPKPKKSVVVKKKKFKLD---------------KDNG 430
             TWK +++       ++   S   K  +    +K+  KL                K   
Sbjct: 397 IATWKPHLKALHTCSPTNKFCSNKQKLFRMYTSRKQSQKLSFKERVRMASPRGQSIKSRQ 456

Query: 431 VTPGEKMLTVPHITCDPPEERRLDHFSVDGYDSSVRKSPTL-LEVSMPH-FMRTNSFAED 488
            + G++      IT +    +    +S   ++   R  P+L L+ S P   +  ++    
Sbjct: 457 ASVGDRRSPSTDITAEGSPTKVQKSWS---FNDRTRFRPSLRLKSSQPKPVIDADTALGT 513

Query: 489 LDLEGETLLTPITHISQLREHHRATIKVIRRMQYFVAKKKFQQARKPYDVRDVIEQYSQG 548
            D+  E        +  L    +  I+ IR M++ VAK+KF++  +PYDV+DVIEQYS G
Sbjct: 514 DDVYDEKGCQCDVSVEDLTPPLKTVIRAIRIMKFHVAKRKFKETLRPYDVKDVIEQYSAG 573

Query: 549 HLNLMVRIKELQRRLDQSIGKPSLFISVSEKSKDRGSN--------TIGARLNRVEDKVT 600
           HL+++ RIK LQ R+DQ +GK    I+  +KS+++ +         ++  R+ +VE +V 
Sbjct: 574 HLDMLCRIKSLQTRVDQILGKGQ--ITSDKKSREKITAEHETPDDLSMLGRVVKVEKQVQ 631

Query: 601 QLDQRLALITDMLHQLL 617
            ++ +L  + D+  Q+L
Sbjct: 632 SIESKLDCLLDIYQQVL 648


>gi332244000
          Length = 942

 Score =  428 bits (1100), Expect = e-117,   Method: Compositional matrix adjust.
 Identities = 239/557 (42%), Positives = 340/557 (61%), Gaps = 42/557 (7%)

Query: 91  VSIYSTRRPVLARTHVQGRVYNFLERPTGWKCFVYHFAVFLIVLVCLIFSVLSTIEQYAA 150
            S  S RR V  R  VQ  +YN LERP GW  F+YH  VFL+V  CLI SV STI ++  
Sbjct: 97  TSSQSCRRNVKYR-RVQNYLYNVLERPRGW-AFIYHAFVFLLVFGCLILSVFSTIPEHTK 154

Query: 151 LATGTLFWMEIVLVVFFGTEYVVRLWSAGCRSKYVGLWGRLRFARKPISIIDLIVVVASM 210
           LA+  L  +E V++V FG E+++R+WSAGC  +Y G  GRLRFARKP  +ID IV++AS+
Sbjct: 155 LASSCLLILEFVMIVVFGLEFIIRIWSAGCCCRYRGWQGRLRFARKPFCVIDTIVLIASI 214

Query: 211 VVLCVGSKGQVFATSAIRGIRFLQILRMLHVDRQGGTWRLLGSVVFIHRQELITTLYIGF 270
            V+   ++G +FATSA+R +RFLQILRM+ +DR+GGTW+LLGSVV+ H +ELIT  YIGF
Sbjct: 215 AVVSAKTQGNIFATSALRSLRFLQILRMVRMDRRGGTWKLLGSVVYAHSKELITAWYIGF 274

Query: 271 LGLIFSSYFVYLAEKDAVNESGRVEFGSYADALWWGVVTVTTIGYGDKVPQTWVGKTIAS 330
           L LIFSS+ VYL EKDA       EF +YADALWWG +T+TTIGYGDK P TW+G+ +++
Sbjct: 275 LVLIFSSFLVYLVEKDANK-----EFSTYADALWWGTITLTTIGYGDKTPLTWLGRLLSA 329

Query: 331 CFSVFAISFFALPAGILGSGFALKVQQKQRQKHFNRQIPAAASLIQTAWRCYAAENPDSS 390
            F++  ISFFALPAGILGSGFALKVQ++ RQKHF ++   AA+LIQ  WR YAA+    S
Sbjct: 330 GFALLGISFFALPAGILGSGFALKVQEQHRQKHFEKRRNPAANLIQCVWRSYAADEKSVS 389

Query: 391 --TWKIYIR---KAPRSHTLLSPSPKPKKSVVVKKKKFKLD---------------KDNG 430
             TWK +++       ++   S   K  +    +K+  KL                K   
Sbjct: 390 IATWKPHLKALHTCSPTNKFCSNKQKLFRMYTSRKQSQKLSFKERVRMASPRGQSIKSRQ 449

Query: 431 VTPGEKMLTVPHITCDPPEERRLDHFSVDGYDSSVRKSPTL-LEVSMPH-FMRTNSFAED 488
            + G++      IT +    +    +S   ++   R  P+L L+ S P   +  ++    
Sbjct: 450 ASVGDRRSPSTDITAEGSPTKVQKSWS---FNDRTRFRPSLRLKSSQPKPVIDADTALGT 506

Query: 489 LDLEGETLLTPITHISQLREHHRATIKVIRRMQYFVAKKKFQQARKPYDVRDVIEQYSQG 548
            D+  E        +  L    +  I+ IR M++ VAK+KF++  +PYDV+DVIEQYS G
Sbjct: 507 DDVYDEKGCQCDVSVEDLTPPLKTVIRAIRIMKFHVAKRKFKETLRPYDVKDVIEQYSAG 566

Query: 549 HLNLMVRIKELQRRLDQSIGKPSLFISVSEKSKDRGSN--------TIGARLNRVEDKVT 600
           HL+++ RIK LQ R+DQ +GK    I+  +KS+++ +         ++  R+ +VE +V 
Sbjct: 567 HLDMLCRIKSLQTRVDQILGKGQ--ITSDKKSREKITAEHETTDDLSMLGRVVKVEKQVQ 624

Query: 601 QLDQRLALITDMLHQLL 617
            ++ +L  + D+  Q+L
Sbjct: 625 SIESKLDCLLDIYQQVL 641


>gi341887125
          Length = 754

 Score =  427 bits (1099), Expect = e-117,   Method: Compositional matrix adjust.
 Identities = 248/600 (41%), Positives = 354/600 (59%), Gaps = 57/600 (9%)

Query: 106 VQGRVYNFLERPTGWKCFVYHFAVFLIVLVCLIFSVLSTIEQYAALATGTLFWMEIVLVV 165
           +Q +++NFLERP GWK   YH AV L+VL+CL  SV ST+  +   AT  L+++EIV V+
Sbjct: 133 MQNKMHNFLERPRGWKAASYHLAVLLMVLMCLALSVFSTMPDFEVKATIVLYYLEIVFVI 192

Query: 166 FFGTEYVVRLWSAGCRSKYVGLWGRLRFARKPISIIDLIVVVASMVVLCVGSKGQVFATS 225
           +  TEY+ R+WSAGCRS+Y G+ GR+RFA     +ID+IV++AS+ VLC+G+ GQVFA S
Sbjct: 193 WLATEYICRVWSAGCRSRYRGISGRIRFATSAYCVIDIIVILASITVLCIGATGQVFAAS 252

Query: 226 AIRGIRFLQILRMLHVDRQGGTWRLLGSVVFIHRQELITTLYIGFLGLIFSSYFVYLAEK 285
           AIRG+RF QILRML +DR+ GTW+LLGSVV+ HRQEL+TT+YIGFLGLIFSS+ VYL EK
Sbjct: 253 AIRGLRFFQILRMLRIDRRAGTWKLLGSVVWAHRQELLTTVYIGFLGLIFSSFLVYLCEK 312

Query: 286 DAVNESGRVEFGSYADALWWGVVTVTTIGYGDKVPQTWVGKTIASCFSVFAISFFALPAG 345
           +  +     ++ ++ADALWWGV+T++T+GYGDK P+TW GK IA+  ++  ISFFALPAG
Sbjct: 313 NTND-----KYQTFADALWWGVITLSTVGYGDKTPETWPGKIIAAFCALLGISFFALPAG 367

Query: 346 ILGSGFALKVQQKQRQKHFNRQIPAAASLIQTAWRCYAA--ENPDSSTWKIYIRKAPRSH 403
           ILGSGFALKVQQ QRQKH  R+   AA LIQ  WR Y+A  E+   +TWK+++ +     
Sbjct: 368 ILGSGFALKVQQHQRQKHLIRRRIPAARLIQCLWRHYSAAPESTSLATWKVHLARELPPI 427

Query: 404 TLLSPSPKPKKSVVV-------KKKKF------------KLDKDNGVTPG----EKMLTV 440
              +P+     + ++       K K+F             +    G +       K L+V
Sbjct: 428 VKFTPNGSNNATGLINRLRQSTKSKEFFQCIHHTFYSGSPISNLQGTSTNSQSTSKNLSV 487

Query: 441 PHI--------TCDPPEERRLDHFSVD-GYDSSVRKSPT--LLEVSMPHFMRTNSFAEDL 489
           P +        T D  E  +L       G+ +  + S +    + SM     +      L
Sbjct: 488 PRVHDTISLVSTSDISEIEQLGALGFSLGWKAKSKYSGSRKAADDSMIQTRMSAPSNAHL 547

Query: 490 DLEGETLLTPITHISQLREHHRATIKVIRRMQYFVAKKKFQQARKPYDVRDVIEQYSQGH 549
           D E      P T I +L    +  ++ IRR+Q  VA++KF++A KPYDV+DVIEQYS GH
Sbjct: 548 DEEENIGYQPQT-IEELTPALKNCVRAIRRIQLLVARRKFKEALKPYDVKDVIEQYSAGH 606

Query: 550 LNLMVRIKELQRRLDQSIGKPSLFISVSEKSKDRGSNTIGARLNRVEDKVTQLDQRLALI 609
           ++L  R+K +Q +LD   GK        EK   + S  +  R+  +E  V ++D++L ++
Sbjct: 607 VDLQSRVKTVQAKLDVICGKN------IEKLDPKIS--MYNRIATLETTVGKMDKKLDMM 658

Query: 610 TDMLH------QLLSLHGGSTPGSGGPPREGGAHITQPCGSGGSVDPELFLPSNTLPTYE 663
            ++L       ++ S    S       P  G   +T+   S  S D E+F   +  P Y+
Sbjct: 659 VELLMGRQAAARVFS-QNTSPRNEVSEPNSGRNDLTRSRRSMASTDMEMFTARSHSPGYQ 717


>gi296198557
          Length = 942

 Score =  427 bits (1099), Expect = e-117,   Method: Compositional matrix adjust.
 Identities = 239/557 (42%), Positives = 340/557 (61%), Gaps = 42/557 (7%)

Query: 91  VSIYSTRRPVLARTHVQGRVYNFLERPTGWKCFVYHFAVFLIVLVCLIFSVLSTIEQYAA 150
            S  S RR V  R  VQ  +YN LERP GW  F+YH  VFL+V  CLI SV STI ++  
Sbjct: 97  TSSQSCRRNVKYR-RVQNYLYNVLERPRGW-AFIYHAFVFLLVFGCLILSVFSTIPEHTK 154

Query: 151 LATGTLFWMEIVLVVFFGTEYVVRLWSAGCRSKYVGLWGRLRFARKPISIIDLIVVVASM 210
           LA+  L  +E V++V FG E+++R+WSAGC  +Y G  GRLRFARKP  +ID IV++AS+
Sbjct: 155 LASSCLLILEFVMIVVFGLEFIIRIWSAGCCCRYRGWQGRLRFARKPFCVIDTIVLIASI 214

Query: 211 VVLCVGSKGQVFATSAIRGIRFLQILRMLHVDRQGGTWRLLGSVVFIHRQELITTLYIGF 270
            V+   ++G +FATSA+R +RFLQILRM+ +DR+GGTW+LLGSVV+ H +ELIT  YIGF
Sbjct: 215 AVVSAKTQGNIFATSALRSLRFLQILRMVRMDRRGGTWKLLGSVVYAHSKELITAWYIGF 274

Query: 271 LGLIFSSYFVYLAEKDAVNESGRVEFGSYADALWWGVVTVTTIGYGDKVPQTWVGKTIAS 330
           L LIFSS+ VYL EKDA       EF +YADALWWG +T+TTIGYGDK P TW+G+ +++
Sbjct: 275 LVLIFSSFLVYLVEKDANK-----EFSTYADALWWGTITLTTIGYGDKTPLTWLGRLLSA 329

Query: 331 CFSVFAISFFALPAGILGSGFALKVQQKQRQKHFNRQIPAAASLIQTAWRCYAAENPDSS 390
            F++  ISFFALPAGILGSGFALKVQ++ RQKHF ++   AA+LIQ  WR YAA+    S
Sbjct: 330 GFALLGISFFALPAGILGSGFALKVQEQHRQKHFEKRRNPAANLIQCVWRSYAADEKSVS 389

Query: 391 --TWKIYIR---KAPRSHTLLSPSPKPKKSVVVKKKKFKLD---------------KDNG 430
             TWK +++       ++   S   K  +    +K+  KL                K   
Sbjct: 390 IATWKPHLKALHTCSPTNKFCSNKQKLFRMYTSRKQSQKLSFKERVRMASPRGQSIKSRQ 449

Query: 431 VTPGEKMLTVPHITCDPPEERRLDHFSVDGYDSSVRKSPTL-LEVSMPH-FMRTNSFAED 488
            + G++      IT +    +    +S   ++   R  P+L L+ S P   +  ++    
Sbjct: 450 ASVGDRRSPSTDITAEGSPTKVQKSWS---FNDRTRFRPSLRLKSSQPKPVIDADTALGT 506

Query: 489 LDLEGETLLTPITHISQLREHHRATIKVIRRMQYFVAKKKFQQARKPYDVRDVIEQYSQG 548
            D+  E        +  L    +  I+ IR M++ VAK+KF++  +PYDV+DVIEQYS G
Sbjct: 507 DDVYDEKGCQCDVSVEDLTPPLKTVIRAIRIMKFHVAKRKFKETLRPYDVKDVIEQYSAG 566

Query: 549 HLNLMVRIKELQRRLDQSIGKPSLFISVSEKSKDRGSN--------TIGARLNRVEDKVT 600
           HL+++ RIK LQ R+DQ +GK    I+  +KS+++ +         ++  R+ +VE +V 
Sbjct: 567 HLDMLCRIKSLQTRVDQILGKGQ--ITSDKKSREKITAEHETTDDLSMLGRVVKVEKQVQ 624

Query: 601 QLDQRLALITDMLHQLL 617
            ++ +L  + D+  Q+L
Sbjct: 625 SIESKLDCLLDIYQQVL 641


>gi224496060
          Length = 992

 Score =  427 bits (1099), Expect = e-117,   Method: Compositional matrix adjust.
 Identities = 248/587 (42%), Positives = 353/587 (60%), Gaps = 69/587 (11%)

Query: 92  SIYSTRRPVLARTHVQGRVYNFLERPTGWKCF--VYHFAVFLIVLVCLIFSVLSTIEQYA 149
           ++ S R+  + +  ++   YNFLERP  +K +   YH   FL+V  CL+ SVLSTI  + 
Sbjct: 124 TVPSKRKSRMLQMRIEA--YNFLERP-NFKPYSIFYHTFTFLLVFGCLVLSVLSTIPNHM 180

Query: 150 ALATGTLFWMEIVLVVFFGTEYVVRLWSAGCRSKYVGLWGRLRFARKPISIIDLIVVVAS 209
             A   LF +E+++++ FG E  VR+WSAGCR +Y G  GR+RF +KP+ +ID+IVV++S
Sbjct: 181 EKANKILFIVEVLILILFGLELGVRIWSAGCRCRYQGFLGRMRFCKKPLCVIDIIVVMSS 240

Query: 210 MVVLCVGSKGQVFATSAIRGIRFLQILRMLHVDRQGGTWRLLGSVVFIHRQELITTLYIG 269
            VVLC+GS G +FA +A+R +RFLQILRM+ +DR+GG+W+LL SVV  H +ELIT  YIG
Sbjct: 241 FVVLCIGSNGHMFAATAMRSLRFLQILRMVRMDRRGGSWKLLSSVVRAHSKELITAWYIG 300

Query: 270 FLGLIFSSYFVYLAEKDAVNESGRVEFGSYADALWWGVVTVTTIGYGDKVPQTWVGKTIA 329
           FL LIF+S+ VY AEKD  ++    EF ++ADALWWG++T+TTIGYG+KVP TW+G+ IA
Sbjct: 301 FLALIFASFLVYQAEKDENSK----EFETFADALWWGLITLTTIGYGEKVPITWLGRLIA 356

Query: 330 SCFSVFAISFFALPAGILGSGFALKVQQKQRQKHFNRQIPAAASLIQTAWRCYAAENPDS 389
           S F++  ISFFALPAGILGSGFALKVQ++ RQKHF R+   AA L+Q  WRCYAA+    
Sbjct: 357 SVFAILGISFFALPAGILGSGFALKVQEQNRQKHFARRRMPAAYLLQCMWRCYAADKNSR 416

Query: 390 S--TWKIYIR------KAPRSHTLLSPSPKPKKSVVVKKKKFKLDKDNGVTPGEKMLTVP 441
           S  TWK ++R      K+ R     +PSP+  +    K ++    K   V+P       P
Sbjct: 417 SVATWKPHLRPQNTGKKSIRDKLKSNPSPRLSRRQTFKSRRGGSSKTTVVSP-------P 469

Query: 442 HITCDPPEERRLDHFSVDGYDSS---VRKSPTLLEVSMPHFMRTNSF---------AEDL 489
            +  +P          + GY +S   + KS +L E       R NS            D 
Sbjct: 470 GVGSEPITP------MLPGYSTSRNEIVKSQSLAERLTDRISRQNSIRVPWREKVTGADS 523

Query: 490 DLEGETLLTPI-THISQLREHHRATIKVIRRMQYFVAKKKFQQARKPYDVRDVIEQYSQG 548
           D    ++   + T +++L E H+  I+ IR M++FVA++KF++A +PYDV+DVIEQYS G
Sbjct: 524 DDSTSSITNLVETGLTELTEQHKVAIRAIRMMKFFVARRKFKEALRPYDVKDVIEQYSAG 583

Query: 549 HLNLMVRIKELQRRLDQSIGKPSLFISVSEKSKDRGSNT--------------IGARLNR 594
           H++++ RIK LQ R+D  +G  +   +V      RG+ T              I +RL+ 
Sbjct: 584 HVDMLSRIKLLQNRVDCILGIGTDGGAVGNT---RGTRTGEGHRGNFPKSPPSINSRLHS 640

Query: 595 VEDKVTQLDQRLALITDMLHQLLSLHGGSTPGSGGPPREGGAHITQP 641
           VE  V ++DQ+L    D + QLL     ++    G  R      TQP
Sbjct: 641 VEIDVKKVDQKL----DQVIQLL-----TSDKKNGKVRRKATVFTQP 678


>gi344264732
          Length = 943

 Score =  427 bits (1098), Expect = e-117,   Method: Compositional matrix adjust.
 Identities = 242/564 (42%), Positives = 342/564 (60%), Gaps = 44/564 (7%)

Query: 91  VSIYSTRRPVLARTHVQGRVYNFLERPTGWKCFVYHFAVFLIVLVCLIFSVLSTIEQYAA 150
            S  S RR V  R  VQ  +YN LERP GW  F+YH  VFL+V  CLI SV STI ++  
Sbjct: 98  TSSQSCRRNVKYR-RVQNYLYNVLERPRGW-AFIYHAFVFLLVFGCLILSVFSTIPEHTK 155

Query: 151 LATGTLFWMEIVLVVFFGTEYVVRLWSAGCRSKYVGLWGRLRFARKPISIIDLIVVVASM 210
           LA+  L  +E V++V FG E+++R+WSAGC  +Y G  GRLRFARKP  +ID IV++AS+
Sbjct: 156 LASSCLLILEFVMIVVFGLEFIIRIWSAGCCCRYRGWQGRLRFARKPFCVIDTIVLIASI 215

Query: 211 VVLCVGSKGQVFATSAIRGIRFLQILRMLHVDRQGGTWRLLGSVVFIHRQELITTLYIGF 270
            V+   ++G +FATSA+R +RFLQILRM+ +DR+GGTW+LLGSVV+ H +ELIT  YIGF
Sbjct: 216 AVVSAKTQGNIFATSALRSLRFLQILRMVRMDRRGGTWKLLGSVVYAHSKELITAWYIGF 275

Query: 271 LGLIFSSYFVYLAEKDAVNESGRVEFGSYADALWWGVVTVTTIGYGDKVPQTWVGKTIAS 330
           L LIFSS+ VYL EKDA       EF +YADALWWG +T+TTIGYGDK P TW+G+ +++
Sbjct: 276 LVLIFSSFLVYLVEKDANK-----EFSTYADALWWGTITLTTIGYGDKTPLTWLGRLLSA 330

Query: 331 CFSVFAISFFALPAGILGSGFALKVQQKQRQKHFNRQIPAAASLIQTAWRCYAAENPDSS 390
            F++  ISFFALPAGILGSGFALKVQ++ RQKHF ++   AA+LIQ  WR YAA+    S
Sbjct: 331 GFALLGISFFALPAGILGSGFALKVQEQHRQKHFEKRRNPAANLIQCVWRSYAADEKSVS 390

Query: 391 --TWKIYIR---KAPRSHTLLSPSPKPKKSVVVKKKKFKLD---------------KDNG 430
             TWK +++       ++   S   K  +    +K+  KL                K   
Sbjct: 391 IATWKPHLKALHTCSPTNKFCSNKQKLFRVYTSRKQSQKLSFKERVRMASPRGQSIKSRQ 450

Query: 431 VTPGEKMLTVPHITCDPPEERRLDHFSVDGYDSSVRKSPTL-LEVSMPH-FMRTNSFAED 488
            + G++      IT +    +    +S   ++   R  P+L L+ S P   +  ++    
Sbjct: 451 ASVGDRRSPSTDITAEGSPTKVQKSWS---FNDRTRFRPSLRLKSSQPKPVIDADTALGT 507

Query: 489 LDLEGETLLTPITHISQLREHHRATIKVIRRMQYFVAKKKFQQARKPYDVRDVIEQYSQG 548
            D+  E        +  L    +  I+ IR M++ VAK+KF++  +PYDV+DVIEQYS G
Sbjct: 508 DDVYDEKGCQCDVSVEDLTPPLKTVIRAIRIMKFHVAKRKFKETLRPYDVKDVIEQYSAG 567

Query: 549 HLNLMVRIKELQRRLDQSIGKPSLFISVSEKSKDR--------GSNTIGARLNRVEDKVT 600
           HL+++ RIK LQ R+DQ +GK    I+  +KS+++           ++  R+ +VE +V 
Sbjct: 568 HLDMLCRIKSLQTRVDQILGKGQ--ITSDKKSREKIMAEHETTDDLSMLGRVVKVEKQVQ 625

Query: 601 QLDQRLALITDMLHQLLSLHGGST 624
            ++ +L  + D+  Q+  L  GST
Sbjct: 626 SIESKLDCLLDIYQQV--LRKGST 647


>gi345304913
          Length = 932

 Score =  427 bits (1098), Expect = e-117,   Method: Compositional matrix adjust.
 Identities = 241/567 (42%), Positives = 341/567 (60%), Gaps = 55/567 (9%)

Query: 92  SIYSTRRPVLARTHVQGRVYNFLERPTGWKCFVYHFAVFLIVLVCLIFSVLSTIEQYAAL 151
           S  S RR    R  VQ  +YN LERP GW  F+YH  VFL+V  CLI SV STI ++  L
Sbjct: 81  SSQSCRRTAKYR-RVQNYLYNVLERPRGW-AFIYHAFVFLLVFGCLILSVFSTIPEHTKL 138

Query: 152 ATGTLFWMEIVLVVFFGTEYVVRLWSAGCRSKYVGLWGRLRFARKPISIIDLIVVVASMV 211
           A+  L  +E V++V FG E+++R+WSAGC  +Y G  GRLRFARKP  +ID IV++AS+ 
Sbjct: 139 ASSCLLILEFVMIVVFGLEFIIRIWSAGCCCRYRGWQGRLRFARKPFCVIDTIVLIASIA 198

Query: 212 VLCVGSKGQVFATSAIRGIRFLQILRMLHVDRQGGTWRLLGSVVFIHRQELITTLYIGFL 271
           V+   ++G +FATSA+R +RFLQILRM+ +DR+GGTW+LLGSVV+ H +ELIT  YIGFL
Sbjct: 199 VVSAKTQGNIFATSALRSLRFLQILRMVRMDRRGGTWKLLGSVVYAHSKELITAWYIGFL 258

Query: 272 GLIFSSYFVYLAEKDAVNESGRVEFGSYADALWWGVVTVTTIGYGDKVPQTWVGKTIASC 331
            LIFSS+ VYL EKDA       +F +YADALWWG +T+TTIGYGDK P TW+G+ +++ 
Sbjct: 259 VLIFSSFLVYLVEKDA-----NKQFSTYADALWWGTITLTTIGYGDKTPLTWLGRLLSAG 313

Query: 332 FSVFAISFFALPAGILGSGFALKVQQKQRQKHFNRQIPAAASLIQTAWRCYAAENPDSS- 390
           F++  ISFFALPAGILGSGFALKVQ++ RQKHF ++   AASLIQ  WR YAA+    S 
Sbjct: 314 FALLGISFFALPAGILGSGFALKVQEQHRQKHFEKRRNPAASLIQCVWRSYAADEKSVSI 373

Query: 391 -TWKIYIRKAPRSHTLLSPSPKPK------KSVVVKKKKFKL-------------DKDNG 430
            TWK +++     HT  SP+ K +      K    K+K F++             ++   
Sbjct: 374 ATWKPHLKAL---HT-CSPTKKEQGETTSSKLCNNKQKLFRMYTSRKHSQKLSFKERVRM 429

Query: 431 VTP------------GEKMLTVPHITCDPPEERRLDHFSVDGYDSSVRKSPTL-LEVSMP 477
            +P            G++      IT +    +    +S   ++   R  P+L L+ S P
Sbjct: 430 ASPRGQSVKSRQPSVGDRRSPSADITAEGSPTKVQKSWS---FNDRTRFRPSLRLKSSQP 486

Query: 478 H-FMRTNSFAEDLDLEGETLLTPITHISQLREHHRATIKVIRRMQYFVAKKKFQQARKPY 536
              +  ++     D+  E        +  L    +  I+ IR M++ VAK+KF++  +PY
Sbjct: 487 KPVIDADTALGTDDIYDEKGCQCDVSVEDLTPPLKTVIRAIRIMKFHVAKRKFKETLRPY 546

Query: 537 DVRDVIEQYSQGHLNLMVRIKELQRRLDQSIGKPSLFISVSEKSKDRGSN------TIGA 590
           DV+DVIEQYS GHL+++ RIK LQ R+DQ +GK  +      + K+   N      ++  
Sbjct: 547 DVKDVIEQYSAGHLDMLCRIKSLQTRVDQILGKGQITTDKKNREKNTAENEATDDLSMLG 606

Query: 591 RLNRVEDKVTQLDQRLALITDMLHQLL 617
           R+ +VE +V  ++ +L  + D+  Q+L
Sbjct: 607 RVVKVEKQVQSIESKLDCLLDIYQQVL 633


>gi348585130
          Length = 992

 Score =  427 bits (1097), Expect = e-116,   Method: Compositional matrix adjust.
 Identities = 240/562 (42%), Positives = 338/562 (60%), Gaps = 51/562 (9%)

Query: 95  STRRPVLARTHVQGRVYNFLERPTGWKCFVYHFAVFLIVLVCLIFSVLSTIEQYAALATG 154
           S RR    R  VQ  +YN LERP GW  FVYH  VFL+V  CLI SV STI ++  LA+ 
Sbjct: 143 SCRRNAKYR-RVQNYLYNVLERPRGW-AFVYHAFVFLLVFGCLILSVFSTIPEHTKLASS 200

Query: 155 TLFWMEIVLVVFFGTEYVVRLWSAGCRSKYVGLWGRLRFARKPISIIDLIVVVASMVVLC 214
            L  +E V++V FG E+++R+WSAGC  +Y G  GRLRFARKP  +ID IV++AS+ V+ 
Sbjct: 201 CLLILEFVMIVVFGLEFIIRIWSAGCCCRYRGWQGRLRFARKPFCVIDTIVLIASIAVVS 260

Query: 215 VGSKGQVFATSAIRGIRFLQILRMLHVDRQGGTWRLLGSVVFIHRQELITTLYIGFLGLI 274
             ++G +FATSA+R +RFLQILRM+ +DR+GGTW+LLGSVV+ H +ELIT  YIGFL LI
Sbjct: 261 AKTQGNIFATSALRSLRFLQILRMVRMDRRGGTWKLLGSVVYAHSKELITAWYIGFLVLI 320

Query: 275 FSSYFVYLAEKDAVNESGRVEFGSYADALWWGVVTVTTIGYGDKVPQTWVGKTIASCFSV 334
           FSS+ VYL EKDA       EF +YADALWWG +T+TTIGYGDK P TW+G+ +++ F++
Sbjct: 321 FSSFLVYLVEKDANK-----EFSTYADALWWGTITLTTIGYGDKTPLTWLGRLLSAGFAL 375

Query: 335 FAISFFALPAGILGSGFALKVQQKQRQKHFNRQIPAAASLIQTAWRCYAAENPDSS--TW 392
             ISFFALPAGILGSGFALKVQ++ RQKHF ++   AA+LIQ  WR YAA+    S  TW
Sbjct: 376 LGISFFALPAGILGSGFALKVQEQHRQKHFEKRRNPAANLIQCVWRSYAADEKSVSIATW 435

Query: 393 KIYIRK------------APRSHTLLSPSPKPKKSVVVKKKKFKLD-------------- 426
           K +++                S  L S   K  +    +K+  KL               
Sbjct: 436 KPHLKALHTCSPTKKEQGEATSSKLCSNKQKLFRMYTSRKQSQKLSFKERVRMASPRGQS 495

Query: 427 -KDNGVTPGEKMLTVPHITCDPPEERRLDHFSVDGYDSSVRKSPTL-LEVSMPH-FMRTN 483
            K    + G++      IT +    +    +S   ++   R  P+L L+ S P   +  +
Sbjct: 496 IKSRQASVGDRRSPSTDITAEGSPTKVQKSWS---FNDRTRFRPSLRLKSSQPKPVIDAD 552

Query: 484 SFAEDLDLEGETLLTPITHISQLREHHRATIKVIRRMQYFVAKKKFQQARKPYDVRDVIE 543
           +     D+  E        +  L    +  I+ IR M++ VAK+KF++  +PYDV+DVIE
Sbjct: 553 TALGTEDVYDEKGCQCDVSVEDLTPPLKTVIRAIRIMKFHVAKRKFKETLRPYDVKDVIE 612

Query: 544 QYSQGHLNLMVRIKELQRRLDQSIGKPSLFISVSEKSKDRGSN--------TIGARLNRV 595
           QYS GHL+++ RIK LQ R+DQ +GK    I+  +KS+++ +         ++  R+ +V
Sbjct: 613 QYSAGHLDMLCRIKSLQTRVDQILGKGQ--ITSDKKSREKITAEQETTDDLSMLGRVVKV 670

Query: 596 EDKVTQLDQRLALITDMLHQLL 617
           E +V  ++ +L  + D+  Q+L
Sbjct: 671 EKQVQSIESKLDCLLDIYQQVL 692


>gi296484286
          Length = 811

 Score =  427 bits (1097), Expect = e-116,   Method: Compositional matrix adjust.
 Identities = 246/571 (43%), Positives = 347/571 (60%), Gaps = 62/571 (10%)

Query: 95  STRRPVLARTHVQGRVYNFLERPTGWKCFVYHFAVFLIVLVCLIFSVLSTIEQYAALATG 154
           + RR V  R  +Q  +YN LERP GW  FVYH  VFL+V  CLI SV STI ++  LA+ 
Sbjct: 104 NCRRNVKYR-RLQNYLYNVLERPRGW-AFVYHAFVFLLVFGCLILSVFSTIPEHTKLASS 161

Query: 155 TLFWMEIVLVVFFGTEYVVRLWSAGCRSKYVGLWGRLRFARKPISIIDLIVVVASMVVLC 214
            L  +E V++V FG E+++R+WSAGC  +Y G  GRLRFARKP  +ID IV++AS+ V+ 
Sbjct: 162 CLLILEFVMIVVFGLEFIIRIWSAGCCCRYRGWQGRLRFARKPFCVIDTIVLIASIAVVS 221

Query: 215 VGSKGQVFATSAIRGIRFLQILRMLHVDRQGGTWRLLGSVVFIHRQELITTLYIGFLGLI 274
             ++G +FATSA+R +RFLQILRM+ +DR+GGTW+LLGSVV+ H +ELIT  YIGFL LI
Sbjct: 222 AKTQGNIFATSALRSLRFLQILRMVRMDRRGGTWKLLGSVVYAHSKELITAWYIGFLVLI 281

Query: 275 FSSYFVYLAEKDAVNESGRVEFGSYADALWWGVVTVTTIGYGDKVPQTWVGKTIASCFSV 334
           FSS+ VYL EKDA       EF +YADALWWG +T+TTIGYGDK P TW+G+ +++ F++
Sbjct: 282 FSSFLVYLVEKDANK-----EFSTYADALWWGTITLTTIGYGDKTPLTWLGRLLSAGFAL 336

Query: 335 FAISFFALPAGILGSGFALKVQQKQRQKHFNRQIPAAASLIQTAWRCYAAENPDSS--TW 392
             ISFFALPAGILGSGFALKVQ++ RQKHF ++   AA+LIQ  WR YAA+    S  TW
Sbjct: 337 LGISFFALPAGILGSGFALKVQEQHRQKHFEKRRNPAANLIQCVWRSYAADEKSVSVATW 396

Query: 393 KIYIRKAPRSHTLLSPSPKP------------KKSVVVKKKKFKLDKDNGVTPGEKMLTV 440
           K +++     HT  SP+ K             K+ V +   + +  K    + G++    
Sbjct: 397 KPHLKAL---HT-CSPTKKEQGEASSSQKLSFKERVRMASPRGQSVKSRQASLGDRRSPS 452

Query: 441 PHITCDPPEERRLDHFSVDGYDSSVRKSPTL-LEVSMPH-------FMRTNSFAED---- 488
             IT +    +    +S   ++   R  P+L L+ S P         + T+   +D    
Sbjct: 453 TDITAEGSPTKVQKSWS---FNDRTRFRPSLRLKSSQPKPVVDADTALGTDDVYDDKGCQ 509

Query: 489 LDLEGETLLTPITHISQLREHHRATIKVIRRMQYFVAKKKFQQARKPYDVRDVIEQYSQG 548
            D+  E L  P+          +  I+ IR M++ VAK+KF++  +PYDV+DVIEQYS G
Sbjct: 510 CDVSVEDLTPPL----------KTVIRAIRIMKFHVAKRKFKETLRPYDVKDVIEQYSAG 559

Query: 549 HLNLMVRIKELQRRLDQSIGKPSLFISVSEKSKDR--------GSNTIGARLNRVEDKVT 600
           HL+++ RIK LQ R+DQ +GK    I+  +KS+++           ++  R+ +VE +V 
Sbjct: 560 HLDMLCRIKSLQTRVDQILGKGQ--ITSDKKSREKITAEHEATDDLSMLGRVVKVEKQVQ 617

Query: 601 QLDQRLALITDMLHQLLSLHGGSTPGSGGPP 631
            ++ +L  + D+  Q+  L  GS P     P
Sbjct: 618 SIEAKLDCLLDIYQQV--LRKGSAPALALAP 646


>gi268579861
          Length = 677

 Score =  427 bits (1097), Expect = e-116,   Method: Compositional matrix adjust.
 Identities = 246/585 (42%), Positives = 351/585 (60%), Gaps = 59/585 (10%)

Query: 106 VQGRVYNFLERPTGWKCFVYHFAVFLIVLVCLIFSVLSTIEQYAALATGTLFWMEIVLVV 165
           +Q +++NFLERP GWK   YH AV  +VL+CL  SV ST+  +   AT  L+++EIV V+
Sbjct: 77  MQNKMHNFLERPRGWKAASYHLAVLFMVLMCLALSVFSTMPDFEVKATIVLYYLEIVFVI 136

Query: 166 FFGTEYVVRLWSAGCRSKYVGLWGRLRFARKPISIIDLIVVVASMVVLCVGSKGQVFATS 225
           +  TEY+ R+WSAGCRS+Y G+ GR+RFA     +ID+IV++AS+ VLC+G+ GQVFA S
Sbjct: 137 WLATEYICRVWSAGCRSRYRGISGRIRFATSAYCVIDIIVILASITVLCIGATGQVFAAS 196

Query: 226 AIRGIRFLQILRMLHVDRQGGTWRLLGSVVFIHRQELITTLYIGFLGLIFSSYFVYLAEK 285
           AIRG+RF QILRML +DR+ GTW+LLGSVV+ HRQEL+TT+YIGFLGLIFSS+ VYL EK
Sbjct: 197 AIRGLRFFQILRMLRIDRRAGTWKLLGSVVWAHRQELLTTVYIGFLGLIFSSFLVYLCEK 256

Query: 286 DAVNESGRVEFGSYADALWWGVVTVTTIGYGDKVPQTWVGKTIASCFSVFAISFFALPAG 345
           +  +     ++ ++ADALWWGV+T++T+GYGDK P+TW GK IA+  ++  ISFFALPAG
Sbjct: 257 NTND-----KYQTFADALWWGVITLSTVGYGDKTPETWPGKIIAAFCALLGISFFALPAG 311

Query: 346 ILGSGFALKVQQKQRQKHFNRQIPAAASLIQTAWRCYAA--ENPDSSTWKIYIRKAPRSH 403
           ILGSGFALKVQQ QRQKH  R+   AA LIQ  WR Y+A  E+   +TWK+++ +     
Sbjct: 312 ILGSGFALKVQQHQRQKHLIRRRIPAAKLIQCLWRHYSAAPESTSLATWKVHLARELPPI 371

Query: 404 TLLSPSPKPKKS--VVVKKKKFKLDKDNGVTPG--------EKMLTVPHI--------TC 445
              +P+     +  ++ + ++      N    G         K L+VP +        T 
Sbjct: 372 VKFTPNNGSNNATGLINRLRQSTKRSPNSQLQGPTSNFPSSSKNLSVPRVHDTISLVSTS 431

Query: 446 DPPEERRLDHFSVD-GYDSSVRKS-------PTLLEVSMPHFMRTNSFAEDLDLEGETLL 497
           D  E  +L       G+ S  + S        ++L+  M     TN     LD E     
Sbjct: 432 DISEIEQLGALGFSLGWKSKSKYSGSRKAADDSVLQSRMMAPSNTN-----LDEEENIGY 486

Query: 498 TPITHISQLREHHRATIKVIRRMQYFVAKKKFQQARKPYDVRDVIEQYSQGHLNLMVRIK 557
            P T + +L    +  ++ IRR+Q  VA++KF++A KPYDV+DVIEQYS GH++L  R+K
Sbjct: 487 QPQT-MEELTPALKNCVRAIRRIQLLVARRKFKEALKPYDVKDVIEQYSAGHVDLQSRVK 545

Query: 558 ELQRRLDQSIGKPSLFISVSEKSKDRGSNTIGARLNRVEDKVTQLDQRLALITDMLHQLL 617
            +Q +LD   GK        EK   + S  +  R+  +E+ V ++D++L ++ ++   L+
Sbjct: 546 TVQAKLDIICGKN------IEKLDPKIS--MYNRIATLENTVGKMDKKLDMMVEL---LM 594

Query: 618 SLHGGSTPGSG---------GPPREGGAHITQPCGSGGSVDPELF 653
           S   GS   S            P  G   +T+   S  S D E++
Sbjct: 595 SRQPGSRVFSQSTSPRGEIVSEPNTGRIDLTRSRRSVASTDNEMY 639


>gi297291144
          Length = 951

 Score =  427 bits (1097), Expect = e-116,   Method: Compositional matrix adjust.
 Identities = 244/569 (42%), Positives = 340/569 (59%), Gaps = 57/569 (10%)

Query: 91  VSIYSTRRPVLARTHVQGRVYNFLERPTGWKCFVYHFAVFLIVLVCLIFSVLSTIEQYAA 150
            S  S RR V  R  VQ  +YN LERP GW  F+YH  VFL+V  CLI SV STI ++  
Sbjct: 97  TSSQSCRRNVKYR-RVQNYLYNVLERPRGW-AFIYHAFVFLLVFGCLILSVFSTIPEHTK 154

Query: 151 LATGTLFWMEIVLVVFFGTEYVVRLWSAGCRSKYVGLWGRLRFARKPISIIDLIVVVASM 210
           LA+  L  +E V++V FG E+++R+WSAGC  +Y G  GRLRFARKP  +ID IV++AS+
Sbjct: 155 LASSCLLILEFVMIVVFGLEFIIRIWSAGCCCRYRGWQGRLRFARKPFCVIDTIVLIASI 214

Query: 211 VVLCVGSKGQVFATSAIRGIRFLQILRMLHVDRQGGTWRLLGSVVFIHRQELITTLYIGF 270
            V+   ++G +FATSA+R +RFLQILRM+ +DR+GGTW+LLGSVV+ H +ELIT  YIGF
Sbjct: 215 AVVSAKTQGNIFATSALRSLRFLQILRMVRMDRRGGTWKLLGSVVYAHSKELITAWYIGF 274

Query: 271 LGLIFSSYFVYLAEKDAVNESGRVEFGSYADALWWGVVTVTTIGYGDKVPQTWVGKTIAS 330
           L LIFSS+ VYL EKDA       EF +YADALWWG +T+TTIGYGDK P TW+G+ +++
Sbjct: 275 LVLIFSSFLVYLVEKDANK-----EFSTYADALWWGTITLTTIGYGDKTPLTWLGRLLSA 329

Query: 331 CFSVFAISFFALPAGILGSGFALKVQQKQRQKHFNRQIPAAASLIQTAWRCYAAENPDSS 390
            F++  ISFFALPAGILGSGFALKVQ++ RQKHF ++   AA+LIQ  WR YAA+    S
Sbjct: 330 GFALLGISFFALPAGILGSGFALKVQEQHRQKHFEKRRNPAANLIQCVWRSYAADEKSVS 389

Query: 391 --TWKIYIRKAPRSHTLLSPSPKPKKSVVVKKKKFKLDKD------NGVTPGEKMLTVPH 442
             TWK      P    L + SP  K+       KF  +K             +K+     
Sbjct: 390 IATWK------PHLKALHTCSPTKKEQGEASSSKFCSNKQKLFRMYTSRKQSQKLSFKER 443

Query: 443 ITCDPPE------------ERR--LDHFSVDGYDSSVRKS----------PTL-LEVSMP 477
           +    P             +RR      + +G  + V+KS          P+L L+ S P
Sbjct: 444 VRMASPRGQSIKSRQASVGDRRSPSTDITAEGSPTKVQKSWSFNDRTRFRPSLRLKSSQP 503

Query: 478 H-FMRTNSFAEDLDLEGETLLTPITHISQLREHHRATIKVIRRMQYFVAKKKFQQARKPY 536
              +  ++     D+  E        +  L    +  I+ IR M++ VAK+KF++  +PY
Sbjct: 504 KPVIDADTALGTDDVYDEKGCQCDVSVEDLTPPLKTVIRAIRIMKFHVAKRKFKETLRPY 563

Query: 537 DVRDVIEQYSQGHLNLMVRIKELQRRLDQSIGKPSLFISVSEKSKDRGSN--------TI 588
           DV+DVIEQYS GHL+++ RIK LQ R+DQ +GK    I+  +KS+++ +         ++
Sbjct: 564 DVKDVIEQYSAGHLDMLCRIKSLQTRVDQILGKGQ--ITSDKKSREKITAEHETTDDLSM 621

Query: 589 GARLNRVEDKVTQLDQRLALITDMLHQLL 617
             R+ +VE +V  ++ +L  + D+  Q+L
Sbjct: 622 LGRVVKVEKQVQSIESKLDCLLDIYQQVL 650


>gi350578238
          Length = 941

 Score =  426 bits (1096), Expect = e-116,   Method: Compositional matrix adjust.
 Identities = 245/572 (42%), Positives = 344/572 (60%), Gaps = 71/572 (12%)

Query: 95  STRRPVLARTHVQGRVYNFLERPTGWKCFVYHFAVFLIVLVCLIFSVLSTIEQYAALATG 154
           S RR V  R  VQ  +YN LERP GW  FVYH  VFL+V  CLI SV STI ++  LA+ 
Sbjct: 98  SCRRNVKYR-RVQNYLYNVLERPRGW-AFVYHAFVFLLVFGCLILSVFSTIPEHTKLASS 155

Query: 155 TLFWMEIVLVVFFGTEYVVRLWSAGCRSKYVGLWGRLRFARKPISIIDLIVVVASMVVLC 214
            L  +E V++V FG E+++R+WSAGC  +Y G  GRLRFARKP  +ID IV++AS+ V+ 
Sbjct: 156 CLLILEFVMIVVFGLEFIIRIWSAGCCCRYRGWQGRLRFARKPFCVIDTIVLIASIAVVS 215

Query: 215 VGSKGQVFATSAIRGIRFLQILRMLHVDRQGGTWRLLGSVVFIHRQELITTLYIGFLGLI 274
             ++G +FATSA+R +RFLQILRM+ +DR+GGTW+LLGSVV+ H +ELIT  YIGFL LI
Sbjct: 216 AKTQGNIFATSALRSLRFLQILRMVRMDRRGGTWKLLGSVVYAHSKELITAWYIGFLVLI 275

Query: 275 FSSYFVYLAEKDAVNESGRVEFGSYADALWWGVVTVTTIGYGDKVPQTWVGKTIASCFSV 334
           FSS+ VYL EKDA  E     F +YADALWWG +T+TTIGYGDK P TW+G+ +++ F++
Sbjct: 276 FSSFLVYLVEKDANKE-----FSTYADALWWGTITLTTIGYGDKTPLTWLGRLLSAGFAL 330

Query: 335 FAISFFALPAGILGSGFALKVQQKQRQKHFNRQIPAAASLIQTAWRCYAAENPDSS--TW 392
             ISFFALPAGILGSGFALKVQ++ RQKHF ++   AA+LIQ  WR YAA+    S  TW
Sbjct: 331 LGISFFALPAGILGSGFALKVQEQHRQKHFEKRRNPAANLIQCVWRSYAADEKSVSIATW 390

Query: 393 KIYIR-------------------------KAPRSHTLLSPSPKP--KKSVVVKKKKFKL 425
           K +++                         K  R HT    S K   K+ V +   + + 
Sbjct: 391 KPHLKALHTCSPTKKEQGEASSSKFYSHKQKLFRIHTTRKQSQKLSFKERVRMASPRGQS 450

Query: 426 DKDNGVTPGEKMLTVPHITCDPPEERRLDHFSVDGYDSSVRKSPTL-LEVSMPH------ 478
            K    + G++      IT +    +    +S   ++   R  P+L L+ S P       
Sbjct: 451 IKSRQASVGDRRSPSTDITAEGSPTKVQKSWS---FNDRTRFRPSLRLKSSQPKPVIDAD 507

Query: 479 -FMRTNSFAED----LDLEGETLLTPITHISQLREHHRATIKVIRRMQYFVAKKKFQQAR 533
             + T+   +D     D+  E L  P+          +  I+ IR M++ VAK+KF++  
Sbjct: 508 TALGTDDVYDDKGCQCDVSVEDLTPPL----------KTVIRAIRIMKFHVAKRKFKETL 557

Query: 534 KPYDVRDVIEQYSQGHLNLMVRIKELQRRLDQSIGKPSLFISVSEKSKDRGSN------- 586
           +PYDV+DVIEQYS GHL+++ RIK LQ R+DQ +GK    I+  +KS+++ +        
Sbjct: 558 RPYDVKDVIEQYSAGHLDMLCRIKSLQTRVDQILGKGQ--ITSDKKSREKITAEHETTDD 615

Query: 587 -TIGARLNRVEDKVTQLDQRLALITDMLHQLL 617
            ++  R+ +VE +V  ++ +L  + D+  Q+L
Sbjct: 616 LSMLGRVVKVEKQVQSIESKLDCLLDIYQQVL 647


>gi380798739
          Length = 821

 Score =  426 bits (1096), Expect = e-116,   Method: Compositional matrix adjust.
 Identities = 234/535 (43%), Positives = 335/535 (62%), Gaps = 39/535 (7%)

Query: 107 QGRVYNFLERPTGWKCFVYHFAVFLIVLVCLIFSVLSTIEQYAALATGTLFWMEIVLVVF 166
           Q  +YN LERP GW  F+YH  VFL+V  CLI SV STI ++  LA+  L  +E V++V 
Sbjct: 1   QNYLYNVLERPRGW-AFIYHAFVFLLVFGCLILSVFSTIPEHTKLASSCLLILEFVMIVV 59

Query: 167 FGTEYVVRLWSAGCRSKYVGLWGRLRFARKPISIIDLIVVVASMVVLCVGSKGQVFATSA 226
           FG E+++R+WSAGC  +Y G  GRLRFARKP  +ID IV++AS+ V+   ++G +FATSA
Sbjct: 60  FGLEFIIRIWSAGCCCRYRGWQGRLRFARKPFCVIDTIVLIASIAVVSAKTQGNIFATSA 119

Query: 227 IRGIRFLQILRMLHVDRQGGTWRLLGSVVFIHRQELITTLYIGFLGLIFSSYFVYLAEKD 286
           +R +RFLQILRM+ +DR+GGTW+LLGSVV+ H +ELIT  YIGFL LIFSS+ VYL EKD
Sbjct: 120 LRSLRFLQILRMVRMDRRGGTWKLLGSVVYAHSKELITAWYIGFLVLIFSSFLVYLVEKD 179

Query: 287 AVNESGRVEFGSYADALWWGVVTVTTIGYGDKVPQTWVGKTIASCFSVFAISFFALPAGI 346
           A       EF +YADALWWG +T+TTIGYGDK P TW+G+ +++ F++  ISFFALPAGI
Sbjct: 180 ANK-----EFSTYADALWWGTITLTTIGYGDKTPLTWLGRLLSAGFALLGISFFALPAGI 234

Query: 347 LGSGFALKVQQKQRQKHFNRQIPAAASLIQTAWRCYAAENPDSS--TWKIYIRKAPRSHT 404
           LGSGFALKVQ++ RQKHF ++   AA+LIQ  WR YAA+    S  TWK +++     HT
Sbjct: 235 LGSGFALKVQEQHRQKHFEKRRNPAANLIQCVWRSYAADEKSVSIATWKPHLKAL---HT 291

Query: 405 LLSPSPKP------------KKSVVVKKKKFKLDKDNGVTPGEKMLTVPHITCDPPEERR 452
             SP+ K             K+ V +   + +  K    + G++      IT +    + 
Sbjct: 292 -CSPTKKEQGEASSSQKLSFKERVRMASPRGQSIKSRQASVGDRRSPSTDITAEGSPTKV 350

Query: 453 LDHFSVDGYDSSVRKSPTL-LEVSMPH-FMRTNSFAEDLDLEGETLLTPITHISQLREHH 510
              +S   ++   R  P+L L+ S P   +  ++     D+  E        +  L    
Sbjct: 351 QKSWS---FNDRTRFRPSLRLKSSQPKPVIDADTALGTDDVYDEKGCQCDVSVEDLTPPL 407

Query: 511 RATIKVIRRMQYFVAKKKFQQARKPYDVRDVIEQYSQGHLNLMVRIKELQRRLDQSIGKP 570
           +  I+ IR M++ VAK+KF++  +PYDV+DVIEQYS GHL+++ RIK LQ R+DQ +GK 
Sbjct: 408 KTVIRAIRIMKFHVAKRKFKETLRPYDVKDVIEQYSAGHLDMLCRIKSLQTRVDQILGKG 467

Query: 571 SLFISVSEKSKDRGSN--------TIGARLNRVEDKVTQLDQRLALITDMLHQLL 617
              I+  +KS+++ +         ++  R+ +VE +V  ++ +L  + D+  Q+L
Sbjct: 468 Q--ITSDKKSREKITAEHETTDDLSMLGRVVKVEKQVQSIESKLDCLLDIYQQVL 520


>gi236463861
          Length = 952

 Score =  426 bits (1096), Expect = e-116,   Method: Compositional matrix adjust.
 Identities = 246/569 (43%), Positives = 340/569 (59%), Gaps = 57/569 (10%)

Query: 91  VSIYSTRRPVLARTHVQGRVYNFLERPTGWKCFVYHFAVFLIVLVCLIFSVLSTIEQYAA 150
            S  S RR V  R  VQ  +YN LERP GW  FVYH  VFL+V  CLI SV STI ++  
Sbjct: 98  TSSQSCRRNVKYR-RVQNYLYNVLERPRGW-AFVYHAFVFLLVFGCLILSVFSTIPEHTK 155

Query: 151 LATGTLFWMEIVLVVFFGTEYVVRLWSAGCRSKYVGLWGRLRFARKPISIIDLIVVVASM 210
           LA+  L  +E V++V FG E+++R+WSAGC  +Y G  GRLRFARKP  +ID IV++AS+
Sbjct: 156 LASSCLLILEFVMIVVFGLEFIIRIWSAGCCCRYRGWQGRLRFARKPFCVIDTIVLIASI 215

Query: 211 VVLCVGSKGQVFATSAIRGIRFLQILRMLHVDRQGGTWRLLGSVVFIHRQELITTLYIGF 270
            V+   ++G +FATSA+R +RFLQILRM+ +DR+GGTW+LLGSVV+ H +ELIT  YIGF
Sbjct: 216 AVVSAKTQGNIFATSALRSLRFLQILRMVRMDRRGGTWKLLGSVVYAHSKELITAWYIGF 275

Query: 271 LGLIFSSYFVYLAEKDAVNESGRVEFGSYADALWWGVVTVTTIGYGDKVPQTWVGKTIAS 330
           L LIFSS+ VYL EKDA       EF +YADALWWG +T+TTIGYGDK P TW+G+ +++
Sbjct: 276 LVLIFSSFLVYLVEKDANK-----EFSTYADALWWGTITLTTIGYGDKTPLTWLGRLLSA 330

Query: 331 CFSVFAISFFALPAGILGSGFALKVQQKQRQKHFNRQIPAAASLIQTAWRCYAAENPDSS 390
            F++  ISFFALPAGILGSGFALKVQ++ RQKHF ++   AA+LIQ  WR YAA+    S
Sbjct: 331 GFALLGISFFALPAGILGSGFALKVQEQHRQKHFEKRRNPAANLIQCVWRSYAADEKSVS 390

Query: 391 --TWKIYIRKAPRSHTLLSPSPKPKKSVVVKKKKFKLDKD------NGVTPGEKMLTVPH 442
             TWK      P    L + SP  K+       KF  +K             +K+     
Sbjct: 391 IATWK------PHLKALHTCSPTKKEQGEASSSKFCSNKQKFFRVYTSRKQSQKLSFKER 444

Query: 443 ITCDPPE------------ERR--LDHFSVDGYDSSVRKS----------PTL-LEVSMP 477
           +    P             +RR      + +G  + V+KS          P+L L+ S P
Sbjct: 445 VRMASPRGQSIKSRQASVGDRRSPSTDITAEGSPTKVQKSWSFNDRTRFRPSLRLKSSQP 504

Query: 478 HFMRTNSFAEDL-DLEGETLLTPITHISQLREHHRATIKVIRRMQYFVAKKKFQQARKPY 536
             +     A  + D+  E        +  L    +  I+ IR M++ VAK+KF++  +PY
Sbjct: 505 KPVIDADTALGIDDVYDEKGCQCDVSVEDLTPPLKTVIRAIRIMKFHVAKRKFKETLRPY 564

Query: 537 DVRDVIEQYSQGHLNLMVRIKELQRRLDQSIGKPSLFISVSEKSKDR--------GSNTI 588
           DV+DVIEQYS GHL+++ RIK LQ R+DQ +GK  +  +  +KS+++           ++
Sbjct: 565 DVKDVIEQYSAGHLDMLCRIKSLQTRVDQILGKGQM--TSDKKSREKITAEHETTDDPSM 622

Query: 589 GARLNRVEDKVTQLDQRLALITDMLHQLL 617
            AR+ +VE +V  ++ +L  + D+  Q+L
Sbjct: 623 LARVVKVEKQVQSIESKLDCLLDIYQQVL 651


>gi296198553
          Length = 951

 Score =  426 bits (1096), Expect = e-116,   Method: Compositional matrix adjust.
 Identities = 244/569 (42%), Positives = 340/569 (59%), Gaps = 57/569 (10%)

Query: 91  VSIYSTRRPVLARTHVQGRVYNFLERPTGWKCFVYHFAVFLIVLVCLIFSVLSTIEQYAA 150
            S  S RR V  R  VQ  +YN LERP GW  F+YH  VFL+V  CLI SV STI ++  
Sbjct: 97  TSSQSCRRNVKYR-RVQNYLYNVLERPRGW-AFIYHAFVFLLVFGCLILSVFSTIPEHTK 154

Query: 151 LATGTLFWMEIVLVVFFGTEYVVRLWSAGCRSKYVGLWGRLRFARKPISIIDLIVVVASM 210
           LA+  L  +E V++V FG E+++R+WSAGC  +Y G  GRLRFARKP  +ID IV++AS+
Sbjct: 155 LASSCLLILEFVMIVVFGLEFIIRIWSAGCCCRYRGWQGRLRFARKPFCVIDTIVLIASI 214

Query: 211 VVLCVGSKGQVFATSAIRGIRFLQILRMLHVDRQGGTWRLLGSVVFIHRQELITTLYIGF 270
            V+   ++G +FATSA+R +RFLQILRM+ +DR+GGTW+LLGSVV+ H +ELIT  YIGF
Sbjct: 215 AVVSAKTQGNIFATSALRSLRFLQILRMVRMDRRGGTWKLLGSVVYAHSKELITAWYIGF 274

Query: 271 LGLIFSSYFVYLAEKDAVNESGRVEFGSYADALWWGVVTVTTIGYGDKVPQTWVGKTIAS 330
           L LIFSS+ VYL EKDA       EF +YADALWWG +T+TTIGYGDK P TW+G+ +++
Sbjct: 275 LVLIFSSFLVYLVEKDANK-----EFSTYADALWWGTITLTTIGYGDKTPLTWLGRLLSA 329

Query: 331 CFSVFAISFFALPAGILGSGFALKVQQKQRQKHFNRQIPAAASLIQTAWRCYAAENPDSS 390
            F++  ISFFALPAGILGSGFALKVQ++ RQKHF ++   AA+LIQ  WR YAA+    S
Sbjct: 330 GFALLGISFFALPAGILGSGFALKVQEQHRQKHFEKRRNPAANLIQCVWRSYAADEKSVS 389

Query: 391 --TWKIYIRKAPRSHTLLSPSPKPKKSVVVKKKKFKLDKD------NGVTPGEKMLTVPH 442
             TWK      P    L + SP  K+       KF  +K             +K+     
Sbjct: 390 IATWK------PHLKALHTCSPTKKEQGEASSSKFCSNKQKLFRMYTSRKQSQKLSFKER 443

Query: 443 ITCDPPE------------ERR--LDHFSVDGYDSSVRKS----------PTL-LEVSMP 477
           +    P             +RR      + +G  + V+KS          P+L L+ S P
Sbjct: 444 VRMASPRGQSIKSRQASVGDRRSPSTDITAEGSPTKVQKSWSFNDRTRFRPSLRLKSSQP 503

Query: 478 H-FMRTNSFAEDLDLEGETLLTPITHISQLREHHRATIKVIRRMQYFVAKKKFQQARKPY 536
              +  ++     D+  E        +  L    +  I+ IR M++ VAK+KF++  +PY
Sbjct: 504 KPVIDADTALGTDDVYDEKGCQCDVSVEDLTPPLKTVIRAIRIMKFHVAKRKFKETLRPY 563

Query: 537 DVRDVIEQYSQGHLNLMVRIKELQRRLDQSIGKPSLFISVSEKSKDRGSN--------TI 588
           DV+DVIEQYS GHL+++ RIK LQ R+DQ +GK    I+  +KS+++ +         ++
Sbjct: 564 DVKDVIEQYSAGHLDMLCRIKSLQTRVDQILGKGQ--ITSDKKSREKITAEHETTDDLSM 621

Query: 589 GARLNRVEDKVTQLDQRLALITDMLHQLL 617
             R+ +VE +V  ++ +L  + D+  Q+L
Sbjct: 622 LGRVVKVEKQVQSIESKLDCLLDIYQQVL 650


>gi236462079
          Length = 951

 Score =  426 bits (1096), Expect = e-116,   Method: Compositional matrix adjust.
 Identities = 244/569 (42%), Positives = 340/569 (59%), Gaps = 57/569 (10%)

Query: 91  VSIYSTRRPVLARTHVQGRVYNFLERPTGWKCFVYHFAVFLIVLVCLIFSVLSTIEQYAA 150
            S  S RR V  R  VQ  +YN LERP GW  F+YH  VFL+V  CLI SV STI ++  
Sbjct: 97  TSSQSCRRNVKYR-RVQNYLYNVLERPRGW-AFIYHAFVFLLVFGCLILSVFSTIPEHTK 154

Query: 151 LATGTLFWMEIVLVVFFGTEYVVRLWSAGCRSKYVGLWGRLRFARKPISIIDLIVVVASM 210
           LA+  L  +E V++V FG E+++R+WSAGC  +Y G  GRLRFARKP  +ID IV++AS+
Sbjct: 155 LASSCLLILEFVMIVVFGLEFIIRIWSAGCCCRYRGWQGRLRFARKPFCVIDTIVLIASI 214

Query: 211 VVLCVGSKGQVFATSAIRGIRFLQILRMLHVDRQGGTWRLLGSVVFIHRQELITTLYIGF 270
            V+   ++G +FATSA+R +RFLQILRM+ +DR+GGTW+LLGSVV+ H +ELIT  YIGF
[truncated: 498,030 more chars]
