# Supplementary material for: Assessment of the predictive accuracy of five in silico prediction tools, alone or in combination, and two metaservers to classify long QT syndrome gene mutations
Source: BMC Med Genet. 2015 May 13;16:34. doi: 10.1186/s12881-015-0176-z (PMC4630850; doi:10.1186/s12881-015-0176-z)
Supplement: Additional file 3: — Raw data. The zipped file contains all raw data results in txt format from the five different in silico prediction tools and two metaservers. [file 12881_2015_176_MOESM3_ESM.zip › Supplementary Materials 2/Predict SNP results/KCNQ1/pathogenicity/snap.out]

Result of SNAP prediction
~~~~~~~~~~~~~~~~~~~~~~~~~~~~~~~
Yana Bromberg and Burkhard Rost
NAR (2007)
_______________________________
#Query sequence  :  snap      
Including only predictions with:
 	RI >= 0 
	Expected Accuracy >= 50%

nsSNP	Prediction	Reliability Index	Expected Accuracy
-----	------------	-------------------	-------------------
F275S	Non-neutral		0			58%
I274V	 Neutral 		2			69%
P408A	Non-neutral		0			58%
L273F	 Neutral 		0			53%
S546L	 Neutral 		0			53%
S140G	 Neutral 		2			69%
S277L	Non-neutral		1			63%
R555C	Non-neutral		3			78%
H258R	 Neutral 		0			53%
S566F	 Neutral 		2			69%
R259C	Non-neutral		2			70%
R259L	Non-neutral		1			63%
K393N	 Neutral 		0			53%
W392R	Non-neutral		5			87%
R397W	Non-neutral		2			70%
E261D	Non-neutral		2			70%
E261K	Non-neutral		2			70%
L266P	Non-neutral		3			78%
T391I	Non-neutral		1			63%
G568R	 Neutral 		0			53%
G269D	Non-neutral		3			78%
G269S	Non-neutral		0			58%
W305S	Non-neutral		4			82%
P441S	Non-neutral		2			70%
G168R	Non-neutral		4			82%
G306R	Non-neutral		4			82%
G306V	Non-neutral		3			78%
V648I	 Neutral 		4			85%
R174C	Non-neutral		4			82%
R174H	Non-neutral		3			78%
T311I	Non-neutral		3			78%
V310I	 Neutral 		4			85%
V524G	Non-neutral		1			63%
T312I	Non-neutral		2			70%
Y315C	Non-neutral		4			82%
Y315S	Non-neutral		3			78%
G314S	Non-neutral		2			70%
E160K	Non-neutral		5			87%
M520R	 Neutral 		3			78%
A46T	 Neutral 		2			69%
G316E	Non-neutral		5			87%
G643S	 Neutral 		7			94%
R533W	 Neutral 		5			89%
G186R	Non-neutral		1			63%
Y184S	Non-neutral		2			70%
R190Q	Non-neutral		1			63%
L191P	Non-neutral		3			78%
R293C	Non-neutral		2			70%
G189R	Non-neutral		3			78%
A178P	Non-neutral		1			63%
F296S	Non-neutral		3			78%
G179S	Non-neutral		1			63%
A300T	Non-neutral		0			58%
R539W	Non-neutral		2			70%
A302V	Non-neutral		2			70%
P343S	Non-neutral		2			70%
D611Y	 Neutral 		0			53%
I204F	 Neutral 		1			60%
I204M	 Neutral 		0			53%
A341E	Non-neutral		4			82%
A341V	Non-neutral		2			70%
V207M	 Neutral 		2			69%
F339S	Non-neutral		1			63%
D202H	Non-neutral		1			63%
D202N	 Neutral 		1			60%
S349W	Non-neutral		2			70%
F193L	Non-neutral		2			70%
P73T	 Neutral 		1			60%
G345E	Non-neutral		4			82%
G345R	Non-neutral		4			82%
A344V	 Neutral 		1			60%
G325R	Non-neutral		6			93%
T322A	Non-neutral		3			78%
T322M	Non-neutral		4			82%
P320A	Non-neutral		3			78%
P320H	Non-neutral		4			82%
H455Y	Non-neutral		1			63%
V215M	 Neutral 		5			89%
S209F	 Neutral 		2			69%
P448R	Non-neutral		2			70%
S373P	Non-neutral		1			63%
L239P	Non-neutral		3			78%
I235N	Non-neutral		1			63%
R231C	Non-neutral		4			82%
R231H	Non-neutral		4			82%
V110I	 Neutral 		7			94%
Y111C	Non-neutral		0			58%
T587M	 Neutral 		0			53%
G589D	 Neutral 		1			60%
A590T	 Neutral 		7			94%
S225L	 Neutral 		0			53%
R591H	Non-neutral		4			82%
V254L	Non-neutral		0			58%
V254M	 Neutral 		0			53%
Q357R	Non-neutral		0			58%
P117L	Non-neutral		0			58%
R594Q	 Neutral 		4			85%
L114P	Non-neutral		1			63%
L251P	Non-neutral		3			78%
W248R	Non-neutral		4			82%
T600M	 Neutral 		2			69%
S484T	Non-neutral		1			63%
R366Q	 Neutral 		0			53%
R366W	Non-neutral		0			58%
R360G	 Neutral 		0			53%
D242N	Non-neutral		1			63%
R243C	Non-neutral		3			78%
R243H	Non-neutral		0			58%
K362R	 Neutral 		2			69%
