# Supplementary material for: Assessment of the predictive accuracy of five in silico prediction tools, alone or in combination, and two metaservers to classify long QT syndrome gene mutations
Source: BMC Med Genet. 2015 May 13;16:34. doi: 10.1186/s12881-015-0176-z (PMC4630850; doi:10.1186/s12881-015-0176-z)
Supplement: Additional file 3: — Raw data. The zipped file contains all raw data results in txt format from the five different in silico prediction tools and two metaservers. [file 12881_2015_176_MOESM3_ESM.zip › Supplementary Materials 2/Predict SNP results/SCN5A/pathogenicity.csv]

Wild residue	Position	Target residue	PredictSNP prediction	PredictSNP confidence	MAPP prediction	MAPP confidence	PhD-SNP prediction	PhD-SNP confidence	PolyPhen-1 prediction	PolyPhen-1 confidence	PolyPhen-2 prediction	PolyPhen-2 confidence	SIFT prediction	SIFT confidence	SNAP prediction	SNAP confidence	Annotations
G	9	V	DELETERIOUS	0.86908365	DELETERIOUS	0.48350825	DELETERIOUS	0.87523992	DELETERIOUS	0.74491225	DELETERIOUS	0.81142888	DELETERIOUS	0.79280784	DELETERIOUS	0.80510276	Natural variant: in LQT3 (mapped from position 9 in UniProt Q14524)
R	18	Q	NEUTRAL	0.6025641	NEUTRAL	0.78854626	DELETERIOUS	0.7733853	NEUTRAL	0.66884082	DELETERIOUS	0.39845758	DELETERIOUS	0.45949821	NEUTRAL	0.61167883
R	18	W	DELETERIOUS	0.7556615	NEUTRAL	0.65903084	DELETERIOUS	0.87523992	DELETERIOUS	0.74491225	DELETERIOUS	0.81142888	DELETERIOUS	0.79280784	DELETERIOUS	0.62208185	Natural variant: in LQT3 (mapped from position 18 in UniProt Q14524)
R	27	H	DELETERIOUS	0.60548272	NEUTRAL	0.7596831	DELETERIOUS	0.81731169	NEUTRAL	0.66884082	DELETERIOUS	0.63431877	DELETERIOUS	0.79280784	DELETERIOUS	0.62208185	Natural variant: in BRGDA1 (mapped from position 27 in UniProt Q14524)
G	35	S	NEUTRAL	0.82622462			NEUTRAL	0.68183996	NEUTRAL	0.66884082	NEUTRAL	0.8730899	NEUTRAL	0.67141585	NEUTRAL	0.82941176
N	70	K	NEUTRAL	0.63151762	NEUTRAL	0.7596831	NEUTRAL	0.58230958	NEUTRAL	0.66884082	DELETERIOUS	0.39845758	DELETERIOUS	0.79280784	NEUTRAL	0.55439739
V	95	I	NEUTRAL	0.62831343	NEUTRAL	0.85110132	NEUTRAL	0.50824588	NEUTRAL	0.66884082	DELETERIOUS	0.64974293	DELETERIOUS	0.79280784	NEUTRAL	0.66524217	Natural variant: in BRGDA1 (mapped from position 95 in UniProt Q14524)
R	104	Q	DELETERIOUS	0.71871275	NEUTRAL	0.76563877	DELETERIOUS	0.87523992	DELETERIOUS	0.74491225	DELETERIOUS	0.81142888	DELETERIOUS	0.79280784	DELETERIOUS	0.84845361
R	104	W	DELETERIOUS	0.7556615	NEUTRAL	0.70484581	DELETERIOUS	0.87523992	DELETERIOUS	0.74491225	DELETERIOUS	0.81142888	DELETERIOUS	0.79280784	DELETERIOUS	0.84845361
R	121	W	DELETERIOUS	0.86908365	DELETERIOUS	0.62143928	DELETERIOUS	0.87523992	DELETERIOUS	0.59445019	DELETERIOUS	0.67524116	DELETERIOUS	0.79280784	DELETERIOUS	0.84845361
V	125	L	NEUTRAL	0.63151762	NEUTRAL	0.78325991	DELETERIOUS	0.57795276	NEUTRAL	0.66884082	NEUTRAL	0.60960961	DELETERIOUS	0.79280784	NEUTRAL	0.70878378	Natural variant: in LQT3 (mapped from position 125 in UniProt Q14524)
K	126	E	DELETERIOUS	0.60548272	NEUTRAL	0.64229075	DELETERIOUS	0.87523992	NEUTRAL	0.66884082	DELETERIOUS	0.54177378	DELETERIOUS	0.79280784	DELETERIOUS	0.55551884	Natural variant: in BRGDA1 (mapped from position 126 in UniProt Q14524)
E	161	K	DELETERIOUS	0.71871275	NEUTRAL	0.65903084	DELETERIOUS	0.7733853	DELETERIOUS	0.59445019	DELETERIOUS	0.47429306	DELETERIOUS	0.79280784	DELETERIOUS	0.72038776	Natural variant: in BRGDA1 and PFHB1A (mapped from position 161 in UniProt Q14524)
S	216	L	DELETERIOUS	0.50595948	NEUTRAL	0.65903084	DELETERIOUS	0.7733853	NEUTRAL	0.66884082	DELETERIOUS	0.47429306	DELETERIOUS	0.79280784	NEUTRAL	0.55439739	Natural variant: rare variant found in patients with atrial fibrillation; unknown pathological significance; dbSNP:rs41276525 (mapped from position 216 in UniProt Q14524)
T	220	I	DELETERIOUS	0.60548272	NEUTRAL	0.65903084	DELETERIOUS	0.81731169	DELETERIOUS	0.59445019	DELETERIOUS	0.43123393	DELETERIOUS	0.79280784	NEUTRAL	0.55439739	Natural variant: in SSS1; dbSNP:rs45620037 (mapped from position 220 in UniProt Q14524)
R	225	W	DELETERIOUS	0.86908365	DELETERIOUS	0.7711928	DELETERIOUS	0.87523992	DELETERIOUS	0.59445019	DELETERIOUS	0.81142888	DELETERIOUS	0.79280784	DELETERIOUS	0.88519637	Natural variant: in PFHB1A (mapped from position 225 in UniProt Q14524)
V	232	I	NEUTRAL	0.62831343	NEUTRAL	0.79030837	NEUTRAL	0.660879	NEUTRAL	0.66884082	NEUTRAL	0.60960961	DELETERIOUS	0.79280784	DELETERIOUS	0.62208185	Natural variant: in dbSNP:rs45471994 (mapped from position 232 in UniProt Q14524)
Q	270	K	DELETERIOUS	0.86908365	DELETERIOUS	0.42653673	DELETERIOUS	0.81731169	DELETERIOUS	0.59445019	DELETERIOUS	0.81142888	DELETERIOUS	0.79280784	DELETERIOUS	0.84845361
R	282	H	NEUTRAL	0.6025641	NEUTRAL	0.7596831	DELETERIOUS	0.60798122	NEUTRAL	0.66884082	DELETERIOUS	0.56233933	DELETERIOUS	0.52778524	NEUTRAL	0.61167883	Natural variant: in BRGDA1 (mapped from position 282 in UniProt Q14524)
N	291	H	NEUTRAL	0.62529138			DELETERIOUS	0.73260309	NEUTRAL	0.66884082	DELETERIOUS	0.43123393	NEUTRAL	0.72662511	NEUTRAL	0.58359402
L	325	R	DELETERIOUS	0.86908365	DELETERIOUS	0.55997001	DELETERIOUS	0.81731169	DELETERIOUS	0.74491225	DELETERIOUS	0.47429306	DELETERIOUS	0.79280784	DELETERIOUS	0.80510276	Natural variant: in BRGDA1 (mapped from position 325 in UniProt Q14524)
P	336	L	DELETERIOUS	0.65494636	DELETERIOUS	0.46176912	DELETERIOUS	0.67620995	NEUTRAL	0.66884082	DELETERIOUS	0.67524116	DELETERIOUS	0.52778524	DELETERIOUS	0.62208185	Natural variant: in BRGDA1; detected in a compound heterozygote also carrying V-1660; the presence of both mutations is necessary for the phenotypic expression of the disease; severe reduction of sodium currents (mapped from position 336 in UniProt Q14524)
G	351	V	DELETERIOUS	0.86908365	DELETERIOUS	0.58770615	DELETERIOUS	0.85822785	DELETERIOUS	0.74491225	DELETERIOUS	0.81142888	DELETERIOUS	0.79280784	DELETERIOUS	0.80510276	Natural variant: in BRGDA1; 7-fold current reduction (mapped from position 351 in UniProt Q14524)
D	356	N	DELETERIOUS	0.86908365	DELETERIOUS	0.46176912	DELETERIOUS	0.85822785	DELETERIOUS	0.74491225	DELETERIOUS	0.81142888	DELETERIOUS	0.79280784	DELETERIOUS	0.80510276	Natural variant: in BRGDA1; loss of function (mapped from position 356 in UniProt Q14524)
R	367	C	DELETERIOUS	0.86908365	DELETERIOUS	0.55997001	DELETERIOUS	0.81731169	DELETERIOUS	0.74491225	DELETERIOUS	0.81142888	DELETERIOUS	0.79280784	DELETERIOUS	0.84845361	Natural variant: in BRGDA1; express no current; dbSNP:rs28937318 (mapped from position 367 in UniProt Q14524)
R	367	H	DELETERIOUS	0.71871275	NEUTRAL	0.72246696	DELETERIOUS	0.7733853	DELETERIOUS	0.74491225	DELETERIOUS	0.81142888	DELETERIOUS	0.79280784	DELETERIOUS	0.84845361	Natural variant: in BRGDA1; express no current; dbSNP:rs28937318 (mapped from position 367 in UniProt Q14524)
R	376	C	DELETERIOUS	0.60697259	NEUTRAL	0.6969163	NEUTRAL	0.55202703	DELETERIOUS	0.74491225	DELETERIOUS	0.67524116	DELETERIOUS	0.79280784	DELETERIOUS	0.72038776
R	376	H	DELETERIOUS	0.60548272	NEUTRAL	0.71013216	NEUTRAL	0.58230958	DELETERIOUS	0.74491225	DELETERIOUS	0.60089974	DELETERIOUS	0.79280784	DELETERIOUS	0.55551884	Natural variant: found in patients with atrial fibrillation (mapped from position 376 in UniProt Q14524)
N	406	S	DELETERIOUS	0.71871275	DELETERIOUS	0.57121439	DELETERIOUS	0.81731169	NEUTRAL	0.66884082	DELETERIOUS	0.59318766	DELETERIOUS	0.79280784	DELETERIOUS	0.62208185	Natural variant: in BRGDA1 (mapped from position 406 in UniProt Q14524)
V	411	M	DELETERIOUS	0.7556615	DELETERIOUS	0.85832084	DELETERIOUS	0.81731169	NEUTRAL	0.66884082	DELETERIOUS	0.81142888	DELETERIOUS	0.79280784	DELETERIOUS	0.80510276	Natural variant: in LQT3 (mapped from position 411 in UniProt Q14524)
E	439	K	NEUTRAL	0.6025641	NEUTRAL	0.74185022	DELETERIOUS	0.58885542	NEUTRAL	0.66884082	DELETERIOUS	0.43123393	DELETERIOUS	0.79280784	NEUTRAL	0.61167883
R	481	W	NEUTRAL	0.6025641			DELETERIOUS	0.81731169	NEUTRAL	0.66884082	NEUTRAL	0.62762763	DELETERIOUS	0.79280784	NEUTRAL	0.66524217	Natural variant: found in patients with atrial fibrillation (mapped from position 481 in UniProt Q14524)
S	524	Y	NEUTRAL	0.73346927			NEUTRAL	0.71871412	NEUTRAL	0.66884082	NEUTRAL	0.63363363	DELETERIOUS	0.79280784	NEUTRAL	0.70878378	Natural variant: found in patients with atrial fibrillation; dbSNP:rs41313691 (mapped from position 524 in UniProt Q14524)
G	552	R	NEUTRAL	0.63151762			NEUTRAL	0.7828765	NEUTRAL	0.66884082	DELETERIOUS	0.40745501	DELETERIOUS	0.52778524	NEUTRAL	0.58359402	Natural variant: in dbSNP:rs3918389 (mapped from position 552 in UniProt Q14524)
H	558	R	NEUTRAL	0.82622462			NEUTRAL	0.89245476	NEUTRAL	0.66884082	NEUTRAL	0.8730899	NEUTRAL	0.89670526	NEUTRAL	0.70878378	Natural variant: channels properties are similar to wild-type; the double mutant Arg-558/ Ile-512 channel shows that Arg-558 eliminates the negative shift induced by Ile-512 but only partially restores the kinetic abnormalities; can modulate the gating defects caused by Ala-2006 and other mutations; dbSNP:rs1805124 (mapped from position 558 in UniProt Q14524)
L	567	Q	NEUTRAL	0.63151762			DELETERIOUS	0.58885542	NEUTRAL	0.66884082	DELETERIOUS	0.40745501	NEUTRAL	0.81300089	NEUTRAL	0.76823399	Natural variant: in BRGDA1 (mapped from position 567 in UniProt Q14524)
A	572	D	NEUTRAL	0.82622462			NEUTRAL	0.50824588	NEUTRAL	0.66884082	NEUTRAL	0.74974975	NEUTRAL	0.75690116	NEUTRAL	0.76823399	Natural variant: in LQT3 and ATFB10; dbSNP:rs36210423 (mapped from position 572 in UniProt Q14524)
Q	573	E	NEUTRAL	0.82622462			NEUTRAL	0.89245476	NEUTRAL	0.66884082	NEUTRAL	0.78928929	NEUTRAL	0.76067616	NEUTRAL	0.61167883
N	592	K	NEUTRAL	0.62831343			NEUTRAL	0.50824588	NEUTRAL	0.66884082	DELETERIOUS	0.45308483	DELETERIOUS	0.52778524	NEUTRAL	0.58359402
G	615	E	NEUTRAL	0.82622462			NEUTRAL	0.660879	NEUTRAL	0.66884082	NEUTRAL	0.69369369	NEUTRAL	0.74888691	NEUTRAL	0.55439739	Natural variant: in LQT3; drug-induced LQT syndrome; dbSNP:rs12720452 (mapped from position 615 in UniProt Q14524)
L	618	F	NEUTRAL	0.75203963			NEUTRAL	0.71871412	NEUTRAL	0.66884082	NEUTRAL	0.67635271	DELETERIOUS	0.52778524	NEUTRAL	0.61167883	Natural variant: in drug-induced LQT syndrome; also found in patients with atrial fibrillation; dbSNP:rs45488304 (mapped from position 618 in UniProt Q14524)
L	619	F	NEUTRAL	0.75203963			NEUTRAL	0.68183996	NEUTRAL	0.66884082	NEUTRAL	0.69369369	DELETERIOUS	0.52778524	NEUTRAL	0.61167883	Natural variant: in LQT3 (mapped from position 619 in UniProt Q14524)
R	620	C	NEUTRAL	0.6025641			NEUTRAL	0.50824588	DELETERIOUS	0.74491225	DELETERIOUS	0.43123393	NEUTRAL	0.66429207	NEUTRAL	0.55439739
T	632	M	NEUTRAL	0.62529138			NEUTRAL	0.83210379	NEUTRAL	0.66884082	DELETERIOUS	0.55077121	DELETERIOUS	0.79280784	NEUTRAL	0.76823399
A	647	D	NEUTRAL	0.82622462			NEUTRAL	0.7828765	NEUTRAL	0.66884082	NEUTRAL	0.72472472	NEUTRAL	0.75800712	NEUTRAL	0.58359402
R	680	H	NEUTRAL	0.75291375	NEUTRAL	0.76563877	NEUTRAL	0.50824588	DELETERIOUS	0.74491225	NEUTRAL	0.74974975	NEUTRAL	0.76224399	NEUTRAL	0.76823399	Natural variant: in LQT3 (mapped from position 680 in UniProt Q14524)
P	701	L	DELETERIOUS	0.7556615			DELETERIOUS	0.7733853	DELETERIOUS	0.59445019	DELETERIOUS	0.60089974	DELETERIOUS	0.79280784	NEUTRAL	0.50014676
A	735	V	DELETERIOUS	0.71871275	DELETERIOUS	0.5089955	DELETERIOUS	0.87523992	NEUTRAL	0.66884082	DELETERIOUS	0.54177378	DELETERIOUS	0.79280784	DELETERIOUS	0.55551884	Natural variant: in BRGDA1 and SSS1; expresses currents with steady state activation voltage shifted to more positive potentials and exhibit reduced sodium channel current at the end of phase I of the action potential (mapped from position 735 in UniProt Q14524)
G	752	R	DELETERIOUS	0.86908365	DELETERIOUS	0.9197901	DELETERIOUS	0.87523992	DELETERIOUS	0.59445019	DELETERIOUS	0.54177378	DELETERIOUS	0.79280784	DELETERIOUS	0.84845361	Natural variant: in BRGDA1 and PFHB1A (mapped from position 752 in UniProt Q14524)
D	772	N	DELETERIOUS	0.71871275	NEUTRAL	0.71013216	DELETERIOUS	0.81731169	DELETERIOUS	0.59445019	DELETERIOUS	0.60089974	DELETERIOUS	0.79280784	DELETERIOUS	0.72038776
R	878	C	DELETERIOUS	0.86908365	DELETERIOUS	0.40929535	DELETERIOUS	0.73260309	DELETERIOUS	0.74491225	DELETERIOUS	0.81142888	DELETERIOUS	0.79280784	DELETERIOUS	0.84845361	Natural variant: in BRGDA1 (mapped from position 878 in UniProt Q14524)
S	941	N	NEUTRAL	0.63151762	NEUTRAL	0.85110132	NEUTRAL	0.55202703	NEUTRAL	0.66884082	DELETERIOUS	0.50257069	DELETERIOUS	0.79280784	NEUTRAL	0.61167883	Natural variant: in LQT3; also in SIDS (mapped from position 941 in UniProt Q14524)
R	965	C	DELETERIOUS	0.7556615	NEUTRAL	0.63348018	DELETERIOUS	0.87523992	DELETERIOUS	0.74491225	DELETERIOUS	0.81142888	DELETERIOUS	0.79280784	DELETERIOUS	0.80510276	Natural variant: in BRGDA1; steady state inactivation shifted to a more negative potential; slower recovery from inactivation (mapped from position 965 in UniProt Q14524)
A	997	S	NEUTRAL	0.82622462			NEUTRAL	0.7828765	NEUTRAL	0.66884082	NEUTRAL	0.8730899	NEUTRAL	0.83526269	NEUTRAL	0.82941176	Natural variant: in LQT3; also found in patients with atrial fibrillation; sodium current characterized by slower decay and a 2- to 3-fold increase in late sodium current (mapped from position 997 in UniProt Q14524)
E	1053	K	DELETERIOUS	0.54946365			DELETERIOUS	0.7733853	NEUTRAL	0.66884082	NEUTRAL	0.60960961	DELETERIOUS	0.52778524	DELETERIOUS	0.80510276	Natural variant: in BRGDA1 and ATFB10; abolishes binding to ANK3 and also prevents accumulation of SCN5A at cell surface sites in ventricular cardiomyocytes (mapped from position 1053 in UniProt Q14524)
P	1090	L	NEUTRAL	0.82622462			NEUTRAL	0.83210379	NEUTRAL	0.66884082	NEUTRAL	0.70770771	NEUTRAL	0.76224399	NEUTRAL	0.61167883	Natural variant: in dbSNP:rs1805125 (mapped from position 1090 in UniProt Q14524)
S	1103	Y	NEUTRAL	0.6025641			NEUTRAL	0.7828765	DELETERIOUS	0.74491225	NEUTRAL	0.69369369	DELETERIOUS	0.79280784	NEUTRAL	0.55439739	Natural variant: may confer susceptibility to acquired arrhythmia; dbSNP:rs7626962 (mapped from position 1103 in UniProt Q14524)
R	1116	W	NEUTRAL	0.75203963			NEUTRAL	0.55202703	NEUTRAL	0.66884082	NEUTRAL	0.70770771	DELETERIOUS	0.45232975	NEUTRAL	0.61167883
R	1193	Q	NEUTRAL	0.75203963	NEUTRAL	0.76123348	DELETERIOUS	0.73260309	NEUTRAL	0.66884082	NEUTRAL	0.8730899	NEUTRAL	0.76067616	NEUTRAL	0.58359402	Natural variant: in BRGDA1 and LQT3; also found in patients with atrial fibrillation; accelerates the inactivation of the sodium channel current and exhibit reduced sodium channel current at the end of phase I of the action potential; dbSNP:rs41261344 (mapped from position 1193 in UniProt Q14524)
R	1232	W	DELETERIOUS	0.86908365	DELETERIOUS	0.40929535	DELETERIOUS	0.85822785	DELETERIOUS	0.74491225	DELETERIOUS	0.64717224	DELETERIOUS	0.79280784	DELETERIOUS	0.80510276	Natural variant: in BRGDA1 and PFHB1A (mapped from position 1232 in UniProt Q14524)
D	1275	N	DELETERIOUS	0.71871275	DELETERIOUS	0.55997001	DELETERIOUS	0.85822785	NEUTRAL	0.66884082	DELETERIOUS	0.54177378	DELETERIOUS	0.79280784	DELETERIOUS	0.72038776	Natural variant: in CMD1E, BRGDA1, PFHB1A and ATRST1; in familial atrial standstill is found in association with polymorphisms in the regulatory region of GJA5 (mapped from position 1275 in UniProt Q14524)
E	1295	K	DELETERIOUS	0.60548272	NEUTRAL	0.72246696	DELETERIOUS	0.85822785	NEUTRAL	0.66884082	DELETERIOUS	0.40745501	DELETERIOUS	0.79280784	DELETERIOUS	0.62208185	Natural variant: in LQT3; causes significant positive shifts in the half-maximal voltage of steady-state inactivation and activation (mapped from position 1295 in UniProt Q14524)
T	1304	M	DELETERIOUS	0.60548272	NEUTRAL	0.6778169	DELETERIOUS	0.58885542	NEUTRAL	0.66884082	DELETERIOUS	0.81142888	DELETERIOUS	0.79280784	DELETERIOUS	0.62208185	Natural variant: in LQT3 (mapped from position 1304 in UniProt Q14524)
L	1308	F	NEUTRAL	0.6025641	DELETERIOUS	0.40929535	NEUTRAL	0.68183996	NEUTRAL	0.66884082	DELETERIOUS	0.55077121	DELETERIOUS	0.79280784	NEUTRAL	0.61167883	Natural variant: associated with I-232 in a case of lidocaine-induced Brugada syndrome; dbSNP:rs41313031 (mapped from position 1308 in UniProt Q14524)
G	1319	V	DELETERIOUS	0.86908365	DELETERIOUS	0.57121439	DELETERIOUS	0.81731169	DELETERIOUS	0.74491225	DELETERIOUS	0.81142888	DELETERIOUS	0.79280784	DELETERIOUS	0.72038776	Natural variant: in BRGDA1 (mapped from position 1319 in UniProt Q14524)
N	1325	S	DELETERIOUS	0.50595948	NEUTRAL	0.73480176	DELETERIOUS	0.73260309	NEUTRAL	0.66884082	DELETERIOUS	0.39845758	DELETERIOUS	0.79280784	NEUTRAL	0.50014676	Natural variant: in LQT3; dbSNP:rs28937317 (mapped from position 1325 in UniProt Q14524)
A	1330	P	DELETERIOUS	0.86908365	DELETERIOUS	0.58770615	DELETERIOUS	0.85822785	DELETERIOUS	0.74491225	DELETERIOUS	0.81142888	DELETERIOUS	0.79280784	DELETERIOUS	0.84845361	Natural variant: in LQT3 (mapped from position 1330 in UniProt Q14524)
P	1332	L	DELETERIOUS	0.50595948	NEUTRAL	0.65286344	DELETERIOUS	0.81731169	NEUTRAL	0.66884082	DELETERIOUS	0.60089974	DELETERIOUS	0.79280784	NEUTRAL	0.50014676	Natural variant: in LQT3 (mapped from position 1332 in UniProt Q14524)
S	1333	Y	DELETERIOUS	0.7556615	NEUTRAL	0.64229075	DELETERIOUS	0.81731169	DELETERIOUS	0.74491225	DELETERIOUS	0.67524116	DELETERIOUS	0.79280784	DELETERIOUS	0.62208185	Natural variant: in LQT3 and SIDS (mapped from position 1333 in UniProt Q14524)
V	1340	I	NEUTRAL	0.62831343	NEUTRAL	0.74449339	NEUTRAL	0.7828765	NEUTRAL	0.66884082	DELETERIOUS	0.67524116	DELETERIOUS	0.79280784	NEUTRAL	0.55439739
G	1406	R	DELETERIOUS	0.86908365	DELETERIOUS	0.58770615	DELETERIOUS	0.85822785	DELETERIOUS	0.74491225	DELETERIOUS	0.67524116	DELETERIOUS	0.79280784	DELETERIOUS	0.84845361	Natural variant: in BRGDA1 (mapped from position 1406 in UniProt Q14524)
G	1408	R	DELETERIOUS	0.86908365	DELETERIOUS	0.87706147	DELETERIOUS	0.87523992	DELETERIOUS	0.59445019	DELETERIOUS	0.63431877	DELETERIOUS	0.79280784	DELETERIOUS	0.84845361	Natural variant: in SSS1 and BRGDA1; also in cardiac conduction defect; dbSNP:rs28936971 (mapped from position 1408 in UniProt Q14524)
A	1427	S	NEUTRAL	0.75291375	NEUTRAL	0.76123348	NEUTRAL	0.55202703	NEUTRAL	0.66884082	NEUTRAL	0.60960961	DELETERIOUS	0.79280784	NEUTRAL	0.70878378
R	1432	G	NEUTRAL	0.65307311	NEUTRAL	0.6969163	NEUTRAL	0.7828765	NEUTRAL	0.66884082	NEUTRAL	0.64364364	DELETERIOUS	0.45232975	DELETERIOUS	0.62208185	Natural variant: in BRGDA1 (mapped from position 1432 in UniProt Q14524)
P	1438	L	DELETERIOUS	0.86908365	DELETERIOUS	0.65667166	DELETERIOUS	0.85822785	DELETERIOUS	0.74491225	DELETERIOUS	0.43123393	DELETERIOUS	0.79280784	DELETERIOUS	0.62208185	Natural variant: in BRGDA1 (mapped from position 1438 in UniProt Q14524)
F	1473	S	DELETERIOUS	0.86908365	DELETERIOUS	0.57121439	DELETERIOUS	0.85822785	DELETERIOUS	0.74491225	DELETERIOUS	0.39845758	DELETERIOUS	0.79280784	DELETERIOUS	0.80510276
F	1473	C	DELETERIOUS	0.86908365	DELETERIOUS	0.58770615	DELETERIOUS	0.87523992	DELETERIOUS	0.74491225	DELETERIOUS	0.54177378	DELETERIOUS	0.79280784	DELETERIOUS	0.80510276	Natural variant: in LQT3 (mapped from position 1473 in UniProt Q14524)
F	1486	L	NEUTRAL	0.75291375	NEUTRAL	0.79030837	NEUTRAL	0.660879	NEUTRAL	0.66884082	NEUTRAL	0.71171171	DELETERIOUS	0.79280784	NEUTRAL	0.58359402	Natural variant: in LQT3 (mapped from position 1486 in UniProt Q14524)
R	1512	W	DELETERIOUS	0.7556615	NEUTRAL	0.6778169	DELETERIOUS	0.81731169	DELETERIOUS	0.74491225	DELETERIOUS	0.81142888	DELETERIOUS	0.79280784	DELETERIOUS	0.80510276	Natural variant: in BRGDA1; significantly affects cardiac sodium channel characteristics; associated with an increase in inward sodium current during the action potential upstroke (mapped from position 1512 in UniProt Q14524)
T	1620	M	DELETERIOUS	0.7556615	NEUTRAL	0.64229075	DELETERIOUS	0.85822785	DELETERIOUS	0.74491225	DELETERIOUS	0.50257069	DELETERIOUS	0.79280784	DELETERIOUS	0.72038776	Natural variant: in BRGDA1; arrhythmogenicity revealed only at temperatures approaching the physiologic range (mapped from position 1620 in UniProt Q14524)
R	1623	Q	DELETERIOUS	0.60548272	NEUTRAL	0.78854626	DELETERIOUS	0.87523992	DELETERIOUS	0.59445019	NEUTRAL	0.63363363	DELETERIOUS	0.79280784	DELETERIOUS	0.55551884	Natural variant: in LQT3 (mapped from position 1623 in UniProt Q14524)
R	1623	L	DELETERIOUS	0.60548272	NEUTRAL	0.64229075	DELETERIOUS	0.87523992	DELETERIOUS	0.59445019	NEUTRAL	0.72745491	DELETERIOUS	0.52778524	DELETERIOUS	0.80510276	Natural variant: in LQT3 (mapped from position 1623 in UniProt Q14524)
R	1626	P	DELETERIOUS	0.86908365	DELETERIOUS	0.75112444	DELETERIOUS	0.87523992	DELETERIOUS	0.59445019	DELETERIOUS	0.67524116	DELETERIOUS	0.79280784	DELETERIOUS	0.88519637	Natural variant: in LQT3 (mapped from position 1626 in UniProt Q14524)
R	1629	Q	DELETERIOUS	0.71871275	NEUTRAL	0.73127753	DELETERIOUS	0.87523992	DELETERIOUS	0.59445019	DELETERIOUS	0.54177378	DELETERIOUS	0.79280784	DELETERIOUS	0.80510276
R	1644	H	DELETERIOUS	0.60548272	NEUTRAL	0.74185022	DELETERIOUS	0.88474971	DELETERIOUS	0.59445019	DELETERIOUS	0.47429306	DELETERIOUS	0.79280784	NEUTRAL	0.50014676	Natural variant: in LQT3; dbSNP:rs28937316 (mapped from position 1644 in UniProt Q14524)
T	1645	M	DELETERIOUS	0.50595948	NEUTRAL	0.7596831	DELETERIOUS	0.60798122	NEUTRAL	0.66884082	DELETERIOUS	0.54177378	DELETERIOUS	0.79280784	NEUTRAL	0.50014676	Natural variant: in LQT3 (mapped from position 1645 in UniProt Q14524)
I	1660	V	NEUTRAL	0.62831343	NEUTRAL	0.65022026	NEUTRAL	0.68183996	NEUTRAL	0.66884082	DELETERIOUS	0.50257069	DELETERIOUS	0.79280784	NEUTRAL	0.50014676	Natural variant: in BRGDA1; detected in a compound heterozygote also carrying L-336; the presence of both mutations is necessary for the phenotypic expression of the disease; complete loss of sodium currents due to defective channel trafficking to the plasma membrane (mapped from position 1660 in UniProt Q14524)
S	1710	L	DELETERIOUS	0.86908365	DELETERIOUS	0.62143928	DELETERIOUS	0.85822785	DELETERIOUS	0.59445019	DELETERIOUS	0.67524116	DELETERIOUS	0.79280784	DELETERIOUS	0.62208185	Natural variant: in VF1 (mapped from position 1710 in UniProt Q14524)	Function: Heterologlously expreessed this mutant channels shows mardked acceleration in the current decay together with a large hyperpolarizing shift of steady-state inactivation and epolarizing shift of activation. (mapped from position 1710 in PMD A002901)	Disease: This mutation was found in a symptomatic idiopathic ventricular fibrillation (IVF) patient that did not exhibit the typical Brugada ECG. (mapped from position 1710 in PMD A002901)
D	1714	G	DELETERIOUS	0.86908365	DELETERIOUS	0.46176912	DELETERIOUS	0.60798122	DELETERIOUS	0.59445019	DELETERIOUS	0.56233933	DELETERIOUS	0.79280784	DELETERIOUS	0.62208185	Natural variant: in BRGDA1; strong decrease of current density; does not affect ion selectivity properties (mapped from position 1714 in UniProt Q14524)
G	1740	R	DELETERIOUS	0.7556615	NEUTRAL	0.64229075	DELETERIOUS	0.81731169	DELETERIOUS	0.74491225	DELETERIOUS	0.81142888	DELETERIOUS	0.79280784	DELETERIOUS	0.80510276	Natural variant: in BRGDA1 (mapped from position 1740 in UniProt Q14524)
G	1743	R	DELETERIOUS	0.7556615	DELETERIOUS	0.87706147	DELETERIOUS	0.81731169	NEUTRAL	0.66884082	DELETERIOUS	0.56233933	DELETERIOUS	0.79280784	DELETERIOUS	0.84845361	Natural variant: in BRGDA1; yields nearly undetectable currents in transfected cells (mapped from position 1743 in UniProt Q14524)
G	1743	E	DELETERIOUS	0.86908365	DELETERIOUS	0.87706147	DELETERIOUS	0.85822785	DELETERIOUS	0.74491225	DELETERIOUS	0.60089974	DELETERIOUS	0.79280784	DELETERIOUS	0.84845361	Natural variant: in BRGDA1 (mapped from position 1743 in UniProt Q14524)
V	1763	M	DELETERIOUS	0.71871275	DELETERIOUS	0.40929535	DELETERIOUS	0.85822785	NEUTRAL	0.66884082	DELETERIOUS	0.81142888	DELETERIOUS	0.79280784	DELETERIOUS	0.55551884	Natural variant: in LQT3 (mapped from position 1763 in UniProt Q14524)
M	1766	L	DELETERIOUS	0.50595948	NEUTRAL	0.76123348	NEUTRAL	0.44670846	NEUTRAL	0.66884082	DELETERIOUS	0.55077121	DELETERIOUS	0.79280784	DELETERIOUS	0.62208185	Natural variant: in LQT3; affects protein trafficking (mapped from position 1766 in UniProt Q14524)
Y	1767	C	DELETERIOUS	0.7556615	NEUTRAL	0.65286344	DELETERIOUS	0.87523992	DELETERIOUS	0.59445019	DELETERIOUS	0.64717224	DELETERIOUS	0.79280784	DELETERIOUS	0.80510276
I	1768	V	NEUTRAL	0.62831343	NEUTRAL	0.79559471	NEUTRAL	0.83210379	NEUTRAL	0.66884082	DELETERIOUS	0.81142888	DELETERIOUS	0.79280784	NEUTRAL	0.50014676	Natural variant: in LQT3; increases the rate of recovery from inactivation and the channel availability, observed as a positive shift of the steady-state inactivation curve (mapped from position 1768 in UniProt Q14524)
V	1777	M	DELETERIOUS	0.60697259	NEUTRAL	0.64229075	DELETERIOUS	0.67620995	DELETERIOUS	0.74491225	DELETERIOUS	0.67524116	DELETERIOUS	0.79280784	NEUTRAL	0.50014676	Natural variant: in LQT3 (mapped from position 1777 in UniProt Q14524)
E	1784	K	NEUTRAL	0.6025641	NEUTRAL	0.71742958	DELETERIOUS	0.57795276	NEUTRAL	0.66884082	DELETERIOUS	0.43123393	DELETERIOUS	0.79280784	NEUTRAL	0.50014676	Natural variant: in LQT3 and BRGDA1 (mapped from position 1784 in UniProt Q14524)
D	1790	G	DELETERIOUS	0.86908365	DELETERIOUS	0.42653673	DELETERIOUS	0.85822785	DELETERIOUS	0.74491225	DELETERIOUS	0.81142888	DELETERIOUS	0.79280784	DELETERIOUS	0.72038776	Natural variant: in LQT3 (mapped from position 1790 in UniProt Q14524)
Y	1795	C	DELETERIOUS	0.61371088	NEUTRAL	0.64229075	DELETERIOUS	0.81731169	DELETERIOUS	0.74491225	DELETERIOUS	0.81142888	DELETERIOUS	0.79280784	NEUTRAL	0.50014676	Natural variant: in LQT3; also in a family associating LQT syndrome and atrial fibrillation; slows the onset of activation, but does not cause a marked negative shift in the voltage dependence of inactivation or affect the kinetics of the recovery from inactivation; increases the expression of sustained Na(+) channel activity and promotes entrance into an intermediate or slowly developing inactiv…
Y	1795	H	DELETERIOUS	0.65494636	NEUTRAL	0.78325991	DELETERIOUS	0.60798122	DELETERIOUS	0.74491225	DELETERIOUS	0.67524116	DELETERIOUS	0.79280784	DELETERIOUS	0.62208185	Natural variant: in BRGDA1; accelerates the onset of activation and causes a marked negative shift in the voltage dependence of inactivation; does not affect the kinetics of the recovery from inactivation; increases the expression of sustained Na(+) channel activity and promotes entrance into an intermediate or slowly developing inactivated state (mapped from position 1795 in UniProt Q14524)
L	1825	P	DELETERIOUS	0.86908365	DELETERIOUS	0.58770615	DELETERIOUS	0.88474971	DELETERIOUS	0.74491225	DELETERIOUS	0.81142888	DELETERIOUS	0.79280784	DELETERIOUS	0.72038776	Natural variant: in LQT3; drug-induced LQT syndrome (mapped from position 1825 in UniProt Q14524)
R	1826	H	NEUTRAL	0.65307311	NEUTRAL	0.73127753	DELETERIOUS	0.58885542	NEUTRAL	0.66884082	DELETERIOUS	0.54177378	NEUTRAL	0.64501779	NEUTRAL	0.70878378	Natural variant: in LQT3; sodium current characterized by slower decay and a 2- to 3-fold increase in late sodium current (mapped from position 1826 in UniProt Q14524)
S	1904	L	DELETERIOUS	0.60548272	NEUTRAL	0.70484581	DELETERIOUS	0.67620995	DELETERIOUS	0.59445019	DELETERIOUS	0.67524116	DELETERIOUS	0.79280784	NEUTRAL	0.55439739	Natural variant: in LQT3; promotes late sodium currents by increasing the propensity of the channel to reopen during prolonged depolarization (mapped from position 1904 in UniProt Q14524)
A	1924	T	NEUTRAL	0.73688811	NEUTRAL	0.74449339	NEUTRAL	0.55202703	NEUTRAL	0.66884082	NEUTRAL	0.60960961	DELETERIOUS	0.52778524	NEUTRAL	0.66524217	Natural variant: in BRGDA1; significantly affect cardiac sodium channel characteristics; associated with an increase in inward sodium current during the action potential upstroke (mapped from position 1924 in UniProt Q14524)
G	1935	S	NEUTRAL	0.82622462	NEUTRAL	0.74823944	NEUTRAL	0.58230958	NEUTRAL	0.66884082	NEUTRAL	0.72272272	NEUTRAL	0.67141585	NEUTRAL	0.83058824	Natural variant: in BRGDA1 (mapped from position 1935 in UniProt Q14524)
E	1938	K	NEUTRAL	0.82622462	NEUTRAL	0.74273128	NEUTRAL	0.71871412	NEUTRAL	0.66884082	NEUTRAL	0.74074074	NEUTRAL	0.76224399	NEUTRAL	0.58359402
V	1951	L	NEUTRAL	0.82622462	NEUTRAL	0.71742958	NEUTRAL	0.83210379	NEUTRAL	0.66884082	NEUTRAL	0.8730899	NEUTRAL	0.76067616	NEUTRAL	0.66524217	Natural variant: in BRGDA1 and LQT3; also found in patients with atrial fibrillation; dbSNP:rs41315493 (mapped from position 1951 in UniProt Q14524)
F	2004	V	NEUTRAL	0.73834499	NEUTRAL	0.73480176	NEUTRAL	0.7828765	NEUTRAL	0.66884082	NEUTRAL	0.60960961	DELETERIOUS	0.42969871	NEUTRAL	0.61167883
F	2004	L	NEUTRAL	0.82622462	NEUTRAL	0.74823944	NEUTRAL	0.71871412	NEUTRAL	0.66884082	NEUTRAL	0.74074074	NEUTRAL	0.72662511	NEUTRAL	0.61167883	Natural variant: in LQT3 and BRGDA1; also found in patients with atrial fibrillation; results in channels with decreased peak and persistent current amplitudes; increased closed-state and slow inactivation; decelerated recovery from inactivation; dbSNP:rs41311117 (mapped from position 2004 in UniProt Q14524)
P	2006	A	NEUTRAL	0.82622462	NEUTRAL	0.65903084	NEUTRAL	0.89245476	NEUTRAL	0.66884082	NEUTRAL	0.8730899	NEUTRAL	0.76067616	NEUTRAL	0.66524217	Natural variant: in LQT3; causes an increase of persistent sodium current and produces a depolarizing shift in voltage dependence of inactivation (mapped from position 2006 in UniProt Q14524)
P	2006	L	NEUTRAL	0.82622462	NEUTRAL	0.73480176	NEUTRAL	0.83210379	NEUTRAL	0.66884082	NEUTRAL	0.8730899	NEUTRAL	0.7747106	NEUTRAL	0.70878378
