# Supplementary material for: Assessment of the predictive accuracy of five in silico prediction tools, alone or in combination, and two metaservers to classify long QT syndrome gene mutations
Source: BMC Med Genet. 2015 May 13;16:34. doi: 10.1186/s12881-015-0176-z (PMC4630850; doi:10.1186/s12881-015-0176-z)
Supplement: Additional file 3: — Raw data. The zipped file contains all raw data results in txt format from the five different in silico prediction tools and two metaservers. [file 12881_2015_176_MOESM3_ESM.zip › Supplementary Materials 2/Predict SNP results/SCN5A/pathogenicity/cdhit_out.bak.clstr]

148	305aa, >1110485... at 99.02%
173	2118aa, >158298034... at 75.83%
308	1938aa, >395844928... *
148	329aa, >1110484... at 99.09%
197	2092aa, >158298036... at 82.12%
277	1976aa, >395844926... at 92.86%
131	124aa, >296427857... at 78.23%
261	1992aa, >395844924... at 76.96%
131	124aa, >296427859... at 77.42%
99	2166aa, >195432823... at 84.35%
277	1976aa, >395844922... at 92.86%
43	2395aa, >119615003... at 91.44%
71	2172aa, >119615004... at 85.96%
43	2295aa, >4584688... at 80.44%
99	2242aa, >195478559... at 87.15%
43	2204aa, >119615002... at 83.89%
43	2378aa, >119615007... at 92.05%
197	2092aa, >158298038... at 82.07%
71	2344aa, >119615005... at 94.24%
71	2343aa, >403279618... at 93.56%
43	2197aa, >119615006... at 84.25%
43	2321aa, >403279628... at 81.34%
390	1770aa, >148828533... at 76.16%
43	2366aa, >403279626... at 91.34%
60	2411aa, >301605782... *
197	599aa, >257286263... at 72.79%
71	1753aa, >403279624... at 93.90%
43	2259aa, >403279622... at 75.70%
32	2697aa, >198424768... *
43	2332aa, >403279620... at 81.35%
131	124aa, >296427855... at 79.03%
236	2045aa, >296816545... *
239	2039aa, >349578423... *
131	105aa, >326579531... at 82.86%
148	340aa, >1110480... at 95.59%
108	2263aa, >71022751... at 79.72%
101	2287aa, >354544225... *
148	348aa, >1110495... at 94.54%
148	335aa, >1110496... at 97.61%
247	2013aa, >395844939... at 89.02%
148	340aa, >1110497... at 94.41%
308	1908aa, >395844934... at 82.44%
184	2122aa, >392865952... *
369	1834aa, >358417501... at 74.54%
261	1978aa, >118129624... at 76.54%
85	2325aa, >123208622... at 91.96%
58	1869aa, >62088578... at 97.91%
72	2172aa, >344278043... at 94.89%
43	1776aa, >403279636... at 91.39%
43	1758aa, >403279638... at 91.30%
631	280aa, >148767518... *
85	2328aa, >123208625... at 91.75%
71	1746aa, >403279632... at 93.87%
357	1864aa, >401884647... *
71	1735aa, >403279634... at 90.43%
135	2170aa, >158186633... at 83.04%
308	1920aa, >395844930... at 100.00%
262	1957aa, >131889984... at 89.52%
98	2287aa, >403279630... at 95.23%
291	1964aa, >395844932... at 73.68%
131	301aa, >148767516... at 82.39%
131	124aa, >296427861... at 78.23%
520	1506aa, >358338000... *
298	1957aa, >363729897... *
139	2207aa, >348537092... *
390	1738aa, >395833251... at 80.26%
339	1153aa, >149049616... at 98.27%
339	1889aa, >149049615... *
135	2140aa, >149049614... at 84.44%
135	2140aa, >149049613... at 85.05%
72	1396aa, >149049612... at 76.65%
135	2132aa, >149049611... at 84.99%
52	2365aa, >13447470... at 71.50%
43	2291aa, >403279602... at 81.49%
375	700aa, >312094420... at 100.00%
71	2306aa, >403279600... at 82.48%
417	1765aa, >133987591... at 99.77%
246	2019aa, >149018261... at 90.59%
293	1966aa, >149018262... at 94.61%
178	2086aa, >29467444... at 74.35%
43	2277aa, >403279606... at 81.55%
404	1807aa, >149018260... *
43	2273aa, >403279604... at 81.30%
466	1692aa, >281344305... *
104	152aa, >9801832... at 74.34%
306	1939aa, >332206182... *
284	1980aa, >332206180... at 80.86%
419	1785aa, >341896329... *
88	210aa, >7542590... at 74.76%
580	213aa, >2415575... at 98.12%
53	2449aa, >242017362... *
362	1797aa, >115343204... at 89.98%
242	211aa, >2415573... at 100.00%
417	1785aa, >149018259... at 89.08%
98	2250aa, >403279608... at 83.91%
417	1765aa, >149018258... at 89.12%
152	2165aa, >107922056... at 97.32%
45	2512aa, >403366591... *
147	1987aa, >297475408... at 84.15%
43	2289aa, >395826699... at 81.26%
46	444aa, >67971876... at 83.33%
98	2239aa, >403279610... at 85.04%
42	2535aa, >340727515... *
98	2232aa, >403279612... at 84.95%
247	2009aa, >390464438... at 97.96%
43	339aa, >380807817... at 72.86%
43	2314aa, >403279614... at 81.50%
173	357aa, >108796341... at 73.11%
71	2298aa, >403279616... at 83.46%
43	2271aa, >395826691... at 80.80%
109	2270aa, >122890936... *
390	1269aa, >350590031... at 89.28%
71	2266aa, >395826693... at 83.41%
178	2136aa, >194768088... *
43	2319aa, >395826695... at 80.29%
262	1956aa, >56748617... at 94.99%
310	1933aa, >350589386... *
298	207aa, >2415579... at 99.52%
71	2248aa, >395826697... at 79.80%
247	2005aa, >390464444... at 70.27%
227	2055aa, >47229683... *
207	2090aa, >391865354... *
184	2122aa, >320034614... at 99.20%
201	1939aa, >55962301... at 99.85%
104	2015aa, >30089970... at 73.60%
4	3344aa, >403366136... *
393	1532aa, >170038143... at 83.94%
557	1207aa, >348671065... *
501	1564aa, >348671064... *
477	1659aa, >348671063... *
286	1976aa, >367016435... *
58	2273aa, >117968623... at 95.60%
247	1981aa, >27263190... at 71.43%
214	2044aa, >340718624... at 85.81%
148	140aa, >195176598... at 70.71%
30	1709aa, >198456108... at 71.56%
414	1791aa, >22796540... at 98.38%
277	1984aa, >219521476... at 92.74%
337	1780aa, >268536036... at 78.37%
71	2357aa, >73966389... at 94.06%
263	1981aa, >354485917... at 75.72%
43	2335aa, >73966385... at 81.97%
172	2149aa, >334343636... *
43	2324aa, >73966383... at 81.67%
277	1979aa, >390464462... at 73.98%
148	689aa, >1110468... at 88.53%
67	1789aa, >148678997... at 94.63%
148	693aa, >1110467... at 78.50%
46	1747aa, >148678996... at 73.04%
148	701aa, >1110466... at 96.72%
67	2328aa, >148678999... at 96.61%
148	706aa, >1110465... at 80.03%
67	2376aa, >148678998... *
148	704aa, >1110464... at 96.31%
344	1876aa, >403294695... at 95.74%
148	714aa, >1110462... at 80.25%
261	1978aa, >363744966... at 76.54%
55	2181aa, >73985270... at 79.00%
211	2086aa, >387515079... *
261	1989aa, >363744968... at 76.17%
386	1828aa, >224044620... *
459	183aa, >30352202... at 98.91%
446	1729aa, >302855396... *
262	1958aa, >1666092... at 90.91%
453	1716aa, >348671085... *
148	335aa, >1110477... at 98.81%
148	348aa, >1110476... at 95.69%
22	437aa, >296531480... at 99.77%
148	348aa, >1110479... at 95.11%
67	2369aa, >57790554... at 95.19%
283	1963aa, >363744970... at 73.87%
201	1938aa, >55962302... at 99.90%
230	226aa, >1110472... at 88.50%
306	1937aa, >363744972... at 93.80%
174	2110aa, >302664689... at 97.87%
429	1774aa, >344244522... *
135	2135aa, >187955897... at 87.07%
167	2161aa, >73985266... at 96.85%
160	2186aa, >328712331... *
58	2259aa, >395530916... at 91.99%
364	1810aa, >74138051... at 91.99%
58	2302aa, >395530918... at 81.45%
208	2089aa, >358396122... *
148	329aa, >2231547... at 89.97%
46	2273aa, >156119354... at 94.10%
148	316aa, >2231545... at 93.99%
291	1366aa, >2665784... at 89.24%
285	710aa, >395732428... at 79.01%
173	140aa, >47824792... at 96.43%
129	2116aa, >336464648... at 75.24%
148	316aa, >2231549... at 93.67%
58	1942aa, >119611510... at 84.86%
291	1366aa, >2665782... at 89.17%
195	2111aa, >391334696... *
67	2368aa, >74181109... at 95.19%
58	1880aa, >119611516... at 81.22%
602	677aa, >303285552... *
58	1899aa, >119611515... at 98.00%
148	329aa, >2231551... at 89.67%
350	1875aa, >60265592... *
350	1875aa, >60265591... at 99.52%
135	683aa, >509344... at 95.31%
131	119aa, >305419521... at 84.03%
41	2569aa, >350646235... *
448	1728aa, >340368998... *
58	2255aa, >395530922... at 91.97%
350	1875aa, >60265594... at 99.41%
300	711aa, >28277639... at 92.83%
104	140aa, >379995651... at 77.14%
350	1875aa, >60265593... at 99.84%
546	1350aa, >303285954... *
115	2240aa, >395530920... *
85	2018aa, >402895887... at 93.31%
174	1554aa, >315049959... at 92.15%
318	1921aa, >390476506... *
72	2060aa, >351696436... at 91.36%
572	1109aa, >345317739... *
196	2110aa, >67517999... *
365	1777aa, >225903377... at 75.24%
71	2346aa, >73966395... at 93.86%
334	962aa, >311698083... at 72.04%
33	2693aa, >261332280... *
104	2001aa, >395843490... at 70.01%
71	2309aa, >73966393... at 81.90%
283	970aa, >311698085... at 70.41%
104	1986aa, >395843492... at 70.69%
88	151aa, >110270807... at 76.16%
43	2380aa, >73966399... at 92.10%
422	912aa, >311698087... at 70.29%
262	1958aa, >395843494... at 79.06%
422	944aa, >311698089... at 71.29%
262	1967aa, >395843496... at 78.70%
414	1770aa, >395843498... at 80.90%
131	119aa, >305419515... at 84.03%
493	1599aa, >47217306... *
377	967aa, >311698081... at 71.77%
439	1742aa, >145355963... *
129	2116aa, >350296748... at 75.47%
71	2301aa, >73966391... at 83.18%
384	938aa, >311698095... at 78.78%
384	920aa, >311698093... at 75.87%
214	1689aa, >1633648... at 73.12%
275	927aa, >311698099... at 70.44%
293	934aa, >311698097... at 70.24%
422	1784aa, >113676053... *
104	2019aa, >341942012... at 70.73%
422	934aa, >311698091... at 70.13%
149	788aa, >170038135... at 76.52%
85	2333aa, >25453410... at 91.60%
135	2169aa, >113930699... at 82.99%
261	2007aa, >4325288... at 82.06%
292	1967aa, >391343183... *
172	523aa, >848992... at 78.20%
18	2886aa, >283459428... *
88	93aa, >298239961... at 73.12%
178	2131aa, >24642537... at 97.61%
242	223aa, >30410900... at 71.75%
135	1576aa, >119609313... at 81.03%
55	1505aa, >119609312... at 75.42%
135	2058aa, >119609311... at 99.13%
72	2290aa, >119609310... at 74.02%
104	118aa, >379995601... at 73.73%
490	1607aa, >221115735... *
543	1347aa, >353231411... at 97.70%
390	1736aa, >327267947... at 78.28%
166	2172aa, >159486843... *
131	92aa, >384872988... at 85.87%
104	121aa, >9801812... at 85.95%
377	967aa, >311698067... at 70.84%
104	127aa, >379995609... at 77.17%
72	1828aa, >332838296... at 91.52%
261	967aa, >311698061... at 70.01%
277	1975aa, >359323897... at 93.92%
104	127aa, >379995603... at 77.17%
377	967aa, >311698063... at 70.84%
104	118aa, >379995605... at 73.73%
71	1753aa, >297272569... at 93.78%
148	2171aa, >195048329... at 94.80%
43	1758aa, >297272567... at 90.96%
85	1920aa, >149039438... at 88.96%
85	2295aa, >149039437... at 77.08%
261	2000aa, >354478609... at 86.70%
85	1884aa, >149039439... at 71.23%
373	1839aa, >344232280... *
85	2331aa, >149039436... at 91.59%
167	2161aa, >192807300... at 97.45%
72	2070aa, >119609316... at 82.46%
43	1776aa, >297272565... at 91.05%
104	93aa, >298239965... at 81.72%
147	2199aa, >157057194... at 95.73%
46	2499aa, >116734843... at 96.36%
72	2035aa, >119609314... at 93.66%
43	1765aa, >297272563... at 90.71%
72	2015aa, >119609315... at 88.59%
277	1984aa, >126723545... at 93.40%
146	2202aa, >145492865... *
195	1130aa, >4755118... at 75.31%
293	1965aa, >395843488... at 95.32%
104	2019aa, >395843486... at 70.53%
104	2018aa, >395843484... at 70.22%
283	1951aa, >297465095... at 73.81%
283	1951aa, >297465093... at 73.81%
247	967aa, >311698077... at 70.01%
261	2000aa, >297465091... at 86.90%
277	1985aa, >402888535... at 98.34%
377	919aa, >311698075... at 71.60%
2	3668aa, >403348646... *
377	967aa, >311698073... at 70.22%
192	2068aa, >190337315... at 76.11%
466	1681aa, >402888531... at 80.37%
377	967aa, >311698071... at 70.94%
261	2001aa, >354478619... at 86.66%
172	300aa, >17902257... at 73.00%
283	1951aa, >354478617... at 72.53%
247	957aa, >311698079... at 70.64%
261	2000aa, >354478611... at 86.70%
71	1735aa, >297272571... at 90.37%
589	794aa, >47211574... *
621	372aa, >47211573... *
71	1746aa, >297272573... at 93.76%
261	2001aa, >354478615... at 86.66%
283	1951aa, >354478613... at 72.53%
460	1701aa, >145348009... *
390	1738aa, >345324341... at 79.92%
237	2041aa, >260801305... *
301	544aa, >195131717... at 93.75%
301	1281aa, >195131715... at 97.11%
46	435aa, >148613828... at 81.61%
5	3205aa, >161077585... at 74.41%
253	1980aa, >88771587... at 70.25%
88	93aa, >298239985... at 73.12%
8	3188aa, >161077583... at 99.40%
104	118aa, >379995625... at 75.42%
284	1980aa, >7021531... at 80.45%
58	1074aa, >297662564... at 73.28%
247	2006aa, >150010574... at 70.24%
247	2017aa, >354478627... at 87.16%
301	1848aa, >24641459... at 100.00%
291	1957aa, >354478629... at 89.93%
395	1812aa, >242013090... *
261	2006aa, >354478623... at 90.98%
114	2244aa, >345486320... *
291	1957aa, >354478625... at 89.98%
261	2006aa, >354478621... at 90.93%
284	1980aa, >7657544... at 81.11%
86	2189aa, >317419137... at 86.11%
459	1702aa, >25742828... *
135	2047aa, >119609302... at 98.53%
135	1987aa, >119609301... at 85.56%
148	2168aa, >195132819... at 91.65%
104	140aa, >379995639... at 77.86%
74	2157aa, >5802901... at 84.14%
350	967aa, >311698059... at 70.32%
452	1715aa, >123898107... at 89.33%
135	2130aa, >395845684... at 72.49%
499	1557aa, >156395679... at 92.29%
5	314aa, >195176144... at 91.72%
537	1408aa, >299115906... *
499	1570aa, >156395677... *
43	2393aa, >334349360... at 79.86%
135	2209aa, >119609303... *
102	2285aa, >380026623... *
135	2004aa, >119609304... at 84.63%
135	2006aa, >119609305... at 84.30%
72	2133aa, >119609306... at 71.03%
285	1965aa, >354478633... at 98.88%
152	2007aa, >119609307... at 74.24%
135	1987aa, >119609308... at 85.91%
261	1989aa, >354478631... at 89.29%
135	1995aa, >119609309... at 84.61%
46	2510aa, >2213913... at 100.00%
66	2367aa, >30794966... at 100.00%
66	2378aa, >30794964... *
400	1809aa, >195586581... *
122	2227aa, >145538776... *
414	1792aa, >397511550... at 99.39%
414	1445aa, >397511552... at 99.65%
263	1915aa, >351706543... at 74.15%
548	1327aa, >47218490... *
384	691aa, >311698151... at 75.83%
262	1959aa, >397511554... at 79.48%
384	927aa, >311698153... at 75.73%
104	2015aa, >397511556... at 73.80%
126	2222aa, >364502993... *
152	2156aa, >364502991... at 98.70%
91	2324aa, >403365897... *
55	2176aa, >224066036... at 71.65%
367	1844aa, >344288115... *
152	2153aa, >364502989... at 98.84%
347	1877aa, >255081811... *
173	276aa, >160700818... at 99.64%
414	1777aa, >344288111... at 77.49%
152	2194aa, >364502985... *
173	276aa, >160700816... at 100.00%
135	2169aa, >364502987... at 83.31%
261	1949aa, >345328066... at 82.40%
283	880aa, >311698147... at 73.07%
58	2261aa, >345803158... at 95.36%
275	932aa, >311698145... at 71.46%
58	2323aa, >345803156... at 85.06%
277	1982aa, >345328068... at 84.01%
369	1833aa, >351704425... at 75.12%
306	1936aa, >301772388... at 98.50%
247	195aa, >157326493... at 97.44%
384	903aa, >311698143... at 75.75%
284	1977aa, >301772384... at 81.23%
277	1801aa, >344242916... at 73.40%
384	930aa, >311698141... at 74.09%
261	218aa, >344242917... at 86.70%
369	1834aa, >355568831... at 74.65%
284	1977aa, >301772386... at 81.34%
277	668aa, >344242918... at 85.33%
135	2169aa, >364502983... at 82.71%
131	271aa, >160700812... at 80.44%
104	82aa, >7271918... at 73.17%
191	2113aa, >145488416... *
173	255aa, >160700810... at 100.00%
48	2487aa, >195029359... *
302	644aa, >2707602... at 73.76%
390	1738aa, >403272910... at 81.19%
332	1815aa, >157128919... at 82.42%
197	2084aa, >148277534... at 76.10%
46	980aa, >3873285... at 98.98%
173	2129aa, >148277536... at 93.66%
173	2129aa, >148277530... at 94.46%
312	939aa, >311698139... at 71.88%
72	2240aa, >345792113... at 91.83%
197	2084aa, >148277532... at 75.34%
135	2109aa, >463082... at 86.58%
275	906aa, >311698137... at 70.64%
365	1852aa, >116407... *
346	1878aa, >159465842... *
178	2110aa, >320542180... at 95.50%
431	1760aa, >119578603... at 98.58%
247	1229aa, >119578604... at 79.01%
350	764aa, >311698131... at 70.29%
247	1855aa, >119578605... at 70.13%
135	2144aa, >463079... at 85.63%
61	2400aa, >348535021... *
284	1596aa, >119578606... at 70.99%
295	946aa, >311698133... at 70.51%
135	2169aa, >116412... at 82.48%
283	470aa, >380802557... at 94.68%
284	1844aa, >119578601... at 80.97%
284	1980aa, >119578602... at 80.91%
11	3146aa, >332026703... at 91.32%
173	2132aa, >320542188... at 83.21%
197	2086aa, >320542186... at 90.32%
148	2149aa, >290349618... at 73.34%
197	2107aa, >320542184... at 99.62%
135	2138aa, >2960067... at 85.92%
251	2021aa, >260947366... *
197	2089aa, >320542182... at 89.80%
304	1949aa, >344304487... *
173	2129aa, >148277528... at 94.32%
466	1682aa, >403258863... at 79.43%
283	201aa, >74223619... at 96.02%
173	2129aa, >148277526... at 93.80%
247	2008aa, >149639500... at 71.46%
55	1643aa, >14718596... at 97.99%
6	3301aa, >118364415... *
380	1835aa, >334329926... *
299	1955aa, >389739437... *
369	1840aa, >3087876... at 75.11%
275	941aa, >311698129... at 70.78%
387	1826aa, >334329928... *
277	952aa, >311698127... at 71.85%
247	2009aa, >403258867... at 97.96%
261	960aa, >311698125... at 74.27%
261	958aa, >311698123... at 74.53%
277	1977aa, >403258865... at 96.05%
46	2505aa, >6166047... at 100.00%
428	1778aa, >325184391... *
253	1966aa, >377823715... at 70.55%
253	1912aa, >377823713... at 71.39%
104	140aa, >298240817... at 78.57%
291	1957aa, >149639506... at 90.80%
173	2143aa, >320542196... at 83.11%
433	123aa, >156339156... at 100.00%
178	2113aa, >320542198... at 95.55%
247	2008aa, >149639502... at 71.41%
178	2111aa, >320542192... at 73.24%
291	1957aa, >149639504... at 90.85%
482	1633aa, >348544795... *
551	1285aa, >313235817... *
54	2449aa, >73959661... *
584	976aa, >340504377... *
178	2130aa, >194893768... at 97.46%
369	1835aa, >403303789... at 75.20%
197	2083aa, >320542194... at 89.53%
247	2005aa, >403258875... at 70.42%
350	596aa, >311698113... at 71.31%
261	949aa, >311698115... at 73.87%
247	2005aa, >403258879... at 70.37%
261	957aa, >311698117... at 74.61%
478	1657aa, >7497922... *
405	1807aa, >194227403... *
58	2035aa, >402857925... at 84.52%
172	547aa, >311698119... at 76.78%
131	119aa, >305419563... at 84.03%
197	2089aa, >320542168... at 78.51%
67	2327aa, >355330282... at 96.56%
25	1889aa, >313234223... at 84.33%
197	2102aa, >320542162... at 79.21%
197	2097aa, >320542160... at 92.32%
277	1973aa, >187957230... at 92.70%
131	119aa, >305419567... at 84.03%
518	1518aa, >15127840... *
173	2138aa, >320542166... at 79.65%
405	1801aa, >297484485... at 87.40%
104	140aa, >298240805... at 77.14%
148	2125aa, >320542164... at 70.02%
303	1953aa, >301614640... *
73	1792aa, >145489916... at 91.91%
55	2049aa, >301787213... at 76.18%
71	1314aa, >194383178... at 75.88%
137	2208aa, >344254036... *
301	1851aa, >1737064... at 99.24%
261	933aa, >311698111... at 74.38%
131	133aa, >199584549... at 80.45%
136	2209aa, >114669482... *
131	133aa, >199584547... at 81.20%
247	964aa, >311698101... at 72.93%
329	1903aa, >185133421... *
293	942aa, >311698107... at 70.06%
296	307aa, >380797605... at 76.22%
344	1850aa, >194294538... at 90.92%
247	971aa, >311698105... at 74.25%
135	2169aa, >463073... at 98.94%
261	1999aa, >403258881... at 86.89%
75	2356aa, >326670087... *
197	2108aa, >320542178... at 98.81%
127	2137aa, >345786521... at 75.39%
253	1949aa, >402910157... at 71.22%
261	935aa, >311698109... at 74.33%
131	133aa, >199584545... at 80.45%
282	1985aa, >38372255... *
47	2491aa, >363740983... *
197	2084aa, >320542170... at 78.69%
197	2086aa, >320542172... at 79.29%
558	1168aa, >118766592... at 87.76%
566	220aa, >15625556... at 95.45%
369	1841aa, >123242278... at 74.69%
157	2190aa, >403371009... *
198	1344aa, >341873963... at 82.66%
197	2086aa, >320542176... at 89.55%
144	2203aa, >15127836... *
71	2248aa, >34783701... at 79.76%
58	1381aa, >380797615... at 98.99%
46	419aa, >3329353... at 100.00%
43	2377aa, >20070163... at 92.13%
58	2280aa, >345803160... at 95.53%
178	2121aa, >320542148... at 97.27%
573	1084aa, >395529715... *
197	2092aa, >320542146... at 77.58%
13	2522aa, >194857745... at 85.25%
131	119aa, >305419545... at 83.19%
197	2100aa, >320542144... at 91.81%
197	2100aa, >320542142... at 100.00%
197	2087aa, >320542140... at 77.48%
58	2321aa, >281338000... at 84.75%
78	2338aa, >358418799... at 79.34%
55	2138aa, >194221212... at 81.20%
278	1988aa, >372462430... *
131	119aa, >305419547... at 84.03%
384	1820aa, >116451... at 70.16%
247	2005aa, >224960... at 70.07%
420	1785aa, >47220627... *
85	1591aa, >354504659... at 83.72%
204	2083aa, >145489372... at 89.15%
135	2048aa, >281349602... at 93.02%
485	1620aa, >333601584... *
524	1496aa, >333601586... *
466	1682aa, >189047... at 80.50%
543	1352aa, >256071206... *
197	2110aa, >320542156... *
178	2118aa, >320542158... at 97.17%
247	500aa, >28972954... at 73.00%
197	2079aa, >320542152... at 77.49%
307	1939aa, >344243064... *
223	2027aa, >159486901... at 99.06%
72	2358aa, >395538862... *
335	1891aa, >358337363... *
131	119aa, >305419557... at 84.03%
197	2100aa, >320542154... at 91.71%
197	2076aa, >320542150... at 78.52%
3	3473aa, >403330996... *
73	2357aa, >145511117... *
617	461aa, >301111286... *
531	1461aa, >333601588... *
459	435aa, >204545... at 98.16%
532	1446aa, >326432826... *
451	1724aa, >403278950... *
262	1966aa, >403278952... at 78.94%
247	2006aa, >344268032... at 70.14%
135	2180aa, >292275... at 99.50%
98	2250aa, >373838798... at 84.58%
152	2156aa, >257208998... at 98.65%
104	2016aa, >37622907... at 74.21%
246	2019aa, >354487623... at 88.95%
152	2153aa, >257208996... at 98.79%
104	140aa, >253910931... at 79.29%
43	2277aa, >373838794... at 81.73%
247	1877aa, >119631724... at 97.98%
104	2019aa, >354487625... at 70.23%
575	1055aa, >170037578... *
43	2259aa, >373838796... at 75.65%
293	1965aa, >354487627... at 94.91%
184	2122aa, >303320283... at 99.25%
247	1866aa, >119631723... at 75.13%
43	2291aa, >373838790... at 81.62%
293	1965aa, >354487629... at 94.55%
277	835aa, >119631720... at 97.25%
16	1200aa, >170037576... at 78.50%
87	2331aa, >348538278... *
98	2287aa, >373838792... at 95.93%
74	2357aa, >45383554... *
197	2108aa, >320542126... at 99.57%
277	1339aa, >119631719... at 98.88%
466	1213aa, >119631718... at 79.39%
104	156aa, >18073677... at 92.95%
197	2108aa, >320542128... at 99.48%
466	1689aa, >119631717... at 80.52%
291	1957aa, >344268038... at 90.55%
102	1003aa, >332027441... at 85.24%
574	1068aa, >332027442... *
152	2194aa, >257208992... at 99.95%
247	2006aa, >344268034... at 70.09%
291	1957aa, >344268036... at 90.60%
620	404aa, >170037582... *
46	2495aa, >395850779... at 97.31%
172	279aa, >2895067... at 76.70%
140	2206aa, >334321811... *
43	2314aa, >373838788... at 81.68%
99	1770aa, >357617346... at 75.76%
398	1810aa, >2791841... *
306	364aa, >6815227... at 99.73%
262	2007aa, >1586352... *
197	2097aa, >320542132... at 99.57%
197	2087aa, >320542130... at 77.58%
344	1825aa, >327271369... at 75.84%
197	2100aa, >320542136... at 99.90%
306	364aa, >6815221... at 100.00%
197	2079aa, >320542134... at 77.59%
104	115aa, >18073669... at 83.48%
197	2076aa, >320542138... at 78.42%
301	1844aa, >195393782... at 97.45%
172	278aa, >2895069... at 78.78%
350	1875aa, >253910951... at 99.15%
206	2091aa, >94694237... *
16	281aa, >8556... at 82.21%
365	1847aa, >47550741... at 91.17%
214	2050aa, >383858782... at 76.29%
214	2036aa, >383858784... at 83.79%
527	1481aa, >195998123... *
22	362aa, >8552... at 88.12%
131	113aa, >162950967... at 84.07%
214	2023aa, >383858786... at 84.43%
332	1427aa, >241558009... at 71.41%
214	2044aa, >383858788... at 85.18%
43	2366aa, >373838773... at 91.89%
363	1854aa, >19114806... *
368	1844aa, >303278800... *
273	422aa, >392508225... at 84.12%
247	2017aa, >363736018... at 87.16%
487	1619aa, >255078954... *
148	161aa, >56067941... at 88.82%
40	2573aa, >403333844... *
148	161aa, >56067945... at 89.44%
261	138aa, >191068... at 89.13%
350	1875aa, >253910955... at 99.20%
466	1680aa, >344268018... at 78.93%
76	2274aa, >340720941... at 78.01%
588	834aa, >405974227... *
104	2019aa, >6782382... at 70.68%
247	2009aa, >344268022... at 97.76%
277	1974aa, >344268020... at 93.01%
127	2138aa, >403291045... at 76.10%
55	2182aa, >403291043... at 79.33%
167	2162aa, >403291041... at 96.76%
317	469aa, >313223096... at 97.01%
601	698aa, >221108320... *
104	97aa, >218766519... at 95.88%
541	360aa, >111550243... at 100.00%
202	2102aa, >310793244... *
247	1998aa, >344268026... at 77.33%
247	1948aa, >344268024... at 72.18%
221	2067aa, >145480783... *
283	1981aa, >344268028... at 85.01%
16	361aa, >8559... at 92.24%
40	2564aa, >403363663... at 99.34%
476	1665aa, >308805054... *
46	2476aa, >334326505... at 80.98%
424	1782aa, >170111264... *
46	2481aa, >334326503... at 83.60%
247	854aa, >229442279... at 97.42%
131	122aa, >357433151... at 84.43%
247	2011aa, >363736031... at 74.84%
384	473aa, >28932674... at 79.07%
369	1837aa, >73965379... at 74.69%
249	78aa, >306448550... at 100.00%
247	2011aa, >363736033... at 74.79%
275	488aa, >28932676... at 82.38%
285	530aa, >1066142... at 71.89%
99	2291aa, >194766894... *
291	1968aa, >363736039... *
453	1712aa, >348671100... at 99.12%
261	1994aa, >363736035... at 88.97%
247	2022aa, >363736037... at 85.06%
247	575aa, >229442283... at 75.30%
344	1625aa, >317418922... at 74.40%
242	849aa, >229442285... at 73.03%
147	2201aa, >113195659... *
247	1145aa, >229442281... at 98.43%
417	1766aa, >354487657... at 85.16%
16	264aa, >3980054... at 75.76%
261	1989aa, >363736022... at 90.55%
291	1963aa, >363736020... at 91.03%
198	2110aa, >308494691... *
350	1871aa, >327275592... at 85.62%
344	1826aa, >344276711... at 87.90%
474	1668aa, >736714... *
74	1134aa, >74144210... at 80.86%
291	1963aa, >363736025... at 90.98%
364	1473aa, >74209230... at 91.92%
71	2253aa, >73966407... at 82.87%
277	1868aa, >119631740... at 71.15%
71	2246aa, >73966403... at 80.19%
344	1871aa, >1698403... at 97.70%
262	1959aa, >395733981... at 79.43%
301	1850aa, >62473598... at 97.95%
148	166aa, >56067901... at 89.16%
74	1370aa, >62088514... at 77.66%
148	162aa, >56067905... at 88.89%
233	394aa, >134289048... at 89.34%
291	1472aa, >119631739... at 87.91%
277	1307aa, >119631737... at 79.72%
194	296aa, >785070... at 97.30%
311	1933aa, >348540042... *
283	1494aa, >119631738... at 95.18%
277	1984aa, >122066139... at 92.79%
43	1765aa, >403279640... at 91.05%
222	2064aa, >403369399... *
285	1518aa, >119631733... at 84.91%
283	1521aa, >119631736... at 93.69%
209	2089aa, >403358079... *
277	1881aa, >119631735... at 72.83%
104	1986aa, >354487633... at 70.49%
201	2107aa, >326666063... *
246	2001aa, >354487631... at 88.41%
514	1534aa, >156368561... *
495	1490aa, >333601502... at 80.74%
291	1968aa, >363736041... at 99.95%
148	161aa, >56067917... at 88.82%
178	2114aa, >221329977... at 91.44%
285	1970aa, >363736043... at 89.39%
67	2321aa, >74181089... at 91.64%
197	2101aa, >192337580... at 81.10%
220	1897aa, >345326899... at 77.12%
197	2101aa, >192337584... at 81.15%
417	1765aa, >7024453... at 99.04%
284	1964aa, >327264339... at 81.47%
43	2205aa, >373838806... at 83.90%
344	1873aa, >164761... at 91.83%
46	2424aa, >399201... at 88.94%
610	534aa, >156368227... *
98	2232aa, >373838802... at 84.99%
113	2227aa, >373838804... at 90.93%
98	2239aa, >373838800... at 84.86%
370	1428aa, >402592694... at 92.72%
98	2246aa, >373838817... at 84.59%
284	1949aa, >24371298... at 70.34%
522	1503aa, >348688695... *
369	1836aa, >338213... at 74.89%
46	2261aa, >187828880... at 99.56%
559	1191aa, >312373498... *
246	2022aa, >27806135... at 89.32%
262	1823aa, >359500287... at 81.24%
348	1877aa, >255082886... *
277	1884aa, >359500285... at 91.08%
98	2248aa, >373838815... at 84.74%
261	1990aa, >327264331... at 75.83%
344	1748aa, >296230375... at 71.51%
98	2257aa, >373838813... at 84.27%
253	1387aa, >344249981... at 81.11%
284	1979aa, >327264333... at 81.20%
284	1979aa, >327264335... at 81.10%
38	2632aa, >347967981... *
306	1938aa, >327264337... at 92.47%
55	2180aa, >395832793... at 78.99%
169	2157aa, >396463138... *
104	2020aa, >84875498... at 70.89%
127	2136aa, >395832795... at 76.54%
131	124aa, >28628396... at 79.84%
229	2045aa, >145498837... at 79.41%
173	958aa, >328712088... at 72.13%
246	2019aa, >255522923... at 90.84%
173	373aa, >195351462... at 75.60%
167	2160aa, >395832791... at 97.13%
148	1674aa, >195351464... at 80.94%
414	1770aa, >301789269... at 77.57%
186	2117aa, >198426500... *
463	1695aa, >348685558... *
390	1738aa, >224043091... at 79.46%
500	1565aa, >145487566... *
509	1548aa, >301627633... *
390	1738aa, >81863975... at 80.55%
26	2556aa, >398022106... at 83.29%
1	4467aa, >302836057... *
67	2164aa, >1710177... at 99.68%
131	2215aa, >30142161... *
148	235aa, >15705899... at 87.66%
497	1577aa, >321463800... *
294	1966aa, >299738215... *
54	2350aa, >359079545... at 83.40%
55	2157aa, >387542158... at 79.46%
104	1983aa, >187954621... at 74.53%
566	1160aa, >328712092... *
566	1149aa, >328712094... at 100.00%
119	2233aa, >338720411... *
135	2138aa, >509048... at 87.28%
79	2347aa, >198437026... *
174	2108aa, >327293890... at 96.35%
352	1873aa, >392573639... *
22	2409aa, >102230389... at 97.05%
369	1843aa, >343098404... *
261	2007aa, >343098402... at 87.94%
390	1738aa, >126337313... at 80.09%
284	1973aa, >343098408... at 81.15%
629	292aa, >326922811... *
467	1688aa, >343098406... *
136	906aa, >380805711... at 87.53%
125	2192aa, >350583761... at 75.96%
208	2011aa, >340515547... at 83.89%
261	1990aa, >343098400... at 93.57%
82	2339aa, >326671910... *
510	1485aa, >308798831... at 71.52%
318	869aa, >301789271... at 79.29%
414	1772aa, >291411648... at 76.58%
417	1783aa, >297488439... at 71.56%
262	1973aa, >297488437... at 77.24%
174	1996aa, >326479197... at 92.38%
253	1959aa, >296235467... at 70.95%
189	2115aa, >403363301... *
628	301aa, >34732679... *
99	1910aa, >26245709... at 93.56%
587	858aa, >339239263... *
162	2155aa, >225560034... at 87.47%
131	160aa, >268327043... at 88.12%
104	487aa, >26522477... at 70.43%
600	714aa, >339239265... *
628	299aa, >34732681... at 76.25%
580	1030aa, >326922809... *
58	2270aa, >495870... at 98.15%
554	1219aa, >157114427... *
261	2006aa, >74004462... at 91.18%
369	1834aa, >126352342... at 70.99%
262	1956aa, >355559771... at 79.91%
247	2006aa, >74004464... at 70.04%
178	2108aa, >1550781... at 86.43%
247	2005aa, >457879... at 70.37%
43	1990aa, >148683974... at 77.04%
293	1810aa, >355559772... at 85.03%
369	1835aa, >908809... at 75.15%
58	2251aa, >495868... at 98.13%
388	1826aa, >291411650... *
43	2366aa, >402899646... at 91.76%
72	2137aa, >327272221... at 83.76%
11	3146aa, >350424274... at 80.20%
421	1785aa, >308803008... *
78	2337aa, >348585445... at 80.74%
247	1998aa, >74004470... at 77.88%
78	2343aa, >348585447... at 80.45%
247	2009aa, >74004474... at 98.95%
247	1981aa, >74004472... at 71.93%
306	1939aa, >345791969... at 98.97%
538	1406aa, >344257737... *
585	938aa, >145345538... *
148	1087aa, >4559259... at 73.51%
46	849aa, >169158762... at 70.55%
408	1800aa, >365767365... *
494	1594aa, >365767361... *
131	119aa, >305419419... at 84.03%
254	2018aa, >365767363... *
275	1954aa, >112494927... at 79.79%
131	118aa, >254621961... at 83.90%
131	119aa, >305419417... at 84.03%
129	2217aa, >336272383... *
75	1798aa, >37606176... at 84.82%
63	2394aa, >360043498... *
213	2080aa, >345325469... *
154	1068aa, >237687591... at 97.85%
131	119aa, >305419413... at 84.03%
261	2001aa, >301783099... at 87.26%
364	1747aa, >148707611... at 91.76%
181	2124aa, >119495760... at 85.83%
154	1068aa, >237687593... at 97.38%
306	1916aa, >338726087... at 70.56%
22	2473aa, >198456218... at 89.85%
247	2009aa, >297668755... at 97.91%
167	1969aa, >344244600... at 70.95%
148	270aa, >327242743... at 94.07%
131	123aa, >254621959... at 81.30%
419	1684aa, >268574504... at 93.53%
148	270aa, >327242741... at 94.44%
438	1743aa, >326663812... *
626	303aa, >340504935... *
247	2017aa, >109099902... at 87.61%
131	126aa, >254621957... at 81.75%
131	119aa, >305419401... at 84.87%
131	119aa, >305419403... at 84.03%
269	1998aa, >340505257... *
127	2143aa, >354467405... at 75.36%
376	1566aa, >321454423... at 73.12%
127	2168aa, >354467403... at 74.63%
178	1759aa, >327242739... at 86.58%
55	2178aa, >354467407... at 78.88%
468	1685aa, >365767359... *
14	3076aa, >403359206... *
253	1983aa, >301764749... at 71.56%
85	2331aa, >27807135... at 93.01%
54	1077aa, >86277318... at 82.36%
262	1956aa, >4838145... at 79.55%
29	2725aa, >71665459... *
301	1851aa, >45554921... at 97.89%
515	1527aa, >321478364... *
383	1829aa, >336368925... *
104	1576aa, >62087312... at 71.51%
171	809aa, >94732357... at 70.46%
262	1956aa, >332215569... at 80.06%
314	1928aa, >303285434... *
303	1589aa, >301619885... at 73.76%
154	1068aa, >237687579... at 99.25%
58	2313aa, >296229607... at 86.42%
197	2027aa, >209361485... at 78.44%
54	1083aa, >86277322... at 82.64%
135	2127aa, >509068... at 86.22%
197	2027aa, >209361483... at 78.54%
54	1088aa, >86277320... at 82.17%
54	1099aa, >86277324... at 81.44%
162	991aa, >240276095... at 90.21%
247	1980aa, >109099928... at 71.62%
239	2039aa, >398366203... at 99.61%
58	2315aa, >354475889... at 84.75%
247	2008aa, >109099924... at 95.97%
492	1601aa, >145518658... *
58	2272aa, >354475887... at 95.69%
46	2263aa, >291463273... at 100.00%
247	610aa, >380807381... at 91.48%
247	1997aa, >109099926... at 77.07%
247	105aa, >380807383... at 82.86%
261	77aa, >380807385... at 97.40%
369	1840aa, >125858951... at 74.78%
96	2304aa, >12658323... *
154	1068aa, >237687585... at 98.78%
561	1180aa, >47207766... *
461	1699aa, >1947094... *
154	1068aa, >237687583... at 99.25%
326	1911aa, >1947096... *
414	1444aa, >6693705... at 98.82%
154	1068aa, >237687587... at 97.85%
310	1146aa, >6165996... at 77.66%
262	1944aa, >348556761... at 78.96%
411	1795aa, >348556763... *
344	1873aa, >134152372... at 98.45%
58	2296aa, >354475891... at 84.71%
507	1553aa, >260528200... *
58	2253aa, >354475893... at 95.61%
507	1553aa, >260528202... at 99.48%
27	2752aa, >159486741... *
178	2131aa, >403447... at 97.28%
332	1893aa, >148564866... *
71	2343aa, >38505292... at 94.24%
616	465aa, >319772936... *
71	2243aa, >38505290... at 80.87%
563	1175aa, >319772938... *
135	2139aa, >219518527... at 84.76%
89	2326aa, >294656793... *
78	1052aa, >74189468... at 80.42%
52	2282aa, >354478745... at 73.18%
369	1836aa, >31788956... at 75.00%
247	469aa, >319772940... at 76.55%
369	1835aa, >355767540... at 74.66%
28	2709aa, >195164894... at 81.40%
495	1498aa, >167517499... at 79.64%
344	1351aa, >192324... at 85.42%
324	1912aa, >256077427... *
277	1975aa, >338715746... at 94.38%
261	1999aa, >338715741... at 78.84%
197	2051aa, >30350264... at 73.38%
46	2262aa, >1657333... at 99.34%
277	1986aa, >338715743... at 94.41%
376	1837aa, >242018429... *
197	2051aa, >30350262... at 73.38%
71	2250aa, >38505288... at 83.38%
46	949aa, >1763630... at 98.63%
414	1445aa, >332215571... at 95.64%
46	1194aa, >1763632... at 99.75%
43	2332aa, >38505284... at 81.95%
466	1677aa, >149730883... at 86.05%
43	2266aa, >38505286... at 81.64%
349	1877aa, >313227560... *
277	483aa, >194377864... at 83.23%
46	1182aa, >1763636... at 99.75%
71	2306aa, >38505280... at 82.48%
11	1748aa, >345489053... at 90.96%
46	916aa, >1763638... at 97.49%
43	2284aa, >38505282... at 81.96%
578	1040aa, >149065880... *
39	1559aa, >322797982... at 83.26%
312	1932aa, >113676138... *
99	2119aa, >195130299... at 82.92%
104	2016aa, >114586083... at 73.56%
215	2077aa, >403444... *
178	2123aa, >403443... at 97.27%
178	2121aa, >403446... at 96.94%
178	2118aa, >403445... at 96.84%
43	2380aa, >300797946... at 92.56%
125	705aa, >149065879... at 89.93%
197	2110aa, >403442... at 91.37%
528	1469aa, >47210106... *
124	2223aa, >5921698... *
239	2039aa, >256270559... at 99.71%
58	2272aa, >5921699... at 95.33%
277	510aa, >840654... at 87.65%
369	1836aa, >93587342... at 74.95%
634	190aa, >196001401... *
135	2131aa, >148667186... at 84.75%
339	1888aa, >148667185... at 98.62%
95	2308aa, >359376832... *
625	308aa, >196001403... *
46	2506aa, >187828892... at 100.00%
46	949aa, >1763628... at 99.68%
503	1557aa, >196001405... *
198	1926aa, >25146680... at 82.45%
198	1538aa, >25146674... at 86.80%
205	2093aa, >393233243... *
125	2016aa, >5565888... at 99.60%
369	1830aa, >311266955... at 75.41%
284	1978aa, >172072624... at 81.40%
5	3310aa, >194896112... *
131	123aa, >82400516... at 82.93%
54	2373aa, >14336738... at 82.01%
197	2051aa, >30350266... at 73.23%
275	1954aa, >113675822... at 79.68%
131	123aa, >82400518... at 82.93%
464	1695aa, >3005562... *
466	1682aa, >297668767... at 79.85%
250	2017aa, >145499934... at 75.21%
135	2171aa, >211904105... at 83.97%
55	1738aa, >334343591... at 75.26%
247	2009aa, >23978418... at 98.06%
261	2006aa, >338715732... at 91.18%
466	867aa, >56541780... at 77.39%
323	1878aa, >341882637... at 73.22%
131	123aa, >82400520... at 83.74%
291	1957aa, >338715734... at 90.65%
283	1947aa, >160707887... at 72.27%
131	119aa, >305419481... at 84.03%
261	1988aa, >3309115... at 75.91%
197	1827aa, >157111986... at 72.58%
197	1835aa, >157111988... at 72.26%
173	1900aa, >157111982... at 87.16%
369	1812aa, >395532896... at 76.66%
197	1851aa, >157111984... at 70.88%
247	321aa, >90082749... at 93.46%
46	2507aa, >119604770... at 99.96%
284	1983aa, >47228731... *
247	1922aa, >343098398... at 89.49%
43	1207aa, >4959453... at 76.30%
46	1014aa, >119604772... at 97.73%
99	2223aa, >320542064... at 84.71%
46	2507aa, >119604771... at 99.56%
570	1113aa, >357629011... *
228	2055aa, >353228917... *
595	737aa, >357629010... *
58	2268aa, >301768004... at 96.08%
131	119aa, >305419489... at 84.03%
390	932aa, >193785197... at 99.79%
143	2204aa, >340506397... *
285	970aa, >380792755... at 96.08%
284	1957aa, >348521366... at 75.17%
135	2139aa, >226958556... at 84.81%
131	119aa, >305419491... at 85.71%
418	1790aa, >308799873... *
95	2308aa, >359375732... at 93.20%
26	2764aa, >389603526... *
401	1809aa, >47220372... *
245	2034aa, >392559754... *
454	1690aa, >194671920... at 79.94%
104	109aa, >49609382... at 82.57%
104	110aa, >49609380... at 81.82%
169	2147aa, >189189512... at 78.90%
144	2199aa, >256074315... at 99.05%
284	208aa, >327241778... at 87.50%
173	141aa, >73762576... at 96.45%
46	2511aa, >119604767... at 99.92%
462	1699aa, >353228903... *
46	1278aa, >119604768... at 100.00%
104	2016aa, >390476495... at 71.97%
277	1984aa, >18959222... at 92.59%
131	119aa, >305419465... at 84.03%
131	119aa, >305419463... at 84.03%
43	2534aa, >350590468... *
11	1743aa, >270002327... at 84.05%
173	140aa, >21665841... at 93.57%
104	2016aa, >148888458... at 73.76%
484	1624aa, >344252952... *
594	738aa, >344252951... *
99	2099aa, >195045067... at 83.80%
364	1836aa, >297281143... at 91.72%
173	140aa, >21665839... at 94.29%
71	2171aa, >38505268... at 85.86%
28	2563aa, >195397834... at 92.31%
519	1510aa, >195999352... *
261	2000aa, >12642274... at 86.65%
125	2016aa, >119580754... at 99.70%
283	1951aa, >12642272... at 71.91%
131	119aa, >305419469... at 84.03%
125	1981aa, >119580755... at 79.40%
125	2223aa, >119580752... *
247	1999aa, >12642270... at 76.59%
125	2188aa, >119580753... at 81.63%
141	2206aa, >150951470... *
419	1763aa, >212645731... at 96.14%
125	2182aa, >119580751... at 81.26%
247	1998aa, >300794327... at 77.43%
131	119aa, >305419475... at 84.03%
125	2217aa, >119580750... at 100.00%
369	1824aa, >395826075... at 75.77%
390	1738aa, >351714767... at 80.67%
71	2251aa, >344285863... at 86.89%
71	2351aa, >344285865... at 99.74%
135	2139aa, >55735413... at 84.20%
513	1540aa, >339245361... *
71	2258aa, >344285861... at 87.07%
104	1998aa, >148888460... at 72.62%
334	1850aa, >348531852... at 71.14%
284	1970aa, >348507645... at 88.07%
58	2222aa, >1705707... at 95.27%
67	2212aa, >1705706... at 98.96%
125	2010aa, >119580749... at 99.70%
43	2321aa, >38505276... at 81.47%
71	2261aa, >38505278... at 84.21%
43	2273aa, >38505272... at 81.52%
131	119aa, >305419477... at 84.03%
43	2274aa, >344285859... at 79.73%
131	119aa, >305419479... at 84.03%
26	2555aa, >157875495... at 82.82%
71	2298aa, >38505274... at 83.20%
71	2314aa, >344285853... at 85.87%
598	721aa, >340508119... *
102	714aa, >322796123... at 88.94%
71	2269aa, >344285851... at 87.75%
43	2340aa, >344285857... at 80.77%
131	119aa, >305419443... at 84.03%
291	1957aa, >335302918... at 90.39%
43	2292aa, >344285855... at 80.54%
131	119aa, >305419447... at 84.03%
301	1849aa, >62473635... at 98.00%
473	1669aa, >340500226... *
217	2076aa, >145511357... *
131	119aa, >305419445... at 84.03%
43	2329aa, >344285849... at 80.25%
131	119aa, >305419449... at 84.03%
270	1996aa, >317155617... *
126	2222aa, >257209000... at 99.95%
80	2343aa, >302853689... *
202	2093aa, >380483055... at 93.31%
291	1957aa, >335302920... at 90.34%
261	2000aa, >25014054... at 86.95%
247	575aa, >194378876... at 99.13%
68	2371aa, >327265115... *
396	1812aa, >339655366... *
43	2385aa, >344285841... at 90.40%
390	1717aa, >169154666... at 72.92%
71	2362aa, >344285843... *
43	2281aa, >344285845... at 79.66%
36	2652aa, >339655368... *
131	119aa, >305419453... at 84.03%
71	2306aa, >344285847... at 87.29%
173	391aa, >224038900... at 93.61%
131	119aa, >305419459... at 84.87%
46	1848aa, >350580450... at 98.00%
72	2206aa, >355785805... at 81.14%
54	2280aa, >403273606... at 84.08%
127	2220aa, >291393860... *
247	200aa, >553840... at 88.50%
208	2086aa, >358389104... at 87.10%
569	1115aa, >339655374... *
261	1916aa, >281348730... at 75.37%
144	390aa, >339655372... at 71.28%
277	1976aa, >301786468... at 93.42%
359	1837aa, >25146601... at 71.75%
284	208aa, >327241770... at 87.98%
284	208aa, >327241772... at 87.50%
131	114aa, >4071065... at 80.70%
99	1842aa, >347970910... at 74.16%
344	1873aa, >563323... at 97.86%
131	114aa, >4071067... at 79.82%
155	2192aa, >118082691... *
284	1980aa, >73996384... at 81.01%
178	1447aa, >332020832... at 72.49%
301	1850aa, >62473612... at 99.89%
46	1841aa, >350580448... at 98.15%
306	1939aa, >297262393... at 99.38%
72	2221aa, >466355... at 83.16%
526	1491aa, >223998927... *
71	2254aa, >149053888... at 82.08%
371	1105aa, >94732834... at 100.00%
284	208aa, >327241766... at 87.50%
630	282aa, >291238994... *
435	1755aa, >148692804... *
622	367aa, >323448979... *
284	208aa, >327241768... at 87.02%
71	2265aa, >83777794... at 82.60%
358	1860aa, >328713579... *
277	1146aa, >62822245... at 98.08%
43	2134aa, >149053886... at 74.46%
247	1997aa, >301786474... at 78.57%
247	1980aa, >301786476... at 73.54%
233	393aa, >91795212... at 89.57%
131	119aa, >305419431... at 84.03%
285	1315aa, >62087356... at 96.12%
276	1989aa, >246372819... *
39	2606aa, >307213880... *
301	1849aa, >62473623... at 99.95%
300	311aa, >326670825... at 95.18%
300	690aa, >124481848... at 94.64%
481	1644aa, >339256852... *
277	1987aa, >301786470... at 93.41%
247	2008aa, >301786472... at 94.22%
462	1582aa, >256074337... at 85.21%
148	2171aa, >195392740... at 94.66%
366	1852aa, >345311657... *
135	2146aa, >193788532... at 86.07%
135	2146aa, >193788534... at 85.74%
277	1977aa, >4506813... at 98.33%
135	2138aa, >193788536... at 85.92%
28	2732aa, >195033827... *
284	531aa, >50897535... at 74.01%
135	2138aa, >193788538... at 86.95%
284	542aa, >50897537... at 73.25%
558	1079aa, >152031029... at 96.57%
529	1469aa, >255078282... *
148	181aa, >975331... at 90.06%
99	2232aa, >161077820... at 86.87%
78	1460aa, >28972636... at 80.96%
135	2157aa, >193788530... at 85.77%
301	1483aa, >194889282... at 94.88%
28	2554aa, >195475408... at 86.02%
198	1068aa, >312072589... at 83.33%
77	2343aa, >403301534... at 83.99%
284	309aa, >49823315... at 95.15%
599	718aa, >350591067... *
104	140aa, >253911422... at 79.29%
88	220aa, >51465227... at 73.64%
150	2196aa, >7209876... *
131	1089aa, >23630517... at 99.82%
88	220aa, >51465229... at 73.18%
253	1981aa, >16758518... at 70.22%
167	2161aa, >397495891... at 97.36%
277	539aa, >50897545... at 96.66%
283	1951aa, >297471676... at 73.86%
55	2181aa, >397495893... at 79.18%
277	539aa, >50897543... at 96.66%
283	1951aa, >297471674... at 73.86%
135	2135aa, >193788544... at 87.12%
127	2137aa, >397495895... at 76.28%
261	2000aa, >297471672... at 87.00%
261	1999aa, >297471670... at 87.09%
135	2127aa, >193788548... at 86.22%
74	2321aa, >5802891... at 84.88%
547	1328aa, >350591074... *
262	1177aa, >350591072... at 77.32%
42	2532aa, >350422941... at 98.78%
74	2346aa, >5802895... at 100.00%
277	528aa, >50897541... at 97.35%
135	2138aa, >193788542... at 86.39%
74	2146aa, >5802893... at 83.55%
135	2138aa, >193788540... at 87.28%
72	2178aa, >338725992... at 93.30%
58	2250aa, >395824919... at 95.60%
74	2332aa, >5802899... at 85.42%
384	1829aa, >89886319... *
58	2269aa, >395824917... at 95.64%
74	2171aa, >5802897... at 99.91%
58	2312aa, >395824915... at 84.82%
345	1882aa, >313233875... *
414	1156aa, >350591076... at 77.68%
52	2359aa, >71274194... at 71.77%
284	1980aa, >4321647... at 80.96%
284	542aa, >50897539... at 73.06%
16	1115aa, >157135231... at 72.38%
544	1352aa, >326922828... *
131	112aa, >53988536... at 82.14%
58	2270aa, >397508689... at 98.28%
74	2182aa, >5802889... at 99.91%
58	2316aa, >363736509... at 73.92%
261	1999aa, >119887606... at 86.99%
104	93aa, >253911444... at 80.65%
193	2112aa, >326664647... *
385	1829aa, >365812021... *
104	118aa, >253911448... at 75.42%
433	1757aa, >365812019... *
72	2219aa, >403286524... at 92.38%
245	2028aa, >395328483... at 82.79%
459	1680aa, >148695066... at 71.90%
135	2157aa, >193788528... at 86.09%
247	1923aa, >148695063... at 96.20%
152	2158aa, >193788526... at 75.53%
88	220aa, >51465225... at 74.09%
188	2116aa, >403411680... *
261	2002aa, >326922830... at 84.67%
164	2176aa, >145534628... *
277	404aa, >26328015... at 87.13%
125	2188aa, >51093859... at 81.54%
452	1719aa, >123916267... *
31	2700aa, >403340124... *
104	103aa, >57232194... at 82.52%
78	2247aa, >351711182... at 79.84%
88	140aa, >253911450... at 70.71%
432	1760aa, >145520060... *
340	1715aa, >365812011... at 70.38%
11	1730aa, >307203916... at 95.72%
374	1838aa, >365812013... *
104	2016aa, >184039... at 73.81%
498	1575aa, >365812015... *
224	2059aa, >345325861... *
336	1819aa, >156400948... at 72.18%
247	1981aa, >260166635... at 71.38%
247	2009aa, >260166633... at 98.01%
88	210aa, >148695057... at 72.38%
285	1977aa, >148695059... *
247	323aa, >148695058... at 74.92%
72	2206aa, >355563885... at 81.14%
77	2339aa, >126722672... at 87.60%
555	1215aa, >324499758... *
458	1703aa, >170573720... *
154	1061aa, >302120436... at 93.31%
242	2038aa, >363729762... *
466	1677aa, >119887609... at 82.29%
426	1781aa, >363729760... *
72	2167aa, >224096378... at 92.48%
390	1738aa, >149730480... at 80.38%
58	2251aa, >397508693... at 98.27%
414	1591aa, >119584950... at 98.18%
566	163aa, >17646558... at 95.09%
58	2313aa, >397508691... at 87.03%
127	2166aa, >20339001... at 74.70%
216	2077aa, >254568170... *
55	2018aa, >351710084... at 77.75%
414	1043aa, >119584949... at 97.03%
262	1956aa, >119584947... at 79.45%
301	1472aa, >195356077... at 97.42%
533	1440aa, >119584945... *
533	1439aa, >119584946... at 100.00%
104	2015aa, >29569618... at 73.60%
533	1440aa, >119584944... at 99.51%
333	1892aa, >322795001... *
135	2198aa, >264681420... at 99.00%
397	1811aa, >328719000... *
155	2139aa, >326912015... at 96.68%
306	1938aa, >296211699... at 99.38%
284	1979aa, >296211697... at 80.90%
332	1700aa, >328719002... at 71.71%
135	2137aa, >226958564... at 84.46%
409	1800aa, >351711544... *
104	209aa, >12001924... at 79.90%
327	1911aa, >297303858... *
135	2139aa, >226958560... at 84.20%
135	2173aa, >264681418... at 85.83%
593	753aa, >340501700... *
110	1956aa, >224075274... at 78.32%
135	2138aa, >264681416... at 86.81%
107	2280aa, >348530776... *
43	1555aa, >4115532... at 87.78%
108	2273aa, >343426338... *
466	1677aa, >297471658... at 82.35%
37	2023aa, >403365010... at 98.22%
440	1741aa, >328856941... *
55	1646aa, >206574... at 74.79%
55	1602aa, >15131669... at 73.60%
135	2143aa, >206578... at 84.27%
135	2140aa, >206576... at 85.05%
331	1895aa, >302682316... *
104	289aa, >81238395... at 88.93%
247	2013aa, >297264186... at 79.58%
247	164aa, >81238397... at 94.51%
50	2473aa, >348530760... *
489	1615aa, >47211821... *
85	2327aa, >110225368... at 91.79%
279	1987aa, >111792863... *
73	2329aa, >145529169... at 81.32%
246	1982aa, >348556690... at 72.25%
284	1978aa, >149032007... at 81.34%
431	1761aa, >149032008... *
414	1791aa, >115583667... at 98.49%
24	2791aa, >195396457... *
261	1988aa, >149032006... at 75.86%
246	2030aa, >281353936... *
247	169aa, >116283579... at 91.72%
220	2073aa, >327272584... *
172	1212aa, >281353935... at 70.79%
148	1885aa, >195479236... at 96.07%
247	2022aa, >359063044... at 83.63%
293	1961aa, >348556692... at 94.85%
46	2263aa, >77999834... at 97.08%
277	1975aa, >348585901... at 91.29%
247	2013aa, >359063040... at 73.27%
85	2288aa, >110225366... at 77.84%
99	1768aa, >170030853... at 83.20%
52	2339aa, >395515703... at 93.33%
162	2155aa, >325090038... at 87.52%
247	1981aa, >296490593... at 71.73%
247	2009aa, >296490591... at 98.16%
5	593aa, >321473191... at 79.76%
131	166aa, >206944360... at 81.33%
233	2050aa, >260528198... *
247	1998aa, >115583677... at 76.88%
104	98aa, >50788720... at 89.80%
283	245aa, >62859921... at 74.29%
198	1099aa, >393907216... at 81.07%
246	2015aa, >348556684... at 88.68%
246	2014aa, >348556682... at 89.03%
277	1980aa, >332814620... at 83.94%
293	1961aa, >348556688... at 95.21%
301	734aa, >195167277... at 72.75%
246	1997aa, >348556686... at 88.53%
55	1601aa, >119585695... at 74.14%
619	408aa, >350593567... *
127	2152aa, >119585696... at 76.21%
55	2172aa, >119585698... at 79.93%
176	2138aa, >119585699... *
296	1960aa, >47218637... *
283	700aa, >350593563... at 72.43%
247	141aa, >47218638... at 71.63%
247	423aa, >36418... at 99.53%
22	2362aa, >194886829... at 81.16%
498	1478aa, >156400144... at 74.83%
212	2086aa, >119585690... *
55	2180aa, >119585691... at 79.31%
239	2039aa, >151943494... at 99.02%
127	2141aa, >119585692... at 76.13%
55	2166aa, >119585693... at 78.81%
277	478aa, >74206446... at 92.68%
187	2117aa, >242768383... *
390	1738aa, >301758100... at 80.61%
247	477aa, >350593561... at 98.95%
135	2138aa, >509168... at 86.39%
606	611aa, >82612171... *
72	2166aa, >301617426... at 82.50%
508	1550aa, >241757317... *
247	2005aa, >6981506... at 70.02%
104	2283aa, >332216357... *
605	637aa, >82612186... *
277	1987aa, >296490574... at 94.41%
253	2020aa, >327264251... *
466	1237aa, >350593575... at 81.73%
390	869aa, >229442415... at 99.88%
173	2139aa, >148291097... at 93.88%
229	2054aa, >145476021... *
131	120aa, >341942285... at 81.67%
11	3147aa, >307176278... *
131	120aa, >341942287... at 80.83%
92	2320aa, >348515069... *
411	288aa, >229442405... at 76.04%
359	1860aa, >308511775... *
58	2251aa, >329663531... at 98.31%
521	1505aa, >301118034... *
264	2005aa, >255712069... *
173	177aa, >84646710... at 96.05%
277	1706aa, >350593571... at 89.62%
296	245aa, >36420... at 77.96%
301	1926aa, >386764279... at 81.00%
399	1810aa, >189172245... *
262	1211aa, >358421329... at 76.05%
185	2122aa, >378829684... *
131	160aa, >257357861... at 88.75%
194	1840aa, >189172247... at 71.36%
411	297aa, >229442403... at 71.04%
417	302aa, >229442401... at 99.67%
344	1873aa, >359319984... at 92.15%
11	3134aa, >383858955... at 81.68%
459	336aa, >344235479... at 89.88%
338	1864aa, >189172241... at 89.32%
194	1851aa, >189172243... at 71.10%
116	2239aa, >340992786... *
72	1909aa, >297690799... at 94.19%
135	1861aa, >297690797... at 95.70%
135	1878aa, >297690795... at 89.19%
239	856aa, >902358... at 99.53%
198	1536aa, >268577705... at 86.85%
72	2066aa, >402884790... at 92.55%
148	404aa, >195177456... at 92.57%
351	1875aa, >118354417... *
240	2039aa, >145528676... *
272	1993aa, >145528674... *
285	754aa, >380802719... at 94.43%
130	2216aa, >367020418... *
77	2339aa, >4502523... at 87.39%
246	2019aa, >6981514... at 90.59%
127	2166aa, >134288900... at 74.56%
369	1840aa, >6981512... at 75.11%
55	2181aa, >4502527... at 79.18%
283	1951aa, >6981510... at 72.07%
52	2359aa, >187952781... at 71.77%
145	2203aa, >242008757... *
390	1738aa, >355754784... at 81.30%
241	2039aa, >195426640... *
344	1875aa, >119611740... at 98.35%
344	1873aa, >119611741... at 98.45%
261	2000aa, >348585917... at 86.50%
131	134aa, >146424432... at 79.10%
283	1950aa, >348585915... at 72.31%
283	1950aa, >348585913... at 72.31%
356	1866aa, >344244729... *
293	1882aa, >344244728... at 76.83%
169	2147aa, >330924155... at 78.53%
362	1856aa, >308477525... *
344	1291aa, >119611739... at 98.06%
253	1974aa, >395854464... at 70.42%
253	1963aa, >395854466... at 70.66%
592	773aa, >170067719... *
247	2008aa, >355750586... at 95.92%
277	1989aa, >355750587... *
582	1005aa, >170067717... *
466	1534aa, >355750588... at 81.23%
194	1851aa, >189172239... at 71.10%
390	1720aa, >119629452... at 80.81%
454	1715aa, >119629453... *
156	2191aa, >403366834... *
197	1830aa, >295136555... at 71.97%
521	1499aa, >348688741... at 82.32%
369	1841aa, >134948032... at 74.69%
277	1986aa, >348585903... at 91.29%
54	2347aa, >17129560... at 82.40%
277	1976aa, >348585905... at 90.99%
466	1679aa, >301776853... at 99.46%
344	1870aa, >315423548... at 72.51%
447	1729aa, >343098412... *
261	2001aa, >359063050... at 87.01%
479	1655aa, >332814686... *
55	514aa, >344235481... at 71.01%
261	1999aa, >348585911... at 86.64%
571	1113aa, >343098416... *
131	98aa, >291173112... at 80.61%
285	970aa, >380792815... at 97.32%
247	2013aa, >359063058... at 79.53%
283	1985aa, >359063054... *
341	1886aa, >343098410... *
244	2035aa, >403357086... *
488	1618aa, >47228705... *
42	2525aa, >328793203... at 92.63%
88	165aa, >118489999... at 70.30%
77	2338aa, >296191294... at 87.30%
293	1509aa, >327286274... at 72.90%
103	2284aa, >255730377... *
390	1739aa, >123173782... at 80.39%
55	1610aa, >6165986... at 73.35%
284	1978aa, >78126165... at 81.40%
135	1331aa, >89941... at 81.74%
246	115aa, >49609378... at 79.13%
475	1666aa, >344244730... *
77	2336aa, >1705855... at 83.35%
13	2516aa, >457927... at 83.51%
287	1976aa, >392588414... *
148	2088aa, >307168143... at 78.40%
456	1709aa, >260788105... *
247	1981aa, >291391669... at 71.83%
469	1683aa, >242021280... *
390	1817aa, >296188922... *
112	2248aa, >326672421... *
263	2006aa, >355757357... *
247	2009aa, >291391665... at 98.46%
247	1998aa, >291391667... at 77.78%
85	2237aa, >179760... at 92.04%
43	2277aa, >56237972... at 80.24%
282	771aa, >74200193... at 95.07%
55	840aa, >62087612... at 73.93%
46	2377aa, >332853465... at 81.19%
495	1588aa, >365812007... *
71	2176aa, >56237970... at 84.47%
85	2237aa, >345091034... at 92.04%
496	1582aa, >365812009... *
539	1405aa, >303275010... *
59	2414aa, >348533345... *
343	1884aa, >393215037... *
301	1848aa, >195448611... at 98.11%
414	1791aa, >6693697... at 98.44%
344	1862aa, >1588292... at 83.03%
603	671aa, >158299388... *
614	485aa, >340506630... *
390	1738aa, >24119274... at 81.24%
64	2386aa, >348504986... *
505	1556aa, >195353312... *
284	202aa, >326421676... at 87.62%
337	1879aa, >170589205... at 90.85%
247	2028aa, >281345252... *
52	2305aa, >224070260... at 76.31%
291	1957aa, >291391657... at 90.55%
277	309aa, >825473... at 95.15%
284	202aa, >326421672... at 87.13%
291	1957aa, >291391655... at 90.60%
277	1987aa, >281345251... at 93.66%
242	431aa, >825475... at 70.53%
284	202aa, >326421674... at 88.12%
255	2018aa, >145499371... *
305	1947aa, >365812003... *
247	2006aa, >291391653... at 70.44%
247	289aa, >825471... at 78.20%
247	2006aa, >291391651... at 70.49%
58	2270aa, >403266376... at 97.53%
85	1842aa, >148676227... at 72.75%
58	2313aa, >403266374... at 86.68%
417	1775aa, >281350867... at 73.86%
604	645aa, >281350868... *
390	1738aa, >402902401... at 81.24%
301	1954aa, >386764283... *
148	428aa, >402837... at 78.74%
301	1783aa, >386764281... at 90.97%
250	2023aa, >145528618... *
256	2018aa, >145534376... *
58	2251aa, >403266378... at 97.51%
77	1878aa, >148676228... at 84.13%
344	1867aa, >348578247... at 92.72%
131	114aa, >2769536... at 83.33%
49	2476aa, >198473166... *
131	114aa, >2769538... at 81.58%
283	1951aa, >291391647... at 72.01%
284	202aa, >326421666... at 86.63%
127	2139aa, >296474884... at 75.69%
54	2281aa, >390471054... at 79.09%
167	2163aa, >296474885... *
283	1951aa, >291391649... at 72.01%
261	2000aa, >291391643... at 86.90%
577	1043aa, >340506629... *
71	2247aa, >56237977... at 79.48%
28	2549aa, >195343104... at 87.05%
261	2000aa, >291391645... at 86.90%
43	2270aa, >56237979... at 80.22%
71	2254aa, >56237974... at 82.39%
43	2288aa, >56237976... at 80.86%
43	2381aa, >56237975... at 90.80%
58	2312aa, >443761... at 86.94%
390	1738aa, >395527345... at 79.92%
104	140aa, >379995499... at 78.57%
149	2200aa, >307188611... *
277	519aa, >7243093... at 84.20%
46	2374aa, >296485966... at 96.80%
632	263aa, >323456199... *
104	2016aa, >146048457... at 74.11%
104	118aa, >379995491... at 76.27%
126	1886aa, >395743770... at 71.95%
627	302aa, >260782812... *
99	1762aa, >242007234... at 75.94%
104	118aa, >379995493... at 75.42%
596	731aa, >260782810... *
170	2155aa, >118355150... *
46	2506aa, >9711929... at 99.84%
504	321aa, >47200727... at 94.39%
253	1909aa, >397471443... at 70.77%
284	202aa, >326421656... at 87.62%
253	1963aa, >397471441... at 70.25%
618	432aa, >260782818... *
43	2385aa, >355568524... at 80.08%
494	683aa, >221129233... at 99.85%
414	153aa, >51101266... at 86.93%
135	2173aa, >509178... at 85.55%
104	1999aa, >402860601... at 72.64%
104	118aa, >379995489... at 78.81%
104	118aa, >379995487... at 76.27%
104	1984aa, >402860603... at 73.84%
253	1974aa, >397471439... at 70.16%
167	2161aa, >179764... at 97.27%
94	2309aa, >348544607... *
452	247aa, >6759341... at 99.60%
99	1777aa, >157167234... at 81.94%
58	2313aa, >329663504... at 87.07%
423	1784aa, >349119... *
323	1861aa, >71982830... at 76.52%
306	212aa, >380793403... at 99.06%
390	1738aa, >118084673... at 78.65%
285	1957aa, >332814612... at 87.38%
8	3180aa, >386763891... at 78.05%
8	3200aa, >386763893... *
443	1734aa, >405955559... *
506	1556aa, >195999814... *
263	1717aa, >296470773... at 76.88%
200	2109aa, >302921878... *
142	2206aa, >47214918... *
129	2115aa, >164427736... at 75.41%
178	2104aa, >1842214... at 86.64%
247	2009aa, >123857421... at 98.26%
247	1981aa, >123857420... at 71.43%
247	2008aa, >332814616... at 73.11%
277	1977aa, >332814614... at 98.28%
154	1034aa, >284517363... at 98.65%
97	2303aa, >340507304... *
247	157aa, >123857422... at 98.09%
88	140aa, >253911384... at 71.43%
261	1997aa, >332814618... at 78.07%
58	2295aa, >348578286... at 85.19%
21	2856aa, >195457036... *
309	1936aa, >354479503... *
402	1809aa, >294955854... *
125	1981aa, >7271791... at 79.30%
283	516aa, >194389370... at 96.12%
174	2113aa, >326474261... at 97.07%
340	1889aa, >260782820... *
164	2173aa, >145529171... at 87.44%
455	1715aa, >260782826... *
306	1922aa, >395835397... at 96.93%
58	2271aa, >348578280... at 96.30%
58	2314aa, >348578282... at 85.00%
249	2026aa, >241153636... *
58	2252aa, >348578284... at 96.23%
317	1906aa, >313233405... at 100.00%
247	2009aa, >332814609... at 98.11%
289	1829aa, >332030827... at 70.48%
624	313aa, >291238266... *
301	1848aa, >45554951... at 98.05%
247	200aa, >14600062... at 80.50%
37	2648aa, >403357522... *
67	2368aa, >116174795... at 95.23%
104	2020aa, >359718971... at 70.54%
229	2042aa, >145488627... at 87.90%
104	196aa, >14600060... at 80.61%
190	2115aa, >148672654... *
344	1873aa, >110349767... at 98.51%
7	3282aa, >302837428... *
197	2031aa, >270015129... at 76.17%
72	2179aa, >60933096... at 76.37%
344	1873aa, >355746049... at 98.02%
375	1838aa, >393910080... *
414	1793aa, >332816430... *
148	184aa, >27462817... at 94.57%
414	1792aa, >332816432... at 99.89%
434	1756aa, >332030830... *
148	184aa, >27462815... at 95.11%
328	1908aa, >195401751... *
167	2157aa, >395516998... at 90.64%
127	2138aa, >296225443... at 76.19%
16	186aa, >195401753... at 92.47%
214	2078aa, >380028083... *
167	2162aa, >296225441... at 96.76%
311	196aa, >14600058... at 92.35%
22	2844aa, >386768614... *
55	2182aa, >296225439... at 78.69%
134	2210aa, >405961373... *
22	2712aa, >386768618... at 100.00%
301	1848aa, >45554962... at 98.76%
265	1975aa, >307169782... at 72.71%
54	2353aa, >14670397... at 82.41%
293	1962aa, >44886084... at 94.80%
261	507aa, >134025843... at 82.05%
104	2016aa, >44886082... at 73.46%
502	1560aa, >340507370... *
199	2109aa, >322711599... at 96.35%
293	1962aa, >402860599... at 94.75%
290	1969aa, >50309333... *
104	2017aa, >402860597... at 73.67%
104	2016aa, >402860595... at 73.51%
206	2009aa, >321258618... at 85.27%
262	1959aa, >402860593... at 79.43%
13	2519aa, >24584549... at 82.89%
353	1872aa, >391343855... *
104	98aa, >125662134... at 71.43%
135	2170aa, >17864840... at 83.36%
22	2608aa, >386768624... at 98.20%
11	3140aa, >340723232... at 80.45%
293	102aa, >125662136... at 87.25%
104	128aa, >125662138... at 82.81%
301	1851aa, >45554935... at 99.84%
67	2327aa, >18958261... at 96.65%
104	2013aa, >50950233... at 70.14%
67	2365aa, >18958263... at 95.31%
28	2552aa, >24584551... at 87.15%
369	1841aa, >354479427... at 75.50%
336	1891aa, >4204978... *
13	2300aa, >24584554... at 85.65%
22	2833aa, >386768622... at 99.79%
22	2806aa, >386768620... at 94.08%
11	1741aa, >189234946... at 83.97%
105	2283aa, >189239566... *
13	2516aa, >19584591... at 83.78%
72	2189aa, >390467361... at 93.56%
311	205aa, >14600056... at 88.29%
135	2170aa, >17864836... at 82.76%
135	2170aa, >17864838... at 83.09%
46	2472aa, >7630181... at 98.87%
277	1987aa, >160707935... at 94.36%
135	2165aa, >297261549... at 78.66%
11	1742aa, >322801440... at 96.44%
246	65aa, >125662140... at 89.23%
54	853aa, >193786718... at 78.55%
283	1951aa, >109099888... at 72.17%
182	2125aa, >6751840... *
261	2000aa, >109099886... at 86.80%
302	1954aa, >119571062... *
16	133aa, >665624... at 88.72%
263	1979aa, >119571063... at 89.89%
184	2104aa, >119184281... at 100.00%
253	1322aa, >119571066... at 75.34%
500	1534aa, >145546610... at 89.50%
263	1868aa, >119571067... at 80.35%
277	420aa, >118490003... at 89.52%
263	1922aa, >119571064... at 91.94%
108	2249aa, >388856071... at 75.28%
263	1177aa, >119571065... at 92.18%
131	132aa, >24635168... at 78.79%
55	594aa, >239509220... at 80.64%
306	1938aa, >395540611... at 96.49%
253	1333aa, >119571068... at 75.24%
431	1734aa, >395540613... at 76.76%
104	2015aa, >403278722... at 71.91%
13	3090aa, >195436955... *
104	123aa, >57075... at 72.36%
104	123aa, >57076... at 72.36%
55	2201aa, >326927884... at 70.83%
466	1682aa, >111378393... at 80.44%
135	2144aa, >60933051... at 85.96%
131	236aa, >355469497... at 78.39%
283	1951aa, >109099890... at 72.17%
210	2087aa, >193210847... *
72	2224aa, >397499337... at 83.09%
247	2005aa, >109099894... at 70.42%
633	244aa, >196001397... *
414	1783aa, >296228390... at 89.79%
337	911aa, >312085115... at 92.21%
634	184aa, >196001393... at 72.83%
58	2224aa, >7159257... at 86.56%
301	1875aa, >347968115... at 79.36%
123	1991aa, >357604840... at 74.59%
55	589aa, >239509234... at 71.14%
58	2162aa, >7159258... at 97.59%
361	1858aa, >297261116... *
301	1875aa, >347968117... at 78.88%
83	2338aa, >301622702... *
560	1190aa, >198437184... *
155	256aa, >239509232... at 94.14%
265	1966aa, >307213718... at 94.46%
13	1687aa, >5921703... at 75.82%
283	226aa, >118490001... at 95.13%
284	1978aa, >117414174... at 81.50%
393	1813aa, >347968111... *
296	129aa, >219689180... at 73.64%
131	104aa, >208429701... at 99.04%
301	1875aa, >347968113... at 78.67%
131	104aa, >208429703... at 98.08%
414	1771aa, >359322553... at 77.30%
242	134aa, >345317057... at 88.81%
9	3198aa, >118363637... *
99	2240aa, >198468797... at 86.74%
46	2505aa, >2281752... at 99.60%
25	2770aa, >313220360... *
99	2027aa, >195352570... at 78.44%
391	1816aa, >196001383... *
623	365aa, >196001385... *
344	1712aa, >395531077... at 78.33%
466	1677aa, >74004803... at 91.23%
301	1848aa, >45554974... at 99.30%
337	1783aa, >25145845... at 78.18%
317	1923aa, >313246362... *
52	2359aa, >254826786... at 71.73%
247	119aa, >37496891... at 93.28%
247	119aa, >37496893... at 93.28%
52	2007aa, >254826788... at 79.67%
55	2170aa, >1304105... at 79.12%
576	1046aa, >196001389... *
414	1788aa, >402860589... at 94.35%
135	2157aa, >60933073... at 86.65%
344	1875aa, >281351206... at 90.40%
377	1778aa, >402900772... at 70.87%
431	1732aa, >951126... at 78.23%
259	2010aa, >326668348... *
104	2017aa, >355746804... at 73.43%
262	1956aa, >355746803... at 79.96%
206	2028aa, >58266038... at 88.86%
556	1209aa, >342184008... *
459	1681aa, >806397... at 71.62%
218	2074aa, >405970463... *
67	2368aa, >158138501... at 94.38%
511	1544aa, >327274286... *
230	2053aa, >198468369... *
242	568aa, >327274282... at 71.48%
297	1959aa, >327274284... *
99	2208aa, >194895086... at 79.08%
85	2322aa, >332833474... at 88.89%
321	1913aa, >348680503... *
344	1873aa, >355565635... at 97.97%
247	391aa, >194374565... at 98.98%
247	2006aa, >221136923... at 70.19%
552	1276aa, >303282745... *
54	2353aa, >119606089... at 82.41%
72	2215aa, >334348138... at 78.51%
550	1288aa, >29422146... *
486	1620aa, >221126494... *
609	544aa, >170044273... *
369	1833aa, >281351654... at 75.40%
306	1939aa, >295789135... at 99.48%
247	497aa, >82612122... at 74.65%
91	2324aa, >403333648... at 98.32%
197	2031aa, >1657984... at 75.38%
242	475aa, >380800439... at 73.68%
54	2429aa, >119606090... at 71.10%
545	1351aa, >313216408... *
239	856aa, >1945338... at 99.77%
226	2057aa, >321470417... *
441	1740aa, >994814... *
153	2194aa, >395506627... *
407	1801aa, >307107121... *
147	2094aa, >297708937... at 71.20%
187	2116aa, >212542565... at 88.19%
291	1957aa, >301783117... at 90.39%
214	627aa, >170044269... at 70.97%
291	1957aa, >301783115... at 90.34%
242	475aa, >380796313... at 72.63%
197	2031aa, >1657986... at 75.33%
247	2006aa, >301783113... at 70.14%
277	423aa, >224178975... at 85.11%
12	3097aa, >159464527... *
247	2006aa, >301783111... at 70.09%
430	1773aa, >390356197... *
247	1986aa, >297264202... at 72.00%
71	2265aa, >295444829... at 82.65%
285	1956aa, >297264205... at 87.42%
291	1917aa, >297264207... at 71.83%
301	1849aa, >194770577... at 98.38%
308	1929aa, >297264209... at 76.72%
194	2112aa, >357623276... *
242	222aa, >47199496... at 74.32%
13	1664aa, >194758343... at 84.74%
131	114aa, >89213632... at 83.33%
54	2372aa, >402907197... at 82.17%
283	1952aa, >301783105... at 73.16%
131	114aa, >89213630... at 84.21%
277	1989aa, >301783107... at 76.87%
46	2168aa, >297276276... at 74.35%
582	201aa, >89213636... at 95.02%
54	2352aa, >402907193... at 82.61%
247	2000aa, >301783109... at 74.15%
582	201aa, >89213634... at 95.52%
54	2346aa, >402907195... at 82.57%
313	1931aa, >344253552... *
283	494aa, >229442499... at 97.17%
247	509aa, >82612108... at 75.83%
390	1738aa, >166233263... at 80.44%
300	1955aa, >103471981... *
261	2001aa, >301783101... at 87.26%
283	1952aa, >301783103... at 73.16%
277	1977aa, >297264211... at 99.54%
298	1956aa, >326921484... at 95.50%
72	2262aa, >326912378... at 89.26%
334	1863aa, >123913390... at 83.41%
265	2004aa, >332030051... *
350	113aa, >390481148... at 73.45%
334	1892aa, >123913391... *
316	1924aa, >221096021... *
71	2248aa, >295444836... at 79.80%
43	2411aa, >395536759... at 81.05%
390	1742aa, >302564135... at 71.99%
122	1941aa, >145475997... at 70.17%
230	306aa, >195567118... at 85.95%
33	2693aa, >71746972... at 99.70%
284	1979aa, >395540609... at 81.40%
293	1959aa, >326921486... at 77.18%
284	1979aa, >395540607... at 81.30%
369	1816aa, >301778289... at 75.99%
457	1696aa, >145542698... at 72.11%
247	188aa, >209738730... at 82.98%
350	1444aa, >149054578... at 74.65%
282	753aa, >149028460... at 92.70%
262	1962aa, >55741729... at 78.54%
173	915aa, >157118431... at 96.39%
5	3248aa, >195469892... at 74.42%
247	267aa, >229442479... at 90.26%
285	1154aa, >229442477... at 97.66%
280	1986aa, >405954000... *
126	347aa, >109175... at 93.95%
131	101aa, >394997393... at 80.20%
55	539aa, >194377656... at 96.85%
449	1727aa, >259906461... *
234	2049aa, >662385... *
291	1956aa, >363735986... at 87.99%
390	1738aa, >348583760... at 80.78%
247	2002aa, >363735984... at 78.27%
247	2013aa, >363735982... at 90.81%
261	1993aa, >363736225... at 81.03%
262	1972aa, >149728754... at 77.89%
471	1681aa, >301107526... *
263	2006aa, >355704798... at 99.75%
289	1789aa, >259906455... at 70.21%
382	1831aa, >340505194... *
247	2005aa, >397500544... at 70.32%
197	2048aa, >259906459... at 76.71%
135	2169aa, >290543386... at 82.43%
247	2005aa, >397500548... at 70.27%
197	2045aa, >259906457... at 76.67%
263	1984aa, >115648151... at 83.67%
[truncated: 814 more rows]
