# Supplementary material for: Assessment of the predictive accuracy of five in silico prediction tools, alone or in combination, and two metaservers to classify long QT syndrome gene mutations
Source: BMC Med Genet. 2015 May 13;16:34. doi: 10.1186/s12881-015-0176-z (PMC4630850; doi:10.1186/s12881-015-0176-z)
Supplement: Additional file 3: — Raw data. The zipped file contains all raw data results in txt format from the five different in silico prediction tools and two metaservers. [file 12881_2015_176_MOESM3_ESM.zip › Supplementary Materials 2/Predict SNP results/SCN5A/pathogenicity/mapp.out]

Position	Column Score	Column p-value	Alignment	Gap Weight	Over Gap Weight Threshold	Hydropathy	Polarity	Charge	Volume	Free energy alpha	Free energy beta	A	C	D	E	F	G	H	I	K	L	M	N	P	Q	R	S	T	V	W	Y	A	C	D	E	F	G	H	I	K	L	M	N	P	Q	R	S	T	V
1	N/A	N/A	'M-------------------------------------------------	0.9695060987802439	Y	N/A	N/A	N/A	N/A	N/A	N/A	N/A	N/A	N/A	N/A	N/A	N/A	N/A	N/A	N/A	N/A	N/A	N/A	N/A	N/A	N/A	N/A	N/A	N/A	N/A	N/A	N/A	N/A	N/A	N/A	N/A	N/A	N/A	N/A	N/A	N/A	N/A	N/A	N/A	N/A	N/A	N/A	N/A	N/A
2	N/A	N/A	'D-------------------------------------------------	0.9695060987802439	Y	N/A	N/A	N/A	N/A	N/A	N/A	N/A	N/A	N/A	N/A	N/A	N/A	N/A	N/A	N/A	N/A	N/A	N/A	N/A	N/A	N/A	N/A	N/A	N/A	N/A	N/A	N/A	N/A	N/A	N/A	N/A	N/A	N/A	N/A	N/A	N/A	N/A	N/A	N/A	N/A	N/A	N/A	N/A	N/A
3	N/A	N/A	'R----------------------M--------------------------	0.9578084383123374	Y	N/A	N/A	N/A	N/A	N/A	N/A	N/A	N/A	N/A	N/A	N/A	N/A	N/A	N/A	N/A	N/A	N/A	N/A	N/A	N/A	N/A	N/A	N/A	N/A	N/A	N/A	N/A	N/A	N/A	N/A	N/A	N/A	N/A	N/A	N/A	N/A	N/A	N/A	N/A	N/A	N/A	N/A	N/A	N/A
4	N/A	N/A	'Q----------------------I--------------------------	0.9578084383123374	Y	N/A	N/A	N/A	N/A	N/A	N/A	N/A	N/A	N/A	N/A	N/A	N/A	N/A	N/A	N/A	N/A	N/A	N/A	N/A	N/A	N/A	N/A	N/A	N/A	N/A	N/A	N/A	N/A	N/A	N/A	N/A	N/A	N/A	N/A	N/A	N/A	N/A	N/A	N/A	N/A	N/A	N/A	N/A	N/A
5	N/A	N/A	'F----------------------PM-------------------------	0.9373125374925014	Y	N/A	N/A	N/A	N/A	N/A	N/A	N/A	N/A	N/A	N/A	N/A	N/A	N/A	N/A	N/A	N/A	N/A	N/A	N/A	N/A	N/A	N/A	N/A	N/A	N/A	N/A	N/A	N/A	N/A	N/A	N/A	N/A	N/A	N/A	N/A	N/A	N/A	N/A	N/A	N/A	N/A	N/A	N/A	N/A
6	N/A	N/A	'T----------------------SN-------------------------	0.9373125374925014	Y	N/A	N/A	N/A	N/A	N/A	N/A	N/A	N/A	N/A	N/A	N/A	N/A	N/A	N/A	N/A	N/A	N/A	N/A	N/A	N/A	N/A	N/A	N/A	N/A	N/A	N/A	N/A	N/A	N/A	N/A	N/A	N/A	N/A	N/A	N/A	N/A	N/A	N/A	N/A	N/A	N/A	N/A	N/A	N/A
7	N/A	N/A	'S--M-------------------QA--M----------------------	0.8989202159568085	Y	N/A	N/A	N/A	N/A	N/A	N/A	N/A	N/A	N/A	N/A	N/A	N/A	N/A	N/A	N/A	N/A	N/A	N/A	N/A	N/A	N/A	N/A	N/A	N/A	N/A	N/A	N/A	N/A	N/A	N/A	N/A	N/A	N/A	N/A	N/A	N/A	N/A	N/A	N/A	N/A	N/A	N/A	N/A	N/A
8	N/A	N/A	'A--EM------------------GP--P----------------------	0.8653269346130773	Y	N/A	N/A	N/A	N/A	N/A	N/A	N/A	N/A	N/A	N/A	N/A	N/A	N/A	N/A	N/A	N/A	N/A	N/A	N/A	N/A	N/A	N/A	N/A	N/A	N/A	N/A	N/A	N/A	N/A	N/A	N/A	N/A	N/A	N/A	N/A	N/A	N/A	N/A	N/A	N/A	N/A	N/A	N/A	N/A
9	N/A	N/A	'N--GS------------------GT--P----------------------	0.8653269346130773	Y	N/A	N/A	N/A	N/A	N/A	N/A	N/A	N/A	N/A	N/A	N/A	N/A	N/A	N/A	N/A	N/A	N/A	N/A	N/A	N/A	N/A	N/A	N/A	N/A	N/A	N/A	N/A	N/A	N/A	N/A	N/A	N/A	N/A	N/A	N/A	N/A	N/A	N/A	N/A	N/A	N/A	N/A	N/A	N/A
10	N/A	N/A	'T--SG----------------M-RL--V----------------------	0.8351329734053189	Y	N/A	N/A	N/A	N/A	N/A	N/A	N/A	N/A	N/A	N/A	N/A	N/A	N/A	N/A	N/A	N/A	N/A	N/A	N/A	N/A	N/A	N/A	N/A	N/A	N/A	N/A	N/A	N/A	N/A	N/A	N/A	N/A	N/A	N/A	N/A	N/A	N/A	N/A	N/A	N/A	N/A	N/A	N/A	N/A
11	N/A	N/A	'P--RL--M-------------T-ER--P----------------------	0.8155368926214756	Y	N/A	N/A	N/A	N/A	N/A	N/A	N/A	N/A	N/A	N/A	N/A	N/A	N/A	N/A	N/A	N/A	N/A	N/A	N/A	N/A	N/A	N/A	N/A	N/A	N/A	N/A	N/A	N/A	N/A	N/A	N/A	N/A	N/A	N/A	N/A	N/A	N/A	N/A	N/A	N/A	N/A	N/A	N/A	N/A
12	N/A	N/A	'NM-RS--A-------------K-GE--A----------------------	0.7933413317336532	Y	N/A	N/A	N/A	N/A	N/A	N/A	N/A	N/A	N/A	N/A	N/A	N/A	N/A	N/A	N/A	N/A	N/A	N/A	N/A	N/A	N/A	N/A	N/A	N/A	N/A	N/A	N/A	N/A	N/A	N/A	N/A	N/A	N/A	N/A	N/A	N/A	N/A	N/A	N/A	N/A	N/A	N/A	N/A	N/A
13	N/A	N/A	'FS-SS--P-------------A-YR--E----------------------	0.7933413317336532	Y	N/A	N/A	N/A	N/A	N/A	N/A	N/A	N/A	N/A	N/A	N/A	N/A	N/A	N/A	N/A	N/A	N/A	N/A	N/A	N/A	N/A	N/A	N/A	N/A	N/A	N/A	N/A	N/A	N/A	N/A	N/A	N/A	N/A	N/A	N/A	N/A	N/A	N/A	N/A	N/A	N/A	N/A	N/A	N/A
14	N/A	N/A	'VS-LIM-S-------------N-KI--T----------------------	0.7703459308138371	Y	N/A	N/A	N/A	N/A	N/A	N/A	N/A	N/A	N/A	N/A	N/A	N/A	N/A	N/A	N/A	N/A	N/A	N/A	N/A	N/A	N/A	N/A	N/A	N/A	N/A	N/A	N/A	N/A	N/A	N/A	N/A	N/A	N/A	N/A	N/A	N/A	N/A	N/A	N/A	N/A	N/A	N/A	N/A	N/A
15	N/A	N/A	'IT-TGS-E-------------K-GC--A----------------------	0.7703459308138371	Y	N/A	N/A	N/A	N/A	N/A	N/A	N/A	N/A	N/A	N/A	N/A	N/A	N/A	N/A	N/A	N/A	N/A	N/A	N/A	N/A	N/A	N/A	N/A	N/A	N/A	N/A	N/A	N/A	N/A	N/A	N/A	N/A	N/A	N/A	N/A	N/A	N/A	N/A	N/A	N/A	N/A	N/A	N/A	N/A
16	N/A	N/A	'SNMSVPMN-------------V-SS--L-----------M----------	0.6958608278344329	Y	N/A	N/A	N/A	N/A	N/A	N/A	N/A	N/A	N/A	N/A	N/A	N/A	N/A	N/A	N/A	N/A	N/A	N/A	N/A	N/A	N/A	N/A	N/A	N/A	N/A	N/A	N/A	N/A	N/A	N/A	N/A	N/A	N/A	N/A	N/A	N/A	N/A	N/A	N/A	N/A	N/A	N/A	N/A	N/A
17	N/A	N/A	'QKQHSEAPM--M---------Q-AF-MSM--M-------A----------	0.6190761847630473	Y	N/A	N/A	N/A	N/A	N/A	N/A	N/A	N/A	N/A	N/A	N/A	N/A	N/A	N/A	N/A	N/A	N/A	N/A	N/A	N/A	N/A	N/A	N/A	N/A	N/A	N/A	N/A	N/A	N/A	N/A	N/A	N/A	N/A	N/A	N/A	N/A	N/A	N/A	N/A	N/A	N/A	N/A	N/A	N/A
18	N/A	N/A	'VRGFTLSGA--RM-----M--S-NF-TAE--E-------T---------M	0.5608878224355129	Y	N/A	N/A	N/A	N/A	N/A	N/A	N/A	N/A	N/A	N/A	N/A	N/A	N/A	N/A	N/A	N/A	N/A	N/A	N/A	N/A	N/A	N/A	N/A	N/A	N/A	N/A	N/A	N/A	N/A	N/A	N/A	N/A	N/A	N/A	N/A	N/A	N/A	N/A	N/A	N/A	N/A	N/A	N/A	N/A
19	N/A	N/A	'THREAPNYS--HT-----Q--L-PC-ETL--N--M----D---------N	0.5488902219556089	Y	N/A	N/A	N/A	N/A	N/A	N/A	N/A	N/A	N/A	N/A	N/A	N/A	N/A	N/A	N/A	N/A	N/A	N/A	N/A	N/A	N/A	N/A	N/A	N/A	N/A	N/A	N/A	N/A	N/A	N/A	N/A	N/A	N/A	N/A	N/A	N/A	N/A	N/A	N/A	N/A	N/A	N/A	N/A	N/A
20	N/A	N/A	'DSKPVDSDS--SD-----L--Q-PD-DTPMML-MAM-M-R---------I	0.5095980803839232	Y	N/A	N/A	N/A	N/A	N/A	N/A	N/A	N/A	N/A	N/A	N/A	N/A	N/A	N/A	N/A	N/A	N/A	N/A	N/A	N/A	N/A	N/A	N/A	N/A	N/A	N/A	N/A	N/A	N/A	N/A	N/A	N/A	N/A	N/A	N/A	N/A	N/A	N/A	N/A	N/A	N/A	N/A	N/A	N/A
21	N/A	N/A	'TTRASDHAG--AG-----A--Q-SG-SEFEAN-AAA-A-Y---------G	0.5095980803839232	Y	N/A	N/A	N/A	N/A	N/A	N/A	N/A	N/A	N/A	N/A	N/A	N/A	N/A	N/A	N/A	N/A	N/A	N/A	N/A	N/A	N/A	N/A	N/A	N/A	N/A	N/A	N/A	N/A	N/A	N/A	N/A	N/A	N/A	N/A	N/A	N/A	N/A	N/A	N/A	N/A	N/A	N/A	N/A	N/A
22	N/A	N/A	'EETTPGDNN--VE-----K--N-NA-DQALDG-ARN-D-A---------Q	0.5095980803839232	Y	N/A	N/A	N/A	N/A	N/A	N/A	N/A	N/A	N/A	N/A	N/A	N/A	N/A	N/A	N/A	N/A	N/A	N/A	N/A	N/A	N/A	N/A	N/A	N/A	N/A	N/A	N/A	N/A	N/A	N/A	N/A	N/A	N/A	N/A	N/A	N/A	N/A	N/A	N/A	N/A	N/A	N/A	N/A	N/A
23	2.86	4.493E-1	'GGLGGSRNG--GR-----G--R-GC-SQSPFTMVLF-F-S---------N	0.4954009198160367	N	1E0	1E0	1E0	1E0	1E0	1E0	3.38	2.57	4.07	4.40	2.47	1.30	2.23	3.35	2.96	2.75	2.15	1.76	5.00	2.26	3.32	1.09	2.61	3.94	3.26	3.56	2.695E-1	5.842E-1	1.33E-1	9.514E-2	6.306E-1	9.975E-1	7.547E-1	2.783E-1	4.08E-1	4.952E-1	7.921E-1	9.385E-1	5.313E-2	7.393E-1	2.854E-1	9.998E-1	5.643E-1	1.515E-1
24	2.36	6.88E-1	'NPTSPAGPN--GK-----L--N-SLMIPVILLLPLL-L-S---------L	0.48210357928414305	N	1E0	1E0	1E0	1E0	1E0	1E0	2.27	1.92	7.22	6.76	2.37	2.35	2.66	2.20	5.49	2.15	2.19	1.72	2.29	1.83	6.76	2.06	2.62	2.43	3.78	2.98	7.301E-1	8.891E-1	8.236E-3	1.17E-2	6.846E-1	6.914E-1	5.399E-1	7.678E-1	3.384E-2	7.932E-1	7.703E-1	9.499E-1	7.24E-1	9.182E-1	1.172E-2	8.325E-1	5.599E-1	6.511E-1
25	2.43	6.542E-1	'DRESSRTSQ--VE-----V--S-ERASPGGLDPYAL-L-L---------Q	0.48210357928414305	N	1E0	1E0	1E0	1E0	1E0	1E0	2.84	2.18	2.41	2.53	2.44	2.26	1.94	2.65	2.36	2.54	1.95	1.32	3.89	1.67	2.73	1.72	2.28	2.99	3.59	2.83	4.556E-1	7.772E-1	6.607E-1	6E-1	6.477E-1	7.388E-1	8.826E-1	5.434E-1	6.899E-1	5.987E-1	8.771E-1	9.968E-1	1.594E-1	9.607E-1	5.071E-1	9.481E-1	7.288E-1	3.985E-1
26	3.17	3.324E-1	'EDPSPPNGV--EP-----V--L-DPSEPTS-TPIPP-P-S---------P	0.49190161967606466	N	1E0	1E0	1E0	1E0	1E0	1E0	2.83	2.19	3.55	3.42	3.73	3.47	2.57	3.46	3.73	3.59	2.77	1.48	1.89	1.91	4.62	2.59	2.43	2.93	5.33	3.39	4.63E-1	7.738E-1	2.256E-1	2.573E-1	1.867E-1	2.451E-1	5.834E-1	2.464E-1	1.871E-1	2.16E-1	4.868E-1	9.876E-1	8.977E-1	8.905E-1	7.654E-2	5.735E-1	6.51E-1	4.214E-1
27	2.50	6.165E-1	'RIFHTSDSP--EF-----A--P-NRLEPTLPNPPPR-P-P---------D	0.48210357928414305	N	1E0	1E0	1E0	1E0	1E0	1E0	2.72	2.30	2.59	2.73	2.51	2.89	2.11	2.94	2.33	2.83	1.90	1.46	2.04	1.79	2.90	2.32	2.39	2.95	3.56	2.49	5.087E-1	7.167E-1	5.708E-1	5.058E-1	6.124E-1	4.358E-1	8.109E-1	4.159E-1	7.037E-1	4.612E-1	8.952E-1	9.889E-1	8.408E-1	9.322E-1	4.32E-1	7.056E-1	6.733E-1	4.112E-1
28	3.25	3.058E-1	'ADEDSPDHN--CQ-----A--N-GDEEQNEGHGGGG-G-R---------G	0.48210357928414305	N	1E0	1E0	1E0	1E0	1E0	9.987E-1	3.17	3.81	2.33	2.51	3.70	2.13	2.82	4.79	2.64	3.77	2.42	1.27	4.62	1.93	3.33	1.88	3.47	5.39	4.22	4.43	3.327E-1	1.736E-1	7.05E-1	6.125E-1	1.925E-1	7.99E-1	4.671E-1	6.468E-2	5.461E-1	1.807E-1	6.55E-1	9.982E-1	7.681E-2	8.859E-1	2.815E-1	9.037E-1	2.445E-1	3.722E-2
29	2.73	5.062E-1	'TDPNSISSN--VP-----I--N-FPPRPFTTFPPPT-T-P---------F	0.48210357928414305	N	1E0	1E0	1E0	1E0	1E0	1E0	2.87	1.84	5.26	4.98	2.93	2.87	2.43	2.87	4.39	3.10	2.55	1.50	1.75	1.78	5.27	2.25	2.16	2.47	4.22	2.59	4.437E-1	9.17E-1	4.188E-2	5.428E-2	4.19E-1	4.463E-1	6.506E-1	4.446E-1	9.653E-2	3.555E-1	5.911E-1	9.856E-1	9.425E-1	9.328E-1	4.154E-2	7.433E-1	7.865E-1	6.34E-1
30	N/A	N/A	'RVNETGHIG---L-----A--N-AE--A---------------------Q	0.6486702659468107	Y	N/A	N/A	N/A	N/A	N/A	N/A	N/A	N/A	N/A	N/A	N/A	N/A	N/A	N/A	N/A	N/A	N/A	N/A	N/A	N/A	N/A	N/A	N/A	N/A	N/A	N/A	N/A	N/A	N/A	N/A	N/A	N/A	N/A	N/A	N/A	N/A	N/A	N/A	N/A	N/A	N/A	N/A	N/A	N/A
31	N/A	N/A	'ILTNGLPPQ---A--------Q-NY--F---------------------P	0.6651669666066786	Y	N/A	N/A	N/A	N/A	N/A	N/A	N/A	N/A	N/A	N/A	N/A	N/A	N/A	N/A	N/A	N/A	N/A	N/A	N/A	N/A	N/A	N/A	N/A	N/A	N/A	N/A	N/A	N/A	N/A	N/A	N/A	N/A	N/A	N/A	N/A	N/A	N/A	N/A	N/A	N/A	N/A	N/A	N/A	N/A
32	N/A	N/A	'VSNSSHTLG---G--------F-RE--S----------------------	0.6839632073585282	Y	N/A	N/A	N/A	N/A	N/A	N/A	N/A	N/A	N/A	N/A	N/A	N/A	N/A	N/A	N/A	N/A	N/A	N/A	N/A	N/A	N/A	N/A	N/A	N/A	N/A	N/A	N/A	N/A	N/A	N/A	N/A	N/A	N/A	N/A	N/A	N/A	N/A	N/A	N/A	N/A	N/A	N/A	N/A	N/A
33	N/A	N/A	'SSPRSAEQD---D--------Q-PQ--N----------------------	0.6839632073585282	Y	N/A	N/A	N/A	N/A	N/A	N/A	N/A	N/A	N/A	N/A	N/A	N/A	N/A	N/A	N/A	N/A	N/A	N/A	N/A	N/A	N/A	N/A	N/A	N/A	N/A	N/A	N/A	N/A	N/A	N/A	N/A	N/A	N/A	N/A	N/A	N/A	N/A	N/A	N/A	N/A	N/A	N/A	N/A	N/A
34	N/A	N/A	'QDFSATHDQ---D--------Q-RK--T----------------------	0.6839632073585282	Y	N/A	N/A	N/A	N/A	N/A	N/A	N/A	N/A	N/A	N/A	N/A	N/A	N/A	N/A	N/A	N/A	N/A	N/A	N/A	N/A	N/A	N/A	N/A	N/A	N/A	N/A	N/A	N/A	N/A	N/A	N/A	N/A	N/A	N/A	N/A	N/A	N/A	N/A	N/A	N/A	N/A	N/A	N/A	N/A
35	N/A	N/A	'SSGGQSSLI---I--------N-VI--C----------------------	0.6839632073585282	Y	N/A	N/A	N/A	N/A	N/A	N/A	N/A	N/A	N/A	N/A	N/A	N/A	N/A	N/A	N/A	N/A	N/A	N/A	N/A	N/A	N/A	N/A	N/A	N/A	N/A	N/A	N/A	N/A	N/A	N/A	N/A	N/A	N/A	N/A	N/A	N/A	N/A	N/A	N/A	N/A	N/A	N/A	N/A	N/A
36	N/A	N/A	'TSDEKSISP---R--------Q-AY--S----------------------	0.6839632073585282	Y	N/A	N/A	N/A	N/A	N/A	N/A	N/A	N/A	N/A	N/A	N/A	N/A	N/A	N/A	N/A	N/A	N/A	N/A	N/A	N/A	N/A	N/A	N/A	N/A	N/A	N/A	N/A	N/A	N/A	N/A	N/A	N/A	N/A	N/A	N/A	N/A	N/A	N/A	N/A	N/A	N/A	N/A	N/A	N/A
37	N/A	N/A	'QFNPPRPRL---V--------S-GL--A----------------------	0.6839632073585282	Y	N/A	N/A	N/A	N/A	N/A	N/A	N/A	N/A	N/A	N/A	N/A	N/A	N/A	N/A	N/A	N/A	N/A	N/A	N/A	N/A	N/A	N/A	N/A	N/A	N/A	N/A	N/A	N/A	N/A	N/A	N/A	N/A	N/A	N/A	N/A	N/A	N/A	N/A	N/A	N/A	N/A	N/A	N/A	N/A
38	N/A	N/A	'ESATYDLPR---P--------N-LK--T----------------------	0.6839632073585282	Y	N/A	N/A	N/A	N/A	N/A	N/A	N/A	N/A	N/A	N/A	N/A	N/A	N/A	N/A	N/A	N/A	N/A	N/A	N/A	N/A	N/A	N/A	N/A	N/A	N/A	N/A	N/A	N/A	N/A	N/A	N/A	N/A	N/A	N/A	N/A	N/A	N/A	N/A	N/A	N/A	N/A	N/A	N/A	N/A
39	N/A	N/A	'SDAPRNQPD------------F-YE--P----------------------	0.7068586282743451	Y	N/A	N/A	N/A	N/A	N/A	N/A	N/A	N/A	N/A	N/A	N/A	N/A	N/A	N/A	N/A	N/A	N/A	N/A	N/A	N/A	N/A	N/A	N/A	N/A	N/A	N/A	N/A	N/A	N/A	N/A	N/A	N/A	N/A	N/A	N/A	N/A	N/A	N/A	N/A	N/A	N/A	N/A	N/A	N/A
40	N/A	N/A	'VNVTRQDDL------------K-AR--H----------------------	0.7068586282743451	Y	N/A	N/A	N/A	N/A	N/A	N/A	N/A	N/A	N/A	N/A	N/A	N/A	N/A	N/A	N/A	N/A	N/A	N/A	N/A	N/A	N/A	N/A	N/A	N/A	N/A	N/A	N/A	N/A	N/A	N/A	N/A	N/A	N/A	N/A	N/A	N/A	N/A	N/A	N/A	N/A	N/A	N/A	N/A	N/A
41	N/A	N/A	'SIMILYLTS------------N-TK--A----------------------	0.7068586282743451	Y	N/A	N/A	N/A	N/A	N/A	N/A	N/A	N/A	N/A	N/A	N/A	N/A	N/A	N/A	N/A	N/A	N/A	N/A	N/A	N/A	N/A	N/A	N/A	N/A	N/A	N/A	N/A	N/A	N/A	N/A	N/A	N/A	N/A	N/A	N/A	N/A	N/A	N/A	N/A	N/A	N/A	N/A	N/A	N/A
42	N/A	N/A	'YTTPSGSVR------------N-NR--L----------------------	0.7068586282743451	Y	N/A	N/A	N/A	N/A	N/A	N/A	N/A	N/A	N/A	N/A	N/A	N/A	N/A	N/A	N/A	N/A	N/A	N/A	N/A	N/A	N/A	N/A	N/A	N/A	N/A	N/A	N/A	N/A	N/A	N/A	N/A	N/A	N/A	N/A	N/A	N/A	N/A	N/A	N/A	N/A	N/A	N/A	N/A	N/A
43	N/A	N/A	'DIEPWVGIP------------L-LI--A----------------------	0.7068586282743451	Y	N/A	N/A	N/A	N/A	N/A	N/A	N/A	N/A	N/A	N/A	N/A	N/A	N/A	N/A	N/A	N/A	N/A	N/A	N/A	N/A	N/A	N/A	N/A	N/A	N/A	N/A	N/A	N/A	N/A	N/A	N/A	N/A	N/A	N/A	N/A	N/A	N/A	N/A	N/A	N/A	N/A	N/A	N/A	N/A
44	N/A	N/A	'EPNSNGSAP------------D-FE--L----------------------	0.7068586282743451	Y	N/A	N/A	N/A	N/A	N/A	N/A	N/A	N/A	N/A	N/A	N/A	N/A	N/A	N/A	N/A	N/A	N/A	N/A	N/A	N/A	N/A	N/A	N/A	N/A	N/A	N/A	N/A	N/A	N/A	N/A	N/A	N/A	N/A	N/A	N/A	N/A	N/A	N/A	N/A	N/A	N/A	N/A	N/A	N/A
45	N/A	N/A	'EVVFRGLDD------------I-RK--P----------------------	0.7068586282743451	Y	N/A	N/A	N/A	N/A	N/A	N/A	N/A	N/A	N/A	N/A	N/A	N/A	N/A	N/A	N/A	N/A	N/A	N/A	N/A	N/A	N/A	N/A	N/A	N/A	N/A	N/A	N/A	N/A	N/A	N/A	N/A	N/A	N/A	N/A	N/A	N/A	N/A	N/A	N/A	N/A	N/A	N/A	N/A	N/A
46	N/A	N/A	'YSENDSSGT------------N-EY--V----------------------	0.7068586282743451	Y	N/A	N/A	N/A	N/A	N/A	N/A	N/A	N/A	N/A	N/A	N/A	N/A	N/A	N/A	N/A	N/A	N/A	N/A	N/A	N/A	N/A	N/A	N/A	N/A	N/A	N/A	N/A	N/A	N/A	N/A	N/A	N/A	N/A	N/A	N/A	N/A	N/A	N/A	N/A	N/A	N/A	N/A	N/A	N/A
47	N/A	N/A	'DRDIQQHAV------------H-EL--A----------------------	0.7068586282743451	Y	N/A	N/A	N/A	N/A	N/A	N/A	N/A	N/A	N/A	N/A	N/A	N/A	N/A	N/A	N/A	N/A	N/A	N/A	N/A	N/A	N/A	N/A	N/A	N/A	N/A	N/A	N/A	N/A	N/A	N/A	N/A	N/A	N/A	N/A	N/A	N/A	N/A	N/A	N/A	N/A	N/A	N/A	N/A	N/A
48	N/A	N/A	'PTNIGQGGI------------A-LQ--G----------------------	0.7068586282743451	Y	N/A	N/A	N/A	N/A	N/A	N/A	N/A	N/A	N/A	N/A	N/A	N/A	N/A	N/A	N/A	N/A	N/A	N/A	N/A	N/A	N/A	N/A	N/A	N/A	N/A	N/A	N/A	N/A	N/A	N/A	N/A	N/A	N/A	N/A	N/A	N/A	N/A	N/A	N/A	N/A	N/A	N/A	N/A	N/A
49	N/A	N/A	'NPNPQRTRA------------N-VN--D----------------------	0.7068586282743451	Y	N/A	N/A	N/A	N/A	N/A	N/A	N/A	N/A	N/A	N/A	N/A	N/A	N/A	N/A	N/A	N/A	N/A	N/A	N/A	N/A	N/A	N/A	N/A	N/A	N/A	N/A	N/A	N/A	N/A	N/A	N/A	N/A	N/A	N/A	N/A	N/A	N/A	N/A	N/A	N/A	N/A	N/A	N/A	N/A
50	N/A	N/A	'KKEPAPTRE------------Y-RL--G----------------------	0.7068586282743451	Y	N/A	N/A	N/A	N/A	N/A	N/A	N/A	N/A	N/A	N/A	N/A	N/A	N/A	N/A	N/A	N/A	N/A	N/A	N/A	N/A	N/A	N/A	N/A	N/A	N/A	N/A	N/A	N/A	N/A	N/A	N/A	N/A	N/A	N/A	N/A	N/A	N/A	N/A	N/A	N/A	N/A	N/A	N/A	N/A
51	N/A	N/A	'TVTQGGAAH------------I-FE--D----------------------	0.7068586282743451	Y	N/A	N/A	N/A	N/A	N/A	N/A	N/A	N/A	N/A	N/A	N/A	N/A	N/A	N/A	N/A	N/A	N/A	N/A	N/A	N/A	N/A	N/A	N/A	N/A	N/A	N/A	N/A	N/A	N/A	N/A	N/A	N/A	N/A	N/A	N/A	N/A	N/A	N/A	N/A	N/A	N/A	N/A	N/A	N/A
52	N/A	N/A	'YGDPSDTRT------------N-SE--D----------------------	0.7068586282743451	Y	N/A	N/A	N/A	N/A	N/A	N/A	N/A	N/A	N/A	N/A	N/A	N/A	N/A	N/A	N/A	N/A	N/A	N/A	N/A	N/A	N/A	N/A	N/A	N/A	N/A	N/A	N/A	N/A	N/A	N/A	N/A	N/A	N/A	N/A	N/A	N/A	N/A	N/A	N/A	N/A	N/A	N/A	N/A	N/A
53	N/A	N/A	'TFGDHEVRG------------A-SP--C----------------------	0.7068586282743451	Y	N/A	N/A	N/A	N/A	N/A	N/A	N/A	N/A	N/A	N/A	N/A	N/A	N/A	N/A	N/A	N/A	N/A	N/A	N/A	N/A	N/A	N/A	N/A	N/A	N/A	N/A	N/A	N/A	N/A	N/A	N/A	N/A	N/A	N/A	N/A	N/A	N/A	N/A	N/A	N/A	N/A	N/A	N/A	N/A
54	N/A	N/A	'RNNSSSGAR------------G-GK--R----------------------	0.7068586282743451	Y	N/A	N/A	N/A	N/A	N/A	N/A	N/A	N/A	N/A	N/A	N/A	N/A	N/A	N/A	N/A	N/A	N/A	N/A	N/A	N/A	N/A	N/A	N/A	N/A	N/A	N/A	N/A	N/A	N/A	N/A	N/A	N/A	N/A	N/A	N/A	N/A	N/A	N/A	N/A	N/A	N/A	N/A	N/A	N/A
55	N/A	N/A	'GPRNHT-TR------------I-ES--R----------------------	0.7284543091381722	Y	N/A	N/A	N/A	N/A	N/A	N/A	N/A	N/A	N/A	N/A	N/A	N/A	N/A	N/A	N/A	N/A	N/A	N/A	N/A	N/A	N/A	N/A	N/A	N/A	N/A	N/A	N/A	N/A	N/A	N/A	N/A	N/A	N/A	N/A	N/A	N/A	N/A	N/A	N/A	N/A	N/A	N/A	N/A	N/A
56	N/A	N/A	'PFLDST-VL------------Q-TV--L----------------------	0.7284543091381722	Y	N/A	N/A	N/A	N/A	N/A	N/A	N/A	N/A	N/A	N/A	N/A	N/A	N/A	N/A	N/A	N/A	N/A	N/A	N/A	N/A	N/A	N/A	N/A	N/A	N/A	N/A	N/A	N/A	N/A	N/A	N/A	N/A	N/A	N/A	N/A	N/A	N/A	N/A	N/A	N/A	N/A	N/A	N/A	N/A
57	N/A	N/A	'SLEHTQ-EG------------S-AD--D----------------------	0.7284543091381722	Y	N/A	N/A	N/A	N/A	N/A	N/A	N/A	N/A	N/A	N/A	N/A	N/A	N/A	N/A	N/A	N/A	N/A	N/A	N/A	N/A	N/A	N/A	N/A	N/A	N/A	N/A	N/A	N/A	N/A	N/A	N/A	N/A	N/A	N/A	N/A	N/A	N/A	N/A	N/A	N/A	N/A	N/A	N/A	N/A
58	N/A	N/A	'DNSLDT-DR------------Q-RR--H----------------------	0.7284543091381722	Y	N/A	N/A	N/A	N/A	N/A	N/A	N/A	N/A	N/A	N/A	N/A	N/A	N/A	N/A	N/A	N/A	N/A	N/A	N/A	N/A	N/A	N/A	N/A	N/A	N/A	N/A	N/A	N/A	N/A	N/A	N/A	N/A	N/A	N/A	N/A	N/A	N/A	N/A	N/A	N/A	N/A	N/A	N/A	N/A
59	N/A	N/A	'RVKADT-AA------------N-SS--F----------------------	0.7284543091381722	Y	N/A	N/A	N/A	N/A	N/A	N/A	N/A	N/A	N/A	N/A	N/A	N/A	N/A	N/A	N/A	N/A	N/A	N/A	N/A	N/A	N/A	N/A	N/A	N/A	N/A	N/A	N/A	N/A	N/A	N/A	N/A	N/A	N/A	N/A	N/A	N/A	N/A	N/A	N/A	N/A	N/A	N/A	N/A	N/A
60	N/A	N/A	'GIPLHG-LR------------M-HS--V----------------------	0.7284543091381722	Y	N/A	N/A	N/A	N/A	N/A	N/A	N/A	N/A	N/A	N/A	N/A	N/A	N/A	N/A	N/A	N/A	N/A	N/A	N/A	N/A	N/A	N/A	N/A	N/A	N/A	N/A	N/A	N/A	N/A	N/A	N/A	N/A	N/A	N/A	N/A	N/A	N/A	N/A	N/A	N/A	N/A	N/A	N/A	N/A
61	N/A	N/A	'SPQSGE-PS------------Q-GP--E----------------------	0.7284543091381722	Y	N/A	N/A	N/A	N/A	N/A	N/A	N/A	N/A	N/A	N/A	N/A	N/A	N/A	N/A	N/A	N/A	N/A	N/A	N/A	N/A	N/A	N/A	N/A	N/A	N/A	N/A	N/A	N/A	N/A	N/A	N/A	N/A	N/A	N/A	N/A	N/A	N/A	N/A	N/A	N/A	N/A	N/A	N/A	N/A
62	N/A	N/A	'QSADIS-EV------------D-LV--D----------------------	0.7284543091381722	Y	N/A	N/A	N/A	N/A	N/A	N/A	N/A	N/A	N/A	N/A	N/A	N/A	N/A	N/A	N/A	N/A	N/A	N/A	N/A	N/A	N/A	N/A	N/A	N/A	N/A	N/A	N/A	N/A	N/A	N/A	N/A	N/A	N/A	N/A	N/A	N/A	N/A	N/A	N/A	N/A	N/A	N/A	N/A	N/A
63	N/A	N/A	'RELDPG-RD------------P-T---E----------------------	0.7489502099580082	Y	N/A	N/A	N/A	N/A	N/A	N/A	N/A	N/A	N/A	N/A	N/A	N/A	N/A	N/A	N/A	N/A	N/A	N/A	N/A	N/A	N/A	N/A	N/A	N/A	N/A	N/A	N/A	N/A	N/A	N/A	N/A	N/A	N/A	N/A	N/A	N/A	N/A	N/A	N/A	N/A	N/A	N/A	N/A	N/A
64	N/A	N/A	'ISVDSL-QS------------L-R---P----------------------	0.7489502099580082	Y	N/A	N/A	N/A	N/A	N/A	N/A	N/A	N/A	N/A	N/A	N/A	N/A	N/A	N/A	N/A	N/A	N/A	N/A	N/A	N/A	N/A	N/A	N/A	N/A	N/A	N/A	N/A	N/A	N/A	N/A	N/A	N/A	N/A	N/A	N/A	N/A	N/A	N/A	N/A	N/A	N/A	N/A	N/A	N/A
65	N/A	N/A	'PSPRPS-TD------------Q-D---Q----------------------	0.7489502099580082	Y	N/A	N/A	N/A	N/A	N/A	N/A	N/A	N/A	N/A	N/A	N/A	N/A	N/A	N/A	N/A	N/A	N/A	N/A	N/A	N/A	N/A	N/A	N/A	N/A	N/A	N/A	N/A	N/A	N/A	N/A	N/A	N/A	N/A	N/A	N/A	N/A	N/A	N/A	N/A	N/A	N/A	N/A	N/A	N/A
66	N/A	N/A	'TLPDVSSSE------------H-TPKSS-NN-QDDS-N------------	0.6124775044991002	Y	N/A	N/A	N/A	N/A	N/A	N/A	N/A	N/A	N/A	N/A	N/A	N/A	N/A	N/A	N/A	N/A	N/A	N/A	N/A	N/A	N/A	N/A	N/A	N/A	N/A	N/A	N/A	N/A	N/A	N/A	N/A	N/A	N/A	N/A	N/A	N/A	N/A	N/A	N/A	N/A	N/A	N/A	N/A	N/A
67	N/A	N/A	'SEAQPYSVG------------Q-LIGLI-NN-SCSS-S------------	0.6124775044991002	Y	N/A	N/A	N/A	N/A	N/A	N/A	N/A	N/A	N/A	N/A	N/A	N/A	N/A	N/A	N/A	N/A	N/A	N/A	N/A	N/A	N/A	N/A	N/A	N/A	N/A	N/A	N/A	N/A	N/A	N/A	N/A	N/A	N/A	N/A	N/A	N/A	N/A	N/A	N/A	N/A	N/A	N/A	N/A	N/A
68	N/A	N/A	'NRLLPWFRY------------W-ELLFF-FF-FLFF-F------------	0.6124775044991002	Y	N/A	N/A	N/A	N/A	N/A	N/A	N/A	N/A	N/A	N/A	N/A	N/A	N/A	N/A	N/A	N/A	N/A	N/A	N/A	N/A	N/A	N/A	N/A	N/A	N/A	N/A	N/A	N/A	N/A	N/A	N/A	N/A	N/A	N/A	N/A	N/A	N/A	N/A	N/A	N/A	N/A	N/A	N/A	N/A
69	N/A	N/A	'EYNDEHRGG------------G-R--------------------------	0.7434513097380522	Y	N/A	N/A	N/A	N/A	N/A	N/A	N/A	N/A	N/A	N/A	N/A	N/A	N/A	N/A	N/A	N/A	N/A	N/A	N/A	N/A	N/A	N/A	N/A	N/A	N/A	N/A	N/A	N/A	N/A	N/A	N/A	N/A	N/A	N/A	N/A	N/A	N/A	N/A	N/A	N/A	N/A	N/A	N/A	N/A
70	N/A	N/A	'NEIEATPIL------------Q-S--------------------------	0.7434513097380522	Y	N/A	N/A	N/A	N/A	N/A	N/A	N/A	N/A	N/A	N/A	N/A	N/A	N/A	N/A	N/A	N/A	N/A	N/A	N/A	N/A	N/A	N/A	N/A	N/A	N/A	N/A	N/A	N/A	N/A	N/A	N/A	N/A	N/A	N/A	N/A	N/A	N/A	N/A	N/A	N/A	N/A	N/A	N/A	N/A
71	N/A	N/A	'PEVNRSGRG------------N-P--------------------------	0.7434513097380522	Y	N/A	N/A	N/A	N/A	N/A	N/A	N/A	N/A	N/A	N/A	N/A	N/A	N/A	N/A	N/A	N/A	N/A	N/A	N/A	N/A	N/A	N/A	N/A	N/A	N/A	N/A	N/A	N/A	N/A	N/A	N/A	N/A	N/A	N/A	N/A	N/A	N/A	N/A	N/A	N/A	N/A	N/A	N/A	N/A
72	N/A	N/A	'FKPKSYRSR------------P-R--------------------------	0.7434513097380522	Y	N/A	N/A	N/A	N/A	N/A	N/A	N/A	N/A	N/A	N/A	N/A	N/A	N/A	N/A	N/A	N/A	N/A	N/A	N/A	N/A	N/A	N/A	N/A	N/A	N/A	N/A	N/A	N/A	N/A	N/A	N/A	N/A	N/A	N/A	N/A	N/A	N/A	N/A	N/A	N/A	N/A	N/A	N/A	N/A
73	N/A	N/A	'QHPGRSSIP------------K-D--------------------------	0.7434513097380522	Y	N/A	N/A	N/A	N/A	N/A	N/A	N/A	N/A	N/A	N/A	N/A	N/A	N/A	N/A	N/A	N/A	N/A	N/A	N/A	N/A	N/A	N/A	N/A	N/A	N/A	N/A	N/A	N/A	N/A	N/A	N/A	N/A	N/A	N/A	N/A	N/A	N/A	N/A	N/A	N/A	N/A	N/A	N/A	N/A
74	N/A	N/A	'TIEASSLGS------------K-I--------------------------	0.7434513097380522	Y	N/A	N/A	N/A	N/A	N/A	N/A	N/A	N/A	N/A	N/A	N/A	N/A	N/A	N/A	N/A	N/A	N/A	N/A	N/A	N/A	N/A	N/A	N/A	N/A	N/A	N/A	N/A	N/A	N/A	N/A	N/A	N/A	N/A	N/A	N/A	N/A	N/A	N/A	N/A	N/A	N/A	N/A	N/A	N/A
75	N/A	N/A	'GESDQPTRL------------E-G--------------------------	0.7434513097380522	Y	N/A	N/A	N/A	N/A	N/A	N/A	N/A	N/A	N/A	N/A	N/A	N/A	N/A	N/A	N/A	N/A	N/A	N/A	N/A	N/A	N/A	N/A	N/A	N/A	N/A	N/A	N/A	N/A	N/A	N/A	N/A	N/A	N/A	N/A	N/A	N/A	N/A	N/A	N/A	N/A	N/A	N/A	N/A	N/A
76	N/A	N/A	'LTSSSHRTL------------S-S--------------------------	0.7434513097380522	Y	N/A	N/A	N/A	N/A	N/A	N/A	N/A	N/A	N/A	N/A	N/A	N/A	N/A	N/A	N/A	N/A	N/A	N/A	N/A	N/A	N/A	N/A	N/A	N/A	N/A	N/A	N/A	N/A	N/A	N/A	N/A	N/A	N/A	N/A	N/A	N/A	N/A	N/A	N/A	N/A	N/A	N/A	N/A	N/A
77	N/A	N/A	'LDIIGDRLG------------D-Q--------------------------	0.7434513097380522	Y	N/A	N/A	N/A	N/A	N/A	N/A	N/A	N/A	N/A	N/A	N/A	N/A	N/A	N/A	N/A	N/A	N/A	N/A	N/A	N/A	N/A	N/A	N/A	N/A	N/A	N/A	N/A	N/A	N/A	N/A	N/A	N/A	N/A	N/A	N/A	N/A	N/A	N/A	N/A	N/A	N/A	N/A	N/A	N/A
78	N/A	N/A	'LAHSNRGSL------------S-R--------------------------	0.7434513097380522	Y	N/A	N/A	N/A	N/A	N/A	N/A	N/A	N/A	N/A	N/A	N/A	N/A	N/A	N/A	N/A	N/A	N/A	N/A	N/A	N/A	N/A	N/A	N/A	N/A	N/A	N/A	N/A	N/A	N/A	N/A	N/A	N/A	N/A	N/A	N/A	N/A	N/A	N/A	N/A	N/A	N/A	N/A	N/A	N/A
79	N/A	N/A	'PDSGSISRR------------L-S--------------------------	0.7434513097380522	Y	N/A	N/A	N/A	N/A	N/A	N/A	N/A	N/A	N/A	N/A	N/A	N/A	N/A	N/A	N/A	N/A	N/A	N/A	N/A	N/A	N/A	N/A	N/A	N/A	N/A	N/A	N/A	N/A	N/A	N/A	N/A	N/A	N/A	N/A	N/A	N/A	N/A	N/A	N/A	N/A	N/A	N/A	N/A	N/A
80	N/A	N/A	'RNTILSNRP------------N-L--------------------------	0.7434513097380522	Y	N/A	N/A	N/A	N/A	N/A	N/A	N/A	N/A	N/A	N/A	N/A	N/A	N/A	N/A	N/A	N/A	N/A	N/A	N/A	N/A	N/A	N/A	N/A	N/A	N/A	N/A	N/A	N/A	N/A	N/A	N/A	N/A	N/A	N/A	N/A	N/A	N/A	N/A	N/A	N/A	N/A	N/A	N/A	N/A
81	N/A	N/A	'RDEFEFYYG------------Q-N--------------------------	0.7434513097380522	Y	N/A	N/A	N/A	N/A	N/A	N/A	N/A	N/A	N/A	N/A	N/A	N/A	N/A	N/A	N/A	N/A	N/A	N/A	N/A	N/A	N/A	N/A	N/A	N/A	N/A	N/A	N/A	N/A	N/A	N/A	N/A	N/A	N/A	N/A	N/A	N/A	N/A	N/A	N/A	N/A	N/A	N/A	N/A	N/A
82	N/A	N/A	'KSEKPEEEV------------R-L--------------------------	0.7434513097380522	Y	N/A	N/A	N/A	N/A	N/A	N/A	N/A	N/A	N/A	N/A	N/A	N/A	N/A	N/A	N/A	N/A	N/A	N/A	N/A	N/A	N/A	N/A	N/A	N/A	N/A	N/A	N/A	N/A	N/A	N/A	N/A	N/A	N/A	N/A	N/A	N/A	N/A	N/A	N/A	N/A	N/A	N/A	N/A	N/A
83	N/A	N/A	'SLKPRSRRR------------Q-P--------------------------	0.7434513097380522	Y	N/A	N/A	N/A	N/A	N/A	N/A	N/A	N/A	N/A	N/A	N/A	N/A	N/A	N/A	N/A	N/A	N/A	N/A	N/A	N/A	N/A	N/A	N/A	N/A	N/A	N/A	N/A	N/A	N/A	N/A	N/A	N/A	N/A	N/A	N/A	N/A	N/A	N/A	N/A	N/A	N/A	N/A	N/A	N/A
84	N/A	N/A	'HPKNPHLIR------------S-T--------------------------	0.7434513097380522	Y	N/A	N/A	N/A	N/A	N/A	N/A	N/A	N/A	N/A	N/A	N/A	N/A	N/A	N/A	N/A	N/A	N/A	N/A	N/A	N/A	N/A	N/A	N/A	N/A	N/A	N/A	N/A	N/A	N/A	N/A	N/A	N/A	N/A	N/A	N/A	N/A	N/A	N/A	N/A	N/A	N/A	N/A	N/A	N/A
85	N/A	N/A	'GSGGPIAAY------------A-G--------------------------	0.7434513097380522	Y	N/A	N/A	N/A	N/A	N/A	N/A	N/A	N/A	N/A	N/A	N/A	N/A	N/A	N/A	N/A	N/A	N/A	N/A	N/A	N/A	N/A	N/A	N/A	N/A	N/A	N/A	N/A	N/A	N/A	N/A	N/A	N/A	N/A	N/A	N/A	N/A	N/A	N/A	N/A	N/A	N/A	N/A	N/A	N/A
86	N/A	N/A	'SNDLPDVEE------------S-I--------------------------	0.7434513097380522	Y	N/A	N/A	N/A	N/A	N/A	N/A	N/A	N/A	N/A	N/A	N/A	N/A	N/A	N/A	N/A	N/A	N/A	N/A	N/A	N/A	N/A	N/A	N/A	N/A	N/A	N/A	N/A	N/A	N/A	N/A	N/A	N/A	N/A	N/A	N/A	N/A	N/A	N/A	N/A	N/A	N/A	N/A	N/A	N/A
87	N/A	N/A	'TNESPPDNR------------N-A--------------------------	0.7434513097380522	Y	N/A	N/A	N/A	N/A	N/A	N/A	N/A	N/A	N/A	N/A	N/A	N/A	N/A	N/A	N/A	N/A	N/A	N/A	N/A	N/A	N/A	N/A	N/A	N/A	N/A	N/A	N/A	N/A	N/A	N/A	N/A	N/A	N/A	N/A	N/A	N/A	N/A	N/A	N/A	N/A	N/A	N/A	N/A	N/A
88	N/A	N/A	'FNY-VTSSI------------N-E--------------------------	0.7657468506298738	Y	N/A	N/A	N/A	N/A	N/A	N/A	N/A	N/A	N/A	N/A	N/A	N/A	N/A	N/A	N/A	N/A	N/A	N/A	N/A	N/A	N/A	N/A	N/A	N/A	N/A	N/A	N/A	N/A	N/A	N/A	N/A	N/A	N/A	N/A	N/A	N/A	N/A	N/A	N/A	N/A	N/A	N/A	N/A	N/A
89	N/A	N/A	'TTN-HAPPA------------Q-E--------------------------	0.7657468506298738	Y	N/A	N/A	N/A	N/A	N/A	N/A	N/A	N/A	N/A	N/A	N/A	N/A	N/A	N/A	N/A	N/A	N/A	N/A	N/A	N/A	N/A	N/A	N/A	N/A	N/A	N/A	N/A	N/A	N/A	N/A	N/A	N/A	N/A	N/A	N/A	N/A	N/A	N/A	N/A	N/A	N/A	N/A	N/A	N/A
90	N/A	N/A	'DTG-ALVTE------------S-F--------------------------	0.7657468506298738	Y	N/A	N/A	N/A	N/A	N/A	N/A	N/A	N/A	N/A	N/A	N/A	N/A	N/A	N/A	N/A	N/A	N/A	N/A	N/A	N/A	N/A	N/A	N/A	N/A	N/A	N/A	N/A	N/A	N/A	N/A	N/A	N/A	N/A	N/A	N/A	N/A	N/A	N/A	N/A	N/A	N/A	N/A	N/A	N/A
91	N/A	N/A	'NNN-AQEGD------------Q-E--------------------------	0.7657468506298738	Y	N/A	N/A	N/A	N/A	N/A	N/A	N/A	N/A	N/A	N/A	N/A	N/A	N/A	N/A	N/A	N/A	N/A	N/A	N/A	N/A	N/A	N/A	N/A	N/A	N/A	N/A	N/A	N/A	N/A	N/A	N/A	N/A	N/A	N/A	N/A	N/A	N/A	N/A	N/A	N/A	N/A	N/A	N/A	N/A
92	N/A	N/A	'NQD-HAGGS------------Q-L--------------------------	0.7657468506298738	Y	N/A	N/A	N/A	N/A	N/A	N/A	N/A	N/A	N/A	N/A	N/A	N/A	N/A	N/A	N/A	N/A	N/A	N/A	N/A	N/A	N/A	N/A	N/A	N/A	N/A	N/A	N/A	N/A	N/A	N/A	N/A	N/A	N/A	N/A	N/A	N/A	N/A	N/A	N/A	N/A	N/A	N/A	N/A	N/A
93	N/A	N/A	'PQK-TAPDP------------Q-L--------------------------	0.7657468506298738	Y	N/A	N/A	N/A	N/A	N/A	N/A	N/A	N/A	N/A	N/A	N/A	N/A	N/A	N/A	N/A	N/A	N/A	N/A	N/A	N/A	N/A	N/A	N/A	N/A	N/A	N/A	N/A	N/A	N/A	N/A	N/A	N/A	N/A	N/A	N/A	N/A	N/A	N/A	N/A	N/A	N/A	N/A	N/A	N/A
94	N/A	N/A	'FED-QLTRS------------L-D--------------------------	0.7657468506298738	Y	N/A	N/A	N/A	N/A	N/A	N/A	N/A	N/A	N/A	N/A	N/A	N/A	N/A	N/A	N/A	N/A	N/A	N/A	N/A	N/A	N/A	N/A	N/A	N/A	N/A	N/A	N/A	N/A	N/A	N/A	N/A	N/A	N/A	N/A	N/A	N/A	N/A	N/A	N/A	N/A	N/A	N/A	N/A	N/A
95	N/A	N/A	'RDS-HPARR------------S-R--------------------------	0.7657468506298738	Y	N/A	N/A	N/A	N/A	N/A	N/A	N/A	N/A	N/A	N/A	N/A	N/A	N/A	N/A	N/A	N/A	N/A	N/A	N/A	N/A	N/A	N/A	N/A	N/A	N/A	N/A	N/A	N/A	N/A	N/A	N/A	N/A	N/A	N/A	N/A	N/A	N/A	N/A	N/A	N/A	N/A	N/A	N/A	N/A
96	N/A	N/A	'TNS-SPTTE------------Q-S--------------------------	0.7657468506298738	Y	N/A	N/A	N/A	N/A	N/A	N/A	N/A	N/A	N/A	N/A	N/A	N/A	N/A	N/A	N/A	N/A	N/A	N/A	N/A	N/A	N/A	N/A	N/A	N/A	N/A	N/A	N/A	N/A	N/A	N/A	N/A	N/A	N/A	N/A	N/A	N/A	N/A	N/A	N/A	N/A	N/A	N/A	N/A	N/A
97	N/A	N/A	'DSL-HDQGR--------M---N-R--------------------------	0.7532493501299738	Y	N/A	N/A	N/A	N/A	N/A	N/A	N/A	N/A	N/A	N/A	N/A	N/A	N/A	N/A	N/A	N/A	N/A	N/A	N/A	N/A	N/A	N/A	N/A	N/A	N/A	N/A	N/A	N/A	N/A	N/A	N/A	N/A	N/A	N/A	N/A	N/A	N/A	N/A	N/A	N/A	N/A	N/A	N/A	N/A
98	N/A	N/A	'RRI-HINDA--------A---K-V--------------------------	0.7532493501299738	Y	N/A	N/A	N/A	N/A	N/A	N/A	N/A	N/A	N/A	N/A	N/A	N/A	N/A	N/A	N/A	N/A	N/A	N/A	N/A	N/A	N/A	N/A	N/A	N/A	N/A	N/A	N/A	N/A	N/A	N/A	N/A	N/A	N/A	N/A	N/A	N/A	N/A	N/A	N/A	N/A	N/A	N/A	N/A	N/A
99	N/A	N/A	'FIS-SPAYD--------N---L-G-----------------M--------	0.7322535492901419	Y	N/A	N/A	N/A	N/A	N/A	N/A	N/A	N/A	N/A	N/A	N/A	N/A	N/A	N/A	N/A	N/A	N/A	N/A	N/A	N/A	N/A	N/A	N/A	N/A	N/A	N/A	N/A	N/A	N/A	N/A	N/A	N/A	N/A	N/A	N/A	N/A	N/A	N/A	N/A	N/A	N/A	N/A	N/A	N/A
100	2.43	6.526E-1	'TQNSQPRDSM-YIM--MAV--S-IPVRRRRRRVRKR-H-S-A----M--E	0.3441311737652469	N	1E0	1E0	1E0	1E0	1E0	1E0	2.86	2.27	2.96	3.04	2.23	2.55	1.69	2.48	2.25	2.37	1.73	1.35	3.80	1.58	2.59	1.93	2.29	2.88	3.40	2.61	4.483E-1	7.333E-1	4.074E-1	3.776E-1	7.506E-1	5.907E-1	9.549E-1	6.255E-1	7.411E-1	6.805E-1	9.473E-1	9.955E-1	1.751E-1	9.754E-1	5.724E-1	8.851E-1	7.244E-1	4.415E-1
101	2.75	4.96E-1	'TQIRHPQNQT-RPT--TPM--R-SEPPPRRKPHPPR-R-L-R--M-E--S	0.32803439312137567	N	1E0	1E0	1E0	1E0	1E0	1E0	3.22	2.83	2.88	2.92	3.13	3.37	1.68	3.62	2.09	3.50	2.17	1.40	2.67	1.54	2.59	2.49	2.38	3.60	4.07	2.67	3.168E-1	4.608E-1	4.424E-1	4.257E-1	3.444E-1	2.725E-1	9.584E-1	2.1E-1	8.173E-1	2.373E-1	7.817E-1	9.931E-1	5.338E-1	9.809E-1	5.703E-1	6.21E-1	6.765E-1	2.148E-1
102	2.34	6.998E-1	'PNFGSLRFDS-RPG--PRM--Y-RPFFFFFFFFFFF-F-L-F--P-P--L	0.32803439312137567	N	1E0	1E0	1E0	1E0	1E0	1E0	2.55	1.94	3.93	3.98	1.45	2.34	2.39	2.17	3.06	2.02	1.57	1.73	2.23	2.08	3.61	2.14	2.46	2.48	2.65	2.33	5.929E-1	8.809E-1	1.528E-1	1.447E-1	9.897E-1	6.959E-1	6.73E-1	7.802E-1	3.711E-1	8.494E-1	9.774E-1	9.459E-1	7.516E-1	8.21E-1	2.131E-1	7.936E-1	6.353E-1	6.261E-1
103	2.91	4.281E-1	'QERRQTREGT-TTI--PVC--D-TETTTTTTTTTTT-T-A-GMMA-S--R	0.29484103179364124	N	1E0	1E0	1E0	1E0	1E0	1E0	3.54	2.49	2.91	3.05	3.21	2.40	1.86	3.55	2.80	3.66	2.48	1.67	4.77	1.92	3.01	1.49	1.83	3.59	4.12	2.91	2.291E-1	6.222E-1	4.281E-1	3.737E-1	3.19E-1	6.686E-1	9.106E-1	2.25E-1	4.772E-1	2.016E-1	6.267E-1	9.601E-1	6.602E-2	8.883E-1	3.901E-1	9.869E-1	9.182E-1	2.174E-1
104	2.63	5.512E-1	'DNTEHQGSFT-SPQ--PGF--E-PPRRRPPPPERPR-P-R-EAAE-S--S	0.29484103179364124	N	1E0	1E0	1E0	1E0	1E0	1E0	3.33	3.31	2.22	2.42	3.55	2.39	2.15	4.74	2.18	4.36	2.48	1.23	3.15	1.71	2.78	1.78	2.32	4.73	3.50	2.91	2.814E-1	2.887E-1	7.557E-1	6.592E-1	2.26E-1	6.741E-1	7.902E-1	6.792E-2	7.785E-1	9.85E-2	6.25E-1	9.988E-1	3.389E-1	9.507E-1	4.855E-1	9.337E-1	7.084E-1	6.888E-2
105	2.81	4.717E-1	'ESRRSSSVQA-CQE--EAVMMV-QEEEEEEEEQEEE-E-Q-ARRR-P--D	0.25114977004599076	N	1E0	1E0	1E0	1E0	1E0	1E0	2.94	2.99	2.30	1.98	2.97	3.05	2.09	3.10	2.39	2.65	1.93	1.48	4.72	1.47	2.74	2.28	2.88	3.70	4.22	3.44	4.158E-1	3.972E-1	7.169E-1	8.641E-1	4.035E-1	3.728E-1	8.164E-1	3.566E-1	6.736E-1	5.451E-1	8.86E-1	9.872E-1	6.926E-2	9.881E-1	5.032E-1	7.27E-1	4.422E-1	1.93E-1
106	2.83	4.639E-1	'PPVPQPDSNK-NAP--AIPVDD-PPSSSSSSSSSSS-S-S-VFFA-Q--P	0.25114977004599076	N	1E0	1E0	1E0	1E0	1E0	1E0	2.70	2.05	3.76	3.66	3.26	2.74	2.34	3.22	3.42	3.31	2.57	1.24	2.23	1.85	4.34	2.13	2.32	2.91	4.65	3.14	5.215E-1	8.352E-1	1.812E-1	2.024E-1	3.03E-1	5.04E-1	6.973E-1	3.159E-1	2.575E-1	2.88E-1	5.841E-1	9.986E-1	7.528E-1	9.114E-1	1.008E-1	7.994E-1	7.054E-1	4.272E-1
107	2.56	5.894E-1	'GRGKHRALIL-HGD--GLTHLL-LELLLLLLLLLLL-L-S-VEGG-D--L	0.25114977004599076	N	1E0	1E0	1E0	1E0	1E0	1E0	3.03	2.52	3.34	3.28	1.90	2.25	2.08	2.28	2.59	1.40	1.80	1.71	5.33	1.75	3.13	1.82	2.88	3.32	3.12	3.31	3.821E-1	6.068E-1	2.788E-1	2.963E-1	8.943E-1	7.438E-1	8.249E-1	7.276E-1	5.725E-1	9.934E-1	9.29E-1	9.523E-1	3.93E-2	9.429E-1	3.451E-1	9.225E-1	4.421E-1	2.85E-1
108	2.59	5.74E-1	'QKRLGFASDL-GDL--AATPAD-RPEVAAVAAAKAA-A-M-GDDA-E--T	0.25114977004599076	N	1E0	1E0	1E0	1E0	1E0	1E0	2.24	2.61	2.70	2.77	2.40	2.12	2.53	2.79	2.57	2.02	1.66	1.39	3.97	1.88	3.14	1.93	2.98	3.46	3.59	3.53	7.471E-1	5.638E-1	5.201E-1	4.902E-1	6.652E-1	8.046E-1	6.022E-1	4.786E-1	5.844E-1	8.506E-1	9.619E-1	9.94E-1	1.462E-1	9.019E-1	3.437E-1	8.866E-1	4.023E-1	2.466E-1
109	2.48	6.263E-1	'LRSSPPPQLG-LPR--PAARPK-RELQAEEAALANA-A-L-RDEP-G--R	0.25114977004599076	N	1E0	1E0	1E0	1E0	1E0	1E0	2.12	2.77	2.71	2.94	2.36	2.44	2.42	2.98	2.19	2.09	1.62	1.30	2.53	1.85	2.90	2.28	3.12	3.58	3.43	3.41	8.042E-1	4.874E-1	5.156E-1	4.163E-1	6.86E-1	6.492E-1	6.567E-1	3.994E-1	7.734E-1	8.176E-1	9.696E-1	9.973E-1	6.04E-1	9.116E-1	4.343E-1	7.286E-1	3.506E-1	2.183E-1
110	2.36	6.855E-1	'LVSLTPVDSL-LSE--PNTVAE-GSMIQIIIIIIII-I-G-PLMS-Q--E	0.25114977004599076	N	1E0	1E0	1E0	1E0	1E0	1E0	2.66	1.67	4.52	3.97	2.18	2.62	2.38	1.73	4.16	2.05	2.13	1.55	3.13	1.59	5.14	2.10	2.35	1.94	3.72	2.58	5.411E-1	9.593E-1	8.423E-2	1.465E-1	7.752E-1	5.574E-1	6.767E-1	9.459E-1	1.211E-1	8.368E-1	8.009E-1	9.8E-1	3.459E-1	9.744E-1	4.644E-2	8.124E-1	6.944E-1	8.813E-1
111	3.03	3.807E-1	'GEHRTDDTQS-AEQ--PGADDD-EDKELEEEEEEEE-E-E-GPPQ-R--H	0.25114977004599076	N	1E0	1E0	1E0	1E0	1E0	9.999E-1	3.68	3.89	1.77	1.84	3.98	2.76	2.61	5.20	2.43	4.60	2.74	1.42	4.27	1.84	3.02	2.14	3.04	5.43	4.09	3.75	1.969E-1	1.592E-1	9.369E-1	9.173E-1	1.446E-1	4.927E-1	5.63E-1	4.411E-2	6.522E-1	7.827E-2	5.008E-1	9.923E-1	1.079E-1	9.163E-1	3.841E-1	7.949E-1	3.773E-1	3.59E-2
112	2.99	3.965E-1	'DRETTSNSDA-REH--TQDFRE-TKQQAKKKKQKRK-K-E-STGG-K--N	0.25114977004599076	N	1E0	1E0	1E0	1E0	1E0	1E0	4.13	4.22	2.62	2.68	3.87	2.78	2.18	5.14	1.82	4.33	2.53	1.69	6.24	1.67	2.27	1.90	3.18	5.74	3.65	3.98	1.244E-1	1.138E-1	5.56E-1	5.312E-1	1.631E-1	4.825E-1	7.779E-1	4.682E-2	9.213E-1	1.016E-1	6E-1	9.56E-1	1.773E-2	9.599E-1	7.303E-1	8.965E-1	3.275E-1	2.72E-2
113	2.62	5.582E-1	'SKNSAYPPGC-SER--QSVSPM-DRHRRQQRRRRRR-R-D-GRRR-K--N	0.25114977004599076	N	1E0	1E0	1E0	1E0	1E0	1E0	3.09	2.85	2.44	2.75	2.76	2.17	1.92	3.66	1.66	3.22	2.03	1.39	3.76	1.78	2.04	1.73	2.49	3.99	3.18	2.97	3.586E-1	4.552E-1	6.485E-1	4.994E-1	4.91E-1	7.826E-1	8.885E-1	2.013E-1	9.623E-1	3.149E-1	8.458E-1	9.94E-1	1.824E-1	9.327E-1	8.384E-1	9.468E-1	6.233E-1	1.445E-1
114	2.28	7.3E-1	'FLLSAHETAR-SDG--QLAVPM-AIIILIIIIIIIM-I-I-DYYV-Q--Q	0.25114977004599076	N	1E0	1E0	1E0	1E0	1E0	1E0	2.84	1.91	3.82	3.49	1.75	2.66	2.08	1.50	3.20	1.72	1.91	1.53	4.12	1.60	3.82	2.12	2.42	2.07	3.27	2.47	4.568E-1	8.909E-1	1.703E-1	2.39E-1	9.409E-1	5.395E-1	8.234E-1	9.859E-1	3.233E-1	9.5E-1	8.937E-1	9.823E-1	1.26E-1	9.72E-1	1.703E-1	8.062E-1	6.556E-1	8.261E-1
115	3.39	2.664E-1	'QESISSATPA-SAP--PQKVTK-ATAAAAAATAAAA-A-E-GGGA-P--S	0.25114977004599076	N	1E0	1E0	1E0	9.995E-1	1E0	1E0	2.21	2.57	4.72	4.40	3.42	2.00	2.77	3.71	3.99	3.35	2.36	1.52	3.54	2.13	5.26	1.71	2.85	3.86	4.82	4.08	7.598E-1	5.803E-1	6.98E-2	9.489E-2	2.575E-1	8.565E-1	4.878E-1	1.917E-1	1.439E-1	2.757E-1	6.871E-1	9.834E-1	2.274E-1	7.991E-1	4.186E-2	9.512E-1	4.541E-1	1.646E-1
116	2.65	5.452E-1	'HARSSFFFSA-DGT--MGEDES-GDKAEAAAEEEEE-E-R-DGAS-K--R	0.25114977004599076	N	1E0	1E0	1E0	1E0	1E0	1E0	2.95	3.49	2.50	2.50	2.97	2.11	2.45	3.98	2.11	2.72	1.65	1.61	5.50	1.71	2.57	1.66	3.26	4.85	3.40	4.08	4.122E-1	2.395E-1	6.176E-1	6.164E-1	4.03E-1	8.081E-1	6.435E-1	1.447E-1	8.072E-1	5.107E-1	9.636E-1	9.705E-1	3.363E-2	9.506E-1	5.819E-1	9.618E-1	3.019E-1	6.107E-2
117	3.46	2.466E-1	'SAPDSDADGA-SNQ--TRNEGS-HPKEEHQKEGRSK-K-S-SGGS-K--E	0.25114977004599076	N	1E0	1E0	1E0	9.999E-1	1E0	9.993E-1	3.39	4.24	2.83	2.89	4.13	1.81	2.99	5.59	2.72	4.36	2.53	1.50	5.08	2.09	3.54	1.57	3.63	6.19	4.31	4.88	2.669E-1	1.118E-1	4.636E-1	4.351E-1	1.249E-1	9.265E-1	3.982E-1	3.095E-2	5.097E-1	9.896E-2	6E-1	9.856E-1	4.931E-2	8.201E-1	2.282E-1	9.77E-1	2.073E-1	1.855E-2
118	2.70	5.18E-1	'PSKRSGQHRL-DAE--GSTGFS-EQHHARQKKKEKQ-L-L-EGGI-P--S	0.25114977004599076	N	1E0	1E0	1E0	1E0	1E0	1E0	2.77	2.69	2.83	2.74	2.37	1.91	2.01	3.19	2.17	2.42	1.68	1.25	4.06	1.53	2.89	1.59	2.72	3.84	3.17	3.32	4.886E-1	5.262E-1	4.634E-1	5.002E-1	6.819E-1	8.934E-1	8.534E-1	3.26E-1	7.791E-1	6.559E-1	9.581E-1	9.984E-1	1.336E-1	9.824E-1	4.358E-1	9.747E-1	5.1E-1	1.683E-1
119	N/A	N/A	'IF--S--AG------------S-S--------------------------	0.8330333933213355	Y	N/A	N/A	N/A	N/A	N/A	N/A	N/A	N/A	N/A	N/A	N/A	N/A	N/A	N/A	N/A	N/A	N/A	N/A	N/A	N/A	N/A	N/A	N/A	N/A	N/A	N/A	N/A	N/A	N/A	N/A	N/A	N/A	N/A	N/A	N/A	N/A	N/A	N/A	N/A	N/A	N/A	N/A	N/A	N/A
120	N/A	N/A	'IG--I--SA------------F-R--------------------------	0.8330333933213355	Y	N/A	N/A	N/A	N/A	N/A	N/A	N/A	N/A	N/A	N/A	N/A	N/A	N/A	N/A	N/A	N/A	N/A	N/A	N/A	N/A	N/A	N/A	N/A	N/A	N/A	N/A	N/A	N/A	N/A	N/A	N/A	N/A	N/A	N/A	N/A	N/A	N/A	N/A	N/A	N/A	N/A	N/A	N/A	N/A
121	N/A	N/A	'QN--Y--FY------------G-S--------------------------	0.8330333933213355	Y	N/A	N/A	N/A	N/A	N/A	N/A	N/A	N/A	N/A	N/A	N/A	N/A	N/A	N/A	N/A	N/A	N/A	N/A	N/A	N/A	N/A	N/A	N/A	N/A	N/A	N/A	N/A	N/A	N/A	N/A	N/A	N/A	N/A	N/A	N/A	N/A	N/A	N/A	N/A	N/A	N/A	N/A	N/A	N/A
122	N/A	N/A	'GL--A--HT------------L-R--------------------------	0.8330333933213355	Y	N/A	N/A	N/A	N/A	N/A	N/A	N/A	N/A	N/A	N/A	N/A	N/A	N/A	N/A	N/A	N/A	N/A	N/A	N/A	N/A	N/A	N/A	N/A	N/A	N/A	N/A	N/A	N/A	N/A	N/A	N/A	N/A	N/A	N/A	N/A	N/A	N/A	N/A	N/A	N/A	N/A	N/A	N/A	N/A
123	N/A	N/A	'SF--R--QN------------P-F--------------------------	0.8330333933213355	Y	N/A	N/A	N/A	N/A	N/A	N/A	N/A	N/A	N/A	N/A	N/A	N/A	N/A	N/A	N/A	N/A	N/A	N/A	N/A	N/A	N/A	N/A	N/A	N/A	N/A	N/A	N/A	N/A	N/A	N/A	N/A	N/A	N/A	N/A	N/A	N/A	N/A	N/A	N/A	N/A	N/A	N/A	N/A	N/A
124	N/A	N/A	'LKLGEGASN------------S-DRTEA-AD-TALA-A------------	0.6124775044991002	Y	N/A	N/A	N/A	N/A	N/A	N/A	N/A	N/A	N/A	N/A	N/A	N/A	N/A	N/A	N/A	N/A	N/A	N/A	N/A	N/A	N/A	N/A	N/A	N/A	N/A	N/A	N/A	N/A	N/A	N/A	N/A	N/A	N/A	N/A	N/A	N/A	N/A	N/A	N/A	N/A	N/A	N/A	N/A	N/A
125	N/A	N/A	'DLSSLSMTP------------D-EREKK-AH-KEKR-R------------	0.6124775044991002	Y	N/A	N/A	N/A	N/A	N/A	N/A	N/A	N/A	N/A	N/A	N/A	N/A	N/A	N/A	N/A	N/A	N/A	N/A	N/A	N/A	N/A	N/A	N/A	N/A	N/A	N/A	N/A	N/A	N/A	N/A	N/A	N/A	N/A	N/A	N/A	N/A	N/A	N/A	N/A	N/A	N/A	N/A	N/A	N/A
126	N/A	N/A	'DKLASQSVR------------S-SF-------------------------	0.7229554089182163	Y	N/A	N/A	N/A	N/A	N/A	N/A	N/A	N/A	N/A	N/A	N/A	N/A	N/A	N/A	N/A	N/A	N/A	N/A	N/A	N/A	N/A	N/A	N/A	N/A	N/A	N/A	N/A	N/A	N/A	N/A	N/A	N/A	N/A	N/A	N/A	N/A	N/A	N/A	N/A	N/A	N/A	N/A	N/A	N/A
127	N/A	N/A	'NDKSYYSGY------------Y-AS-------------------------	0.7229554089182163	Y	N/A	N/A	N/A	N/A	N/A	N/A	N/A	N/A	N/A	N/A	N/A	N/A	N/A	N/A	N/A	N/A	N/A	N/A	N/A	N/A	N/A	N/A	N/A	N/A	N/A	N/A	N/A	N/A	N/A	N/A	N/A	N/A	N/A	N/A	N/A	N/A	N/A	N/A	N/A	N/A	N/A	N/A	N/A	N/A
128	N/A	N/A	'DTTSSVVLS------------N-TL-------------------------	0.7229554089182163	Y	N/A	N/A	N/A	N/A	N/A	N/A	N/A	N/A	N/A	N/A	N/A	N/A	N/A	N/A	N/A	N/A	N/A	N/A	N/A	N/A	N/A	N/A	N/A	N/A	N/A	N/A	N/A	N/A	N/A	N/A	N/A	N/A	N/A	N/A	N/A	N/A	N/A	N/A	N/A	N/A	N/A	N/A	N/A	N/A
129	N/A	N/A	'LNASPEGSS------------D-RP-------------------------	0.7229554089182163	Y	N/A	N/A	N/A	N/A	N/A	N/A	N/A	N/A	N/A	N/A	N/A	N/A	N/A	N/A	N/A	N/A	N/A	N/A	N/A	N/A	N/A	N/A	N/A	N/A	N/A	N/A	N/A	N/A	N/A	N/A	N/A	N/A	N/A	N/A	N/A	N/A	N/A	N/A	N/A	N/A	N/A	N/A	N/A	N/A
130	N/A	N/A	'KRSKPELFA------------N-RV-------------------------	0.7229554089182163	Y	N/A	N/A	N/A	N/A	N/A	N/A	N/A	N/A	N/A	N/A	N/A	N/A	N/A	N/A	N/A	N/A	N/A	N/A	N/A	N/A	N/A	N/A	N/A	N/A	N/A	N/A	N/A	N/A	N/A	N/A	N/A	N/A	N/A	N/A	N/A	N/A	N/A	N/A	N/A	N/A	N/A	N/A	N/A	N/A
131	N/A	N/A	'DKFLPSSGS------------I-RL-------------------------	0.7229554089182163	Y	N/A	N/A	N/A	N/A	N/A	N/A	N/A	N/A	N/A	N/A	N/A	N/A	N/A	N/A	N/A	N/A	N/A	N/A	N/A	N/A	N/A	N/A	N/A	N/A	N/A	N/A	N/A	N/A	N/A	N/A	N/A	N/A	N/A	N/A	N/A	N/A	N/A	N/A	N/A	N/A	N/A	N/A	N/A	N/A
132	N/A	N/A	'LNGTLTFPG------------S-DP-------------------------	0.7229554089182163	Y	N/A	N/A	N/A	N/A	N/A	N/A	N/A	N/A	N/A	N/A	N/A	N/A	N/A	N/A	N/A	N/A	N/A	N/A	N/A	N/A	N/A	N/A	N/A	N/A	N/A	N/A	N/A	N/A	N/A	N/A	N/A	N/A	N/A	N/A	N/A	N/A	N/A	N/A	N/A	N/A	N/A	N/A	N/A	N/A
133	N/A	N/A	'RRAGPNDQE------------D-HV-------------------------	0.7229554089182163	Y	N/A	N/A	N/A	N/A	N/A	N/A	N/A	N/A	N/A	N/A	N/A	N/A	N/A	N/A	N/A	N/A	N/A	N/A	N/A	N/A	N/A	N/A	N/A	N/A	N/A	N/A	N/A	N/A	N/A	N/A	N/A	N/A	N/A	N/A	N/A	N/A	N/A	N/A	N/A	N/A	N/A	N/A	N/A	N/A
134	N/A	N/A	'EAALPPGQQ------------K-YY-------------------------	0.7229554089182163	Y	N/A	N/A	N/A	N/A	N/A	N/A	N/A	N/A	N/A	N/A	N/A	N/A	N/A	N/A	N/A	N/A	N/A	N/A	N/A	N/A	N/A	N/A	N/A	N/A	N/A	N/A	N/A	N/A	N/A	N/A	N/A	N/A	N/A	N/A	N/A	N/A	N/A	N/A	N/A	N/A	N/A	N/A	N/A	N/A
135	N/A	N/A	'GHESQYPSR------------E-GS-------------------------	0.7229554089182163	Y	N/A	N/A	N/A	N/A	N/A	N/A	N/A	N/A	N/A	N/A	N/A	N/A	N/A	N/A	N/A	N/A	N/A	N/A	N/A	N/A	N/A	N/A	N/A	N/A	N/A	N/A	N/A	N/A	N/A	N/A	N/A	N/A	N/A	N/A	N/A	N/A	N/A	N/A	N/A	N/A	N/A	N/A	N/A	N/A
136	N/A	N/A	'LPSSQYTRG------------I-SL-------------------------	0.7229554089182163	Y	N/A	N/A	N/A	N/A	N/A	N/A	N/A	N/A	N/A	N/A	N/A	N/A	N/A	N/A	N/A	N/A	N/A	N/A	N/A	N/A	N/A	N/A	N/A	N/A	N/A	N/A	N/A	N/A	N/A	N/A	N/A	N/A	N/A	N/A	N/A	N/A	N/A	N/A	N/A	N/A	N/A	N/A	N/A	N/A
137	N/A	N/A	'KTSNSASHA------------M-PK-------------------------	0.7229554089182163	Y	N/A	N/A	N/A	N/A	N/A	N/A	N/A	N/A	N/A	N/A	N/A	N/A	N/A	N/A	N/A	N/A	N/A	N/A	N/A	N/A	N/A	N/A	N/A	N/A	N/A	N/A	N/A	N/A	N/A	N/A	N/A	N/A	N/A	N/A	N/A	N/A	N/A	N/A	N/A	N/A	N/A	N/A	N/A	N/A
138	N/A	N/A	'SLRDYDPSG------------S-PP-------------------------	0.7229554089182163	Y	N/A	N/A	N/A	N/A	N/A	N/A	N/A	N/A	N/A	N/A	N/A	N/A	N/A	N/A	N/A	N/A	N/A	N/A	N/A	N/A	N/A	N/A	N/A	N/A	N/A	N/A	N/A	N/A	N/A	N/A	N/A	N/A	N/A	N/A	N/A	N/A	N/A	N/A	N/A	N/A	N/A	N/A	N/A	N/A
139	N/A	N/A	'ASRHASRGL------------D-VNEQK-KQ-EKKG-N------------	0.6124775044991002	Y	N/A	N/A	N/A	N/A	N/A	N/A	N/A	N/A	N/A	N/A	N/A	N/A	N/A	N/A	N/A	N/A	N/A	N/A	N/A	N/A	N/A	N/A	N/A	N/A	N/A	N/A	N/A	N/A	N/A	N/A	N/A	N/A	N/A	N/A	N/A	N/A	N/A	N/A	N/A	N/A	N/A	N/A	N/A	N/A
140	N/A	N/A	'LLNTPDTSR------------R-EPQKA-KK-PLPS-A------------	0.6124775044991002	Y	N/A	N/A	N/A	N/A	N/A	N/A	N/A	N/A	N/A	N/A	N/A	N/A	N/A	N/A	N/A	N/A	N/A	N/A	N/A	N/A	N/A	N/A	N/A	N/A	N/A	N/A	N/A	N/A	N/A	N/A	N/A	N/A	N/A	N/A	N/A	N/A	N/A	N/A	N/A	N/A	N/A	N/A	N/A	N/A
141	N/A	N/A	'GNVTPRSSF------------G-RP-EQ-TS-KKPT-K------------	0.6257748450309938	Y	N/A	N/A	N/A	N/A	N/A	N/A	N/A	N/A	N/A	N/A	N/A	N/A	N/A	N/A	N/A	N/A	N/A	N/A	N/A	N/A	N/A	N/A	N/A	N/A	N/A	N/A	N/A	N/A	N/A	N/A	N/A	N/A	N/A	N/A	N/A	N/A	N/A	N/A	N/A	N/A	N/A	N/A	N/A	N/A
142	N/A	N/A	'TTSSYVATI------------A-IP-LL-RTY--KT--------------	0.6442711457708459	Y	N/A	N/A	N/A	N/A	N/A	N/A	N/A	N/A	N/A	N/A	N/A	N/A	N/A	N/A	N/A	N/A	N/A	N/A	N/A	N/A	N/A	N/A	N/A	N/A	N/A	N/A	N/A	N/A	N/A	N/A	N/A	N/A	N/A	N/A	N/A	N/A	N/A	N/A	N/A	N/A	N/A	N/A	N/A	N/A
143	N/A	N/A	'---------------------A----------------------------	0.9698060387922415	Y	N/A	N/A	N/A	N/A	N/A	N/A	N/A	N/A	N/A	N/A	N/A	N/A	N/A	N/A	N/A	N/A	N/A	N/A	N/A	N/A	N/A	N/A	N/A	N/A	N/A	N/A	N/A	N/A	N/A	N/A	N/A	N/A	N/A	N/A	N/A	N/A	N/A	N/A	N/A	N/A	N/A	N/A	N/A	N/A
144	N/A	N/A	'---------------------A----------------------------	0.9698060387922415	Y	N/A	N/A	N/A	N/A	N/A	N/A	N/A	N/A	N/A	N/A	N/A	N/A	N/A	N/A	N/A	N/A	N/A	N/A	N/A	N/A	N/A	N/A	N/A	N/A	N/A	N/A	N/A	N/A	N/A	N/A	N/A	N/A	N/A	N/A	N/A	N/A	N/A	N/A	N/A	N/A	N/A	N/A	N/A	N/A
145	N/A	N/A	'---------------------S----------------------------	0.9698060387922415	Y	N/A	N/A	N/A	N/A	N/A	N/A	N/A	N/A	N/A	N/A	N/A	N/A	N/A	N/A	N/A	N/A	N/A	N/A	N/A	N/A	N/A	N/A	N/A	N/A	N/A	N/A	N/A	N/A	N/A	N/A	N/A	N/A	N/A	N/A	N/A	N/A	N/A	N/A	N/A	N/A	N/A	N/A	N/A	N/A
146	N/A	N/A	'---------------------G----------------------------	0.9698060387922415	Y	N/A	N/A	N/A	N/A	N/A	N/A	N/A	N/A	N/A	N/A	N/A	N/A	N/A	N/A	N/A	N/A	N/A	N/A	N/A	N/A	N/A	N/A	N/A	N/A	N/A	N/A	N/A	N/A	N/A	N/A	N/A	N/A	N/A	N/A	N/A	N/A	N/A	N/A	N/A	N/A	N/A	N/A	N/A	N/A
147	N/A	N/A	'---------------------A----------------------------	0.9698060387922415	Y	N/A	N/A	N/A	N/A	N/A	N/A	N/A	N/A	N/A	N/A	N/A	N/A	N/A	N/A	N/A	N/A	N/A	N/A	N/A	N/A	N/A	N/A	N/A	N/A	N/A	N/A	N/A	N/A	N/A	N/A	N/A	N/A	N/A	N/A	N/A	N/A	N/A	N/A	N/A	N/A	N/A	N/A	N/A	N/A
148	N/A	N/A	'---------------------Y----------------------------	0.9698060387922415	Y	N/A	N/A	N/A	N/A	N/A	N/A	N/A	N/A	N/A	N/A	N/A	N/A	N/A	N/A	N/A	N/A	N/A	N/A	N/A	N/A	N/A	N/A	N/A	N/A	N/A	N/A	N/A	N/A	N/A	N/A	N/A	N/A	N/A	N/A	N/A	N/A	N/A	N/A	N/A	N/A	N/A	N/A	N/A	N/A
149	N/A	N/A	'---------------------N----------------------------	0.9698060387922415	Y	N/A	N/A	N/A	N/A	N/A	N/A	N/A	N/A	N/A	N/A	N/A	N/A	N/A	N/A	N/A	N/A	N/A	N/A	N/A	N/A	N/A	N/A	N/A	N/A	N/A	N/A	N/A	N/A	N/A	N/A	N/A	N/A	N/A	N/A	N/A	N/A	N/A	N/A	N/A	N/A	N/A	N/A	N/A	N/A
150	N/A	N/A	'---------------------S----------------------------	0.9698060387922415	Y	N/A	N/A	N/A	N/A	N/A	N/A	N/A	N/A	N/A	N/A	N/A	N/A	N/A	N/A	N/A	N/A	N/A	N/A	N/A	N/A	N/A	N/A	N/A	N/A	N/A	N/A	N/A	N/A	N/A	N/A	N/A	N/A	N/A	N/A	N/A	N/A	N/A	N/A	N/A	N/A	N/A	N/A	N/A	N/A
151	N/A	N/A	'---------------------N----------------------------	0.9698060387922415	Y	N/A	N/A	N/A	N/A	N/A	N/A	N/A	N/A	N/A	N/A	N/A	N/A	N/A	N/A	N/A	N/A	N/A	N/A	N/A	N/A	N/A	N/A	N/A	N/A	N/A	N/A	N/A	N/A	N/A	N/A	N/A	N/A	N/A	N/A	N/A	N/A	N/A	N/A	N/A	N/A	N/A	N/A	N/A	N/A
152	N/A	N/A	'---------------------K----------------------------	0.9698060387922415	Y	N/A	N/A	N/A	N/A	N/A	N/A	N/A	N/A	N/A	N/A	N/A	N/A	N/A	N/A	N/A	N/A	N/A	N/A	N/A	N/A	N/A	N/A	N/A	N/A	N/A	N/A	N/A	N/A	N/A	N/A	N/A	N/A	N/A	N/A	N/A	N/A	N/A	N/A	N/A	N/A	N/A	N/A	N/A	N/A
153	N/A	N/A	'---------------------K----------------------------	0.9698060387922415	Y	N/A	N/A	N/A	N/A	N/A	N/A	N/A	N/A	N/A	N/A	N/A	N/A	N/A	N/A	N/A	N/A	N/A	N/A	N/A	N/A	N/A	N/A	N/A	N/A	N/A	N/A	N/A	N/A	N/A	N/A	N/A	N/A	N/A	N/A	N/A	N/A	N/A	N/A	N/A	N/A	N/A	N/A	N/A	N/A
154	N/A	N/A	'---------------------K----------------------------	0.9698060387922415	Y	N/A	N/A	N/A	N/A	N/A	N/A	N/A	N/A	N/A	N/A	N/A	N/A	N/A	N/A	N/A	N/A	N/A	N/A	N/A	N/A	N/A	N/A	N/A	N/A	N/A	N/A	N/A	N/A	N/A	N/A	N/A	N/A	N/A	N/A	N/A	N/A	N/A	N/A	N/A	N/A	N/A	N/A	N/A	N/A
155	N/A	N/A	'---------------------Q----------------------------	0.9698060387922415	Y	N/A	N/A	N/A	N/A	N/A	N/A	N/A	N/A	N/A	N/A	N/A	N/A	N/A	N/A	N/A	N/A	N/A	N/A	N/A	N/A	N/A	N/A	N/A	N/A	N/A	N/A	N/A	N/A	N/A	N/A	N/A	N/A	N/A	N/A	N/A	N/A	N/A	N/A	N/A	N/A	N/A	N/A	N/A	N/A
156	N/A	N/A	'---------------------Y----------------------------	0.9698060387922415	Y	N/A	N/A	N/A	N/A	N/A	N/A	N/A	N/A	N/A	N/A	N/A	N/A	N/A	N/A	N/A	N/A	N/A	N/A	N/A	N/A	N/A	N/A	N/A	N/A	N/A	N/A	N/A	N/A	N/A	N/A	N/A	N/A	N/A	N/A	N/A	N/A	N/A	N/A	N/A	N/A	N/A	N/A	N/A	N/A
157	N/A	N/A	'---------------------S----------------------------	0.9698060387922415	Y	N/A	N/A	N/A	N/A	N/A	N/A	N/A	N/A	N/A	N/A	N/A	N/A	N/A	N/A	N/A	N/A	N/A	N/A	N/A	N/A	N/A	N/A	N/A	N/A	N/A	N/A	N/A	N/A	N/A	N/A	N/A	N/A	N/A	N/A	N/A	N/A	N/A	N/A	N/A	N/A	N/A	N/A	N/A	N/A
158	N/A	N/A	'---------------------P----------------------------	0.9698060387922415	Y	N/A	N/A	N/A	N/A	N/A	N/A	N/A	N/A	N/A	N/A	N/A	N/A	N/A	N/A	N/A	N/A	N/A	N/A	N/A	N/A	N/A	N/A	N/A	N/A	N/A	N/A	N/A	N/A	N/A	N/A	N/A	N/A	N/A	N/A	N/A	N/A	N/A	N/A	N/A	N/A	N/A	N/A	N/A	N/A
159	N/A	N/A	'---------------------V----------------------------	0.9698060387922415	Y	N/A	N/A	N/A	N/A	N/A	N/A	N/A	N/A	N/A	N/A	N/A	N/A	N/A	N/A	N/A	N/A	N/A	N/A	N/A	N/A	N/A	N/A	N/A	N/A	N/A	N/A	N/A	N/A	N/A	N/A	N/A	N/A	N/A	N/A	N/A	N/A	N/A	N/A	N/A	N/A	N/A	N/A	N/A	N/A
160	N/A	N/A	'---------------------R----------------------------	0.9698060387922415	Y	N/A	N/A	N/A	N/A	N/A	N/A	N/A	N/A	N/A	N/A	N/A	N/A	N/A	N/A	N/A	N/A	N/A	N/A	N/A	N/A	N/A	N/A	N/A	N/A	N/A	N/A	N/A	N/A	N/A	N/A	N/A	N/A	N/A	N/A	N/A	N/A	N/A	N/A	N/A	N/A	N/A	N/A	N/A	N/A
161	N/A	N/A	'---------------------Q----------------------------	0.9698060387922415	Y	N/A	N/A	N/A	N/A	N/A	N/A	N/A	N/A	N/A	N/A	N/A	N/A	N/A	N/A	N/A	N/A	N/A	N/A	N/A	N/A	N/A	N/A	N/A	N/A	N/A	N/A	N/A	N/A	N/A	N/A	N/A	N/A	N/A	N/A	N/A	N/A	N/A	N/A	N/A	N/A	N/A	N/A	N/A	N/A
162	N/A	N/A	'---------------------Q----------------------------	0.9698060387922415	Y	N/A	N/A	N/A	N/A	N/A	N/A	N/A	N/A	N/A	N/A	N/A	N/A	N/A	N/A	N/A	N/A	N/A	N/A	N/A	N/A	N/A	N/A	N/A	N/A	N/A	N/A	N/A	N/A	N/A	N/A	N/A	N/A	N/A	N/A	N/A	N/A	N/A	N/A	N/A	N/A	N/A	N/A	N/A	N/A
163	N/A	N/A	'---------------------N----------------------------	0.9698060387922415	Y	N/A	N/A	N/A	N/A	N/A	N/A	N/A	N/A	N/A	N/A	N/A	N/A	N/A	N/A	N/A	N/A	N/A	N/A	N/A	N/A	N/A	N/A	N/A	N/A	N/A	N/A	N/A	N/A	N/A	N/A	N/A	N/A	N/A	N/A	N/A	N/A	N/A	N/A	N/A	N/A	N/A	N/A	N/A	N/A
164	N/A	N/A	'---------------------Q----------------------------	0.9698060387922415	Y	N/A	N/A	N/A	N/A	N/A	N/A	N/A	N/A	N/A	N/A	N/A	N/A	N/A	N/A	N/A	N/A	N/A	N/A	N/A	N/A	N/A	N/A	N/A	N/A	N/A	N/A	N/A	N/A	N/A	N/A	N/A	N/A	N/A	N/A	N/A	N/A	N/A	N/A	N/A	N/A	N/A	N/A	N/A	N/A
165	N/A	N/A	'---------------------N----------------------------	0.9698060387922415	Y	N/A	N/A	N/A	N/A	N/A	N/A	N/A	N/A	N/A	N/A	N/A	N/A	N/A	N/A	N/A	N/A	N/A	N/A	N/A	N/A	N/A	N/A	N/A	N/A	N/A	N/A	N/A	N/A	N/A	N/A	N/A	N/A	N/A	N/A	N/A	N/A	N/A	N/A	N/A	N/A	N/A	N/A	N/A	N/A
166	N/A	N/A	'---------------------V----------------------------	0.9698060387922415	Y	N/A	N/A	N/A	N/A	N/A	N/A	N/A	N/A	N/A	N/A	N/A	N/A	N/A	N/A	N/A	N/A	N/A	N/A	N/A	N/A	N/A	N/A	N/A	N/A	N/A	N/A	N/A	N/A	N/A	N/A	N/A	N/A	N/A	N/A	N/A	N/A	N/A	N/A	N/A	N/A	N/A	N/A	N/A	N/A
167	N/A	N/A	'---------------------T----------------------------	0.9698060387922415	Y	N/A	N/A	N/A	N/A	N/A	N/A	N/A	N/A	N/A	N/A	N/A	N/A	N/A	N/A	N/A	N/A	N/A	N/A	N/A	N/A	N/A	N/A	N/A	N/A	N/A	N/A	N/A	N/A	N/A	N/A	N/A	N/A	N/A	N/A	N/A	N/A	N/A	N/A	N/A	N/A	N/A	N/A	N/A	N/A
168	N/A	N/A	'---------------------N----------------------------	0.9698060387922415	Y	N/A	N/A	N/A	N/A	N/A	N/A	N/A	N/A	N/A	N/A	N/A	N/A	N/A	N/A	N/A	N/A	N/A	N/A	N/A	N/A	N/A	N/A	N/A	N/A	N/A	N/A	N/A	N/A	N/A	N/A	N/A	N/A	N/A	N/A	N/A	N/A	N/A	N/A	N/A	N/A	N/A	N/A	N/A	N/A
169	N/A	N/A	'---------------------F----------------------------	0.9698060387922415	Y	N/A	N/A	N/A	N/A	N/A	N/A	N/A	N/A	N/A	N/A	N/A	N/A	N/A	N/A	N/A	N/A	N/A	N/A	N/A	N/A	N/A	N/A	N/A	N/A	N/A	N/A	N/A	N/A	N/A	N/A	N/A	N/A	N/A	N/A	N/A	N/A	N/A	N/A	N/A	N/A	N/A	N/A	N/A	N/A
170	N/A	N/A	'---------------------E----------------------------	0.9698060387922415	Y	N/A	N/A	N/A	N/A	N/A	N/A	N/A	N/A	N/A	N/A	N/A	N/A	N/A	N/A	N/A	N/A	N/A	N/A	N/A	N/A	N/A	N/A	N/A	N/A	N/A	N/A	N/A	N/A	N/A	N/A	N/A	N/A	N/A	N/A	N/A	N/A	N/A	N/A	N/A	N/A	N/A	N/A	N/A	N/A
171	N/A	N/A	'---------------------S----------------------------	0.9698060387922415	Y	N/A	N/A	N/A	N/A	N/A	N/A	N/A	N/A	N/A	N/A	N/A	N/A	N/A	N/A	N/A	N/A	N/A	N/A	N/A	N/A	N/A	N/A	N/A	N/A	N/A	N/A	N/A	N/A	N/A	N/A	N/A	N/A	N/A	N/A	N/A	N/A	N/A	N/A	N/A	N/A	N/A	N/A	N/A	N/A
172	N/A	N/A	'---------------------N----------------------------	0.9698060387922415	Y	N/A	N/A	N/A	N/A	N/A	N/A	N/A	N/A	N/A	N/A	N/A	N/A	N/A	N/A	N/A	N/A	N/A	N/A	N/A	N/A	N/A	N/A	N/A	N/A	N/A	N/A	N/A	N/A	N/A	N/A	N/A	N/A	N/A	N/A	N/A	N/A	N/A	N/A	N/A	N/A	N/A	N/A	N/A	N/A
173	N/A	N/A	'---------------------H----------------------------	0.9698060387922415	Y	N/A	N/A	N/A	N/A	N/A	N/A	N/A	N/A	N/A	N/A	N/A	N/A	N/A	N/A	N/A	N/A	N/A	N/A	N/A	N/A	N/A	N/A	N/A	N/A	N/A	N/A	N/A	N/A	N/A	N/A	N/A	N/A	N/A	N/A	N/A	N/A	N/A	N/A	N/A	N/A	N/A	N/A	N/A	N/A
174	N/A	N/A	'---------------------Q----------------------------	0.9698060387922415	Y	N/A	N/A	N/A	N/A	N/A	N/A	N/A	N/A	N/A	N/A	N/A	N/A	N/A	N/A	N/A	N/A	N/A	N/A	N/A	N/A	N/A	N/A	N/A	N/A	N/A	N/A	N/A	N/A	N/A	N/A	N/A	N/A	N/A	N/A	N/A	N/A	N/A	N/A	N/A	N/A	N/A	N/A	N/A	N/A
175	N/A	N/A	'---------------------Q----------------------------	0.9698060387922415	Y	N/A	N/A	N/A	N/A	N/A	N/A	N/A	N/A	N/A	N/A	N/A	N/A	N/A	N/A	N/A	N/A	N/A	N/A	N/A	N/A	N/A	N/A	N/A	N/A	N/A	N/A	N/A	N/A	N/A	N/A	N/A	N/A	N/A	N/A	N/A	N/A	N/A	N/A	N/A	N/A	N/A	N/A	N/A	N/A
176	N/A	N/A	'---------------------N----------------------------	0.9698060387922415	Y	N/A	N/A	N/A	N/A	N/A	N/A	N/A	N/A	N/A	N/A	N/A	N/A	N/A	N/A	N/A	N/A	N/A	N/A	N/A	N/A	N/A	N/A	N/A	N/A	N/A	N/A	N/A	N/A	N/A	N/A	N/A	N/A	N/A	N/A	N/A	N/A	N/A	N/A	N/A	N/A	N/A	N/A	N/A	N/A
177	N/A	N/A	'---------------------K----------------------------	0.9698060387922415	Y	N/A	N/A	N/A	N/A	N/A	N/A	N/A	N/A	N/A	N/A	N/A	N/A	N/A	N/A	N/A	N/A	N/A	N/A	N/A	N/A	N/A	N/A	N/A	N/A	N/A	N/A	N/A	N/A	N/A	N/A	N/A	N/A	N/A	N/A	N/A	N/A	N/A	N/A	N/A	N/A	N/A	N/A	N/A	N/A
178	N/A	N/A	'---------------------Q----------------------------	0.9698060387922415	Y	N/A	N/A	N/A	N/A	N/A	N/A	N/A	N/A	N/A	N/A	N/A	N/A	N/A	N/A	N/A	N/A	N/A	N/A	N/A	N/A	N/A	N/A	N/A	N/A	N/A	N/A	N/A	N/A	N/A	N/A	N/A	N/A	N/A	N/A	N/A	N/A	N/A	N/A	N/A	N/A	N/A	N/A	N/A	N/A
179	N/A	N/A	'---------------------S----------------------------	0.9698060387922415	Y	N/A	N/A	N/A	N/A	N/A	N/A	N/A	N/A	N/A	N/A	N/A	N/A	N/A	N/A	N/A	N/A	N/A	N/A	N/A	N/A	N/A	N/A	N/A	N/A	N/A	N/A	N/A	N/A	N/A	N/A	N/A	N/A	N/A	N/A	N/A	N/A	N/A	N/A	N/A	N/A	N/A	N/A	N/A	N/A
180	N/A	N/A	'---------------------K----------------------------	0.9698060387922415	Y	N/A	N/A	N/A	N/A	N/A	N/A	N/A	N/A	N/A	N/A	N/A	N/A	N/A	N/A	N/A	N/A	N/A	N/A	N/A	N/A	N/A	N/A	N/A	N/A	N/A	N/A	N/A	N/A	N/A	N/A	N/A	N/A	N/A	N/A	N/A	N/A	N/A	N/A	N/A	N/A	N/A	N/A	N/A	N/A
181	N/A	N/A	'---------------------G----------------------------	0.9698060387922415	Y	N/A	N/A	N/A	N/A	N/A	N/A	N/A	N/A	N/A	N/A	N/A	N/A	N/A	N/A	N/A	N/A	N/A	N/A	N/A	N/A	N/A	N/A	N/A	N/A	N/A	N/A	N/A	N/A	N/A	N/A	N/A	N/A	N/A	N/A	N/A	N/A	N/A	N/A	N/A	N/A	N/A	N/A	N/A	N/A
182	N/A	N/A	'---------------------F----------------------------	0.9698060387922415	Y	N/A	N/A	N/A	N/A	N/A	N/A	N/A	N/A	N/A	N/A	N/A	N/A	N/A	N/A	N/A	N/A	N/A	N/A	N/A	N/A	N/A	N/A	N/A	N/A	N/A	N/A	N/A	N/A	N/A	N/A	N/A	N/A	N/A	N/A	N/A	N/A	N/A	N/A	N/A	N/A	N/A	N/A	N/A	N/A
183	N/A	N/A	'---------------------N----------------------------	0.9698060387922415	Y	N/A	N/A	N/A	N/A	N/A	N/A	N/A	N/A	N/A	N/A	N/A	N/A	N/A	N/A	N/A	N/A	N/A	N/A	N/A	N/A	N/A	N/A	N/A	N/A	N/A	N/A	N/A	N/A	N/A	N/A	N/A	N/A	N/A	N/A	N/A	N/A	N/A	N/A	N/A	N/A	N/A	N/A	N/A	N/A
184	N/A	N/A	'TTPIAPRPP------------S-RN-EEAELL--AL--------------	0.6362727454509098	Y	N/A	N/A	N/A	N/A	N/A	N/A	N/A	N/A	N/A	N/A	N/A	N/A	N/A	N/A	N/A	N/A	N/A	N/A	N/A	N/A	N/A	N/A	N/A	N/A	N/A	N/A	N/A	N/A	N/A	N/A	N/A	N/A	N/A	N/A	N/A	N/A	N/A	N/A	N/A	N/A	N/A	N/A	N/A	N/A
185	N/A	N/A	'NFSRDLYFF------------T-EL-RKAKDK-NDQ-Q------------	0.6225754849030194	Y	N/A	N/A	N/A	N/A	N/A	N/A	N/A	N/A	N/A	N/A	N/A	N/A	N/A	N/A	N/A	N/A	N/A	N/A	N/A	N/A	N/A	N/A	N/A	N/A	N/A	N/A	N/A	N/A	N/A	N/A	N/A	N/A	N/A	N/A	N/A	N/A	N/A	N/A	N/A	N/A	N/A	N/A	N/A	N/A
186	N/A	N/A	'EQTMETSEE------------Q-RR-KLKHQK-QGE-E------------	0.6225754849030194	Y	N/A	N/A	N/A	N/A	N/A	N/A	N/A	N/A	N/A	N/A	N/A	N/A	N/A	N/A	N/A	N/A	N/A	N/A	N/A	N/A	N/A	N/A	N/A	N/A	N/A	N/A	N/A	N/A	N/A	N/A	N/A	N/A	N/A	N/A	N/A	N/A	N/A	N/A	N/A	N/A	N/A	N/A	N/A	N/A
187	N/A	N/A	'NTKRYARNP------------K-ER-RRKRKKEHSS-Y------------	0.6083783243351331	Y	N/A	N/A	N/A	N/A	N/A	N/A	N/A	N/A	N/A	N/A	N/A	N/A	N/A	N/A	N/A	N/A	N/A	N/A	N/A	N/A	N/A	N/A	N/A	N/A	N/A	N/A	N/A	N/A	N/A	N/A	N/A	N/A	N/A	N/A	N/A	N/A	N/A	N/A	N/A	N/A	N/A	N/A	N/A	N/A
188	N/A	N/A	'ANSRDGDNI------------P-DR-AEAE-KEEHR-R------------	0.6181763647270546	Y	N/A	N/A	N/A	N/A	N/A	N/A	N/A	N/A	N/A	N/A	N/A	N/A	N/A	N/A	N/A	N/A	N/A	N/A	N/A	N/A	N/A	N/A	N/A	N/A	N/A	N/A	N/A	N/A	N/A	N/A	N/A	N/A	N/A	N/A	N/A	N/A	N/A	N/A	N/A	N/A	N/A	N/A	N/A	N/A
189	N/A	N/A	'KHARLVERS------------Y-ES-EERQ-EKERE-E------------	0.6181763647270546	Y	N/A	N/A	N/A	N/A	N/A	N/A	N/A	N/A	N/A	N/A	N/A	N/A	N/A	N/A	N/A	N/A	N/A	N/A	N/A	N/A	N/A	N/A	N/A	N/A	N/A	N/A	N/A	N/A	N/A	N/A	N/A	N/A	N/A	N/A	N/A	N/A	N/A	N/A	N/A	N/A	N/A	N/A	N/A	N/A
190	N/A	N/A	'WDKSGQTRQ------------E-QV-GGTK-KKVEG-Q------------	0.6181763647270546	Y	N/A	N/A	N/A	N/A	N/A	N/A	N/A	N/A	N/A	N/A	N/A	N/A	N/A	N/A	N/A	N/A	N/A	N/A	N/A	N/A	N/A	N/A	N/A	N/A	N/A	N/A	N/A	N/A	N/A	N/A	N/A	N/A	N/A	N/A	N/A	N/A	N/A	N/A	N/A	N/A	N/A	N/A	N/A	N/A
191	N/A	N/A	'FKSNSPGRT------------N-QW-E-K--E------------------	0.6899620075984803	Y	N/A	N/A	N/A	N/A	N/A	N/A	N/A	N/A	N/A	N/A	N/A	N/A	N/A	N/A	N/A	N/A	N/A	N/A	N/A	N/A	N/A	N/A	N/A	N/A	N/A	N/A	N/A	N/A	N/A	N/A	N/A	N/A	N/A	N/A	N/A	N/A	N/A	N/A	N/A	N/A	N/A	N/A	N/A	N/A
192	N/A	N/A	'PQSDSISSH------------G-EF-V-H--E------------------	0.6899620075984803	Y	N/A	N/A	N/A	N/A	N/A	N/A	N/A	N/A	N/A	N/A	N/A	N/A	N/A	N/A	N/A	N/A	N/A	N/A	N/A	N/A	N/A	N/A	N/A	N/A	N/A	N/A	N/A	N/A	N/A	N/A	N/A	N/A	N/A	N/A	N/A	N/A	N/A	N/A	N/A	N/A	N/A	N/A	N/A	N/A
193	N/A	N/A	'VDSSASDDS------------N-EE-P-R--E------------------	0.6899620075984803	Y	N/A	N/A	N/A	N/A	N/A	N/A	N/A	N/A	N/A	N/A	N/A	N/A	N/A	N/A	N/A	N/A	N/A	N/A	N/A	N/A	N/A	N/A	N/A	N/A	N/A	N/A	N/A	N/A	N/A	N/A	N/A	N/A	N/A	N/A	N/A	N/A	N/A	N/A	N/A	N/A	N/A	N/A	N/A	N/A
194	N/A	N/A	'AKQRYGFDR------------I-CC-Q-G--R------------------	0.6899620075984803	Y	N/A	N/A	N/A	N/A	N/A	N/A	N/A	N/A	N/A	N/A	N/A	N/A	N/A	N/A	N/A	N/A	N/A	N/A	N/A	N/A	N/A	N/A	N/A	N/A	N/A	N/A	N/A	N/A	N/A	N/A	N/A	N/A	N/A	N/A	N/A	N/A	N/A	N/A	N/A	N/A	N/A	N/A	N/A	N/A
195	N/A	N/A	'TNYSDSDNL------------N-IP-Y-Q--K------------------	0.6899620075984803	Y	N/A	N/A	N/A	N/A	N/A	N/A	N/A	N/A	N/A	N/A	N/A	N/A	N/A	N/A	N/A	N/A	N/A	N/A	N/A	N/A	N/A	N/A	N/A	N/A	N/A	N/A	N/A	N/A	N/A	N/A	N/A	N/A	N/A	N/A	N/A	N/A	N/A	N/A	N/A	N/A	N/A	N/A	N/A	N/A
196	N/A	N/A	'PPISPHIGD------------L-AA-G-E--E------------------	0.6899620075984803	Y	N/A	N/A	N/A	N/A	N/A	N/A	N/A	N/A	N/A	N/A	N/A	N/A	N/A	N/A	N/A	N/A	N/A	N/A	N/A	N/A	N/A	N/A	N/A	N/A	N/A	N/A	N/A	N/A	N/A	N/A	N/A	N/A	N/A	N/A	N/A	N/A	N/A	N/A	N/A	N/A	N/A	N/A	N/A	N/A
197	N/A	N/A	'TKDRWLVYS------------N-RG-R-D--P------------------	0.6899620075984803	Y	N/A	N/A	N/A	N/A	N/A	N/A	N/A	N/A	N/A	N/A	N/A	N/A	N/A	N/A	N/A	N/A	N/A	N/A	N/A	N/A	N/A	N/A	N/A	N/A	N/A	N/A	N/A	N/A	N/A	N/A	N/A	N/A	N/A	N/A	N/A	N/A	N/A	N/A	N/A	N/A	N/A	N/A	N/A	N/A
198	N/A	N/A	'KQLGRGHFI------------G-SG-K-K--G------------------	0.6899620075984803	Y	N/A	N/A	N/A	N/A	N/A	N/A	N/A	N/A	N/A	N/A	N/A	N/A	N/A	N/A	N/A	N/A	N/A	N/A	N/A	N/A	N/A	N/A	N/A	N/A	N/A	N/A	N/A	N/A	N/A	N/A	N/A	N/A	N/A	N/A	N/A	N/A	N/A	N/A	N/A	N/A	N/A	N/A	N/A	N/A
199	N/A	N/A	'-KNSVDLGG------------T-AG-K-G--A------------------	0.7204559088182363	Y	N/A	N/A	N/A	N/A	N/A	N/A	N/A	N/A	N/A	N/A	N/A	N/A	N/A	N/A	N/A	N/A	N/A	N/A	N/A	N/A	N/A	N/A	N/A	N/A	N/A	N/A	N/A	N/A	N/A	N/A	N/A	N/A	N/A	N/A	N/A	N/A	N/A	N/A	N/A	N/A	N/A	N/A	N/A	N/A
200	N/A	N/A	'-DDSRDD-G------------Q-CG-K-E--E------------------	0.7400519896020794	Y	N/A	N/A	N/A	N/A	N/A	N/A	N/A	N/A	N/A	N/A	N/A	N/A	N/A	N/A	N/A	N/A	N/A	N/A	N/A	N/A	N/A	N/A	N/A	N/A	N/A	N/A	N/A	N/A	N/A	N/A	N/A	N/A	N/A	N/A	N/A	N/A	N/A	N/A	N/A	N/A	N/A	N/A	N/A	N/A
201	N/A	N/A	'-KENGHS-G------------E-SE-Q-K--N------------------	0.7400519896020794	Y	N/A	N/A	N/A	N/A	N/A	N/A	N/A	N/A	N/A	N/A	N/A	N/A	N/A	N/A	N/A	N/A	N/A	N/A	N/A	N/A	N/A	N/A	N/A	N/A	N/A	N/A	N/A	N/A	N/A	N/A	N/A	N/A	N/A	N/A	N/A	N/A	N/A	N/A	N/A	N/A	N/A	N/A	N/A	N/A
202	N/A	N/A	'-LRNP-F-N------------P-TP-K-P--E------------------	0.7630473905218954	Y	N/A	N/A	N/A	N/A	N/A	N/A	N/A	N/A	N/A	N/A	N/A	N/A	N/A	N/A	N/A	N/A	N/A	N/A	N/A	N/A	N/A	N/A	N/A	N/A	N/A	N/A	N/A	N/A	N/A	N/A	N/A	N/A	N/A	N/A	N/A	N/A	N/A	N/A	N/A	N/A	N/A	N/A	N/A	N/A
203	N/A	N/A	'-TLLS-G-T------------N-LV-E----N------------------	0.7710457908418314	Y	N/A	N/A	N/A	N/A	N/A	N/A	N/A	N/A	N/A	N/A	N/A	N/A	N/A	N/A	N/A	N/A	N/A	N/A	N/A	N/A	N/A	N/A	N/A	N/A	N/A	N/A	N/A	N/A	N/A	N/A	N/A	N/A	N/A	N/A	N/A	N/A	N/A	N/A	N/A	N/A	N/A	N/A	N/A	N/A
204	N/A	N/A	'-VRS--Q-G------------L-RI-I----L------------------	0.8046390721855629	Y	N/A	N/A	N/A	N/A	N/A	N/A	N/A	N/A	N/A	N/A	N/A	N/A	N/A	N/A	N/A	N/A	N/A	N/A	N/A	N/A	N/A	N/A	N/A	N/A	N/A	N/A	N/A	N/A	N/A	N/A	N/A	N/A	N/A	N/A	N/A	N/A	N/A	N/A	N/A	N/A	N/A	N/A	N/A	N/A
205	N/A	N/A	'-IRD----G------------D-VT-R-----------------------	0.8356328734253148	Y	N/A	N/A	N/A	N/A	N/A	N/A	N/A	N/A	N/A	N/A	N/A	N/A	N/A	N/A	N/A	N/A	N/A	N/A	N/A	N/A	N/A	N/A	N/A	N/A	N/A	N/A	N/A	N/A	N/A	N/A	N/A	N/A	N/A	N/A	N/A	N/A	N/A	N/A	N/A	N/A	N/A	N/A	N/A	N/A
206	N/A	N/A	'-SRH----Y------------V-SV-Y-----------------------	0.8356328734253148	Y	N/A	N/A	N/A	N/A	N/A	N/A	N/A	N/A	N/A	N/A	N/A	N/A	N/A	N/A	N/A	N/A	N/A	N/A	N/A	N/A	N/A	N/A	N/A	N/A	N/A	N/A	N/A	N/A	N/A	N/A	N/A	N/A	N/A	N/A	N/A	N/A	N/A	N/A	N/A	N/A	N/A	N/A	N/A	N/A
207	N/A	N/A	'---A-----------------S-L--------------------------	0.9358128374325133	Y	N/A	N/A	N/A	N/A	N/A	N/A	N/A	N/A	N/A	N/A	N/A	N/A	N/A	N/A	N/A	N/A	N/A	N/A	N/A	N/A	N/A	N/A	N/A	N/A	N/A	N/A	N/A	N/A	N/A	N/A	N/A	N/A	N/A	N/A	N/A	N/A	N/A	N/A	N/A	N/A	N/A	N/A	N/A	N/A
208	N/A	N/A	'---P-----------------F-L--------------------------	0.9358128374325133	Y	N/A	N/A	N/A	N/A	N/A	N/A	N/A	N/A	N/A	N/A	N/A	N/A	N/A	N/A	N/A	N/A	N/A	N/A	N/A	N/A	N/A	N/A	N/A	N/A	N/A	N/A	N/A	N/A	N/A	N/A	N/A	N/A	N/A	N/A	N/A	N/A	N/A	N/A	N/A	N/A	N/A	N/A	N/A	N/A
209	N/A	N/A	'---------------------E-E--------------------------	0.958108378324335	Y	N/A	N/A	N/A	N/A	N/A	N/A	N/A	N/A	N/A	N/A	N/A	N/A	N/A	N/A	N/A	N/A	N/A	N/A	N/A	N/A	N/A	N/A	N/A	N/A	N/A	N/A	N/A	N/A	N/A	N/A	N/A	N/A	N/A	N/A	N/A	N/A	N/A	N/A	N/A	N/A	N/A	N/A	N/A	N/A
210	N/A	N/A	'---------------------F-F--------------------------	0.958108378324335	Y	N/A	N/A	N/A	N/A	N/A	N/A	N/A	N/A	N/A	N/A	N/A	N/A	N/A	N/A	N/A	N/A	N/A	N/A	N/A	N/A	N/A	N/A	N/A	N/A	N/A	N/A	N/A	N/A	N/A	N/A	N/A	N/A	N/A	N/A	N/A	N/A	N/A	N/A	N/A	N/A	N/A	N/A	N/A	N/A
211	N/A	N/A	'---------------------L-P--------------------------	0.958108378324335	Y	N/A	N/A	N/A	N/A	N/A	N/A	N/A	N/A	N/A	N/A	N/A	N/A	N/A	N/A	N/A	N/A	N/A	N/A	N/A	N/A	N/A	N/A	N/A	N/A	N/A	N/A	N/A	N/A	N/A	N/A	N/A	N/A	N/A	N/A	N/A	N/A	N/A	N/A	N/A	N/A	N/A	N/A	N/A	N/A
212	N/A	N/A	'---------------------D-L--------------------------	0.958108378324335	Y	N/A	N/A	N/A	N/A	N/A	N/A	N/A	N/A	N/A	N/A	N/A	N/A	N/A	N/A	N/A	N/A	N/A	N/A	N/A	N/A	N/A	N/A	N/A	N/A	N/A	N/A	N/A	N/A	N/A	N/A	N/A	N/A	N/A	N/A	N/A	N/A	N/A	N/A	N/A	N/A	N/A	N/A	N/A	N/A
213	N/A	N/A	'---------------------E-S--------------------------	0.958108378324335	Y	N/A	N/A	N/A	N/A	N/A	N/A	N/A	N/A	N/A	N/A	N/A	N/A	N/A	N/A	N/A	N/A	N/A	N/A	N/A	N/A	N/A	N/A	N/A	N/A	N/A	N/A	N/A	N/A	N/A	N/A	N/A	N/A	N/A	N/A	N/A	N/A	N/A	N/A	N/A	N/A	N/A	N/A	N/A	N/A
214	N/A	N/A	'---------------------T-E--------------------------	0.958108378324335	Y	N/A	N/A	N/A	N/A	N/A	N/A	N/A	N/A	N/A	N/A	N/A	N/A	N/A	N/A	N/A	N/A	N/A	N/A	N/A	N/A	N/A	N/A	N/A	N/A	N/A	N/A	N/A	N/A	N/A	N/A	N/A	N/A	N/A	N/A	N/A	N/A	N/A	N/A	N/A	N/A	N/A	N/A	N/A	N/A
215	N/A	N/A	'---------------------K-Q--------------------------	0.958108378324335	Y	N/A	N/A	N/A	N/A	N/A	N/A	N/A	N/A	N/A	N/A	N/A	N/A	N/A	N/A	N/A	N/A	N/A	N/A	N/A	N/A	N/A	N/A	N/A	N/A	N/A	N/A	N/A	N/A	N/A	N/A	N/A	N/A	N/A	N/A	N/A	N/A	N/A	N/A	N/A	N/A	N/A	N/A	N/A	N/A
216	N/A	N/A	'---------------------K-T--------------------------	0.958108378324335	Y	N/A	N/A	N/A	N/A	N/A	N/A	N/A	N/A	N/A	N/A	N/A	N/A	N/A	N/A	N/A	N/A	N/A	N/A	N/A	N/A	N/A	N/A	N/A	N/A	N/A	N/A	N/A	N/A	N/A	N/A	N/A	N/A	N/A	N/A	N/A	N/A	N/A	N/A	N/A	N/A	N/A	N/A	N/A	N/A
217	N/A	N/A	'---------------------N-T--------------------------	0.958108378324335	Y	N/A	N/A	N/A	N/A	N/A	N/A	N/A	N/A	N/A	N/A	N/A	N/A	N/A	N/A	N/A	N/A	N/A	N/A	N/A	N/A	N/A	N/A	N/A	N/A	N/A	N/A	N/A	N/A	N/A	N/A	N/A	N/A	N/A	N/A	N/A	N/A	N/A	N/A	N/A	N/A	N/A	N/A	N/A	N/A
218	N/A	N/A	'---------------------A-W--------------------------	0.958108378324335	Y	N/A	N/A	N/A	N/A	N/A	N/A	N/A	N/A	N/A	N/A	N/A	N/A	N/A	N/A	N/A	N/A	N/A	N/A	N/A	N/A	N/A	N/A	N/A	N/A	N/A	N/A	N/A	N/A	N/A	N/A	N/A	N/A	N/A	N/A	N/A	N/A	N/A	N/A	N/A	N/A	N/A	N/A	N/A	N/A
219	N/A	N/A	'---------------------N-M--------------------------	0.958108378324335	Y	N/A	N/A	N/A	N/A	N/A	N/A	N/A	N/A	N/A	N/A	N/A	N/A	N/A	N/A	N/A	N/A	N/A	N/A	N/A	N/A	N/A	N/A	N/A	N/A	N/A	N/A	N/A	N/A	N/A	N/A	N/A	N/A	N/A	N/A	N/A	N/A	N/A	N/A	N/A	N/A	N/A	N/A	N/A	N/A
220	N/A	N/A	'---------------------Q-E--------------------------	0.958108378324335	Y	N/A	N/A	N/A	N/A	N/A	N/A	N/A	N/A	N/A	N/A	N/A	N/A	N/A	N/A	N/A	N/A	N/A	N/A	N/A	N/A	N/A	N/A	N/A	N/A	N/A	N/A	N/A	N/A	N/A	N/A	N/A	N/A	N/A	N/A	N/A	N/A	N/A	N/A	N/A	N/A	N/A	N/A	N/A	N/A
221	N/A	N/A	'---------------------I-S--------------------------	0.958108378324335	Y	N/A	N/A	N/A	N/A	N/A	N/A	N/A	N/A	N/A	N/A	N/A	N/A	N/A	N/A	N/A	N/A	N/A	N/A	N/A	N/A	N/A	N/A	N/A	N/A	N/A	N/A	N/A	N/A	N/A	N/A	N/A	N/A	N/A	N/A	N/A	N/A	N/A	N/A	N/A	N/A	N/A	N/A	N/A	N/A
222	N/A	N/A	'---------------------K-D--------------------------	0.958108378324335	Y	N/A	N/A	N/A	N/A	N/A	N/A	N/A	N/A	N/A	N/A	N/A	N/A	N/A	N/A	N/A	N/A	N/A	N/A	N/A	N/A	N/A	N/A	N/A	N/A	N/A	N/A	N/A	N/A	N/A	N/A	N/A	N/A	N/A	N/A	N/A	N/A	N/A	N/A	N/A	N/A	N/A	N/A	N/A	N/A
223	N/A	N/A	'---------------------Q-V--------------------------	0.958108378324335	Y	N/A	N/A	N/A	N/A	N/A	N/A	N/A	N/A	N/A	N/A	N/A	N/A	N/A	N/A	N/A	N/A	N/A	N/A	N/A	N/A	N/A	N/A	N/A	N/A	N/A	N/A	N/A	N/A	N/A	N/A	N/A	N/A	N/A	N/A	N/A	N/A	N/A	N/A	N/A	N/A	N/A	N/A	N/A	N/A
224	N/A	N/A	'---------------------Q-G--------------------------	0.958108378324335	Y	N/A	N/A	N/A	N/A	N/A	N/A	N/A	N/A	N/A	N/A	N/A	N/A	N/A	N/A	N/A	N/A	N/A	N/A	N/A	N/A	N/A	N/A	N/A	N/A	N/A	N/A	N/A	N/A	N/A	N/A	N/A	N/A	N/A	N/A	N/A	N/A	N/A	N/A	N/A	N/A	N/A	N/A	N/A	N/A
225	N/A	N/A	'---------------------Q-D--------------------------	0.958108378324335	Y	N/A	N/A	N/A	N/A	N/A	N/A	N/A	N/A	N/A	N/A	N/A	N/A	N/A	N/A	N/A	N/A	N/A	N/A	N/A	N/A	N/A	N/A	N/A	N/A	N/A	N/A	N/A	N/A	N/A	N/A	N/A	N/A	N/A	N/A	N/A	N/A	N/A	N/A	N/A	N/A	N/A	N/A	N/A	N/A
226	N/A	N/A	'---------------------L-S--------------------------	0.958108378324335	Y	N/A	N/A	N/A	N/A	N/A	N/A	N/A	N/A	N/A	N/A	N/A	N/A	N/A	N/A	N/A	N/A	N/A	N/A	N/A	N/A	N/A	N/A	N/A	N/A	N/A	N/A	N/A	N/A	N/A	N/A	N/A	N/A	N/A	N/A	N/A	N/A	N/A	N/A	N/A	N/A	N/A	N/A	N/A	N/A
227	N/A	N/A	'---------------------N-K--------------------------	0.958108378324335	Y	N/A	N/A	N/A	N/A	N/A	N/A	N/A	N/A	N/A	N/A	N/A	N/A	N/A	N/A	N/A	N/A	N/A	N/A	N/A	N/A	N/A	N/A	N/A	N/A	N/A	N/A	N/A	N/A	N/A	N/A	N/A	N/A	N/A	N/A	N/A	N/A	N/A	N/A	N/A	N/A	N/A	N/A	N/A	N/A
228	N/A	N/A	'---------------------I-I--------------------------	0.958108378324335	Y	N/A	N/A	N/A	N/A	N/A	N/A	N/A	N/A	N/A	N/A	N/A	N/A	N/A	N/A	N/A	N/A	N/A	N/A	N/A	N/A	N/A	N/A	N/A	N/A	N/A	N/A	N/A	N/A	N/A	N/A	N/A	N/A	N/A	N/A	N/A	N/A	N/A	N/A	N/A	N/A	N/A	N/A	N/A	N/A
229	N/A	N/A	'---------------------Y-P--------------------------	0.958108378324335	Y	N/A	N/A	N/A	N/A	N/A	N/A	N/A	N/A	N/A	N/A	N/A	N/A	N/A	N/A	N/A	N/A	N/A	N/A	N/A	N/A	N/A	N/A	N/A	N/A	N/A	N/A	N/A	N/A	N/A	N/A	N/A	N/A	N/A	N/A	N/A	N/A	N/A	N/A	N/A	N/A	N/A	N/A	N/A	N/A
230	N/A	N/A	'---------------------N-V--------------------------	0.958108378324335	Y	N/A	N/A	N/A	N/A	N/A	N/A	N/A	N/A	N/A	N/A	N/A	N/A	N/A	N/A	N/A	N/A	N/A	N/A	N/A	N/A	N/A	N/A	N/A	N/A	N/A	N/A	N/A	N/A	N/A	N/A	N/A	N/A	N/A	N/A	N/A	N/A	N/A	N/A	N/A	N/A	N/A	N/A	N/A	N/A
231	N/A	N/A	'---------------------E-S--------------------------	0.958108378324335	Y	N/A	N/A	N/A	N/A	N/A	N/A	N/A	N/A	N/A	N/A	N/A	N/A	N/A	N/A	N/A	N/A	N/A	N/A	N/A	N/A	N/A	N/A	N/A	N/A	N/A	N/A	N/A	N/A	N/A	N/A	N/A	N/A	N/A	N/A	N/A	N/A	N/A	N/A	N/A	N/A	N/A	N/A	N/A	N/A
232	N/A	N/A	'---------------------Q-T--------------------------	0.958108378324335	Y	N/A	N/A	N/A	N/A	N/A	N/A	N/A	N/A	N/A	N/A	N/A	N/A	N/A	N/A	N/A	N/A	N/A	N/A	N/A	N/A	N/A	N/A	N/A	N/A	N/A	N/A	N/A	N/A	N/A	N/A	N/A	N/A	N/A	N/A	N/A	N/A	N/A	N/A	N/A	N/A	N/A	N/A	N/A	N/A
233	N/A	N/A	'---------------------K-D--------------------------	0.958108378324335	Y	N/A	N/A	N/A	N/A	N/A	N/A	N/A	N/A	N/A	N/A	N/A	N/A	N/A	N/A	N/A	N/A	N/A	N/A	N/A	N/A	N/A	N/A	N/A	N/A	N/A	N/A	N/A	N/A	N/A	N/A	N/A	N/A	N/A	N/A	N/A	N/A	N/A	N/A	N/A	N/A	N/A	N/A	N/A	N/A
234	N/A	N/A	'---------------------R-D--------------------------	0.958108378324335	Y	N/A	N/A	N/A	N/A	N/A	N/A	N/A	N/A	N/A	N/A	N/A	N/A	N/A	N/A	N/A	N/A	N/A	N/A	N/A	N/A	N/A	N/A	N/A	N/A	N/A	N/A	N/A	N/A	N/A	N/A	N/A	N/A	N/A	N/A	N/A	N/A	N/A	N/A	N/A	N/A	N/A	N/A	N/A	N/A
235	N/A	N/A	'---------------------K-L--------------------------	0.958108378324335	Y	N/A	N/A	N/A	N/A	N/A	N/A	N/A	N/A	N/A	N/A	N/A	N/A	N/A	N/A	N/A	N/A	N/A	N/A	N/A	N/A	N/A	N/A	N/A	N/A	N/A	N/A	N/A	N/A	N/A	N/A	N/A	N/A	N/A	N/A	N/A	N/A	N/A	N/A	N/A	N/A	N/A	N/A	N/A	N/A
236	N/A	N/A	'---------------------L-A--------------------------	0.958108378324335	Y	N/A	N/A	N/A	N/A	N/A	N/A	N/A	N/A	N/A	N/A	N/A	N/A	N/A	N/A	N/A	N/A	N/A	N/A	N/A	N/A	N/A	N/A	N/A	N/A	N/A	N/A	N/A	N/A	N/A	N/A	N/A	N/A	N/A	N/A	N/A	N/A	N/A	N/A	N/A	N/A	N/A	N/A	N/A	N/A
237	N/A	N/A	'---------------------D-G--------------------------	0.958108378324335	Y	N/A	N/A	N/A	N/A	N/A	N/A	N/A	N/A	N/A	N/A	N/A	N/A	N/A	N/A	N/A	N/A	N/A	N/A	N/A	N/A	N/A	N/A	N/A	N/A	N/A	N/A	N/A	N/A	N/A	N/A	N/A	N/A	N/A	N/A	N/A	N/A	N/A	N/A	N/A	N/A	N/A	N/A	N/A	N/A
238	N/A	N/A	'---------------------Q-R--------------------------	0.958108378324335	Y	N/A	N/A	N/A	N/A	N/A	N/A	N/A	N/A	N/A	N/A	N/A	N/A	N/A	N/A	N/A	N/A	N/A	N/A	N/A	N/A	N/A	N/A	N/A	N/A	N/A	N/A	N/A	N/A	N/A	N/A	N/A	N/A	N/A	N/A	N/A	N/A	N/A	N/A	N/A	N/A	N/A	N/A	N/A	N/A
239	N/A	N/A	'---------------------I-R--------------------------	0.958108378324335	Y	N/A	N/A	N/A	N/A	N/A	N/A	N/A	N/A	N/A	N/A	N/A	N/A	N/A	N/A	N/A	N/A	N/A	N/A	N/A	N/A	N/A	N/A	N/A	N/A	N/A	N/A	N/A	N/A	N/A	N/A	N/A	N/A	N/A	N/A	N/A	N/A	N/A	N/A	N/A	N/A	N/A	N/A	N/A	N/A
240	N/A	N/A	'---------------------E-G--------------------------	0.958108378324335	Y	N/A	N/A	N/A	N/A	N/A	N/A	N/A	N/A	N/A	N/A	N/A	N/A	N/A	N/A	N/A	N/A	N/A	N/A	N/A	N/A	N/A	N/A	N/A	N/A	N/A	N/A	N/A	N/A	N/A	N/A	N/A	N/A	N/A	N/A	N/A	N/A	N/A	N/A	N/A	N/A	N/A	N/A	N/A	N/A
241	N/A	N/A	'---------------------D-P--------------------------	0.958108378324335	Y	N/A	N/A	N/A	N/A	N/A	N/A	N/A	N/A	N/A	N/A	N/A	N/A	N/A	N/A	N/A	N/A	N/A	N/A	N/A	N/A	N/A	N/A	N/A	N/A	N/A	N/A	N/A	N/A	N/A	N/A	N/A	N/A	N/A	N/A	N/A	N/A	N/A	N/A	N/A	N/A	N/A	N/A	N/A	N/A
242	N/A	N/A	'---------------------L-V--------------------------	0.958108378324335	Y	N/A	N/A	N/A	N/A	N/A	N/A	N/A	N/A	N/A	N/A	N/A	N/A	N/A	N/A	N/A	N/A	N/A	N/A	N/A	N/A	N/A	N/A	N/A	N/A	N/A	N/A	N/A	N/A	N/A	N/A	N/A	N/A	N/A	N/A	N/A	N/A	N/A	N/A	N/A	N/A	N/A	N/A	N/A	N/A
243	N/A	N/A	'---------------------S-D--------------------------	0.958108378324335	Y	N/A	N/A	N/A	N/A	N/A	N/A	N/A	N/A	N/A	N/A	N/A	N/A	N/A	N/A	N/A	N/A	N/A	N/A	N/A	N/A	N/A	N/A	N/A	N/A	N/A	N/A	N/A	N/A	N/A	N/A	N/A	N/A	N/A	N/A	N/A	N/A	N/A	N/A	N/A	N/A	N/A	N/A	N/A	N/A
244	N/A	N/A	'---------------------D-S--------------------------	0.958108378324335	Y	N/A	N/A	N/A	N/A	N/A	N/A	N/A	N/A	N/A	N/A	N/A	N/A	N/A	N/A	N/A	N/A	N/A	N/A	N/A	N/A	N/A	N/A	N/A	N/A	N/A	N/A	N/A	N/A	N/A	N/A	N/A	N/A	N/A	N/A	N/A	N/A	N/A	N/A	N/A	N/A	N/A	N/A	N/A	N/A
245	N/A	N/A	'--------G------------M-SE-DI-D--DLDL-L------------	0.8310337932413516	Y	N/A	N/A	N/A	N/A	N/A	N/A	N/A	N/A	N/A	N/A	N/A	N/A	N/A	N/A	N/A	N/A	N/A	N/A	N/A	N/A	N/A	N/A	N/A	N/A	N/A	N/A	N/A	N/A	N/A	N/A	N/A	N/A	N/A	N/A	N/A	N/A	N/A	N/A	N/A	N/A	N/A	N/A	N/A	N/A
246	N/A	N/A	'--------E------------I-TP-DE----SDDP-G------------	0.8390321935612877	Y	N/A	N/A	N/A	N/A	N/A	N/A	N/A	N/A	N/A	N/A	N/A	N/A	N/A	N/A	N/A	N/A	N/A	N/A	N/A	N/A	N/A	N/A	N/A	N/A	N/A	N/A	N/A	N/A	N/A	N/A	N/A	N/A	N/A	N/A	N/A	N/A	N/A	N/A	N/A	N/A	N/A	N/A	N/A	N/A
247	N/A	N/A	'--------S------------D-FP-EP----------------------	0.8867226554689062	Y	N/A	N/A	N/A	N/A	N/A	N/A	N/A	N/A	N/A	N/A	N/A	N/A	N/A	N/A	N/A	N/A	N/A	N/A	N/A	N/A	N/A	N/A	N/A	N/A	N/A	N/A	N/A	N/A	N/A	N/A	N/A	N/A	N/A	N/A	N/A	N/A	N/A	N/A	N/A	N/A	N/A	N/A	N/A	N/A
248	N/A	N/A	'--------D------------S-VT-DE----------------------	0.8867226554689062	Y	N/A	N/A	N/A	N/A	N/A	N/A	N/A	N/A	N/A	N/A	N/A	N/A	N/A	N/A	N/A	N/A	N/A	N/A	N/A	N/A	N/A	N/A	N/A	N/A	N/A	N/A	N/A	N/A	N/A	N/A	N/A	N/A	N/A	N/A	N/A	N/A	N/A	N/A	N/A	N/A	N/A	N/A	N/A	N/A
249	N/A	N/A	'------Q-G------------P-TP-EP-QP-DEEE-E------------	0.7996400719856027	Y	N/A	N/A	N/A	N/A	N/A	N/A	N/A	N/A	N/A	N/A	N/A	N/A	N/A	N/A	N/A	N/A	N/A	N/A	N/A	N/A	N/A	N/A	N/A	N/A	N/A	N/A	N/A	N/A	N/A	N/A	N/A	N/A	N/A	N/A	N/A	N/A	N/A	N/A	N/A	N/A	N/A	N/A	N/A	N/A
250	N/A	N/A	'------E-L------------G-TD-DQ-EE-DEDE-E------------	0.7996400719856027	Y	N/A	N/A	N/A	N/A	N/A	N/A	N/A	N/A	N/A	N/A	N/A	N/A	N/A	N/A	N/A	N/A	N/A	N/A	N/A	N/A	N/A	N/A	N/A	N/A	N/A	N/A	N/A	N/A	N/A	N/A	N/A	N/A	N/A	N/A	N/A	N/A	N/A	N/A	N/A	N/A	N/A	N/A	N/A	N/A
251	N/A	N/A	'------A-A------------L-S---F----------------------	0.9012197560487901	Y	N/A	N/A	N/A	N/A	N/A	N/A	N/A	N/A	N/A	N/A	N/A	N/A	N/A	N/A	N/A	N/A	N/A	N/A	N/A	N/A	N/A	N/A	N/A	N/A	N/A	N/A	N/A	N/A	N/A	N/A	N/A	N/A	N/A	N/A	N/A	N/A	N/A	N/A	N/A	N/A	N/A	N/A	N/A	N/A
252	N/A	N/A	'------A-S------------N-A---Y----------------------	0.9012197560487901	Y	N/A	N/A	N/A	N/A	N/A	N/A	N/A	N/A	N/A	N/A	N/A	N/A	N/A	N/A	N/A	N/A	N/A	N/A	N/A	N/A	N/A	N/A	N/A	N/A	N/A	N/A	N/A	N/A	N/A	N/A	N/A	N/A	N/A	N/A	N/A	N/A	N/A	N/A	N/A	N/A	N/A	N/A	N/A	N/A
253	N/A	N/A	'------H-L------------K-S---H----------------------	0.9012197560487901	Y	N/A	N/A	N/A	N/A	N/A	N/A	N/A	N/A	N/A	N/A	N/A	N/A	N/A	N/A	N/A	N/A	N/A	N/A	N/A	N/A	N/A	N/A	N/A	N/A	N/A	N/A	N/A	N/A	N/A	N/A	N/A	N/A	N/A	N/A	N/A	N/A	N/A	N/A	N/A	N/A	N/A	N/A	N/A	N/A
254	N/A	N/A	'------Y-S------------N-I---H----------------------	0.9012197560487901	Y	N/A	N/A	N/A	N/A	N/A	N/A	N/A	N/A	N/A	N/A	N/A	N/A	N/A	N/A	N/A	N/A	N/A	N/A	N/A	N/A	N/A	N/A	N/A	N/A	N/A	N/A	N/A	N/A	N/A	N/A	N/A	N/A	N/A	N/A	N/A	N/A	N/A	N/A	N/A	N/A	N/A	N/A	N/A	N/A
255	N/A	N/A	'------L-N------------G-L---R----------------------	0.9012197560487901	Y	N/A	N/A	N/A	N/A	N/A	N/A	N/A	N/A	N/A	N/A	N/A	N/A	N/A	N/A	N/A	N/A	N/A	N/A	N/A	N/A	N/A	N/A	N/A	N/A	N/A	N/A	N/A	N/A	N/A	N/A	N/A	N/A	N/A	N/A	N/A	N/A	N/A	N/A	N/A	N/A	N/A	N/A	N/A	N/A
256	N/A	N/A	'EA--P-SIM------------L-IEREE-EE-EKSE-E------------	0.6804639072185562	Y	N/A	N/A	N/A	N/A	N/A	N/A	N/A	N/A	N/A	N/A	N/A	N/A	N/A	N/A	N/A	N/A	N/A	N/A	N/A	N/A	N/A	N/A	N/A	N/A	N/A	N/A	N/A	N/A	N/A	N/A	N/A	N/A	N/A	N/A	N/A	N/A	N/A	N/A	N/A	N/A	N/A	N/A	N/A	N/A
257	N/A	N/A	'ET--A-PSE------------N-SMDGE-KK-GQKA-K------------	0.6804639072185562	Y	N/A	N/A	N/A	N/A	N/A	N/A	N/A	N/A	N/A	N/A	N/A	N/A	N/A	N/A	N/A	N/A	N/A	N/A	N/A	N/A	N/A	N/A	N/A	N/A	N/A	N/A	N/A	N/A	N/A	N/A	N/A	N/A	N/A	N/A	N/A	N/A	N/A	N/A	N/A	N/A	N/A	N/A	N/A	N/A
258	N/A	N/A	'PG--G-NEA------------L-PPLPL-LP-PPPP-P------------	0.6804639072185562	Y	N/A	N/A	N/A	N/A	N/A	N/A	N/A	N/A	N/A	N/A	N/A	N/A	N/A	N/A	N/A	N/A	N/A	N/A	N/A	N/A	N/A	N/A	N/A	N/A	N/A	N/A	N/A	N/A	N/A	N/A	N/A	N/A	N/A	N/A	N/A	N/A	N/A	N/A	N/A	N/A	N/A	N/A	N/A	N/A
259	N/A	N/A	'PV--Q-TDE------------G-AL-------------------------	0.7909418116376724	Y	N/A	N/A	N/A	N/A	N/A	N/A	N/A	N/A	N/A	N/A	N/A	N/A	N/A	N/A	N/A	N/A	N/A	N/A	N/A	N/A	N/A	N/A	N/A	N/A	N/A	N/A	N/A	N/A	N/A	N/A	N/A	N/A	N/A	N/A	N/A	N/A	N/A	N/A	N/A	N/A	N/A	N/A	N/A	N/A
260	N/A	N/A	'KS--S-FTY------------G-SR-------------------------	0.7909418116376724	Y	N/A	N/A	N/A	N/A	N/A	N/A	N/A	N/A	N/A	N/A	N/A	N/A	N/A	N/A	N/A	N/A	N/A	N/A	N/A	N/A	N/A	N/A	N/A	N/A	N/A	N/A	N/A	N/A	N/A	N/A	N/A	N/A	N/A	N/A	N/A	N/A	N/A	N/A	N/A	N/A	N/A	N/A	N/A	N/A
261	N/A	N/A	'FF--M-TLF------------A-EL-------------------------	0.7909418116376724	Y	N/A	N/A	N/A	N/A	N/A	N/A	N/A	N/A	N/A	N/A	N/A	N/A	N/A	N/A	N/A	N/A	N/A	N/A	N/A	N/A	N/A	N/A	N/A	N/A	N/A	N/A	N/A	N/A	N/A	N/A	N/A	N/A	N/A	N/A	N/A	N/A	N/A	N/A	N/A	N/A	N/A	N/A	N/A	N/A
262	N/A	N/A	'PN--D-DAN------------N-TI-------------------------	0.7909418116376724	Y	N/A	N/A	N/A	N/A	N/A	N/A	N/A	N/A	N/A	N/A	N/A	N/A	N/A	N/A	N/A	N/A	N/A	N/A	N/A	N/A	N/A	N/A	N/A	N/A	N/A	N/A	N/A	N/A	N/A	N/A	N/A	N/A	N/A	N/A	N/A	N/A	N/A	N/A	N/A	N/A	N/A	N/A	N/A	N/A
263	N/A	N/A	'IL--S-TRE------------K-SK-------------------------	0.7909418116376724	Y	N/A	N/A	N/A	N/A	N/A	N/A	N/A	N/A	N/A	N/A	N/A	N/A	N/A	N/A	N/A	N/A	N/A	N/A	N/A	N/A	N/A	N/A	N/A	N/A	N/A	N/A	N/A	N/A	N/A	N/A	N/A	N/A	N/A	N/A	N/A	N/A	N/A	N/A	N/A	N/A	N/A	N/A	N/A	N/A
264	N/A	N/A	'IS--I-TDN------------M-ER-------------------------	0.7909418116376724	Y	N/A	N/A	N/A	N/A	N/A	N/A	N/A	N/A	N/A	N/A	N/A	N/A	N/A	N/A	N/A	N/A	N/A	N/A	N/A	N/A	N/A	N/A	N/A	N/A	N/A	N/A	N/A	N/A	N/A	N/A	N/A	N/A	N/A	N/A	N/A	N/A	N/A	N/A	N/A	N/A	N/A	N/A	N/A	N/A
265	N/A	N/A	'KP--P-PGA------------N-CR-------------------------	0.7909418116376724	Y	N/A	N/A	N/A	N/A	N/A	N/A	N/A	N/A	N/A	N/A	N/A	N/A	N/A	N/A	N/A	N/A	N/A	N/A	N/A	N/A	N/A	N/A	N/A	N/A	N/A	N/A	N/A	N/A	N/A	N/A	N/A	N/A	N/A	N/A	N/A	N/A	N/A	N/A	N/A	N/A	N/A	N/A	N/A	N/A
266	N/A	N/A	'SA--L-LSS------------S-DV-------------------------	0.7909418116376724	Y	N/A	N/A	N/A	N/A	N/A	N/A	N/A	N/A	N/A	N/A	N/A	N/A	N/A	N/A	N/A	N/A	N/A	N/A	N/A	N/A	N/A	N/A	N/A	N/A	N/A	N/A	N/A	N/A	N/A	N/A	N/A	N/A	N/A	N/A	N/A	N/A	N/A	N/A	N/A	N/A	N/A	N/A	N/A	N/A
267	N/A	N/A	'RT--D-TGP------------L-AG-------------------------	0.7909418116376724	Y	N/A	N/A	N/A	N/A	N/A	N/A	N/A	N/A	N/A	N/A	N/A	N/A	N/A	N/A	N/A	N/A	N/A	N/A	N/A	N/A	N/A	N/A	N/A	N/A	N/A	N/A	N/A	N/A	N/A	N/A	N/A	N/A	N/A	N/A	N/A	N/A	N/A	N/A	N/A	N/A	N/A	N/A	N/A	N/A
268	N/A	N/A	'DE--Y-DST------------T-ID-------------------------	0.7909418116376724	Y	N/A	N/A	N/A	N/A	N/A	N/A	N/A	N/A	N/A	N/A	N/A	N/A	N/A	N/A	N/A	N/A	N/A	N/A	N/A	N/A	N/A	N/A	N/A	N/A	N/A	N/A	N/A	N/A	N/A	N/A	N/A	N/A	N/A	N/A	N/A	N/A	N/A	N/A	N/A	N/A	N/A	N/A	N/A	N/A
269	N/A	N/A	'DG--S-TYE------------E-SR-------------------------	0.7909418116376724	Y	N/A	N/A	N/A	N/A	N/A	N/A	N/A	N/A	N/A	N/A	N/A	N/A	N/A	N/A	N/A	N/A	N/A	N/A	N/A	N/A	N/A	N/A	N/A	N/A	N/A	N/A	N/A	N/A	N/A	N/A	N/A	N/A	N/A	N/A	N/A	N/A	N/A	N/A	N/A	N/A	N/A	N/A	N/A	N/A
270	N/A	N/A	'VF--S-RDP------------N-PR-------------------------	0.7909418116376724	Y	N/A	N/A	N/A	N/A	N/A	N/A	N/A	N/A	N/A	N/A	N/A	N/A	N/A	N/A	N/A	N/A	N/A	N/A	N/A	N/A	N/A	N/A	N/A	N/A	N/A	N/A	N/A	N/A	N/A	N/A	N/A	N/A	N/A	N/A	N/A	N/A	N/A	N/A	N/A	N/A	N/A	N/A	N/A	N/A
271	N/A	N/A	'SR--G-NRG------------N-PN-------------------------	0.7909418116376724	Y	N/A	N/A	N/A	N/A	N/A	N/A	N/A	N/A	N/A	N/A	N/A	N/A	N/A	N/A	N/A	N/A	N/A	N/A	N/A	N/A	N/A	N/A	N/A	N/A	N/A	N/A	N/A	N/A	N/A	N/A	N/A	N/A	N/A	N/A	N/A	N/A	N/A	N/A	N/A	N/A	N/A	N/A	N/A	N/A
272	N/A	N/A	'ER--D-VEE------------N-EA-------------------------	0.7909418116376724	Y	N/A	N/A	N/A	N/A	N/A	N/A	N/A	N/A	N/A	N/A	N/A	N/A	N/A	N/A	N/A	N/A	N/A	N/A	N/A	N/A	N/A	N/A	N/A	N/A	N/A	N/A	N/A	N/A	N/A	N/A	N/A	N/A	N/A	N/A	N/A	N/A	N/A	N/A	N/A	N/A	N/A	N/A	N/A	N/A
273	N/A	N/A	'NR--D-QNT------------T-VM-------------------------	0.7909418116376724	Y	N/A	N/A	N/A	N/A	N/A	N/A	N/A	N/A	N/A	N/A	N/A	N/A	N/A	N/A	N/A	N/A	N/A	N/A	N/A	N/A	N/A	N/A	N/A	N/A	N/A	N/A	N/A	N/A	N/A	N/A	N/A	N/A	N/A	N/A	N/A	N/A	N/A	N/A	N/A	N/A	N/A	N/A	N/A	N/A
274	N/A	N/A	'DPS-E-PDD------------A-EG-------------------------	0.7682463507298538	Y	N/A	N/A	N/A	N/A	N/A	N/A	N/A	N/A	N/A	N/A	N/A	N/A	N/A	N/A	N/A	N/A	N/A	N/A	N/A	N/A	N/A	N/A	N/A	N/A	N/A	N/A	N/A	N/A	N/A	N/A	N/A	N/A	N/A	N/A	N/A	N/A	N/A	N/A	N/A	N/A	N/A	N/A	N/A	N/A
275	N/A	N/A	'NRF-M-IAR------------K-KR-------------------------	0.7682463507298538	Y	N/A	N/A	N/A	N/A	N/A	N/A	N/A	N/A	N/A	N/A	N/A	N/A	N/A	N/A	N/A	N/A	N/A	N/A	N/A	N/A	N/A	N/A	N/A	N/A	N/A	N/A	N/A	N/A	N/A	N/A	N/A	N/A	N/A	N/A	N/A	N/A	N/A	N/A	N/A	N/A	N/A	N/A	N/A	N/A
276	N/A	N/A	'YNS-A-SLT------------F-SE-------------------------	0.7682463507298538	Y	N/A	N/A	N/A	N/A	N/A	N/A	N/A	N/A	N/A	N/A	N/A	N/A	N/A	N/A	N/A	N/A	N/A	N/A	N/A	N/A	N/A	N/A	N/A	N/A	N/A	N/A	N/A	N/A	N/A	N/A	N/A	N/A	N/A	N/A	N/A	N/A	N/A	N/A	N/A	N/A	N/A	N/A	N/A	N/A
277	N/A	N/A	'TSS-G-GPP------------R-SS-------------------------	0.7682463507298538	Y	N/A	N/A	N/A	N/A	N/A	N/A	N/A	N/A	N/A	N/A	N/A	N/A	N/A	N/A	N/A	N/A	N/A	N/A	N/A	N/A	N/A	N/A	N/A	N/A	N/A	N/A	N/A	N/A	N/A	N/A	N/A	N/A	N/A	N/A	N/A	N/A	N/A	N/A	N/A	N/A	N/A	N/A	N/A	N/A
278	N/A	N/A	'TDY-E-ALL------------L-PH-------------------------	0.7682463507298538	Y	N/A	N/A	N/A	N/A	N/A	N/A	N/A	N/A	N/A	N/A	N/A	N/A	N/A	N/A	N/A	N/A	N/A	N/A	N/A	N/A	N/A	N/A	N/A	N/A	N/A	N/A	N/A	N/A	N/A	N/A	N/A	N/A	N/A	N/A	N/A	N/A	N/A	N/A	N/A	N/A	N/A	N/A	N/A	N/A
279	N/A	N/A	'NAS-P-ATT------------P-PR-------------------------	0.7682463507298538	Y	N/A	N/A	N/A	N/A	N/A	N/A	N/A	N/A	N/A	N/A	N/A	N/A	N/A	N/A	N/A	N/A	N/A	N/A	N/A	N/A	N/A	N/A	N/A	N/A	N/A	N/A	N/A	N/A	N/A	N/A	N/A	N/A	N/A	N/A	N/A	N/A	N/A	N/A	N/A	N/A	N/A	N/A	N/A	N/A
280	N/A	N/A	'ISR-D-SDD------------L-PK-------------------------	0.7682463507298538	Y	N/A	N/A	N/A	N/A	N/A	N/A	N/A	N/A	N/A	N/A	N/A	N/A	N/A	N/A	N/A	N/A	N/A	N/A	N/A	N/A	N/A	N/A	N/A	N/A	N/A	N/A	N/A	N/A	N/A	N/A	N/A	N/A	N/A	N/A	N/A	N/A	N/A	N/A	N/A	N/A	N/A	N/A	N/A	N/A
281	N/A	N/A	'PNS-D-SSR------------Y-YS-------------------------	0.7682463507298538	Y	N/A	N/A	N/A	N/A	N/A	N/A	N/A	N/A	N/A	N/A	N/A	N/A	N/A	N/A	N/A	N/A	N/A	N/A	N/A	N/A	N/A	N/A	N/A	N/A	N/A	N/A	N/A	N/A	N/A	N/A	N/A	N/A	N/A	N/A	N/A	N/A	N/A	N/A	N/A	N/A	N/A	N/A	N/A	N/A
282	N/A	N/A	'LQS-R-SRR------------H-TL-------------------------	0.7682463507298538	Y	N/A	N/A	N/A	N/A	N/A	N/A	N/A	N/A	N/A	N/A	N/A	N/A	N/A	N/A	N/A	N/A	N/A	N/A	N/A	N/A	N/A	N/A	N/A	N/A	N/A	N/A	N/A	N/A	N/A	N/A	N/A	N/A	N/A	N/A	N/A	N/A	N/A	N/A	N/A	N/A	N/A	N/A	N/A	N/A
283	N/A	N/A	'QSS-DGLYY------------N-GM-------------------------	0.7452509498100378	Y	N/A	N/A	N/A	N/A	N/A	N/A	N/A	N/A	N/A	N/A	N/A	N/A	N/A	N/A	N/A	N/A	N/A	N/A	N/A	N/A	N/A	N/A	N/A	N/A	N/A	N/A	N/A	N/A	N/A	N/A	N/A	N/A	N/A	N/A	N/A	N/A	N/A	N/A	N/A	N/A	N/A	N/A	N/A	N/A
284	N/A	N/A	'DNR-RRSLL------------Q-LK-------------------------	0.7452509498100378	Y	N/A	N/A	N/A	N/A	N/A	N/A	N/A	N/A	N/A	N/A	N/A	N/A	N/A	N/A	N/A	N/A	N/A	N/A	N/A	N/A	N/A	N/A	N/A	N/A	N/A	N/A	N/A	N/A	N/A	N/A	N/A	N/A	N/A	N/A	N/A	N/A	N/A	N/A	N/A	N/A	N/A	N/A	N/A	N/A
285	N/A	N/A	'LQR-LELQQ------------H-SG-------------------------	0.7452509498100378	Y	N/A	N/A	N/A	N/A	N/A	N/A	N/A	N/A	N/A	N/A	N/A	N/A	N/A	N/A	N/A	N/A	N/A	N/A	N/A	N/A	N/A	N/A	N/A	N/A	N/A	N/A	N/A	N/A	N/A	N/A	N/A	N/A	N/A	N/A	N/A	N/A	N/A	N/A	N/A	N/A	N/A	N/A	N/A	N/A
286	N/A	N/A	'SEV-TSPPP------------Q-PI------------------------N	0.7264547090581882	Y	N/A	N/A	N/A	N/A	N/A	N/A	N/A	N/A	N/A	N/A	N/A	N/A	N/A	N/A	N/A	N/A	N/A	N/A	N/A	N/A	N/A	N/A	N/A	N/A	N/A	N/A	N/A	N/A	N/A	N/A	N/A	N/A	N/A	N/A	N/A	N/A	N/A	N/A	N/A	N/A	N/A	N/A	N/A	N/A
287	N/A	N/A	'LSS-TFLII------------Q-PL------------------------S	0.7264547090581882	Y	N/A	N/A	N/A	N/A	N/A	N/A	N/A	N/A	N/A	N/A	N/A	N/A	N/A	N/A	N/A	N/A	N/A	N/A	N/A	N/A	N/A	N/A	N/A	N/A	N/A	N/A	N/A	N/A	N/A	N/A	N/A	N/A	N/A	N/A	N/A	N/A	N/A	N/A	N/A	N/A	N/A	N/A	N/A	N/A
288	N/A	N/A	'LAN-AQDSS------------S-ES------------------------N	0.7264547090581882	Y	N/A	N/A	N/A	N/A	N/A	N/A	N/A	N/A	N/A	N/A	N/A	N/A	N/A	N/A	N/A	N/A	N/A	N/A	N/A	N/A	N/A	N/A	N/A	N/A	N/A	N/A	N/A	N/A	N/A	N/A	N/A	N/A	N/A	N/A	N/A	N/A	N/A	N/A	N/A	N/A	N/A	N/A	N/A	N/A
289	N/A	N/A	'QSS-RTDGG------------L-YV------------------------Y	0.7264547090581882	Y	N/A	N/A	N/A	N/A	N/A	N/A	N/A	N/A	N/A	N/A	N/A	N/A	N/A	N/A	N/A	N/A	N/A	N/A	N/A	N/A	N/A	N/A	N/A	N/A	N/A	N/A	N/A	N/A	N/A	N/A	N/A	N/A	N/A	N/A	N/A	N/A	N/A	N/A	N/A	N/A	N/A	N/A	N/A	N/A
290	N/A	N/A	'RSP-SVRAT------------D-TA------------------------I	0.7264547090581882	Y	N/A	N/A	N/A	N/A	N/A	N/A	N/A	N/A	N/A	N/A	N/A	N/A	N/A	N/A	N/A	N/A	N/A	N/A	N/A	N/A	N/A	N/A	N/A	N/A	N/A	N/A	N/A	N/A	N/A	N/A	N/A	N/A	N/A	N/A	N/A	N/A	N/A	N/A	N/A	N/A	N/A	N/A	N/A	N/A
291	N/A	N/A	'ASS-ARSPS------------Q-GS------------------------F	0.7264547090581882	Y	N/A	N/A	N/A	N/A	N/A	N/A	N/A	N/A	N/A	N/A	N/A	N/A	N/A	N/A	N/A	N/A	N/A	N/A	N/A	N/A	N/A	N/A	N/A	N/A	N/A	N/A	N/A	N/A	N/A	N/A	N/A	N/A	N/A	N/A	N/A	N/A	N/A	N/A	N/A	N/A	N/A	N/A	N/A	N/A
292	N/A	N/A	'RSS-SDSVE------------T-QG------------------------K	0.7264547090581882	Y	N/A	N/A	N/A	N/A	N/A	N/A	N/A	N/A	N/A	N/A	N/A	N/A	N/A	N/A	N/A	N/A	N/A	N/A	N/A	N/A	N/A	N/A	N/A	N/A	N/A	N/A	N/A	N/A	N/A	N/A	N/A	N/A	N/A	N/A	N/A	N/A	N/A	N/A	N/A	N/A	N/A	N/A	N/A	N/A
293	N/A	N/A	'SPT-PLAPG------------T-EG------------------------N	0.7264547090581882	Y	N/A	N/A	N/A	N/A	N/A	N/A	N/A	N/A	N/A	N/A	N/A	N/A	N/A	N/A	N/A	N/A	N/A	N/A	N/A	N/A	N/A	N/A	N/A	N/A	N/A	N/A	N/A	N/A	N/A	N/A	N/A	N/A	N/A	N/A	N/A	N/A	N/A	N/A	N/A	N/A	N/A	N/A	N/A	N/A
294	N/A	N/A	'GFD-WDRDQ------------K-YG------------------------I	0.7264547090581882	Y	N/A	N/A	N/A	N/A	N/A	N/A	N/A	N/A	N/A	N/A	N/A	N/A	N/A	N/A	N/A	N/A	N/A	N/A	N/A	N/A	N/A	N/A	N/A	N/A	N/A	N/A	N/A	N/A	N/A	N/A	N/A	N/A	N/A	N/A	N/A	N/A	N/A	N/A	N/A	N/A	N/A	N/A	N/A	N/A
295	N/A	N/A	'DMR-NSTAT------------R-ET------------------------H	0.7264547090581882	Y	N/A	N/A	N/A	N/A	N/A	N/A	N/A	N/A	N/A	N/A	N/A	N/A	N/A	N/A	N/A	N/A	N/A	N/A	N/A	N/A	N/A	N/A	N/A	N/A	N/A	N/A	N/A	N/A	N/A	N/A	N/A	N/A	N/A	N/A	N/A	N/A	N/A	N/A	N/A	N/A	N/A	N/A	N/A	N/A
296	N/A	N/A	'GAPRPNVSS------------N-TPKQDRRRRKKKR-Q-S---------Q	0.5460907818436312	Y	N/A	N/A	N/A	N/A	N/A	N/A	N/A	N/A	N/A	N/A	N/A	N/A	N/A	N/A	N/A	N/A	N/A	N/A	N/A	N/A	N/A	N/A	N/A	N/A	N/A	N/A	N/A	N/A	N/A	N/A	N/A	N/A	N/A	N/A	N/A	N/A	N/A	N/A	N/A	N/A	N/A	N/A	N/A	N/A
297	N/A	N/A	'SPPSNPHQL----E-------D-SPPPPPPPPPPPP-P-P---------Y	0.5223955208958208	Y	N/A	N/A	N/A	N/A	N/A	N/A	N/A	N/A	N/A	N/A	N/A	N/A	N/A	N/A	N/A	N/A	N/A	N/A	N/A	N/A	N/A	N/A	N/A	N/A	N/A	N/A	N/A	N/A	N/A	N/A	N/A	N/A	N/A	N/A	N/A	N/A	N/A	N/A	N/A	N/A	N/A	N/A	N/A	N/A
298	2.51	6.114E-1	'RRRASIFIN--L-E-------E-EVNDEQQQQSRNQ-Q-T---------E	0.49780043991201745	N	1E0	1E0	1E0	1E0	1E0	1E0	3.18	2.92	2.50	2.53	2.52	3.29	1.88	2.44	2.10	2.17	1.88	1.57	5.77	1.41	2.35	2.40	2.85	3.24	3.79	3.09	3.279E-1	4.254E-1	6.175E-1	6.028E-1	6.053E-1	2.955E-1	9.043E-1	6.468E-1	8.147E-1	7.809E-1	9.015E-1	9.773E-1	2.655E-2	9.924E-1	6.934E-1	6.668E-1	4.535E-1	3.101E-1
299	2.80	4.751E-1	'SSSRRRPKKS-A-D-------K-TSTPPLLLLSCSL-F-T---------Q	0.46030793841231743	N	1E0	1E0	1E0	1E0	1E0	1E0	3.07	2.80	2.93	3.18	2.80	2.04	1.99	3.62	2.05	3.12	1.99	1.50	4.07	1.91	2.47	1.60	2.57	4.03	3.50	3.28	3.662E-1	4.753E-1	4.205E-1	3.278E-1	4.749E-1	8.416E-1	8.627E-1	2.099E-1	8.35E-1	3.5E-1	8.612E-1	9.856E-1	1.327E-1	8.938E-1	6.297E-1	9.725E-1	5.836E-1	1.377E-1
300	3.07	3.678E-1	'SAAVSDTRTT-V-E--T----E-PEDTGDDDDDDDD-D-M---------E	0.438112377524495	N	1E0	1E0	1E0	1E0	1E0	1E0	3.25	2.33	2.07	2.52	3.86	2.92	2.45	3.57	3.25	3.84	2.92	1.51	4.31	2.12	3.42	1.98	2.05	3.21	5.28	3.47	3.069E-1	7.045E-1	8.271E-1	6.065E-1	1.65E-1	4.244E-1	6.426E-1	2.201E-1	3.077E-1	1.683E-1	4.244E-1	9.846E-1	1.041E-1	8.06E-1	2.57E-1	8.663E-1	8.37E-1	3.198E-1
301	3.31	2.883E-1	'LKKLRHSNLT-V-E--T----I-SLLLLLLLLLLLL-L-Q---------E	0.438112377524495	N	1E0	1E0	1E0	1E0	1E0	1E0	4.04	3.62	3.76	3.78	2.36	4.25	1.91	2.19	2.77	1.49	1.92	2.25	7.36	1.70	3.11	3.10	3.55	3.74	4.15	3.50	1.372E-1	2.108E-1	1.815E-1	1.787E-1	6.886E-1	1.11E-1	8.905E-1	7.694E-1	4.872E-1	9.862E-1	8.872E-1	7.443E-1	7.439E-3	9.538E-1	3.516E-1	3.559E-1	2.255E-1	1.852E-1
302	2.91	4.271E-1	'HVVSPENSTM-T-E--Q----T-PKEEEKKKKEEEQ-Q-T---------K	0.438112377524495	N	1E0	1E0	1E0	1E0	1E0	1E0	3.50	2.74	2.53	2.25	3.60	3.70	1.70	3.57	2.57	3.71	2.56	1.34	3.58	1.41	3.18	2.57	2.30	3.42	5.03	3.07	2.376E-1	5.002E-1	6.001E-1	7.447E-1	2.136E-1	1.941E-1	9.528E-1	2.207E-1	5.842E-1	1.907E-1	5.882E-1	9.96E-1	2.191E-1	9.929E-1	3.288E-1	5.819E-1	7.179E-1	2.577E-1
303	2.69	5.253E-1	'SLLYGGANGL-AEE--H----R-IEVQAAAAAAQAA-A-R---G-----V	0.40141971605678856	N	1E0	1E0	1E0	1E0	1E0	1E0	2.52	2.80	3.35	3.03	2.39	2.11	2.27	2.83	2.57	1.79	1.58	1.58	5.31	1.60	3.14	1.71	3.00	3.75	3.36	3.67	6.086E-1	4.737E-1	2.766E-1	3.821E-1	6.737E-1	8.095E-1	7.306E-1	4.603E-1	5.823E-1	9.315E-1	9.753E-1	9.765E-1	3.983E-2	9.727E-1	3.422E-1	9.512E-1	3.921E-1	1.842E-1
304	3.06	3.712E-1	'PSSITKGGNT-GKG--A----S-FGGGGCCFCGGGS-C-L---G-----V	0.40141971605678856	N	1E0	1E0	1E0	1E0	1E0	1E0	3.29	1.82	6.32	5.79	2.62	1.21	2.48	3.05	4.71	3.25	2.76	1.86	4.13	2.25	6.10	1.17	2.22	3.07	3.80	3.17	2.933E-1	9.218E-1	1.663E-2	2.596E-2	5.586E-1	9.99E-1	6.25E-1	3.753E-1	7.002E-2	3.071E-1	4.917E-1	9.091E-1	1.246E-1	7.421E-1	2.004E-2	9.994E-1	7.556E-1	3.672E-1
305	2.53	6.012E-1	'SFLQLGSGSR-YSE--T----T-PKKVCNNQNKKKK-K-R---S-----N	0.40141971605678856	N	1E0	1E0	1E0	1E0	1E0	1E0	3.53	2.55	3.26	3.53	2.26	2.12	1.63	2.92	2.16	2.60	2.06	1.66	5.30	1.85	2.51	1.50	2.42	3.56	3.08	2.99	2.309E-1	5.917E-1	3.039E-1	2.297E-1	7.355E-1	8.055E-1	9.677E-1	4.249E-1	7.853E-1	5.687E-1	8.337E-1	9.624E-1	4.029E-2	9.142E-1	6.109E-1	9.857E-1	6.585E-1	2.226E-1
306	2.57	5.843E-1	'PIIAPLHRGR-PAK--D----E-NPEPTQQKQQGSK-K-H---G-----N	0.40141971605678856	N	1E0	1E0	1E0	1E0	1E0	1E0	2.57	2.42	2.75	2.79	2.48	2.56	1.98	2.91	2.13	2.62	1.89	1.10	2.54	1.58	2.93	2.14	2.58	3.16	3.53	2.84	5.833E-1	6.582E-1	4.99E-1	4.795E-1	6.275E-1	5.853E-1	8.647E-1	4.301E-1	8.005E-1	5.593E-1	8.985E-1	9.998E-1	5.959E-1	9.762E-1	4.221E-1	7.974E-1	5.769E-1	3.358E-1
307	2.60	5.698E-1	'FAADTGLSHK-GLV--L----Y-YLLILLLLLLLLL-L-M---P-----I	0.40141971605678856	N	1E0	1E0	1E0	1E0	1E0	1E0	3.07	2.19	5.10	4.48	1.56	2.56	2.42	1.68	3.89	1.53	1.99	1.98	4.91	1.92	4.97	2.15	2.86	2.63	3.20	3.04	3.669E-1	7.704E-1	4.86E-2	8.75E-2	9.786E-1	5.889E-1	6.565E-1	9.571E-1	1.59E-1	9.825E-1	8.599E-1	8.661E-1	5.8E-2	8.885E-1	5.475E-2	7.923E-1	4.483E-1	5.512E-1
308	2.96	4.099E-1	'TPADFHGVSS-SGR--K----P-PPPPPPPPPPPPP-P-S---A-----N	0.40141971605678856	N	1E0	1E0	1E0	1E0	1E0	1E0	2.85	2.59	4.60	4.55	3.34	2.26	2.59	4.21	3.54	4.03	2.54	1.68	1.94	2.28	4.58	1.91	2.33	3.95	4.05	3.06	4.538E-1	5.712E-1	7.813E-2	8.189E-2	2.79E-1	7.396E-1	5.719E-1	1.15E-1	2.284E-1	1.376E-1	5.992E-1	9.575E-1	8.823E-1	7.276E-1	7.987E-2	8.905E-1	7.009E-1	1.494E-1
309	2.36	6.854E-1	'DDDMKRDHVS-LSV--R----T-LGFVKKKAKFLFD-D-K---A-----G	0.40141971605678856	N	1E0	1E0	1E0	1E0	1E0	1E0	3.70	2.30	2.38	3.95	1.97	2.71	1.81	2.05	1.95	2.34	2.54	1.38	6.78	2.06	2.27	1.88	2.47	2.61	3.21	2.67	1.938E-1	7.194E-1	6.751E-1	1.503E-1	8.676E-1	5.153E-1	9.25E-1	8.363E-1	8.758E-1	6.958E-1	5.953E-1	9.942E-1	1.15E-2	8.334E-1	7.32E-1	9.03E-1	6.322E-1	5.607E-1
310	N/A	N/A	'YDDDSSDFRI-DLS--R----F-T--RR-----------G---G-----P	0.5180963807238552	Y	N/A	N/A	N/A	N/A	N/A	N/A	N/A	N/A	N/A	N/A	N/A	N/A	N/A	N/A	N/A	N/A	N/A	N/A	N/A	N/A	N/A	N/A	N/A	N/A	N/A	N/A	N/A	N/A	N/A	N/A	N/A	N/A	N/A	N/A	N/A	N/A	N/A	N/A	N/A	N/A	N/A	N/A	N/A	N/A
311	2.57	5.832E-1	'NMMETNLAFD-VGV--L----L-SYVLIFFLFIIIL-I-Y---V-----L	0.40141971605678856	N	1E0	1E0	1E0	1E0	1E0	1E0	3.68	2.19	4.84	4.37	1.71	3.24	2.58	1.31	4.31	2.04	2.55	2.02	6.48	1.88	4.99	2.42	2.67	2.03	3.35	2.53	1.966E-1	7.705E-1	6.174E-2	9.764E-2	9.52E-1	3.083E-1	5.76E-1	9.97E-1	1.044E-1	8.423E-1	5.904E-1	8.48E-1	1.461E-2	9.033E-1	5.37E-2	6.572E-1	5.319E-1	8.427E-1
312	2.37	6.819E-1	'DDDFHLEGDG-ESE--G----N-YLYQIYYYYYYYY-Y-V---V-----Y	0.40141971605678856	N	1E0	1E0	1E0	1E0	1E0	1E0	3.71	1.89	2.73	3.00	2.09	2.34	2.08	2.36	2.99	2.88	2.75	1.38	4.82	1.84	3.49	1.83	2.01	2.38	2.96	1.94	1.919E-1	8.987E-1	5.065E-1	3.916E-1	8.167E-1	6.971E-1	8.222E-1	6.868E-1	3.964E-1	4.406E-1	4.981E-1	9.944E-1	6.317E-2	9.164E-1	2.406E-1	9.193E-1	8.534E-1	6.77E-1
313	3.83	1.689E-1	'NEDQTGGNDT-AGG--V----N-AGGGNGGGGGGGG-G-G--GV-----A	0.3820235952809437	N	1E0	1E0	1E0	9.738E-1	1E0	1E0	3.69	2.50	4.68	4.68	3.76	1.41	2.92	4.01	4.50	4.14	3.32	1.63	5.11	2.49	5.22	1.09	2.38	3.92	4.92	3.91	1.955E-1	6.183E-1	7.213E-2	7.214E-2	1.822E-1	9.929E-1	4.227E-1	1.411E-1	8.642E-2	1.233E-1	2.85E-1	9.676E-1	4.814E-2	6.209E-1	4.336E-2	9.998E-1	6.775E-1	1.543E-1
314	2.39	6.726E-1	'TFFDRYGASK-YGD--V----R-ERNSDEENEDEDN-T-G--GG-----D	0.3820235952809437	N	1E0	1E0	1E0	1E0	1E0	1E0	3.55	2.49	2.02	3.02	2.43	1.99	1.96	3.23	1.97	3.19	2.34	1.38	4.96	2.01	2.25	1.42	2.10	3.47	2.82	2.52	2.262E-1	6.228E-1	8.505E-1	3.841E-1	6.5E-1	8.628E-1	8.726E-1	3.118E-1	8.71E-1	3.255E-1	6.956E-1	9.942E-1	5.529E-2	8.552E-1	7.447E-1	9.918E-1	8.151E-1	2.459E-1
315	2.33	7.032E-1	'SHEITSFSVS-ESE--E----K-EELFFLLPLIPIP-V-I--SA-----S	0.3820235952809437	N	1E0	1E0	1E0	1E0	1E0	1E0	2.92	1.90	3.10	2.73	2.11	2.43	1.91	2.08	2.93	2.22	1.94	1.46	3.95	1.51	3.62	1.84	2.19	2.47	3.45	2.55	4.229E-1	8.941E-1	3.557E-1	5.064E-1	8.11E-1	6.515E-1	8.915E-1	8.229E-1	4.191E-1	7.565E-1	8.81E-1	9.892E-1	1.501E-1	9.847E-1	2.105E-1	9.155E-1	7.71E-1	6.317E-1
316	3.23	3.129E-1	'LDDQPPSGSE-DSR--P----E-TNPPPPPPPPPPP-S-D--PA-----T	0.3820235952809437	N	1E0	1E0	1E0	9.999E-1	1E0	9.981E-1	3.32	3.57	2.51	2.90	4.37	3.46	2.92	5.19	3.14	4.81	2.95	1.70	2.29	2.30	3.82	2.67	2.93	4.96	5.14	3.80	2.868E-1	2.216E-1	6.104E-1	4.329E-1	9.838E-2	2.485E-1	4.227E-1	4.46E-2	3.419E-1	6.344E-2	4.13E-1	9.544E-1	7.21E-1	7.157E-1	1.709E-1	5.334E-1	4.184E-1	5.533E-2
317	N/A	N/A	'QLL-HGGGGR-EGE-------P-HE--------------L--AG-----A	0.5543891221755648	Y	N/A	N/A	N/A	N/A	N/A	N/A	N/A	N/A	N/A	N/A	N/A	N/A	N/A	N/A	N/A	N/A	N/A	N/A	N/A	N/A	N/A	N/A	N/A	N/A	N/A	N/A	N/A	N/A	N/A	N/A	N/A	N/A	N/A	N/A	N/A	N/A	N/A	N/A	N/A	N/A	N/A	N/A	N/A	N/A
318	N/A	N/A	'KQQ-LGRGTS-ERR-------V-HT--------------K--GG-----L	0.5543891221755648	Y	N/A	N/A	N/A	N/A	N/A	N/A	N/A	N/A	N/A	N/A	N/A	N/A	N/A	N/A	N/A	N/A	N/A	N/A	N/A	N/A	N/A	N/A	N/A	N/A	N/A	N/A	N/A	N/A	N/A	N/A	N/A	N/A	N/A	N/A	N/A	N/A	N/A	N/A	N/A	N/A	N/A	N/A	N/A	N/A
319	N/A	N/A	'PKKKSHRSRR-EGK-------N-RY-----------------PR-----T	0.5622875424915017	Y	N/A	N/A	N/A	N/A	N/A	N/A	N/A	N/A	N/A	N/A	N/A	N/A	N/A	N/A	N/A	N/A	N/A	N/A	N/A	N/A	N/A	N/A	N/A	N/A	N/A	N/A	N/A	N/A	N/A	N/A	N/A	N/A	N/A	N/A	N/A	N/A	N/A	N/A	N/A	N/A	N/A	N/A	N/A	N/A
320	N/A	N/A	'REGDHQRHLR-ERG-------N-RC----------------QGG-----S	0.5412917416516696	Y	N/A	N/A	N/A	N/A	N/A	N/A	N/A	N/A	N/A	N/A	N/A	N/A	N/A	N/A	N/A	N/A	N/A	N/A	N/A	N/A	N/A	N/A	N/A	N/A	N/A	N/A	N/A	N/A	N/A	N/A	N/A	N/A	N/A	N/A	N/A	N/A	N/A	N/A	N/A	N/A	N/A	N/A	N/A	N/A
321	N/A	N/A	'SFFFLSGLGR-EEE-------V-SF----------------SRA--L--V	0.5201959608078384	Y	N/A	N/A	N/A	N/A	N/A	N/A	N/A	N/A	N/A	N/A	N/A	N/A	N/A	N/A	N/A	N/A	N/A	N/A	N/A	N/A	N/A	N/A	N/A	N/A	N/A	N/A	N/A	N/A	N/A	N/A	N/A	N/A	N/A	N/A	N/A	N/A	N/A	N/A	N/A	N/A	N/A	N/A	N/A	N/A
322	3.26	3.032E-1	'PQKQSYGGDG-EQD--P-P--N-RPGPPAAPPRPQQ-P-S-RGG--P--M	0.32343531293741246	N	1E0	1E0	1E0	1E0	1E0	9.996E-1	3.68	4.02	3.13	3.44	4.13	1.97	2.80	5.91	2.84	5.31	2.92	1.44	2.81	2.25	3.72	1.68	2.66	5.86	3.39	3.41	1.971E-1	1.399E-1	3.471E-1	2.524E-1	1.253E-1	8.712E-1	4.74E-1	2.345E-2	4.595E-1	3.985E-2	4.24E-1	9.909E-1	4.688E-1	7.429E-1	1.896E-1	9.587E-1	5.402E-1	2.452E-2
323	3.29	2.939E-1	'NISSHGSDDE-DGE--K-N--D-SAGEEEEEEGEGE-E-T-NAG--E--S	0.32343531293741246	N	1E0	1E0	1E0	1E0	1E0	1E0	3.45	3.69	2.40	2.26	3.73	2.33	2.70	4.70	2.82	3.94	2.51	1.51	5.16	1.87	3.39	1.81	3.19	5.20	4.24	4.18	2.494E-1	1.963E-1	6.683E-1	7.375E-1	1.87E-1	7.011E-1	5.196E-1	7.066E-2	4.682E-1	1.513E-1	6.121E-1	9.844E-1	4.564E-2	9.073E-1	2.657E-1	9.252E-1	3.257E-1	4.394E-2
324	2.88	4.413E-1	'RAAALLSDLS-GM---R-A--D-SCMLLLLLLMLLL-L-L-RTS--V--D	0.34713057388522284	N	1E0	1E0	1E0	1E0	1E0	1E0	2.98	2.96	3.28	3.63	2.19	2.82	2.50	2.41	2.62	1.49	1.73	1.89	6.61	2.04	2.94	2.19	3.25	3.54	3.47	3.67	4.003E-1	4.093E-1	2.972E-1	2.08E-1	7.71E-1	4.658E-1	6.175E-1	6.599E-1	5.604E-1	9.865E-1	9.462E-1	8.999E-1	1.319E-2	8.402E-1	4.182E-1	7.733E-1	3.053E-1	2.269E-1
325	N/A	N/A	'----S---P------------S---------------------R-----R	0.8844231153769245	Y	N/A	N/A	N/A	N/A	N/A	N/A	N/A	N/A	N/A	N/A	N/A	N/A	N/A	N/A	N/A	N/A	N/A	N/A	N/A	N/A	N/A	N/A	N/A	N/A	N/A	N/A	N/A	N/A	N/A	N/A	N/A	N/A	N/A	N/A	N/A	N/A	N/A	N/A	N/A	N/A	N/A	N/A	N/A	N/A
326	N/A	N/A	'----H---H------------Y---------------------Q-----Q	0.8844231153769245	Y	N/A	N/A	N/A	N/A	N/A	N/A	N/A	N/A	N/A	N/A	N/A	N/A	N/A	N/A	N/A	N/A	N/A	N/A	N/A	N/A	N/A	N/A	N/A	N/A	N/A	N/A	N/A	N/A	N/A	N/A	N/A	N/A	N/A	N/A	N/A	N/A	N/A	N/A	N/A	N/A	N/A	N/A	N/A	N/A
327	3.07	3.683E-1	'GVIMLTALLI--G---F-I--I-IAVAIVIIVVIVI-I-L-QRG--L--S	0.37172565486902603	N	9.993E-1	9.999E-1	1E0	1E0	1E0	1E0	3.32	2.07	8.42	7.38	1.86	3.01	3.49	1.21	6.44	1.80	2.65	2.80	6.65	2.50	7.46	2.46	3.12	2.13	3.76	3.38	2.842E-1	8.254E-1	3.572E-3	7.339E-3	9.11E-1	3.886E-1	2.411E-1	9.991E-1	1.509E-2	9.281E-1	5.452E-1	4.762E-1	1.274E-2	6.191E-1	6.909E-3	6.377E-1	3.493E-1	8.008E-1
328	3.51	2.348E-1	'TDDDSLTEEG--S---G-G--S-SGLSAGGGGSGAG-G-D-GQG--P--H	0.37172565486902603	N	1E0	1E0	1E0	9.97E-1	1E0	1E0	3.57	3.19	3.19	3.49	3.68	1.57	2.98	4.65	3.53	4.22	2.74	1.74	4.77	2.48	4.14	1.28	2.77	4.87	4.37	4.05	2.203E-1	3.253E-1	3.248E-1	2.394E-1	1.979E-1	9.765E-1	3.988E-1	7.434E-2	2.303E-1	1.136E-1	5.006E-1	9.448E-1	6.596E-2	6.283E-1	1.24E-1	9.979E-1	4.873E-1	6.022E-2
329	N/A	N/A	'--------G------------A----------------------------	0.9506098780243949	Y	N/A	N/A	N/A	N/A	N/A	N/A	N/A	N/A	N/A	N/A	N/A	N/A	N/A	N/A	N/A	N/A	N/A	N/A	N/A	N/A	N/A	N/A	N/A	N/A	N/A	N/A	N/A	N/A	N/A	N/A	N/A	N/A	N/A	N/A	N/A	N/A	N/A	N/A	N/A	N/A	N/A	N/A	N/A	N/A
330	N/A	N/A	'--------G------------N----------------------------	0.9506098780243949	Y	N/A	N/A	N/A	N/A	N/A	N/A	N/A	N/A	N/A	N/A	N/A	N/A	N/A	N/A	N/A	N/A	N/A	N/A	N/A	N/A	N/A	N/A	N/A	N/A	N/A	N/A	N/A	N/A	N/A	N/A	N/A	N/A	N/A	N/A	N/A	N/A	N/A	N/A	N/A	N/A	N/A	N/A	N/A	N/A
331	N/A	N/A	'--------L------------S----------------------------	0.9506098780243949	Y	N/A	N/A	N/A	N/A	N/A	N/A	N/A	N/A	N/A	N/A	N/A	N/A	N/A	N/A	N/A	N/A	N/A	N/A	N/A	N/A	N/A	N/A	N/A	N/A	N/A	N/A	N/A	N/A	N/A	N/A	N/A	N/A	N/A	N/A	N/A	N/A	N/A	N/A	N/A	N/A	N/A	N/A	N/A	N/A
332	N/A	N/A	'--------G------------G----------------------------	0.9506098780243949	Y	N/A	N/A	N/A	N/A	N/A	N/A	N/A	N/A	N/A	N/A	N/A	N/A	N/A	N/A	N/A	N/A	N/A	N/A	N/A	N/A	N/A	N/A	N/A	N/A	N/A	N/A	N/A	N/A	N/A	N/A	N/A	N/A	N/A	N/A	N/A	N/A	N/A	N/A	N/A	N/A	N/A	N/A	N/A	N/A
333	N/A	N/A	'---------------------V----------------------------	0.9698060387922415	Y	N/A	N/A	N/A	N/A	N/A	N/A	N/A	N/A	N/A	N/A	N/A	N/A	N/A	N/A	N/A	N/A	N/A	N/A	N/A	N/A	N/A	N/A	N/A	N/A	N/A	N/A	N/A	N/A	N/A	N/A	N/A	N/A	N/A	N/A	N/A	N/A	N/A	N/A	N/A	N/A	N/A	N/A	N/A	N/A
334	N/A	N/A	'---------------------N----------------------------	0.9698060387922415	Y	N/A	N/A	N/A	N/A	N/A	N/A	N/A	N/A	N/A	N/A	N/A	N/A	N/A	N/A	N/A	N/A	N/A	N/A	N/A	N/A	N/A	N/A	N/A	N/A	N/A	N/A	N/A	N/A	N/A	N/A	N/A	N/A	N/A	N/A	N/A	N/A	N/A	N/A	N/A	N/A	N/A	N/A	N/A	N/A
335	N/A	N/A	'---------------------L----------------------------	0.9698060387922415	Y	N/A	N/A	N/A	N/A	N/A	N/A	N/A	N/A	N/A	N/A	N/A	N/A	N/A	N/A	N/A	N/A	N/A	N/A	N/A	N/A	N/A	N/A	N/A	N/A	N/A	N/A	N/A	N/A	N/A	N/A	N/A	N/A	N/A	N/A	N/A	N/A	N/A	N/A	N/A	N/A	N/A	N/A	N/A	N/A
336	N/A	N/A	'---------------------I----------------------------	0.9698060387922415	Y	N/A	N/A	N/A	N/A	N/A	N/A	N/A	N/A	N/A	N/A	N/A	N/A	N/A	N/A	N/A	N/A	N/A	N/A	N/A	N/A	N/A	N/A	N/A	N/A	N/A	N/A	N/A	N/A	N/A	N/A	N/A	N/A	N/A	N/A	N/A	N/A	N/A	N/A	N/A	N/A	N/A	N/A	N/A	N/A
337	N/A	N/A	'---------------------T----------------------------	0.9698060387922415	Y	N/A	N/A	N/A	N/A	N/A	N/A	N/A	N/A	N/A	N/A	N/A	N/A	N/A	N/A	N/A	N/A	N/A	N/A	N/A	N/A	N/A	N/A	N/A	N/A	N/A	N/A	N/A	N/A	N/A	N/A	N/A	N/A	N/A	N/A	N/A	N/A	N/A	N/A	N/A	N/A	N/A	N/A	N/A	N/A
338	N/A	N/A	'---------------------G----------------------------	0.9698060387922415	Y	N/A	N/A	N/A	N/A	N/A	N/A	N/A	N/A	N/A	N/A	N/A	N/A	N/A	N/A	N/A	N/A	N/A	N/A	N/A	N/A	N/A	N/A	N/A	N/A	N/A	N/A	N/A	N/A	N/A	N/A	N/A	N/A	N/A	N/A	N/A	N/A	N/A	N/A	N/A	N/A	N/A	N/A	N/A	N/A
339	N/A	N/A	'---------------------N----------------------------	0.9698060387922415	Y	N/A	N/A	N/A	N/A	N/A	N/A	N/A	N/A	N/A	N/A	N/A	N/A	N/A	N/A	N/A	N/A	N/A	N/A	N/A	N/A	N/A	N/A	N/A	N/A	N/A	N/A	N/A	N/A	N/A	N/A	N/A	N/A	N/A	N/A	N/A	N/A	N/A	N/A	N/A	N/A	N/A	N/A	N/A	N/A
340	N/A	N/A	'---------------------F----------------------------	0.9698060387922415	Y	N/A	N/A	N/A	N/A	N/A	N/A	N/A	N/A	N/A	N/A	N/A	N/A	N/A	N/A	N/A	N/A	N/A	N/A	N/A	N/A	N/A	N/A	N/A	N/A	N/A	N/A	N/A	N/A	N/A	N/A	N/A	N/A	N/A	N/A	N/A	N/A	N/A	N/A	N/A	N/A	N/A	N/A	N/A	N/A
341	N/A	N/A	'---------------------D----------------------------	0.9698060387922415	Y	N/A	N/A	N/A	N/A	N/A	N/A	N/A	N/A	N/A	N/A	N/A	N/A	N/A	N/A	N/A	N/A	N/A	N/A	N/A	N/A	N/A	N/A	N/A	N/A	N/A	N/A	N/A	N/A	N/A	N/A	N/A	N/A	N/A	N/A	N/A	N/A	N/A	N/A	N/A	N/A	N/A	N/A	N/A	N/A
342	N/A	N/A	'---------------------N----------------------------	0.9698060387922415	Y	N/A	N/A	N/A	N/A	N/A	N/A	N/A	N/A	N/A	N/A	N/A	N/A	N/A	N/A	N/A	N/A	N/A	N/A	N/A	N/A	N/A	N/A	N/A	N/A	N/A	N/A	N/A	N/A	N/A	N/A	N/A	N/A	N/A	N/A	N/A	N/A	N/A	N/A	N/A	N/A	N/A	N/A	N/A	N/A
343	N/A	N/A	'---------------------S----------------------------	0.9698060387922415	Y	N/A	N/A	N/A	N/A	N/A	N/A	N/A	N/A	N/A	N/A	N/A	N/A	N/A	N/A	N/A	N/A	N/A	N/A	N/A	N/A	N/A	N/A	N/A	N/A	N/A	N/A	N/A	N/A	N/A	N/A	N/A	N/A	N/A	N/A	N/A	N/A	N/A	N/A	N/A	N/A	N/A	N/A	N/A	N/A
344	N/A	N/A	'---------------------F----------------------------	0.9698060387922415	Y	N/A	N/A	N/A	N/A	N/A	N/A	N/A	N/A	N/A	N/A	N/A	N/A	N/A	N/A	N/A	N/A	N/A	N/A	N/A	N/A	N/A	N/A	N/A	N/A	N/A	N/A	N/A	N/A	N/A	N/A	N/A	N/A	N/A	N/A	N/A	N/A	N/A	N/A	N/A	N/A	N/A	N/A	N/A	N/A
345	N/A	N/A	'---------------------I----------------------------	0.9698060387922415	Y	N/A	N/A	N/A	N/A	N/A	N/A	N/A	N/A	N/A	N/A	N/A	N/A	N/A	N/A	N/A	N/A	N/A	N/A	N/A	N/A	N/A	N/A	N/A	N/A	N/A	N/A	N/A	N/A	N/A	N/A	N/A	N/A	N/A	N/A	N/A	N/A	N/A	N/A	N/A	N/A	N/A	N/A	N/A	N/A
346	N/A	N/A	'---------------------I----------------------------	0.9698060387922415	Y	N/A	N/A	N/A	N/A	N/A	N/A	N/A	N/A	N/A	N/A	N/A	N/A	N/A	N/A	N/A	N/A	N/A	N/A	N/A	N/A	N/A	N/A	N/A	N/A	N/A	N/A	N/A	N/A	N/A	N/A	N/A	N/A	N/A	N/A	N/A	N/A	N/A	N/A	N/A	N/A	N/A	N/A	N/A	N/A
347	N/A	N/A	'---------------------S----------------------------	0.9698060387922415	Y	N/A	N/A	N/A	N/A	N/A	N/A	N/A	N/A	N/A	N/A	N/A	N/A	N/A	N/A	N/A	N/A	N/A	N/A	N/A	N/A	N/A	N/A	N/A	N/A	N/A	N/A	N/A	N/A	N/A	N/A	N/A	N/A	N/A	N/A	N/A	N/A	N/A	N/A	N/A	N/A	N/A	N/A	N/A	N/A
348	N/A	N/A	'---------------------D----------------------------	0.9698060387922415	Y	N/A	N/A	N/A	N/A	N/A	N/A	N/A	N/A	N/A	N/A	N/A	N/A	N/A	N/A	N/A	N/A	N/A	N/A	N/A	N/A	N/A	N/A	N/A	N/A	N/A	N/A	N/A	N/A	N/A	N/A	N/A	N/A	N/A	N/A	N/A	N/A	N/A	N/A	N/A	N/A	N/A	N/A	N/A	N/A
349	N/A	N/A	'---------------------S----------------------------	0.9698060387922415	Y	N/A	N/A	N/A	N/A	N/A	N/A	N/A	N/A	N/A	N/A	N/A	N/A	N/A	N/A	N/A	N/A	N/A	N/A	N/A	N/A	N/A	N/A	N/A	N/A	N/A	N/A	N/A	N/A	N/A	N/A	N/A	N/A	N/A	N/A	N/A	N/A	N/A	N/A	N/A	N/A	N/A	N/A	N/A	N/A
350	N/A	N/A	'---------------------K----------------------------	0.9698060387922415	Y	N/A	N/A	N/A	N/A	N/A	N/A	N/A	N/A	N/A	N/A	N/A	N/A	N/A	N/A	N/A	N/A	N/A	N/A	N/A	N/A	N/A	N/A	N/A	N/A	N/A	N/A	N/A	N/A	N/A	N/A	N/A	N/A	N/A	N/A	N/A	N/A	N/A	N/A	N/A	N/A	N/A	N/A	N/A	N/A
351	N/A	N/A	'---------------------N----------------------------	0.9698060387922415	Y	N/A	N/A	N/A	N/A	N/A	N/A	N/A	N/A	N/A	N/A	N/A	N/A	N/A	N/A	N/A	N/A	N/A	N/A	N/A	N/A	N/A	N/A	N/A	N/A	N/A	N/A	N/A	N/A	N/A	N/A	N/A	N/A	N/A	N/A	N/A	N/A	N/A	N/A	N/A	N/A	N/A	N/A	N/A	N/A
352	N/A	N/A	'---------------------M----------------------------	0.9698060387922415	Y	N/A	N/A	N/A	N/A	N/A	N/A	N/A	N/A	N/A	N/A	N/A	N/A	N/A	N/A	N/A	N/A	N/A	N/A	N/A	N/A	N/A	N/A	N/A	N/A	N/A	N/A	N/A	N/A	N/A	N/A	N/A	N/A	N/A	N/A	N/A	N/A	N/A	N/A	N/A	N/A	N/A	N/A	N/A	N/A
353	N/A	N/A	'---------------------S----------------------------	0.9698060387922415	Y	N/A	N/A	N/A	N/A	N/A	N/A	N/A	N/A	N/A	N/A	N/A	N/A	N/A	N/A	N/A	N/A	N/A	N/A	N/A	N/A	N/A	N/A	N/A	N/A	N/A	N/A	N/A	N/A	N/A	N/A	N/A	N/A	N/A	N/A	N/A	N/A	N/A	N/A	N/A	N/A	N/A	N/A	N/A	N/A
354	N/A	N/A	'---------------------Q----------------------------	0.9698060387922415	Y	N/A	N/A	N/A	N/A	N/A	N/A	N/A	N/A	N/A	N/A	N/A	N/A	N/A	N/A	N/A	N/A	N/A	N/A	N/A	N/A	N/A	N/A	N/A	N/A	N/A	N/A	N/A	N/A	N/A	N/A	N/A	N/A	N/A	N/A	N/A	N/A	N/A	N/A	N/A	N/A	N/A	N/A	N/A	N/A
355	N/A	N/A	'---------------------T----------------------------	0.9698060387922415	Y	N/A	N/A	N/A	N/A	N/A	N/A	N/A	N/A	N/A	N/A	N/A	N/A	N/A	N/A	N/A	N/A	N/A	N/A	N/A	N/A	N/A	N/A	N/A	N/A	N/A	N/A	N/A	N/A	N/A	N/A	N/A	N/A	N/A	N/A	N/A	N/A	N/A	N/A	N/A	N/A	N/A	N/A	N/A	N/A
356	N/A	N/A	'---------------------L----------------------------	0.9698060387922415	Y	N/A	N/A	N/A	N/A	N/A	N/A	N/A	N/A	N/A	N/A	N/A	N/A	N/A	N/A	N/A	N/A	N/A	N/A	N/A	N/A	N/A	N/A	N/A	N/A	N/A	N/A	N/A	N/A	N/A	N/A	N/A	N/A	N/A	N/A	N/A	N/A	N/A	N/A	N/A	N/A	N/A	N/A	N/A	N/A
357	N/A	N/A	'---------------------N----------------------------	0.9698060387922415	Y	N/A	N/A	N/A	N/A	N/A	N/A	N/A	N/A	N/A	N/A	N/A	N/A	N/A	N/A	N/A	N/A	N/A	N/A	N/A	N/A	N/A	N/A	N/A	N/A	N/A	N/A	N/A	N/A	N/A	N/A	N/A	N/A	N/A	N/A	N/A	N/A	N/A	N/A	N/A	N/A	N/A	N/A	N/A	N/A
358	N/A	N/A	'---------------------Q----------------------------	0.9698060387922415	Y	N/A	N/A	N/A	N/A	N/A	N/A	N/A	N/A	N/A	N/A	N/A	N/A	N/A	N/A	N/A	N/A	N/A	N/A	N/A	N/A	N/A	N/A	N/A	N/A	N/A	N/A	N/A	N/A	N/A	N/A	N/A	N/A	N/A	N/A	N/A	N/A	N/A	N/A	N/A	N/A	N/A	N/A	N/A	N/A
359	N/A	N/A	'---------------------T----------------------------	0.9698060387922415	Y	N/A	N/A	N/A	N/A	N/A	N/A	N/A	N/A	N/A	N/A	N/A	N/A	N/A	N/A	N/A	N/A	N/A	N/A	N/A	N/A	N/A	N/A	N/A	N/A	N/A	N/A	N/A	N/A	N/A	N/A	N/A	N/A	N/A	N/A	N/A	N/A	N/A	N/A	N/A	N/A	N/A	N/A	N/A	N/A
360	N/A	N/A	'---------------------Q----------------------------	0.9698060387922415	Y	N/A	N/A	N/A	N/A	N/A	N/A	N/A	N/A	N/A	N/A	N/A	N/A	N/A	N/A	N/A	N/A	N/A	N/A	N/A	N/A	N/A	N/A	N/A	N/A	N/A	N/A	N/A	N/A	N/A	N/A	N/A	N/A	N/A	N/A	N/A	N/A	N/A	N/A	N/A	N/A	N/A	N/A	N/A	N/A
361	N/A	N/A	'---------------------L----------------------------	0.9698060387922415	Y	N/A	N/A	N/A	N/A	N/A	N/A	N/A	N/A	N/A	N/A	N/A	N/A	N/A	N/A	N/A	N/A	N/A	N/A	N/A	N/A	N/A	N/A	N/A	N/A	N/A	N/A	N/A	N/A	N/A	N/A	N/A	N/A	N/A	N/A	N/A	N/A	N/A	N/A	N/A	N/A	N/A	N/A	N/A	N/A
362	N/A	N/A	'---------------------T----------------------------	0.9698060387922415	Y	N/A	N/A	N/A	N/A	N/A	N/A	N/A	N/A	N/A	N/A	N/A	N/A	N/A	N/A	N/A	N/A	N/A	N/A	N/A	N/A	N/A	N/A	N/A	N/A	N/A	N/A	N/A	N/A	N/A	N/A	N/A	N/A	N/A	N/A	N/A	N/A	N/A	N/A	N/A	N/A	N/A	N/A	N/A	N/A
363	N/A	N/A	'---------------------G----------------------------	0.9698060387922415	Y	N/A	N/A	N/A	N/A	N/A	N/A	N/A	N/A	N/A	N/A	N/A	N/A	N/A	N/A	N/A	N/A	N/A	N/A	N/A	N/A	N/A	N/A	N/A	N/A	N/A	N/A	N/A	N/A	N/A	N/A	N/A	N/A	N/A	N/A	N/A	N/A	N/A	N/A	N/A	N/A	N/A	N/A	N/A	N/A
364	N/A	N/A	'---------------------Q----------------------------	0.9698060387922415	Y	N/A	N/A	N/A	N/A	N/A	N/A	N/A	N/A	N/A	N/A	N/A	N/A	N/A	N/A	N/A	N/A	N/A	N/A	N/A	N/A	N/A	N/A	N/A	N/A	N/A	N/A	N/A	N/A	N/A	N/A	N/A	N/A	N/A	N/A	N/A	N/A	N/A	N/A	N/A	N/A	N/A	N/A	N/A	N/A
365	N/A	N/A	'---------------------R----------------------------	0.9698060387922415	Y	N/A	N/A	N/A	N/A	N/A	N/A	N/A	N/A	N/A	N/A	N/A	N/A	N/A	N/A	N/A	N/A	N/A	N/A	N/A	N/A	N/A	N/A	N/A	N/A	N/A	N/A	N/A	N/A	N/A	N/A	N/A	N/A	N/A	N/A	N/A	N/A	N/A	N/A	N/A	N/A	N/A	N/A	N/A	N/A
366	N/A	N/A	'---------------------I----------------------------	0.9698060387922415	Y	N/A	N/A	N/A	N/A	N/A	N/A	N/A	N/A	N/A	N/A	N/A	N/A	N/A	N/A	N/A	N/A	N/A	N/A	N/A	N/A	N/A	N/A	N/A	N/A	N/A	N/A	N/A	N/A	N/A	N/A	N/A	N/A	N/A	N/A	N/A	N/A	N/A	N/A	N/A	N/A	N/A	N/A	N/A	N/A
367	N/A	N/A	'---------------------I----------------------------	0.9698060387922415	Y	N/A	N/A	N/A	N/A	N/A	N/A	N/A	N/A	N/A	N/A	N/A	N/A	N/A	N/A	N/A	N/A	N/A	N/A	N/A	N/A	N/A	N/A	N/A	N/A	N/A	N/A	N/A	N/A	N/A	N/A	N/A	N/A	N/A	N/A	N/A	N/A	N/A	N/A	N/A	N/A	N/A	N/A	N/A	N/A
368	N/A	N/A	'---------------------N----------------------------	0.9698060387922415	Y	N/A	N/A	N/A	N/A	N/A	N/A	N/A	N/A	N/A	N/A	N/A	N/A	N/A	N/A	N/A	N/A	N/A	N/A	N/A	N/A	N/A	N/A	N/A	N/A	N/A	N/A	N/A	N/A	N/A	N/A	N/A	N/A	N/A	N/A	N/A	N/A	N/A	N/A	N/A	N/A	N/A	N/A	N/A	N/A
369	N/A	N/A	'---------------------N----------------------------	0.9698060387922415	Y	N/A	N/A	N/A	N/A	N/A	N/A	N/A	N/A	N/A	N/A	N/A	N/A	N/A	N/A	N/A	N/A	N/A	N/A	N/A	N/A	N/A	N/A	N/A	N/A	N/A	N/A	N/A	N/A	N/A	N/A	N/A	N/A	N/A	N/A	N/A	N/A	N/A	N/A	N/A	N/A	N/A	N/A	N/A	N/A
370	N/A	N/A	'---------------------N----------------------------	0.9698060387922415	Y	N/A	N/A	N/A	N/A	N/A	N/A	N/A	N/A	N/A	N/A	N/A	N/A	N/A	N/A	N/A	N/A	N/A	N/A	N/A	N/A	N/A	N/A	N/A	N/A	N/A	N/A	N/A	N/A	N/A	N/A	N/A	N/A	N/A	N/A	N/A	N/A	N/A	N/A	N/A	N/A	N/A	N/A	N/A	N/A
371	N/A	N/A	'---------------------Y----------------------------	0.9698060387922415	Y	N/A	N/A	N/A	N/A	N/A	N/A	N/A	N/A	N/A	N/A	N/A	N/A	N/A	N/A	N/A	N/A	N/A	N/A	N/A	N/A	N/A	N/A	N/A	N/A	N/A	N/A	N/A	N/A	N/A	N/A	N/A	N/A	N/A	N/A	N/A	N/A	N/A	N/A	N/A	N/A	N/A	N/A	N/A	N/A
372	N/A	N/A	'---------------------Q----------------------------	0.9698060387922415	Y	N/A	N/A	N/A	N/A	N/A	N/A	N/A	N/A	N/A	N/A	N/A	N/A	N/A	N/A	N/A	N/A	N/A	N/A	N/A	N/A	N/A	N/A	N/A	N/A	N/A	N/A	N/A	N/A	N/A	N/A	N/A	N/A	N/A	N/A	N/A	N/A	N/A	N/A	N/A	N/A	N/A	N/A	N/A	N/A
373	N/A	N/A	'---------------------N----------------------------	0.9698060387922415	Y	N/A	N/A	N/A	N/A	N/A	N/A	N/A	N/A	N/A	N/A	N/A	N/A	N/A	N/A	N/A	N/A	N/A	N/A	N/A	N/A	N/A	N/A	N/A	N/A	N/A	N/A	N/A	N/A	N/A	N/A	N/A	N/A	N/A	N/A	N/A	N/A	N/A	N/A	N/A	N/A	N/A	N/A	N/A	N/A
374	N/A	N/A	'---------------------I----------------------------	0.9698060387922415	Y	N/A	N/A	N/A	N/A	N/A	N/A	N/A	N/A	N/A	N/A	N/A	N/A	N/A	N/A	N/A	N/A	N/A	N/A	N/A	N/A	N/A	N/A	N/A	N/A	N/A	N/A	N/A	N/A	N/A	N/A	N/A	N/A	N/A	N/A	N/A	N/A	N/A	N/A	N/A	N/A	N/A	N/A	N/A	N/A
375	N/A	N/A	'---------------------V----------------------------	0.9698060387922415	Y	N/A	N/A	N/A	N/A	N/A	N/A	N/A	N/A	N/A	N/A	N/A	N/A	N/A	N/A	N/A	N/A	N/A	N/A	N/A	N/A	N/A	N/A	N/A	N/A	N/A	N/A	N/A	N/A	N/A	N/A	N/A	N/A	N/A	N/A	N/A	N/A	N/A	N/A	N/A	N/A	N/A	N/A	N/A	N/A
376	N/A	N/A	'---------------------N----------------------------	0.9698060387922415	Y	N/A	N/A	N/A	N/A	N/A	N/A	N/A	N/A	N/A	N/A	N/A	N/A	N/A	N/A	N/A	N/A	N/A	N/A	N/A	N/A	N/A	N/A	N/A	N/A	N/A	N/A	N/A	N/A	N/A	N/A	N/A	N/A	N/A	N/A	N/A	N/A	N/A	N/A	N/A	N/A	N/A	N/A	N/A	N/A
377	N/A	N/A	'---------------------M----------------------------	0.9698060387922415	Y	N/A	N/A	N/A	N/A	N/A	N/A	N/A	N/A	N/A	N/A	N/A	N/A	N/A	N/A	N/A	N/A	N/A	N/A	N/A	N/A	N/A	N/A	N/A	N/A	N/A	N/A	N/A	N/A	N/A	N/A	N/A	N/A	N/A	N/A	N/A	N/A	N/A	N/A	N/A	N/A	N/A	N/A	N/A	N/A
378	N/A	N/A	'---------------------R----------------------------	0.9698060387922415	Y	N/A	N/A	N/A	N/A	N/A	N/A	N/A	N/A	N/A	N/A	N/A	N/A	N/A	N/A	N/A	N/A	N/A	N/A	N/A	N/A	N/A	N/A	N/A	N/A	N/A	N/A	N/A	N/A	N/A	N/A	N/A	N/A	N/A	N/A	N/A	N/A	N/A	N/A	N/A	N/A	N/A	N/A	N/A	N/A
379	N/A	N/A	'---------------------Q----------------------------	0.9698060387922415	Y	N/A	N/A	N/A	N/A	N/A	N/A	N/A	N/A	N/A	N/A	N/A	N/A	N/A	N/A	N/A	N/A	N/A	N/A	N/A	N/A	N/A	N/A	N/A	N/A	N/A	N/A	N/A	N/A	N/A	N/A	N/A	N/A	N/A	N/A	N/A	N/A	N/A	N/A	N/A	N/A	N/A	N/A	N/A	N/A
380	N/A	N/A	'---------------------Q----------------------------	0.9698060387922415	Y	N/A	N/A	N/A	N/A	N/A	N/A	N/A	N/A	N/A	N/A	N/A	N/A	N/A	N/A	N/A	N/A	N/A	N/A	N/A	N/A	N/A	N/A	N/A	N/A	N/A	N/A	N/A	N/A	N/A	N/A	N/A	N/A	N/A	N/A	N/A	N/A	N/A	N/A	N/A	N/A	N/A	N/A	N/A	N/A
381	N/A	N/A	'---------------------T----------------------------	0.9698060387922415	Y	N/A	N/A	N/A	N/A	N/A	N/A	N/A	N/A	N/A	N/A	N/A	N/A	N/A	N/A	N/A	N/A	N/A	N/A	N/A	N/A	N/A	N/A	N/A	N/A	N/A	N/A	N/A	N/A	N/A	N/A	N/A	N/A	N/A	N/A	N/A	N/A	N/A	N/A	N/A	N/A	N/A	N/A	N/A	N/A
382	N/A	N/A	'---------------------T----------------------------	0.9698060387922415	Y	N/A	N/A	N/A	N/A	N/A	N/A	N/A	N/A	N/A	N/A	N/A	N/A	N/A	N/A	N/A	N/A	N/A	N/A	N/A	N/A	N/A	N/A	N/A	N/A	N/A	N/A	N/A	N/A	N/A	N/A	N/A	N/A	N/A	N/A	N/A	N/A	N/A	N/A	N/A	N/A	N/A	N/A	N/A	N/A
383	N/A	N/A	'---------------------N----------------------------	0.9698060387922415	Y	N/A	N/A	N/A	N/A	N/A	N/A	N/A	N/A	N/A	N/A	N/A	N/A	N/A	N/A	N/A	N/A	N/A	N/A	N/A	N/A	N/A	N/A	N/A	N/A	N/A	N/A	N/A	N/A	N/A	N/A	N/A	N/A	N/A	N/A	N/A	N/A	N/A	N/A	N/A	N/A	N/A	N/A	N/A	N/A
384	N/A	N/A	'---------------------E----------------------------	0.9698060387922415	Y	N/A	N/A	N/A	N/A	N/A	N/A	N/A	N/A	N/A	N/A	N/A	N/A	N/A	N/A	N/A	N/A	N/A	N/A	N/A	N/A	N/A	N/A	N/A	N/A	N/A	N/A	N/A	N/A	N/A	N/A	N/A	N/A	N/A	N/A	N/A	N/A	N/A	N/A	N/A	N/A	N/A	N/A	N/A	N/A
385	N/A	N/A	'---------------------I----------------------------	0.9698060387922415	Y	N/A	N/A	N/A	N/A	N/A	N/A	N/A	N/A	N/A	N/A	N/A	N/A	N/A	N/A	N/A	N/A	N/A	N/A	N/A	N/A	N/A	N/A	N/A	N/A	N/A	N/A	N/A	N/A	N/A	N/A	N/A	N/A	N/A	N/A	N/A	N/A	N/A	N/A	N/A	N/A	N/A	N/A	N/A	N/A
386	N/A	N/A	'---------------------K----------------------------	0.9698060387922415	Y	N/A	N/A	N/A	N/A	N/A	N/A	N/A	N/A	N/A	N/A	N/A	N/A	N/A	N/A	N/A	N/A	N/A	N/A	N/A	N/A	N/A	N/A	N/A	N/A	N/A	N/A	N/A	N/A	N/A	N/A	N/A	N/A	N/A	N/A	N/A	N/A	N/A	N/A	N/A	N/A	N/A	N/A	N/A	N/A
387	N/A	N/A	'---------------------T----------------------------	0.9698060387922415	Y	N/A	N/A	N/A	N/A	N/A	N/A	N/A	N/A	N/A	N/A	N/A	N/A	N/A	N/A	N/A	N/A	N/A	N/A	N/A	N/A	N/A	N/A	N/A	N/A	N/A	N/A	N/A	N/A	N/A	N/A	N/A	N/A	N/A	N/A	N/A	N/A	N/A	N/A	N/A	N/A	N/A	N/A	N/A	N/A
388	N/A	N/A	'---------------------Q----------------------------	0.9698060387922415	Y	N/A	N/A	N/A	N/A	N/A	N/A	N/A	N/A	N/A	N/A	N/A	N/A	N/A	N/A	N/A	N/A	N/A	N/A	N/A	N/A	N/A	N/A	N/A	N/A	N/A	N/A	N/A	N/A	N/A	N/A	N/A	N/A	N/A	N/A	N/A	N/A	N/A	N/A	N/A	N/A	N/A	N/A	N/A	N/A
389	N/A	N/A	'---------------------P----------------------------	0.9698060387922415	Y	N/A	N/A	N/A	N/A	N/A	N/A	N/A	N/A	N/A	N/A	N/A	N/A	N/A	N/A	N/A	N/A	N/A	N/A	N/A	N/A	N/A	N/A	N/A	N/A	N/A	N/A	N/A	N/A	N/A	N/A	N/A	N/A	N/A	N/A	N/A	N/A	N/A	N/A	N/A	N/A	N/A	N/A	N/A	N/A
390	N/A	N/A	'---------------------S----------------------------	0.9698060387922415	Y	N/A	N/A	N/A	N/A	N/A	N/A	N/A	N/A	N/A	N/A	N/A	N/A	N/A	N/A	N/A	N/A	N/A	N/A	N/A	N/A	N/A	N/A	N/A	N/A	N/A	N/A	N/A	N/A	N/A	N/A	N/A	N/A	N/A	N/A	N/A	N/A	N/A	N/A	N/A	N/A	N/A	N/A	N/A	N/A
391	N/A	N/A	'---------------------L----------------------------	0.9698060387922415	Y	N/A	N/A	N/A	N/A	N/A	N/A	N/A	N/A	N/A	N/A	N/A	N/A	N/A	N/A	N/A	N/A	N/A	N/A	N/A	N/A	N/A	N/A	N/A	N/A	N/A	N/A	N/A	N/A	N/A	N/A	N/A	N/A	N/A	N/A	N/A	N/A	N/A	N/A	N/A	N/A	N/A	N/A	N/A	N/A
392	N/A	N/A	'---------------------Q----------------------------	0.9698060387922415	Y	N/A	N/A	N/A	N/A	N/A	N/A	N/A	N/A	N/A	N/A	N/A	N/A	N/A	N/A	N/A	N/A	N/A	N/A	N/A	N/A	N/A	N/A	N/A	N/A	N/A	N/A	N/A	N/A	N/A	N/A	N/A	N/A	N/A	N/A	N/A	N/A	N/A	N/A	N/A	N/A	N/A	N/A	N/A	N/A
393	N/A	N/A	'---------------------I----------------------------	0.9698060387922415	Y	N/A	N/A	N/A	N/A	N/A	N/A	N/A	N/A	N/A	N/A	N/A	N/A	N/A	N/A	N/A	N/A	N/A	N/A	N/A	N/A	N/A	N/A	N/A	N/A	N/A	N/A	N/A	N/A	N/A	N/A	N/A	N/A	N/A	N/A	N/A	N/A	N/A	N/A	N/A	N/A	N/A	N/A	N/A	N/A
394	N/A	N/A	'---------------------P----------------------------	0.9698060387922415	Y	N/A	N/A	N/A	N/A	N/A	N/A	N/A	N/A	N/A	N/A	N/A	N/A	N/A	N/A	N/A	N/A	N/A	N/A	N/A	N/A	N/A	N/A	N/A	N/A	N/A	N/A	N/A	N/A	N/A	N/A	N/A	N/A	N/A	N/A	N/A	N/A	N/A	N/A	N/A	N/A	N/A	N/A	N/A	N/A
395	N/A	N/A	'---------------------V----------------------------	0.9698060387922415	Y	N/A	N/A	N/A	N/A	N/A	N/A	N/A	N/A	N/A	N/A	N/A	N/A	N/A	N/A	N/A	N/A	N/A	N/A	N/A	N/A	N/A	N/A	N/A	N/A	N/A	N/A	N/A	N/A	N/A	N/A	N/A	N/A	N/A	N/A	N/A	N/A	N/A	N/A	N/A	N/A	N/A	N/A	N/A	N/A
396	N/A	N/A	'---------------------N----------------------------	0.9698060387922415	Y	N/A	N/A	N/A	N/A	N/A	N/A	N/A	N/A	N/A	N/A	N/A	N/A	N/A	N/A	N/A	N/A	N/A	N/A	N/A	N/A	N/A	N/A	N/A	N/A	N/A	N/A	N/A	N/A	N/A	N/A	N/A	N/A	N/A	N/A	N/A	N/A	N/A	N/A	N/A	N/A	N/A	N/A	N/A	N/A
397	N/A	N/A	'---------------------Q----------------------------	0.9698060387922415	Y	N/A	N/A	N/A	N/A	N/A	N/A	N/A	N/A	N/A	N/A	N/A	N/A	N/A	N/A	N/A	N/A	N/A	N/A	N/A	N/A	N/A	N/A	N/A	N/A	N/A	N/A	N/A	N/A	N/A	N/A	N/A	N/A	N/A	N/A	N/A	N/A	N/A	N/A	N/A	N/A	N/A	N/A	N/A	N/A
398	N/A	N/A	'---------------------T----------------------------	0.9698060387922415	Y	N/A	N/A	N/A	N/A	N/A	N/A	N/A	N/A	N/A	N/A	N/A	N/A	N/A	N/A	N/A	N/A	N/A	N/A	N/A	N/A	N/A	N/A	N/A	N/A	N/A	N/A	N/A	N/A	N/A	N/A	N/A	N/A	N/A	N/A	N/A	N/A	N/A	N/A	N/A	N/A	N/A	N/A	N/A	N/A
399	N/A	N/A	'---------------------Q----------------------------	0.9698060387922415	Y	N/A	N/A	N/A	N/A	N/A	N/A	N/A	N/A	N/A	N/A	N/A	N/A	N/A	N/A	N/A	N/A	N/A	N/A	N/A	N/A	N/A	N/A	N/A	N/A	N/A	N/A	N/A	N/A	N/A	N/A	N/A	N/A	N/A	N/A	N/A	N/A	N/A	N/A	N/A	N/A	N/A	N/A	N/A	N/A
400	N/A	N/A	'---------------------S----------------------------	0.9698060387922415	Y	N/A	N/A	N/A	N/A	N/A	N/A	N/A	N/A	N/A	N/A	N/A	N/A	N/A	N/A	N/A	N/A	N/A	N/A	N/A	N/A	N/A	N/A	N/A	N/A	N/A	N/A	N/A	N/A	N/A	N/A	N/A	N/A	N/A	N/A	N/A	N/A	N/A	N/A	N/A	N/A	N/A	N/A	N/A	N/A
401	N/A	N/A	'---------------------L----------------------------	0.9698060387922415	Y	N/A	N/A	N/A	N/A	N/A	N/A	N/A	N/A	N/A	N/A	N/A	N/A	N/A	N/A	N/A	N/A	N/A	N/A	N/A	N/A	N/A	N/A	N/A	N/A	N/A	N/A	N/A	N/A	N/A	N/A	N/A	N/A	N/A	N/A	N/A	N/A	N/A	N/A	N/A	N/A	N/A	N/A	N/A	N/A
402	N/A	N/A	'---------------------S----------------------------	0.9698060387922415	Y	N/A	N/A	N/A	N/A	N/A	N/A	N/A	N/A	N/A	N/A	N/A	N/A	N/A	N/A	N/A	N/A	N/A	N/A	N/A	N/A	N/A	N/A	N/A	N/A	N/A	N/A	N/A	N/A	N/A	N/A	N/A	N/A	N/A	N/A	N/A	N/A	N/A	N/A	N/A	N/A	N/A	N/A	N/A	N/A
403	N/A	N/A	'---------------------L----------------------------	0.9698060387922415	Y	N/A	N/A	N/A	N/A	N/A	N/A	N/A	N/A	N/A	N/A	N/A	N/A	N/A	N/A	N/A	N/A	N/A	N/A	N/A	N/A	N/A	N/A	N/A	N/A	N/A	N/A	N/A	N/A	N/A	N/A	N/A	N/A	N/A	N/A	N/A	N/A	N/A	N/A	N/A	N/A	N/A	N/A	N/A	N/A
404	N/A	N/A	'---------------------T----------------------------	0.9698060387922415	Y	N/A	N/A	N/A	N/A	N/A	N/A	N/A	N/A	N/A	N/A	N/A	N/A	N/A	N/A	N/A	N/A	N/A	N/A	N/A	N/A	N/A	N/A	N/A	N/A	N/A	N/A	N/A	N/A	N/A	N/A	N/A	N/A	N/A	N/A	N/A	N/A	N/A	N/A	N/A	N/A	N/A	N/A	N/A	N/A
405	N/A	N/A	'---------------------N----------------------------	0.9698060387922415	Y	N/A	N/A	N/A	N/A	N/A	N/A	N/A	N/A	N/A	N/A	N/A	N/A	N/A	N/A	N/A	N/A	N/A	N/A	N/A	N/A	N/A	N/A	N/A	N/A	N/A	N/A	N/A	N/A	N/A	N/A	N/A	N/A	N/A	N/A	N/A	N/A	N/A	N/A	N/A	N/A	N/A	N/A	N/A	N/A
406	N/A	N/A	'---------------------P----------------------------	0.9698060387922415	Y	N/A	N/A	N/A	N/A	N/A	N/A	N/A	N/A	N/A	N/A	N/A	N/A	N/A	N/A	N/A	N/A	N/A	N/A	N/A	N/A	N/A	N/A	N/A	N/A	N/A	N/A	N/A	N/A	N/A	N/A	N/A	N/A	N/A	N/A	N/A	N/A	N/A	N/A	N/A	N/A	N/A	N/A	N/A	N/A
407	N/A	N/A	'---------------------N----------------------------	0.9698060387922415	Y	N/A	N/A	N/A	N/A	N/A	N/A	N/A	N/A	N/A	N/A	N/A	N/A	N/A	N/A	N/A	N/A	N/A	N/A	N/A	N/A	N/A	N/A	N/A	N/A	N/A	N/A	N/A	N/A	N/A	N/A	N/A	N/A	N/A	N/A	N/A	N/A	N/A	N/A	N/A	N/A	N/A	N/A	N/A	N/A
408	N/A	N/A	'---------------------Q----------------------------	0.9698060387922415	Y	N/A	N/A	N/A	N/A	N/A	N/A	N/A	N/A	N/A	N/A	N/A	N/A	N/A	N/A	N/A	N/A	N/A	N/A	N/A	N/A	N/A	N/A	N/A	N/A	N/A	N/A	N/A	N/A	N/A	N/A	N/A	N/A	N/A	N/A	N/A	N/A	N/A	N/A	N/A	N/A	N/A	N/A	N/A	N/A
409	N/A	N/A	'---------------------N----------------------------	0.9698060387922415	Y	N/A	N/A	N/A	N/A	N/A	N/A	N/A	N/A	N/A	N/A	N/A	N/A	N/A	N/A	N/A	N/A	N/A	N/A	N/A	N/A	N/A	N/A	N/A	N/A	N/A	N/A	N/A	N/A	N/A	N/A	N/A	N/A	N/A	N/A	N/A	N/A	N/A	N/A	N/A	N/A	N/A	N/A	N/A	N/A
410	N/A	N/A	'---------------------N----------------------------	0.9698060387922415	Y	N/A	N/A	N/A	N/A	N/A	N/A	N/A	N/A	N/A	N/A	N/A	N/A	N/A	N/A	N/A	N/A	N/A	N/A	N/A	N/A	N/A	N/A	N/A	N/A	N/A	N/A	N/A	N/A	N/A	N/A	N/A	N/A	N/A	N/A	N/A	N/A	N/A	N/A	N/A	N/A	N/A	N/A	N/A	N/A
411	N/A	N/A	'---------------------V----------------------------	0.9698060387922415	Y	N/A	N/A	N/A	N/A	N/A	N/A	N/A	N/A	N/A	N/A	N/A	N/A	N/A	N/A	N/A	N/A	N/A	N/A	N/A	N/A	N/A	N/A	N/A	N/A	N/A	N/A	N/A	N/A	N/A	N/A	N/A	N/A	N/A	N/A	N/A	N/A	N/A	N/A	N/A	N/A	N/A	N/A	N/A	N/A
412	N/A	N/A	'---------------------L----------------------------	0.9698060387922415	Y	N/A	N/A	N/A	N/A	N/A	N/A	N/A	N/A	N/A	N/A	N/A	N/A	N/A	N/A	N/A	N/A	N/A	N/A	N/A	N/A	N/A	N/A	N/A	N/A	N/A	N/A	N/A	N/A	N/A	N/A	N/A	N/A	N/A	N/A	N/A	N/A	N/A	N/A	N/A	N/A	N/A	N/A	N/A	N/A
413	N/A	N/A	'---------------------G----------------------------	0.9698060387922415	Y	N/A	N/A	N/A	N/A	N/A	N/A	N/A	N/A	N/A	N/A	N/A	N/A	N/A	N/A	N/A	N/A	N/A	N/A	N/A	N/A	N/A	N/A	N/A	N/A	N/A	N/A	N/A	N/A	N/A	N/A	N/A	N/A	N/A	N/A	N/A	N/A	N/A	N/A	N/A	N/A	N/A	N/A	N/A	N/A
414	N/A	N/A	'---------------------K----------------------------	0.9698060387922415	Y	N/A	N/A	N/A	N/A	N/A	N/A	N/A	N/A	N/A	N/A	N/A	N/A	N/A	N/A	N/A	N/A	N/A	N/A	N/A	N/A	N/A	N/A	N/A	N/A	N/A	N/A	N/A	N/A	N/A	N/A	N/A	N/A	N/A	N/A	N/A	N/A	N/A	N/A	N/A	N/A	N/A	N/A	N/A	N/A
415	N/A	N/A	'---------------------K----------------------------	0.9698060387922415	Y	N/A	N/A	N/A	N/A	N/A	N/A	N/A	N/A	N/A	N/A	N/A	N/A	N/A	N/A	N/A	N/A	N/A	N/A	N/A	N/A	N/A	N/A	N/A	N/A	N/A	N/A	N/A	N/A	N/A	N/A	N/A	N/A	N/A	N/A	N/A	N/A	N/A	N/A	N/A	N/A	N/A	N/A	N/A	N/A
416	N/A	N/A	'---------------------N----------------------------	0.9698060387922415	Y	N/A	N/A	N/A	N/A	N/A	N/A	N/A	N/A	N/A	N/A	N/A	N/A	N/A	N/A	N/A	N/A	N/A	N/A	N/A	N/A	N/A	N/A	N/A	N/A	N/A	N/A	N/A	N/A	N/A	N/A	N/A	N/A	N/A	N/A	N/A	N/A	N/A	N/A	N/A	N/A	N/A	N/A	N/A	N/A
417	N/A	N/A	'---------------------P----------------------------	0.9698060387922415	Y	N/A	N/A	N/A	N/A	N/A	N/A	N/A	N/A	N/A	N/A	N/A	N/A	N/A	N/A	N/A	N/A	N/A	N/A	N/A	N/A	N/A	N/A	N/A	N/A	N/A	N/A	N/A	N/A	N/A	N/A	N/A	N/A	N/A	N/A	N/A	N/A	N/A	N/A	N/A	N/A	N/A	N/A	N/A	N/A
418	N/A	N/A	'---------------------A----------------------------	0.9698060387922415	Y	N/A	N/A	N/A	N/A	N/A	N/A	N/A	N/A	N/A	N/A	N/A	N/A	N/A	N/A	N/A	N/A	N/A	N/A	N/A	N/A	N/A	N/A	N/A	N/A	N/A	N/A	N/A	N/A	N/A	N/A	N/A	N/A	N/A	N/A	N/A	N/A	N/A	N/A	N/A	N/A	N/A	N/A	N/A	N/A
419	N/A	N/A	'---------------------F----------------------------	0.9698060387922415	Y	N/A	N/A	N/A	N/A	N/A	N/A	N/A	N/A	N/A	N/A	N/A	N/A	N/A	N/A	N/A	N/A	N/A	N/A	N/A	N/A	N/A	N/A	N/A	N/A	N/A	N/A	N/A	N/A	N/A	N/A	N/A	N/A	N/A	N/A	N/A	N/A	N/A	N/A	N/A	N/A	N/A	N/A	N/A	N/A
420	N/A	N/A	'---------------------G----------------------------	0.9698060387922415	Y	N/A	N/A	N/A	N/A	N/A	N/A	N/A	N/A	N/A	N/A	N/A	N/A	N/A	N/A	N/A	N/A	N/A	N/A	N/A	N/A	N/A	N/A	N/A	N/A	N/A	N/A	N/A	N/A	N/A	N/A	N/A	N/A	N/A	N/A	N/A	N/A	N/A	N/A	N/A	N/A	N/A	N/A	N/A	N/A
421	N/A	N/A	'---------------------T----------------------------	0.9698060387922415	Y	N/A	N/A	N/A	N/A	N/A	N/A	N/A	N/A	N/A	N/A	N/A	N/A	N/A	N/A	N/A	N/A	N/A	N/A	N/A	N/A	N/A	N/A	N/A	N/A	N/A	N/A	N/A	N/A	N/A	N/A	N/A	N/A	N/A	N/A	N/A	N/A	N/A	N/A	N/A	N/A	N/A	N/A	N/A	N/A
422	N/A	N/A	'---------------------Q----------------------------	0.9698060387922415	Y	N/A	N/A	N/A	N/A	N/A	N/A	N/A	N/A	N/A	N/A	N/A	N/A	N/A	N/A	N/A	N/A	N/A	N/A	N/A	N/A	N/A	N/A	N/A	N/A	N/A	N/A	N/A	N/A	N/A	N/A	N/A	N/A	N/A	N/A	N/A	N/A	N/A	N/A	N/A	N/A	N/A	N/A	N/A	N/A
423	N/A	N/A	'---------------------K----------------------------	0.9698060387922415	Y	N/A	N/A	N/A	N/A	N/A	N/A	N/A	N/A	N/A	N/A	N/A	N/A	N/A	N/A	N/A	N/A	N/A	N/A	N/A	N/A	N/A	N/A	N/A	N/A	N/A	N/A	N/A	N/A	N/A	N/A	N/A	N/A	N/A	N/A	N/A	N/A	N/A	N/A	N/A	N/A	N/A	N/A	N/A	N/A
424	N/A	N/A	'---------------------S----------------------------	0.9698060387922415	Y	N/A	N/A	N/A	N/A	N/A	N/A	N/A	N/A	N/A	N/A	N/A	N/A	N/A	N/A	N/A	N/A	N/A	N/A	N/A	N/A	N/A	N/A	N/A	N/A	N/A	N/A	N/A	N/A	N/A	N/A	N/A	N/A	N/A	N/A	N/A	N/A	N/A	N/A	N/A	N/A	N/A	N/A	N/A	N/A
425	N/A	N/A	'---------------------Q----------------------------	0.9698060387922415	Y	N/A	N/A	N/A	N/A	N/A	N/A	N/A	N/A	N/A	N/A	N/A	N/A	N/A	N/A	N/A	N/A	N/A	N/A	N/A	N/A	N/A	N/A	N/A	N/A	N/A	N/A	N/A	N/A	N/A	N/A	N/A	N/A	N/A	N/A	N/A	N/A	N/A	N/A	N/A	N/A	N/A	N/A	N/A	N/A
426	N/A	N/A	'---------------------R----------------------------	0.9698060387922415	Y	N/A	N/A	N/A	N/A	N/A	N/A	N/A	N/A	N/A	N/A	N/A	N/A	N/A	N/A	N/A	N/A	N/A	N/A	N/A	N/A	N/A	N/A	N/A	N/A	N/A	N/A	N/A	N/A	N/A	N/A	N/A	N/A	N/A	N/A	N/A	N/A	N/A	N/A	N/A	N/A	N/A	N/A	N/A	N/A
427	N/A	N/A	'---------------------L----------------------------	0.9698060387922415	Y	N/A	N/A	N/A	N/A	N/A	N/A	N/A	N/A	N/A	N/A	N/A	N/A	N/A	N/A	N/A	N/A	N/A	N/A	N/A	N/A	N/A	N/A	N/A	N/A	N/A	N/A	N/A	N/A	N/A	N/A	N/A	N/A	N/A	N/A	N/A	N/A	N/A	N/A	N/A	N/A	N/A	N/A	N/A	N/A
428	N/A	N/A	'---------------------T----------------------------	0.9698060387922415	Y	N/A	N/A	N/A	N/A	N/A	N/A	N/A	N/A	N/A	N/A	N/A	N/A	N/A	N/A	N/A	N/A	N/A	N/A	N/A	N/A	N/A	N/A	N/A	N/A	N/A	N/A	N/A	N/A	N/A	N/A	N/A	N/A	N/A	N/A	N/A	N/A	N/A	N/A	N/A	N/A	N/A	N/A	N/A	N/A
429	N/A	N/A	'---------------------K----------------------------	0.9698060387922415	Y	N/A	N/A	N/A	N/A	N/A	N/A	N/A	N/A	N/A	N/A	N/A	N/A	N/A	N/A	N/A	N/A	N/A	N/A	N/A	N/A	N/A	N/A	N/A	N/A	N/A	N/A	N/A	N/A	N/A	N/A	N/A	N/A	N/A	N/A	N/A	N/A	N/A	N/A	N/A	N/A	N/A	N/A	N/A	N/A
430	N/A	N/A	'---------------------P----------------------------	0.9698060387922415	Y	N/A	N/A	N/A	N/A	N/A	N/A	N/A	N/A	N/A	N/A	N/A	N/A	N/A	N/A	N/A	N/A	N/A	N/A	N/A	N/A	N/A	N/A	N/A	N/A	N/A	N/A	N/A	N/A	N/A	N/A	N/A	N/A	N/A	N/A	N/A	N/A	N/A	N/A	N/A	N/A	N/A	N/A	N/A	N/A
431	N/A	N/A	'---------------------K----------------------------	0.9698060387922415	Y	N/A	N/A	N/A	N/A	N/A	N/A	N/A	N/A	N/A	N/A	N/A	N/A	N/A	N/A	N/A	N/A	N/A	N/A	N/A	N/A	N/A	N/A	N/A	N/A	N/A	N/A	N/A	N/A	N/A	N/A	N/A	N/A	N/A	N/A	N/A	N/A	N/A	N/A	N/A	N/A	N/A	N/A	N/A	N/A
432	N/A	N/A	'---------------------I----------------------------	0.9698060387922415	Y	N/A	N/A	N/A	N/A	N/A	N/A	N/A	N/A	N/A	N/A	N/A	N/A	N/A	N/A	N/A	N/A	N/A	N/A	N/A	N/A	N/A	N/A	N/A	N/A	N/A	N/A	N/A	N/A	N/A	N/A	N/A	N/A	N/A	N/A	N/A	N/A	N/A	N/A	N/A	N/A	N/A	N/A	N/A	N/A
433	N/A	N/A	'---------------------N----------------------------	0.9698060387922415	Y	N/A	N/A	N/A	N/A	N/A	N/A	N/A	N/A	N/A	N/A	N/A	N/A	N/A	N/A	N/A	N/A	N/A	N/A	N/A	N/A	N/A	N/A	N/A	N/A	N/A	N/A	N/A	N/A	N/A	N/A	N/A	N/A	N/A	N/A	N/A	N/A	N/A	N/A	N/A	N/A	N/A	N/A	N/A	N/A
434	N/A	N/A	'---------------------L----------------------------	0.9698060387922415	Y	N/A	N/A	N/A	N/A	N/A	N/A	N/A	N/A	N/A	N/A	N/A	N/A	N/A	N/A	N/A	N/A	N/A	N/A	N/A	N/A	N/A	N/A	N/A	N/A	N/A	N/A	N/A	N/A	N/A	N/A	N/A	N/A	N/A	N/A	N/A	N/A	N/A	N/A	N/A	N/A	N/A	N/A	N/A	N/A
435	N/A	N/A	'---------------------E----------------------------	0.9698060387922415	Y	N/A	N/A	N/A	N/A	N/A	N/A	N/A	N/A	N/A	N/A	N/A	N/A	N/A	N/A	N/A	N/A	N/A	N/A	N/A	N/A	N/A	N/A	N/A	N/A	N/A	N/A	N/A	N/A	N/A	N/A	N/A	N/A	N/A	N/A	N/A	N/A	N/A	N/A	N/A	N/A	N/A	N/A	N/A	N/A
436	N/A	N/A	'---------------------S----------------------------	0.9698060387922415	Y	N/A	N/A	N/A	N/A	N/A	N/A	N/A	N/A	N/A	N/A	N/A	N/A	N/A	N/A	N/A	N/A	N/A	N/A	N/A	N/A	N/A	N/A	N/A	N/A	N/A	N/A	N/A	N/A	N/A	N/A	N/A	N/A	N/A	N/A	N/A	N/A	N/A	N/A	N/A	N/A	N/A	N/A	N/A	N/A
437	N/A	N/A	'---------------------I----------------------------	0.9698060387922415	Y	N/A	N/A	N/A	N/A	N/A	N/A	N/A	N/A	N/A	N/A	N/A	N/A	N/A	N/A	N/A	N/A	N/A	N/A	N/A	N/A	N/A	N/A	N/A	N/A	N/A	N/A	N/A	N/A	N/A	N/A	N/A	N/A	N/A	N/A	N/A	N/A	N/A	N/A	N/A	N/A	N/A	N/A	N/A	N/A
438	N/A	N/A	'---------------------A----------------------------	0.9698060387922415	Y	N/A	N/A	N/A	N/A	N/A	N/A	N/A	N/A	N/A	N/A	N/A	N/A	N/A	N/A	N/A	N/A	N/A	N/A	N/A	N/A	N/A	N/A	N/A	N/A	N/A	N/A	N/A	N/A	N/A	N/A	N/A	N/A	N/A	N/A	N/A	N/A	N/A	N/A	N/A	N/A	N/A	N/A	N/A	N/A
439	N/A	N/A	'---------------------E----------------------------	0.9698060387922415	Y	N/A	N/A	N/A	N/A	N/A	N/A	N/A	N/A	N/A	N/A	N/A	N/A	N/A	N/A	N/A	N/A	N/A	N/A	N/A	N/A	N/A	N/A	N/A	N/A	N/A	N/A	N/A	N/A	N/A	N/A	N/A	N/A	N/A	N/A	N/A	N/A	N/A	N/A	N/A	N/A	N/A	N/A	N/A	N/A
440	N/A	N/A	'---------------------M----------------------------	0.9698060387922415	Y	N/A	N/A	N/A	N/A	N/A	N/A	N/A	N/A	N/A	N/A	N/A	N/A	N/A	N/A	N/A	N/A	N/A	N/A	N/A	N/A	N/A	N/A	N/A	N/A	N/A	N/A	N/A	N/A	N/A	N/A	N/A	N/A	N/A	N/A	N/A	N/A	N/A	N/A	N/A	N/A	N/A	N/A	N/A	N/A
441	N/A	N/A	'---------------------Q----------------------------	0.9698060387922415	Y	N/A	N/A	N/A	N/A	N/A	N/A	N/A	N/A	N/A	N/A	N/A	N/A	N/A	N/A	N/A	N/A	N/A	N/A	N/A	N/A	N/A	N/A	N/A	N/A	N/A	N/A	N/A	N/A	N/A	N/A	N/A	N/A	N/A	N/A	N/A	N/A	N/A	N/A	N/A	N/A	N/A	N/A	N/A	N/A
442	N/A	N/A	'---------------------S----------------------------	0.9698060387922415	Y	N/A	N/A	N/A	N/A	N/A	N/A	N/A	N/A	N/A	N/A	N/A	N/A	N/A	N/A	N/A	N/A	N/A	N/A	N/A	N/A	N/A	N/A	N/A	N/A	N/A	N/A	N/A	N/A	N/A	N/A	N/A	N/A	N/A	N/A	N/A	N/A	N/A	N/A	N/A	N/A	N/A	N/A	N/A	N/A
443	N/A	N/A	'---------------------I----------------------------	0.9698060387922415	Y	N/A	N/A	N/A	N/A	N/A	N/A	N/A	N/A	N/A	N/A	N/A	N/A	N/A	N/A	N/A	N/A	N/A	N/A	N/A	N/A	N/A	N/A	N/A	N/A	N/A	N/A	N/A	N/A	N/A	N/A	N/A	N/A	N/A	N/A	N/A	N/A	N/A	N/A	N/A	N/A	N/A	N/A	N/A	N/A
444	N/A	N/A	'---------------------N----------------------------	0.9698060387922415	Y	N/A	N/A	N/A	N/A	N/A	N/A	N/A	N/A	N/A	N/A	N/A	N/A	N/A	N/A	N/A	N/A	N/A	N/A	N/A	N/A	N/A	N/A	N/A	N/A	N/A	N/A	N/A	N/A	N/A	N/A	N/A	N/A	N/A	N/A	N/A	N/A	N/A	N/A	N/A	N/A	N/A	N/A	N/A	N/A
445	N/A	N/A	'---------------------Q----------------------------	0.9698060387922415	Y	N/A	N/A	N/A	N/A	N/A	N/A	N/A	N/A	N/A	N/A	N/A	N/A	N/A	N/A	N/A	N/A	N/A	N/A	N/A	N/A	N/A	N/A	N/A	N/A	N/A	N/A	N/A	N/A	N/A	N/A	N/A	N/A	N/A	N/A	N/A	N/A	N/A	N/A	N/A	N/A	N/A	N/A	N/A	N/A
446	N/A	N/A	'---------------------K----------------------------	0.9698060387922415	Y	N/A	N/A	N/A	N/A	N/A	N/A	N/A	N/A	N/A	N/A	N/A	N/A	N/A	N/A	N/A	N/A	N/A	N/A	N/A	N/A	N/A	N/A	N/A	N/A	N/A	N/A	N/A	N/A	N/A	N/A	N/A	N/A	N/A	N/A	N/A	N/A	N/A	N/A	N/A	N/A	N/A	N/A	N/A	N/A
447	N/A	N/A	'---------------------H----------------------------	0.9698060387922415	Y	N/A	N/A	N/A	N/A	N/A	N/A	N/A	N/A	N/A	N/A	N/A	N/A	N/A	N/A	N/A	N/A	N/A	N/A	N/A	N/A	N/A	N/A	N/A	N/A	N/A	N/A	N/A	N/A	N/A	N/A	N/A	N/A	N/A	N/A	N/A	N/A	N/A	N/A	N/A	N/A	N/A	N/A	N/A	N/A
448	N/A	N/A	'---------------------G----------------------------	0.9698060387922415	Y	N/A	N/A	N/A	N/A	N/A	N/A	N/A	N/A	N/A	N/A	N/A	N/A	N/A	N/A	N/A	N/A	N/A	N/A	N/A	N/A	N/A	N/A	N/A	N/A	N/A	N/A	N/A	N/A	N/A	N/A	N/A	N/A	N/A	N/A	N/A	N/A	N/A	N/A	N/A	N/A	N/A	N/A	N/A	N/A
449	N/A	N/A	'---------------------S----------------------------	0.9698060387922415	Y	N/A	N/A	N/A	N/A	N/A	N/A	N/A	N/A	N/A	N/A	N/A	N/A	N/A	N/A	N/A	N/A	N/A	N/A	N/A	N/A	N/A	N/A	N/A	N/A	N/A	N/A	N/A	N/A	N/A	N/A	N/A	N/A	N/A	N/A	N/A	N/A	N/A	N/A	N/A	N/A	N/A	N/A	N/A	N/A
450	N/A	N/A	'---------------------V----------------------------	0.9698060387922415	Y	N/A	N/A	N/A	N/A	N/A	N/A	N/A	N/A	N/A	N/A	N/A	N/A	N/A	N/A	N/A	N/A	N/A	N/A	N/A	N/A	N/A	N/A	N/A	N/A	N/A	N/A	N/A	N/A	N/A	N/A	N/A	N/A	N/A	N/A	N/A	N/A	N/A	N/A	N/A	N/A	N/A	N/A	N/A	N/A
451	N/A	N/A	'---------------------G----------------------------	0.9698060387922415	Y	N/A	N/A	N/A	N/A	N/A	N/A	N/A	N/A	N/A	N/A	N/A	N/A	N/A	N/A	N/A	N/A	N/A	N/A	N/A	N/A	N/A	N/A	N/A	N/A	N/A	N/A	N/A	N/A	N/A	N/A	N/A	N/A	N/A	N/A	N/A	N/A	N/A	N/A	N/A	N/A	N/A	N/A	N/A	N/A
452	N/A	N/A	'---------------------G----------------------------	0.9698060387922415	Y	N/A	N/A	N/A	N/A	N/A	N/A	N/A	N/A	N/A	N/A	N/A	N/A	N/A	N/A	N/A	N/A	N/A	N/A	N/A	N/A	N/A	N/A	N/A	N/A	N/A	N/A	N/A	N/A	N/A	N/A	N/A	N/A	N/A	N/A	N/A	N/A	N/A	N/A	N/A	N/A	N/A	N/A	N/A	N/A
453	N/A	N/A	'---------------------N----------------------------	0.9698060387922415	Y	N/A	N/A	N/A	N/A	N/A	N/A	N/A	N/A	N/A	N/A	N/A	N/A	N/A	N/A	N/A	N/A	N/A	N/A	N/A	N/A	N/A	N/A	N/A	N/A	N/A	N/A	N/A	N/A	N/A	N/A	N/A	N/A	N/A	N/A	N/A	N/A	N/A	N/A	N/A	N/A	N/A	N/A	N/A	N/A
454	N/A	N/A	'---------------------G----------------------------	0.9698060387922415	Y	N/A	N/A	N/A	N/A	N/A	N/A	N/A	N/A	N/A	N/A	N/A	N/A	N/A	N/A	N/A	N/A	N/A	N/A	N/A	N/A	N/A	N/A	N/A	N/A	N/A	N/A	N/A	N/A	N/A	N/A	N/A	N/A	N/A	N/A	N/A	N/A	N/A	N/A	N/A	N/A	N/A	N/A	N/A	N/A
455	N/A	N/A	'---------------------N----------------------------	0.9698060387922415	Y	N/A	N/A	N/A	N/A	N/A	N/A	N/A	N/A	N/A	N/A	N/A	N/A	N/A	N/A	N/A	N/A	N/A	N/A	N/A	N/A	N/A	N/A	N/A	N/A	N/A	N/A	N/A	N/A	N/A	N/A	N/A	N/A	N/A	N/A	N/A	N/A	N/A	N/A	N/A	N/A	N/A	N/A	N/A	N/A
456	N/A	N/A	'---------------------K----------------------------	0.9698060387922415	Y	N/A	N/A	N/A	N/A	N/A	N/A	N/A	N/A	N/A	N/A	N/A	N/A	N/A	N/A	N/A	N/A	N/A	N/A	N/A	N/A	N/A	N/A	N/A	N/A	N/A	N/A	N/A	N/A	N/A	N/A	N/A	N/A	N/A	N/A	N/A	N/A	N/A	N/A	N/A	N/A	N/A	N/A	N/A	N/A
457	N/A	N/A	'---------------------V----------------------------	0.9698060387922415	Y	N/A	N/A	N/A	N/A	N/A	N/A	N/A	N/A	N/A	N/A	N/A	N/A	N/A	N/A	N/A	N/A	N/A	N/A	N/A	N/A	N/A	N/A	N/A	N/A	N/A	N/A	N/A	N/A	N/A	N/A	N/A	N/A	N/A	N/A	N/A	N/A	N/A	N/A	N/A	N/A	N/A	N/A	N/A	N/A
458	3.11	3.54E-1	'EDEELDDDRG-DEE--AAA--Q-DTETTEEEEEVVE-E-E-TPQ--R--A	0.31093781243751245	N	1E0	1E0	1E0	1E0	1E0	1E0	3.12	3.12	1.81	1.69	3.33	3.18	2.54	3.54	2.76	3.18	2.35	1.55	4.36	1.80	3.09	2.48	3.03	3.93	4.53	3.61	3.49E-1	3.49E-1	9.238E-1	9.551E-1	2.815E-1	3.291E-1	5.958E-1	2.287E-1	4.922E-1	3.295E-1	6.947E-1	9.793E-1	9.87E-2	9.293E-1	3.59E-1	6.247E-1	3.809E-1	1.524E-1
459	3.65	2.027E-1	'PEEEPPRGRA-DEE--DVD--P-APPPPPPPPPPPP-P-D-PGP--P--P	0.31093781243751245	N	1E0	1E0	1E0	9.999E-1	1E0	9.408E-1	3.31	4.31	2.55	3.17	4.54	3.77	3.53	5.72	3.25	4.95	2.97	2.12	2.04	2.77	4.06	3.20	3.82	5.76	5.15	4.44	2.899E-1	1.042E-1	5.915E-1	3.307E-1	8.257E-2	1.792E-1	2.301E-1	2.777E-2	3.077E-1	5.56E-2	4.044E-1	8.053E-1	8.399E-1	4.881E-1	1.345E-1	3.219E-1	1.712E-1	2.673E-2
460	2.45	6.442E-1	'NGGGAGALHF-SGK--YGY--M-GLLLILLLLLLLL-L-E-VPG--P--N	0.31093781243751245	N	1E0	1E0	1E0	1E0	1E0	1E0	2.43	1.85	5.53	4.93	1.72	1.77	2.46	2.03	4.37	1.77	1.86	1.63	3.45	1.74	5.65	1.66	2.55	2.60	3.06	2.94	6.505E-1	9.125E-1	3.279E-2	5.686E-2	9.503E-1	9.354E-1	6.378E-1	8.461E-1	9.789E-2	9.366E-1	9.077E-1	9.674E-1	2.498E-1	9.443E-1	2.935E-2	9.626E-1	5.921E-1	5.684E-1
461	2.60	5.663E-1	'LLLRPDRRST-EEE--VAA--Q-LKEEEEEEEQEEE-E-G-QPA--R--Q	0.31093781243751245	N	1E0	1E0	1E0	1E0	1E0	1E0	2.85	3.02	2.03	1.83	2.63	3.07	2.10	3.03	2.06	2.33	1.76	1.37	3.83	1.43	2.58	2.47	3.07	3.74	3.81	3.30	4.528E-1	3.847E-1	8.468E-1	9.203E-1	5.556E-1	3.662E-1	8.13E-1	3.81E-1	8.318E-1	7.037E-1	9.404E-1	9.95E-1	1.687E-1	9.914E-1	5.772E-1	6.322E-1	3.658E-1	1.858E-1
462	3.11	3.525E-1	'DSTTTFSTSD-DQE--IEL--S-EEDDEDDDDDDDD-D-V-SG---A--N	0.32473505298940203	N	1E0	1E0	1E0	1E0	1E0	1E0	3.72	2.39	2.05	2.96	3.59	2.95	2.56	3.35	3.45	3.74	3.14	1.53	5.19	2.25	3.61	2.09	2.22	3.08	4.94	3.26	1.895E-1	6.705E-1	8.378E-1	4.071E-1	2.163E-1	4.134E-1	5.853E-1	2.782E-1	2.512E-1	1.863E-1	3.424E-1	9.829E-1	4.438E-2	7.438E-1	2.126E-1	8.205E-1	7.587E-1	3.629E-1
463	2.61	5.623E-1	'YWWWARLGYM-DVL--WWF--I-FPVILLLLLLLFL-I-W-SG---L--L	0.32473505298940203	N	1E0	1E0	1E0	1E0	1E0	1E0	3.32	2.21	5.67	5.02	0.94	2.51	2.72	1.80	4.70	1.70	1.89	2.14	4.88	1.99	5.66	2.10	2.71	2.71	2.49	2.73	2.843E-1	7.617E-1	2.893E-2	5.216E-2	1E0	6.13E-1	5.108E-1	9.285E-1	7.087E-2	9.543E-1	8.985E-1	7.94E-1	5.936E-2	8.63E-1	2.915E-2	8.162E-1	5.14E-1	5.154E-1
464	N/A	N/A	'--L-L--RE--R-----------T-----------------G-------L	0.8288342331533693	Y	N/A	N/A	N/A	N/A	N/A	N/A	N/A	N/A	N/A	N/A	N/A	N/A	N/A	N/A	N/A	N/A	N/A	N/A	N/A	N/A	N/A	N/A	N/A	N/A	N/A	N/A	N/A	N/A	N/A	N/A	N/A	N/A	N/A	N/A	N/A	N/A	N/A	N/A	N/A	N/A	N/A	N/A	N/A	N/A
465	N/A	N/A	'--P-R--SS--D-----------A-----------------A-------S	0.8288342331533693	Y	N/A	N/A	N/A	N/A	N/A	N/A	N/A	N/A	N/A	N/A	N/A	N/A	N/A	N/A	N/A	N/A	N/A	N/A	N/A	N/A	N/A	N/A	N/A	N/A	N/A	N/A	N/A	N/A	N/A	N/A	N/A	N/A	N/A	N/A	N/A	N/A	N/A	N/A	N/A	N/A	N/A	N/A	N/A	N/A
466	N/A	N/A	'--Q-R--SP--D-----------A-------------------------D	0.8498300339932013	Y	N/A	N/A	N/A	N/A	N/A	N/A	N/A	N/A	N/A	N/A	N/A	N/A	N/A	N/A	N/A	N/A	N/A	N/A	N/A	N/A	N/A	N/A	N/A	N/A	N/A	N/A	N/A	N/A	N/A	N/A	N/A	N/A	N/A	N/A	N/A	N/A	N/A	N/A	N/A	N/A	N/A	N/A	N/A	N/A
467	N/A	N/A	'L-L-R--VA--D-----------R-------------------------T	0.8193361327734453	Y	N/A	N/A	N/A	N/A	N/A	N/A	N/A	N/A	N/A	N/A	N/A	N/A	N/A	N/A	N/A	N/A	N/A	N/A	N/A	N/A	N/A	N/A	N/A	N/A	N/A	N/A	N/A	N/A	N/A	N/A	N/A	N/A	N/A	N/A	N/A	N/A	N/A	N/A	N/A	N/A	N/A	N/A	N/A	N/A
468	N/A	N/A	'E-K-W--RS--D-----------D-------------------------G	0.8193361327734453	Y	N/A	N/A	N/A	N/A	N/A	N/A	N/A	N/A	N/A	N/A	N/A	N/A	N/A	N/A	N/A	N/A	N/A	N/A	N/A	N/A	N/A	N/A	N/A	N/A	N/A	N/A	N/A	N/A	N/A	N/A	N/A	N/A	N/A	N/A	N/A	N/A	N/A	N/A	N/A	N/A	N/A	N/A	N/A	N/A
469	3.00	3.932E-1	'ALSLQLSNS--D--------KE-EDDDDDDDDDDDD-D---APQ-----L	0.4655068986202758	N	1E0	1E0	1E0	1E0	1E0	1E0	3.00	3.34	1.89	2.26	3.00	3.15	2.68	3.23	2.61	2.41	2.25	1.32	4.25	1.86	3.10	2.69	3.55	4.03	4.33	3.90	3.93E-1	2.803E-1	9.008E-1	7.364E-1	3.934E-1	3.403E-1	5.274E-1	3.13E-1	5.636E-1	6.603E-1	7.441E-1	9.968E-1	1.107E-1	9.104E-1	3.546E-1	5.238E-1	2.26E-1	1.383E-1
470	2.56	5.871E-1	'GPEPCSPSR--C--------RD-REPPKPTPPPTPP-P---ARR-----H	0.4655068986202758	N	1E0	1E0	1E0	1E0	1E0	1E0	2.86	2.75	2.31	2.73	3.25	2.47	2.29	4.06	2.14	3.79	2.31	1.48	2.43	2.04	2.65	1.97	2.35	3.96	3.82	2.93	4.48E-1	4.96E-1	7.12E-1	5.079E-1	3.053E-1	6.344E-1	7.247E-1	1.334E-1	7.951E-1	1.758E-1	7.135E-1	9.877E-1	6.527E-1	8.393E-1	5.427E-1	8.688E-1	6.941E-1	1.478E-1
471	2.99	3.948E-1	'LQKQHRSHL--M--------FS-LFFYYFFYFYFYF-F---AVM-----T	0.4655068986202758	N	1E0	1E0	1E0	1E0	1E0	1E0	4.84	3.13	5.38	5.60	1.63	3.70	1.83	2.16	3.88	2.36	2.70	2.54	9.35	2.14	4.40	2.35	2.97	3.47	2.91	3.02	6.164E-2	3.461E-1	3.75E-2	3.084E-2	9.674E-1	1.945E-1	9.182E-1	7.856E-1	1.614E-1	6.864E-1	5.215E-1	5.956E-1	2.002E-3	7.976E-1	9.541E-2	6.939E-1	4.041E-1	2.439E-1
472	2.80	4.754E-1	'LVSIFSARS--G--------YY-KYYYYYYYYYYYY-Y---YYY-----R	0.4655068986202758	N	1E0	1E0	1E0	1E0	1E0	1E0	5.65	2.21	5.22	5.86	1.85	3.07	2.05	2.57	4.34	3.71	3.75	2.58	8.35	2.83	4.77	1.96	1.88	2.76	2.71	1.81	2.928E-2	7.618E-1	4.32E-2	2.446E-2	9.121E-1	3.667E-1	8.369E-1	5.801E-1	1.005E-1	1.907E-1	1.844E-1	5.756E-1	3.751E-3	4.607E-1	6.597E-2	8.752E-1	9.035E-1	4.907E-1
473	3.22	3.15E-1	'NKRGAASSL--A--------TL-REKSESSKKASLS-N---KKK-----T	0.4655068986202758	N	1E0	1E0	1E0	1E0	1E0	1E0	3.13	4.21	3.61	3.31	3.48	2.34	2.47	4.58	2.06	2.30	1.80	2.06	6.85	1.71	2.63	1.86	4.05	5.88	3.92	5.09	3.458E-1	1.147E-1	2.115E-1	2.875E-1	2.424E-1	6.985E-1	6.314E-1	7.964E-2	8.309E-1	7.177E-1	9.291E-1	8.303E-1	1.09E-2	9.525E-1	5.545E-1	9.09E-1	1.358E-1	2.407E-2
474	3.20	3.233E-1	'PIPSPSGAG--E--------DN-DDNNNTTDNDDTT-D---QQQ-----S	0.4655068986202758	N	1E0	1E0	1E0	9.988E-1	1E0	9.999E-1	3.41	3.05	2.85	3.04	4.37	2.96	2.71	4.72	3.59	4.66	3.23	1.17	3.17	2.06	4.22	2.16	2.49	4.38	5.45	3.79	2.599E-1	3.742E-1	4.551E-1	3.763E-1	9.78E-2	4.078E-1	5.161E-1	6.932E-2	2.167E-1	7.353E-2	3.138E-1	9.994E-1	3.332E-1	8.333E-1	1.142E-1	7.841E-1	6.224E-1	9.675E-2
475	N/A	N/A	'HVVVAT-TR------------G-S-------------------------V	0.7462507498500298	Y	N/A	N/A	N/A	N/A	N/A	N/A	N/A	N/A	N/A	N/A	N/A	N/A	N/A	N/A	N/A	N/A	N/A	N/A	N/A	N/A	N/A	N/A	N/A	N/A	N/A	N/A	N/A	N/A	N/A	N/A	N/A	N/A	N/A	N/A	N/A	N/A	N/A	N/A	N/A	N/A	N/A	N/A	N/A	N/A
476	N/A	N/A	'GASKHA-GS------------G-R-------------------------T	0.7462507498500298	Y	N/A	N/A	N/A	N/A	N/A	N/A	N/A	N/A	N/A	N/A	N/A	N/A	N/A	N/A	N/A	N/A	N/A	N/A	N/A	N/A	N/A	N/A	N/A	N/A	N/A	N/A	N/A	N/A	N/A	N/A	N/A	N/A	N/A	N/A	N/A	N/A	N/A	N/A	N/A	N/A	N/A	N/A	N/A	N/A
477	N/A	N/A	'NDDSNG-RI------------Q-F-------------------------N	0.7462507498500298	Y	N/A	N/A	N/A	N/A	N/A	N/A	N/A	N/A	N/A	N/A	N/A	N/A	N/A	N/A	N/A	N/A	N/A	N/A	N/A	N/A	N/A	N/A	N/A	N/A	N/A	N/A	N/A	N/A	N/A	N/A	N/A	N/A	N/A	N/A	N/A	N/A	N/A	N/A	N/A	N/A	N/A	N/A	N/A	N/A
478	N/A	N/A	'KKVNVA-LR------------S-E-------------------------T	0.7462507498500298	Y	N/A	N/A	N/A	N/A	N/A	N/A	N/A	N/A	N/A	N/A	N/A	N/A	N/A	N/A	N/A	N/A	N/A	N/A	N/A	N/A	N/A	N/A	N/A	N/A	N/A	N/A	N/A	N/A	N/A	N/A	N/A	N/A	N/A	N/A	N/A	N/A	N/A	N/A	N/A	N/A	N/A	N/A	N/A	N/A
479	N/A	N/A	'EKGAHF-SL------------P-S-------------------------T	0.7462507498500298	Y	N/A	N/A	N/A	N/A	N/A	N/A	N/A	N/A	N/A	N/A	N/A	N/A	N/A	N/A	N/A	N/A	N/A	N/A	N/A	N/A	N/A	N/A	N/A	N/A	N/A	N/A	N/A	N/A	N/A	N/A	N/A	N/A	N/A	N/A	N/A	N/A	N/A	N/A	N/A	N/A	N/A	N/A	N/A	N/A
480	N/A	N/A	'VLEDLQ-AT------------L-E-------------------------G	0.7462507498500298	Y	N/A	N/A	N/A	N/A	N/A	N/A	N/A	N/A	N/A	N/A	N/A	N/A	N/A	N/A	N/A	N/A	N/A	N/A	N/A	N/A	N/A	N/A	N/A	N/A	N/A	N/A	N/A	N/A	N/A	N/A	N/A	N/A	N/A	N/A	N/A	N/A	N/A	N/A	N/A	N/A	N/A	N/A	N/A	N/A
481	N/A	N/A	'PDDSAR-SP------------D-P-------------------------V	0.7462507498500298	Y	N/A	N/A	N/A	N/A	N/A	N/A	N/A	N/A	N/A	N/A	N/A	N/A	N/A	N/A	N/A	N/A	N/A	N/A	N/A	N/A	N/A	N/A	N/A	N/A	N/A	N/A	N/A	N/A	N/A	N/A	N/A	N/A	N/A	N/A	N/A	N/A	N/A	N/A	N/A	N/A	N/A	N/A	N/A	N/A
482	N/A	N/A	'ATRTLA-PT------------S-D-------------------------T	0.7462507498500298	Y	N/A	N/A	N/A	N/A	N/A	N/A	N/A	N/A	N/A	N/A	N/A	N/A	N/A	N/A	N/A	N/A	N/A	N/A	N/A	N/A	N/A	N/A	N/A	N/A	N/A	N/A	N/A	N/A	N/A	N/A	N/A	N/A	N/A	N/A	N/A	N/A	N/A	N/A	N/A	N/A	N/A	N/A	N/A	N/A
483	N/A	N/A	'HKGHTG-SG------------S-E-------------------------G	0.7462507498500298	Y	N/A	N/A	N/A	N/A	N/A	N/A	N/A	N/A	N/A	N/A	N/A	N/A	N/A	N/A	N/A	N/A	N/A	N/A	N/A	N/A	N/A	N/A	N/A	N/A	N/A	N/A	N/A	N/A	N/A	N/A	N/A	N/A	N/A	N/A	N/A	N/A	N/A	N/A	N/A	N/A	N/A	N/A	N/A	N/A
484	N/A	N/A	'ANESDS-PS------------Q-A-------------------------L	0.7462507498500298	Y	N/A	N/A	N/A	N/A	N/A	N/A	N/A	N/A	N/A	N/A	N/A	N/A	N/A	N/A	N/A	N/A	N/A	N/A	N/A	N/A	N/A	N/A	N/A	N/A	N/A	N/A	N/A	N/A	N/A	N/A	N/A	N/A	N/A	N/A	N/A	N/A	N/A	N/A	N/A	N/A	N/A	N/A	N/A	N/A
485	N/A	N/A	'STGGVI-SS------------L-L-------------------------S	0.7462507498500298	Y	N/A	N/A	N/A	N/A	N/A	N/A	N/A	N/A	N/A	N/A	N/A	N/A	N/A	N/A	N/A	N/A	N/A	N/A	N/A	N/A	N/A	N/A	N/A	N/A	N/A	N/A	N/A	N/A	N/A	N/A	N/A	N/A	N/A	N/A	N/A	N/A	N/A	N/A	N/A	N/A	N/A	N/A	N/A	N/A
486	N/A	N/A	'STESSVSSS------------N-A-------------------------G	0.7246550689862026	Y	N/A	N/A	N/A	N/A	N/A	N/A	N/A	N/A	N/A	N/A	N/A	N/A	N/A	N/A	N/A	N/A	N/A	N/A	N/A	N/A	N/A	N/A	N/A	N/A	N/A	N/A	N/A	N/A	N/A	N/A	N/A	N/A	N/A	N/A	N/A	N/A	N/A	N/A	N/A	N/A	N/A	N/A	N/A	N/A
487	N/A	N/A	'KTQEQRAAA------------L-E-------------------------I	0.7246550689862026	Y	N/A	N/A	N/A	N/A	N/A	N/A	N/A	N/A	N/A	N/A	N/A	N/A	N/A	N/A	N/A	N/A	N/A	N/A	N/A	N/A	N/A	N/A	N/A	N/A	N/A	N/A	N/A	N/A	N/A	N/A	N/A	N/A	N/A	N/A	N/A	N/A	N/A	N/A	N/A	N/A	N/A	N/A	N/A	N/A
488	N/A	N/A	'IEEQDALLL------------N-E-------------------------A	0.7246550689862026	Y	N/A	N/A	N/A	N/A	N/A	N/A	N/A	N/A	N/A	N/A	N/A	N/A	N/A	N/A	N/A	N/A	N/A	N/A	N/A	N/A	N/A	N/A	N/A	N/A	N/A	N/A	N/A	N/A	N/A	N/A	N/A	N/A	N/A	N/A	N/A	N/A	N/A	N/A	N/A	N/A	N/A	N/A	N/A	N/A
489	N/A	N/A	'TLSEEMQSS------------G-I-------------------------G	0.7246550689862026	Y	N/A	N/A	N/A	N/A	N/A	N/A	N/A	N/A	N/A	N/A	N/A	N/A	N/A	N/A	N/A	N/A	N/A	N/A	N/A	N/A	N/A	N/A	N/A	N/A	N/A	N/A	N/A	N/A	N/A	N/A	N/A	N/A	N/A	N/A	N/A	N/A	N/A	N/A	N/A	N/A	N/A	N/A	N/A	N/A
490	N/A	N/A	'NPIQQSRRR------------H-G-------------------------I	0.7246550689862026	Y	N/A	N/A	N/A	N/A	N/A	N/A	N/A	N/A	N/A	N/A	N/A	N/A	N/A	N/A	N/A	N/A	N/A	N/A	N/A	N/A	N/A	N/A	N/A	N/A	N/A	N/A	N/A	N/A	N/A	N/A	N/A	N/A	N/A	N/A	N/A	N/A	N/A	N/A	N/A	N/A	N/A	N/A	N/A	N/A
491	N/A	N/A	'ATPSHQAAA------------H-R-KVKHHRHKQQQ-R-----------A	0.5967806438712258	Y	N/A	N/A	N/A	N/A	N/A	N/A	N/A	N/A	N/A	N/A	N/A	N/A	N/A	N/A	N/A	N/A	N/A	N/A	N/A	N/A	N/A	N/A	N/A	N/A	N/A	N/A	N/A	N/A	N/A	N/A	N/A	N/A	N/A	N/A	N/A	N/A	N/A	N/A	N/A	N/A	N/A	N/A	N/A	N/A
492	N/A	N/A	'IIDEARSSG------------R-SKNLRRRKRKKKK-K-----------A	0.5762847430513898	Y	N/A	N/A	N/A	N/A	N/A	N/A	N/A	N/A	N/A	N/A	N/A	N/A	N/A	N/A	N/A	N/A	N/A	N/A	N/A	N/A	N/A	N/A	N/A	N/A	N/A	N/A	N/A	N/A	N/A	N/A	N/A	N/A	N/A	N/A	N/A	N/A	N/A	N/A	N/A	N/A	N/A	N/A	N/A	N/A
493	N/A	N/A	'AIVPQVSSS------------N-RTTTTTTITTTTT-T-----------A	0.5762847430513898	Y	N/A	N/A	N/A	N/A	N/A	N/A	N/A	N/A	N/A	N/A	N/A	N/A	N/A	N/A	N/A	N/A	N/A	N/A	N/A	N/A	N/A	N/A	N/A	N/A	N/A	N/A	N/A	N/A	N/A	N/A	N/A	N/A	N/A	N/A	N/A	N/A	N/A	N/A	N/A	N/A	N/A	N/A	N/A	N/A
494	N/A	N/A	'RMHEAVMMM------------F-RYFFFFFFFFYFF-F------------	0.5950809838032394	Y	N/A	N/A	N/A	N/A	N/A	N/A	N/A	N/A	N/A	N/A	N/A	N/A	N/A	N/A	N/A	N/A	N/A	N/A	N/A	N/A	N/A	N/A	N/A	N/A	N/A	N/A	N/A	N/A	N/A	N/A	N/A	N/A	N/A	N/A	N/A	N/A	N/A	N/A	N/A	N/A	N/A	N/A	N/A	N/A
495	N/A	N/A	'IDTDRNMMM------------S-T--------------------------	0.7434513097380522	Y	N/A	N/A	N/A	N/A	N/A	N/A	N/A	N/A	N/A	N/A	N/A	N/A	N/A	N/A	N/A	N/A	N/A	N/A	N/A	N/A	N/A	N/A	N/A	N/A	N/A	N/A	N/A	N/A	N/A	N/A	N/A	N/A	N/A	N/A	N/A	N/A	N/A	N/A	N/A	N/A	N/A	N/A	N/A	N/A
496	N/A	N/A	'SDPSELKRR------------A-R--------------------------	0.7434513097380522	Y	N/A	N/A	N/A	N/A	N/A	N/A	N/A	N/A	N/A	N/A	N/A	N/A	N/A	N/A	N/A	N/A	N/A	N/A	N/A	N/A	N/A	N/A	N/A	N/A	N/A	N/A	N/A	N/A	N/A	N/A	N/A	N/A	N/A	N/A	N/A	N/A	N/A	N/A	N/A	N/A	N/A	N/A	N/A	N/A
497	N/A	N/A	'NTNLRSSMM------------D-S--------------------------	0.7434513097380522	Y	N/A	N/A	N/A	N/A	N/A	N/A	N/A	N/A	N/A	N/A	N/A	N/A	N/A	N/A	N/A	N/A	N/A	N/A	N/A	N/A	N/A	N/A	N/A	N/A	N/A	N/A	N/A	N/A	N/A	N/A	N/A	N/A	N/A	N/A	N/A	N/A	N/A	N/A	N/A	N/A	N/A	N/A	N/A	N/A
498	N/A	N/A	'RLVNAGMVM------------Q-N--------------------------	0.7434513097380522	Y	N/A	N/A	N/A	N/A	N/A	N/A	N/A	N/A	N/A	N/A	N/A	N/A	N/A	N/A	N/A	N/A	N/A	N/A	N/A	N/A	N/A	N/A	N/A	N/A	N/A	N/A	N/A	N/A	N/A	N/A	N/A	N/A	N/A	N/A	N/A	N/A	N/A	N/A	N/A	N/A	N/A	N/A	N/A	N/A
499	N/A	N/A	'VVGDCESSS------------D-L--------------------------	0.7434513097380522	Y	N/A	N/A	N/A	N/A	N/A	N/A	N/A	N/A	N/A	N/A	N/A	N/A	N/A	N/A	N/A	N/A	N/A	N/A	N/A	N/A	N/A	N/A	N/A	N/A	N/A	N/A	N/A	N/A	N/A	N/A	N/A	N/A	N/A	N/A	N/A	N/A	N/A	N/A	N/A	N/A	N/A	N/A	N/A	N/A
500	N/A	N/A	'ASALRSQQQ------------N-E--------------------------	0.7434513097380522	Y	N/A	N/A	N/A	N/A	N/A	N/A	N/A	N/A	N/A	N/A	N/A	N/A	N/A	N/A	N/A	N/A	N/A	N/A	N/A	N/A	N/A	N/A	N/A	N/A	N/A	N/A	N/A	N/A	N/A	N/A	N/A	N/A	N/A	N/A	N/A	N/A	N/A	N/A	N/A	N/A	N/A	N/A	N/A	N/A
501	N/A	N/A	'GSSDQDRRR------------I-R--------------------------	0.7434513097380522	Y	N/A	N/A	N/A	N/A	N/A	N/A	N/A	N/A	N/A	N/A	N/A	N/A	N/A	N/A	N/A	N/A	N/A	N/A	N/A	N/A	N/A	N/A	N/A	N/A	N/A	N/A	N/A	N/A	N/A	N/A	N/A	N/A	N/A	N/A	N/A	N/A	N/A	N/A	N/A	N/A	N/A	N/A	N/A	N/A
502	N/A	N/A	'TEAVPVVVV------------R-S--------------------------	0.7434513097380522	Y	N/A	N/A	N/A	N/A	N/A	N/A	N/A	N/A	N/A	N/A	N/A	N/A	N/A	N/A	N/A	N/A	N/A	N/A	N/A	N/A	N/A	N/A	N/A	N/A	N/A	N/A	N/A	N/A	N/A	N/A	N/A	N/A	N/A	N/A	N/A	N/A	N/A	N/A	N/A	N/A	N/A	N/A	N/A	N/A
503	N/A	N/A	'GETSHAVVV------------N-T--------------------------	0.7434513097380522	Y	N/A	N/A	N/A	N/A	N/A	N/A	N/A	N/A	N/A	N/A	N/A	N/A	N/A	N/A	N/A	N/A	N/A	N/A	N/A	N/A	N/A	N/A	N/A	N/A	N/A	N/A	N/A	N/A	N/A	N/A	N/A	N/A	N/A	N/A	N/A	N/A	N/A	N/A	N/A	N/A	N/A	N/A	N/A	N/A
504	N/A	N/A	'DAPTGDNNN------------V-D--------------------------	0.7434513097380522	Y	N/A	N/A	N/A	N/A	N/A	N/A	N/A	N/A	N/A	N/A	N/A	N/A	N/A	N/A	N/A	N/A	N/A	N/A	N/A	N/A	N/A	N/A	N/A	N/A	N/A	N/A	N/A	N/A	N/A	N/A	N/A	N/A	N/A	N/A	N/A	N/A	N/A	N/A	N/A	N/A	N/A	N/A	N/A	N/A
505	N/A	N/A	'KPGHVQLLL------------P-D--------------------------	0.7434513097380522	Y	N/A	N/A	N/A	N/A	N/A	N/A	N/A	N/A	N/A	N/A	N/A	N/A	N/A	N/A	N/A	N/A	N/A	N/A	N/A	N/A	N/A	N/A	N/A	N/A	N/A	N/A	N/A	N/A	N/A	N/A	N/A	N/A	N/A	N/A	N/A	N/A	N/A	N/A	N/A	N/A	N/A	N/A	N/A	N/A
506	N/A	N/A	'RTSLGRSSS------------S-D--------------------------	0.7434513097380522	Y	N/A	N/A	N/A	N/A	N/A	N/A	N/A	N/A	N/A	N/A	N/A	N/A	N/A	N/A	N/A	N/A	N/A	N/A	N/A	N/A	N/A	N/A	N/A	N/A	N/A	N/A	N/A	N/A	N/A	N/A	N/A	N/A	N/A	N/A	N/A	N/A	N/A	N/A	N/A	N/A	N/A	N/A	N/A	N/A
507	N/A	N/A	'DSIRASNNN------------R-V--------------------------	0.7434513097380522	Y	N/A	N/A	N/A	N/A	N/A	N/A	N/A	N/A	N/A	N/A	N/A	N/A	N/A	N/A	N/A	N/A	N/A	N/A	N/A	N/A	N/A	N/A	N/A	N/A	N/A	N/A	N/A	N/A	N/A	N/A	N/A	N/A	N/A	N/A	N/A	N/A	N/A	N/A	N/A	N/A	N/A	N/A	N/A	N/A
508	N/A	N/A	'DHHGRSEEE------------K-S--------------------------	0.7434513097380522	Y	N/A	N/A	N/A	N/A	N/A	N/A	N/A	N/A	N/A	N/A	N/A	N/A	N/A	N/A	N/A	N/A	N/A	N/A	N/A	N/A	N/A	N/A	N/A	N/A	N/A	N/A	N/A	N/A	N/A	N/A	N/A	N/A	N/A	N/A	N/A	N/A	N/A	N/A	N/A	N/A	N/A	N/A	N/A	N/A
509	N/A	N/A	'QNLNRRPPP------------N-R--------------------------	0.7434513097380522	Y	N/A	N/A	N/A	N/A	N/A	N/A	N/A	N/A	N/A	N/A	N/A	N/A	N/A	N/A	N/A	N/A	N/A	N/A	N/A	N/A	N/A	N/A	N/A	N/A	N/A	N/A	N/A	N/A	N/A	N/A	N/A	N/A	N/A	N/A	N/A	N/A	N/A	N/A	N/A	N/A	N/A	N/A	N/A	N/A
510	N/A	N/A	'SQTSHYEEE------------I-C--------------------------	0.7434513097380522	Y	N/A	N/A	N/A	N/A	N/A	N/A	N/A	N/A	N/A	N/A	N/A	N/A	N/A	N/A	N/A	N/A	N/A	N/A	N/A	N/A	N/A	N/A	N/A	N/A	N/A	N/A	N/A	N/A	N/A	N/A	N/A	N/A	N/A	N/A	N/A	N/A	N/A	N/A	N/A	N/A	N/A	N/A	N/A	N/A
511	N/A	N/A	'ELPSAHVVL------------Y-R--------------------------	0.7434513097380522	Y	N/A	N/A	N/A	N/A	N/A	N/A	N/A	N/A	N/A	N/A	N/A	N/A	N/A	N/A	N/A	N/A	N/A	N/A	N/A	N/A	N/A	N/A	N/A	N/A	N/A	N/A	N/A	N/A	N/A	N/A	N/A	N/A	N/A	N/A	N/A	N/A	N/A	N/A	N/A	N/A	N/A	N/A	N/A	N/A
512	N/A	N/A	'KSETASVIV------------E-D--------------------------	0.7434513097380522	Y	N/A	N/A	N/A	N/A	N/A	N/A	N/A	N/A	N/A	N/A	N/A	N/A	N/A	N/A	N/A	N/A	N/A	N/A	N/A	N/A	N/A	N/A	N/A	N/A	N/A	N/A	N/A	N/A	N/A	N/A	N/A	N/A	N/A	N/A	N/A	N/A	N/A	N/A	N/A	N/A	N/A	N/A	N/A	N/A
513	N/A	N/A	'EPPLPREEE------------Q-V--------------------------	0.7434513097380522	Y	N/A	N/A	N/A	N/A	N/A	N/A	N/A	N/A	N/A	N/A	N/A	N/A	N/A	N/A	N/A	N/A	N/A	N/A	N/A	N/A	N/A	N/A	N/A	N/A	N/A	N/A	N/A	N/A	N/A	N/A	N/A	N/A	N/A	N/A	N/A	N/A	N/A	N/A	N/A	N/A	N/A	N/A	N/A	N/A
514	N/A	N/A	'QSARPSQSQ------------T-A--------------------------	0.7434513097380522	Y	N/A	N/A	N/A	N/A	N/A	N/A	N/A	N/A	N/A	N/A	N/A	N/A	N/A	N/A	N/A	N/A	N/A	N/A	N/A	N/A	N/A	N/A	N/A	N/A	N/A	N/A	N/A	N/A	N/A	N/A	N/A	N/A	N/A	N/A	N/A	N/A	N/A	N/A	N/A	N/A	N/A	N/A	N/A	N/A
515	N/A	N/A	'LVQEHRSVT------------I-R--------------------------	0.7434513097380522	Y	N/A	N/A	N/A	N/A	N/A	N/A	N/A	N/A	N/A	N/A	N/A	N/A	N/A	N/A	N/A	N/A	N/A	N/A	N/A	N/A	N/A	N/A	N/A	N/A	N/A	N/A	N/A	N/A	N/A	N/A	N/A	N/A	N/A	N/A	N/A	N/A	N/A	N/A	N/A	N/A	N/A	N/A	N/A	N/A
516	N/A	N/A	'GTNSPDIML------------S-L--------------------------	0.7434513097380522	Y	N/A	N/A	N/A	N/A	N/A	N/A	N/A	N/A	N/A	N/A	N/A	N/A	N/A	N/A	N/A	N/A	N/A	N/A	N/A	N/A	N/A	N/A	N/A	N/A	N/A	N/A	N/A	N/A	N/A	N/A	N/A	N/A	N/A	N/A	N/A	N/A	N/A	N/A	N/A	N/A	N/A	N/A	N/A	N/A
517	N/A	N/A	'LSGNRSLRR------------E-R--------------------------	0.7434513097380522	Y	N/A	N/A	N/A	N/A	N/A	N/A	N/A	N/A	N/A	N/A	N/A	N/A	N/A	N/A	N/A	N/A	N/A	N/A	N/A	N/A	N/A	N/A	N/A	N/A	N/A	N/A	N/A	N/A	N/A	N/A	N/A	N/A	N/A	N/A	N/A	N/A	N/A	N/A	N/A	N/A	N/A	N/A	N/A	N/A
518	N/A	N/A	'AFSQLSRQR------------D-P--------------------------	0.7434513097380522	Y	N/A	N/A	N/A	N/A	N/A	N/A	N/A	N/A	N/A	N/A	N/A	N/A	N/A	N/A	N/A	N/A	N/A	N/A	N/A	N/A	N/A	N/A	N/A	N/A	N/A	N/A	N/A	N/A	N/A	N/A	N/A	N/A	N/A	N/A	N/A	N/A	N/A	N/A	N/A	N/A	N/A	N/A	N/A	N/A
519	N/A	N/A	'PNVLGSEKK------------I-P--------------------------	0.7434513097380522	Y	N/A	N/A	N/A	N/A	N/A	N/A	N/A	N/A	N/A	N/A	N/A	N/A	N/A	N/A	N/A	N/A	N/A	N/A	N/A	N/A	N/A	N/A	N/A	N/A	N/A	N/A	N/A	N/A	N/A	N/A	N/A	N/A	N/A	N/A	N/A	N/A	N/A	N/A	N/A	N/A	N/A	N/A	N/A	N/A
520	N/A	N/A	'VVSHLEESS------------F-L--------------------------	0.7434513097380522	Y	N/A	N/A	N/A	N/A	N/A	N/A	N/A	N/A	N/A	N/A	N/A	N/A	N/A	N/A	N/A	N/A	N/A	N/A	N/A	N/A	N/A	N/A	N/A	N/A	N/A	N/A	N/A	N/A	N/A	N/A	N/A	N/A	N/A	N/A	N/A	N/A	N/A	N/A	N/A	N/A	N/A	N/A	N/A	N/A
521	N/A	N/A	'KSENGRSVS------------Q-A--------------------------	0.7434513097380522	Y	N/A	N/A	N/A	N/A	N/A	N/A	N/A	N/A	N/A	N/A	N/A	N/A	N/A	N/A	N/A	N/A	N/A	N/A	N/A	N/A	N/A	N/A	N/A	N/A	N/A	N/A	N/A	N/A	N/A	N/A	N/A	N/A	N/A	N/A	N/A	N/A	N/A	N/A	N/A	N/A	N/A	N/A	N/A	N/A
522	N/A	N/A	'SPGSLPQLL------------N-A--------------------------	0.7434513097380522	Y	N/A	N/A	N/A	N/A	N/A	N/A	N/A	N/A	N/A	N/A	N/A	N/A	N/A	N/A	N/A	N/A	N/A	N/A	N/A	N/A	N/A	N/A	N/A	N/A	N/A	N/A	N/A	N/A	N/A	N/A	N/A	N/A	N/A	N/A	N/A	N/A	N/A	N/A	N/A	N/A	N/A	N/A	N/A	N/A
523	N/A	N/A	'HRLPALRKK------------E-A--------------------------	0.7434513097380522	Y	N/A	N/A	N/A	N/A	N/A	N/A	N/A	N/A	N/A	N/A	N/A	N/A	N/A	N/A	N/A	N/A	N/A	N/A	N/A	N/A	N/A	N/A	N/A	N/A	N/A	N/A	N/A	N/A	N/A	N/A	N/A	N/A	N/A	N/A	N/A	N/A	N/A	N/A	N/A	N/A	N/A	N/A	N/A	N/A
524	N/A	N/A	'GIESGNSQT------------G-A--------------------------	0.7434513097380522	Y	N/A	N/A	N/A	N/A	N/A	N/A	N/A	N/A	N/A	N/A	N/A	N/A	N/A	N/A	N/A	N/A	N/A	N/A	N/A	N/A	N/A	N/A	N/A	N/A	N/A	N/A	N/A	N/A	N/A	N/A	N/A	N/A	N/A	N/A	N/A	N/A	N/A	N/A	N/A	N/A	N/A	N/A	N/A	N/A
525	N/A	N/A	'SNGKRPAAA------------P-G--------------------------	0.7434513097380522	Y	N/A	N/A	N/A	N/A	N/A	N/A	N/A	N/A	N/A	N/A	N/A	N/A	N/A	N/A	N/A	N/A	N/A	N/A	N/A	N/A	N/A	N/A	N/A	N/A	N/A	N/A	N/A	N/A	N/A	N/A	N/A	N/A	N/A	N/A	N/A	N/A	N/A	N/A	N/A	N/A	N/A	N/A	N/A	N/A
526	2.25	7.405E-1	'SRSSPTRRR------------V-VIMVMMMIIIIVI-I-S-STS-----A	0.4919016196760646	N	1E0	1E0	1E0	1E0	1E0	1E0	2.94	1.53	3.86	3.97	2.25	2.25	1.88	1.97	2.93	2.36	2.17	1.65	3.92	2.02	3.19	1.75	2.01	2.08	3.73	2.61	4.174E-1	9.825E-1	1.642E-1	1.464E-1	7.407E-1	7.404E-1	9.029E-1	8.698E-1	4.2E-1	6.88E-1	7.826E-1	9.64E-1	1.543E-1	8.491E-1	3.251E-1	9.427E-1	8.523E-1	8.234E-1
527	3.05	3.738E-1	'HNIIDLLML------------T-SVVVVVVVVVIVV-V-H-KMM-----A	0.4919016196760646	N	1E0	1E0	1E0	1E0	1E0	1E0	4.50	2.61	4.76	4.82	2.69	4.53	2.04	1.41	3.66	2.64	3.23	2.23	8.85	1.92	4.39	3.03	2.87	1.80	4.83	3.07	8.644E-2	5.606E-1	6.668E-2	6.325E-2	5.269E-1	8.383E-2	8.398E-1	9.925E-1	2.016E-1	5.498E-1	3.125E-1	7.513E-1	2.71E-3	8.885E-1	9.628E-2	3.819E-1	4.45E-1	9.27E-1
528	2.68	5.293E-1	'LANTPSDDE------------L-AVLVILLLLLLLL-L-L-AAA-----N	0.4919016196760646	N	1E0	1E0	1E0	1E0	1E0	1E0	2.56	2.22	4.46	3.98	2.18	3.06	2.76	1.74	4.00	1.63	2.00	1.80	3.47	1.92	4.84	2.60	2.99	2.33	3.92	3.10	5.873E-1	7.561E-1	8.996E-2	1.449E-1	7.785E-1	3.703E-1	4.923E-1	9.454E-1	1.423E-1	9.681E-1	8.59E-1	9.285E-1	2.442E-1	8.873E-1	6.181E-2	5.688E-1	3.963E-1	7.001E-1
529	3.24	3.087E-1	'KINKSTAEG--R---------R-DNNSSNNNNNNNN-N-M-QQQ-----Q	0.4673065386922613	N	1E0	1E0	1E0	1E0	1E0	1E0	3.67	3.69	3.27	3.52	3.18	2.77	2.04	3.96	2.18	3.22	2.31	1.22	6.40	1.52	2.80	2.01	3.27	4.76	3.76	3.89	1.986E-1	1.945E-1	3.008E-1	2.336E-1	3.287E-1	4.869E-1	8.416E-1	1.49E-1	7.756E-1	3.157E-1	7.129E-1	9.989E-1	1.558E-2	9.835E-1	4.753E-1	8.537E-1	3.018E-1	6.689E-2
530	2.99	3.948E-1	'TSSNPYPPP--N---------E-SDKKKKKKKKKRK-K-K-RRR-----Q	0.4673065386922613	N	9.581E-1	1E0	1E0	1E0	1E0	1E0	5.40	5.51	2.39	2.65	5.83	3.17	2.10	7.98	1.54	7.44	4.45	1.55	3.65	1.97	2.36	2.30	2.47	7.65	3.47	2.80	3.678E-2	3.339E-2	6.714E-1	5.422E-1	2.524E-2	3.308E-1	8.135E-1	4.812E-3	9.806E-1	7.007E-3	9.045E-2	9.8E-1	2.034E-1	8.685E-1	6.883E-1	7.189E-1	6.32E-1	6.04E-3
531	3.98	1.457E-1	'PPRASAPPP--Q---------S-GQSGGSGQGGGGG-G-S-AAA-----G	0.4673065386922613	N	1E0	1E0	1E0	9.876E-1	1E0	9.97E-1	2.62	3.80	7.23	7.24	4.14	1.68	3.73	5.37	5.52	4.51	2.75	1.94	3.48	2.87	6.78	1.97	3.72	5.64	5.06	5.11	5.566E-1	1.74E-1	8.187E-3	8.128E-3	1.23E-1	9.588E-1	1.885E-1	3.782E-2	3.312E-2	8.498E-2	4.972E-1	8.814E-1	2.427E-1	4.462E-1	1.15E-2	8.704E-1	1.902E-1	2.977E-2
532	2.85	4.552E-1	'VDKLGDSST--Q---------N-TGRKKRRKRKNKK-K-R-RRR-----K	0.4673065386922613	N	1E0	1E0	1E0	1E0	1E0	1E0	3.96	3.16	2.76	3.88	2.66	2.65	1.87	3.33	1.51	2.93	2.50	1.64	6.58	2.09	1.79	1.93	2.93	4.06	3.26	3.35	1.478E-1	3.347E-1	4.926E-1	1.605E-1	5.403E-1	5.448E-1	9.06E-1	2.826E-1	9.841E-1	4.199E-1	6.181E-1	9.665E-1	1.345E-2	8.18E-1	9.304E-1	8.864E-1	4.208E-1	1.335E-1
533	2.70	5.195E-1	'KSKNPELLL--E---------D-GSTDDTTTTATTT-T-H-TTT-----P	0.4673065386922613	N	1E0	1E0	1E0	1E0	1E0	1E0	3.22	2.45	2.56	2.62	3.23	2.78	1.97	3.49	2.60	3.55	2.46	1.22	3.40	1.70	3.22	2.00	2.17	3.40	4.37	2.94	3.174E-1	6.438E-1	5.894E-1	5.597E-1	3.126E-1	4.821E-1	8.678E-1	2.396E-1	5.658E-1	2.258E-1	6.385E-1	9.989E-1	2.628E-1	9.529E-1	3.153E-1	8.555E-1	7.795E-1	2.634E-1
534	N/A	N/A	'EYPINPPPP--E---------Y-D----I----------V-MMM-----L	0.6076784643071386	Y	N/A	N/A	N/A	N/A	N/A	N/A	N/A	N/A	N/A	N/A	N/A	N/A	N/A	N/A	N/A	N/A	N/A	N/A	N/A	N/A	N/A	N/A	N/A	N/A	N/A	N/A	N/A	N/A	N/A	N/A	N/A	N/A	N/A	N/A	N/A	N/A	N/A	N/A	N/A	N/A	N/A	N/A	N/A	N/A
535	N/A	N/A	'YESFTYSAA--L---------F-S----S----------V-AAA-----N	0.6076784643071386	Y	N/A	N/A	N/A	N/A	N/A	N/A	N/A	N/A	N/A	N/A	N/A	N/A	N/A	N/A	N/A	N/A	N/A	N/A	N/A	N/A	N/A	N/A	N/A	N/A	N/A	N/A	N/A	N/A	N/A	N/A	N/A	N/A	N/A	N/A	N/A	N/A	N/A	N/A	N/A	N/A	N/A	N/A	N/A	N/A
536	2.39	6.722E-1	'PLPQPYLMM--PPP-------E-GIIIIRIIIIILI-I-K-LIL-----L	0.4207158568286341	N	1E0	1E0	1E0	1E0	1E0	1E0	3.05	2.44	4.88	4.38	1.90	4.10	2.31	1.35	3.67	1.48	1.83	2.23	1.94	1.88	4.78	3.32	3.05	1.85	3.69	2.34	3.758E-1	6.494E-1	5.943E-2	9.668E-2	8.969E-1	1.28E-1	7.107E-1	9.958E-1	1.988E-1	9.877E-1	9.191E-1	7.501E-1	8.812E-1	9.014E-1	6.544E-2	2.844E-1	3.746E-1	9.111E-1
537	2.44	6.453E-1	'SEKDISPMA--YYY-------F-SFFFFFSFFFFFF-F-F-YYY-----A	0.4207158568286341	N	1E0	1E0	1E0	1E0	1E0	1E0	3.65	2.09	4.45	4.15	1.29	2.63	2.45	2.12	3.86	2.44	2.19	1.97	4.54	2.07	4.66	2.15	2.40	2.57	2.57	2.13	2.037E-1	8.194E-1	9.043E-2	1.223E-1	9.977E-1	5.535E-1	6.431E-1	8.053E-1	1.638E-1	6.475E-1	7.728E-1	8.678E-1	8.266E-2	8.259E-1	7.337E-2	7.922E-1	6.675E-1	5.831E-1
538	2.66	5.394E-1	'FSFKDRGED--PPP-------R-ARRRR-RRRRRRR-R-R-NNN-----A	0.4287142571485701	N	1E0	1E0	1E0	1E0	1E0	1E0	3.12	3.14	2.08	2.51	2.74	2.57	2.14	3.75	1.30	3.15	2.03	1.52	3.43	1.88	1.73	2.20	2.88	4.17	3.05	3.05	3.483E-1	3.428E-1	8.209E-1	6.144E-1	5.013E-1	5.801E-1	7.965E-1	1.839E-1	9.973E-1	3.374E-1	8.458E-1	9.83E-1	2.541E-1	9.018E-1	9.461E-1	7.652E-1	4.418E-1	1.202E-1
539	2.45	6.411E-1	'MVFQEAYYY--GAA-------E-EFFFF-FFFFFFF-F-S-PPP-----L	0.4287142571485701	N	1E0	1E0	1E0	1E0	1E0	1E0	2.70	2.00	4.29	3.84	1.45	2.44	2.66	2.18	3.97	2.11	1.59	1.79	3.05	1.87	4.87	2.11	2.47	2.56	2.69	2.36	5.199E-1	8.585E-1	1.064E-1	1.674E-1	9.898E-1	6.485E-1	5.408E-1	7.786E-1	1.472E-1	8.114E-1	9.738E-1	9.308E-1	3.736E-1	9.054E-1	6.035E-2	8.097E-1	6.338E-1	5.854E-1
540	N/A	N/A	'ENHDLTAAA------------D-I---------------Y-III-----T	0.6402719456108777	Y	N/A	N/A	N/A	N/A	N/A	N/A	N/A	N/A	N/A	N/A	N/A	N/A	N/A	N/A	N/A	N/A	N/A	N/A	N/A	N/A	N/A	N/A	N/A	N/A	N/A	N/A	N/A	N/A	N/A	N/A	N/A	N/A	N/A	N/A	N/A	N/A	N/A	N/A	N/A	N/A	N/A	N/A	N/A	N/A
541	N/A	N/A	'AIHEHTHHH------------S-Q---------------L-PPP-----L	0.6402719456108777	Y	N/A	N/A	N/A	N/A	N/A	N/A	N/A	N/A	N/A	N/A	N/A	N/A	N/A	N/A	N/A	N/A	N/A	N/A	N/A	N/A	N/A	N/A	N/A	N/A	N/A	N/A	N/A	N/A	N/A	N/A	N/A	N/A	N/A	N/A	N/A	N/A	N/A	N/A	N/A	N/A	N/A	N/A	N/A	N/A
542	N/A	N/A	'GRLAPSDDD------------E-V---------------R-VVV-----A	0.6402719456108777	Y	N/A	N/A	N/A	N/A	N/A	N/A	N/A	N/A	N/A	N/A	N/A	N/A	N/A	N/A	N/A	N/A	N/A	N/A	N/A	N/A	N/A	N/A	N/A	N/A	N/A	N/A	N/A	N/A	N/A	N/A	N/A	N/A	N/A	N/A	N/A	N/A	N/A	N/A	N/A	N/A	N/A	N/A	N/A	N/A
543	N/A	N/A	'GSSSTPAVI------------Y-D---------------Q-RKR-----A	0.6402719456108777	Y	N/A	N/A	N/A	N/A	N/A	N/A	N/A	N/A	N/A	N/A	N/A	N/A	N/A	N/A	N/A	N/A	N/A	N/A	N/A	N/A	N/A	N/A	N/A	N/A	N/A	N/A	N/A	N/A	N/A	N/A	N/A	N/A	N/A	N/A	N/A	N/A	N/A	N/A	N/A	N/A	N/A	N/A	N/A	N/A
544	N/A	N/A	'ENPTNAPAR------------Q-P---------------R-QQQ-----Q	0.6402719456108777	Y	N/A	N/A	N/A	N/A	N/A	N/A	N/A	N/A	N/A	N/A	N/A	N/A	N/A	N/A	N/A	N/A	N/A	N/A	N/A	N/A	N/A	N/A	N/A	N/A	N/A	N/A	N/A	N/A	N/A	N/A	N/A	N/A	N/A	N/A	N/A	N/A	N/A	N/A	N/A	N/A	N/A	N/A	N/A	N/A
545	N/A	N/A	'QSQLSESSG------------Q-L---------------A-NNN-----S	0.6402719456108777	Y	N/A	N/A	N/A	N/A	N/A	N/A	N/A	N/A	N/A	N/A	N/A	N/A	N/A	N/A	N/A	N/A	N/A	N/A	N/A	N/A	N/A	N/A	N/A	N/A	N/A	N/A	N/A	N/A	N/A	N/A	N/A	N/A	N/A	N/A	N/A	N/A	N/A	N/A	N/A	N/A	N/A	N/A	N/A	N/A
546	N/A	N/A	'SNKVIKTSS------------H-G-----------------CCC-----V	0.6704659068186362	Y	N/A	N/A	N/A	N/A	N/A	N/A	N/A	N/A	N/A	N/A	N/A	N/A	N/A	N/A	N/A	N/A	N/A	N/A	N/A	N/A	N/A	N/A	N/A	N/A	N/A	N/A	N/A	N/A	N/A	N/A	N/A	N/A	N/A	N/A	N/A	N/A	N/A	N/A	N/A	N/A	N/A	N/A	N/A	N/A
547	N/A	N/A	'FLEVNASEP------------R-I-----------------FLL-----A	0.6704659068186362	Y	N/A	N/A	N/A	N/A	N/A	N/A	N/A	N/A	N/A	N/A	N/A	N/A	N/A	N/A	N/A	N/A	N/A	N/A	N/A	N/A	N/A	N/A	N/A	N/A	N/A	N/A	N/A	N/A	N/A	N/A	N/A	N/A	N/A	N/A	N/A	N/A	N/A	N/A	N/A	N/A	N/A	N/A	N/A	N/A
548	N/A	N/A	'RSD-TASTA------------H-P-------------------------A	0.7469506098780242	Y	N/A	N/A	N/A	N/A	N/A	N/A	N/A	N/A	N/A	N/A	N/A	N/A	N/A	N/A	N/A	N/A	N/A	N/A	N/A	N/A	N/A	N/A	N/A	N/A	N/A	N/A	N/A	N/A	N/A	N/A	N/A	N/A	N/A	N/A	N/A	N/A	N/A	N/A	N/A	N/A	N/A	N/A	N/A	N/A
549	N/A	N/A	'LFK-LQLLK------------R-R-------------------------K	0.7469506098780242	Y	N/A	N/A	N/A	N/A	N/A	N/A	N/A	N/A	N/A	N/A	N/A	N/A	N/A	N/A	N/A	N/A	N/A	N/A	N/A	N/A	N/A	N/A	N/A	N/A	N/A	N/A	N/A	N/A	N/A	N/A	N/A	N/A	N/A	N/A	N/A	N/A	N/A	N/A	N/A	N/A	N/A	N/A	N/A	N/A
550	N/A	N/A	'SPD-PNDNT------------F-T-------------------------K	0.7469506098780242	Y	N/A	N/A	N/A	N/A	N/A	N/A	N/A	N/A	N/A	N/A	N/A	N/A	N/A	N/A	N/A	N/A	N/A	N/A	N/A	N/A	N/A	N/A	N/A	N/A	N/A	N/A	N/A	N/A	N/A	N/A	N/A	N/A	N/A	N/A	N/A	N/A	N/A	N/A	N/A	N/A	N/A	N/A	N/A	N/A
551	N/A	N/A	'PHQ-ITTEQ------------Q-T-------------------------R	0.7469506098780242	Y	N/A	N/A	N/A	N/A	N/A	N/A	N/A	N/A	N/A	N/A	N/A	N/A	N/A	N/A	N/A	N/A	N/A	N/A	N/A	N/A	N/A	N/A	N/A	N/A	N/A	N/A	N/A	N/A	N/A	N/A	N/A	N/A	N/A	N/A	N/A	N/A	N/A	N/A	N/A	N/A	N/A	N/A	N/A	N/A
552	N/A	N/A	'SYT-GF-AH------------K-T-------------------------A	0.7685462907418515	Y	N/A	N/A	N/A	N/A	N/A	N/A	N/A	N/A	N/A	N/A	N/A	N/A	N/A	N/A	N/A	N/A	N/A	N/A	N/A	N/A	N/A	N/A	N/A	N/A	N/A	N/A	N/A	N/A	N/A	N/A	N/A	N/A	N/A	N/A	N/A	N/A	N/A	N/A	N/A	N/A	N/A	N/A	N/A	N/A
553	N/A	N/A	'PNE-GL-GG------------R-A-------------------------G	0.7685462907418515	Y	N/A	N/A	N/A	N/A	N/A	N/A	N/A	N/A	N/A	N/A	N/A	N/A	N/A	N/A	N/A	N/A	N/A	N/A	N/A	N/A	N/A	N/A	N/A	N/A	N/A	N/A	N/A	N/A	N/A	N/A	N/A	N/A	N/A	N/A	N/A	N/A	N/A	N/A	N/A	N/A	N/A	N/A	N/A	N/A
554	N/A	N/A	'GPV--T-PP------------L-G-------------------------A	0.8021395720855828	Y	N/A	N/A	N/A	N/A	N/A	N/A	N/A	N/A	N/A	N/A	N/A	N/A	N/A	N/A	N/A	N/A	N/A	N/A	N/A	N/A	N/A	N/A	N/A	N/A	N/A	N/A	N/A	N/A	N/A	N/A	N/A	N/A	N/A	N/A	N/A	N/A	N/A	N/A	N/A	N/A	N/A	N/A	N/A	N/A
555	N/A	N/A	'KL---T---------------Q-E-------------------------R	0.8636272745450909	Y	N/A	N/A	N/A	N/A	N/A	N/A	N/A	N/A	N/A	N/A	N/A	N/A	N/A	N/A	N/A	N/A	N/A	N/A	N/A	N/A	N/A	N/A	N/A	N/A	N/A	N/A	N/A	N/A	N/A	N/A	N/A	N/A	N/A	N/A	N/A	N/A	N/A	N/A	N/A	N/A	N/A	N/A	N/A	N/A
556	N/A	N/A	'EA---E---------------I-I-------------------------A	0.8636272745450909	Y	N/A	N/A	N/A	N/A	N/A	N/A	N/A	N/A	N/A	N/A	N/A	N/A	N/A	N/A	N/A	N/A	N/A	N/A	N/A	N/A	N/A	N/A	N/A	N/A	N/A	N/A	N/A	N/A	N/A	N/A	N/A	N/A	N/A	N/A	N/A	N/A	N/A	N/A	N/A	N/A	N/A	N/A	N/A	N/A
557	N/A	N/A	'SS---I---------------P-L-------------------------Q	0.8636272745450909	Y	N/A	N/A	N/A	N/A	N/A	N/A	N/A	N/A	N/A	N/A	N/A	N/A	N/A	N/A	N/A	N/A	N/A	N/A	N/A	N/A	N/A	N/A	N/A	N/A	N/A	N/A	N/A	N/A	N/A	N/A	N/A	N/A	N/A	N/A	N/A	N/A	N/A	N/A	N/A	N/A	N/A	N/A	N/A	N/A
558	N/A	N/A	'KN---P---------------D-D-------------------------A	0.8636272745450909	Y	N/A	N/A	N/A	N/A	N/A	N/A	N/A	N/A	N/A	N/A	N/A	N/A	N/A	N/A	N/A	N/A	N/A	N/A	N/A	N/A	N/A	N/A	N/A	N/A	N/A	N/A	N/A	N/A	N/A	N/A	N/A	N/A	N/A	N/A	N/A	N/A	N/A	N/A	N/A	N/A	N/A	N/A	N/A	N/A
559	N/A	N/A	'ND---T---------------D-G-------------------------A	0.8636272745450909	Y	N/A	N/A	N/A	N/A	N/A	N/A	N/A	N/A	N/A	N/A	N/A	N/A	N/A	N/A	N/A	N/A	N/A	N/A	N/A	N/A	N/A	N/A	N/A	N/A	N/A	N/A	N/A	N/A	N/A	N/A	N/A	N/A	N/A	N/A	N/A	N/A	N/A	N/A	N/A	N/A	N/A	N/A	N/A	N/A
560	N/A	N/A	'LK---R---------------E-R-------------------------N	0.8636272745450909	Y	N/A	N/A	N/A	N/A	N/A	N/A	N/A	N/A	N/A	N/A	N/A	N/A	N/A	N/A	N/A	N/A	N/A	N/A	N/A	N/A	N/A	N/A	N/A	N/A	N/A	N/A	N/A	N/A	N/A	N/A	N/A	N/A	N/A	N/A	N/A	N/A	N/A	N/A	N/A	N/A	N/A	N/A	N/A	N/A
561	N/A	N/A	'PV---L---------------S-N-------------------------T	0.8636272745450909	Y	N/A	N/A	N/A	N/A	N/A	N/A	N/A	N/A	N/A	N/A	N/A	N/A	N/A	N/A	N/A	N/A	N/A	N/A	N/A	N/A	N/A	N/A	N/A	N/A	N/A	N/A	N/A	N/A	N/A	N/A	N/A	N/A	N/A	N/A	N/A	N/A	N/A	N/A	N/A	N/A	N/A	N/A	N/A	N/A
562	N/A	N/A	'EK---P---------------E-G--------------------------	0.8824235152969405	Y	N/A	N/A	N/A	N/A	N/A	N/A	N/A	N/A	N/A	N/A	N/A	N/A	N/A	N/A	N/A	N/A	N/A	N/A	N/A	N/A	N/A	N/A	N/A	N/A	N/A	N/A	N/A	N/A	N/A	N/A	N/A	N/A	N/A	N/A	N/A	N/A	N/A	N/A	N/A	N/A	N/A	N/A	N/A	N/A
563	N/A	N/A	'FD-------------------R-V--------------------------	0.9054189162167564	Y	N/A	N/A	N/A	N/A	N/A	N/A	N/A	N/A	N/A	N/A	N/A	N/A	N/A	N/A	N/A	N/A	N/A	N/A	N/A	N/A	N/A	N/A	N/A	N/A	N/A	N/A	N/A	N/A	N/A	N/A	N/A	N/A	N/A	N/A	N/A	N/A	N/A	N/A	N/A	N/A	N/A	N/A	N/A	N/A
564	N/A	N/A	'TK-------------------S-E--------------------------	0.9054189162167564	Y	N/A	N/A	N/A	N/A	N/A	N/A	N/A	N/A	N/A	N/A	N/A	N/A	N/A	N/A	N/A	N/A	N/A	N/A	N/A	N/A	N/A	N/A	N/A	N/A	N/A	N/A	N/A	N/A	N/A	N/A	N/A	N/A	N/A	N/A	N/A	N/A	N/A	N/A	N/A	N/A	N/A	N/A	N/A	N/A
565	N/A	N/A	'VN-------------------K-N--------------------------	0.9054189162167564	Y	N/A	N/A	N/A	N/A	N/A	N/A	N/A	N/A	N/A	N/A	N/A	N/A	N/A	N/A	N/A	N/A	N/A	N/A	N/A	N/A	N/A	N/A	N/A	N/A	N/A	N/A	N/A	N/A	N/A	N/A	N/A	N/A	N/A	N/A	N/A	N/A	N/A	N/A	N/A	N/A	N/A	N/A	N/A	N/A
566	N/A	N/A	'TN-------------------F-G--------------------------	0.9054189162167564	Y	N/A	N/A	N/A	N/A	N/A	N/A	N/A	N/A	N/A	N/A	N/A	N/A	N/A	N/A	N/A	N/A	N/A	N/A	N/A	N/A	N/A	N/A	N/A	N/A	N/A	N/A	N/A	N/A	N/A	N/A	N/A	N/A	N/A	N/A	N/A	N/A	N/A	N/A	N/A	N/A	N/A	N/A	N/A	N/A
567	N/A	N/A	'TK-------------------I-Q--------------------------	0.9054189162167564	Y	N/A	N/A	N/A	N/A	N/A	N/A	N/A	N/A	N/A	N/A	N/A	N/A	N/A	N/A	N/A	N/A	N/A	N/A	N/A	N/A	N/A	N/A	N/A	N/A	N/A	N/A	N/A	N/A	N/A	N/A	N/A	N/A	N/A	N/A	N/A	N/A	N/A	N/A	N/A	N/A	N/A	N/A	N/A	N/A
568	N/A	N/A	'DT-------------------K-T--------------------------	0.9054189162167564	Y	N/A	N/A	N/A	N/A	N/A	N/A	N/A	N/A	N/A	N/A	N/A	N/A	N/A	N/A	N/A	N/A	N/A	N/A	N/A	N/A	N/A	N/A	N/A	N/A	N/A	N/A	N/A	N/A	N/A	N/A	N/A	N/A	N/A	N/A	N/A	N/A	N/A	N/A	N/A	N/A	N/A	N/A	N/A	N/A
569	N/A	N/A	'KL-------------------M-A--------------------------	0.9054189162167564	Y	N/A	N/A	N/A	N/A	N/A	N/A	N/A	N/A	N/A	N/A	N/A	N/A	N/A	N/A	N/A	N/A	N/A	N/A	N/A	N/A	N/A	N/A	N/A	N/A	N/A	N/A	N/A	N/A	N/A	N/A	N/A	N/A	N/A	N/A	N/A	N/A	N/A	N/A	N/A	N/A	N/A	N/A	N/A	N/A
570	N/A	N/A	'GE-------------------P-S--------------------------	0.9054189162167564	Y	N/A	N/A	N/A	N/A	N/A	N/A	N/A	N/A	N/A	N/A	N/A	N/A	N/A	N/A	N/A	N/A	N/A	N/A	N/A	N/A	N/A	N/A	N/A	N/A	N/A	N/A	N/A	N/A	N/A	N/A	N/A	N/A	N/A	N/A	N/A	N/A	N/A	N/A	N/A	N/A	N/A	N/A	N/A	N/A
571	N/A	N/A	'EV-------------------D-K--------------------------	0.9054189162167564	Y	N/A	N/A	N/A	N/A	N/A	N/A	N/A	N/A	N/A	N/A	N/A	N/A	N/A	N/A	N/A	N/A	N/A	N/A	N/A	N/A	N/A	N/A	N/A	N/A	N/A	N/A	N/A	N/A	N/A	N/A	N/A	N/A	N/A	N/A	N/A	N/A	N/A	N/A	N/A	N/A	N/A	N/A	N/A	N/A
572	N/A	N/A	'SI-------------------V-S--------------------------	0.9054189162167564	Y	N/A	N/A	N/A	N/A	N/A	N/A	N/A	N/A	N/A	N/A	N/A	N/A	N/A	N/A	N/A	N/A	N/A	N/A	N/A	N/A	N/A	N/A	N/A	N/A	N/A	N/A	N/A	N/A	N/A	N/A	N/A	N/A	N/A	N/A	N/A	N/A	N/A	N/A	N/A	N/A	N/A	N/A	N/A	N/A
573	N/A	N/A	'VD-------------------T-S--------------------------	0.9054189162167564	Y	N/A	N/A	N/A	N/A	N/A	N/A	N/A	N/A	N/A	N/A	N/A	N/A	N/A	N/A	N/A	N/A	N/A	N/A	N/A	N/A	N/A	N/A	N/A	N/A	N/A	N/A	N/A	N/A	N/A	N/A	N/A	N/A	N/A	N/A	N/A	N/A	N/A	N/A	N/A	N/A	N/A	N/A	N/A	N/A
574	N/A	N/A	'YL-------------------A-I--------------------------	0.9054189162167564	Y	N/A	N/A	N/A	N/A	N/A	N/A	N/A	N/A	N/A	N/A	N/A	N/A	N/A	N/A	N/A	N/A	N/A	N/A	N/A	N/A	N/A	N/A	N/A	N/A	N/A	N/A	N/A	N/A	N/A	N/A	N/A	N/A	N/A	N/A	N/A	N/A	N/A	N/A	N/A	N/A	N/A	N/A	N/A	N/A
575	N/A	N/A	'NI-------------------S-K--------------------------	0.9054189162167564	Y	N/A	N/A	N/A	N/A	N/A	N/A	N/A	N/A	N/A	N/A	N/A	N/A	N/A	N/A	N/A	N/A	N/A	N/A	N/A	N/A	N/A	N/A	N/A	N/A	N/A	N/A	N/A	N/A	N/A	N/A	N/A	N/A	N/A	N/A	N/A	N/A	N/A	N/A	N/A	N/A	N/A	N/A	N/A	N/A
576	N/A	N/A	'ED-------------------K-T--------------------------	0.9054189162167564	Y	N/A	N/A	N/A	N/A	N/A	N/A	N/A	N/A	N/A	N/A	N/A	N/A	N/A	N/A	N/A	N/A	N/A	N/A	N/A	N/A	N/A	N/A	N/A	N/A	N/A	N/A	N/A	N/A	N/A	N/A	N/A	N/A	N/A	N/A	N/A	N/A	N/A	N/A	N/A	N/A	N/A	N/A	N/A	N/A
577	N/A	N/A	'TS-------------------T-P--------------------------	0.9054189162167564	Y	N/A	N/A	N/A	N/A	N/A	N/A	N/A	N/A	N/A	N/A	N/A	N/A	N/A	N/A	N/A	N/A	N/A	N/A	N/A	N/A	N/A	N/A	N/A	N/A	N/A	N/A	N/A	N/A	N/A	N/A	N/A	N/A	N/A	N/A	N/A	N/A	N/A	N/A	N/A	N/A	N/A	N/A	N/A	N/A
578	N/A	N/A	'TE-------------------Q-T--------------------------	0.9054189162167564	Y	N/A	N/A	N/A	N/A	N/A	N/A	N/A	N/A	N/A	N/A	N/A	N/A	N/A	N/A	N/A	N/A	N/A	N/A	N/A	N/A	N/A	N/A	N/A	N/A	N/A	N/A	N/A	N/A	N/A	N/A	N/A	N/A	N/A	N/A	N/A	N/A	N/A	N/A	N/A	N/A	N/A	N/A	N/A	N/A
579	N/A	N/A	'FS-------------------L-G--------------------------	0.9054189162167564	Y	N/A	N/A	N/A	N/A	N/A	N/A	N/A	N/A	N/A	N/A	N/A	N/A	N/A	N/A	N/A	N/A	N/A	N/A	N/A	N/A	N/A	N/A	N/A	N/A	N/A	N/A	N/A	N/A	N/A	N/A	N/A	N/A	N/A	N/A	N/A	N/A	N/A	N/A	N/A	N/A	N/A	N/A	N/A	N/A
580	N/A	N/A	'SA-------------------Q-N--------------------------	0.9054189162167564	Y	N/A	N/A	N/A	N/A	N/A	N/A	N/A	N/A	N/A	N/A	N/A	N/A	N/A	N/A	N/A	N/A	N/A	N/A	N/A	N/A	N/A	N/A	N/A	N/A	N/A	N/A	N/A	N/A	N/A	N/A	N/A	N/A	N/A	N/A	N/A	N/A	N/A	N/A	N/A	N/A	N/A	N/A	N/A	N/A
581	N/A	N/A	'QA-------------------E-N--------------------------	0.9054189162167564	Y	N/A	N/A	N/A	N/A	N/A	N/A	N/A	N/A	N/A	N/A	N/A	N/A	N/A	N/A	N/A	N/A	N/A	N/A	N/A	N/A	N/A	N/A	N/A	N/A	N/A	N/A	N/A	N/A	N/A	N/A	N/A	N/A	N/A	N/A	N/A	N/A	N/A	N/A	N/A	N/A	N/A	N/A	N/A	N/A
582	N/A	N/A	'GS-------------------E-K--------------------------	0.9054189162167564	Y	N/A	N/A	N/A	N/A	N/A	N/A	N/A	N/A	N/A	N/A	N/A	N/A	N/A	N/A	N/A	N/A	N/A	N/A	N/A	N/A	N/A	N/A	N/A	N/A	N/A	N/A	N/A	N/A	N/A	N/A	N/A	N/A	N/A	N/A	N/A	N/A	N/A	N/A	N/A	N/A	N/A	N/A	N/A	N/A
583	N/A	N/A	'LF-------------------I-Q--------------------------	0.9054189162167564	Y	N/A	N/A	N/A	N/A	N/A	N/A	N/A	N/A	N/A	N/A	N/A	N/A	N/A	N/A	N/A	N/A	N/A	N/A	N/A	N/A	N/A	N/A	N/A	N/A	N/A	N/A	N/A	N/A	N/A	N/A	N/A	N/A	N/A	N/A	N/A	N/A	N/A	N/A	N/A	N/A	N/A	N/A	N/A	N/A
584	N/A	N/A	'GS-------------------G-T--------------------------	0.9054189162167564	Y	N/A	N/A	N/A	N/A	N/A	N/A	N/A	N/A	N/A	N/A	N/A	N/A	N/A	N/A	N/A	N/A	N/A	N/A	N/A	N/A	N/A	N/A	N/A	N/A	N/A	N/A	N/A	N/A	N/A	N/A	N/A	N/A	N/A	N/A	N/A	N/A	N/A	N/A	N/A	N/A	N/A	N/A	N/A	N/A
585	N/A	N/A	'VT-------------------Y-V--------------------------	0.9054189162167564	Y	N/A	N/A	N/A	N/A	N/A	N/A	N/A	N/A	N/A	N/A	N/A	N/A	N/A	N/A	N/A	N/A	N/A	N/A	N/A	N/A	N/A	N/A	N/A	N/A	N/A	N/A	N/A	N/A	N/A	N/A	N/A	N/A	N/A	N/A	N/A	N/A	N/A	N/A	N/A	N/A	N/A	N/A	N/A	N/A
586	N/A	N/A	'YE-------------------V-K--------------------------	0.9054189162167564	Y	N/A	N/A	N/A	N/A	N/A	N/A	N/A	N/A	N/A	N/A	N/A	N/A	N/A	N/A	N/A	N/A	N/A	N/A	N/A	N/A	N/A	N/A	N/A	N/A	N/A	N/A	N/A	N/A	N/A	N/A	N/A	N/A	N/A	N/A	N/A	N/A	N/A	N/A	N/A	N/A	N/A	N/A	N/A	N/A
587	N/A	N/A	'LV-------------------L-L--------------------------	0.9054189162167564	Y	N/A	N/A	N/A	N/A	N/A	N/A	N/A	N/A	N/A	N/A	N/A	N/A	N/A	N/A	N/A	N/A	N/A	N/A	N/A	N/A	N/A	N/A	N/A	N/A	N/A	N/A	N/A	N/A	N/A	N/A	N/A	N/A	N/A	N/A	N/A	N/A	N/A	N/A	N/A	N/A	N/A	N/A	N/A	N/A
588	N/A	N/A	'HE-------------------S-F--------------------------	0.9054189162167564	Y	N/A	N/A	N/A	N/A	N/A	N/A	N/A	N/A	N/A	N/A	N/A	N/A	N/A	N/A	N/A	N/A	N/A	N/A	N/A	N/A	N/A	N/A	N/A	N/A	N/A	N/A	N/A	N/A	N/A	N/A	N/A	N/A	N/A	N/A	N/A	N/A	N/A	N/A	N/A	N/A	N/A	N/A	N/A	N/A
589	N/A	N/A	'S--------------------K-T--------------------------	0.9276144771045788	Y	N/A	N/A	N/A	N/A	N/A	N/A	N/A	N/A	N/A	N/A	N/A	N/A	N/A	N/A	N/A	N/A	N/A	N/A	N/A	N/A	N/A	N/A	N/A	N/A	N/A	N/A	N/A	N/A	N/A	N/A	N/A	N/A	N/A	N/A	N/A	N/A	N/A	N/A	N/A	N/A	N/A	N/A	N/A	N/A
590	N/A	N/A	'S--------------------N-K--------------------------	0.9276144771045788	Y	N/A	N/A	N/A	N/A	N/A	N/A	N/A	N/A	N/A	N/A	N/A	N/A	N/A	N/A	N/A	N/A	N/A	N/A	N/A	N/A	N/A	N/A	N/A	N/A	N/A	N/A	N/A	N/A	N/A	N/A	N/A	N/A	N/A	N/A	N/A	N/A	N/A	N/A	N/A	N/A	N/A	N/A	N/A	N/A
591	N/A	N/A	'S--------------------T-E--------------------------	0.9276144771045788	Y	N/A	N/A	N/A	N/A	N/A	N/A	N/A	N/A	N/A	N/A	N/A	N/A	N/A	N/A	N/A	N/A	N/A	N/A	N/A	N/A	N/A	N/A	N/A	N/A	N/A	N/A	N/A	N/A	N/A	N/A	N/A	N/A	N/A	N/A	N/A	N/A	N/A	N/A	N/A	N/A	N/A	N/A	N/A	N/A
592	N/A	N/A	'D--------------------D-S--------------------------	0.9276144771045788	Y	N/A	N/A	N/A	N/A	N/A	N/A	N/A	N/A	N/A	N/A	N/A	N/A	N/A	N/A	N/A	N/A	N/A	N/A	N/A	N/A	N/A	N/A	N/A	N/A	N/A	N/A	N/A	N/A	N/A	N/A	N/A	N/A	N/A	N/A	N/A	N/A	N/A	N/A	N/A	N/A	N/A	N/A	N/A	N/A
593	N/A	N/A	'L--------------------E-L--------------------------	0.9276144771045788	Y	N/A	N/A	N/A	N/A	N/A	N/A	N/A	N/A	N/A	N/A	N/A	N/A	N/A	N/A	N/A	N/A	N/A	N/A	N/A	N/A	N/A	N/A	N/A	N/A	N/A	N/A	N/A	N/A	N/A	N/A	N/A	N/A	N/A	N/A	N/A	N/A	N/A	N/A	N/A	N/A	N/A	N/A	N/A	N/A
594	N/A	N/A	'N--------------------N-D--------------------------	0.9276144771045788	Y	N/A	N/A	N/A	N/A	N/A	N/A	N/A	N/A	N/A	N/A	N/A	N/A	N/A	N/A	N/A	N/A	N/A	N/A	N/A	N/A	N/A	N/A	N/A	N/A	N/A	N/A	N/A	N/A	N/A	N/A	N/A	N/A	N/A	N/A	N/A	N/A	N/A	N/A	N/A	N/A	N/A	N/A	N/A	N/A
595	N/A	N/A	'L--------------------F-R--------------------------	0.9276144771045788	Y	N/A	N/A	N/A	N/A	N/A	N/A	N/A	N/A	N/A	N/A	N/A	N/A	N/A	N/A	N/A	N/A	N/A	N/A	N/A	N/A	N/A	N/A	N/A	N/A	N/A	N/A	N/A	N/A	N/A	N/A	N/A	N/A	N/A	N/A	N/A	N/A	N/A	N/A	N/A	N/A	N/A	N/A	N/A	N/A
596	N/A	N/A	'A--------------------K-L--------------------------	0.9276144771045788	Y	N/A	N/A	N/A	N/A	N/A	N/A	N/A	N/A	N/A	N/A	N/A	N/A	N/A	N/A	N/A	N/A	N/A	N/A	N/A	N/A	N/A	N/A	N/A	N/A	N/A	N/A	N/A	N/A	N/A	N/A	N/A	N/A	N/A	N/A	N/A	N/A	N/A	N/A	N/A	N/A	N/A	N/A	N/A	N/A
597	N/A	N/A	'Q--------------------D-E--------------------------	0.9276144771045788	Y	N/A	N/A	N/A	N/A	N/A	N/A	N/A	N/A	N/A	N/A	N/A	N/A	N/A	N/A	N/A	N/A	N/A	N/A	N/A	N/A	N/A	N/A	N/A	N/A	N/A	N/A	N/A	N/A	N/A	N/A	N/A	N/A	N/A	N/A	N/A	N/A	N/A	N/A	N/A	N/A	N/A	N/A	N/A	N/A
598	N/A	N/A	'S--------------------E-N--------------------------	0.9276144771045788	Y	N/A	N/A	N/A	N/A	N/A	N/A	N/A	N/A	N/A	N/A	N/A	N/A	N/A	N/A	N/A	N/A	N/A	N/A	N/A	N/A	N/A	N/A	N/A	N/A	N/A	N/A	N/A	N/A	N/A	N/A	N/A	N/A	N/A	N/A	N/A	N/A	N/A	N/A	N/A	N/A	N/A	N/A	N/A	N/A
599	N/A	N/A	'A--------------------V-K--------------------------	0.9276144771045788	Y	N/A	N/A	N/A	N/A	N/A	N/A	N/A	N/A	N/A	N/A	N/A	N/A	N/A	N/A	N/A	N/A	N/A	N/A	N/A	N/A	N/A	N/A	N/A	N/A	N/A	N/A	N/A	N/A	N/A	N/A	N/A	N/A	N/A	N/A	N/A	N/A	N/A	N/A	N/A	N/A	N/A	N/A	N/A	N/A
600	N/A	N/A	'S--------------------R-T--------------------------	0.9276144771045788	Y	N/A	N/A	N/A	N/A	N/A	N/A	N/A	N/A	N/A	N/A	N/A	N/A	N/A	N/A	N/A	N/A	N/A	N/A	N/A	N/A	N/A	N/A	N/A	N/A	N/A	N/A	N/A	N/A	N/A	N/A	N/A	N/A	N/A	N/A	N/A	N/A	N/A	N/A	N/A	N/A	N/A	N/A	N/A	N/A
601	N/A	N/A	'V--------------------N-V--------------------------	0.9276144771045788	Y	N/A	N/A	N/A	N/A	N/A	N/A	N/A	N/A	N/A	N/A	N/A	N/A	N/A	N/A	N/A	N/A	N/A	N/A	N/A	N/A	N/A	N/A	N/A	N/A	N/A	N/A	N/A	N/A	N/A	N/A	N/A	N/A	N/A	N/A	N/A	N/A	N/A	N/A	N/A	N/A	N/A	N/A	N/A	N/A
602	N/A	N/A	'Q--------------------K-Q--------------------------	0.9276144771045788	Y	N/A	N/A	N/A	N/A	N/A	N/A	N/A	N/A	N/A	N/A	N/A	N/A	N/A	N/A	N/A	N/A	N/A	N/A	N/A	N/A	N/A	N/A	N/A	N/A	N/A	N/A	N/A	N/A	N/A	N/A	N/A	N/A	N/A	N/A	N/A	N/A	N/A	N/A	N/A	N/A	N/A	N/A	N/A	N/A
603	N/A	N/A	'D--------------------K-L--------------------------	0.9276144771045788	Y	N/A	N/A	N/A	N/A	N/A	N/A	N/A	N/A	N/A	N/A	N/A	N/A	N/A	N/A	N/A	N/A	N/A	N/A	N/A	N/A	N/A	N/A	N/A	N/A	N/A	N/A	N/A	N/A	N/A	N/A	N/A	N/A	N/A	N/A	N/A	N/A	N/A	N/A	N/A	N/A	N/A	N/A	N/A	N/A
604	N/A	N/A	'F--------------------D-V--------------------------	0.9276144771045788	Y	N/A	N/A	N/A	N/A	N/A	N/A	N/A	N/A	N/A	N/A	N/A	N/A	N/A	N/A	N/A	N/A	N/A	N/A	N/A	N/A	N/A	N/A	N/A	N/A	N/A	N/A	N/A	N/A	N/A	N/A	N/A	N/A	N/A	N/A	N/A	N/A	N/A	N/A	N/A	N/A	N/A	N/A	N/A	N/A
605	N/A	N/A	'S--------------------V-R--------------------------	0.9276144771045788	Y	N/A	N/A	N/A	N/A	N/A	N/A	N/A	N/A	N/A	N/A	N/A	N/A	N/A	N/A	N/A	N/A	N/A	N/A	N/A	N/A	N/A	N/A	N/A	N/A	N/A	N/A	N/A	N/A	N/A	N/A	N/A	N/A	N/A	N/A	N/A	N/A	N/A	N/A	N/A	N/A	N/A	N/A	N/A	N/A
606	N/A	N/A	'A--------------------E-D--------------------------	0.9276144771045788	Y	N/A	N/A	N/A	N/A	N/A	N/A	N/A	N/A	N/A	N/A	N/A	N/A	N/A	N/A	N/A	N/A	N/A	N/A	N/A	N/A	N/A	N/A	N/A	N/A	N/A	N/A	N/A	N/A	N/A	N/A	N/A	N/A	N/A	N/A	N/A	N/A	N/A	N/A	N/A	N/A	N/A	N/A	N/A	N/A
607	N/A	N/A	'E--------------------A-Y--------------------------	0.9276144771045788	Y	N/A	N/A	N/A	N/A	N/A	N/A	N/A	N/A	N/A	N/A	N/A	N/A	N/A	N/A	N/A	N/A	N/A	N/A	N/A	N/A	N/A	N/A	N/A	N/A	N/A	N/A	N/A	N/A	N/A	N/A	N/A	N/A	N/A	N/A	N/A	N/A	N/A	N/A	N/A	N/A	N/A	N/A	N/A	N/A
608	N/A	N/A	'G--------------------N-G--------------------------	0.9276144771045788	Y	N/A	N/A	N/A	N/A	N/A	N/A	N/A	N/A	N/A	N/A	N/A	N/A	N/A	N/A	N/A	N/A	N/A	N/A	N/A	N/A	N/A	N/A	N/A	N/A	N/A	N/A	N/A	N/A	N/A	N/A	N/A	N/A	N/A	N/A	N/A	N/A	N/A	N/A	N/A	N/A	N/A	N/A	N/A	N/A
609	N/A	N/A	'S--------------------S-F--------------------------	0.9276144771045788	Y	N/A	N/A	N/A	N/A	N/A	N/A	N/A	N/A	N/A	N/A	N/A	N/A	N/A	N/A	N/A	N/A	N/A	N/A	N/A	N/A	N/A	N/A	N/A	N/A	N/A	N/A	N/A	N/A	N/A	N/A	N/A	N/A	N/A	N/A	N/A	N/A	N/A	N/A	N/A	N/A	N/A	N/A	N/A	N/A
610	N/A	N/A	'L--------------------L-Q--------------------------	0.9276144771045788	Y	N/A	N/A	N/A	N/A	N/A	N/A	N/A	N/A	N/A	N/A	N/A	N/A	N/A	N/A	N/A	N/A	N/A	N/A	N/A	N/A	N/A	N/A	N/A	N/A	N/A	N/A	N/A	N/A	N/A	N/A	N/A	N/A	N/A	N/A	N/A	N/A	N/A	N/A	N/A	N/A	N/A	N/A	N/A	N/A
611	N/A	N/A	'LVI------------------A-P--------------------------	0.8827234553089381	Y	N/A	N/A	N/A	N/A	N/A	N/A	N/A	N/A	N/A	N/A	N/A	N/A	N/A	N/A	N/A	N/A	N/A	N/A	N/A	N/A	N/A	N/A	N/A	N/A	N/A	N/A	N/A	N/A	N/A	N/A	N/A	N/A	N/A	N/A	N/A	N/A	N/A	N/A	N/A	N/A	N/A	N/A	N/A	N/A
612	N/A	N/A	'YAE------------------F-K--------------------------	0.8827234553089381	Y	N/A	N/A	N/A	N/A	N/A	N/A	N/A	N/A	N/A	N/A	N/A	N/A	N/A	N/A	N/A	N/A	N/A	N/A	N/A	N/A	N/A	N/A	N/A	N/A	N/A	N/A	N/A	N/A	N/A	N/A	N/A	N/A	N/A	N/A	N/A	N/A	N/A	N/A	N/A	N/A	N/A	N/A	N/A	N/A
613	N/A	N/A	'QEY------------------Y-R--------------------------	0.8827234553089381	Y	N/A	N/A	N/A	N/A	N/A	N/A	N/A	N/A	N/A	N/A	N/A	N/A	N/A	N/A	N/A	N/A	N/A	N/A	N/A	N/A	N/A	N/A	N/A	N/A	N/A	N/A	N/A	N/A	N/A	N/A	N/A	N/A	N/A	N/A	N/A	N/A	N/A	N/A	N/A	N/A	N/A	N/A	N/A	N/A
614	N/A	N/A	'RPA------------------R-R--------------------------	0.8827234553089381	Y	N/A	N/A	N/A	N/A	N/A	N/A	N/A	N/A	N/A	N/A	N/A	N/A	N/A	N/A	N/A	N/A	N/A	N/A	N/A	N/A	N/A	N/A	N/A	N/A	N/A	N/A	N/A	N/A	N/A	N/A	N/A	N/A	N/A	N/A	N/A	N/A	N/A	N/A	N/A	N/A	N/A	N/A	N/A	N/A
615	N/A	N/A	'APE-----P------------I-M--------------------------	0.8635272945410918	Y	N/A	N/A	N/A	N/A	N/A	N/A	N/A	N/A	N/A	N/A	N/A	N/A	N/A	N/A	N/A	N/A	N/A	N/A	N/A	N/A	N/A	N/A	N/A	N/A	N/A	N/A	N/A	N/A	N/A	N/A	N/A	N/A	N/A	N/A	N/A	N/A	N/A	N/A	N/A	N/A	N/A	N/A	N/A	N/A
616	N/A	N/A	'PDDE---EE------------V-S--------------------------	0.8216356728654268	Y	N/A	N/A	N/A	N/A	N/A	N/A	N/A	N/A	N/A	N/A	N/A	N/A	N/A	N/A	N/A	N/A	N/A	N/A	N/A	N/A	N/A	N/A	N/A	N/A	N/A	N/A	N/A	N/A	N/A	N/A	N/A	N/A	N/A	N/A	N/A	N/A	N/A	N/A	N/A	N/A	N/A	N/A	N/A	N/A
617	N/A	N/A	'SIIL---KK------------D-V--------------------------	0.8216356728654268	Y	N/A	N/A	N/A	N/A	N/A	N/A	N/A	N/A	N/A	N/A	N/A	N/A	N/A	N/A	N/A	N/A	N/A	N/A	N/A	N/A	N/A	N/A	N/A	N/A	N/A	N/A	N/A	N/A	N/A	N/A	N/A	N/A	N/A	N/A	N/A	N/A	N/A	N/A	N/A	N/A	N/A	N/A	N/A	N/A
618	N/A	N/A	'IPLA---RP------------K-E--------------------------	0.8216356728654268	Y	N/A	N/A	N/A	N/A	N/A	N/A	N/A	N/A	N/A	N/A	N/A	N/A	N/A	N/A	N/A	N/A	N/A	N/A	N/A	N/A	N/A	N/A	N/A	N/A	N/A	N/A	N/A	N/A	N/A	N/A	N/A	N/A	N/A	N/A	N/A	N/A	N/A	N/A	N/A	N/A	N/A	N/A	N/A	N/A
619	N/A	N/A	'QDDD---PF------------D-D--------------------------	0.8216356728654268	Y	N/A	N/A	N/A	N/A	N/A	N/A	N/A	N/A	N/A	N/A	N/A	N/A	N/A	N/A	N/A	N/A	N/A	N/A	N/A	N/A	N/A	N/A	N/A	N/A	N/A	N/A	N/A	N/A	N/A	N/A	N/A	N/A	N/A	N/A	N/A	N/A	N/A	N/A	N/A	N/A	N/A	N/A	N/A	N/A
620	N/A	N/A	'TFFL---PP------------P-G--------------------------	0.8216356728654268	Y	N/A	N/A	N/A	N/A	N/A	N/A	N/A	N/A	N/A	N/A	N/A	N/A	N/A	N/A	N/A	N/A	N/A	N/A	N/A	N/A	N/A	N/A	N/A	N/A	N/A	N/A	N/A	N/A	N/A	N/A	N/A	N/A	N/A	N/A	N/A	N/A	N/A	N/A	N/A	N/A	N/A	N/A	N/A	N/A
621	N/A	N/A	'QGED---RS------------I-A--------------------------	0.8216356728654268	Y	N/A	N/A	N/A	N/A	N/A	N/A	N/A	N/A	N/A	N/A	N/A	N/A	N/A	N/A	N/A	N/A	N/A	N/A	N/A	N/A	N/A	N/A	N/A	N/A	N/A	N/A	N/A	N/A	N/A	N/A	N/A	N/A	N/A	N/A	N/A	N/A	N/A	N/A	N/A	N/A	N/A	N/A	N/A	N/A
622	N/A	N/A	'HETD---PI------------D-V--------------------------	0.8216356728654268	Y	N/A	N/A	N/A	N/A	N/A	N/A	N/A	N/A	N/A	N/A	N/A	N/A	N/A	N/A	N/A	N/A	N/A	N/A	N/A	N/A	N/A	N/A	N/A	N/A	N/A	N/A	N/A	N/A	N/A	N/A	N/A	N/A	N/A	N/A	N/A	N/A	N/A	N/A	N/A	N/A	N/A	N/A	N/A	N/A
623	N/A	N/A	'TLLI---KH------------V-L--------------------------	0.8216356728654268	Y	N/A	N/A	N/A	N/A	N/A	N/A	N/A	N/A	N/A	N/A	N/A	N/A	N/A	N/A	N/A	N/A	N/A	N/A	N/A	N/A	N/A	N/A	N/A	N/A	N/A	N/A	N/A	N/A	N/A	N/A	N/A	N/A	N/A	N/A	N/A	N/A	N/A	N/A	N/A	N/A	N/A	N/A	N/A	N/A
624	N/A	N/A	'DFQP-SQRV------------V-P--------------------------	0.7770445910817835	Y	N/A	N/A	N/A	N/A	N/A	N/A	N/A	N/A	N/A	N/A	N/A	N/A	N/A	N/A	N/A	N/A	N/A	N/A	N/A	N/A	N/A	N/A	N/A	N/A	N/A	N/A	N/A	N/A	N/A	N/A	N/A	N/A	N/A	N/A	N/A	N/A	N/A	N/A	N/A	N/A	N/A	N/A	N/A	N/A
625	N/A	N/A	'GTRG-PAKR------------N-N--------------------------	0.7770445910817835	Y	N/A	N/A	N/A	N/A	N/A	N/A	N/A	N/A	N/A	N/A	N/A	N/A	N/A	N/A	N/A	N/A	N/A	N/A	N/A	N/A	N/A	N/A	N/A	N/A	N/A	N/A	N/A	N/A	N/A	N/A	N/A	N/A	N/A	N/A	N/A	N/A	N/A	N/A	N/A	N/A	N/A	N/A	N/A	N/A
626	N/A	N/A	'TKKR-AKPQ------------D-K--------------------------	0.7770445910817835	Y	N/A	N/A	N/A	N/A	N/A	N/A	N/A	N/A	N/A	N/A	N/A	N/A	N/A	N/A	N/A	N/A	N/A	N/A	N/A	N/A	N/A	N/A	N/A	N/A	N/A	N/A	N/A	N/A	N/A	N/A	N/A	N/A	N/A	N/A	N/A	N/A	N/A	N/A	N/A	N/A	N/A	N/A	N/A	N/A
627	N/A	N/A	'VTLK-RWMR------------Y-F--------------------------	0.7770445910817835	Y	N/A	N/A	N/A	N/A	N/A	N/A	N/A	N/A	N/A	N/A	N/A	N/A	N/A	N/A	N/A	N/A	N/A	N/A	N/A	N/A	N/A	N/A	N/A	N/A	N/A	N/A	N/A	N/A	N/A	N/A	N/A	N/A	N/A	N/A	N/A	N/A	N/A	N/A	N/A	N/A	N/A	N/A	N/A	N/A
628	N/A	N/A	'RQER-PRHT------------H-E--------------------------	0.7770445910817835	Y	N/A	N/A	N/A	N/A	N/A	N/A	N/A	N/A	N/A	N/A	N/A	N/A	N/A	N/A	N/A	N/A	N/A	N/A	N/A	N/A	N/A	N/A	N/A	N/A	N/A	N/A	N/A	N/A	N/A	N/A	N/A	N/A	N/A	N/A	N/A	N/A	N/A	N/A	N/A	N/A	N/A	N/A	N/A	N/A
629	N/A	N/A	'SASF-KDPS------------D-P--------------------------	0.7770445910817835	Y	N/A	N/A	N/A	N/A	N/A	N/A	N/A	N/A	N/A	N/A	N/A	N/A	N/A	N/A	N/A	N/A	N/A	N/A	N/A	N/A	N/A	N/A	N/A	N/A	N/A	N/A	N/A	N/A	N/A	N/A	N/A	N/A	N/A	N/A	N/A	N/A	N/A	N/A	N/A	N/A	N/A	N/A	N/A	N/A
630	N/A	N/A	'HKRQ-AHSQ------------R-F--------------------------	0.7770445910817835	Y	N/A	N/A	N/A	N/A	N/A	N/A	N/A	N/A	N/A	N/A	N/A	N/A	N/A	N/A	N/A	N/A	N/A	N/A	N/A	N/A	N/A	N/A	N/A	N/A	N/A	N/A	N/A	N/A	N/A	N/A	N/A	N/A	N/A	N/A	N/A	N/A	N/A	N/A	N/A	N/A	N/A	N/A	N/A	N/A
631	N/A	N/A	'RTPP-PNLI------------C-P--------------------------	0.7770445910817835	Y	N/A	N/A	N/A	N/A	N/A	N/A	N/A	N/A	N/A	N/A	N/A	N/A	N/A	N/A	N/A	N/A	N/A	N/A	N/A	N/A	N/A	N/A	N/A	N/A	N/A	N/A	N/A	N/A	N/A	N/A	N/A	N/A	N/A	N/A	N/A	N/A	N/A	N/A	N/A	N/A	N/A	N/A	N/A	N/A
632	N/A	N/A	'QLFL-NNSN------------P-T--------------------------	0.7770445910817835	Y	N/A	N/A	N/A	N/A	N/A	N/A	N/A	N/A	N/A	N/A	N/A	N/A	N/A	N/A	N/A	N/A	N/A	N/A	N/A	N/A	N/A	N/A	N/A	N/A	N/A	N/A	N/A	N/A	N/A	N/A	N/A	N/A	N/A	N/A	N/A	N/A	N/A	N/A	N/A	N/A	N/A	N/A	N/A	N/A
633	N/A	N/A	'VRVK-PPPP------------C-E--------------------------	0.7770445910817835	Y	N/A	N/A	N/A	N/A	N/A	N/A	N/A	N/A	N/A	N/A	N/A	N/A	N/A	N/A	N/A	N/A	N/A	N/A	N/A	N/A	N/A	N/A	N/A	N/A	N/A	N/A	N/A	N/A	N/A	N/A	N/A	N/A	N/A	N/A	N/A	N/A	N/A	N/A	N/A	N/A	N/A	N/A	N/A	N/A
634	3.49	2.394E-1	'LLLLLLLLL--FLL-------L-LSNSSSSTSNTSS-S-R-TTTH----R	0.4046190761847629	N	1E0	1E0	1E0	1E0	1E0	1E0	4.47	3.48	5.60	5.29	2.29	3.16	2.23	3.11	4.18	1.43	2.03	3.09	8.26	2.39	4.45	2.16	3.51	4.74	3.54	4.17	8.88E-2	2.433E-1	3.064E-2	4.063E-2	7.212E-1	3.338E-1	7.544E-1	3.535E-1	1.184E-1	9.916E-1	8.445E-1	3.591E-1	3.989E-3	6.721E-1	9.029E-2	7.85E-1	2.356E-1	6.821E-2
635	2.34	6.989E-1	'YYYYRRRRR--VAAMM-----S-YKAASAAAAAAAA-A-N-VVVA----P	0.3467306538692261	N	1E0	1E0	1E0	1E0	1E0	1E0	2.73	2.31	3.73	3.73	2.04	2.35	1.94	2.31	2.32	2.09	1.70	1.61	5.11	1.82	2.65	1.81	2.49	2.89	3.09	2.87	5.077E-1	7.121E-1	1.885E-1	1.872E-1	8.423E-1	6.906E-1	8.818E-1	7.122E-1	7.073E-1	8.169E-1	9.548E-1	9.706E-1	4.802E-2	9.215E-1	5.429E-1	9.257E-1	6.211E-1	4.378E-1
636	4.11	1.27E-1	'GGGGGGGGG--SPPGG-----L-GATSTTTTTTATT-T-D-NNNG----E	0.3467306538692261	N	1E0	1E0	1E0	9.692E-1	1E0	1E0	3.72	3.10	5.68	5.49	4.11	1.22	3.38	5.14	5.04	4.99	3.28	1.92	4.25	2.75	6.16	1.15	2.56	4.98	4.86	4.12	1.887E-1	3.551E-1	2.875E-2	3.38E-2	1.276E-1	9.989E-1	2.689E-1	4.667E-2	5.097E-2	5.384E-2	2.974E-1	8.897E-1	1.102E-1	4.97E-1	1.902E-2	9.996E-1	5.877E-1	5.42E-2
637	3.03	3.821E-1	'KHHNRKKKK--ITVLQ----RR-REWKNWRRQPPPN-P-Y-RRRE----R	0.31473705258948204	N	1E0	1E0	1E0	1E0	1E0	1E0	4.06	3.53	2.96	3.09	2.67	4.21	1.76	3.16	1.22	2.91	2.23	2.06	4.22	1.91	1.54	3.34	3.34	3.82	3.76	2.79	1.342E-1	2.31E-1	4.065E-1	3.594E-1	5.356E-1	1.154E-1	9.402E-1	3.36E-1	9.989E-1	4.27E-1	7.505E-1	8.313E-1	1.141E-1	8.939E-1	9.808E-1	2.786E-1	2.809E-1	1.716E-1
638	3.64	2.067E-1	'SSSSTSASS--SVVAT-A--SK-PSCASAAAAAAAA-A-I-SSSA----T	0.30223955208958203	N	1E0	1E0	1E0	9.86E-1	1E0	1E0	3.24	2.21	9.24	7.94	4.19	2.05	3.30	3.67	7.18	4.07	3.60	3.08	5.83	2.89	9.32	1.38	2.63	3.47	5.97	4.63	3.09E-1	7.617E-1	2.136E-3	4.929E-3	1.176E-1	8.354E-1	2.926E-1	1.989E-1	8.513E-3	1.324E-1	2.149E-1	3.615E-1	2.513E-2	4.35E-1	2.037E-3	9.945E-1	5.548E-1	2.455E-1
639	12.98	3.069E-4	'LLLLLLLLL--MFLLL-L--LL-LL-MFLLLLLLLL-L-L-LLLC----L	0.31553689262147566	N	2.983E-2	2.099E-2	1E0	7.84E-1	5.017E-1	1.963E-1	12.35	12.10	34.13	30.15	7.40	11.40	15.02	10.10	28.51	0.97	7.16	13.28	22.20	10.54	34.28	10.05	14.54	15.71	12.67	16.79	4.091E-4	4.593E-4	1.012E-6	2.124E-6	7.216E-3	6.473E-4	1.311E-4	1.291E-3	2.961E-6	1E0	8.643E-3	2.691E-4	1.311E-5	1.012E-3	9.859E-7	1.332E-3	1.585E-4	1.008E-4
640	N/A	N/A	'-----------------------E--------------------------	0.9883023395320935	Y	N/A	N/A	N/A	N/A	N/A	N/A	N/A	N/A	N/A	N/A	N/A	N/A	N/A	N/A	N/A	N/A	N/A	N/A	N/A	N/A	N/A	N/A	N/A	N/A	N/A	N/A	N/A	N/A	N/A	N/A	N/A	N/A	N/A	N/A	N/A	N/A	N/A	N/A	N/A	N/A	N/A	N/A	N/A	N/A
641	N/A	N/A	'-----------------------E--------------------------	0.9883023395320935	Y	N/A	N/A	N/A	N/A	N/A	N/A	N/A	N/A	N/A	N/A	N/A	N/A	N/A	N/A	N/A	N/A	N/A	N/A	N/A	N/A	N/A	N/A	N/A	N/A	N/A	N/A	N/A	N/A	N/A	N/A	N/A	N/A	N/A	N/A	N/A	N/A	N/A	N/A	N/A	N/A	N/A	N/A	N/A	N/A
642	N/A	N/A	'-----------------------I--------------------------	0.9883023395320935	Y	N/A	N/A	N/A	N/A	N/A	N/A	N/A	N/A	N/A	N/A	N/A	N/A	N/A	N/A	N/A	N/A	N/A	N/A	N/A	N/A	N/A	N/A	N/A	N/A	N/A	N/A	N/A	N/A	N/A	N/A	N/A	N/A	N/A	N/A	N/A	N/A	N/A	N/A	N/A	N/A	N/A	N/A	N/A	N/A
643	N/A	N/A	'-----------------------D--------------------------	0.9883023395320935	Y	N/A	N/A	N/A	N/A	N/A	N/A	N/A	N/A	N/A	N/A	N/A	N/A	N/A	N/A	N/A	N/A	N/A	N/A	N/A	N/A	N/A	N/A	N/A	N/A	N/A	N/A	N/A	N/A	N/A	N/A	N/A	N/A	N/A	N/A	N/A	N/A	N/A	N/A	N/A	N/A	N/A	N/A	N/A	N/A
644	N/A	N/A	'-----------------------N--------------------------	0.9883023395320935	Y	N/A	N/A	N/A	N/A	N/A	N/A	N/A	N/A	N/A	N/A	N/A	N/A	N/A	N/A	N/A	N/A	N/A	N/A	N/A	N/A	N/A	N/A	N/A	N/A	N/A	N/A	N/A	N/A	N/A	N/A	N/A	N/A	N/A	N/A	N/A	N/A	N/A	N/A	N/A	N/A	N/A	N/A	N/A	N/A
645	N/A	N/A	'-----------------------F--------------------------	0.9883023395320935	Y	N/A	N/A	N/A	N/A	N/A	N/A	N/A	N/A	N/A	N/A	N/A	N/A	N/A	N/A	N/A	N/A	N/A	N/A	N/A	N/A	N/A	N/A	N/A	N/A	N/A	N/A	N/A	N/A	N/A	N/A	N/A	N/A	N/A	N/A	N/A	N/A	N/A	N/A	N/A	N/A	N/A	N/A	N/A	N/A
646	N/A	N/A	'-----------------------I--------------------------	0.9883023395320935	Y	N/A	N/A	N/A	N/A	N/A	N/A	N/A	N/A	N/A	N/A	N/A	N/A	N/A	N/A	N/A	N/A	N/A	N/A	N/A	N/A	N/A	N/A	N/A	N/A	N/A	N/A	N/A	N/A	N/A	N/A	N/A	N/A	N/A	N/A	N/A	N/A	N/A	N/A	N/A	N/A	N/A	N/A	N/A	N/A
647	N/A	N/A	'-----------------------Y--------------------------	0.9883023395320935	Y	N/A	N/A	N/A	N/A	N/A	N/A	N/A	N/A	N/A	N/A	N/A	N/A	N/A	N/A	N/A	N/A	N/A	N/A	N/A	N/A	N/A	N/A	N/A	N/A	N/A	N/A	N/A	N/A	N/A	N/A	N/A	N/A	N/A	N/A	N/A	N/A	N/A	N/A	N/A	N/A	N/A	N/A	N/A	N/A
648	N/A	N/A	'-----------------------D--------------------------	0.9883023395320935	Y	N/A	N/A	N/A	N/A	N/A	N/A	N/A	N/A	N/A	N/A	N/A	N/A	N/A	N/A	N/A	N/A	N/A	N/A	N/A	N/A	N/A	N/A	N/A	N/A	N/A	N/A	N/A	N/A	N/A	N/A	N/A	N/A	N/A	N/A	N/A	N/A	N/A	N/A	N/A	N/A	N/A	N/A	N/A	N/A
649	N/A	N/A	'-----------------------E--------------------------	0.9883023395320935	Y	N/A	N/A	N/A	N/A	N/A	N/A	N/A	N/A	N/A	N/A	N/A	N/A	N/A	N/A	N/A	N/A	N/A	N/A	N/A	N/A	N/A	N/A	N/A	N/A	N/A	N/A	N/A	N/A	N/A	N/A	N/A	N/A	N/A	N/A	N/A	N/A	N/A	N/A	N/A	N/A	N/A	N/A	N/A	N/A
650	N/A	N/A	'-----------------------T--------------------------	0.9883023395320935	Y	N/A	N/A	N/A	N/A	N/A	N/A	N/A	N/A	N/A	N/A	N/A	N/A	N/A	N/A	N/A	N/A	N/A	N/A	N/A	N/A	N/A	N/A	N/A	N/A	N/A	N/A	N/A	N/A	N/A	N/A	N/A	N/A	N/A	N/A	N/A	N/A	N/A	N/A	N/A	N/A	N/A	N/A	N/A	N/A
651	N/A	N/A	'-----------------------F--------------------------	0.9883023395320935	Y	N/A	N/A	N/A	N/A	N/A	N/A	N/A	N/A	N/A	N/A	N/A	N/A	N/A	N/A	N/A	N/A	N/A	N/A	N/A	N/A	N/A	N/A	N/A	N/A	N/A	N/A	N/A	N/A	N/A	N/A	N/A	N/A	N/A	N/A	N/A	N/A	N/A	N/A	N/A	N/A	N/A	N/A	N/A	N/A
652	N/A	N/A	'-----------------------C--------------------------	0.9883023395320935	Y	N/A	N/A	N/A	N/A	N/A	N/A	N/A	N/A	N/A	N/A	N/A	N/A	N/A	N/A	N/A	N/A	N/A	N/A	N/A	N/A	N/A	N/A	N/A	N/A	N/A	N/A	N/A	N/A	N/A	N/A	N/A	N/A	N/A	N/A	N/A	N/A	N/A	N/A	N/A	N/A	N/A	N/A	N/A	N/A
653	N/A	N/A	'-----------------------V--------------------------	0.9883023395320935	Y	N/A	N/A	N/A	N/A	N/A	N/A	N/A	N/A	N/A	N/A	N/A	N/A	N/A	N/A	N/A	N/A	N/A	N/A	N/A	N/A	N/A	N/A	N/A	N/A	N/A	N/A	N/A	N/A	N/A	N/A	N/A	N/A	N/A	N/A	N/A	N/A	N/A	N/A	N/A	N/A	N/A	N/A	N/A	N/A
654	N/A	N/A	'-----------------------V--------------------------	0.9883023395320935	Y	N/A	N/A	N/A	N/A	N/A	N/A	N/A	N/A	N/A	N/A	N/A	N/A	N/A	N/A	N/A	N/A	N/A	N/A	N/A	N/A	N/A	N/A	N/A	N/A	N/A	N/A	N/A	N/A	N/A	N/A	N/A	N/A	N/A	N/A	N/A	N/A	N/A	N/A	N/A	N/A	N/A	N/A	N/A	N/A
655	N/A	N/A	'-----------------------S--------------------------	0.9883023395320935	Y	N/A	N/A	N/A	N/A	N/A	N/A	N/A	N/A	N/A	N/A	N/A	N/A	N/A	N/A	N/A	N/A	N/A	N/A	N/A	N/A	N/A	N/A	N/A	N/A	N/A	N/A	N/A	N/A	N/A	N/A	N/A	N/A	N/A	N/A	N/A	N/A	N/A	N/A	N/A	N/A	N/A	N/A	N/A	N/A
656	N/A	N/A	'-----------------------K--------------------------	0.9883023395320935	Y	N/A	N/A	N/A	N/A	N/A	N/A	N/A	N/A	N/A	N/A	N/A	N/A	N/A	N/A	N/A	N/A	N/A	N/A	N/A	N/A	N/A	N/A	N/A	N/A	N/A	N/A	N/A	N/A	N/A	N/A	N/A	N/A	N/A	N/A	N/A	N/A	N/A	N/A	N/A	N/A	N/A	N/A	N/A	N/A
657	N/A	N/A	'-----------------------R--------------------------	0.9883023395320935	Y	N/A	N/A	N/A	N/A	N/A	N/A	N/A	N/A	N/A	N/A	N/A	N/A	N/A	N/A	N/A	N/A	N/A	N/A	N/A	N/A	N/A	N/A	N/A	N/A	N/A	N/A	N/A	N/A	N/A	N/A	N/A	N/A	N/A	N/A	N/A	N/A	N/A	N/A	N/A	N/A	N/A	N/A	N/A	N/A
658	N/A	N/A	'-----------------------F--------------------------	0.9883023395320935	Y	N/A	N/A	N/A	N/A	N/A	N/A	N/A	N/A	N/A	N/A	N/A	N/A	N/A	N/A	N/A	N/A	N/A	N/A	N/A	N/A	N/A	N/A	N/A	N/A	N/A	N/A	N/A	N/A	N/A	N/A	N/A	N/A	N/A	N/A	N/A	N/A	N/A	N/A	N/A	N/A	N/A	N/A	N/A	N/A
659	N/A	N/A	'-----------------------R--------------------------	0.9883023395320935	Y	N/A	N/A	N/A	N/A	N/A	N/A	N/A	N/A	N/A	N/A	N/A	N/A	N/A	N/A	N/A	N/A	N/A	N/A	N/A	N/A	N/A	N/A	N/A	N/A	N/A	N/A	N/A	N/A	N/A	N/A	N/A	N/A	N/A	N/A	N/A	N/A	N/A	N/A	N/A	N/A	N/A	N/A	N/A	N/A
660	N/A	N/A	'-----------------------K--------------------------	0.9883023395320935	Y	N/A	N/A	N/A	N/A	N/A	N/A	N/A	N/A	N/A	N/A	N/A	N/A	N/A	N/A	N/A	N/A	N/A	N/A	N/A	N/A	N/A	N/A	N/A	N/A	N/A	N/A	N/A	N/A	N/A	N/A	N/A	N/A	N/A	N/A	N/A	N/A	N/A	N/A	N/A	N/A	N/A	N/A	N/A	N/A
661	N/A	N/A	'-----------------------N--------------------------	0.9883023395320935	Y	N/A	N/A	N/A	N/A	N/A	N/A	N/A	N/A	N/A	N/A	N/A	N/A	N/A	N/A	N/A	N/A	N/A	N/A	N/A	N/A	N/A	N/A	N/A	N/A	N/A	N/A	N/A	N/A	N/A	N/A	N/A	N/A	N/A	N/A	N/A	N/A	N/A	N/A	N/A	N/A	N/A	N/A	N/A	N/A
662	N/A	N/A	'-----------------------Y--------------------------	0.9883023395320935	Y	N/A	N/A	N/A	N/A	N/A	N/A	N/A	N/A	N/A	N/A	N/A	N/A	N/A	N/A	N/A	N/A	N/A	N/A	N/A	N/A	N/A	N/A	N/A	N/A	N/A	N/A	N/A	N/A	N/A	N/A	N/A	N/A	N/A	N/A	N/A	N/A	N/A	N/A	N/A	N/A	N/A	N/A	N/A	N/A
663	N/A	N/A	'-----------------------I--------------------------	0.9883023395320935	Y	N/A	N/A	N/A	N/A	N/A	N/A	N/A	N/A	N/A	N/A	N/A	N/A	N/A	N/A	N/A	N/A	N/A	N/A	N/A	N/A	N/A	N/A	N/A	N/A	N/A	N/A	N/A	N/A	N/A	N/A	N/A	N/A	N/A	N/A	N/A	N/A	N/A	N/A	N/A	N/A	N/A	N/A	N/A	N/A
664	N/A	N/A	'-----------------------H--------------------------	0.9883023395320935	Y	N/A	N/A	N/A	N/A	N/A	N/A	N/A	N/A	N/A	N/A	N/A	N/A	N/A	N/A	N/A	N/A	N/A	N/A	N/A	N/A	N/A	N/A	N/A	N/A	N/A	N/A	N/A	N/A	N/A	N/A	N/A	N/A	N/A	N/A	N/A	N/A	N/A	N/A	N/A	N/A	N/A	N/A	N/A	N/A
665	N/A	N/A	'-----------------------R--------------------------	0.9883023395320935	Y	N/A	N/A	N/A	N/A	N/A	N/A	N/A	N/A	N/A	N/A	N/A	N/A	N/A	N/A	N/A	N/A	N/A	N/A	N/A	N/A	N/A	N/A	N/A	N/A	N/A	N/A	N/A	N/A	N/A	N/A	N/A	N/A	N/A	N/A	N/A	N/A	N/A	N/A	N/A	N/A	N/A	N/A	N/A	N/A
666	N/A	N/A	'-----------------------F--------------------------	0.9883023395320935	Y	N/A	N/A	N/A	N/A	N/A	N/A	N/A	N/A	N/A	N/A	N/A	N/A	N/A	N/A	N/A	N/A	N/A	N/A	N/A	N/A	N/A	N/A	N/A	N/A	N/A	N/A	N/A	N/A	N/A	N/A	N/A	N/A	N/A	N/A	N/A	N/A	N/A	N/A	N/A	N/A	N/A	N/A	N/A	N/A
667	N/A	N/A	'-----------------------T--------------------------	0.9883023395320935	Y	N/A	N/A	N/A	N/A	N/A	N/A	N/A	N/A	N/A	N/A	N/A	N/A	N/A	N/A	N/A	N/A	N/A	N/A	N/A	N/A	N/A	N/A	N/A	N/A	N/A	N/A	N/A	N/A	N/A	N/A	N/A	N/A	N/A	N/A	N/A	N/A	N/A	N/A	N/A	N/A	N/A	N/A	N/A	N/A
668	N/A	N/A	'-----------------------A--------------------------	0.9883023395320935	Y	N/A	N/A	N/A	N/A	N/A	N/A	N/A	N/A	N/A	N/A	N/A	N/A	N/A	N/A	N/A	N/A	N/A	N/A	N/A	N/A	N/A	N/A	N/A	N/A	N/A	N/A	N/A	N/A	N/A	N/A	N/A	N/A	N/A	N/A	N/A	N/A	N/A	N/A	N/A	N/A	N/A	N/A	N/A	N/A
669	N/A	N/A	'-----------------------T--------------------------	0.9883023395320935	Y	N/A	N/A	N/A	N/A	N/A	N/A	N/A	N/A	N/A	N/A	N/A	N/A	N/A	N/A	N/A	N/A	N/A	N/A	N/A	N/A	N/A	N/A	N/A	N/A	N/A	N/A	N/A	N/A	N/A	N/A	N/A	N/A	N/A	N/A	N/A	N/A	N/A	N/A	N/A	N/A	N/A	N/A	N/A	N/A
670	N/A	N/A	'-----------------------N--------------------------	0.9883023395320935	Y	N/A	N/A	N/A	N/A	N/A	N/A	N/A	N/A	N/A	N/A	N/A	N/A	N/A	N/A	N/A	N/A	N/A	N/A	N/A	N/A	N/A	N/A	N/A	N/A	N/A	N/A	N/A	N/A	N/A	N/A	N/A	N/A	N/A	N/A	N/A	N/A	N/A	N/A	N/A	N/A	N/A	N/A	N/A	N/A
671	N/A	N/A	'-----------------------S--------------------------	0.9883023395320935	Y	N/A	N/A	N/A	N/A	N/A	N/A	N/A	N/A	N/A	N/A	N/A	N/A	N/A	N/A	N/A	N/A	N/A	N/A	N/A	N/A	N/A	N/A	N/A	N/A	N/A	N/A	N/A	N/A	N/A	N/A	N/A	N/A	N/A	N/A	N/A	N/A	N/A	N/A	N/A	N/A	N/A	N/A	N/A	N/A
672	N/A	N/A	'-----------------------W-----------------------M--	0.967606478704259	Y	N/A	N/A	N/A	N/A	N/A	N/A	N/A	N/A	N/A	N/A	N/A	N/A	N/A	N/A	N/A	N/A	N/A	N/A	N/A	N/A	N/A	N/A	N/A	N/A	N/A	N/A	N/A	N/A	N/A	N/A	N/A	N/A	N/A	N/A	N/A	N/A	N/A	N/A	N/A	N/A	N/A	N/A	N/A	N/A
673	2.51	6.119E-1	'GRGGCGGGGI-RFLY-HFW-G--FF-WWWWWGYYYY-Y-C-FFF--FG-F	0.27354529094181157	N	1E0	1E0	1E0	1E0	1E0	1E0	4.20	1.69	5.56	5.58	1.34	1.77	2.45	2.38	4.45	2.82	2.73	2.01	5.67	2.44	5.08	1.29	2.00	2.71	2.53	2.49	1.156E-1	9.565E-1	3.185E-2	3.123E-2	9.961E-1	9.377E-1	6.422E-1	6.777E-1	9.084E-2	4.684E-1	5.082E-1	8.544E-1	2.899E-2	6.451E-1	4.953E-2	9.975E-1	8.585E-1	5.174E-1
674	3.37	2.718E-1	'IFVLLIIIIN-YCAD-FWF-YF-ILTLLLLILMMIV-I-C-IIL--CL-C	0.23005398920215953	N	9.994E-1	9.999E-1	1E0	1E0	1E0	1E0	4.70	2.71	7.73	6.79	1.65	4.07	3.63	1.08	6.51	2.29	3.31	3.05	8.97	2.60	7.46	3.03	3.43	2.36	3.74	3.18	7.105E-2	5.179E-1	5.723E-3	1.143E-2	9.645E-1	1.324E-1	2.09E-1	9.999E-1	1.427E-2	7.206E-1	2.882E-1	3.735E-1	2.521E-3	5.697E-1	6.91E-3	3.815E-1	2.566E-1	6.899E-1
675	8.17	4.221E-3	'FIFIFFLFFI-LLLY-LLLLFM-FFFLLFFLLILLL-L-L-FFF--LV-L	0.21835632873425312	N	3.588E-1	1.213E-1	1E0	6.538E-1	9.946E-1	6.155E-1	8.80	7.55	30.16	27.27	2.37	9.42	12.71	3.34	25.87	2.72	4.83	9.58	13.64	7.29	28.73	7.84	8.49	7.12	6.66	7.83	2.794E-3	6.496E-3	2.118E-6	3.863E-6	6.825E-1	1.917E-3	3.461E-4	2.808E-1	5.283E-6	5.104E-1	6.255E-2	1.746E-3	2.3E-4	7.832E-3	2.832E-6	5.294E-3	3.419E-3	8.918E-3
676	4.13	1.251E-1	'PSSSTSGSSE-DSTS-PSTNYK-SGSDSSSSSSDSS-S-P-GSS--TT-T	0.21835632873425312	N	1E0	1E0	1E0	9.99E-1	1E0	1E0	5.84	5.76	3.81	4.24	6.87	2.06	3.47	9.39	3.90	8.89	5.21	2.48	4.01	3.36	4.65	1.00	1.45	8.69	4.73	3.35	2.499E-2	2.679E-2	1.72E-1	1.112E-1	1.08E-2	8.321E-1	2.46E-1	1.945E-3	1.584E-1	2.649E-3	4.388E-2	6.283E-1	1.414E-1	2.731E-1	7.472E-2	1E0	9.902E-1	2.995E-3
677	3.21	3.184E-1	'PAPPSPPAPP-QQQD-RRRPLA-PQPPPPPPPPPPP-P-K-EEE--LP-L	0.21835632873425312	N	1E0	1E0	1E0	1E0	1E0	9.989E-1	2.70	3.31	3.45	3.57	3.11	3.59	2.79	3.73	2.94	3.10	2.05	1.73	1.73	2.15	3.95	3.05	3.47	4.06	4.34	3.67	5.21E-1	2.873E-1	2.493E-1	2.201E-1	3.536E-1	2.158E-1	4.807E-1	1.868E-1	4.174E-1	3.562E-1	8.378E-1	9.46E-1	9.473E-1	7.917E-1	1.5E-1	3.735E-1	2.444E-1	1.343E-1
678	2.59	5.734E-1	'AKTTRESDET-KTTR-DEETDR-WEFFFFFFFFFFF-F-K-DDD--ET-R	0.21835632873425312	N	1E0	1E0	1E0	1E0	1E0	1E0	3.63	2.97	2.09	2.93	2.52	2.95	1.83	3.11	1.79	2.97	2.08	1.59	5.81	1.77	1.96	2.08	2.52	3.62	3.08	2.65	2.089E-1	4.043E-1	8.204E-1	4.183E-1	6.09E-1	4.108E-1	9.197E-1	3.514E-1	9.295E-1	4.041E-1	8.225E-1	9.75E-1	2.558E-2	9.371E-1	8.724E-1	8.209E-1	6.058E-1	2.097E-1
679	5.77	2.657E-2	'SNNNSSNNNS-STSD-NNNSNI-NSNNNNNHHNNNH-H-N-NNN--N--N	0.23905218956208754	N	1E0	1E0	1E0	9.706E-1	9.466E-1	9.999E-1	9.25	3.25	6.05	10.97	5.68	4.66	3.28	5.85	6.75	7.59	8.15	0.90	16.21	4.97	7.64	2.15	2.73	4.35	7.65	4.67	2.119E-3	3.073E-1	2.081E-2	8.06E-4	2.865E-2	7.35E-2	2.973E-1	2.469E-2	1.18E-2	6.302E-3	4.291E-3	1E0	8.374E-5	5.453E-2	6.08E-3	7.895E-1	5.072E-1	1.003E-1
680	2.25	7.43E-1	'KIPKRRPAGI-RRPS-WRWHPI-PRPPPLLPPPPLP-P-R-IIV--P--S	0.23905218956208754	N	1E0	1E0	1E0	1E0	1E0	1E0	2.53	2.12	3.36	3.51	1.87	2.79	1.94	2.11	1.92	1.97	1.73	1.68	1.96	1.94	2.37	2.43	2.57	2.38	3.04	2.37	6.03E-1	8.031E-1	2.743E-1	2.358E-1	9.076E-1	4.774E-1	8.822E-1	8.11E-1	8.899E-1	8.686E-1	9.477E-1	9.583E-1	8.752E-1	8.799E-1	6.836E-1	6.499E-1	5.837E-1	6.767E-1
681	4.41	9.399E-2	'LILIIFIVLI-PPPL-IVVGLI-ILIIVIIIILIII-I-WMVIV--V--L	0.2125574885022995	N	9.068E-1	2.524E-1	1E0	1E0	1E0	1E0	3.60	3.05	31.33	29.68	2.91	5.04	12.15	0.70	26.08	1.48	3.52	9.26	4.43	7.71	29.40	4.39	4.28	2.01	4.38	4.66	2.139E-1	3.751E-1	1.687E-6	2.33E-6	4.297E-1	5.102E-2	4.489E-4	1E0	5.032E-6	9.878E-1	2.326E-1	2.106E-3	9.206E-2	5.796E-3	2.464E-6	9.597E-2	1.068E-1	8.545E-1
682	8.88	2.662E-3	'RRRRRRRRRN-RRRQ-RRRKRN-RRRRRRRRRRRRR-R-RRRRR--R--R	0.2125574885022995	N	1.371E-2	2.205E-1	6.225E-1	9.904E-1	9.455E-1	9.997E-1	17.70	18.08	8.03	7.37	18.07	11.72	3.98	23.26	2.08	21.85	14.63	5.83	17.40	4.46	0.81	8.82	8.94	22.95	8.54	8.81	4.996E-5	4.413E-5	4.657E-3	7.4E-3	4.431E-5	5.53E-4	1.458E-1	9.923E-6	8.247E-1	1.439E-5	1.529E-4	2.509E-2	5.527E-5	8.981E-2	1E0	2.765E-3	2.564E-3	1.076E-5
683	3.55	2.268E-1	'QIILKLVRKK-NNST-LRRKRR-RNRRRRRRRRNRR-R-KPKKK--K--K	0.2125574885022995	N	1E0	1E0	9.997E-1	1E0	1E0	1E0	4.07	3.89	3.55	3.87	2.82	4.39	1.95	3.03	1.21	2.40	2.38	2.15	5.12	2.13	1.44	3.58	3.89	4.08	4.22	3.55	1.329E-1	1.6E-1	2.269E-1	1.617E-1	4.68E-1	9.593E-2	8.774E-1	3.829E-1	9.99E-1	6.663E-1	6.75E-1	7.902E-1	4.745E-2	7.981E-1	9.909E-1	2.195E-1	1.599E-1	1.311E-1
684	2.82	4.678E-1	'MKKKAWKWAS-WWWR-WAWFAL-YATVLTTAVLGIA-A-REYYY--A--V	0.2125574885022995	N	1E0	1E0	1E0	1E0	1E0	1E0	3.50	3.20	4.04	4.04	1.93	3.21	2.13	2.67	2.44	2.03	1.65	2.11	8.21	1.69	2.96	2.09	3.04	3.76	2.46	3.36	2.365E-1	3.217E-1	1.373E-1	1.369E-1	8.846E-1	3.193E-1	7.995E-1	5.355E-1	6.48E-1	8.45E-1	9.636E-1	8.082E-1	4.117E-3	9.559E-1	4.09E-1	8.187E-1	3.78E-1	1.813E-1
685	3.40	2.635E-1	'CFILLMLLLT-CCCN-CCCQCA-CATAAAAAASAAA-A-IHAAA--C--C	0.2125574885022995	N	9.996E-1	9.801E-1	1E0	1E0	1E0	1E0	3.25	2.41	14.90	13.21	2.82	2.99	5.33	2.09	11.61	2.44	3.19	4.21	7.24	3.29	13.49	2.42	3.50	2.85	4.75	4.41	3.06E-1	6.599E-1	1.374E-4	2.768E-4	4.671E-1	3.959E-1	3.92E-2	8.176E-1	5.848E-4	6.471E-1	3.258E-1	1.151E-1	8.125E-3	2.934E-1	2.452E-4	6.579E-1	2.372E-1	4.538E-1
686	2.95	4.106E-1	'HAAADCCCCE-LLLQ-ITINIL-IIIIIIIIIIIIV-I-KLKKK--I--I	0.2125574885022995	N	1E0	1E0	1E0	1E0	1E0	1E0	3.77	2.92	4.02	4.01	2.22	4.23	2.25	1.24	2.86	1.78	2.47	2.27	8.44	1.83	3.39	2.99	3.21	2.41	4.04	3.16	1.805E-1	4.263E-1	1.396E-1	1.41E-1	7.576E-1	1.123E-1	7.401E-1	9.987E-1	4.49E-1	9.328E-1	6.331E-1	7.336E-1	3.525E-3	9.193E-1	2.668E-1	3.956E-1	3.19E-1	6.62E-1
687	2.62	5.574E-1	'VNRSKDDEEL-ARRI-RRRGHV-YNKYCKKKKKKKK-K-TSKKK--S--K	0.2125574885022995	N	1E0	1E0	1E0	1E0	1E0	1E0	3.84	2.89	2.77	3.78	2.35	3.27	1.71	2.39	1.58	2.41	2.47	1.65	7.00	1.89	1.84	2.35	2.89	3.19	3.53	2.99	1.668E-1	4.358E-1	4.889E-1	1.786E-1	6.914E-1	2.99E-1	9.524E-1	6.728E-1	9.752E-1	6.626E-1	6.343E-1	9.636E-1	9.749E-3	8.989E-1	9.144E-1	6.907E-1	4.382E-1	3.261E-1
688	7.22	8.268E-3	'VLFLVLLVVL-MLAL-VVVAVI-LLIIIVVILIVII-I-LSLII--I--I	0.2125574885022995	N	2.401E-1	5.734E-2	1E0	1E0	9.944E-1	9.835E-1	4.92	4.58	36.01	31.55	4.12	7.33	13.17	0.89	28.18	2.45	5.94	12.84	13.92	10.03	33.56	6.37	7.06	3.24	7.10	7.91	5.714E-2	7.963E-2	7.355E-7	1.617E-6	1.258E-1	7.594E-3	2.816E-4	1E0	3.176E-6	6.437E-1	2.288E-2	3.268E-4	2.04E-4	1.345E-3	1.12E-6	1.601E-2	9.332E-3	3.083E-1
689	3.66	2.017E-1	'LHLQLLLLLH-IVV--VIVLQI-SFLLLSSSSLLLL-L-VVITT--V--G	0.24075184963007393	N	1E0	9.981E-1	1E0	1E0	1E0	1E0	4.60	2.83	11.17	9.42	2.41	4.14	3.83	1.17	8.85	2.34	3.42	3.87	8.97	2.55	10.42	2.87	3.22	2.50	4.32	3.48	7.818E-2	4.637E-1	7.299E-4	1.918E-3	6.616E-1	1.24E-1	1.693E-1	9.994E-1	2.707E-3	6.972E-1	2.578E-1	1.627E-1	2.523E-3	5.908E-1	1.083E-3	4.452E-1	3.169E-1	6.168E-1
690	2.96	4.071E-1	'QTLLLVVVIE-TCC--TSSVET-TIVVVVVIVVTIV-VMYVDEE--E--E	0.20985802839432108	N	1E0	1E0	1E0	1E0	1E0	1E0	4.04	2.21	3.60	3.38	3.04	3.95	2.33	1.79	3.94	2.81	2.89	2.13	5.74	2.06	4.35	2.79	2.44	1.84	5.13	3.03	1.364E-1	7.642E-1	2.145E-1	2.691E-1	3.787E-1	1.504E-1	7.024E-1	9.312E-1	1.506E-1	4.728E-1	4.364E-1	7.993E-1	2.721E-2	8.34E-1	1.001E-1	4.791E-1	6.461E-1	9.173E-1
691	4.61	7.741E-2	'NNHHYNHHHR-NNH--HHHDSN-NKHHHHHHHHHHH-HHSRWCW--W--W	0.20985802839432108	N	9.741E-1	1E0	1E0	1E0	1E0	1E0	7.55	5.72	4.79	7.05	5.32	4.42	1.23	7.31	3.03	7.47	5.54	1.76	11.71	2.90	3.83	2.41	2.61	7.24	3.08	2.77	6.505E-3	2.763E-2	6.502E-2	9.399E-3	3.938E-2	9.309E-2	9.988E-1	7.736E-3	3.819E-1	6.867E-3	3.235E-2	9.4E-1	5.548E-4	4.319E-1	1.694E-1	6.611E-1	5.643E-1	8.126E-3
692	2.97	4.063E-1	'QSRPPPSPPF-PPP--RVRAPK-QPPPQSSSSSSSS-SRRDPPP--K--K	0.20985802839432108	N	1E0	1E0	1E0	1E0	1E0	1E0	3.20	3.40	3.16	3.50	3.51	2.76	2.46	4.78	2.26	4.33	2.48	1.75	1.93	2.25	2.95	2.32	2.69	4.72	3.52	2.98	3.211E-1	2.628E-1	3.341E-1	2.387E-1	2.348E-1	4.932E-1	6.377E-1	6.575E-2	7.397E-1	1.022E-1	6.26E-1	9.427E-1	8.834E-1	7.44E-1	4.132E-1	7.093E-1	5.263E-1	6.959E-2
693	N/A	N/A	'-------------Y-----------Y---Y--------------------	0.9550089982003597	Y	N/A	N/A	N/A	N/A	N/A	N/A	N/A	N/A	N/A	N/A	N/A	N/A	N/A	N/A	N/A	N/A	N/A	N/A	N/A	N/A	N/A	N/A	N/A	N/A	N/A	N/A	N/A	N/A	N/A	N/A	N/A	N/A	N/A	N/A	N/A	N/A	N/A	N/A	N/A	N/A	N/A	N/A	N/A	N/A
694	N/A	N/A	'-------------P-----------P---P--------------------	0.9550089982003597	Y	N/A	N/A	N/A	N/A	N/A	N/A	N/A	N/A	N/A	N/A	N/A	N/A	N/A	N/A	N/A	N/A	N/A	N/A	N/A	N/A	N/A	N/A	N/A	N/A	N/A	N/A	N/A	N/A	N/A	N/A	N/A	N/A	N/A	N/A	N/A	N/A	N/A	N/A	N/A	N/A	N/A	N/A	N/A	N/A
695	N/A	N/A	'-------------S-----------F---L--------------------	0.9550089982003597	Y	N/A	N/A	N/A	N/A	N/A	N/A	N/A	N/A	N/A	N/A	N/A	N/A	N/A	N/A	N/A	N/A	N/A	N/A	N/A	N/A	N/A	N/A	N/A	N/A	N/A	N/A	N/A	N/A	N/A	N/A	N/A	N/A	N/A	N/A	N/A	N/A	N/A	N/A	N/A	N/A	N/A	N/A	N/A	N/A
696	N/A	N/A	'-------------L----------MLLL-WL-LLVL-L------------	0.8453309338132372	Y	N/A	N/A	N/A	N/A	N/A	N/A	N/A	N/A	N/A	N/A	N/A	N/A	N/A	N/A	N/A	N/A	N/A	N/A	N/A	N/A	N/A	N/A	N/A	N/A	N/A	N/A	N/A	N/A	N/A	N/A	N/A	N/A	N/A	N/A	N/A	N/A	N/A	N/A	N/A	N/A	N/A	N/A	N/A	N/A
697	N/A	N/A	'-------------Q-----------L------------------------	0.9630073985202957	Y	N/A	N/A	N/A	N/A	N/A	N/A	N/A	N/A	N/A	N/A	N/A	N/A	N/A	N/A	N/A	N/A	N/A	N/A	N/A	N/A	N/A	N/A	N/A	N/A	N/A	N/A	N/A	N/A	N/A	N/A	N/A	N/A	N/A	N/A	N/A	N/A	N/A	N/A	N/A	N/A	N/A	N/A	N/A	N/A
698	N/A	N/A	'-------------P-----------A------------------------	0.9630073985202957	Y	N/A	N/A	N/A	N/A	N/A	N/A	N/A	N/A	N/A	N/A	N/A	N/A	N/A	N/A	N/A	N/A	N/A	N/A	N/A	N/A	N/A	N/A	N/A	N/A	N/A	N/A	N/A	N/A	N/A	N/A	N/A	N/A	N/A	N/A	N/A	N/A	N/A	N/A	N/A	N/A	N/A	N/A	N/A	N/A
699	N/A	N/A	'-------------V-----------L------------------------	0.9630073985202957	Y	N/A	N/A	N/A	N/A	N/A	N/A	N/A	N/A	N/A	N/A	N/A	N/A	N/A	N/A	N/A	N/A	N/A	N/A	N/A	N/A	N/A	N/A	N/A	N/A	N/A	N/A	N/A	N/A	N/A	N/A	N/A	N/A	N/A	N/A	N/A	N/A	N/A	N/A	N/A	N/A	N/A	N/A	N/A	N/A
700	N/A	N/A	'-------------H-----------D------------------------	0.9630073985202957	Y	N/A	N/A	N/A	N/A	N/A	N/A	N/A	N/A	N/A	N/A	N/A	N/A	N/A	N/A	N/A	N/A	N/A	N/A	N/A	N/A	N/A	N/A	N/A	N/A	N/A	N/A	N/A	N/A	N/A	N/A	N/A	N/A	N/A	N/A	N/A	N/A	N/A	N/A	N/A	N/A	N/A	N/A	N/A	N/A
701	N/A	N/A	'-------------L------------------------------------	0.9763047390521894	Y	N/A	N/A	N/A	N/A	N/A	N/A	N/A	N/A	N/A	N/A	N/A	N/A	N/A	N/A	N/A	N/A	N/A	N/A	N/A	N/A	N/A	N/A	N/A	N/A	N/A	N/A	N/A	N/A	N/A	N/A	N/A	N/A	N/A	N/A	N/A	N/A	N/A	N/A	N/A	N/A	N/A	N/A	N/A	N/A
702	N/A	N/A	'-------------K------------------------------------	0.9763047390521894	Y	N/A	N/A	N/A	N/A	N/A	N/A	N/A	N/A	N/A	N/A	N/A	N/A	N/A	N/A	N/A	N/A	N/A	N/A	N/A	N/A	N/A	N/A	N/A	N/A	N/A	N/A	N/A	N/A	N/A	N/A	N/A	N/A	N/A	N/A	N/A	N/A	N/A	N/A	N/A	N/A	N/A	N/A	N/A	N/A
703	N/A	N/A	'-------------R------------------------------------	0.9763047390521894	Y	N/A	N/A	N/A	N/A	N/A	N/A	N/A	N/A	N/A	N/A	N/A	N/A	N/A	N/A	N/A	N/A	N/A	N/A	N/A	N/A	N/A	N/A	N/A	N/A	N/A	N/A	N/A	N/A	N/A	N/A	N/A	N/A	N/A	N/A	N/A	N/A	N/A	N/A	N/A	N/A	N/A	N/A	N/A	N/A
704	N/A	N/A	'-------------R------------------------------------	0.9763047390521894	Y	N/A	N/A	N/A	N/A	N/A	N/A	N/A	N/A	N/A	N/A	N/A	N/A	N/A	N/A	N/A	N/A	N/A	N/A	N/A	N/A	N/A	N/A	N/A	N/A	N/A	N/A	N/A	N/A	N/A	N/A	N/A	N/A	N/A	N/A	N/A	N/A	N/A	N/A	N/A	N/A	N/A	N/A	N/A	N/A
705	N/A	N/A	'-------------E------------------------------------	0.9763047390521894	Y	N/A	N/A	N/A	N/A	N/A	N/A	N/A	N/A	N/A	N/A	N/A	N/A	N/A	N/A	N/A	N/A	N/A	N/A	N/A	N/A	N/A	N/A	N/A	N/A	N/A	N/A	N/A	N/A	N/A	N/A	N/A	N/A	N/A	N/A	N/A	N/A	N/A	N/A	N/A	N/A	N/A	N/A	N/A	N/A
706	N/A	N/A	'-------------R------------------------------------	0.9763047390521894	Y	N/A	N/A	N/A	N/A	N/A	N/A	N/A	N/A	N/A	N/A	N/A	N/A	N/A	N/A	N/A	N/A	N/A	N/A	N/A	N/A	N/A	N/A	N/A	N/A	N/A	N/A	N/A	N/A	N/A	N/A	N/A	N/A	N/A	N/A	N/A	N/A	N/A	N/A	N/A	N/A	N/A	N/A	N/A	N/A
707	N/A	N/A	'-------------T------------------------------------	0.9763047390521894	Y	N/A	N/A	N/A	N/A	N/A	N/A	N/A	N/A	N/A	N/A	N/A	N/A	N/A	N/A	N/A	N/A	N/A	N/A	N/A	N/A	N/A	N/A	N/A	N/A	N/A	N/A	N/A	N/A	N/A	N/A	N/A	N/A	N/A	N/A	N/A	N/A	N/A	N/A	N/A	N/A	N/A	N/A	N/A	N/A
708	N/A	N/A	'-------------R------------------------------------	0.9763047390521894	Y	N/A	N/A	N/A	N/A	N/A	N/A	N/A	N/A	N/A	N/A	N/A	N/A	N/A	N/A	N/A	N/A	N/A	N/A	N/A	N/A	N/A	N/A	N/A	N/A	N/A	N/A	N/A	N/A	N/A	N/A	N/A	N/A	N/A	N/A	N/A	N/A	N/A	N/A	N/A	N/A	N/A	N/A	N/A	N/A
709	N/A	N/A	'-------------L------------------------------------	0.9763047390521894	Y	N/A	N/A	N/A	N/A	N/A	N/A	N/A	N/A	N/A	N/A	N/A	N/A	N/A	N/A	N/A	N/A	N/A	N/A	N/A	N/A	N/A	N/A	N/A	N/A	N/A	N/A	N/A	N/A	N/A	N/A	N/A	N/A	N/A	N/A	N/A	N/A	N/A	N/A	N/A	N/A	N/A	N/A	N/A	N/A
710	N/A	N/A	'-------------C------------------------------------	0.9763047390521894	Y	N/A	N/A	N/A	N/A	N/A	N/A	N/A	N/A	N/A	N/A	N/A	N/A	N/A	N/A	N/A	N/A	N/A	N/A	N/A	N/A	N/A	N/A	N/A	N/A	N/A	N/A	N/A	N/A	N/A	N/A	N/A	N/A	N/A	N/A	N/A	N/A	N/A	N/A	N/A	N/A	N/A	N/A	N/A	N/A
711	N/A	N/A	'-------------A------------------------------------	0.9763047390521894	Y	N/A	N/A	N/A	N/A	N/A	N/A	N/A	N/A	N/A	N/A	N/A	N/A	N/A	N/A	N/A	N/A	N/A	N/A	N/A	N/A	N/A	N/A	N/A	N/A	N/A	N/A	N/A	N/A	N/A	N/A	N/A	N/A	N/A	N/A	N/A	N/A	N/A	N/A	N/A	N/A	N/A	N/A	N/A	N/A
712	N/A	N/A	'-------------S-----------C------------------------	0.9630073985202957	Y	N/A	N/A	N/A	N/A	N/A	N/A	N/A	N/A	N/A	N/A	N/A	N/A	N/A	N/A	N/A	N/A	N/A	N/A	N/A	N/A	N/A	N/A	N/A	N/A	N/A	N/A	N/A	N/A	N/A	N/A	N/A	N/A	N/A	N/A	N/A	N/A	N/A	N/A	N/A	N/A	N/A	N/A	N/A	N/A
713	N/A	N/A	'-------------R-----------T------------------------	0.9630073985202957	Y	N/A	N/A	N/A	N/A	N/A	N/A	N/A	N/A	N/A	N/A	N/A	N/A	N/A	N/A	N/A	N/A	N/A	N/A	N/A	N/A	N/A	N/A	N/A	N/A	N/A	N/A	N/A	N/A	N/A	N/A	N/A	N/A	N/A	N/A	N/A	N/A	N/A	N/A	N/A	N/A	N/A	N/A	N/A	N/A
714	N/A	N/A	'-------------P-----------N------------------------	0.9630073985202957	Y	N/A	N/A	N/A	N/A	N/A	N/A	N/A	N/A	N/A	N/A	N/A	N/A	N/A	N/A	N/A	N/A	N/A	N/A	N/A	N/A	N/A	N/A	N/A	N/A	N/A	N/A	N/A	N/A	N/A	N/A	N/A	N/A	N/A	N/A	N/A	N/A	N/A	N/A	N/A	N/A	N/A	N/A	N/A	N/A
715	N/A	N/A	'-------------C-----------I------------------------	0.9630073985202957	Y	N/A	N/A	N/A	N/A	N/A	N/A	N/A	N/A	N/A	N/A	N/A	N/A	N/A	N/A	N/A	N/A	N/A	N/A	N/A	N/A	N/A	N/A	N/A	N/A	N/A	N/A	N/A	N/A	N/A	N/A	N/A	N/A	N/A	N/A	N/A	N/A	N/A	N/A	N/A	N/A	N/A	N/A	N/A	N/A
716	N/A	N/A	'-------------L-----------K------------------------	0.9630073985202957	Y	N/A	N/A	N/A	N/A	N/A	N/A	N/A	N/A	N/A	N/A	N/A	N/A	N/A	N/A	N/A	N/A	N/A	N/A	N/A	N/A	N/A	N/A	N/A	N/A	N/A	N/A	N/A	N/A	N/A	N/A	N/A	N/A	N/A	N/A	N/A	N/A	N/A	N/A	N/A	N/A	N/A	N/A	N/A	N/A
717	N/A	N/A	'-------------T-----------C------------------------	0.9630073985202957	Y	N/A	N/A	N/A	N/A	N/A	N/A	N/A	N/A	N/A	N/A	N/A	N/A	N/A	N/A	N/A	N/A	N/A	N/A	N/A	N/A	N/A	N/A	N/A	N/A	N/A	N/A	N/A	N/A	N/A	N/A	N/A	N/A	N/A	N/A	N/A	N/A	N/A	N/A	N/A	N/A	N/A	N/A	N/A	N/A
718	2.58	5.76E-1	'LIRMWYFAAL-WWW--YYY-YY-Y-N--W--L-------Y-P-P--P--P	0.4160167966406717	N	1E0	1E0	1E0	1E0	1E0	1E0	3.34	2.42	7.34	6.74	1.42	2.91	3.05	2.52	5.94	2.57	1.98	2.26	2.93	2.00	7.01	2.48	2.59	2.87	2.26	1.95	2.793E-1	6.571E-1	7.585E-3	1.195E-2	9.923E-1	4.267E-1	3.725E-1	6.071E-1	2.29E-2	5.804E-1	8.647E-1	7.399E-1	4.221E-1	8.573E-1	9.645E-3	6.246E-1	5.717E-1	4.433E-1
719	5.52	3.313E-2	'TYYYTTTTTR-FFF--FFF-FF-FFYFFFFFFFFFF-F-F-FFF--F--F	0.2789442111577684	N	1E0	1E0	1E0	9.998E-1	1E0	5.888E-1	10.82	3.28	9.37	11.23	1.05	6.28	3.70	2.95	8.21	5.08	5.92	7.52	16.13	6.86	7.99	4.03	2.77	4.66	3.34	3.01	8.738E-4	2.97E-1	1.971E-3	7.062E-4	9.999E-1	1.727E-2	1.932E-1	4.133E-1	4.114E-3	4.942E-2	2.325E-2	6.656E-3	8.633E-5	1.087E-2	4.762E-3	1.381E-1	4.889E-1	7.331E-2
720	3.77	1.795E-1	'TISKEEEEED-EEE--DED-DE-DSSSNSSTSSSSN-S-N-EEE--E--E	0.2789442111577684	N	9.993E-1	1E0	9.998E-1	1E0	1E0	1E0	4.45	4.46	2.01	1.63	4.98	3.85	3.02	5.79	3.34	5.41	3.53	1.96	5.52	2.15	3.69	2.86	3.42	5.92	5.54	4.36	9.044E-2	8.941E-2	8.512E-1	9.684E-1	5.432E-2	1.651E-1	3.85E-1	2.594E-2	2.797E-1	3.639E-2	2.314E-1	8.749E-1	3.3E-2	7.932E-1	1.956E-1	4.471E-1	2.566E-1	2.334E-2
721	2.43	6.503E-1	'SALIPPPPPM-RHR--RRG-NT-YNTLFILWLMMMM-M-G-YYY--T--Y	0.2789442111577684	N	1E0	1E0	1E0	1E0	1E0	1E0	2.68	2.06	4.33	4.26	1.96	2.23	2.02	2.66	3.07	2.57	1.71	1.44	2.62	1.75	3.66	1.87	2.19	2.83	2.85	2.29	5.29E-1	8.297E-1	1.018E-1	1.098E-1	8.745E-1	7.503E-1	8.491E-1	5.375E-1	3.659E-1	5.836E-1	9.515E-1	9.908E-1	5.604E-1	9.412E-1	2.008E-1	9.046E-1	7.709E-1	4.632E-1
722	5.25	4.224E-2	'FCLAAFFIIV-AVV--FFF-FI-IFQFTFFFFLFIL-F-V-MMM--I--L	0.2789442111577684	N	6.996E-1	3.601E-1	1E0	1E0	1E0	9.988E-1	4.48	3.74	29.18	26.51	1.90	5.36	11.75	1.70	24.22	2.38	3.87	7.45	11.97	5.68	26.01	4.35	5.13	3.38	4.83	5.67	8.804E-2	1.866E-1	2.581E-6	4.563E-6	8.949E-1	3.813E-2	5.445E-4	9.531E-1	7.818E-6	6.752E-1	1.627E-1	6.967E-3	4.897E-4	2.857E-2	5.12E-6	1.004E-1	4.696E-2	2.68E-1
723	3.21	3.189E-1	'LYYYIIIIIR-SSS--III-IS-VIIIIIIIIIIII-I-I-III--I--I	0.2789442111577684	N	9.998E-1	1E0	1E0	1E0	1E0	9.833E-1	5.58	2.60	6.73	6.67	1.98	4.32	2.95	0.79	5.61	2.84	3.76	3.35	10.30	3.03	6.06	2.97	3.07	2.15	4.04	2.97	3.139E-2	5.657E-1	1.2E-2	1.257E-2	8.65E-1	1.032E-1	4.104E-1	1E0	3.056E-2	4.58E-1	1.813E-1	2.781E-1	1.154E-3	3.804E-1	2.059E-2	4.035E-1	3.671E-1	7.928E-1
724	4.48	8.799E-2	'LFNQLLLLLA-MMI--ILI-LI-MMLIITTIMMMMM-M-G-LLL--L--L	0.2789442111577684	N	9.86E-1	8.97E-1	1E0	1E0	9.994E-1	1E0	3.64	4.05	26.61	25.04	2.23	4.78	11.36	2.09	23.43	1.18	2.44	5.07	9.31	3.64	24.09	3.85	4.70	3.98	4.25	5.02	2.057E-1	1.351E-1	4.463E-6	6.406E-6	7.533E-1	6.542E-2	6.596E-4	8.172E-1	9.52E-6	9.993E-1	6.451E-1	4.98E-2	2.046E-3	2.051E-1	8.073E-6	1.665E-1	7.098E-2	1.458E-1
725	5.74	2.722E-2	'LVTLVIVIIA-LLL--AAF-LM-ALLTCIVCVCICC-C-L-AAA--L--L	0.2789442111577684	N	5.912E-1	1.035E-1	1E0	1E0	9.996E-1	1E0	3.11	3.82	35.44	31.70	3.54	5.49	12.84	1.48	27.98	1.84	4.67	12.27	11.27	9.79	33.09	4.93	5.73	3.23	5.75	7.33	3.513E-1	1.711E-1	8.083E-7	1.574E-6	2.269E-1	3.38E-2	3.263E-4	9.875E-1	3.315E-6	9.145E-1	7.287E-2	4.236E-4	6.909E-4	1.544E-3	1.219E-6	5.676E-2	2.739E-2	3.116E-1
726	4.53	8.381E-2	'IFLLLLVLLC-VVA--ACC-AV-TVHTATTTTTTTT-T-L-TTT--T--T	0.2789442111577684	N	9.992E-1	4.362E-1	1E0	1E0	1E0	1E0	4.39	2.16	22.83	19.78	3.41	3.34	7.87	1.64	18.65	3.08	4.45	8.86	8.88	6.84	23.18	2.33	2.88	2.24	4.60	4.94	9.653E-2	7.866E-1	1.109E-5	2.597E-5	2.607E-1	2.803E-1	5.183E-3	9.656E-1	3.667E-5	3.648E-1	9.055E-2	2.704E-3	2.664E-3	1.104E-2	1.013E-5	7.002E-1	4.418E-1	7.468E-1
727	16.86	6.665E-5	'LLLLIIIIIL-III--III-II-IIVIIIIIIIIII-I-V-III--I--I	0.2789442111577684	N	5.989E-3	1.408E-2	1E0	3.934E-1	3.472E-1	2.814E-1	14.14	11.93	38.63	32.27	7.66	20.40	17.97	0.62	28.09	4.30	11.10	18.44	26.64	15.30	33.74	17.52	17.20	6.93	16.50	14.30	1.862E-4	4.979E-4	4.836E-7	1.416E-6	6.001E-3	2.16E-5	4.569E-5	1E0	3.232E-6	1.049E-1	7.562E-4	3.929E-5	4.432E-6	1.174E-4	1.084E-6	5.313E-5	5.91E-5	1.028E-2
728	6.99	9.848E-3	'VITTMVVVVL-LLL--IAV-LI-ILLLLLLILLLLL-L-I-III--F--M	0.2789442111577684	N	4.433E-1	4.996E-2	1E0	1E0	9.919E-1	9.309E-1	5.64	5.19	36.66	32.20	3.81	7.44	13.57	1.15	29.63	2.49	5.25	13.71	13.73	10.64	35.45	6.13	6.50	4.08	6.35	8.01	2.955E-2	4.469E-2	6.602E-7	1.433E-6	1.737E-1	7.022E-3	2.366E-4	9.996E-1	2.352E-6	6.232E-1	4.21E-2	2.234E-4	2.211E-4	9.61E-4	8.069E-7	1.944E-2	1.441E-2	1.316E-1
729	4.31	1.037E-1	'FLFLVSIVIS-LLL--ALL-LA-LFIVTVVTVTATT-T-I-AAA--A--A	0.2789442111577684	N	9.557E-1	2.66E-1	1E0	1E0	1E0	1E0	2.99	3.13	32.52	29.48	2.85	4.32	12.17	1.38	26.41	1.90	3.83	10.15	9.98	7.91	30.04	3.61	4.25	2.77	4.30	5.90	3.977E-1	3.455E-1	1.35E-6	2.424E-6	4.519E-1	1.028E-1	4.454E-4	9.941E-1	4.667E-6	8.958E-1	1.687E-1	1.26E-3	1.384E-3	5.035E-3	2.167E-6	2.112E-1	1.101E-1	4.882E-1
730	4.16	1.204E-1	'QFYFYQQQQM-NNN--NNN-NN-NNDNNNNNNNNNN-N-H-NNN--N--N	0.2789442111577684	N	9.998E-1	1E0	1E0	1E0	1E0	1E0	5.68	3.35	7.52	7.26	3.69	3.61	3.06	4.25	6.37	4.87	4.64	1.07	8.83	1.97	7.13	2.43	2.81	4.08	4.43	2.88	2.866E-2	2.768E-1	6.643E-3	8.002E-3	1.948E-1	2.113E-1	3.7E-1	1.106E-1	1.594E-2	5.998E-2	7.523E-2	9.999E-1	2.743E-3	8.706E-1	8.817E-3	6.501E-1	4.698E-1	1.314E-1
731	N/A	N/A	'---------I----------------------------------------	0.9625074985002998	Y	N/A	N/A	N/A	N/A	N/A	N/A	N/A	N/A	N/A	N/A	N/A	N/A	N/A	N/A	N/A	N/A	N/A	N/A	N/A	N/A	N/A	N/A	N/A	N/A	N/A	N/A	N/A	N/A	N/A	N/A	N/A	N/A	N/A	N/A	N/A	N/A	N/A	N/A	N/A	N/A	N/A	N/A	N/A	N/A
732	6.88	1.068E-2	'VIATATMTTS-CCC--SST-AS-CCCCCCCCCCCCC-C-C-CCC--CC-C	0.258248350329934	N	9.969E-1	2.173E-1	1E0	9.577E-1	1E0	1E0	5.35	1.18	34.63	31.38	6.63	3.11	12.42	4.14	28.63	5.83	7.12	11.31	9.20	9.09	33.88	1.95	2.70	2.40	8.19	6.50	3.851E-2	9.994E-1	9.28E-7	1.672E-6	1.296E-2	3.514E-1	3.961E-4	1.233E-1	2.891E-6	2.521E-2	8.901E-3	6.784E-4	2.186E-3	2.34E-3	1.058E-6	8.782E-1	5.219E-1	6.689E-1
733	8.59	3.194E-3	'IAIAVIIIVL-VVV--VIV-LL-AAIIIVVVVIVVV-V-I-III--V--C	0.2789442111577684	N	8.652E-2	4.359E-2	1E0	1E0	9.95E-1	9.795E-1	5.22	4.33	36.79	32.04	5.12	8.26	13.61	1.16	27.89	3.02	7.40	13.40	15.09	10.84	33.54	7.59	8.46	2.45	9.08	8.73	4.322E-2	1.019E-1	6.464E-7	1.477E-6	4.765E-2	3.98E-3	2.332E-4	9.995E-1	3.374E-6	3.847E-1	7.238E-3	2.553E-4	1.274E-4	8.662E-4	1.123E-6	6.298E-3	3.485E-3	6.418E-1
734	4.97	5.464E-2	'LYLLVLLLLC-TTT--IVV-LF-FCFLLCCFFFFFF-F-V-VVV--A--A	0.2789442111577684	N	8.507E-1	2.386E-1	1E0	1E0	1E0	9.825E-1	5.27	2.88	30.91	28.14	2.74	4.15	12.01	1.25	26.10	2.86	4.65	8.91	10.24	6.81	29.26	3.23	4.07	2.95	4.61	5.51	4.134E-2	4.42E-1	1.83E-6	3.201E-6	5.017E-1	1.22E-1	4.805E-4	9.985E-1	5.011E-6	4.485E-1	7.42E-2	2.622E-3	1.194E-3	1.131E-2	2.539E-6	3.133E-1	1.32E-1	4.142E-1
735	20.14	2.335E-5	'LLLMLLLLLL-LLL--LLL-LL-LMMMMMMMMMMMM-M-L-LLL--L--L	0.2789442111577684	N	1.338E-1	1.858E-2	1E0	5.979E-2	3.447E-2	8.369E-2	19.82	22.78	38.35	30.78	11.15	23.63	16.53	15.24	32.48	1.58	5.40	19.76	36.24	12.46	38.25	18.33	20.95	24.76	17.29	20.45	2.564E-5	1.125E-5	5.046E-7	1.875E-6	7.344E-4	9.048E-6	7.464E-5	1.205E-4	1.362E-6	9.751E-1	3.688E-2	2.614E-5	7.082E-7	3.891E-4	5.126E-7	4.066E-5	1.848E-5	6.848E-6
736	5.12	4.758E-2	'SGAATATAAH-GGG--GAA-TA-AVSITTTATTTTA-A-A-AGA--A--G	0.2789442111577684	N	1E0	8.202E-1	1E0	9.64E-1	1E0	1E0	2.98	2.48	18.96	16.62	4.51	1.81	5.96	3.74	15.09	4.09	4.28	7.40	5.92	6.15	20.13	1.62	3.25	3.73	6.01	5.66	4.01E-1	6.285E-1	3.335E-5	7.23E-5	8.504E-2	9.262E-1	2.246E-2	1.866E-1	1.277E-4	1.302E-1	1.076E-1	7.214E-3	2.325E-2	1.909E-2	2.34E-5	9.694E-1	3.074E-1	1.871E-1
737	3.54	2.274E-1	'YVIFIVIIVT-MMM--LLI-GL-MLLMQRQQHMMFQ-Q-T-LLL--V--A	0.2789442111577684	N	1E0	9.977E-1	1E0	1E0	1E0	1E0	4.25	2.87	11.27	9.82	1.89	3.79	4.32	1.46	9.31	2.03	2.70	3.57	8.21	2.46	10.43	2.72	3.23	2.91	3.78	3.52	1.106E-1	4.457E-1	6.91E-4	1.514E-3	9.007E-1	1.76E-1	1.028E-1	9.894E-1	2.051E-3	8.439E-1	5.208E-1	2.223E-1	4.106E-3	6.354E-1	1.077E-3	5.122E-1	3.112E-1	4.267E-1
738	2.27	7.302E-1	'RRRRQEEEEP-YFF--SVV-GD-TETPATTNRSSSH-S-Y-EEE--Y--I	0.2789442111577684	N	1E0	1E0	1E0	1E0	1E0	1E0	3.19	2.40	2.04	2.09	2.45	2.53	1.81	3.09	2.01	3.07	2.05	1.43	3.56	1.59	2.35	1.92	2.08	3.21	3.03	2.20	3.256E-1	6.667E-1	8.422E-1	8.187E-1	6.404E-1	6.041E-1	9.256E-1	3.609E-1	8.541E-1	3.665E-1	8.373E-1	9.917E-1	2.226E-1	9.742E-1	6.918E-1	8.882E-1	8.237E-1	3.185E-1
739	3.69	1.947E-1	'QTTTSSTSSE-QQQ--DDD-ND-ENETSDEEENNND-E-K-QQQ--L--T	0.2789442111577684	N	9.998E-1	1E0	1E0	1E0	1E0	1E0	4.77	4.34	2.86	2.96	5.04	3.54	2.31	5.85	3.18	5.71	3.70	1.33	6.09	1.80	3.68	2.29	2.74	5.81	5.42	3.96	6.62E-2	1.006E-1	4.477E-1	4.1E-1	5.119E-2	2.283E-1	7.142E-1	2.47E-2	3.299E-1	2.791E-2	1.928E-1	9.963E-1	2.023E-2	9.285E-1	1.967E-1	7.216E-1	5.026E-1	2.56E-2
740	N/A	N/A	'----------------FFF-----------S-------------------	0.9390121975604878	Y	N/A	N/A	N/A	N/A	N/A	N/A	N/A	N/A	N/A	N/A	N/A	N/A	N/A	N/A	N/A	N/A	N/A	N/A	N/A	N/A	N/A	N/A	N/A	N/A	N/A	N/A	N/A	N/A	N/A	N/A	N/A	N/A	N/A	N/A	N/A	N/A	N/A	N/A	N/A	N/A	N/A	N/A	N/A	N/A
741	N/A	N/A	'----------------SSS-----------S-------------------	0.9390121975604878	Y	N/A	N/A	N/A	N/A	N/A	N/A	N/A	N/A	N/A	N/A	N/A	N/A	N/A	N/A	N/A	N/A	N/A	N/A	N/A	N/A	N/A	N/A	N/A	N/A	N/A	N/A	N/A	N/A	N/A	N/A	N/A	N/A	N/A	N/A	N/A	N/A	N/A	N/A	N/A	N/A	N/A	N/A	N/A	N/A
742	N/A	N/A	'----------------VVV-------------------------------	0.9488102379524094	Y	N/A	N/A	N/A	N/A	N/A	N/A	N/A	N/A	N/A	N/A	N/A	N/A	N/A	N/A	N/A	N/A	N/A	N/A	N/A	N/A	N/A	N/A	N/A	N/A	N/A	N/A	N/A	N/A	N/A	N/A	N/A	N/A	N/A	N/A	N/A	N/A	N/A	N/A	N/A	N/A	N/A	N/A	N/A	N/A
743	N/A	N/A	'----------------VVV-------------------------------	0.9488102379524094	Y	N/A	N/A	N/A	N/A	N/A	N/A	N/A	N/A	N/A	N/A	N/A	N/A	N/A	N/A	N/A	N/A	N/A	N/A	N/A	N/A	N/A	N/A	N/A	N/A	N/A	N/A	N/A	N/A	N/A	N/A	N/A	N/A	N/A	N/A	N/A	N/A	N/A	N/A	N/A	N/A	N/A	N/A	N/A	N/A
744	N/A	N/A	'----------------DDD-------------------------------	0.9488102379524094	Y	N/A	N/A	N/A	N/A	N/A	N/A	N/A	N/A	N/A	N/A	N/A	N/A	N/A	N/A	N/A	N/A	N/A	N/A	N/A	N/A	N/A	N/A	N/A	N/A	N/A	N/A	N/A	N/A	N/A	N/A	N/A	N/A	N/A	N/A	N/A	N/A	N/A	N/A	N/A	N/A	N/A	N/A	N/A	N/A
745	N/A	N/A	'----------------SDE-------------------------------	0.9488102379524094	Y	N/A	N/A	N/A	N/A	N/A	N/A	N/A	N/A	N/A	N/A	N/A	N/A	N/A	N/A	N/A	N/A	N/A	N/A	N/A	N/A	N/A	N/A	N/A	N/A	N/A	N/A	N/A	N/A	N/A	N/A	N/A	N/A	N/A	N/A	N/A	N/A	N/A	N/A	N/A	N/A	N/A	N/A	N/A	N/A
746	N/A	N/A	'----------------DKG-------------------------------	0.9488102379524094	Y	N/A	N/A	N/A	N/A	N/A	N/A	N/A	N/A	N/A	N/A	N/A	N/A	N/A	N/A	N/A	N/A	N/A	N/A	N/A	N/A	N/A	N/A	N/A	N/A	N/A	N/A	N/A	N/A	N/A	N/A	N/A	N/A	N/A	N/A	N/A	N/A	N/A	N/A	N/A	N/A	N/A	N/A	N/A	N/A
747	N/A	N/A	'----------------LLL-------------------------------	0.9488102379524094	Y	N/A	N/A	N/A	N/A	N/A	N/A	N/A	N/A	N/A	N/A	N/A	N/A	N/A	N/A	N/A	N/A	N/A	N/A	N/A	N/A	N/A	N/A	N/A	N/A	N/A	N/A	N/A	N/A	N/A	N/A	N/A	N/A	N/A	N/A	N/A	N/A	N/A	N/A	N/A	N/A	N/A	N/A	N/A	N/A
748	N/A	N/A	'----------------NNN-------------------------------	0.9488102379524094	Y	N/A	N/A	N/A	N/A	N/A	N/A	N/A	N/A	N/A	N/A	N/A	N/A	N/A	N/A	N/A	N/A	N/A	N/A	N/A	N/A	N/A	N/A	N/A	N/A	N/A	N/A	N/A	N/A	N/A	N/A	N/A	N/A	N/A	N/A	N/A	N/A	N/A	N/A	N/A	N/A	N/A	N/A	N/A	N/A
749	N/A	N/A	'----------------PPP-------------------------------	0.9488102379524094	Y	N/A	N/A	N/A	N/A	N/A	N/A	N/A	N/A	N/A	N/A	N/A	N/A	N/A	N/A	N/A	N/A	N/A	N/A	N/A	N/A	N/A	N/A	N/A	N/A	N/A	N/A	N/A	N/A	N/A	N/A	N/A	N/A	N/A	N/A	N/A	N/A	N/A	N/A	N/A	N/A	N/A	N/A	N/A	N/A
750	N/A	N/A	'----------------TVT-------------------------------	0.9488102379524094	Y	N/A	N/A	N/A	N/A	N/A	N/A	N/A	N/A	N/A	N/A	N/A	N/A	N/A	N/A	N/A	N/A	N/A	N/A	N/A	N/A	N/A	N/A	N/A	N/A	N/A	N/A	N/A	N/A	N/A	N/A	N/A	N/A	N/A	N/A	N/A	N/A	N/A	N/A	N/A	N/A	N/A	N/A	N/A	N/A
751	N/A	N/A	'----------------SSS-------------------------------	0.9488102379524094	Y	N/A	N/A	N/A	N/A	N/A	N/A	N/A	N/A	N/A	N/A	N/A	N/A	N/A	N/A	N/A	N/A	N/A	N/A	N/A	N/A	N/A	N/A	N/A	N/A	N/A	N/A	N/A	N/A	N/A	N/A	N/A	N/A	N/A	N/A	N/A	N/A	N/A	N/A	N/A	N/A	N/A	N/A	N/A	N/A
752	N/A	N/A	'----------------SHH-------------------------------	0.9488102379524094	Y	N/A	N/A	N/A	N/A	N/A	N/A	N/A	N/A	N/A	N/A	N/A	N/A	N/A	N/A	N/A	N/A	N/A	N/A	N/A	N/A	N/A	N/A	N/A	N/A	N/A	N/A	N/A	N/A	N/A	N/A	N/A	N/A	N/A	N/A	N/A	N/A	N/A	N/A	N/A	N/A	N/A	N/A	N/A	N/A
753	N/A	N/A	'----------------GGG-------------------------------	0.9488102379524094	Y	N/A	N/A	N/A	N/A	N/A	N/A	N/A	N/A	N/A	N/A	N/A	N/A	N/A	N/A	N/A	N/A	N/A	N/A	N/A	N/A	N/A	N/A	N/A	N/A	N/A	N/A	N/A	N/A	N/A	N/A	N/A	N/A	N/A	N/A	N/A	N/A	N/A	N/A	N/A	N/A	N/A	N/A	N/A	N/A
754	N/A	N/A	'----A-----------KKK-------------------------------	0.9152169566086782	Y	N/A	N/A	N/A	N/A	N/A	N/A	N/A	N/A	N/A	N/A	N/A	N/A	N/A	N/A	N/A	N/A	N/A	N/A	N/A	N/A	N/A	N/A	N/A	N/A	N/A	N/A	N/A	N/A	N/A	N/A	N/A	N/A	N/A	N/A	N/A	N/A	N/A	N/A	N/A	N/A	N/A	N/A	N/A	N/A
755	N/A	N/A	'W---P-----------KRK-------------------------------	0.8847230553889222	Y	N/A	N/A	N/A	N/A	N/A	N/A	N/A	N/A	N/A	N/A	N/A	N/A	N/A	N/A	N/A	N/A	N/A	N/A	N/A	N/A	N/A	N/A	N/A	N/A	N/A	N/A	N/A	N/A	N/A	N/A	N/A	N/A	N/A	N/A	N/A	N/A	N/A	N/A	N/A	N/A	N/A	N/A	N/A	N/A
756	N/A	N/A	'DFYYAW----------YFF-------------------------------	0.7945410917816436	Y	N/A	N/A	N/A	N/A	N/A	N/A	N/A	N/A	N/A	N/A	N/A	N/A	N/A	N/A	N/A	N/A	N/A	N/A	N/A	N/A	N/A	N/A	N/A	N/A	N/A	N/A	N/A	N/A	N/A	N/A	N/A	N/A	N/A	N/A	N/A	N/A	N/A	N/A	N/A	N/A	N/A	N/A	N/A	N/A
757	N/A	N/A	'PDNQLP----------EEQ-------------------------------	0.7945410917816436	Y	N/A	N/A	N/A	N/A	N/A	N/A	N/A	N/A	N/A	N/A	N/A	N/A	N/A	N/A	N/A	N/A	N/A	N/A	N/A	N/A	N/A	N/A	N/A	N/A	N/A	N/A	N/A	N/A	N/A	N/A	N/A	N/A	N/A	N/A	N/A	N/A	N/A	N/A	N/A	N/A	N/A	N/A	N/A	N/A
758	N/A	N/A	'HPPPFD----------DDN-------------------------------	0.7945410917816436	Y	N/A	N/A	N/A	N/A	N/A	N/A	N/A	N/A	N/A	N/A	N/A	N/A	N/A	N/A	N/A	N/A	N/A	N/A	N/A	N/A	N/A	N/A	N/A	N/A	N/A	N/A	N/A	N/A	N/A	N/A	N/A	N/A	N/A	N/A	N/A	N/A	N/A	N/A	N/A	N/A	N/A	N/A	N/A	N/A
759	N/A	N/A	'NIHTDV----------GGG--------------------S-HHH--P--P	0.6702659468106379	Y	N/A	N/A	N/A	N/A	N/A	N/A	N/A	N/A	N/A	N/A	N/A	N/A	N/A	N/A	N/A	N/A	N/A	N/A	N/A	N/A	N/A	N/A	N/A	N/A	N/A	N/A	N/A	N/A	N/A	N/A	N/A	N/A	N/A	N/A	N/A	N/A	N/A	N/A	N/A	N/A	N/A	N/A	N/A	N/A
760	N/A	N/A	'LNNQPFA-S-------AQA--------------------Y-LLL--M--Y	0.6294741051789642	Y	N/A	N/A	N/A	N/A	N/A	N/A	N/A	N/A	N/A	N/A	N/A	N/A	N/A	N/A	N/A	N/A	N/A	N/A	N/A	N/A	N/A	N/A	N/A	N/A	N/A	N/A	N/A	N/A	N/A	N/A	N/A	N/A	N/A	N/A	N/A	N/A	N/A	N/A	N/A	N/A	N/A	N/A	N/A	N/A
761	N/A	N/A	'DFVLRSRSVT-PP---LVL--------------------S-PPP--P--P	0.5248950209958008	Y	N/A	N/A	N/A	N/A	N/A	N/A	N/A	N/A	N/A	N/A	N/A	N/A	N/A	N/A	N/A	N/A	N/A	N/A	N/A	N/A	N/A	N/A	N/A	N/A	N/A	N/A	N/A	N/A	N/A	N/A	N/A	N/A	N/A	N/A	N/A	N/A	N/A	N/A	N/A	N/A	N/A	N/A	N/A	N/A
762	2.62	5.579E-1	'GEVDPPPVKI-CC---VVV--P-----------------A-EAD--E--D	0.49470105978804224	N	1E0	1E0	1E0	1E0	1E0	1E0	2.62	1.47	2.77	2.74	3.17	3.19	2.37	2.30	3.11	2.73	2.62	1.48	2.23	1.92	3.69	2.47	2.30	1.65	4.93	3.06	5.58E-1	9.883E-1	4.88E-1	5.005E-1	3.317E-1	3.249E-1	6.846E-1	7.152E-1	3.52E-1	5.086E-1	5.577E-1	9.876E-1	7.534E-1	8.874E-1	1.957E-1	6.34E-1	7.183E-1	9.647E-1
763	2.22	7.56E-1	'YFFFGGEHKK-VEP--DDD--L-----------------N-DLD--D--G	0.4710057988402318	N	1E0	1E0	1E0	1E0	1E0	1E0	3.05	1.97	2.06	2.54	1.88	2.25	2.04	2.20	2.19	2.29	2.14	1.28	3.56	1.82	2.66	1.93	2.32	2.50	2.93	2.33	3.738E-1	8.678E-1	8.305E-1	5.949E-1	9.044E-1	7.439E-1	8.393E-1	7.681E-1	7.734E-1	7.245E-1	7.96E-1	9.979E-1	2.242E-1	9.228E-1	5.402E-1	8.837E-1	7.055E-1	6.163E-1
764	2.59	5.744E-1	'YILLDNFTRM-DDF--AAA--T--------R--------D-DDD--D--D	0.4612077584483102	N	1E0	1E0	1E0	1E0	1E0	1E0	3.83	2.47	2.05	3.89	2.13	3.28	2.30	2.17	2.63	2.58	2.73	1.56	7.22	2.20	2.87	2.34	2.63	2.52	3.39	2.59	1.695E-1	6.316E-1	8.362E-1	1.594E-1	7.984E-1	2.959E-1	7.164E-1	7.821E-1	5.531E-1	5.765E-1	5.057E-1	9.787E-1	8.248E-3	7.675E-1	4.435E-1	6.978E-1	5.528E-1	6.051E-1
765	3.04	3.774E-1	'YYYYGATGAW-DTN--YYYY-Q--------S--------L-KKK--N--S	0.44951009798040376	N	1E0	1E0	1E0	1E0	1E0	1E0	4.69	2.81	4.30	4.57	2.55	2.38	1.88	3.83	3.26	4.15	3.26	1.46	6.87	2.04	4.12	1.35	1.79	3.85	2.45	2.03	7.124E-2	4.716E-1	1.053E-1	8.034E-2	5.91E-1	6.787E-1	9.01E-1	1.695E-1	3.04E-1	1.222E-1	3.042E-1	9.894E-1	1.079E-2	8.424E-1	1.266E-1	9.956E-1	9.304E-1	1.662E-1
766	3.12	3.504E-1	'SGRSFRRRMP-QNP--SSSS-Q--------S--------K-TTT--N--N	0.44951009798040376	N	1E0	1E0	1E0	1E0	1E0	1E0	3.49	3.23	3.47	3.66	3.33	2.04	1.88	4.50	2.32	4.13	2.44	1.30	3.80	1.81	2.78	1.49	2.29	4.63	3.28	3.00	2.399E-1	3.122E-1	2.45E-1	2.008E-1	2.833E-1	8.401E-1	9.029E-1	8.591E-2	7.055E-1	1.244E-1	6.485E-1	9.973E-1	1.741E-1	9.245E-1	4.825E-1	9.861E-1	7.244E-1	7.606E-2
767	2.37	6.826E-1	'GFFFFPSRVP-CCL--LMMM-Q--PMT--LS-PPPP-T-G-PPP--A--T	0.3444311137772444	N	1E0	1E0	1E0	1E0	1E0	1E0	2.28	1.80	8.39	7.93	1.94	2.35	3.27	2.39	6.45	2.35	1.86	2.28	1.86	2.30	7.62	2.12	2.50	2.47	3.27	2.65	7.273E-1	9.273E-1	3.653E-3	4.972E-3	8.813E-1	6.93E-1	2.999E-1	6.723E-1	1.498E-2	6.942E-1	9.085E-1	7.287E-1	9.095E-1	7.193E-1	6.161E-3	8.031E-1	6.18E-1	6.295E-1
768	2.42	6.561E-1	'YSSSHEEGGL-IMG--QAAA-P--PPP--PP-PPPP-P-Y-MMM--L--L	0.3444311137772444	N	1E0	1E0	1E0	1E0	1E0	1E0	2.39	1.94	6.17	5.54	2.01	2.24	2.60	2.49	5.04	2.42	1.89	1.90	2.19	1.87	6.69	1.95	2.43	2.67	3.17	2.59	6.72E-1	8.825E-1	1.89E-2	3.235E-2	8.534E-1	7.452E-1	5.67E-1	6.225E-1	5.112E-2	6.59E-1	8.981E-1	8.967E-1	7.702E-1	9.077E-1	1.234E-2	8.788E-1	6.531E-1	5.353E-1
769	3.11	3.522E-1	'NFNYTQRSKN-SSL--NNNN-A--HKTD-ES-EIDP-S-N-SSS--N--N	0.3283343331333732	N	1E0	1E0	1E0	1E0	1E0	1E0	3.91	2.86	3.68	3.91	3.05	2.48	1.94	3.52	3.01	3.55	2.84	0.96	5.76	1.71	3.72	1.70	2.50	3.80	3.95	3.18	1.559E-1	4.477E-1	1.981E-1	1.563E-1	3.756E-1	6.294E-1	8.803E-1	2.337E-1	3.874E-1	2.256E-1	4.559E-1	1E0	2.675E-2	9.518E-1	1.897E-1	9.538E-1	6.169E-1	1.746E-1
770	3.66	2.01E-1	'WWWWWWWWWY-RER--HHHH-Y--WW-G--W-WWWW-W-K-RKE--L--H	0.35192961407718437	N	1E0	1E0	1E0	9.967E-1	1E0	1E0	6.34	5.08	4.20	5.11	3.83	4.35	1.87	5.69	2.79	5.38	3.49	3.01	9.03	2.66	2.99	2.90	3.17	6.32	1.41	2.94	1.644E-2	4.913E-2	1.159E-1	4.79E-2	1.695E-1	9.998E-2	9.051E-1	2.845E-2	4.774E-1	3.756E-2	2.403E-1	3.903E-1	2.423E-3	5.41E-1	3.97E-1	4.317E-1	3.307E-1	1.66E-2
771	2.28	7.269E-1	'AETVEGGSGI-RRV--ITVV-Q--VGVT--N-TAST-N-N-RRR--G--I	0.3363327334533092	N	1E0	1E0	1E0	1E0	1E0	1E0	3.11	1.59	3.09	3.36	2.23	2.14	1.75	1.86	2.59	2.34	2.33	1.52	5.10	1.87	2.83	1.50	1.91	2.06	3.54	2.55	3.531E-1	9.741E-1	3.607E-1	2.735E-1	7.528E-1	7.949E-1	9.415E-1	9.102E-1	5.713E-1	6.968E-1	7.013E-1	9.833E-1	4.856E-2	9.073E-1	4.627E-1	9.853E-1	8.913E-1	8.319E-1
772	N/A	N/A	'-----NGSD--CCC------------------------------------	0.8454309138172363	Y	N/A	N/A	N/A	N/A	N/A	N/A	N/A	N/A	N/A	N/A	N/A	N/A	N/A	N/A	N/A	N/A	N/A	N/A	N/A	N/A	N/A	N/A	N/A	N/A	N/A	N/A	N/A	N/A	N/A	N/A	N/A	N/A	N/A	N/A	N/A	N/A	N/A	N/A	N/A	N/A	N/A	N/A	N/A	N/A
773	N/A	N/A	'-----RNPS--RNV------E-----------------------------	0.8134373125374923	Y	N/A	N/A	N/A	N/A	N/A	N/A	N/A	N/A	N/A	N/A	N/A	N/A	N/A	N/A	N/A	N/A	N/A	N/A	N/A	N/A	N/A	N/A	N/A	N/A	N/A	N/A	N/A	N/A	N/A	N/A	N/A	N/A	N/A	N/A	N/A	N/A	N/A	N/A	N/A	N/A	N/A	N/A	N/A	N/A
774	N/A	N/A	'-----PPVA--IIC------L--T----L--T------------------	0.7843431313737251	Y	N/A	N/A	N/A	N/A	N/A	N/A	N/A	N/A	N/A	N/A	N/A	N/A	N/A	N/A	N/A	N/A	N/A	N/A	N/A	N/A	N/A	N/A	N/A	N/A	N/A	N/A	N/A	N/A	N/A	N/A	N/A	N/A	N/A	N/A	N/A	N/A	N/A	N/A	N/A	N/A	N/A	N/A	N/A	N/A
775	N/A	N/A	'-----IMVFI-LLV--VVVVV--ID---P--P-------L-LLL--L--L	0.5391921615676863	Y	N/A	N/A	N/A	N/A	N/A	N/A	N/A	N/A	N/A	N/A	N/A	N/A	N/A	N/A	N/A	N/A	N/A	N/A	N/A	N/A	N/A	N/A	N/A	N/A	N/A	N/A	N/A	N/A	N/A	N/A	N/A	N/A	N/A	N/A	N/A	N/A	N/A	N/A	N/A	N/A	N/A	N/A	N/A	N/A
776	3.87	1.633E-1	'DDDDDDDDDL-QEQDTEEEEED-EDPEEE-RPKKKK-K-L-EDDG-E--E	0.2012597480503899	N	9.999E-1	9.975E-1	9.999E-1	1E0	1E0	9.987E-1	4.10	3.92	1.37	1.60	3.93	4.34	3.24	4.18	2.87	3.81	3.17	2.08	4.54	2.42	3.32	3.63	4.04	4.62	5.33	4.19	1.291E-1	1.55E-1	9.948E-1	9.731E-1	1.525E-1	1.005E-1	3.083E-1	1.191E-1	4.445E-1	1.722E-1	3.332E-1	8.21E-1	8.269E-2	6.555E-1	2.852E-1	2.089E-1	1.36E-1	7.647E-2
777	2.66	5.4E-1	'YYYYYWYIYV-VAAIKVIIILV-EYASQKKYVNDNY-Y-Y-KDDS-K--K	0.19326134773045386	N	1E0	1E0	1E0	1E0	1E0	1E0	4.70	2.31	4.00	4.96	1.71	3.73	1.71	1.63	2.91	2.82	3.45	1.95	9.42	2.04	3.59	2.38	2.48	1.93	3.06	2.06	7.109E-2	7.126E-1	1.425E-1	5.542E-2	9.504E-1	1.885E-1	9.522E-1	9.684E-1	4.279E-1	4.647E-1	2.509E-1	8.753E-1	1.915E-3	8.408E-1	2.174E-1	6.795E-1	6.264E-1	8.835E-1
778	3.25	3.067E-1	'LAFTATPLAN-FFLAFSVFFTS-ALLTTVIVVVVVV-V-S-TTTF-L--I	0.19326134773045386	N	1E0	9.629E-1	1E0	1E0	1E0	1E0	3.15	1.84	26.58	25.50	2.09	2.42	11.31	1.69	23.65	2.27	2.78	4.39	5.37	3.38	24.46	1.89	2.58	2.24	3.56	3.35	3.39E-1	9.162E-1	4.493E-6	5.755E-6	8.206E-1	6.568E-1	6.781E-4	9.555E-1	8.993E-6	7.347E-1	4.846E-1	9.606E-2	3.777E-2	2.678E-1	7.371E-6	8.978E-1	5.776E-1	7.476E-1
779	3.33	2.821E-1	'LCIALMYFFD-DDDGEEEEEEE-EEQEEEEEEEEEE-E-T-EEEADE--E	0.17156568686262744	N	1E0	1E0	9.959E-1	1E0	1E0	1E0	3.50	3.49	2.12	1.49	3.11	3.85	3.01	3.20	3.52	2.84	2.39	2.14	5.21	1.98	3.70	3.10	3.46	3.87	4.24	3.54	2.367E-1	2.407E-1	8.063E-1	9.868E-1	3.525E-1	1.663E-1	3.878E-1	3.227E-1	2.339E-1	4.587E-1	6.719E-1	7.97E-1	4.386E-2	8.673E-1	1.928E-1	3.55E-1	2.475E-1	1.629E-1
780	2.48	6.252E-1	'IFFFFLFLLV-DGDQYLHFFPS-YYNVAYYFYYYYY-Y-I-PPPYFY--N	0.17156568686262744	N	1E0	1E0	1E0	1E0	1E0	1E0	3.31	1.90	5.83	5.22	1.56	2.92	2.78	1.64	5.15	2.14	2.35	1.98	2.98	1.85	6.14	2.48	2.49	1.91	2.86	1.82	2.885E-1	8.942E-1	2.523E-2	4.317E-2	9.788E-1	4.245E-1	4.824E-1	9.65E-1	4.639E-2	7.971E-1	6.921E-1	8.649E-1	4E-1	9.127E-1	1.938E-2	6.286E-1	6.218E-1	8.905E-1
781	3.60	2.143E-1	'VLIFVAVAII-FFGVMPVVVIV-IVTIIVVTVTTTT-T-A-YYYQSF--V	0.17156568686262744	N	9.983E-1	7.796E-1	1E0	1E0	1E0	1E0	3.62	1.58	27.61	26.18	2.59	2.92	11.50	1.25	24.23	2.52	3.58	5.63	5.73	4.34	25.62	2.30	2.63	1.41	3.89	3.26	2.095E-1	9.764E-1	3.587E-6	4.922E-6	5.735E-1	4.239E-1	6.16E-4	9.984E-1	7.787E-6	6.076E-1	2.193E-1	3.001E-2	2.739E-2	1.014E-1	5.601E-6	7.163E-1	5.522E-1	9.927E-1
782	6.44	1.508E-2	'IILLLLIILV-IIIFWFLLLFF-FFLFFFFFFFFFF-F-F-FFFQFF--F	0.17156568686262744	N	6.512E-1	2.543E-1	1E0	8.368E-1	9.983E-1	6.522E-1	8.43	6.16	28.45	25.61	1.61	7.95	12.22	2.52	25.17	3.36	5.05	8.21	15.62	5.90	26.94	6.11	6.62	5.69	5.03	6.26	3.547E-3	1.907E-2	2.997E-6	5.602E-6	9.718E-1	4.91E-3	4.34E-4	6.063E-1	6.216E-6	2.741E-1	5.065E-2	4.122E-3	1.042E-4	2.366E-2	4.151E-6	1.974E-2	1.305E-2	2.846E-2
783	3.38	2.693E-1	'NLSCFFFFFT-FFFTVTTTTTQ-LTLTTTTTTTTTT-T-L-IIIASL--I	0.17156568686262744	N	1E0	9.888E-1	1E0	1E0	1E0	1E0	5.60	2.15	25.54	24.19	1.95	3.22	11.53	1.83	24.07	3.30	3.94	4.37	9.35	3.18	24.52	1.85	2.19	2.60	3.45	3.04	3.064E-2	7.928E-1	5.705E-6	7.878E-6	8.763E-1	3.145E-1	6.075E-4	9.189E-1	8.102E-6	2.91E-1	1.517E-1	9.82E-2	1.995E-3	3.277E-1	7.269E-6	9.116E-1	7.732E-1	5.688E-1
784	3.18	3.279E-1	'VVAIIIIITL-AAVYAITGGAY-AAGGTVAGGGGGA-G-L-GGGDCI--V	0.17156568686262744	N	9.999E-1	9.817E-1	1E0	1E0	1E0	1E0	2.85	1.36	12.19	10.43	2.34	2.20	4.30	1.56	9.65	2.26	3.14	4.11	5.38	3.23	12.13	1.90	2.69	1.72	3.77	3.26	4.533E-1	9.952E-1	4.406E-4	1.078E-3	6.954E-1	7.652E-1	1.054E-1	9.787E-1	1.671E-3	7.385E-1	3.435E-1	1.279E-1	3.749E-2	3.132E-1	4.528E-4	8.974E-1	5.255E-1	9.492E-1
785	5.62	3.012E-2	'IYCLVIIIII-FFFIIIIIIVL-IIIIIIIIIIIII-I-V-IIIVDV--I	0.17156568686262744	N	5.841E-1	9.152E-1	1E0	9.998E-1	9.963E-1	7.143E-1	7.81	4.26	9.74	9.27	3.06	7.19	5.50	0.76	8.11	3.89	5.66	5.25	14.31	4.98	9.20	5.59	5.72	2.80	6.60	5.02	5.41E-3	1.098E-1	1.584E-3	2.09E-3	3.688E-1	8.418E-3	3.351E-2	1E0	4.409E-3	1.593E-1	2.922E-2	4.198E-2	1.741E-4	5.398E-2	2.181E-3	3.106E-2	2.765E-2	4.769E-1
786	12.41	3.968E-4	'YFFFFFYYYF-FFFFFFFFFFY-YYYYYYYYYYYYY-Y-Y-FFFYRF--F	0.17156568686262744	N	1E0	1E0	1E0	1.123E-2	1E0	1.408E-1	20.39	14.19	13.43	17.76	1.43	19.04	7.30	6.43	12.47	8.15	9.94	12.38	22.41	11.05	12.45	15.11	12.59	11.72	8.27	2.67	2.169E-5	1.827E-4	2.518E-4	4.905E-5	9.917E-1	3.248E-5	7.793E-3	1.526E-2	3.867E-4	4.268E-3	1.415E-3	4.028E-4	1.239E-5	7.743E-4	3.908E-4	1.266E-4	3.651E-4	5.536E-4
787	6.21	1.829E-2	'TTTTTTTTTI-SAAVTTTTTTT-TITTTTTTTTTTT-T-I-CCCNLS--T	0.17156568686262744	N	1E0	7.532E-1	1E0	1E0	1E0	1E0	6.67	1.67	29.24	26.91	5.08	3.42	11.94	3.46	25.95	5.56	6.23	7.93	10.16	6.18	28.31	1.81	1.31	2.40	6.70	4.77	1.258E-2	9.61E-1	2.546E-6	4.181E-6	4.943E-2	2.577E-1	4.974E-4	2.488E-1	5.182E-6	3.194E-2	1.789E-2	4.982E-3	1.25E-3	1.871E-2	3.087E-6	9.241E-1	9.97E-1	6.687E-1
788	3.64	2.058E-1	'VLGLVLLLLG-LVGTMTTLLIA-AAFFFFFFFFFFF-F-V-FFFPFI--V	0.17156568686262744	N	9.585E-1	2.741E-1	1E0	1E0	1E0	1E0	3.00	2.32	31.07	29.09	2.15	3.02	12.00	1.43	25.85	1.94	3.23	8.81	6.10	7.26	28.96	2.89	3.55	2.49	3.73	5.05	3.919E-1	7.069E-1	1.775E-6	2.628E-6	7.906E-1	3.839E-1	4.837E-4	9.913E-1	5.304E-6	8.8E-1	3.132E-1	2.782E-3	2.002E-2	8.019E-3	2.697E-6	4.37E-1	2.268E-1	6.233E-1
789	10.25	1.186E-3	'EHNNEEEEEE-EEEEEEEEEEE-EEEEEEEEEEEEE-E-E-EEEDSE--E	0.17156568686262744	N	6.015E-2	3.099E-1	6.495E-1	1E0	8.572E-1	4.345E-1	14.03	14.93	4.70	0.64	15.06	10.08	6.91	19.94	5.81	18.11	11.30	5.18	13.98	4.53	7.20	7.71	9.19	20.00	10.75	10.43	1.954E-4	1.355E-4	7.075E-2	1E0	1.29E-4	1.309E-3	1.045E-2	2.473E-5	2.567E-2	4.362E-5	6.802E-4	4.485E-2	1.994E-4	8.4E-2	8.412E-3	5.782E-3	2.199E-3	2.428E-5
790	3.13	3.473E-1	'IDDDMILLLA-MMMSACCCCCM-MAISSAASSSASS-S-A-AAAEVA--C	0.17156568686262744	N	1E0	1E0	1E0	1E0	1E0	1E0	2.71	2.66	5.38	4.67	2.56	3.09	3.51	2.49	4.45	2.29	2.13	2.58	6.65	2.67	5.31	2.54	3.41	3.16	4.33	4.02	5.166E-1	5.37E-1	3.745E-2	7.299E-2	5.872E-1	3.585E-1	2.36E-1	6.201E-1	9.055E-2	7.202E-1	8.004E-1	5.753E-1	1.277E-2	5.346E-1	3.979E-2	5.974E-1	2.598E-1	3.365E-1
791	4.09	1.3E-1	'ILITFMIIAA-IVVVLVIVVAA-VTLAILSLLLMLL-L-C-GGGQVA--V	0.17156568686262744	N	9.567E-1	5.073E-1	1E0	1E0	1E0	1E0	2.98	2.34	29.71	27.53	2.77	3.62	11.52	1.29	24.63	2.11	3.70	7.48	7.99	5.80	26.86	3.05	3.73	2.08	4.42	4.71	4.012E-1	6.998E-1	2.316E-6	3.65E-6	4.881E-1	2.106E-1	6.093E-4	9.976E-1	7.067E-6	8.104E-1	1.936E-1	6.819E-3	4.771E-3	2.583E-2	4.219E-6	3.728E-1	1.87E-1	8.236E-1
792	4.77	6.589E-2	'GSAAAAAAAV-VIVLLLLLLIL-IVIVIIIILVIVV-I-L-IIIELM--L	0.17156568686262744	N	8.264E-1	8.178E-1	1E0	1E0	9.999E-1	1E0	3.13	3.06	13.36	10.83	2.60	4.71	5.63	1.29	9.96	1.66	3.46	5.66	9.12	4.58	12.66	4.11	4.84	2.56	5.13	5.06	3.47E-1	3.7E-1	2.596E-4	8.695E-4	5.654E-1	7.045E-2	2.991E-2	9.976E-1	1.395E-3	9.614E-1	2.466E-1	2.92E-2	2.3E-3	7.986E-2	3.545E-4	1.275E-1	6.17E-2	5.866E-1
793	7.71	5.812E-3	'QKKKRRKRRT-KKKKKKKKKKK-KKKKKKKKKKKKK-K-RRKKKTEK--K	0.1450709858028394	N	2.474E-1	7.261E-1	8.948E-1	9.817E-1	9.964E-1	9.986E-1	10.51	11.62	6.36	6.83	9.77	8.75	4.32	12.89	0.90	10.84	6.76	4.57	14.84	3.52	1.79	6.66	8.46	14.40	6.87	8.60	1.029E-3	5.813E-4	1.612E-2	1.114E-2	1.563E-3	2.884E-3	1.026E-1	3.197E-4	1E0	8.639E-4	1.174E-2	8.034E-2	1.407E-4	2.34E-1	9.311E-1	1.271E-2	3.479E-3	1.676E-4
794	7.46	6.933E-3	'VIIVMIITII-MMMIIIVLLII-SILVIIIIIIVII-I-ILIIIAFI--I	0.1450709858028394	N	3.504E-1	4.062E-2	1E0	9.999E-1	9.512E-1	7.589E-1	6.31	5.49	36.85	31.80	3.83	8.25	13.72	0.87	29.67	3.04	5.63	14.07	16.28	10.64	35.39	6.55	6.71	4.01	6.52	8.14	1.681E-2	3.385E-2	6.408E-7	1.545E-6	1.698E-1	3.993E-3	2.221E-4	1E0	2.334E-6	3.793E-1	2.984E-2	1.92E-4	8.17E-5	9.632E-4	8.161E-7	1.385E-2	1.218E-2	1.408E-1
795	5.71	2.789E-2	'IIIIIVLIIN-IVVVVVVVVMI-ITIMLLLLLLLIL-L-IIVIVMLI--I	0.1450709858028394	N	7.796E-1	7.396E-1	1E0	1E0	9.989E-1	9.523E-1	6.45	4.42	26.80	24.69	3.53	7.44	11.55	0.87	23.67	3.12	4.72	5.84	12.43	4.05	24.43	5.58	5.36	2.70	6.74	4.92	1.497E-2	9.349E-2	4.281E-6	6.97E-6	2.309E-1	7.014E-3	6.024E-4	1E0	8.963E-6	3.5E-1	6.953E-2	2.502E-2	3.933E-4	1.349E-1	7.42E-6	3.121E-2	3.804E-2	5.199E-1
796	5.14	4.685E-2	'AAAAVVVVVQ-AAAGSAAAAAG-AAAAAAAAAAAAA-A-AGAAALTA--A	0.1450709858028394	N	9.994E-1	8.628E-1	1E0	9.563E-1	1E0	1E0	1.63	3.13	29.34	27.70	4.62	3.51	11.11	3.56	23.77	3.54	3.97	6.74	7.07	5.60	25.69	3.21	4.38	3.73	6.63	6.14	9.683E-1	3.472E-1	2.494E-6	3.517E-6	7.653E-2	2.348E-1	7.516E-4	2.239E-1	8.741E-6	2.275E-1	1.465E-1	1.191E-2	9.222E-3	3.065E-2	5.502E-6	3.195E-1	9.696E-2	1.883E-1
797	2.63	5.512E-1	'YFFFTSSSSN-MLLFMMLLLQY-KRRRRRRRRRRRR-R-DRLLLPKY--F	0.1450709858028394	N	1E0	1E0	1E0	1E0	1E0	1E0	3.71	3.01	3.19	3.75	1.77	3.23	1.71	2.34	2.16	1.86	1.75	1.91	5.77	1.91	2.30	2.46	2.95	3.43	2.92	2.80	1.914E-1	3.902E-1	3.255E-1	1.846E-1	9.363E-1	3.142E-1	9.519E-1	6.951E-1	7.864E-1	9.091E-1	9.427E-1	8.903E-1	2.658E-2	8.921E-1	7.191E-1	6.381E-1	4.105E-1	2.54E-1
798	12.30	4.175E-4	'GGGGGGGGGG-GGGGGGGGGSG-GGGGGGGGGGGGG-G-GSGGGGEG--G	0.1450709858028394	N	1E0	9.951E-1	1E0	7.448E-2	8.043E-1	1.181E-1	9.38	13.85	10.83	11.79	13.56	0.63	11.95	19.17	10.47	13.96	8.29	6.97	14.99	9.16	13.43	4.46	12.65	21.01	13.53	17.77	1.956E-3	2.1E-4	8.682E-4	5.349E-4	2.378E-4	1E0	4.945E-4	3.118E-5	1.054E-3	2.012E-4	3.894E-3	9.966E-3	1.326E-4	2.241E-3	2.51E-4	8.952E-2	3.557E-4	1.816E-5
799	5.28	4.116E-2	'LLFLFFLFLL--IVFFLFVVFF-FFIFFFFFFFFFF-F-LSFFF-EF--F	0.18576284743051386	N	7.119E-1	8.19E-1	1E0	9.889E-1	1E0	8.989E-1	6.87	4.60	9.70	8.86	1.23	5.94	5.69	2.54	8.28	2.73	3.88	5.11	10.58	4.88	9.74	5.06	5.84	4.83	5.03	5.43	1.075E-2	7.794E-2	1.62E-3	2.695E-3	9.988E-1	2.295E-2	2.851E-2	5.979E-1	3.93E-3	5.071E-1	1.607E-1	4.787E-2	9.916E-4	5.969E-2	1.585E-3	5.024E-2	2.484E-2	6.277E-2
800	3.86	1.649E-1	'VWWWIIIIIF-AFILIQT--LL-AVWIICCCCCCCC-C-IAIAA-KL--V	0.18936212757448506	N	9.953E-1	9.841E-1	1E0	1E0	9.999E-1	9.999E-1	4.42	3.08	10.58	8.49	1.76	4.48	4.04	1.08	7.86	2.10	3.36	4.26	11.27	2.85	9.59	3.10	3.76	2.69	3.64	3.95	9.355E-2	3.634E-1	9.953E-4	3.421E-3	9.386E-1	8.778E-2	1.372E-1	9.998E-1	5.215E-3	8.145E-1	2.738E-1	1.099E-1	6.936E-4	4.545E-1	1.731E-3	3.567E-1	1.82E-1	5.239E-1
801	2.70	5.209E-1	'NDDDFLLLLD-YGGLLGGKKLF-LLVLLLLLLIIIL-M-MYFFF-GF--M	0.1611677664467106	N	1E0	1E0	1E0	1E0	1E0	1E0	3.43	2.28	3.74	3.93	1.28	2.83	2.60	1.54	3.35	1.65	2.24	1.90	5.88	2.19	3.92	2.31	2.89	2.46	2.91	2.79	2.547E-1	7.266E-1	1.848E-1	1.525E-1	9.978E-1	4.635E-1	5.677E-1	9.814E-1	2.756E-1	9.649E-1	7.48E-1	8.953E-1	2.404E-2	7.736E-1	1.543E-1	7.107E-1	4.367E-1	6.361E-1
802	3.85	1.653E-1	'DDDDDNNNNN-GQQHAHKGGDN-NHECENNNNGDDH-T-H-HHH-NH--H	0.18766246750649865	N	9.783E-1	1E0	1E0	1E0	1E0	9.99E-1	5.64	4.71	2.87	3.88	4.92	3.21	2.48	6.31	2.66	6.16	4.27	0.97	6.93	2.26	3.65	2.24	3.07	6.35	4.62	3.82	2.963E-2	7.035E-2	4.448E-1	1.605E-1	5.729E-2	3.192E-1	6.284E-1	1.673E-2	5.371E-1	1.895E-2	1.085E-1	1E0	1.03E-2	7.379E-1	2.027E-1	7.491E-1	3.666E-1	1.619E-2
803	3.10	3.577E-1	'RSSSPAPPPQ-PKSKPGGKKDK-KSPPREEEEESGA-E-P-KKK-GQ--P	0.18766246750649865	N	9.999E-1	1E0	1E0	1E0	1E0	9.98E-1	3.82	4.47	2.57	3.04	4.42	2.32	2.89	6.31	2.27	5.52	3.06	1.49	3.05	2.29	3.28	2.02	3.13	6.37	3.52	3.82	1.713E-1	8.855E-2	5.805E-1	3.791E-1	9.314E-2	7.097E-1	4.366E-1	1.681E-2	7.319E-1	3.304E-2	3.711E-1	9.869E-1	3.741E-1	7.244E-1	2.988E-1	8.479E-1	3.449E-1	1.6E-2
804	2.85	4.538E-1	'AQEQEEAEEN-CCGNGSSGGTG-YFFFFFFFFFFFF-F-S-GGG-ED--G	0.18766246750649865	N	1E0	1E0	1E0	1E0	1E0	1E0	3.14	2.36	3.37	3.14	2.20	1.78	2.42	3.00	3.40	2.72	1.94	1.48	4.57	1.73	4.02	1.35	2.34	3.45	2.98	2.98	3.427E-1	6.885E-1	2.712E-1	3.438E-1	7.677E-1	9.34E-1	6.565E-1	3.94E-1	2.626E-1	5.131E-1	8.829E-1	9.877E-1	8.016E-2	9.467E-1	1.391E-1	9.955E-1	6.981E-1	2.49E-1
805	4.31	1.039E-1	'MMMMTEEEES-T--AS--SSSA-TSYTTTTTTTTTT-T-A-SSS-SA--A	0.26894621075784836	N	1E0	1E0	1E0	1E0	1E0	1E0	4.19	3.58	5.15	4.45	3.84	2.34	3.07	4.97	4.58	4.55	2.59	2.47	6.63	2.43	5.53	1.33	2.87	5.40	4.64	4.43	1.173E-1	2.198E-1	4.602E-2	9.04E-2	1.684E-1	6.996E-1	3.65E-1	5.474E-2	7.924E-2	8.211E-2	5.705E-1	6.295E-1	1.302E-2	6.514E-1	3.258E-2	9.964E-1	4.446E-1	3.682E-2
806	N/A	N/A	'FFFFT--YY-----------------------------------------	0.8299340131973604	Y	N/A	N/A	N/A	N/A	N/A	N/A	N/A	N/A	N/A	N/A	N/A	N/A	N/A	N/A	N/A	N/A	N/A	N/A	N/A	N/A	N/A	N/A	N/A	N/A	N/A	N/A	N/A	N/A	N/A	N/A	N/A	N/A	N/A	N/A	N/A	N/A	N/A	N/A	N/A	N/A	N/A	N/A	N/A	N/A
807	N/A	N/A	'KDKAV--SS-----------------------------------------	0.8299340131973604	Y	N/A	N/A	N/A	N/A	N/A	N/A	N/A	N/A	N/A	N/A	N/A	N/A	N/A	N/A	N/A	N/A	N/A	N/A	N/A	N/A	N/A	N/A	N/A	N/A	N/A	N/A	N/A	N/A	N/A	N/A	N/A	N/A	N/A	N/A	N/A	N/A	N/A	N/A	N/A	N/A	N/A	N/A	N/A	N/A
808	N/A	N/A	'EAAASYYTT-----------------------------------------	0.7853429314137172	Y	N/A	N/A	N/A	N/A	N/A	N/A	N/A	N/A	N/A	N/A	N/A	N/A	N/A	N/A	N/A	N/A	N/A	N/A	N/A	N/A	N/A	N/A	N/A	N/A	N/A	N/A	N/A	N/A	N/A	N/A	N/A	N/A	N/A	N/A	N/A	N/A	N/A	N/A	N/A	N/A	N/A	N/A	N/A	N/A
809	N/A	N/A	'LYYYSSSLL-----------------------------------------	0.7853429314137172	Y	N/A	N/A	N/A	N/A	N/A	N/A	N/A	N/A	N/A	N/A	N/A	N/A	N/A	N/A	N/A	N/A	N/A	N/A	N/A	N/A	N/A	N/A	N/A	N/A	N/A	N/A	N/A	N/A	N/A	N/A	N/A	N/A	N/A	N/A	N/A	N/A	N/A	N/A	N/A	N/A	N/A	N/A	N/A	N/A
810	N/A	N/A	'GGGGATTDD-----------------------------------------	0.7853429314137172	Y	N/A	N/A	N/A	N/A	N/A	N/A	N/A	N/A	N/A	N/A	N/A	N/A	N/A	N/A	N/A	N/A	N/A	N/A	N/A	N/A	N/A	N/A	N/A	N/A	N/A	N/A	N/A	N/A	N/A	N/A	N/A	N/A	N/A	N/A	N/A	N/A	N/A	N/A	N/A	N/A	N/A	N/A	N/A	N/A
811	N/A	N/A	'VVRKFIIRR-----------------------------------------	0.7853429314137172	Y	N/A	N/A	N/A	N/A	N/A	N/A	N/A	N/A	N/A	N/A	N/A	N/A	N/A	N/A	N/A	N/A	N/A	N/A	N/A	N/A	N/A	N/A	N/A	N/A	N/A	N/A	N/A	N/A	N/A	N/A	N/A	N/A	N/A	N/A	N/A	N/A	N/A	N/A	N/A	N/A	N/A	N/A	N/A	N/A
812	N/A	N/A	'ENEQRDDSS-----------------------------------------	0.7853429314137172	Y	N/A	N/A	N/A	N/A	N/A	N/A	N/A	N/A	N/A	N/A	N/A	N/A	N/A	N/A	N/A	N/A	N/A	N/A	N/A	N/A	N/A	N/A	N/A	N/A	N/A	N/A	N/A	N/A	N/A	N/A	N/A	N/A	N/A	N/A	N/A	N/A	N/A	N/A	N/A	N/A	N/A	N/A	N/A	N/A
813	N/A	N/A	'YYYYRRRAE-----------------------------------------	0.7853429314137172	Y	N/A	N/A	N/A	N/A	N/A	N/A	N/A	N/A	N/A	N/A	N/A	N/A	N/A	N/A	N/A	N/A	N/A	N/A	N/A	N/A	N/A	N/A	N/A	N/A	N/A	N/A	N/A	N/A	N/A	N/A	N/A	N/A	N/A	N/A	N/A	N/A	N/A	N/A	N/A	N/A	N/A	N/A	N/A	N/A
814	N/A	N/A	'PKKTMKSGG-----------------------------------------	0.7853429314137172	Y	N/A	N/A	N/A	N/A	N/A	N/A	N/A	N/A	N/A	N/A	N/A	N/A	N/A	N/A	N/A	N/A	N/A	N/A	N/A	N/A	N/A	N/A	N/A	N/A	N/A	N/A	N/A	N/A	N/A	N/A	N/A	N/A	N/A	N/A	N/A	N/A	N/A	N/A	N/A	N/A	N/A	N/A	N/A	N/A
815	N/A	N/A	'PTSTWRLFL-----------------------------------------	0.7853429314137172	Y	N/A	N/A	N/A	N/A	N/A	N/A	N/A	N/A	N/A	N/A	N/A	N/A	N/A	N/A	N/A	N/A	N/A	N/A	N/A	N/A	N/A	N/A	N/A	N/A	N/A	N/A	N/A	N/A	N/A	N/A	N/A	N/A	N/A	N/A	N/A	N/A	N/A	N/A	N/A	N/A	N/A	N/A	N/A	N/A
816	N/A	N/A	'DIILRGGRR-----------------------------------------	0.7853429314137172	Y	N/A	N/A	N/A	N/A	N/A	N/A	N/A	N/A	N/A	N/A	N/A	N/A	N/A	N/A	N/A	N/A	N/A	N/A	N/A	N/A	N/A	N/A	N/A	N/A	N/A	N/A	N/A	N/A	N/A	N/A	N/A	N/A	N/A	N/A	N/A	N/A	N/A	N/A	N/A	N/A	N/A	N/A	N/A	N/A
817	N/A	N/A	'IALMFIFNK-----------------------------------------	0.7853429314137172	Y	N/A	N/A	N/A	N/A	N/A	N/A	N/A	N/A	N/A	N/A	N/A	N/A	N/A	N/A	N/A	N/A	N/A	N/A	N/A	N/A	N/A	N/A	N/A	N/A	N/A	N/A	N/A	N/A	N/A	N/A	N/A	N/A	N/A	N/A	N/A	N/A	N/A	N/A	N/A	N/A	N/A	N/A	N/A	N/A
818	N/A	N/A	'FYQEGRR-A-----------------------------------------	0.8049390121975605	Y	N/A	N/A	N/A	N/A	N/A	N/A	N/A	N/A	N/A	N/A	N/A	N/A	N/A	N/A	N/A	N/A	N/A	N/A	N/A	N/A	N/A	N/A	N/A	N/A	N/A	N/A	N/A	N/A	N/A	N/A	N/A	N/A	N/A	N/A	N/A	N/A	N/A	N/A	N/A	N/A	N/A	N/A	N/A	N/A
819	N/A	N/A	'DRRTYAK-------------------------------------------	0.8241351729654068	Y	N/A	N/A	N/A	N/A	N/A	N/A	N/A	N/A	N/A	N/A	N/A	N/A	N/A	N/A	N/A	N/A	N/A	N/A	N/A	N/A	N/A	N/A	N/A	N/A	N/A	N/A	N/A	N/A	N/A	N/A	N/A	N/A	N/A	N/A	N/A	N/A	N/A	N/A	N/A	N/A	N/A	N/A	N/A	N/A
820	N/A	N/A	'YLSFKAA-------------------------------------------	0.8241351729654068	Y	N/A	N/A	N/A	N/A	N/A	N/A	N/A	N/A	N/A	N/A	N/A	N/A	N/A	N/A	N/A	N/A	N/A	N/A	N/A	N/A	N/A	N/A	N/A	N/A	N/A	N/A	N/A	N/A	N/A	N/A	N/A	N/A	N/A	N/A	N/A	N/A	N/A	N/A	N/A	N/A	N/A	N/A	N/A	N/A
821	N/A	N/A	'TRGGRVF-------------------------------------------	0.8241351729654068	Y	N/A	N/A	N/A	N/A	N/A	N/A	N/A	N/A	N/A	N/A	N/A	N/A	N/A	N/A	N/A	N/A	N/A	N/A	N/A	N/A	N/A	N/A	N/A	N/A	N/A	N/A	N/A	N/A	N/A	N/A	N/A	N/A	N/A	N/A	N/A	N/A	N/A	N/A	N/A	N/A	N/A	N/A	N/A	N/A
822	N/A	N/A	'GLILAAM-------------------------------------------	0.8241351729654068	Y	N/A	N/A	N/A	N/A	N/A	N/A	N/A	N/A	N/A	N/A	N/A	N/A	N/A	N/A	N/A	N/A	N/A	N/A	N/A	N/A	N/A	N/A	N/A	N/A	N/A	N/A	N/A	N/A	N/A	N/A	N/A	N/A	N/A	N/A	N/A	N/A	N/A	N/A	N/A	N/A	N/A	N/A	N/A	N/A
823	N/A	N/A	'LIMTKDE-------------------------------------------	0.8241351729654068	Y	N/A	N/A	N/A	N/A	N/A	N/A	N/A	N/A	N/A	N/A	N/A	N/A	N/A	N/A	N/A	N/A	N/A	N/A	N/A	N/A	N/A	N/A	N/A	N/A	N/A	N/A	N/A	N/A	N/A	N/A	N/A	N/A	N/A	N/A	N/A	N/A	N/A	N/A	N/A	N/A	N/A	N/A	N/A	N/A
824	N/A	N/A	'QKKKARK-------------------------------------------	0.8241351729654068	Y	N/A	N/A	N/A	N/A	N/A	N/A	N/A	N/A	N/A	N/A	N/A	N/A	N/A	N/A	N/A	N/A	N/A	N/A	N/A	N/A	N/A	N/A	N/A	N/A	N/A	N/A	N/A	N/A	N/A	N/A	N/A	N/A	N/A	N/A	N/A	N/A	N/A	N/A	N/A	N/A	N/A	N/A	N/A	N/A
825	N/A	N/A	'IVLFEYG-------------------------------------------	0.8241351729654068	Y	N/A	N/A	N/A	N/A	N/A	N/A	N/A	N/A	N/A	N/A	N/A	N/A	N/A	N/A	N/A	N/A	N/A	N/A	N/A	N/A	N/A	N/A	N/A	N/A	N/A	N/A	N/A	N/A	N/A	N/A	N/A	N/A	N/A	N/A	N/A	N/A	N/A	N/A	N/A	N/A	N/A	N/A	N/A	N/A
826	N/A	N/A	'RFYLERK-------------------------------------------	0.8241351729654068	Y	N/A	N/A	N/A	N/A	N/A	N/A	N/A	N/A	N/A	N/A	N/A	N/A	N/A	N/A	N/A	N/A	N/A	N/A	N/A	N/A	N/A	N/A	N/A	N/A	N/A	N/A	N/A	N/A	N/A	N/A	N/A	N/A	N/A	N/A	N/A	N/A	N/A	N/A	N/A	N/A	N/A	N/A	N/A	N/A
827	N/A	N/A	'RRIKRSN-------------------------------------------	0.8241351729654068	Y	N/A	N/A	N/A	N/A	N/A	N/A	N/A	N/A	N/A	N/A	N/A	N/A	N/A	N/A	N/A	N/A	N/A	N/A	N/A	N/A	N/A	N/A	N/A	N/A	N/A	N/A	N/A	N/A	N/A	N/A	N/A	N/A	N/A	N/A	N/A	N/A	N/A	N/A	N/A	N/A	N/A	N/A	N/A	N/A
828	N/A	N/A	'IVYFLIL-------------------------------------------	0.8241351729654068	Y	N/A	N/A	N/A	N/A	N/A	N/A	N/A	N/A	N/A	N/A	N/A	N/A	N/A	N/A	N/A	N/A	N/A	N/A	N/A	N/A	N/A	N/A	N/A	N/A	N/A	N/A	N/A	N/A	N/A	N/A	N/A	N/A	N/A	N/A	N/A	N/A	N/A	N/A	N/A	N/A	N/A	N/A	N/A	N/A
829	N/A	N/A	'V-------------------------------------------------	0.9695060987802439	Y	N/A	N/A	N/A	N/A	N/A	N/A	N/A	N/A	N/A	N/A	N/A	N/A	N/A	N/A	N/A	N/A	N/A	N/A	N/A	N/A	N/A	N/A	N/A	N/A	N/A	N/A	N/A	N/A	N/A	N/A	N/A	N/A	N/A	N/A	N/A	N/A	N/A	N/A	N/A	N/A	N/A	N/A	N/A	N/A
830	N/A	N/A	'D-------------------------------------------------	0.9695060987802439	Y	N/A	N/A	N/A	N/A	N/A	N/A	N/A	N/A	N/A	N/A	N/A	N/A	N/A	N/A	N/A	N/A	N/A	N/A	N/A	N/A	N/A	N/A	N/A	N/A	N/A	N/A	N/A	N/A	N/A	N/A	N/A	N/A	N/A	N/A	N/A	N/A	N/A	N/A	N/A	N/A	N/A	N/A	N/A	N/A
831	N/A	N/A	'V-------------------------------------------------	0.9695060987802439	Y	N/A	N/A	N/A	N/A	N/A	N/A	N/A	N/A	N/A	N/A	N/A	N/A	N/A	N/A	N/A	N/A	N/A	N/A	N/A	N/A	N/A	N/A	N/A	N/A	N/A	N/A	N/A	N/A	N/A	N/A	N/A	N/A	N/A	N/A	N/A	N/A	N/A	N/A	N/A	N/A	N/A	N/A	N/A	N/A
832	N/A	N/A	'F-------------------------------------------------	0.9695060987802439	Y	N/A	N/A	N/A	N/A	N/A	N/A	N/A	N/A	N/A	N/A	N/A	N/A	N/A	N/A	N/A	N/A	N/A	N/A	N/A	N/A	N/A	N/A	N/A	N/A	N/A	N/A	N/A	N/A	N/A	N/A	N/A	N/A	N/A	N/A	N/A	N/A	N/A	N/A	N/A	N/A	N/A	N/A	N/A	N/A
833	N/A	N/A	'K-------------------------------------------------	0.9695060987802439	Y	N/A	N/A	N/A	N/A	N/A	N/A	N/A	N/A	N/A	N/A	N/A	N/A	N/A	N/A	N/A	N/A	N/A	N/A	N/A	N/A	N/A	N/A	N/A	N/A	N/A	N/A	N/A	N/A	N/A	N/A	N/A	N/A	N/A	N/A	N/A	N/A	N/A	N/A	N/A	N/A	N/A	N/A	N/A	N/A
834	N/A	N/A	'S-------------------------------------------------	0.9695060987802439	Y	N/A	N/A	N/A	N/A	N/A	N/A	N/A	N/A	N/A	N/A	N/A	N/A	N/A	N/A	N/A	N/A	N/A	N/A	N/A	N/A	N/A	N/A	N/A	N/A	N/A	N/A	N/A	N/A	N/A	N/A	N/A	N/A	N/A	N/A	N/A	N/A	N/A	N/A	N/A	N/A	N/A	N/A	N/A	N/A
835	N/A	N/A	'T-------------------------------------------------	0.9695060987802439	Y	N/A	N/A	N/A	N/A	N/A	N/A	N/A	N/A	N/A	N/A	N/A	N/A	N/A	N/A	N/A	N/A	N/A	N/A	N/A	N/A	N/A	N/A	N/A	N/A	N/A	N/A	N/A	N/A	N/A	N/A	N/A	N/A	N/A	N/A	N/A	N/A	N/A	N/A	N/A	N/A	N/A	N/A	N/A	N/A
836	N/A	N/A	'F-------------------------------------------------	0.9695060987802439	Y	N/A	N/A	N/A	N/A	N/A	N/A	N/A	N/A	N/A	N/A	N/A	N/A	N/A	N/A	N/A	N/A	N/A	N/A	N/A	N/A	N/A	N/A	N/A	N/A	N/A	N/A	N/A	N/A	N/A	N/A	N/A	N/A	N/A	N/A	N/A	N/A	N/A	N/A	N/A	N/A	N/A	N/A	N/A	N/A
837	N/A	N/A	'V-------------------------------------------------	0.9695060987802439	Y	N/A	N/A	N/A	N/A	N/A	N/A	N/A	N/A	N/A	N/A	N/A	N/A	N/A	N/A	N/A	N/A	N/A	N/A	N/A	N/A	N/A	N/A	N/A	N/A	N/A	N/A	N/A	N/A	N/A	N/A	N/A	N/A	N/A	N/A	N/A	N/A	N/A	N/A	N/A	N/A	N/A	N/A	N/A	N/A
838	N/A	N/A	'H-------------------------------------------------	0.9695060987802439	Y	N/A	N/A	N/A	N/A	N/A	N/A	N/A	N/A	N/A	N/A	N/A	N/A	N/A	N/A	N/A	N/A	N/A	N/A	N/A	N/A	N/A	N/A	N/A	N/A	N/A	N/A	N/A	N/A	N/A	N/A	N/A	N/A	N/A	N/A	N/A	N/A	N/A	N/A	N/A	N/A	N/A	N/A	N/A	N/A
839	N/A	N/A	'P-------------------------------------------------	0.9695060987802439	Y	N/A	N/A	N/A	N/A	N/A	N/A	N/A	N/A	N/A	N/A	N/A	N/A	N/A	N/A	N/A	N/A	N/A	N/A	N/A	N/A	N/A	N/A	N/A	N/A	N/A	N/A	N/A	N/A	N/A	N/A	N/A	N/A	N/A	N/A	N/A	N/A	N/A	N/A	N/A	N/A	N/A	N/A	N/A	N/A
840	N/A	N/A	'F-------------------------------------------------	0.9695060987802439	Y	N/A	N/A	N/A	N/A	N/A	N/A	N/A	N/A	N/A	N/A	N/A	N/A	N/A	N/A	N/A	N/A	N/A	N/A	N/A	N/A	N/A	N/A	N/A	N/A	N/A	N/A	N/A	N/A	N/A	N/A	N/A	N/A	N/A	N/A	N/A	N/A	N/A	N/A	N/A	N/A	N/A	N/A	N/A	N/A
841	N/A	N/A	'K-------------------------------------------------	0.9695060987802439	Y	N/A	N/A	N/A	N/A	N/A	N/A	N/A	N/A	N/A	N/A	N/A	N/A	N/A	N/A	N/A	N/A	N/A	N/A	N/A	N/A	N/A	N/A	N/A	N/A	N/A	N/A	N/A	N/A	N/A	N/A	N/A	N/A	N/A	N/A	N/A	N/A	N/A	N/A	N/A	N/A	N/A	N/A	N/A	N/A
842	N/A	N/A	'R-------------------------------------------------	0.9695060987802439	Y	N/A	N/A	N/A	N/A	N/A	N/A	N/A	N/A	N/A	N/A	N/A	N/A	N/A	N/A	N/A	N/A	N/A	N/A	N/A	N/A	N/A	N/A	N/A	N/A	N/A	N/A	N/A	N/A	N/A	N/A	N/A	N/A	N/A	N/A	N/A	N/A	N/A	N/A	N/A	N/A	N/A	N/A	N/A	N/A
843	N/A	N/A	'N-------------------------------------------------	0.9695060987802439	Y	N/A	N/A	N/A	N/A	N/A	N/A	N/A	N/A	N/A	N/A	N/A	N/A	N/A	N/A	N/A	N/A	N/A	N/A	N/A	N/A	N/A	N/A	N/A	N/A	N/A	N/A	N/A	N/A	N/A	N/A	N/A	N/A	N/A	N/A	N/A	N/A	N/A	N/A	N/A	N/A	N/A	N/A	N/A	N/A
844	N/A	N/A	'H-------------------------------------------------	0.9695060987802439	Y	N/A	N/A	N/A	N/A	N/A	N/A	N/A	N/A	N/A	N/A	N/A	N/A	N/A	N/A	N/A	N/A	N/A	N/A	N/A	N/A	N/A	N/A	N/A	N/A	N/A	N/A	N/A	N/A	N/A	N/A	N/A	N/A	N/A	N/A	N/A	N/A	N/A	N/A	N/A	N/A	N/A	N/A	N/A	N/A
845	N/A	N/A	'K-------------------------------------------------	0.9695060987802439	Y	N/A	N/A	N/A	N/A	N/A	N/A	N/A	N/A	N/A	N/A	N/A	N/A	N/A	N/A	N/A	N/A	N/A	N/A	N/A	N/A	N/A	N/A	N/A	N/A	N/A	N/A	N/A	N/A	N/A	N/A	N/A	N/A	N/A	N/A	N/A	N/A	N/A	N/A	N/A	N/A	N/A	N/A	N/A	N/A
846	N/A	N/A	'V-------------------------------------------------	0.9695060987802439	Y	N/A	N/A	N/A	N/A	N/A	N/A	N/A	N/A	N/A	N/A	N/A	N/A	N/A	N/A	N/A	N/A	N/A	N/A	N/A	N/A	N/A	N/A	N/A	N/A	N/A	N/A	N/A	N/A	N/A	N/A	N/A	N/A	N/A	N/A	N/A	N/A	N/A	N/A	N/A	N/A	N/A	N/A	N/A	N/A
847	N/A	N/A	'S-------------------------------------------------	0.9695060987802439	Y	N/A	N/A	N/A	N/A	N/A	N/A	N/A	N/A	N/A	N/A	N/A	N/A	N/A	N/A	N/A	N/A	N/A	N/A	N/A	N/A	N/A	N/A	N/A	N/A	N/A	N/A	N/A	N/A	N/A	N/A	N/A	N/A	N/A	N/A	N/A	N/A	N/A	N/A	N/A	N/A	N/A	N/A	N/A	N/A
848	N/A	N/A	'K-------------------------------------------------	0.9695060987802439	Y	N/A	N/A	N/A	N/A	N/A	N/A	N/A	N/A	N/A	N/A	N/A	N/A	N/A	N/A	N/A	N/A	N/A	N/A	N/A	N/A	N/A	N/A	N/A	N/A	N/A	N/A	N/A	N/A	N/A	N/A	N/A	N/A	N/A	N/A	N/A	N/A	N/A	N/A	N/A	N/A	N/A	N/A	N/A	N/A
849	N/A	N/A	'R-------------------------------------------------	0.9695060987802439	Y	N/A	N/A	N/A	N/A	N/A	N/A	N/A	N/A	N/A	N/A	N/A	N/A	N/A	N/A	N/A	N/A	N/A	N/A	N/A	N/A	N/A	N/A	N/A	N/A	N/A	N/A	N/A	N/A	N/A	N/A	N/A	N/A	N/A	N/A	N/A	N/A	N/A	N/A	N/A	N/A	N/A	N/A	N/A	N/A
850	N/A	N/A	'E-------------------------------------------------	0.9695060987802439	Y	N/A	N/A	N/A	N/A	N/A	N/A	N/A	N/A	N/A	N/A	N/A	N/A	N/A	N/A	N/A	N/A	N/A	N/A	N/A	N/A	N/A	N/A	N/A	N/A	N/A	N/A	N/A	N/A	N/A	N/A	N/A	N/A	N/A	N/A	N/A	N/A	N/A	N/A	N/A	N/A	N/A	N/A	N/A	N/A
851	N/A	N/A	'M-------------------------------------------------	0.9695060987802439	Y	N/A	N/A	N/A	N/A	N/A	N/A	N/A	N/A	N/A	N/A	N/A	N/A	N/A	N/A	N/A	N/A	N/A	N/A	N/A	N/A	N/A	N/A	N/A	N/A	N/A	N/A	N/A	N/A	N/A	N/A	N/A	N/A	N/A	N/A	N/A	N/A	N/A	N/A	N/A	N/A	N/A	N/A	N/A	N/A
852	N/A	N/A	'R-------------------------------------------------	0.9695060987802439	Y	N/A	N/A	N/A	N/A	N/A	N/A	N/A	N/A	N/A	N/A	N/A	N/A	N/A	N/A	N/A	N/A	N/A	N/A	N/A	N/A	N/A	N/A	N/A	N/A	N/A	N/A	N/A	N/A	N/A	N/A	N/A	N/A	N/A	N/A	N/A	N/A	N/A	N/A	N/A	N/A	N/A	N/A	N/A	N/A
853	N/A	N/A	'K-------------------------------------------------	0.9695060987802439	Y	N/A	N/A	N/A	N/A	N/A	N/A	N/A	N/A	N/A	N/A	N/A	N/A	N/A	N/A	N/A	N/A	N/A	N/A	N/A	N/A	N/A	N/A	N/A	N/A	N/A	N/A	N/A	N/A	N/A	N/A	N/A	N/A	N/A	N/A	N/A	N/A	N/A	N/A	N/A	N/A	N/A	N/A	N/A	N/A
854	N/A	N/A	'D-------------------------------------------------	0.9695060987802439	Y	N/A	N/A	N/A	N/A	N/A	N/A	N/A	N/A	N/A	N/A	N/A	N/A	N/A	N/A	N/A	N/A	N/A	N/A	N/A	N/A	N/A	N/A	N/A	N/A	N/A	N/A	N/A	N/A	N/A	N/A	N/A	N/A	N/A	N/A	N/A	N/A	N/A	N/A	N/A	N/A	N/A	N/A	N/A	N/A
855	N/A	N/A	'E-------------------------------------------------	0.9695060987802439	Y	N/A	N/A	N/A	N/A	N/A	N/A	N/A	N/A	N/A	N/A	N/A	N/A	N/A	N/A	N/A	N/A	N/A	N/A	N/A	N/A	N/A	N/A	N/A	N/A	N/A	N/A	N/A	N/A	N/A	N/A	N/A	N/A	N/A	N/A	N/A	N/A	N/A	N/A	N/A	N/A	N/A	N/A	N/A	N/A
856	N/A	N/A	'L-------------------------------------------------	0.9695060987802439	Y	N/A	N/A	N/A	N/A	N/A	N/A	N/A	N/A	N/A	N/A	N/A	N/A	N/A	N/A	N/A	N/A	N/A	N/A	N/A	N/A	N/A	N/A	N/A	N/A	N/A	N/A	N/A	N/A	N/A	N/A	N/A	N/A	N/A	N/A	N/A	N/A	N/A	N/A	N/A	N/A	N/A	N/A	N/A	N/A
857	N/A	N/A	'G-------------------------------------------------	0.9695060987802439	Y	N/A	N/A	N/A	N/A	N/A	N/A	N/A	N/A	N/A	N/A	N/A	N/A	N/A	N/A	N/A	N/A	N/A	N/A	N/A	N/A	N/A	N/A	N/A	N/A	N/A	N/A	N/A	N/A	N/A	N/A	N/A	N/A	N/A	N/A	N/A	N/A	N/A	N/A	N/A	N/A	N/A	N/A	N/A	N/A
858	N/A	N/A	'E-------------------------------------------------	0.9695060987802439	Y	N/A	N/A	N/A	N/A	N/A	N/A	N/A	N/A	N/A	N/A	N/A	N/A	N/A	N/A	N/A	N/A	N/A	N/A	N/A	N/A	N/A	N/A	N/A	N/A	N/A	N/A	N/A	N/A	N/A	N/A	N/A	N/A	N/A	N/A	N/A	N/A	N/A	N/A	N/A	N/A	N/A	N/A	N/A	N/A
859	N/A	N/A	'E-------------------------------------------------	0.9695060987802439	Y	N/A	N/A	N/A	N/A	N/A	N/A	N/A	N/A	N/A	N/A	N/A	N/A	N/A	N/A	N/A	N/A	N/A	N/A	N/A	N/A	N/A	N/A	N/A	N/A	N/A	N/A	N/A	N/A	N/A	N/A	N/A	N/A	N/A	N/A	N/A	N/A	N/A	N/A	N/A	N/A	N/A	N/A	N/A	N/A
860	N/A	N/A	'S-------------------------------------------------	0.9695060987802439	Y	N/A	N/A	N/A	N/A	N/A	N/A	N/A	N/A	N/A	N/A	N/A	N/A	N/A	N/A	N/A	N/A	N/A	N/A	N/A	N/A	N/A	N/A	N/A	N/A	N/A	N/A	N/A	N/A	N/A	N/A	N/A	N/A	N/A	N/A	N/A	N/A	N/A	N/A	N/A	N/A	N/A	N/A	N/A	N/A
861	N/A	N/A	'N-------------------------------------------------	0.9695060987802439	Y	N/A	N/A	N/A	N/A	N/A	N/A	N/A	N/A	N/A	N/A	N/A	N/A	N/A	N/A	N/A	N/A	N/A	N/A	N/A	N/A	N/A	N/A	N/A	N/A	N/A	N/A	N/A	N/A	N/A	N/A	N/A	N/A	N/A	N/A	N/A	N/A	N/A	N/A	N/A	N/A	N/A	N/A	N/A	N/A
862	N/A	N/A	'D-------------------------------------------------	0.9695060987802439	Y	N/A	N/A	N/A	N/A	N/A	N/A	N/A	N/A	N/A	N/A	N/A	N/A	N/A	N/A	N/A	N/A	N/A	N/A	N/A	N/A	N/A	N/A	N/A	N/A	N/A	N/A	N/A	N/A	N/A	N/A	N/A	N/A	N/A	N/A	N/A	N/A	N/A	N/A	N/A	N/A	N/A	N/A	N/A	N/A
863	N/A	N/A	'S-------------------------------------------------	0.9695060987802439	Y	N/A	N/A	N/A	N/A	N/A	N/A	N/A	N/A	N/A	N/A	N/A	N/A	N/A	N/A	N/A	N/A	N/A	N/A	N/A	N/A	N/A	N/A	N/A	N/A	N/A	N/A	N/A	N/A	N/A	N/A	N/A	N/A	N/A	N/A	N/A	N/A	N/A	N/A	N/A	N/A	N/A	N/A	N/A	N/A
864	N/A	N/A	'S-------------------------------------------------	0.9695060987802439	Y	N/A	N/A	N/A	N/A	N/A	N/A	N/A	N/A	N/A	N/A	N/A	N/A	N/A	N/A	N/A	N/A	N/A	N/A	N/A	N/A	N/A	N/A	N/A	N/A	N/A	N/A	N/A	N/A	N/A	N/A	N/A	N/A	N/A	N/A	N/A	N/A	N/A	N/A	N/A	N/A	N/A	N/A	N/A	N/A
865	N/A	N/A	'G-------------------------------------------------	0.9695060987802439	Y	N/A	N/A	N/A	N/A	N/A	N/A	N/A	N/A	N/A	N/A	N/A	N/A	N/A	N/A	N/A	N/A	N/A	N/A	N/A	N/A	N/A	N/A	N/A	N/A	N/A	N/A	N/A	N/A	N/A	N/A	N/A	N/A	N/A	N/A	N/A	N/A	N/A	N/A	N/A	N/A	N/A	N/A	N/A	N/A
866	N/A	N/A	'D-------------------------------------------------	0.9695060987802439	Y	N/A	N/A	N/A	N/A	N/A	N/A	N/A	N/A	N/A	N/A	N/A	N/A	N/A	N/A	N/A	N/A	N/A	N/A	N/A	N/A	N/A	N/A	N/A	N/A	N/A	N/A	N/A	N/A	N/A	N/A	N/A	N/A	N/A	N/A	N/A	N/A	N/A	N/A	N/A	N/A	N/A	N/A	N/A	N/A
867	N/A	N/A	'D-------------------------------------------------	0.9695060987802439	Y	N/A	N/A	N/A	N/A	N/A	N/A	N/A	N/A	N/A	N/A	N/A	N/A	N/A	N/A	N/A	N/A	N/A	N/A	N/A	N/A	N/A	N/A	N/A	N/A	N/A	N/A	N/A	N/A	N/A	N/A	N/A	N/A	N/A	N/A	N/A	N/A	N/A	N/A	N/A	N/A	N/A	N/A	N/A	N/A
868	N/A	N/A	'Q-------------------------------------------------	0.9695060987802439	Y	N/A	N/A	N/A	N/A	N/A	N/A	N/A	N/A	N/A	N/A	N/A	N/A	N/A	N/A	N/A	N/A	N/A	N/A	N/A	N/A	N/A	N/A	N/A	N/A	N/A	N/A	N/A	N/A	N/A	N/A	N/A	N/A	N/A	N/A	N/A	N/A	N/A	N/A	N/A	N/A	N/A	N/A	N/A	N/A
869	N/A	N/A	'Q-------------------------------------------------	0.9695060987802439	Y	N/A	N/A	N/A	N/A	N/A	N/A	N/A	N/A	N/A	N/A	N/A	N/A	N/A	N/A	N/A	N/A	N/A	N/A	N/A	N/A	N/A	N/A	N/A	N/A	N/A	N/A	N/A	N/A	N/A	N/A	N/A	N/A	N/A	N/A	N/A	N/A	N/A	N/A	N/A	N/A	N/A	N/A	N/A	N/A
870	N/A	N/A	'H-------------------------------------------------	0.9695060987802439	Y	N/A	N/A	N/A	N/A	N/A	N/A	N/A	N/A	N/A	N/A	N/A	N/A	N/A	N/A	N/A	N/A	N/A	N/A	N/A	N/A	N/A	N/A	N/A	N/A	N/A	N/A	N/A	N/A	N/A	N/A	N/A	N/A	N/A	N/A	N/A	N/A	N/A	N/A	N/A	N/A	N/A	N/A	N/A	N/A
871	N/A	N/A	'N-------------------------------------------------	0.9695060987802439	Y	N/A	N/A	N/A	N/A	N/A	N/A	N/A	N/A	N/A	N/A	N/A	N/A	N/A	N/A	N/A	N/A	N/A	N/A	N/A	N/A	N/A	N/A	N/A	N/A	N/A	N/A	N/A	N/A	N/A	N/A	N/A	N/A	N/A	N/A	N/A	N/A	N/A	N/A	N/A	N/A	N/A	N/A	N/A	N/A
872	N/A	N/A	'Y-------------------------------------------------	0.9695060987802439	Y	N/A	N/A	N/A	N/A	N/A	N/A	N/A	N/A	N/A	N/A	N/A	N/A	N/A	N/A	N/A	N/A	N/A	N/A	N/A	N/A	N/A	N/A	N/A	N/A	N/A	N/A	N/A	N/A	N/A	N/A	N/A	N/A	N/A	N/A	N/A	N/A	N/A	N/A	N/A	N/A	N/A	N/A	N/A	N/A
873	N/A	N/A	'N-------------------------------------------------	0.9695060987802439	Y	N/A	N/A	N/A	N/A	N/A	N/A	N/A	N/A	N/A	N/A	N/A	N/A	N/A	N/A	N/A	N/A	N/A	N/A	N/A	N/A	N/A	N/A	N/A	N/A	N/A	N/A	N/A	N/A	N/A	N/A	N/A	N/A	N/A	N/A	N/A	N/A	N/A	N/A	N/A	N/A	N/A	N/A	N/A	N/A
874	N/A	N/A	'N-------------------------------------------------	0.9695060987802439	Y	N/A	N/A	N/A	N/A	N/A	N/A	N/A	N/A	N/A	N/A	N/A	N/A	N/A	N/A	N/A	N/A	N/A	N/A	N/A	N/A	N/A	N/A	N/A	N/A	N/A	N/A	N/A	N/A	N/A	N/A	N/A	N/A	N/A	N/A	N/A	N/A	N/A	N/A	N/A	N/A	N/A	N/A	N/A	N/A
875	N/A	N/A	'G-------------------------------------------------	0.9695060987802439	Y	N/A	N/A	N/A	N/A	N/A	N/A	N/A	N/A	N/A	N/A	N/A	N/A	N/A	N/A	N/A	N/A	N/A	N/A	N/A	N/A	N/A	N/A	N/A	N/A	N/A	N/A	N/A	N/A	N/A	N/A	N/A	N/A	N/A	N/A	N/A	N/A	N/A	N/A	N/A	N/A	N/A	N/A	N/A	N/A
876	N/A	N/A	'D-------------------------------------------------	0.9695060987802439	Y	N/A	N/A	N/A	N/A	N/A	N/A	N/A	N/A	N/A	N/A	N/A	N/A	N/A	N/A	N/A	N/A	N/A	N/A	N/A	N/A	N/A	N/A	N/A	N/A	N/A	N/A	N/A	N/A	N/A	N/A	N/A	N/A	N/A	N/A	N/A	N/A	N/A	N/A	N/A	N/A	N/A	N/A	N/A	N/A
877	N/A	N/A	'I-------------------------------------------------	0.9695060987802439	Y	N/A	N/A	N/A	N/A	N/A	N/A	N/A	N/A	N/A	N/A	N/A	N/A	N/A	N/A	N/A	N/A	N/A	N/A	N/A	N/A	N/A	N/A	N/A	N/A	N/A	N/A	N/A	N/A	N/A	N/A	N/A	N/A	N/A	N/A	N/A	N/A	N/A	N/A	N/A	N/A	N/A	N/A	N/A	N/A
878	N/A	N/A	'N-------------------------------------------------	0.9695060987802439	Y	N/A	N/A	N/A	N/A	N/A	N/A	N/A	N/A	N/A	N/A	N/A	N/A	N/A	N/A	N/A	N/A	N/A	N/A	N/A	N/A	N/A	N/A	N/A	N/A	N/A	N/A	N/A	N/A	N/A	N/A	N/A	N/A	N/A	N/A	N/A	N/A	N/A	N/A	N/A	N/A	N/A	N/A	N/A	N/A
879	N/A	N/A	'N-------------------------------------------------	0.9695060987802439	Y	N/A	N/A	N/A	N/A	N/A	N/A	N/A	N/A	N/A	N/A	N/A	N/A	N/A	N/A	N/A	N/A	N/A	N/A	N/A	N/A	N/A	N/A	N/A	N/A	N/A	N/A	N/A	N/A	N/A	N/A	N/A	N/A	N/A	N/A	N/A	N/A	N/A	N/A	N/A	N/A	N/A	N/A	N/A	N/A
880	N/A	N/A	'D-------------------------------------------------	0.9695060987802439	Y	N/A	N/A	N/A	N/A	N/A	N/A	N/A	N/A	N/A	N/A	N/A	N/A	N/A	N/A	N/A	N/A	N/A	N/A	N/A	N/A	N/A	N/A	N/A	N/A	N/A	N/A	N/A	N/A	N/A	N/A	N/A	N/A	N/A	N/A	N/A	N/A	N/A	N/A	N/A	N/A	N/A	N/A	N/A	N/A
881	N/A	N/A	'D-------------------------------------------------	0.9695060987802439	Y	N/A	N/A	N/A	N/A	N/A	N/A	N/A	N/A	N/A	N/A	N/A	N/A	N/A	N/A	N/A	N/A	N/A	N/A	N/A	N/A	N/A	N/A	N/A	N/A	N/A	N/A	N/A	N/A	N/A	N/A	N/A	N/A	N/A	N/A	N/A	N/A	N/A	N/A	N/A	N/A	N/A	N/A	N/A	N/A
882	N/A	N/A	'S-------------------------------------------------	0.9695060987802439	Y	N/A	N/A	N/A	N/A	N/A	N/A	N/A	N/A	N/A	N/A	N/A	N/A	N/A	N/A	N/A	N/A	N/A	N/A	N/A	N/A	N/A	N/A	N/A	N/A	N/A	N/A	N/A	N/A	N/A	N/A	N/A	N/A	N/A	N/A	N/A	N/A	N/A	N/A	N/A	N/A	N/A	N/A	N/A	N/A
883	N/A	N/A	'G-------------------------------------------------	0.9695060987802439	Y	N/A	N/A	N/A	N/A	N/A	N/A	N/A	N/A	N/A	N/A	N/A	N/A	N/A	N/A	N/A	N/A	N/A	N/A	N/A	N/A	N/A	N/A	N/A	N/A	N/A	N/A	N/A	N/A	N/A	N/A	N/A	N/A	N/A	N/A	N/A	N/A	N/A	N/A	N/A	N/A	N/A	N/A	N/A	N/A
884	N/A	N/A	'S-------------------------------------------------	0.9695060987802439	Y	N/A	N/A	N/A	N/A	N/A	N/A	N/A	N/A	N/A	N/A	N/A	N/A	N/A	N/A	N/A	N/A	N/A	N/A	N/A	N/A	N/A	N/A	N/A	N/A	N/A	N/A	N/A	N/A	N/A	N/A	N/A	N/A	N/A	N/A	N/A	N/A	N/A	N/A	N/A	N/A	N/A	N/A	N/A	N/A
885	N/A	N/A	'F-------------------------------------------------	0.9695060987802439	Y	N/A	N/A	N/A	N/A	N/A	N/A	N/A	N/A	N/A	N/A	N/A	N/A	N/A	N/A	N/A	N/A	N/A	N/A	N/A	N/A	N/A	N/A	N/A	N/A	N/A	N/A	N/A	N/A	N/A	N/A	N/A	N/A	N/A	N/A	N/A	N/A	N/A	N/A	N/A	N/A	N/A	N/A	N/A	N/A
886	N/A	N/A	'E-------------------------------------------------	0.9695060987802439	Y	N/A	N/A	N/A	N/A	N/A	N/A	N/A	N/A	N/A	N/A	N/A	N/A	N/A	N/A	N/A	N/A	N/A	N/A	N/A	N/A	N/A	N/A	N/A	N/A	N/A	N/A	N/A	N/A	N/A	N/A	N/A	N/A	N/A	N/A	N/A	N/A	N/A	N/A	N/A	N/A	N/A	N/A	N/A	N/A
887	N/A	N/A	'R-------------------------------------------------	0.9695060987802439	Y	N/A	N/A	N/A	N/A	N/A	N/A	N/A	N/A	N/A	N/A	N/A	N/A	N/A	N/A	N/A	N/A	N/A	N/A	N/A	N/A	N/A	N/A	N/A	N/A	N/A	N/A	N/A	N/A	N/A	N/A	N/A	N/A	N/A	N/A	N/A	N/A	N/A	N/A	N/A	N/A	N/A	N/A	N/A	N/A
888	N/A	N/A	'L-------------------------------------------------	0.9695060987802439	Y	N/A	N/A	N/A	N/A	N/A	N/A	N/A	N/A	N/A	N/A	N/A	N/A	N/A	N/A	N/A	N/A	N/A	N/A	N/A	N/A	N/A	N/A	N/A	N/A	N/A	N/A	N/A	N/A	N/A	N/A	N/A	N/A	N/A	N/A	N/A	N/A	N/A	N/A	N/A	N/A	N/A	N/A	N/A	N/A
889	N/A	N/A	'L-------------------------------------------------	0.9695060987802439	Y	N/A	N/A	N/A	N/A	N/A	N/A	N/A	N/A	N/A	N/A	N/A	N/A	N/A	N/A	N/A	N/A	N/A	N/A	N/A	N/A	N/A	N/A	N/A	N/A	N/A	N/A	N/A	N/A	N/A	N/A	N/A	N/A	N/A	N/A	N/A	N/A	N/A	N/A	N/A	N/A	N/A	N/A	N/A	N/A
890	N/A	N/A	'D-------------------------------------------------	0.9695060987802439	Y	N/A	N/A	N/A	N/A	N/A	N/A	N/A	N/A	N/A	N/A	N/A	N/A	N/A	N/A	N/A	N/A	N/A	N/A	N/A	N/A	N/A	N/A	N/A	N/A	N/A	N/A	N/A	N/A	N/A	N/A	N/A	N/A	N/A	N/A	N/A	N/A	N/A	N/A	N/A	N/A	N/A	N/A	N/A	N/A
891	N/A	N/A	'S-------------------------------------------------	0.9695060987802439	Y	N/A	N/A	N/A	N/A	N/A	N/A	N/A	N/A	N/A	N/A	N/A	N/A	N/A	N/A	N/A	N/A	N/A	N/A	N/A	N/A	N/A	N/A	N/A	N/A	N/A	N/A	N/A	N/A	N/A	N/A	N/A	N/A	N/A	N/A	N/A	N/A	N/A	N/A	N/A	N/A	N/A	N/A	N/A	N/A
892	N/A	N/A	'R-------------------------------------------------	0.9695060987802439	Y	N/A	N/A	N/A	N/A	N/A	N/A	N/A	N/A	N/A	N/A	N/A	N/A	N/A	N/A	N/A	N/A	N/A	N/A	N/A	N/A	N/A	N/A	N/A	N/A	N/A	N/A	N/A	N/A	N/A	N/A	N/A	N/A	N/A	N/A	N/A	N/A	N/A	N/A	N/A	N/A	N/A	N/A	N/A	N/A
893	N/A	N/A	'T-------------------------------------------------	0.9695060987802439	Y	N/A	N/A	N/A	N/A	N/A	N/A	N/A	N/A	N/A	N/A	N/A	N/A	N/A	N/A	N/A	N/A	N/A	N/A	N/A	N/A	N/A	N/A	N/A	N/A	N/A	N/A	N/A	N/A	N/A	N/A	N/A	N/A	N/A	N/A	N/A	N/A	N/A	N/A	N/A	N/A	N/A	N/A	N/A	N/A
894	N/A	N/A	'S-------------------------------------------------	0.9695060987802439	Y	N/A	N/A	N/A	N/A	N/A	N/A	N/A	N/A	N/A	N/A	N/A	N/A	N/A	N/A	N/A	N/A	N/A	N/A	N/A	N/A	N/A	N/A	N/A	N/A	N/A	N/A	N/A	N/A	N/A	N/A	N/A	N/A	N/A	N/A	N/A	N/A	N/A	N/A	N/A	N/A	N/A	N/A	N/A	N/A
895	N/A	N/A	'V-------------------------------------------------	0.9695060987802439	Y	N/A	N/A	N/A	N/A	N/A	N/A	N/A	N/A	N/A	N/A	N/A	N/A	N/A	N/A	N/A	N/A	N/A	N/A	N/A	N/A	N/A	N/A	N/A	N/A	N/A	N/A	N/A	N/A	N/A	N/A	N/A	N/A	N/A	N/A	N/A	N/A	N/A	N/A	N/A	N/A	N/A	N/A	N/A	N/A
896	N/A	N/A	'D-------------------------------------------------	0.9695060987802439	Y	N/A	N/A	N/A	N/A	N/A	N/A	N/A	N/A	N/A	N/A	N/A	N/A	N/A	N/A	N/A	N/A	N/A	N/A	N/A	N/A	N/A	N/A	N/A	N/A	N/A	N/A	N/A	N/A	N/A	N/A	N/A	N/A	N/A	N/A	N/A	N/A	N/A	N/A	N/A	N/A	N/A	N/A	N/A	N/A
897	N/A	N/A	'YLLLDFIAI-----------------------------------------	0.7853429314137172	Y	N/A	N/A	N/A	N/A	N/A	N/A	N/A	N/A	N/A	N/A	N/A	N/A	N/A	N/A	N/A	N/A	N/A	N/A	N/A	N/A	N/A	N/A	N/A	N/A	N/A	N/A	N/A	N/A	N/A	N/A	N/A	N/A	N/A	N/A	N/A	N/A	N/A	N/A	N/A	N/A	N/A	N/A	N/A	N/A
898	N/A	N/A	'NRRRTQTVI-----------------------------------------	0.7853429314137172	Y	N/A	N/A	N/A	N/A	N/A	N/A	N/A	N/A	N/A	N/A	N/A	N/A	N/A	N/A	N/A	N/A	N/A	N/A	N/A	N/A	N/A	N/A	N/A	N/A	N/A	N/A	N/A	N/A	N/A	N/A	N/A	N/A	N/A	N/A	N/A	N/A	N/A	N/A	N/A	N/A	N/A	N/A	N/A	N/A
899	N/A	N/A	'LEENGPPMS-----------------------------------------	0.7853429314137172	Y	N/A	N/A	N/A	N/A	N/A	N/A	N/A	N/A	N/A	N/A	N/A	N/A	N/A	N/A	N/A	N/A	N/A	N/A	N/A	N/A	N/A	N/A	N/A	N/A	N/A	N/A	N/A	N/A	N/A	N/A	N/A	N/A	N/A	N/A	N/A	N/A	N/A	N/A	N/A	N/A	N/A	N/A	N/A	N/A
900	N/A	N/A	'QKKKPQQIK-----------------------------------------	0.7853429314137172	Y	N/A	N/A	N/A	N/A	N/A	N/A	N/A	N/A	N/A	N/A	N/A	N/A	N/A	N/A	N/A	N/A	N/A	N/A	N/A	N/A	N/A	N/A	N/A	N/A	N/A	N/A	N/A	N/A	N/A	N/A	N/A	N/A	N/A	N/A	N/A	N/A	N/A	N/A	N/A	N/A	N/A	N/A	N/A	N/A
901	N/A	N/A	'NYYYGRRKG-----------------------------------------	0.7853429314137172	Y	N/A	N/A	N/A	N/A	N/A	N/A	N/A	N/A	N/A	N/A	N/A	N/A	N/A	N/A	N/A	N/A	N/A	N/A	N/A	N/A	N/A	N/A	N/A	N/A	N/A	N/A	N/A	N/A	N/A	N/A	N/A	N/A	N/A	N/A	N/A	N/A	N/A	N/A	N/A	N/A	N/A	N/A	N/A	N/A
902	N/A	N/A	'KHGGKQQTR-----------------------------------------	0.7853429314137172	Y	N/A	N/A	N/A	N/A	N/A	N/A	N/A	N/A	N/A	N/A	N/A	N/A	N/A	N/A	N/A	N/A	N/A	N/A	N/A	N/A	N/A	N/A	N/A	N/A	N/A	N/A	N/A	N/A	N/A	N/A	N/A	N/A	N/A	N/A	N/A	N/A	N/A	N/A	N/A	N/A	N/A	N/A	N/A	N/A
903	N/A	N/A	'YIRARRFRD-----------------------------------------	0.7853429314137172	Y	N/A	N/A	N/A	N/A	N/A	N/A	N/A	N/A	N/A	N/A	N/A	N/A	N/A	N/A	N/A	N/A	N/A	N/A	N/A	N/A	N/A	N/A	N/A	N/A	N/A	N/A	N/A	N/A	N/A	N/A	N/A	N/A	N/A	N/A	N/A	N/A	N/A	N/A	N/A	N/A	N/A	N/A	N/A	N/A
904	N/A	N/A	'EDKKISSEL-----------------------------------------	0.7853429314137172	Y	N/A	N/A	N/A	N/A	N/A	N/A	N/A	N/A	N/A	N/A	N/A	N/A	N/A	N/A	N/A	N/A	N/A	N/A	N/A	N/A	N/A	N/A	N/A	N/A	N/A	N/A	N/A	N/A	N/A	N/A	N/A	N/A	N/A	N/A	N/A	N/A	N/A	N/A	N/A	N/A	N/A	N/A	N/A	N/A
905	N/A	N/A	'FLLIRTTLF-----------------------------------------	0.7853429314137172	Y	N/A	N/A	N/A	N/A	N/A	N/A	N/A	N/A	N/A	N/A	N/A	N/A	N/A	N/A	N/A	N/A	N/A	N/A	N/A	N/A	N/A	N/A	N/A	N/A	N/A	N/A	N/A	N/A	N/A	N/A	N/A	N/A	N/A	N/A	N/A	N/A	N/A	N/A	N/A	N/A	N/A	N/A	N/A	N/A
906	N/A	N/A	'DLIVEKRFM-----------------------------------------	0.7853429314137172	Y	N/A	N/A	N/A	N/A	N/A	N/A	N/A	N/A	N/A	N/A	N/A	N/A	N/A	N/A	N/A	N/A	N/A	N/A	N/A	N/A	N/A	N/A	N/A	N/A	N/A	N/A	N/A	N/A	N/A	N/A	N/A	N/A	N/A	N/A	N/A	N/A	N/A	N/A	N/A	N/A	N/A	N/A	N/A	N/A
907	N/A	N/A	'SEDSPRRSP-----------------------------------------	0.7853429314137172	Y	N/A	N/A	N/A	N/A	N/A	N/A	N/A	N/A	N/A	N/A	N/A	N/A	N/A	N/A	N/A	N/A	N/A	N/A	N/A	N/A	N/A	N/A	N/A	N/A	N/A	N/A	N/A	N/A	N/A	N/A	N/A	N/A	N/A	N/A	N/A	N/A	N/A	N/A	N/A	N/A	N/A	N/A	N/A	N/A
908	N/A	N/A	'FKFFWVPLQ-----------------------------------------	0.7853429314137172	Y	N/A	N/A	N/A	N/A	N/A	N/A	N/A	N/A	N/A	N/A	N/A	N/A	N/A	N/A	N/A	N/A	N/A	N/A	N/A	N/A	N/A	N/A	N/A	N/A	N/A	N/A	N/A	N/A	N/A	N/A	N/A	N/A	N/A	N/A	N/A	N/A	N/A	N/A	N/A	N/A	N/A	N/A	N/A	N/A
909	N/A	N/A	'HIIIQRSQR-----------------------------------------	0.7853429314137172	Y	N/A	N/A	N/A	N/A	N/A	N/A	N/A	N/A	N/A	N/A	N/A	N/A	N/A	N/A	N/A	N/A	N/A	N/A	N/A	N/A	N/A	N/A	N/A	N/A	N/A	N/A	N/A	N/A	N/A	N/A	N/A	N/A	N/A	N/A	N/A	N/A	N/A	N/A	N/A	N/A	N/A	N/A	N/A	N/A
910	N/A	N/A	'ESIVRSTRQ-----------------------------------------	0.7853429314137172	Y	N/A	N/A	N/A	N/A	N/A	N/A	N/A	N/A	N/A	N/A	N/A	N/A	N/A	N/A	N/A	N/A	N/A	N/A	N/A	N/A	N/A	N/A	N/A	N/A	N/A	N/A	N/A	N/A	N/A	N/A	N/A	N/A	N/A	N/A	N/A	N/A	N/A	N/A	N/A	N/A	N/A	N/A	N/A	N/A
911	N/A	N/A	'DFPPYAVQF-----------------------------------------	0.7853429314137172	Y	N/A	N/A	N/A	N/A	N/A	N/A	N/A	N/A	N/A	N/A	N/A	N/A	N/A	N/A	N/A	N/A	N/A	N/A	N/A	N/A	N/A	N/A	N/A	N/A	N/A	N/A	N/A	N/A	N/A	N/A	N/A	N/A	N/A	N/A	N/A	N/A	N/A	N/A	N/A	N/A	N/A	N/A	N/A	N/A
912	N/A	N/A	'GIFFVQPPS-----------------------------------------	0.7853429314137172	Y	N/A	N/A	N/A	N/A	N/A	N/A	N/A	N/A	N/A	N/A	N/A	N/A	N/A	N/A	N/A	N/A	N/A	N/A	N/A	N/A	N/A	N/A	N/A	N/A	N/A	N/A	N/A	N/A	N/A	N/A	N/A	N/A	N/A	N/A	N/A	N/A	N/A	N/A	N/A	N/A	N/A	N/A	N/A	N/A
913	N/A	N/A	'RKRQPPESK-----------------------------------------	0.7853429314137172	Y	N/A	N/A	N/A	N/A	N/A	N/A	N/A	N/A	N/A	N/A	N/A	N/A	N/A	N/A	N/A	N/A	N/A	N/A	N/A	N/A	N/A	N/A	N/A	N/A	N/A	N/A	N/A	N/A	N/A	N/A	N/A	N/A	N/A	N/A	N/A	N/A	N/A	N/A	N/A	N/A	N/A	N/A	N/A	N/A
914	N/A	N/A	'E---D--TK-----------------------------------------	0.897120575884823	Y	N/A	N/A	N/A	N/A	N/A	N/A	N/A	N/A	N/A	N/A	N/A	N/A	N/A	N/A	N/A	N/A	N/A	N/A	N/A	N/A	N/A	N/A	N/A	N/A	N/A	N/A	N/A	N/A	N/A	N/A	N/A	N/A	N/A	N/A	N/A	N/A	N/A	N/A	N/A	N/A	N/A	N/A	N/A	N/A
915	N/A	N/A	'D---A--KK-----------------------------------------	0.897120575884823	Y	N/A	N/A	N/A	N/A	N/A	N/A	N/A	N/A	N/A	N/A	N/A	N/A	N/A	N/A	N/A	N/A	N/A	N/A	N/A	N/A	N/A	N/A	N/A	N/A	N/A	N/A	N/A	N/A	N/A	N/A	N/A	N/A	N/A	N/A	N/A	N/A	N/A	N/A	N/A	N/A	N/A	N/A	N/A	N/A
916	N/A	N/A	'T---G--KP-----------------------------------------	0.897120575884823	Y	N/A	N/A	N/A	N/A	N/A	N/A	N/A	N/A	N/A	N/A	N/A	N/A	N/A	N/A	N/A	N/A	N/A	N/A	N/A	N/A	N/A	N/A	N/A	N/A	N/A	N/A	N/A	N/A	N/A	N/A	N/A	N/A	N/A	N/A	N/A	N/A	N/A	N/A	N/A	N/A	N/A	N/A	N/A	N/A
917	N/A	N/A	'S---I--PP-----------------------------------------	0.897120575884823	Y	N/A	N/A	N/A	N/A	N/A	N/A	N/A	N/A	N/A	N/A	N/A	N/A	N/A	N/A	N/A	N/A	N/A	N/A	N/A	N/A	N/A	N/A	N/A	N/A	N/A	N/A	N/A	N/A	N/A	N/A	N/A	N/A	N/A	N/A	N/A	N/A	N/A	N/A	N/A	N/A	N/A	N/A	N/A	N/A
918	N/A	N/A	'E-I-V-QAN-----------------------------------------	0.8528294341131774	Y	N/A	N/A	N/A	N/A	N/A	N/A	N/A	N/A	N/A	N/A	N/A	N/A	N/A	N/A	N/A	N/A	N/A	N/A	N/A	N/A	N/A	N/A	N/A	N/A	N/A	N/A	N/A	N/A	N/A	N/A	N/A	N/A	N/A	N/A	N/A	N/A	N/A	N/A	N/A	N/A	N/A	N/A	N/A	N/A
919	N/A	N/A	'PNIIN-PDP-----------------------------------------	0.8083383323335331	Y	N/A	N/A	N/A	N/A	N/A	N/A	N/A	N/A	N/A	N/A	N/A	N/A	N/A	N/A	N/A	N/A	N/A	N/A	N/A	N/A	N/A	N/A	N/A	N/A	N/A	N/A	N/A	N/A	N/A	N/A	N/A	N/A	N/A	N/A	N/A	N/A	N/A	N/A	N/A	N/A	N/A	N/A	N/A	N/A
920	N/A	N/A	'LYSLGQQLV-----------------------------------------	0.7853429314137172	Y	N/A	N/A	N/A	N/A	N/A	N/A	N/A	N/A	N/A	N/A	N/A	N/A	N/A	N/A	N/A	N/A	N/A	N/A	N/A	N/A	N/A	N/A	N/A	N/A	N/A	N/A	N/A	N/A	N/A	N/A	N/A	N/A	N/A	N/A	N/A	N/A	N/A	N/A	N/A	N/A	N/A	N/A	N/A	N/A
921	N/A	N/A	'KLPDKAAQN-----------------------------------------	0.7853429314137172	Y	N/A	N/A	N/A	N/A	N/A	N/A	N/A	N/A	N/A	N/A	N/A	N/A	N/A	N/A	N/A	N/A	N/A	N/A	N/A	N/A	N/A	N/A	N/A	N/A	N/A	N/A	N/A	N/A	N/A	N/A	N/A	N/A	N/A	N/A	N/A	N/A	N/A	N/A	N/A	N/A	N/A	N/A	N/A	N/A
922	N/A	N/A	'TDGNSPSQN-----------------------------------------	0.7853429314137172	Y	N/A	N/A	N/A	N/A	N/A	N/A	N/A	N/A	N/A	N/A	N/A	N/A	N/A	N/A	N/A	N/A	N/A	N/A	N/A	N/A	N/A	N/A	N/A	N/A	N/A	N/A	N/A	N/A	N/A	N/A	N/A	N/A	N/A	N/A	N/A	N/A	N/A	N/A	N/A	N/A	N/A	N/A	N/A	N/A
923	N/A	N/A	'KDEESAIMQ-----------------------------------------	0.7853429314137172	Y	N/A	N/A	N/A	N/A	N/A	N/A	N/A	N/A	N/A	N/A	N/A	N/A	N/A	N/A	N/A	N/A	N/A	N/A	N/A	N/A	N/A	N/A	N/A	N/A	N/A	N/A	N/A	N/A	N/A	N/A	N/A	N/A	N/A	N/A	N/A	N/A	N/A	N/A	N/A	N/A	N/A	N/A	N/A	N/A
924	N/A	N/A	'TEEDKFISM-----------------------------------------	0.7853429314137172	Y	N/A	N/A	N/A	N/A	N/A	N/A	N/A	N/A	N/A	N/A	N/A	N/A	N/A	N/A	N/A	N/A	N/A	N/A	N/A	N/A	N/A	N/A	N/A	N/A	N/A	N/A	N/A	N/A	N/A	N/A	N/A	N/A	N/A	N/A	N/A	N/A	N/A	N/A	N/A	N/A	N/A	N/A	N/A	N/A
925	N/A	N/A	'GETEQARIS-----------------------------------------	0.7853429314137172	Y	N/A	N/A	N/A	N/A	N/A	N/A	N/A	N/A	N/A	N/A	N/A	N/A	N/A	N/A	N/A	N/A	N/A	N/A	N/A	N/A	N/A	N/A	N/A	N/A	N/A	N/A	N/A	N/A	N/A	N/A	N/A	N/A	N/A	N/A	N/A	N/A	N/A	N/A	N/A	N/A	N/A	N/A	N/A	N/A
926	N/A	N/A	'PTKPNRTII-----------------------------------------	0.7853429314137172	Y	N/A	N/A	N/A	N/A	N/A	N/A	N/A	N/A	N/A	N/A	N/A	N/A	N/A	N/A	N/A	N/A	N/A	N/A	N/A	N/A	N/A	N/A	N/A	N/A	N/A	N/A	N/A	N/A	N/A	N/A	N/A	N/A	N/A	N/A	N/A	N/A	N/A	N/A	N/A	N/A	N/A	N/A	N/A	N/A
927	N/A	N/A	'PRYADSFRL-----------------------------------------	0.7853429314137172	Y	N/A	N/A	N/A	N/A	N/A	N/A	N/A	N/A	N/A	N/A	N/A	N/A	N/A	N/A	N/A	N/A	N/A	N/A	N/A	N/A	N/A	N/A	N/A	N/A	N/A	N/A	N/A	N/A	N/A	N/A	N/A	N/A	N/A	N/A	N/A	N/A	N/A	N/A	N/A	N/A	N/A	N/A	N/A	N/A
928	N/A	N/A	'EYQFKFTSR-----------------------------------------	0.7853429314137172	Y	N/A	N/A	N/A	N/A	N/A	N/A	N/A	N/A	N/A	N/A	N/A	N/A	N/A	N/A	N/A	N/A	N/A	N/A	N/A	N/A	N/A	N/A	N/A	N/A	N/A	N/A	N/A	N/A	N/A	N/A	N/A	N/A	N/A	N/A	N/A	N/A	N/A	N/A	N/A	N/A	N/A	N/A	N/A	N/A
929	N/A	N/A	'GARQDTGFS-----------------------------------------	0.7853429314137172	Y	N/A	N/A	N/A	N/A	N/A	N/A	N/A	N/A	N/A	N/A	N/A	N/A	N/A	N/A	N/A	N/A	N/A	N/A	N/A	N/A	N/A	N/A	N/A	N/A	N/A	N/A	N/A	N/A	N/A	N/A	N/A	N/A	N/A	N/A	N/A	N/A	N/A	N/A	N/A	N/A	N/A	N/A	N/A	N/A
930	N/A	N/A	'YRSSETGTF-----------------------------------------	0.7853429314137172	Y	N/A	N/A	N/A	N/A	N/A	N/A	N/A	N/A	N/A	N/A	N/A	N/A	N/A	N/A	N/A	N/A	N/A	N/A	N/A	N/A	N/A	N/A	N/A	N/A	N/A	N/A	N/A	N/A	N/A	N/A	N/A	N/A	N/A	N/A	N/A	N/A	N/A	N/A	N/A	N/A	N/A	N/A	N/A	N/A
931	N/A	N/A	'RRSKRLLTT-----------------------------------------	0.7853429314137172	Y	N/A	N/A	N/A	N/A	N/A	N/A	N/A	N/A	N/A	N/A	N/A	N/A	N/A	N/A	N/A	N/A	N/A	N/A	N/A	N/A	N/A	N/A	N/A	N/A	N/A	N/A	N/A	N/A	N/A	N/A	N/A	N/A	N/A	N/A	N/A	N/A	N/A	N/A	N/A	N/A	N/A	N/A	N/A	N/A
932	N/A	N/A	'LTLEIMNMG-----------------------------------------	0.7853429314137172	Y	N/A	N/A	N/A	N/A	N/A	N/A	N/A	N/A	N/A	N/A	N/A	N/A	N/A	N/A	N/A	N/A	N/A	N/A	N/A	N/A	N/A	N/A	N/A	N/A	N/A	N/A	N/A	N/A	N/A	N/A	N/A	N/A	N/A	N/A	N/A	N/A	N/A	N/A	N/A	N/A	N/A	N/A	N/A	N/A
933	N/A	N/A	'RLSHIQQQM-----------------------------------------	0.7853429314137172	Y	N/A	N/A	N/A	N/A	N/A	N/A	N/A	N/A	N/A	N/A	N/A	N/A	N/A	N/A	N/A	N/A	N/A	N/A	N/A	N/A	N/A	N/A	N/A	N/A	N/A	N/A	N/A	N/A	N/A	N/A	N/A	N/A	N/A	N/A	N/A	N/A	N/A	N/A	N/A	N/A	N/A	N/A	N/A	N/A
934	N/A	N/A	'SKTKAGLQQ-----------------------------------------	0.7853429314137172	Y	N/A	N/A	N/A	N/A	N/A	N/A	N/A	N/A	N/A	N/A	N/A	N/A	N/A	N/A	N/A	N/A	N/A	N/A	N/A	N/A	N/A	N/A	N/A	N/A	N/A	N/A	N/A	N/A	N/A	N/A	N/A	N/A	N/A	N/A	N/A	N/A	N/A	N/A	N/A	N/A	N/A	N/A	N/A	N/A
935	N/A	N/A	'AASGEQDQP-----------------------------------------	0.7853429314137172	Y	N/A	N/A	N/A	N/A	N/A	N/A	N/A	N/A	N/A	N/A	N/A	N/A	N/A	N/A	N/A	N/A	N/A	N/A	N/A	N/A	N/A	N/A	N/A	N/A	N/A	N/A	N/A	N/A	N/A	N/A	N/A	N/A	N/A	N/A	N/A	N/A	N/A	N/A	N/A	N/A	N/A	N/A	N/A	N/A
936	N/A	N/A	'NSLTAQRAQ-----------------------------------------	0.7853429314137172	Y	N/A	N/A	N/A	N/A	N/A	N/A	N/A	N/A	N/A	N/A	N/A	N/A	N/A	N/A	N/A	N/A	N/A	N/A	N/A	N/A	N/A	N/A	N/A	N/A	N/A	N/A	N/A	N/A	N/A	N/A	N/A	N/A	N/A	N/A	N/A	N/A	N/A	N/A	N/A	N/A	N/A	N/A	N/A	N/A
937	N/A	N/A	'TVTLPTQDA-----------------------------------------	0.7853429314137172	Y	N/A	N/A	N/A	N/A	N/A	N/A	N/A	N/A	N/A	N/A	N/A	N/A	N/A	N/A	N/A	N/A	N/A	N/A	N/A	N/A	N/A	N/A	N/A	N/A	N/A	N/A	N/A	N/A	N/A	N/A	N/A	N/A	N/A	N/A	N/A	N/A	N/A	N/A	N/A	N/A	N/A	N/A	N/A	N/A
938	N/A	N/A	'FTKTFGIEN-----------------------------------------	0.7853429314137172	Y	N/A	N/A	N/A	N/A	N/A	N/A	N/A	N/A	N/A	N/A	N/A	N/A	N/A	N/A	N/A	N/A	N/A	N/A	N/A	N/A	N/A	N/A	N/A	N/A	N/A	N/A	N/A	N/A	N/A	N/A	N/A	N/A	N/A	N/A	N/A	N/A	N/A	N/A	N/A	N/A	N/A	N/A	N/A	N/A
939	N/A	N/A	'FDPNEPAIH-----------------------------------------	0.7853429314137172	Y	N/A	N/A	N/A	N/A	N/A	N/A	N/A	N/A	N/A	N/A	N/A	N/A	N/A	N/A	N/A	N/A	N/A	N/A	N/A	N/A	N/A	N/A	N/A	N/A	N/A	N/A	N/A	N/A	N/A	N/A	N/A	N/A	N/A	N/A	N/A	N/A	N/A	N/A	N/A	N/A	N/A	N/A	N/A	N/A
940	N/A	N/A	'KIYLEKDGA-----------------------------------------	0.7853429314137172	Y	N/A	N/A	N/A	N/A	N/A	N/A	N/A	N/A	N/A	N/A	N/A	N/A	N/A	N/A	N/A	N/A	N/A	N/A	N/A	N/A	N/A	N/A	N/A	N/A	N/A	N/A	N/A	N/A	N/A	N/A	N/A	N/A	N/A	N/A	N/A	N/A	N/A	N/A	N/A	N/A	N/A	N/A	N/A	N/A
941	N/A	N/A	'GKGSATDDD-----------------------------------------	0.7853429314137172	Y	N/A	N/A	N/A	N/A	N/A	N/A	N/A	N/A	N/A	N/A	N/A	N/A	N/A	N/A	N/A	N/A	N/A	N/A	N/A	N/A	N/A	N/A	N/A	N/A	N/A	N/A	N/A	N/A	N/A	N/A	N/A	N/A	N/A	N/A	N/A	N/A	N/A	N/A	N/A	N/A	N/A	N/A	N/A	N/A
942	N/A	N/A	'NSATVVPSE-----------------------------------------	0.7853429314137172	Y	N/A	N/A	N/A	N/A	N/A	N/A	N/A	N/A	N/A	N/A	N/A	N/A	N/A	N/A	N/A	N/A	N/A	N/A	N/A	N/A	N/A	N/A	N/A	N/A	N/A	N/A	N/A	N/A	N/A	N/A	N/A	N/A	N/A	N/A	N/A	N/A	N/A	N/A	N/A	N/A	N/A	N/A	N/A	N/A
943	N/A	N/A	'HKKTIEVRA-----------------------------------------	0.7853429314137172	Y	N/A	N/A	N/A	N/A	N/A	N/A	N/A	N/A	N/A	N/A	N/A	N/A	N/A	N/A	N/A	N/A	N/A	N/A	N/A	N/A	N/A	N/A	N/A	N/A	N/A	N/A	N/A	N/A	N/A	N/A	N/A	N/A	N/A	N/A	N/A	N/A	N/A	N/A	N/A	N/A	N/A	N/A	N/A	N/A
944	N/A	N/A	'QKEARDQQA-----------------------------------------	0.7853429314137172	Y	N/A	N/A	N/A	N/A	N/A	N/A	N/A	N/A	N/A	N/A	N/A	N/A	N/A	N/A	N/A	N/A	N/A	N/A	N/A	N/A	N/A	N/A	N/A	N/A	N/A	N/A	N/A	N/A	N/A	N/A	N/A	N/A	N/A	N/A	N/A	N/A	N/A	N/A	N/A	N/A	N/A	N/A	N/A	N/A
945	N/A	N/A	'KYNKQQKQQ-----------------------------------------	0.7853429314137172	Y	N/A	N/A	N/A	N/A	N/A	N/A	N/A	N/A	N/A	N/A	N/A	N/A	N/A	N/A	N/A	N/A	N/A	N/A	N/A	N/A	N/A	N/A	N/A	N/A	N/A	N/A	N/A	N/A	N/A	N/A	N/A	N/A	N/A	N/A	N/A	N/A	N/A	N/A	N/A	N/A	N/A	N/A	N/A	N/A
946	N/A	N/A	'TKQTQQRQQ-----------------------------------------	0.7853429314137172	Y	N/A	N/A	N/A	N/A	N/A	N/A	N/A	N/A	N/A	N/A	N/A	N/A	N/A	N/A	N/A	N/A	N/A	N/A	N/A	N/A	N/A	N/A	N/A	N/A	N/A	N/A	N/A	N/A	N/A	N/A	N/A	N/A	N/A	N/A	N/A	N/A	N/A	N/A	N/A	N/A	N/A	N/A	N/A	N/A
947	N/A	N/A	'LKRKGRRRR-----------------------------------------	0.7853429314137172	Y	N/A	N/A	N/A	N/A	N/A	N/A	N/A	N/A	N/A	N/A	N/A	N/A	N/A	N/A	N/A	N/A	N/A	N/A	N/A	N/A	N/A	N/A	N/A	N/A	N/A	N/A	N/A	N/A	N/A	N/A	N/A	N/A	N/A	N/A	N/A	N/A	N/A	N/A	N/A	N/A	N/A	N/A	N/A	N/A
948	N/A	N/A	'DDPNLFVIA-----------------------------------------	0.7853429314137172	Y	N/A	N/A	N/A	N/A	N/A	N/A	N/A	N/A	N/A	N/A	N/A	N/A	N/A	N/A	N/A	N/A	N/A	N/A	N/A	N/A	N/A	N/A	N/A	N/A	N/A	N/A	N/A	N/A	N/A	N/A	N/A	N/A	N/A	N/A	N/A	N/A	N/A	N/A	N/A	N/A	N/A	N/A	N/A	N/A
949	N/A	N/A	'PFFFIQRRR-----------------------------------------	0.7853429314137172	Y	N/A	N/A	N/A	N/A	N/A	N/A	N/A	N/A	N/A	N/A	N/A	N/A	N/A	N/A	N/A	N/A	N/A	N/A	N/A	N/A	N/A	N/A	N/A	N/A	N/A	N/A	N/A	N/A	N/A	N/A	N/A	N/A	N/A	N/A	N/A	N/A	N/A	N/A	N/A	N/A	N/A	N/A	N/A	N/A
950	N/A	N/A	'QDGEYLLLL-----------------------------------------	0.7853429314137172	Y	N/A	N/A	N/A	N/A	N/A	N/A	N/A	N/A	N/A	N/A	N/A	N/A	N/A	N/A	N/A	N/A	N/A	N/A	N/A	N/A	N/A	N/A	N/A	N/A	N/A	N/A	N/A	N/A	N/A	N/A	N/A	N/A	N/A	N/A	N/A	N/A	N/A	N/A	N/A	N/A	N/A	N/A	N/A	N/A
951	N/A	N/A	'LCTIQAAAA-----------------------------------------	0.7853429314137172	Y	N/A	N/A	N/A	N/A	N/A	N/A	N/A	N/A	N/A	N/A	N/A	N/A	N/A	N/A	N/A	N/A	N/A	N/A	N/A	N/A	N/A	N/A	N/A	N/A	N/A	N/A	N/A	N/A	N/A	N/A	N/A	N/A	N/A	N/A	N/A	N/A	N/A	N/A	N/A	N/A	N/A	N/A	N/A	N/A
952	N/A	N/A	'KPPPGRHRR-----------------------------------------	0.7853429314137172	Y	N/A	N/A	N/A	N/A	N/A	N/A	N/A	N/A	N/A	N/A	N/A	N/A	N/A	N/A	N/A	N/A	N/A	N/A	N/A	N/A	N/A	N/A	N/A	N/A	N/A	N/A	N/A	N/A	N/A	N/A	N/A	N/A	N/A	N/A	N/A	N/A	N/A	N/A	N/A	N/A	N/A	N/A	N/A	N/A
953	N/A	N/A	'RRRRRRRRR-----------------------------------------	0.7853429314137172	Y	N/A	N/A	N/A	N/A	N/A	N/A	N/A	N/A	N/A	N/A	N/A	N/A	N/A	N/A	N/A	N/A	N/A	N/A	N/A	N/A	N/A	N/A	N/A	N/A	N/A	N/A	N/A	N/A	N/A	N/A	N/A	N/A	N/A	N/A	N/A	N/A	N/A	N/A	N/A	N/A	N/A	N/A	N/A	N/A
954	N/A	N/A	'AAAAPAAAA-----------------------------------------	0.7853429314137172	Y	N/A	N/A	N/A	N/A	N/A	N/A	N/A	N/A	N/A	N/A	N/A	N/A	N/A	N/A	N/A	N/A	N/A	N/A	N/A	N/A	N/A	N/A	N/A	N/A	N/A	N/A	N/A	N/A	N/A	N/A	N/A	N/A	N/A	N/A	N/A	N/A	N/A	N/A	N/A	N/A	N/A	N/A	N/A	N/A
955	17.06	6.201E-5	'FFFFYFFFFY-YYYYYYYYYYY-YYFYYYYFYFFFF-F-Y-YYY--Y--Y	0.20935812837432508	N	1E0	1E0	1E0	6.545E-3	1E0	9.203E-3	28.04	14.53	27.72	29.86	3.62	21.14	17.31	8.18	33.28	12.78	15.12	20.90	33.26	18.67	32.51	16.81	12.54	13.87	10.96	1.82	3.267E-6	1.589E-4	3.5E-6	2.249E-6	2.097E-1	1.753E-5	5.694E-5	4.185E-3	1.178E-6	3.356E-4	1.262E-4	1.874E-5	1.182E-6	3.648E-5	1.354E-6	6.771E-5	3.751E-4	2.084E-4
956	6.93	1.029E-2	'LLALMLLLLL-LLLLLESWWLL-LLFLLLLLLLLLL-L-L-LLL--L--L	0.20935812837432508	N	7.631E-1	8.821E-1	1E0	9.998E-1	6.13E-1	9.885E-1	6.32	7.64	11.14	8.63	4.46	7.49	6.25	5.42	8.51	0.50	3.11	6.06	16.10	4.11	10.36	5.88	8.03	8.64	6.24	8.60	1.666E-2	6.102E-3	7.392E-4	3.119E-3	8.95E-2	6.795E-3	1.769E-2	3.62E-2	3.382E-3	1E0	3.531E-1	2.063E-2	8.736E-5	1.271E-1	1.12E-3	2.407E-2	4.648E-3	3.109E-3
957	7.70	5.841E-3	'RRRRRRRRRR-AGGRRQRKKKR-RRGRRRRRRRRRR-R-R-RRR--R--R	0.20935812837432508	N	7.722E-1	8.467E-1	6.897E-1	1E0	9.999E-1	9.783E-1	7.86	11.01	10.21	6.85	10.44	5.87	4.69	14.21	1.85	7.11	5.56	7.53	16.92	3.99	1.02	4.01	9.57	16.77	8.49	13.08	5.216E-3	7.921E-4	1.213E-3	1.094E-2	1.073E-3	2.431E-2	7.185E-2	1.81E-4	9.119E-1	8.991E-3	3.194E-2	6.57E-3	6.52E-5	1.436E-1	9.999E-1	1.403E-1	1.747E-3	6.857E-5
958	5.95	2.272E-2	'KSSSHHHHHD-DDDDDDDDDDD-NDDDDDDDDDDDD-D-K-NNN--S--N	0.20935812837432508	N	4.625E-1	9.87E-1	1E0	1E0	9.996E-1	9.761E-1	10.65	8.72	1.45	10.22	9.31	5.99	3.26	12.17	4.12	12.10	8.99	1.76	15.95	5.21	5.15	3.30	3.44	11.46	5.91	3.96	9.583E-4	2.947E-3	9.903E-1	1.21E-3	2.039E-3	2.193E-2	3.032E-1	4.442E-4	1.254E-1	4.599E-4	2.481E-3	9.403E-1	9.221E-5	4.355E-2	4.631E-2	2.902E-1	2.516E-1	6.275E-4
959	3.66	2.006E-1	'SSSSSSSSSR-STTGGATSSGT-PPPAPPPPPPPPP-P-I-GGG--G--A	0.20935812837432508	N	1E0	1E0	1E0	9.89E-1	1E0	1E0	3.40	3.10	7.13	6.90	4.45	1.44	3.29	5.56	5.40	5.41	3.37	2.12	3.25	2.85	6.58	1.23	2.24	5.11	5.03	3.91	2.634E-1	3.546E-1	8.839E-3	1.052E-2	9.052E-2	9.906E-1	2.931E-1	3.177E-2	3.67E-2	3.629E-2	2.727E-1	8.026E-1	3.069E-1	4.517E-1	1.349E-2	9.988E-1	7.497E-1	4.796E-2
960	7.64	6.101E-3	'WWWWWFFFFW-WWWWWWWWWWW-WWWWWWWWWWWWW-W-P-WWW--W--W	0.20935812837432508	N	1E0	2.007E-1	1E0	3.866E-1	1E0	9.997E-1	8.09	7.28	34.03	31.45	3.53	7.05	14.09	6.88	29.48	6.82	4.47	12.44	8.25	10.31	34.24	6.26	5.78	7.98	0.72	6.84	4.444E-3	7.932E-3	1.031E-6	1.649E-6	2.294E-1	9.368E-3	1.906E-4	1.071E-2	2.426E-6	1.117E-2	8.887E-2	3.924E-4	3.992E-3	1.147E-3	9.938E-7	1.754E-2	2.634E-2	4.793E-3
961	8.97	2.522E-3	'QNNNHNNNNY-NNNNNNNNNNN-NNNNNNNNNNNNN-N-N-NNNR-N--N	0.19326134773045386	N	8.374E-2	8.035E-1	1E0	1E0	9.969E-1	9.481E-1	14.09	12.62	9.17	9.77	13.71	6.76	3.68	18.21	6.86	17.74	12.55	0.50	14.36	4.22	8.76	4.62	4.29	17.07	8.01	4.85	1.903E-4	3.604E-4	2.224E-3	1.56E-3	2.233E-4	1.169E-2	1.985E-1	4.223E-5	1.087E-2	4.937E-5	3.724E-4	1E0	1.707E-4	1.137E-1	2.876E-3	7.651E-2	1.059E-1	6.186E-5
962	3.22	3.143E-1	'RRRRRRRRRQ-RWRLWIVVVVI-WWWWWWWWWWWWW-W-L-VVVT-V--I	0.19326134773045386	N	1E0	1E0	1E0	9.998E-1	9.944E-1	1E0	5.34	4.35	4.40	6.79	1.90	6.04	2.14	1.93	2.45	2.32	3.04	3.19	14.63	2.40	2.71	3.77	4.06	3.69	2.71	3.26	3.895E-2	1.005E-1	9.482E-2	1.148E-2	8.95E-1	2.093E-2	7.932E-1	8.829E-1	6.407E-1	7.092E-1	3.78E-1	3.271E-1	1.528E-4	6.694E-1	5.133E-1	1.8E-1	1.344E-1	1.956E-1
963	13.35	2.605E-4	'LIIIILLLLF-LLLIILIVVLL-LLLLLLLLLLLLL-L-V-MMML-L--L	0.19326134773045386	N	4.406E-2	1.887E-2	1E0	6.487E-1	5.459E-1	8.909E-1	10.10	10.53	39.52	33.43	5.46	15.96	15.81	2.63	29.72	1.64	7.13	17.05	20.50	13.27	36.36	13.56	13.42	7.51	11.62	11.98	1.293E-3	1.02E-3	4.22E-7	1.146E-6	3.494E-2	9.189E-5	9.718E-5	5.547E-1	2.311E-6	9.661E-1	8.837E-3	6.229E-5	2.098E-5	2.691E-4	6.935E-7	2.383E-4	2.522E-4	6.705E-3
964	10.32	1.141E-3	'DDDDDDDDDE-DDDDDDADDDD-DDDDDDDDDDDDD-D-D-DDDA-D--D	0.19326134773045386	N	5.453E-1	2.713E-1	7.927E-2	2.761E-1	1E0	4.882E-2	9.96	11.27	0.52	5.14	11.38	11.28	10.03	11.62	10.21	9.78	9.02	6.31	10.59	7.62	10.44	9.91	11.54	13.07	15.06	12.70	1.397E-3	6.923E-4	1E0	4.679E-2	6.545E-4	6.892E-4	1.34E-3	5.793E-4	1.219E-3	1.55E-3	2.436E-3	1.676E-2	9.877E-4	6.162E-3	1.071E-3	1.435E-3	6.03E-4	2.94E-4
965	11.77	5.391E-4	'FLLFMFFFFF-FFFFFFFFFFF-FFFFFFFFFFFFF-F-V-FFFM-F--F	0.19326134773045386	N	3.538E-2	1.332E-2	1E0	3.078E-1	1E0	1.48E-1	12.45	9.06	33.40	30.04	0.75	10.99	15.55	6.95	27.87	6.78	6.97	12.84	17.38	11.71	32.65	10.09	11.83	10.34	9.76	11.99	3.909E-4	2.377E-3	1.152E-6	2.171E-6	1E0	8.004E-4	1.068E-4	1.009E-2	3.388E-6	1.155E-2	1.001E-2	3.271E-4	5.569E-5	5.543E-4	1.319E-6	1.301E-3	5.245E-4	1.129E-3
966	4.56	8.145E-2	'IIVTVVVLLF-FFFAFLIFFTI-VIGVISSSGISSSSS-F-IVVL-I--T	0.17656468706258743	N	9.647E-1	2.734E-1	1E0	1E0	1E0	9.972E-1	4.74	2.45	30.83	28.04	2.45	3.81	12.10	1.21	26.12	2.89	4.37	9.02	9.97	6.90	29.07	2.85	3.24	2.22	3.71	4.86	6.833E-2	6.441E-1	1.858E-6	3.27E-6	6.415E-1	1.736E-1	4.606E-4	9.991E-1	4.993E-6	4.346E-1	9.808E-2	2.446E-3	1.394E-3	1.051E-2	2.639E-6	4.548E-1	3.09E-1	7.588E-1
967	4.11	1.274E-1	'SSSSAAAAAL-IIIVVVMMMVI-VVVVVVVVVVVVVVV-V-VVVE-I--I	0.17656468706258743	N	9.452E-1	8.654E-1	1E0	1E0	1E0	1E0	3.93	2.16	12.98	10.45	3.16	4.16	4.80	1.56	9.96	2.87	4.12	5.04	9.05	3.74	12.60	3.22	3.67	1.53	5.19	4.10	1.536E-1	7.871E-1	3.06E-4	1.064E-3	3.356E-1	1.209E-1	6.459E-2	9.786E-1	1.4E-3	4.452E-1	1.258E-1	5.118E-2	2.392E-3	1.852E-1	3.638E-4	3.17E-1	2.006E-1	9.827E-1
968	5.95	2.267E-2	'STSTIVVVVL-VVVVVVLLLVV-IITIIIIIIIIIIII-I-VVVLSV--V	0.154869026194761	N	8.26E-1	1.442E-1	1E0	1E0	1E0	8.755E-1	6.13	2.43	33.29	29.57	4.48	4.90	12.61	1.87	27.93	4.32	6.31	11.08	12.17	8.43	32.25	3.50	3.52	1.36	5.76	5.50	1.942E-2	6.519E-1	1.175E-6	2.38E-6	8.82E-2	5.848E-2	3.628E-4	9.072E-1	3.344E-6	1.027E-1	1.679E-2	7.611E-4	4.455E-4	3.552E-3	1.421E-6	2.376E-1	2.323E-1	9.952E-1
969	4.96	5.53E-2	'FIVIIVFVVI-IMIVAVFFFVI-TVLATTTIFVVMIVV-F-LLLIQF--I	0.154869026194761	N	7.967E-1	4.534E-1	1E0	1E0	9.999E-1	9.585E-1	5.67	3.51	28.48	25.75	2.62	5.64	11.64	0.96	24.40	3.09	4.76	7.03	13.11	4.93	25.99	4.11	4.56	2.63	4.99	4.91	2.888E-2	2.356E-1	2.979E-6	5.434E-6	5.557E-1	2.958E-2	5.748E-4	1E0	7.474E-6	3.597E-1	6.662E-2	9.505E-3	2.894E-4	5.68E-2	5.138E-6	1.267E-1	8.151E-2	5.553E-1
970	3.24	3.085E-1	'CCSCASASSN-AAVSLSSAAIS-SSFLLLLMLFMMMMM-V-STTLPL--L	0.154869026194761	N	1E0	9.729E-1	1E0	1E0	1E0	1E0	2.82	1.95	26.87	25.84	2.59	2.24	11.19	2.03	23.58	2.35	2.89	4.50	5.17	3.56	24.51	1.83	2.83	2.56	4.13	3.87	4.649E-1	8.774E-1	4.218E-6	5.319E-6	5.738E-1	7.496E-1	7.219E-4	8.431E-1	9.169E-6	6.935E-1	4.381E-1	8.631E-2	4.526E-2	2.223E-1	7.279E-6	9.188E-1	4.626E-1	5.877E-1
971	3.38	2.691E-1	'FFFFFFYYYH-GGGGGSSSSSG-GAEAAAAAAAAAAAA-S-GGGASG--G	0.154869026194761	N	1E0	9.987E-1	1E0	1E0	1E0	1E0	3.37	2.46	10.70	9.32	2.12	1.34	3.89	3.35	8.33	3.17	2.49	3.38	5.03	2.99	10.80	1.27	2.83	3.82	3.45	3.96	2.708E-1	6.394E-1	9.322E-4	2.035E-3	8.04E-1	9.962E-1	1.589E-1	2.775E-1	3.795E-3	3.319E-1	6.227E-1	2.674E-1	5.146E-2	3.972E-1	8.814E-4	9.982E-1	4.606E-1	1.705E-1
972	4.59	7.908E-2	'WWWWWWWWWI-AMMIYLFFFLY-YLHYYYYFYYYYYYY-F-IIITMV--L	0.154869026194761	N	1E0	9.283E-1	1E0	9.951E-1	1E0	8.884E-1	7.50	3.70	18.26	15.89	1.25	5.28	7.58	2.21	16.53	3.48	4.42	6.88	12.89	4.75	18.18	3.44	3.31	4.13	2.40	3.87	6.728E-3	1.938E-1	4.156E-5	9.418E-5	9.984E-1	4.118E-2	6.363E-3	7.617E-1	7.463E-5	2.436E-1	9.36E-2	1.066E-2	3.194E-4	6.738E-2	4.274E-5	2.526E-1	2.889E-1	1.247E-1
973	6.56	1.369E-2	'ILLMIIIIIL-LLLIVVVVVLL-AAIVVVVVFVVITII-I-LLLVHF--L	0.154869026194761	N	4.563E-1	2.601E-1	1E0	1E0	9.74E-1	9.586E-1	5.84	4.98	21.08	16.98	3.53	7.66	7.88	0.91	15.91	2.55	5.14	8.81	14.59	6.36	19.99	6.08	6.56	3.59	6.64	6.57	2.485E-2	5.411E-2	1.778E-5	6.379E-5	2.314E-1	6.003E-3	5.165E-3	1E0	9.339E-5	5.907E-1	4.668E-2	2.775E-3	1.553E-4	1.615E-2	2.44E-5	2.032E-2	1.377E-2	2.169E-1
974	3.96	1.486E-1	'SGGGCTAASS-EEEEDAAAASS-TTATTGGGATTTTTT-Y-ATAGGT--Q	0.154869026194761	N	1E0	1E0	1E0	9.982E-1	1E0	1E0	3.82	3.11	4.28	3.97	3.95	1.87	3.01	4.80	4.14	4.64	2.93	2.06	5.55	2.49	4.92	1.13	2.45	4.84	4.75	4.03	1.715E-1	3.538E-1	1.077E-1	1.47E-1	1.502E-1	9.07E-1	3.889E-1	6.462E-2	1.237E-1	7.488E-2	4.183E-1	8.331E-1	3.219E-2	6.229E-1	5.756E-2	9.997E-1	6.414E-1	6.195E-2
975	2.83	4.63E-1	'LLMLFFFFFC-YYYEISEEELL-IERMMATAEEEEEEE-L-TITTHV--P	0.154869026194761	N	1E0	1E0	1E0	1E0	1E0	1E0	3.67	2.72	3.42	3.02	1.69	3.62	2.27	1.77	3.29	1.77	1.77	2.19	4.91	1.85	3.77	2.82	2.93	2.84	3.38	2.60	2.006E-1	5.097E-1	2.571E-1	3.855E-1	9.558E-1	2.111E-1	7.346E-1	9.355E-1	2.936E-1	9.373E-1	9.361E-1	7.727E-1	5.803E-2	9.12E-1	1.802E-1	4.667E-1	4.184E-1	4.593E-1
976	3.73	1.884E-1	'LFFFIVFAVV-CSSVFLIIIVI-GIYGFAAFIFFFFFF-V-AVVEGI--L	0.154869026194761	N	9.408E-1	8.516E-1	1E0	1E0	1E0	9.999E-1	4.19	2.02	12.08	10.12	1.94	3.43	4.82	1.18	9.61	2.45	3.66	4.46	7.75	3.66	11.90	2.90	3.58	1.97	4.17	3.79	1.169E-1	8.483E-1	4.649E-4	1.274E-3	8.8E-1	2.55E-1	6.311E-2	9.993E-1	1.715E-3	6.401E-1	2.025E-1	8.982E-2	5.62E-3	2.023E-1	5.056E-4	4.333E-1	2.198E-1	8.698E-1
977	3.97	1.472E-1	'LVLLLLLLLI-LLLLTPPPPVL-MLLIVIISTVVVVVV-T-G--FGL--I	0.18806238752249546	N	9.808E-1	3.246E-1	1E0	1E0	1E0	1E0	2.89	2.39	31.24	29.61	2.99	3.77	12.03	1.04	26.10	1.65	3.50	8.99	4.33	7.51	29.43	3.36	3.61	1.92	4.16	4.66	4.376E-1	6.7E-1	1.717E-6	2.363E-6	3.968E-1	1.803E-1	4.76E-4	9.999E-1	5.012E-6	9.646E-1	2.385E-1	2.48E-3	1.024E-1	6.672E-3	2.452E-6	2.747E-1	2.113E-1	8.875E-1
978	3.25	3.05E-1	'SSSAAAASSH-NDDGSGDGGSS-EKIDNDDNEDDNDDD-P-T--DKE--Q	0.18806238752249546	N	1E0	1E0	1E0	9.989E-1	1E0	9.998E-1	3.30	3.57	2.63	2.99	3.92	2.11	2.85	4.71	3.01	4.04	2.68	1.37	4.83	2.20	3.64	1.71	3.21	5.11	4.76	4.40	2.909E-1	2.207E-1	5.51E-1	3.95E-1	1.544E-1	8.096E-1	4.539E-1	7.014E-2	3.873E-1	1.364E-1	5.292E-1	9.95E-1	6.276E-2	7.685E-1	2.061E-1	9.506E-1	3.198E-1	4.798E-2
979	N/A	N/A	'---------I--------------A-------------------------	0.9420115976804638	Y	N/A	N/A	N/A	N/A	N/A	N/A	N/A	N/A	N/A	N/A	N/A	N/A	N/A	N/A	N/A	N/A	N/A	N/A	N/A	N/A	N/A	N/A	N/A	N/A	N/A	N/A	N/A	N/A	N/A	N/A	N/A	N/A	N/A	N/A	N/A	N/A	N/A	N/A	N/A	N/A	N/A	N/A	N/A	N/A
980	N/A	N/A	'---------Y--------------I-------------------------	0.9420115976804638	Y	N/A	N/A	N/A	N/A	N/A	N/A	N/A	N/A	N/A	N/A	N/A	N/A	N/A	N/A	N/A	N/A	N/A	N/A	N/A	N/A	N/A	N/A	N/A	N/A	N/A	N/A	N/A	N/A	N/A	N/A	N/A	N/A	N/A	N/A	N/A	N/A	N/A	N/A	N/A	N/A	N/A	N/A	N/A	N/A
981	N/A	N/A	'---------E------------------------------------Q---	0.9414117176564686	Y	N/A	N/A	N/A	N/A	N/A	N/A	N/A	N/A	N/A	N/A	N/A	N/A	N/A	N/A	N/A	N/A	N/A	N/A	N/A	N/A	N/A	N/A	N/A	N/A	N/A	N/A	N/A	N/A	N/A	N/A	N/A	N/A	N/A	N/A	N/A	N/A	N/A	N/A	N/A	N/A	N/A	N/A	N/A	N/A
982	N/A	N/A	'---------L------------------------------------V---	0.9414117176564686	Y	N/A	N/A	N/A	N/A	N/A	N/A	N/A	N/A	N/A	N/A	N/A	N/A	N/A	N/A	N/A	N/A	N/A	N/A	N/A	N/A	N/A	N/A	N/A	N/A	N/A	N/A	N/A	N/A	N/A	N/A	N/A	N/A	N/A	N/A	N/A	N/A	N/A	N/A	N/A	N/A	N/A	N/A	N/A	N/A
983	N/A	N/A	'---------C------------------------------------N---	0.9414117176564686	Y	N/A	N/A	N/A	N/A	N/A	N/A	N/A	N/A	N/A	N/A	N/A	N/A	N/A	N/A	N/A	N/A	N/A	N/A	N/A	N/A	N/A	N/A	N/A	N/A	N/A	N/A	N/A	N/A	N/A	N/A	N/A	N/A	N/A	N/A	N/A	N/A	N/A	N/A	N/A	N/A	N/A	N/A	N/A	N/A
984	N/A	N/A	'---------S------------------------------------L---	0.9414117176564686	Y	N/A	N/A	N/A	N/A	N/A	N/A	N/A	N/A	N/A	N/A	N/A	N/A	N/A	N/A	N/A	N/A	N/A	N/A	N/A	N/A	N/A	N/A	N/A	N/A	N/A	N/A	N/A	N/A	N/A	N/A	N/A	N/A	N/A	N/A	N/A	N/A	N/A	N/A	N/A	N/A	N/A	N/A	N/A	N/A
985	N/A	N/A	'---------I------------------------------------I---	0.9414117176564686	Y	N/A	N/A	N/A	N/A	N/A	N/A	N/A	N/A	N/A	N/A	N/A	N/A	N/A	N/A	N/A	N/A	N/A	N/A	N/A	N/A	N/A	N/A	N/A	N/A	N/A	N/A	N/A	N/A	N/A	N/A	N/A	N/A	N/A	N/A	N/A	N/A	N/A	N/A	N/A	N/A	N/A	N/A	N/A	N/A
986	N/A	N/A	'---------W------------------------------------Q---	0.9414117176564686	Y	N/A	N/A	N/A	N/A	N/A	N/A	N/A	N/A	N/A	N/A	N/A	N/A	N/A	N/A	N/A	N/A	N/A	N/A	N/A	N/A	N/A	N/A	N/A	N/A	N/A	N/A	N/A	N/A	N/A	N/A	N/A	N/A	N/A	N/A	N/A	N/A	N/A	N/A	N/A	N/A	N/A	N/A	N/A	N/A
987	N/A	N/A	'---------F------------------------------------S---	0.9414117176564686	Y	N/A	N/A	N/A	N/A	N/A	N/A	N/A	N/A	N/A	N/A	N/A	N/A	N/A	N/A	N/A	N/A	N/A	N/A	N/A	N/A	N/A	N/A	N/A	N/A	N/A	N/A	N/A	N/A	N/A	N/A	N/A	N/A	N/A	N/A	N/A	N/A	N/A	N/A	N/A	N/A	N/A	N/A	N/A	N/A
988	N/A	N/A	'---------P------------------------------------N---	0.9414117176564686	Y	N/A	N/A	N/A	N/A	N/A	N/A	N/A	N/A	N/A	N/A	N/A	N/A	N/A	N/A	N/A	N/A	N/A	N/A	N/A	N/A	N/A	N/A	N/A	N/A	N/A	N/A	N/A	N/A	N/A	N/A	N/A	N/A	N/A	N/A	N/A	N/A	N/A	N/A	N/A	N/A	N/A	N/A	N/A	N/A
989	N/A	N/A	'---------S------------------------------------T---	0.9414117176564686	Y	N/A	N/A	N/A	N/A	N/A	N/A	N/A	N/A	N/A	N/A	N/A	N/A	N/A	N/A	N/A	N/A	N/A	N/A	N/A	N/A	N/A	N/A	N/A	N/A	N/A	N/A	N/A	N/A	N/A	N/A	N/A	N/A	N/A	N/A	N/A	N/A	N/A	N/A	N/A	N/A	N/A	N/A	N/A	N/A
990	N/A	N/A	'----E----L------------------------------------A---	0.9078184363127372	Y	N/A	N/A	N/A	N/A	N/A	N/A	N/A	N/A	N/A	N/A	N/A	N/A	N/A	N/A	N/A	N/A	N/A	N/A	N/A	N/A	N/A	N/A	N/A	N/A	N/A	N/A	N/A	N/A	N/A	N/A	N/A	N/A	N/A	N/A	N/A	N/A	N/A	N/A	N/A	N/A	N/A	N/A	N/A	N/A
991	N/A	N/A	'----L----N--------------V---------------------P---	0.8873225354929012	Y	N/A	N/A	N/A	N/A	N/A	N/A	N/A	N/A	N/A	N/A	N/A	N/A	N/A	N/A	N/A	N/A	N/A	N/A	N/A	N/A	N/A	N/A	N/A	N/A	N/A	N/A	N/A	N/A	N/A	N/A	N/A	N/A	N/A	N/A	N/A	N/A	N/A	N/A	N/A	N/A	N/A	N/A	N/A	N/A
992	N/A	N/A	'I-IIHMIVIF--------------R---------------------L--Q	0.7096580683863226	Y	N/A	N/A	N/A	N/A	N/A	N/A	N/A	N/A	N/A	N/A	N/A	N/A	N/A	N/A	N/A	N/A	N/A	N/A	N/A	N/A	N/A	N/A	N/A	N/A	N/A	N/A	N/A	N/A	N/A	N/A	N/A	N/A	N/A	N/A	N/A	N/A	N/A	N/A	N/A	N/A	N/A	N/A	N/A	N/A
993	N/A	N/A	'N-RHKTELMV--------------S---------------------S--M	0.7096580683863226	Y	N/A	N/A	N/A	N/A	N/A	N/A	N/A	N/A	N/A	N/A	N/A	N/A	N/A	N/A	N/A	N/A	N/A	N/A	N/A	N/A	N/A	N/A	N/A	N/A	N/A	N/A	N/A	N/A	N/A	N/A	N/A	N/A	N/A	N/A	N/A	N/A	N/A	N/A	N/A	N/A	N/A	N/A	N/A	N/A
994	N/A	N/A	'H-SEEGGSSY--------------T----------------H----S--V	0.6886622675464906	Y	N/A	N/A	N/A	N/A	N/A	N/A	N/A	N/A	N/A	N/A	N/A	N/A	N/A	N/A	N/A	N/A	N/A	N/A	N/A	N/A	N/A	N/A	N/A	N/A	N/A	N/A	N/A	N/A	N/A	N/A	N/A	N/A	N/A	N/A	N/A	N/A	N/A	N/A	N/A	N/A	N/A	N/A	N/A	N/A
995	N/A	N/A	'YFYYTTVIVY--------------M----------------F----K--E	0.6664667066586681	Y	N/A	N/A	N/A	N/A	N/A	N/A	N/A	N/A	N/A	N/A	N/A	N/A	N/A	N/A	N/A	N/A	N/A	N/A	N/A	N/A	N/A	N/A	N/A	N/A	N/A	N/A	N/A	N/A	N/A	N/A	N/A	N/A	N/A	N/A	N/A	N/A	N/A	N/A	N/A	N/A	N/A	N/A	N/A	N/A
996	2.49	6.204E-1	'DGDDTEEDEP-VGGG-MMMMGG-VLLLL-LL-LLLLLL-F-NGG-PG--Q	0.2180563887222555	N	1E0	1E0	1E0	1E0	1E0	1E0	2.56	1.88	3.20	3.13	1.95	1.95	2.55	2.30	3.38	2.16	1.89	1.41	3.14	1.87	4.03	1.78	2.44	2.65	3.18	2.77	5.874E-1	9.013E-1	3.216E-1	3.447E-1	8.754E-1	8.778E-1	5.931E-1	7.172E-1	2.678E-1	7.873E-1	8.99E-1	9.926E-1	3.41E-1	9.051E-1	1.386E-1	9.324E-1	6.486E-1	5.455E-1
997	3.37	2.721E-1	'AETIDNSSSW-EHHG-PPPPGG-GGNGG-RG-GGGGGG-G-TPT-GA--S	0.2180563887222555	N	1E0	1E0	1E0	1E0	1E0	1E0	3.44	3.07	4.42	4.27	3.24	1.21	2.86	4.76	3.84	4.40	2.51	1.53	3.53	2.25	4.99	1.10	2.36	4.79	3.38	3.35	2.522E-1	3.655E-1	9.297E-2	1.085E-1	3.097E-1	9.99E-1	4.49E-1	6.667E-2	1.683E-1	9.503E-2	6.126E-1	9.82E-1	2.299E-1	7.415E-1	5.349E-2	9.998E-1	6.858E-1	6.488E-2
998	2.59	5.711E-1	'KYKKTRRNDL-NNNT------G------L--F-------L-HDE-GG--G	0.4549090181963606	N	1E0	1E0	1E0	1E0	1E0	1E0	3.62	2.62	2.83	3.55	2.24	2.11	1.80	2.90	2.02	2.62	2.30	1.31	5.55	1.87	2.51	1.56	2.56	3.54	3.03	3.03	2.103E-1	5.576E-1	4.631E-1	2.252E-1	7.48E-1	8.116E-1	9.291E-1	4.324E-1	8.497E-1	5.572E-1	7.178E-1	9.97E-1	3.201E-2	9.068E-1	6.127E-1	9.788E-1	5.849E-1	2.29E-1
999	2.41	6.616E-1	'HYTKRHQQQG-IVVLG-----V------R--R-------V-VFF-FL--V	0.4252149570085981	N	1E0	1E0	1E0	1E0	1E0	1E0	4.19	1.86	4.44	4.93	1.86	2.82	1.60	1.47	3.29	2.47	2.97	1.91	7.12	2.17	3.65	1.90	2.16	1.93	3.35	2.35	1.171E-1	9.091E-1	9.178E-2	5.69E-2	9.095E-1	4.682E-1	9.733E-1	9.886E-1	2.95E-1	6.301E-1	4.047E-1	8.922E-1	8.876E-3	7.792E-1	2.027E-1	8.971E-1	7.844E-1	8.831E-1
1000	3.54	2.277E-1	'HKGGHHQHRA-NSSKNNNNNNN-NQSNNGGSGNNNNNN-I-DDD-DD--D	0.17096580683863222	N	1E0	1E0	1E0	1E0	1E0	9.998E-1	4.80	3.58	3.14	4.47	3.48	2.76	2.30	4.22	2.68	4.13	3.55	0.84	7.32	2.23	3.54	1.98	3.17	4.67	4.24	3.82	6.462E-2	2.198E-1	3.41E-1	8.874E-2	2.417E-1	4.948E-1	7.164E-1	1.134E-1	5.316E-1	1.244E-1	2.268E-1	1E0	7.693E-3	7.505E-1	2.286E-1	8.651E-1	3.329E-1	7.287E-2
1001	7.26	8E-3	'IVIIIFLILL-FLLLMVIIILL-LIILLIIVAVVVVVV-G-LLLLVV--V	0.154869026194761	N	1.858E-1	4.114E-2	1E0	1E0	9.998E-1	9.747E-1	4.77	4.39	36.53	32.60	4.04	6.80	13.44	0.96	28.80	2.16	5.84	13.07	11.44	10.68	34.69	6.35	7.25	3.43	7.28	8.19	6.651E-2	9.607E-2	6.745E-7	1.332E-6	1.369E-1	1.136E-2	2.508E-4	1E0	2.786E-6	7.874E-1	2.486E-2	2.941E-4	6.346E-4	9.431E-4	9.185E-7	1.623E-2	8.083E-3	2.561E-1
1002	3.01	3.884E-1	'MRRRYYYFFR-SSSKTSSSSSS-AATASSSSSSSSSSS-E-RRRRKK--K	0.154869026194761	N	1E0	1E0	1E0	1E0	1E0	1E0	4.59	3.73	3.90	4.27	3.12	2.65	1.79	4.44	2.19	3.53	2.18	2.65	7.63	2.32	2.21	1.40	2.88	5.33	2.90	3.87	7.904E-2	1.87E-1	1.578E-1	1.087E-1	3.506E-1	5.437E-1	9.303E-1	9.143E-2	7.709E-1	2.315E-1	7.778E-1	5.445E-1	6.14E-3	7.056E-1	7.626E-1	9.932E-1	4.423E-1	3.926E-2
1003	3.31	2.895E-1	'LIIIILVIVS-AAASAAEEEAV-GVIAAGGVAAAAAAA-V-TTTTAA--A	0.154869026194761	N	9.998E-1	9.993E-1	1E0	1E0	1E0	1E0	2.45	2.33	8.96	7.11	2.82	3.26	3.81	2.06	6.83	2.33	2.76	3.63	6.99	2.89	8.78	2.63	3.35	2.47	4.62	4.04	6.406E-1	7.033E-1	2.54E-3	8.996E-3	4.656E-1	3.031E-1	1.732E-1	8.3E-1	1.114E-2	7.03E-1	4.937E-1	2.087E-1	9.848E-3	4.352E-1	2.838E-3	5.51E-1	2.767E-1	6.324E-1
1004	9.66	1.658E-3	'FFFFFFFFFA-IIILVILFFLL-LLFLLLLLLLLLLLL-F-LLLLLL--L	0.154869026194761	N	7.182E-2	4.066E-2	1E0	9.974E-1	9.753E-1	9.575E-1	5.87	6.45	34.66	30.79	3.31	8.97	14.38	3.06	26.83	2.06	5.76	12.58	14.73	10.94	31.45	8.62	10.08	5.99	9.23	10.55	2.419E-2	1.494E-2	9.238E-7	1.87E-6	2.897E-1	2.512E-3	1.691E-4	3.714E-1	4.252E-6	8.3E-1	2.673E-2	3.668E-4	1.471E-4	8.185E-4	1.649E-6	3.14E-3	1.307E-3	2.195E-2
1005	9.45	1.876E-3	'RAKKRQRKRR-RRRRRRRRRRR-RRIRRRRRRRRRRRR-A-RRRRRR--R	0.154869026194761	N	9.339E-1	7.422E-1	5.252E-1	9.992E-1	1.246E-1	1E0	7.58	13.11	9.69	10.48	9.57	13.00	7.36	10.37	2.11	5.09	4.76	7.68	28.88	3.89	0.62	9.34	12.18	14.18	8.66	12.48	6.349E-3	2.89E-4	1.637E-3	1.048E-3	1.75E-3	3.035E-4	7.46E-3	1.11E-3	8.093E-1	4.89E-2	6.67E-2	5.912E-3	2.744E-6	1.592E-1	1E0	2.013E-3	4.437E-4	1.834E-4
1006	4.18	1.188E-1	'APPTMMMMMP-TTTVTTTAAVS-TTITTTTTTTTTTTT-A-AAAAAA--A	0.154869026194761	N	1E0	5.722E-1	1E0	1E0	1E0	1E0	2.66	1.90	31.27	29.74	4.30	2.67	11.69	3.48	25.90	3.98	3.86	8.57	4.05	7.18	29.24	2.03	2.33	2.94	5.54	4.95	5.396E-1	8.962E-1	1.707E-6	2.304E-6	1.048E-1	5.329E-1	5.598E-4	2.419E-1	5.248E-6	1.459E-1	1.645E-1	3.247E-3	1.353E-1	8.511E-3	2.548E-6	8.46E-1	7.023E-1	4.176E-1
1007	7.41	7.173E-3	'LFLLLLLLLF-IVVMVIIVVVF-FFSFFFFFFFFFFFF-L-VVVVFF--F	0.154869026194761	N	1.59E-1	4.708E-2	1E0	9.994E-1	9.999E-1	7.392E-1	6.77	5.01	33.74	29.93	2.81	7.13	13.17	2.10	27.15	3.29	5.85	11.27	13.68	9.15	31.69	6.40	7.57	4.69	7.25	8.30	1.161E-2	5.287E-2	1.084E-6	2.217E-6	4.693E-1	8.811E-3	2.821E-4	8.138E-1	3.964E-6	2.943E-1	2.471E-2	6.927E-4	2.257E-4	2.259E-3	1.577E-6	1.563E-2	6.401E-3	7.174E-2
1008	4.02	1.39E-1	'SAAASSSSSI-RRRRRRRRRRR-RRRRRRRRRRRRRRR-I-RRRRRR--R	0.154869026194761	N	1E0	1E0	9.963E-1	1E0	9.999E-1	1E0	4.25	5.02	4.73	5.02	3.91	4.03	2.42	4.77	1.56	2.63	2.36	3.13	9.78	2.42	1.17	2.96	4.64	6.32	4.01	5.31	1.1E-1	5.233E-2	6.896E-2	5.21E-2	1.563E-1	1.375E-1	6.55E-1	6.599E-2	9.784E-1	5.552E-1	6.893E-1	3.444E-1	1.552E-3	6.565E-1	9.994E-1	4.066E-1	7.545E-2	1.67E-2
1009	6.84	1.098E-2	'CVIFVCCSSF-VVVVVVVVVVV-VVNVVVVVVVVVVVV-T-VVVVVV--V	0.154869026194761	N	7.383E-1	3.983E-1	1E0	1E0	1E0	7.557E-1	8.87	2.07	28.83	25.71	5.10	5.67	11.72	3.46	25.13	6.45	8.37	7.30	16.65	5.51	27.07	3.59	3.70	0.66	7.22	4.55	2.68E-3	8.27E-1	2.769E-6	5.474E-6	4.836E-2	2.882E-2	5.514E-4	2.471E-1	6.277E-6	1.498E-2	3.699E-3	7.811E-3	7.167E-5	3.326E-2	4.036E-6	2.177E-1	1.939E-1	1E0
1010	20.41	2.155E-5	'LLLLLLLLLL-LLLLLLLLLLI-LLLLLLLLFLLLLLL-L-LLLLLL--L	0.154869026194761	N	5.338E-3	1.492E-2	1E0	6.743E-2	5.272E-2	4.153E-1	18.65	20.45	38.58	32.23	9.60	27.57	20.80	8.26	28.33	0.48	10.20	20.37	31.42	16.81	34.06	23.52	24.09	16.75	19.97	20.12	3.668E-5	2.132E-5	4.869E-7	1.426E-6	1.724E-3	3.617E-6	1.926E-5	3.975E-3	3.076E-6	1E0	1.225E-3	2.178E-5	1.659E-6	6.767E-5	1.026E-6	9.29E-6	8.06E-6	6.925E-5
1011	22.61	1.176E-5	'RRRRRRRRRR-RRRRRRRRRRR-RRRRRRRRRRRRRRR-R-RRRRRR--R	0.154869026194761	N	4.62E-3	2.306E-3	2.488E-3	1.868E-2	2.673E-2	7.299E-1	25.85	29.01	22.90	22.96	21.69	25.90	14.41	26.94	6.07	19.03	15.78	17.24	40.70	14.43	0.14	21.57	26.48	34.02	22.31	25.93	5.31E-6	2.672E-6	1.09E-5	1.072E-5	1.503E-5	5.243E-6	1.672E-4	4.153E-6	2.044E-2	3.258E-5	9.8E-5	5.845E-5	3.539E-7	1.653E-4	1E0	1.556E-5	4.598E-6	1.032E-6
1012	3.17	3.308E-1	'IIIIAILIIF-PPPPPPPPPPP-AAIAAAAAAAAAAAA-L-PPPPPP--P	0.154869026194761	N	1E0	9.574E-1	1E0	1E0	1E0	1E0	2.16	1.87	28.35	27.55	3.17	3.18	11.34	1.91	24.09	2.09	3.16	5.95	1.61	5.01	25.80	2.71	2.94	1.76	4.17	3.39	7.874E-1	9.054E-1	3.062E-6	3.633E-6	3.32E-1	3.296E-1	6.684E-4	8.908E-1	8.069E-6	8.174E-1	3.35E-1	2.268E-2	9.709E-1	5.268E-2	5.369E-6	5.169E-1	4.178E-1	9.396E-1
1013	10.69	9.377E-4	'LVLLTLLLLI-LLLLLLLLLLL-LLLLLLLLLLLLLLL-FLLLLLLL--L	0.128374325134973	N	1.468E-1	2.934E-2	1E0	8.984E-1	7.089E-1	6.884E-1	8.62	9.55	36.80	32.09	5.23	10.55	14.33	5.21	30.03	1.13	5.99	14.01	16.93	10.83	36.49	9.07	10.97	9.75	9.24	11.91	3.132E-3	1.775E-3	6.461E-7	1.463E-6	4.311E-2	1.011E-3	1.724E-4	4.389E-2	2.174E-6	9.997E-1	2.188E-2	1.965E-4	6.491E-5	8.711E-4	6.793E-7	2.372E-3	8.065E-4	1.579E-3
1014	20.44	2.136E-5	'RRRRRRRRRR-RRRRRRRRRRR-KKKKKKKKKKKKKKKRRRKKKKRR--R	0.09748050389922014	N	1.03E-2	4.467E-2	2.488E-3	3.209E-2	2.738E-1	8.331E-1	21.72	26.40	20.32	19.90	20.99	23.50	10.46	25.96	2.96	20.63	14.57	13.16	28.11	10.79	1.11	19.48	22.10	30.23	19.11	20.57	1.493E-5	4.685E-6	2.216E-5	2.503E-5	1.824E-5	9.358E-6	1.057E-3	5.178E-6	4.087E-1	2.025E-5	1.568E-4	2.836E-4	3.223E-6	8.889E-4	9.997E-1	2.841E-5	1.346E-5	2.09E-6
1015	3.18	3.28E-1	'LILLLLLLLS-AAASASSSSTT-TTITTTTTTTTTTTTRVALLLLLL--L	0.09748050389922014	N	1E0	1E0	1E0	1E0	1E0	1E0	3.91	2.78	8.41	7.24	2.27	2.81	3.16	2.41	6.57	2.04	2.40	3.02	7.62	2.30	7.77	1.95	3.20	3.69	3.96	4.11	1.56E-1	4.823E-1	3.613E-3	8.142E-3	7.301E-1	4.697E-1	3.341E-1	6.603E-1	1.362E-2	8.386E-1	6.649E-1	3.84E-1	6.167E-3	7.182E-1	5.542E-3	8.767E-1	3.219E-1	1.963E-1
1016	9.83	1.505E-3	'CVVVLLLLLI-IIIIILLLLLI-VMIVVVVIVIIIIIIIMVVVVVVV--V	0.09748050389922014	N	4.081E-2	2.206E-2	1E0	1E0	9.935E-1	6.002E-1	7.43	5.43	37.34	32.71	5.77	9.69	14.22	1.02	28.91	3.80	8.26	13.81	14.42	11.45	35.40	8.92	9.88	3.51	10.71	9.78	7.107E-3	3.572E-2	5.92E-7	1.306E-6	2.657E-2	1.637E-3	1.802E-4	1E0	2.724E-6	1.739E-1	3.986E-3	2.137E-4	1.66E-4	6.329E-4	8.146E-7	2.594E-3	1.461E-3	2.363E-1
1017	3.62	2.091E-1	'NDNNVAAAAV-NNNNTSSSSSS-SSPAASSSSSTSSSSALKSSSSSS--S	0.09748050389922014	N	1E0	1E0	1E0	9.801E-1	1E0	1E0	3.45	2.26	6.46	5.95	4.32	2.35	2.90	3.61	5.51	4.02	3.64	1.72	5.88	2.34	6.45	1.44	2.45	3.32	6.19	4.46	2.501E-1	7.395E-1	1.491E-2	2.262E-2	1.035E-1	6.914E-1	4.34E-1	2.123E-1	3.333E-2	1.388E-1	2.059E-1	9.483E-1	2.409E-2	6.974E-1	1.504E-2	9.904E-1	6.443E-1	2.852E-1
1018	2.35	6.929E-1	'LAVTILLLLR-RRRARVAAAIS-IVLIIVVVVVVVVVVAQQGGGGGG--G	0.09748050389922014	N	1E0	1E0	1E0	1E0	1E0	1E0	3.01	1.95	4.16	4.26	1.97	2.44	2.08	1.60	2.90	1.84	2.19	1.84	5.98	2.07	3.17	1.84	2.49	2.25	3.41	2.93	3.886E-1	8.78E-1	1.206E-1	1.089E-1	8.684E-1	6.47E-1	8.245E-1	9.726E-1	4.312E-1	9.172E-1	7.727E-1	9.167E-1	2.213E-2	8.271E-1	3.322E-1	9.147E-1	6.238E-1	7.403E-1
1019	2.98	3.988E-1	'TDDDTTTTTF-IVVIVIFFFLI-MVNVVIIVIIIIIIIELYIIIIVV--L	0.09748050389922014	N	1E0	1E0	1E0	1E0	1E0	1E0	4.94	2.39	4.85	5.02	2.34	4.25	2.72	1.25	4.55	2.84	3.51	2.56	8.18	2.56	5.13	3.07	2.90	1.63	4.44	2.71	5.649E-2	6.725E-1	6.124E-2	5.236E-2	6.991E-1	1.105E-1	5.101E-1	9.985E-1	8.196E-2	4.588E-1	2.342E-1	5.863E-1	4.188E-3	5.878E-1	4.699E-2	3.672E-1	4.334E-1	9.682E-1
1020	3.59	2.169E-1	'VNTTSHNSSK-PPPPRPPPPKE-PPQPPPPPPPPPSSSKKPPPPPPP--P	0.09748050389922014	N	1E0	1E0	1E0	1E0	1E0	9.998E-1	3.76	3.86	3.93	4.02	4.62	3.41	2.63	5.91	2.90	5.53	3.26	2.01	1.63	2.44	3.92	2.64	2.65	5.50	4.70	3.33	1.818E-1	1.649E-1	1.531E-1	1.39E-1	7.675E-2	2.608E-1	5.518E-1	2.356E-2	4.323E-1	3.263E-2	3.042E-1	8.551E-1	9.677E-1	6.451E-1	1.543E-1	5.506E-1	5.434E-1	3.352E-2
1021	5.63	2.984E-2	'GGGGGGGGGL-SSSSGGGGGGG-GGGGGGGGGGGGGGGRTCSSSSSS--S	0.09748050389922014	N	1E0	1E0	1E0	8.723E-1	9.912E-1	9.999E-1	5.71	4.30	7.99	8.16	4.57	0.94	4.45	6.33	6.46	5.76	4.07	3.03	7.39	4.10	7.59	1.32	3.97	6.79	5.56	5.94	2.789E-2	1.049E-1	4.766E-3	4.248E-3	8.061E-2	1E0	9.02E-2	1.647E-2	1.488E-2	2.662E-2	1.331E-1	3.8E-1	7.283E-3	1.29E-1	6.314E-3	9.968E-1	1.463E-1	1.147E-2
1022	3.99	1.436E-1	'TIMLTTTTTPMMMMMMMMMMML-LLLLLLLLLLLLLLLEVELLLLLLL-L	0.05408918216356728	N	9.999E-1	9.994E-1	1E0	1E0	1E0	1E0	4.20	3.86	6.90	5.91	2.22	5.15	3.39	2.34	5.91	1.71	1.68	3.18	4.99	2.46	7.39	4.10	4.25	3.86	4.76	3.88	1.162E-1	1.637E-1	1.055E-2	2.347E-2	7.565E-1	4.602E-2	2.646E-1	6.987E-1	2.34E-2	9.509E-1	9.586E-1	3.284E-1	5.351E-2	6.363E-1	7.298E-3	1.285E-1	1.11E-1	1.645E-1
1023	3.96	1.48E-1	'NTPSAASTTKRRRRRKRRRRRR-KRKKKKKKKKKKKKKERNQQQQQQQ-Q	0.05408918216356728	N	9.779E-1	9.997E-1	1E0	1E0	1E0	1E0	5.07	5.86	3.79	3.42	5.01	3.68	2.55	6.89	1.12	5.21	3.14	2.43	7.49	1.89	1.75	2.83	4.63	7.90	4.13	5.46	4.984E-2	2.459E-2	1.772E-1	2.577E-1	5.268E-2	1.966E-1	5.903E-1	1.062E-2	9.997E-1	4.38E-2	3.415E-1	6.517E-1	6.791E-3	8.983E-1	9.422E-1	4.632E-1	7.56E-2	5.063E-3
1024	3.14	3.426E-1	'TSSSTIVVVNIIIIKVRRRRVV-TGSTTVVIVTTTTTTTFRIVVVVVV-V	0.05408918216356728	N	1E0	1E0	1E0	1E0	1E0	1E0	5.15	1.57	4.61	5.94	2.71	3.28	2.10	1.82	4.10	3.46	3.98	2.34	8.76	2.99	4.35	2.07	2.00	1.36	4.56	2.72	4.606E-2	9.773E-1	7.74E-2	2.292E-2	5.163E-1	2.971E-1	8.162E-1	9.206E-1	1.29E-1	2.477E-1	1.445E-1	6.98E-1	2.87E-3	3.965E-1	1.003E-1	8.286E-1	8.593E-1	9.951E-1
1025	5.78	2.615E-2	'IIIIIIIIIRLLLLLLLLLLLI-IIFIIIIIIIIIIIILLRVVVVVVV-V	0.05408918216356728	N	9.296E-1	1E0	1E0	9.024E-1	7.357E-1	9.087E-1	9.00	7.33	7.37	8.90	3.99	11.49	4.63	0.99	5.23	2.82	4.30	5.81	18.27	4.44	5.42	8.28	7.37	4.75	8.30	5.76	2.468E-3	7.632E-3	7.413E-3	2.629E-3	1.435E-1	6.197E-4	7.549E-2	1E0	4.273E-2	4.663E-1	1.047E-1	2.553E-2	4.152E-5	9.118E-2	3.619E-2	3.924E-3	7.399E-3	6.747E-2
1026	6.14	1.93E-2	'LLLLLLLLLIVVVVVVIVIIIV-IVAVVVVVVVVVVVVAFELLLLLLL-L	0.05408918216356728	N	4.361E-1	8.756E-1	1E0	1E0	9.951E-1	9.903E-1	5.69	4.20	10.69	9.14	3.26	7.11	6.58	0.96	8.08	2.49	4.68	6.00	11.62	5.70	9.73	6.15	6.60	2.88	7.11	6.13	2.851E-2	1.161E-1	9.338E-4	2.269E-3	3.041E-1	8.997E-3	1.353E-2	1E0	4.486E-3	6.203E-1	7.246E-2	2.179E-2	5.817E-4	2.825E-2	1.599E-3	1.909E-2	1.329E-2	4.402E-1
1027	3.48	2.423E-1	'TRRRHRRRRKMMTTSTASTTGQ-NKGGGGGGGGGGGGGARSKKKKNNN-N	0.05408918216356728	N	1E0	1E0	1E0	1E0	1E0	1E0	4.15	4.09	3.87	4.09	3.61	2.19	2.05	5.03	1.98	3.77	2.32	2.18	6.73	2.11	2.28	1.35	3.31	5.88	3.35	4.45	1.22E-1	1.299E-1	1.618E-1	1.303E-1	2.131E-1	7.728E-1	8.354E-1	5.17E-2	8.664E-1	1.799E-1	7.091E-1	7.742E-1	1.204E-2	8.112E-1	7.287E-1	9.955E-1	2.881E-1	2.415E-2
1028	5.39	3.696E-2	'AGGGSSSSSSLLLLATAAAATA-AAIAAAAAAAAAAAAQAGSSSSSSS-S	0.05408918216356728	N	1E0	8.872E-1	1E0	9.895E-1	1E0	1E0	2.91	3.76	29.13	27.83	4.14	1.98	11.21	4.11	24.50	3.04	3.61	6.65	6.79	5.52	26.80	2.04	4.46	5.26	5.72	6.62	4.273E-1	1.817E-1	2.603E-6	3.422E-6	1.235E-1	8.662E-1	7.124E-4	1.267E-1	7.298E-6	3.779E-1	2.125E-1	1.275E-2	1.148E-2	3.292E-2	4.278E-6	8.4E-1	8.968E-2	4.168E-2
1029	9.80	1.537E-3	'CLLVLLLLLILLLLLMLLLLIL-LLLVLLLLLLLLLLLLLTIIIIIII-I	0.05408918216356728	N	1.439E-1	2.792E-2	1E0	9.91E-1	8.728E-1	8.844E-1	6.95	7.42	38.13	33.16	4.66	10.06	14.30	2.32	30.15	1.82	6.14	14.73	15.48	11.57	36.81	8.70	9.53	6.14	8.62	10.12	1.011E-2	7.144E-3	5.227E-7	1.203E-6	7.36E-2	1.324E-3	1.744E-4	7.083E-1	2.123E-6	9.217E-1	1.927E-2	1.467E-4	1.097E-4	5.966E-4	6.444E-7	2.984E-3	1.798E-3	1.929E-2
1030	3.43	2.542E-1	'KKKKKKKKKMLLLLIILLLLFV-LLIIIIIIIIIIIIIEGSMMMMIFI-M	0.05408918216356728	N	1E0	1E0	1E0	1E0	9.999E-1	1E0	4.35	3.93	4.13	4.41	2.13	5.18	2.31	1.67	2.50	1.39	2.10	2.68	9.10	2.00	2.88	3.79	3.97	3.43	4.01	3.44	1.002E-1	1.525E-1	1.246E-1	9.383E-2	8.008E-1	4.5E-2	7.14E-1	9.602E-1	6.19E-1	9.939E-1	8.147E-1	5.287E-1	2.33E-3	8.557E-1	4.413E-1	1.759E-1	1.472E-1	2.548E-1
1031	3.54	2.29E-1	'IYYYRKKKKKDDDDQEKNNNKS-HRHEEHHQHQQQQQQRSSKKKKKKK-R	0.05408918216356728	N	9.914E-1	9.994E-1	1E0	1E0	1E0	1E0	5.18	4.52	2.79	3.66	4.01	3.90	2.09	5.21	1.23	4.98	3.41	1.79	7.66	2.00	1.93	2.78	3.32	5.62	3.67	3.38	4.497E-2	8.408E-2	4.775E-1	2.012E-1	1.404E-1	1.575E-1	8.177E-1	4.375E-2	9.987E-1	5.433E-2	2.618E-1	9.304E-1	6.021E-3	8.553E-1	8.856E-1	4.831E-1	2.859E-1	3.03E-2
1032	N/A	N/A	'---------R----------------------------------------	0.9625074985002998	Y	N/A	N/A	N/A	N/A	N/A	N/A	N/A	N/A	N/A	N/A	N/A	N/A	N/A	N/A	N/A	N/A	N/A	N/A	N/A	N/A	N/A	N/A	N/A	N/A	N/A	N/A	N/A	N/A	N/A	N/A	N/A	N/A	N/A	N/A	N/A	N/A	N/A	N/A	N/A	N/A	N/A	N/A	N/A	N/A
1033	9.27	2.101E-3	'AGGAAAAAASTTTTASASAASS-SSCSSSSSSSSSSSS-S-AAAAAAA-A	0.11147770445910815	N	1E0	2.342E-1	1E0	1.536E-1	1E0	1E0	3.48	4.01	38.60	35.92	9.75	3.02	13.42	7.09	31.52	7.69	8.21	13.83	8.75	12.19	39.02	2.53	5.12	6.18	12.70	11.01	2.422E-1	1.407E-1	4.855E-7	7.458E-7	1.577E-3	3.844E-1	2.531E-4	9.084E-3	1.628E-6	5.873E-3	4.124E-3	2.122E-4	2.885E-3	4.406E-4	4.548E-7	6.038E-1	4.768E-2	1.868E-2
1034	5.14	4.661E-2	'LFIIGAAAASLLLLLMLLIIIL-FILVVVVVVVVVVVV-L-MMMMMMM-M	0.11147770445910815	N	7.399E-1	1.274E-1	1E0	1E0	9.999E-1	1E0	3.15	3.88	33.85	30.68	2.69	5.06	12.63	1.71	27.20	1.69	3.62	11.28	10.12	9.06	31.50	4.54	5.22	3.57	4.88	6.91	3.381E-1	1.601E-1	1.063E-6	1.914E-6	5.246E-1	5.032E-2	3.594E-4	9.507E-1	3.918E-6	9.562E-1	2.102E-1	6.871E-4	1.276E-3	2.377E-3	1.634E-6	8.318E-2	4.325E-2	2.219E-1
1035	2.89	4.357E-1	'PPPPPPPPPQPPPPPPPPPPPP-KHKKKRKKKKKKKKK-F-VVIIVLV-V	0.11147770445910815	N	1E0	1E0	1E0	1E0	1E0	1E0	3.15	2.48	4.68	4.43	2.91	4.05	2.15	2.66	3.05	2.73	2.42	2.10	1.32	2.09	4.20	3.25	2.97	2.51	4.51	2.88	3.38E-1	6.266E-1	7.236E-2	9.237E-2	4.296E-1	1.347E-1	7.894E-1	5.39E-1	3.75E-1	5.041E-1	6.574E-1	8.141E-1	9.969E-1	8.173E-1	1.166E-1	3.066E-1	4.063E-1	6.144E-1
1036	3.00	3.944E-1	'QQQQLLLLLQMMMMDMAAAAML-QAKNNKKKKKKKKKK-P-PPPPPPP-P	0.11147770445910815	N	1E0	1E0	1E0	1E0	1E0	1E0	2.66	3.02	4.15	3.91	2.30	3.64	2.26	2.59	2.97	1.91	1.55	1.64	2.27	1.67	4.01	3.02	3.32	3.29	3.82	3.20	5.366E-1	3.843E-1	1.227E-1	1.553E-1	7.164E-1	2.064E-1	7.384E-1	5.708E-1	4.047E-1	8.925E-1	9.8E-1	9.664E-1	7.328E-1	9.595E-1	1.411E-1	3.842E-1	2.843E-1	2.937E-1
1037	18.81	3.497E-5	'LLLLLLLLLILLLLFLLLLLIL-LLLLLLLLLLLLLLL-L-LLLLLLL-L	0.11147770445910815	N	7.522E-3	1.629E-2	1E0	1.251E-1	1.245E-1	6.747E-1	16.26	17.22	39.18	32.86	8.06	24.78	19.79	5.88	28.47	0.75	9.58	20.07	27.70	16.61	34.29	21.31	21.29	13.11	17.77	17.57	8.229E-5	5.881E-5	4.444E-7	1.269E-6	4.542E-3	6.818E-6	2.587E-5	2.412E-2	2.985E-6	1E0	1.744E-3	2.38E-5	3.518E-6	7.276E-5	9.844E-7	1.671E-5	1.678E-5	2.897E-4
1038	2.62	5.569E-1	'ILVIIVAVVQGGGGFIGRQQAR-AKTRRAAAASASAAA-L-LLLLLFL-L	0.11147770445910815	N	1E0	1E0	1E0	1E0	1E0	1E0	2.89	2.29	4.91	4.61	1.86	2.60	2.37	1.72	3.41	1.54	2.01	1.96	6.24	2.00	3.93	2.03	2.85	2.64	3.30	3.22	4.355E-1	7.21E-1	5.793E-2	7.712E-2	9.107E-1	5.654E-1	6.842E-1	9.49E-1	2.602E-1	9.814E-1	8.549E-1	8.752E-1	1.784E-2	8.586E-1	1.535E-1	8.439E-1	4.546E-1	5.484E-1
1039	5.14	4.669E-2	'DSNNNRHNNNNNNNHDNSSSND-EDGDDDDNDDDDDDD-Y-QQQQHHH-H	0.11147770445910815	N	4.784E-1	9.992E-1	1E0	1E0	1E0	9.985E-1	9.33	8.89	2.69	5.63	9.48	5.00	2.48	12.47	2.93	11.98	8.00	1.10	9.97	3.12	3.76	3.19	3.16	11.87	5.27	3.72	2.02E-3	2.651E-3	5.244E-1	3.003E-2	1.853E-3	5.296E-2	6.261E-1	3.863E-4	4.217E-1	4.874E-4	4.753E-3	9.998E-1	1.387E-3	3.48E-1	1.819E-1	3.241E-1	3.356E-1	5.14E-4
1040	9.36	1.983E-3	'VTVIVVVVVVVVVVVVVVVVVT-VAVVVVVVVVVVVVV-V-IIIIIII-I	0.11147770445910815	N	2.916E-1	4.406E-2	1E0	1E0	1E0	2.958E-1	9.52	3.02	36.30	31.17	6.92	6.98	13.19	3.37	30.11	7.02	9.58	13.18	16.90	9.91	36.09	5.00	4.94	0.96	9.21	6.97	1.81E-3	3.85E-1	7.003E-7	1.742E-6	1.034E-2	9.887E-3	2.791E-4	2.712E-1	2.137E-6	9.58E-3	1.737E-3	2.802E-4	6.567E-5	1.435E-3	7.252E-7	5.303E-2	5.615E-2	1E0
1041	3.90	1.577E-1	'SGSGSAAAATLLLLAVVVVVLI-MVIIITTMMMMMMMM-A-GGGGAAA-A	0.11147770445910815	N	9.984E-1	3.608E-1	1E0	1E0	1E0	1E0	2.32	2.28	32.26	29.98	3.09	2.80	12.00	1.84	26.40	2.20	3.61	9.67	6.74	7.90	30.08	2.62	3.40	2.50	4.17	5.41	7.064E-1	7.277E-1	1.418E-6	2.196E-6	3.583E-1	4.746E-1	4.818E-4	9.174E-1	4.68E-6	7.681E-1	2.131E-1	1.65E-3	1.19E-2	5.083E-3	2.151E-6	5.595E-1	2.642E-1	6.166E-1
1042	4.51	8.543E-2	'ISSSWFFFVILLLAILIGAALL-TASIIIIIVIIIVII-W-LLLLLLL-L	0.11147770445910815	N	9.541E-1	1.888E-1	1E0	1E0	1E0	1E0	3.69	3.57	33.17	29.87	2.52	4.63	12.67	1.28	27.37	1.66	3.81	11.07	10.93	8.64	31.36	3.80	4.38	3.24	3.70	6.33	1.948E-1	2.221E-1	1.201E-6	2.246E-6	6.056E-1	7.557E-2	3.529E-4	9.979E-1	3.78E-6	9.627E-1	1.728E-1	7.665E-4	8.227E-4	3.092E-3	1.677E-6	1.743E-1	9.703E-2	3.106E-1
1043	11.31	6.795E-4	'FVMMFLLFFFLLLLFLLLLLFV-LLLLLLLLLLLLLLL-V-LLLLLLL-L	0.11147770445910815	N	4.43E-2	2.753E-2	1E0	8.809E-1	9.354E-1	7.911E-1	7.88	8.30	35.22	31.46	4.14	10.99	15.05	3.87	27.62	1.97	6.39	13.23	14.47	11.61	33.00	10.40	11.98	7.74	10.61	11.87	5.161E-3	3.875E-3	8.398E-7	1.648E-6	1.24E-1	7.972E-4	1.294E-4	1.617E-1	3.578E-6	8.703E-1	1.575E-2	2.749E-4	1.627E-4	5.839E-4	1.239E-6	1.094E-3	4.862E-4	5.675E-3
1044	4.09	1.296E-1	'ILLFIIIIIFCCCCLCQQQQCL-TTTTTTTTTTTTTTT-T-LLLLVVV-V	0.11147770445910815	N	9.999E-1	9.547E-1	1E0	1E0	1E0	9.881E-1	6.08	2.06	25.78	24.40	2.66	3.75	11.61	1.39	24.32	3.43	4.38	5.14	9.63	3.79	24.91	2.39	2.45	2.41	4.54	3.43	2.04E-2	8.304E-1	5.393E-6	7.479E-6	5.38E-1	1.84E-1	5.828E-4	9.937E-1	7.622E-6	2.553E-1	9.748E-2	4.662E-2	1.689E-3	1.769E-1	6.605E-6	6.739E-1	6.411E-1	6.61E-1
1045	4.16	1.206E-1	'SLVVVSGGGMFFFFLAIIMMVL-IVLMMVIVVVVVVVV-F-FFFFLLL-I	0.11147770445910815	N	8.337E-1	1.835E-1	1E0	1E0	1E0	9.999E-1	3.74	2.82	31.87	29.22	2.27	3.88	12.17	1.41	26.26	2.25	3.78	9.57	8.60	7.66	29.71	3.44	4.12	2.77	4.21	5.64	1.859E-1	4.645E-1	1.525E-6	2.556E-6	7.312E-1	1.603E-1	4.445E-4	9.929E-1	4.834E-6	7.411E-1	1.776E-1	1.751E-3	3.181E-3	6E-3	2.317E-6	2.524E-1	1.26E-1	4.9E-1
1046	11.95	4.943E-4	'FYYYFFFFFFFFFFFIFFFFFF-FFFFFFFFFFFFFFF-C-FFFFFFF-F	0.11147770445910815	N	6.287E-1	2.616E-1	1E0	4.996E-1	1E0	2.044E-2	20.65	6.58	28.46	26.81	0.79	13.06	13.85	5.31	28.92	8.93	10.77	16.17	30.41	13.02	28.97	8.82	5.83	9.38	5.79	6.48	2.009E-5	1.353E-2	2.991E-6	4.275E-6	1E0	2.954E-4	2.102E-4	3.999E-2	2.72E-6	2.579E-3	8.962E-4	8.513E-5	2.016E-6	3.009E-4	2.694E-6	2.774E-3	2.517E-2	1.961E-3
1047	4.84	6.179E-2	'FFFFAFFFFFVVVVITVVAALF-CCFSSCCCCCCCCCC-I-AAAAVMV-V	0.11147770445910815	N	6.816E-1	2.042E-1	1E0	1E0	1E0	9.999E-1	4.12	2.70	31.46	28.56	2.49	4.25	11.95	1.84	25.49	2.84	4.45	8.96	10.05	7.09	28.64	3.73	4.61	2.73	5.06	5.71	1.255E-1	5.221E-1	1.647E-6	2.933E-6	6.239E-1	1.104E-1	4.947E-4	9.168E-1	5.762E-6	4.567E-1	9.008E-2	2.539E-3	1.332E-3	9.075E-3	2.883E-6	1.869E-1	7.701E-2	5.043E-1
1048	6.65	1.277E-2	'WWWWAWWWWVFFFFFFFFFFFF-LVLLLLLLLLLLLLL-M-IIIIIVI-I	0.11147770445910815	N	9.793E-1	8.883E-2	1E0	9.99E-1	9.991E-1	9.105E-1	6.47	5.14	34.94	30.36	1.54	6.82	13.94	2.11	29.49	2.95	4.42	13.56	16.50	10.31	34.13	5.12	5.21	4.73	2.81	7.68	1.47E-2	4.684E-2	8.797E-7	2.035E-6	9.808E-1	1.117E-2	2.023E-4	8.081E-1	2.423E-6	4.122E-1	9.289E-2	2.381E-4	7.541E-5	1.151E-3	1.013E-6	4.766E-2	4.369E-2	6.898E-2
1049	4.01	1.413E-1	'LVILALLLLFFFFFMFFVLLTL-MSSSSSSSSSASSSS-M-LLLLIII-I	0.11147770445910815	N	9.778E-1	3.359E-1	1E0	1E0	1E0	1E0	3.97	3.36	30.29	27.87	1.97	3.86	11.94	1.82	25.58	1.90	3.22	8.51	9.34	6.59	28.24	3.13	4.05	3.59	3.70	5.65	1.473E-1	2.733E-1	2.066E-6	3.393E-6	8.683E-1	1.638E-1	4.957E-4	9.221E-1	5.651E-6	8.974E-1	3.157E-1	3.375E-3	2.005E-3	1.342E-2	3.135E-6	3.455E-1	1.356E-1	2.158E-1
1050	6.46	1.492E-2	'FFFLILLLLSIIIILMIVIIVI-VVVVVVVVVVVVVVV-F-MMIIIII-I	0.11147770445910815	N	3.444E-1	6.062E-2	1E0	1E0	9.993E-1	7.866E-1	6.14	4.37	34.57	30.43	3.54	6.67	12.94	0.90	28.09	3.22	5.73	11.96	13.66	9.17	32.95	5.46	6.02	3.41	6.23	7.19	1.934E-2	9.827E-2	9.377E-7	2.008E-6	2.28E-1	1.255E-2	3.12E-4	1E0	3.239E-6	3.162E-1	2.736E-2	4.925E-4	2.279E-4	2.225E-3	1.25E-6	3.488E-2	2.139E-2	2.617E-1
1051	14.03	1.954E-4	'FFFFFFFFFYFFFFFWFFFFFF-FFFFFFFFFFFFFFF-F-FFFFYYY-Y	0.11147770445910815	N	9.598E-1	5.359E-1	1E0	3.922E-2	1E0	1.405E-2	24.44	11.32	27.88	29.03	0.78	16.55	14.85	7.31	30.73	10.62	13.16	17.72	35.83	15.39	30.52	11.97	9.62	12.63	7.15	5.77	7.414E-6	6.74E-4	3.382E-6	2.657E-6	1E0	7.43E-5	1.403E-4	7.732E-3	1.894E-6	9.73E-4	2.836E-4	4.959E-5	7.58E-7	1.135E-4	1.973E-6	4.9E-4	1.697E-3	3.585E-4
1052	14.82	1.415E-4	'GSGGSAAAAAGGGGAGGGGGGA-AASAAAAAAAAAAAA-A-AAAAAAA-A	0.11147770445910815	N	9.995E-1	1.257E-1	1E0	1.388E-1	1E0	1.582E-1	2.16	14.63	39.84	38.56	14.33	2.46	15.97	17.64	33.18	9.38	10.08	14.83	14.71	14.09	42.40	6.47	14.82	20.88	15.23	20.81	7.88E-1	1.528E-4	4.016E-7	4.888E-7	1.725E-4	6.365E-1	9.149E-5	5.094E-5	1.199E-6	1.965E-3	1.306E-3	1.413E-4	1.481E-4	1.9E-4	2.769E-7	1.47E-2	1.417E-4	1.884E-5
1053	21.03	1.807E-5	'IIIIIIIIIIIIIIIIIIIIII-LLLLLLLLLLLLLLL-L-IIIIIII-I	0.11147770445910815	N	6.562E-3	1.325E-2	1E0	4.07E-2	1.438E-1	3.704E-1	21.93	18.57	41.87	33.25	9.10	31.87	19.10	1.07	28.55	3.83	11.06	23.39	34.14	16.94	34.23	25.45	21.85	10.10	20.18	15.24	1.409E-5	3.766E-5	2.985E-7	1.184E-6	2.329E-3	1.523E-6	3.19E-5	9.999E-1	2.937E-6	1.698E-1	7.692E-4	9.619E-6	1.011E-6	6.482E-5	9.944E-7	5.819E-6	1.441E-5	1.294E-3
1054	9.27	2.091E-3	'ILLLIIVIVMVIVVLVLLLLFA-FIIMLVVIVIIIIII-V-IIIIIII-V	0.11147770445910815	N	7.375E-2	2.783E-2	1E0	1E0	9.414E-1	8.372E-1	6.34	5.69	37.54	32.29	4.73	9.48	14.07	0.89	28.77	2.94	7.17	14.22	16.99	11.25	34.81	8.34	9.11	3.85	9.08	9.43	1.638E-2	2.838E-2	5.738E-7	1.411E-6	6.912E-2	1.851E-3	1.918E-4	1E0	2.805E-6	4.164E-1	8.561E-3	1.805E-4	6.357E-5	7.003E-4	9.002E-7	3.765E-3	2.308E-3	1.654E-1
1055	18.22	4.214E-5	'GGGGGGGGGGGGGGGAGGGGGG-AGGGGGGGAGGGGGG-GGGGGGGGG-G	0.08498300339932012	N	1E0	1.03E-1	1E0	8.65E-3	8.265E-1	2.093E-2	8.34	18.02	41.04	39.11	17.50	0.49	17.68	22.63	33.67	13.82	11.77	14.61	21.03	14.49	44.12	7.01	18.42	26.59	20.28	26.51	3.78E-3	4.498E-5	3.367E-7	4.487E-7	5.346E-5	1E0	5.024E-5	1.168E-5	1.098E-6	2.127E-4	5.404E-4	1.543E-4	1.807E-5	1.615E-4	2.183E-7	9.669E-3	3.953E-5	4.487E-6
1056	8.96	2.528E-3	'VVVVVIIVVVVVVVVVIIIILV-LYMLLLLLLLLLLLL-LVLLLLLLL-L	0.08498300339932012	N	1.026E-1	6.08E-2	1E0	1E0	9.96E-1	7.563E-1	7.39	5.30	34.25	30.14	5.35	9.30	13.07	1.07	26.86	3.75	7.47	11.61	14.01	9.25	31.66	8.09	8.67	3.25	9.64	8.30	7.304E-3	4.011E-2	9.923E-7	2.126E-6	3.832E-2	2.056E-3	2.947E-4	9.999E-1	4.219E-6	1.847E-1	6.856E-3	5.829E-4	1.968E-4	2.125E-3	1.585E-6	4.449E-3	3.041E-3	3.069E-1
1057	10.31	1.148E-3	'QQQQQQQQQQQQQQHQQQQQQQ-QQGQQQQQQQQQQQQ-EQEDEEEEE-E	0.08498300339932012	N	4.171E-2	9.361E-1	1E0	1E0	9.998E-1	5.372E-1	16.48	18.05	7.23	3.79	17.65	10.56	5.35	23.64	4.75	21.21	13.31	3.99	15.64	1.07	7.27	7.88	10.06	23.93	10.04	11.68	7.617E-5	4.454E-5	8.207E-3	1.764E-1	5.08E-5	1.004E-3	3.863E-2	9.013E-6	6.768E-2	1.715E-5	2.655E-4	1.445E-1	1.033E-4	9.999E-1	7.945E-3	5.145E-3	1.321E-3	8.387E-6
1058	4.30	1.051E-1	'SVISSSSSSLLLLLQLLLLLML-VLLIILLLLLLLLLL-LTFFFFLLL-L	0.08498300339932012	N	9.958E-1	7.469E-1	1E0	1E0	1E0	1E0	4.39	3.60	27.38	25.70	2.26	3.76	11.48	2.33	24.28	1.47	3.04	6.03	9.13	4.35	25.58	2.84	4.11	4.25	3.90	5.20	9.563E-2	2.155E-1	3.764E-6	5.495E-6	7.394E-1	1.818E-1	6.237E-4	7.034E-1	7.695E-6	9.88E-1	3.79E-1	2.119E-2	2.275E-3	1.004E-1	5.648E-6	4.563E-1	1.266E-1	1.101E-1
1059	12.87	3.221E-4	'FFFFFFFFFFWWWWYFFFFFFF-YFFYYFFFFFFFFFF-FWYYYYFFF-F	0.08498300339932012	N	9.992E-1	6.721E-1	1E0	1.825E-1	1E0	3.287E-2	21.54	8.35	27.51	27.90	0.90	13.92	14.16	6.24	29.70	9.77	12.13	15.85	34.61	13.57	29.76	9.21	6.89	10.06	4.84	5.47	1.566E-5	3.742E-3	3.661E-6	3.372E-6	1E0	2.043E-4	1.846E-4	1.778E-2	2.323E-6	1.555E-3	4.542E-4	9.565E-5	9.323E-7	2.366E-4	2.295E-6	2.176E-3	1.061E-2	1.318E-3
1060	3.06	3.702E-1	'KQQRRKKKK-EEAANAGGGGMS-MHMMMKKKKMMMMMM-SFSMMMIKM-S	0.12247550489902018	N	1E0	1E0	1E0	1E0	1E0	1E0	3.14	3.92	3.55	3.34	2.98	2.66	2.21	3.99	1.99	2.22	1.41	1.94	6.72	1.54	2.47	1.99	3.66	5.21	3.36	4.40	3.43E-1	1.54E-1	2.265E-1	2.795E-1	3.999E-1	5.385E-1	7.623E-1	1.433E-1	8.63E-1	7.568E-1	9.928E-1	8.824E-1	1.209E-2	9.809E-1	6.317E-1	8.622E-1	2.008E-1	4.363E-2
1061	12.52	3.77E-4	'SGGGGSSASGGGGGGGGGGGGG-GGGGGGGGGGGGGGG-GPGGGGGGG-G	0.08498300339932012	N	1E0	1.562E-1	1E0	5.465E-2	8.528E-1	6.127E-1	9.81	9.51	39.37	36.52	11.17	0.47	13.57	15.56	30.46	14.98	9.25	12.52	9.58	11.85	39.09	3.08	7.34	15.09	12.57	12.53	1.523E-3	1.82E-3	4.317E-7	6.759E-7	7.272E-4	1E0	2.37E-4	1.067E-4	1.996E-6	1.329E-4	2.116E-3	3.783E-4	1.743E-3	5.177E-4	4.505E-7	3.641E-1	7.566E-3	1.275E-4
1062	2.46	6.382E-1	'SSSSSSSSSRIILLITSRRRVA-ETNVVNNNNNNNNNN-GGKKKKKKK-K	0.08498300339932012	N	1E0	1E0	1E0	1E0	1E0	1E0	3.65	2.27	3.58	4.24	2.30	2.30	1.63	2.36	2.39	2.52	2.58	1.52	6.46	2.02	2.78	1.54	2.39	2.91	3.49	2.99	2.027E-1	7.323E-1	2.192E-1	1.115E-1	7.174E-1	7.199E-1	9.675E-1	6.877E-1	6.728E-1	6.048E-1	5.782E-1	9.831E-1	1.486E-2	8.511E-1	4.854E-1	9.814E-1	6.743E-1	4.292E-1
1063	9.83	1.503E-3	'FLFLLLFLLLLLLLFLMLMMML-LLLLLLLLLLLLLLL-LQLFFFMMM-L	0.08498300339932012	N	6.09E-1	3.99E-1	1E0	6.178E-1	6.687E-1	8.343E-1	9.44	10.24	27.39	24.95	4.36	11.43	12.26	5.80	24.41	1.18	3.51	8.32	16.73	5.51	25.64	9.14	10.21	10.26	7.88	9.22	1.888E-3	1.198E-3	3.764E-6	6.552E-6	9.885E-2	6.398E-4	4.257E-4	2.59E-2	7.454E-6	9.994E-1	2.342E-1	3.818E-3	6.966E-5	3.335E-2	5.566E-6	2.266E-3	1.215E-3	1.181E-3
1064	4.06	1.343E-1	'TRRRRSRRQNRRRRYENGGGRM-RRKTTKKRRKRRRRR-HNHHHHHHH-H	0.08498300339932012	N	9.671E-1	1E0	1E0	1E0	1E0	1E0	5.99	5.66	4.14	4.30	5.14	3.97	1.63	6.87	1.66	6.09	3.77	2.72	8.20	2.19	1.55	2.65	3.58	7.44	3.54	4.20	2.195E-2	2.923E-2	1.234E-1	1.055E-1	4.674E-2	1.466E-1	9.678E-1	1.079E-2	9.613E-1	2.009E-2	1.8E-1	5.113E-1	4.134E-3	7.699E-1	9.802E-1	5.42E-1	2.185E-1	7.01E-3
1065	4.05	1.349E-1	'RRRRRRRRRYQQNNNNRRHHNN-NQHQQNNYHHQNHHH-KTRRTTAKK-A	0.08498300339932012	N	9.312E-1	9.999E-1	1E0	1E0	1E0	1E0	5.95	5.87	3.82	4.54	5.43	4.33	1.85	7.05	1.53	6.54	4.15	1.93	8.71	1.96	1.91	2.93	3.62	7.39	3.85	3.95	2.277E-2	2.424E-2	1.712E-1	8.3E-2	3.568E-2	1.02E-1	9.127E-1	9.409E-3	9.824E-1	1.393E-2	1.224E-1	8.862E-1	2.97E-3	8.751E-1	8.914E-1	4.184E-1	2.093E-1	7.281E-3
1066	3.62	2.096E-1	'HQQQFQTTSHRRRRKRRVVVRR-KKKKKKKKKKKKKKK-ASATTTTTT-T	0.08498300339932012	N	1E0	1E0	1E0	1E0	1E0	1E0	4.79	4.14	4.11	5.18	3.20	3.92	1.62	3.81	2.03	3.27	2.62	2.45	9.44	2.27	2.04	2.54	3.50	4.94	3.74	3.89	6.522E-2	1.231E-1	1.268E-1	4.505E-2	3.215E-1	1.552E-1	9.694E-1	1.722E-1	8.454E-1	3.013E-1	5.57E-1	6.402E-1	1.894E-3	7.329E-1	8.397E-1	5.946E-1	2.373E-1	5.63E-2
1067	14.61	1.542E-4	'CCCCCCCCCCCCCCCPCCCCCC-CCCCCCCCCCCCCCC-CPCCCCCCC-C	0.08498300339932012	N	5.854E-1	1.273E-1	1E0	1.983E-2	1E0	1E0	6.19	0.46	34.92	33.18	21.04	12.38	14.18	15.03	29.66	16.09	15.26	10.42	6.10	11.25	35.27	6.64	4.89	7.85	29.30	19.66	1.852E-2	1E0	8.838E-7	1.199E-6	1.8E-5	4.04E-4	1.837E-4	1.307E-4	2.34E-6	8.762E-5	1.194E-4	1.085E-3	2.002E-2	6.98E-4	8.32E-7	1.285E-2	5.887E-2	5.247E-3
1068	3.69	1.958E-1	'VVVVVVQVVVYFFFRARRRRFF-VVLIVIVVVFVVVVV-YKFFFFYYY-Y	0.08498300339932012	N	1E0	1E0	1E0	1E0	1E0	9.948E-1	6.87	3.20	5.00	8.25	1.85	5.64	2.32	1.49	4.30	3.75	4.77	3.23	14.87	3.63	4.67	3.36	3.26	2.18	3.95	2.67	1.078E-2	3.211E-1	5.318E-2	4.007E-3	9.122E-1	2.964E-2	7.072E-1	9.862E-1	1.052E-1	1.838E-1	6.648E-2	3.124E-1	1.388E-4	2.088E-1	7.274E-2	2.736E-1	3.038E-1	7.789E-1
1069	2.55	5.939E-1	'WWWWMWWWWVLLMMVSVLLLED-KLRKQRKKKRRVRRR-VSMREEIFN-D	0.08498300339932012	N	1E0	1E0	1E0	1E0	1E0	1E0	3.74	3.00	3.24	3.83	1.49	3.56	1.93	1.91	2.30	1.76	1.91	2.03	7.86	1.74	2.61	2.48	2.94	3.09	2.45	2.67	1.853E-1	3.91E-1	3.083E-1	1.685E-1	9.868E-1	2.236E-1	8.833E-1	8.913E-1	7.195E-1	9.381E-1	8.908E-1	8.463E-1	5.233E-3	9.444E-1	5.624E-1	6.269E-1	4.159E-1	3.608E-1
1070	N/A	N/A	'----------------T-TT----S--------WW---------------	0.9048190361927613	Y	N/A	N/A	N/A	N/A	N/A	N/A	N/A	N/A	N/A	N/A	N/A	N/A	N/A	N/A	N/A	N/A	N/A	N/A	N/A	N/A	N/A	N/A	N/A	N/A	N/A	N/A	N/A	N/A	N/A	N/A	N/A	N/A	N/A	N/A	N/A	N/A	N/A	N/A	N/A	N/A	N/A	N/A	N/A	N/A
1071	N/A	N/A	'----------------P-EE----S--------PP---------------	0.9048190361927613	Y	N/A	N/A	N/A	N/A	N/A	N/A	N/A	N/A	N/A	N/A	N/A	N/A	N/A	N/A	N/A	N/A	N/A	N/A	N/A	N/A	N/A	N/A	N/A	N/A	N/A	N/A	N/A	N/A	N/A	N/A	N/A	N/A	N/A	N/A	N/A	N/A	N/A	N/A	N/A	N/A	N/A	N/A	N/A	N/A
1072	N/A	N/A	'----------------LTFF----N--------P----------------	0.9043191361727654	Y	N/A	N/A	N/A	N/A	N/A	N/A	N/A	N/A	N/A	N/A	N/A	N/A	N/A	N/A	N/A	N/A	N/A	N/A	N/A	N/A	N/A	N/A	N/A	N/A	N/A	N/A	N/A	N/A	N/A	N/A	N/A	N/A	N/A	N/A	N/A	N/A	N/A	N/A	N/A	N/A	N/A	N/A	N/A	N/A
1073	N/A	N/A	'----------------PEPP----S--------F----------------	0.9043191361727654	Y	N/A	N/A	N/A	N/A	N/A	N/A	N/A	N/A	N/A	N/A	N/A	N/A	N/A	N/A	N/A	N/A	N/A	N/A	N/A	N/A	N/A	N/A	N/A	N/A	N/A	N/A	N/A	N/A	N/A	N/A	N/A	N/A	N/A	N/A	N/A	N/A	N/A	N/A	N/A	N/A	N/A	N/A	N/A	N/A
1074	N/A	N/A	'----------------IFVV----P--------S----------------	0.9043191361727654	Y	N/A	N/A	N/A	N/A	N/A	N/A	N/A	N/A	N/A	N/A	N/A	N/A	N/A	N/A	N/A	N/A	N/A	N/A	N/A	N/A	N/A	N/A	N/A	N/A	N/A	N/A	N/A	N/A	N/A	N/A	N/A	N/A	N/A	N/A	N/A	N/A	N/A	N/A	N/A	N/A	N/A	N/A	N/A	N/A
1075	N/A	N/A	'----------------KPRR----V--------N----------------	0.9043191361727654	Y	N/A	N/A	N/A	N/A	N/A	N/A	N/A	N/A	N/A	N/A	N/A	N/A	N/A	N/A	N/A	N/A	N/A	N/A	N/A	N/A	N/A	N/A	N/A	N/A	N/A	N/A	N/A	N/A	N/A	N/A	N/A	N/A	N/A	N/A	N/A	N/A	N/A	N/A	N/A	N/A	N/A	N/A	N/A	N/A
1076	N/A	N/A	'----------------LVMM----L--------D----------------	0.9043191361727654	Y	N/A	N/A	N/A	N/A	N/A	N/A	N/A	N/A	N/A	N/A	N/A	N/A	N/A	N/A	N/A	N/A	N/A	N/A	N/A	N/A	N/A	N/A	N/A	N/A	N/A	N/A	N/A	N/A	N/A	N/A	N/A	N/A	N/A	N/A	N/A	N/A	N/A	N/A	N/A	N/A	N/A	N/A	N/A	N/A
1077	N/A	N/A	'----------------PKPP----A--------T----------------	0.9043191361727654	Y	N/A	N/A	N/A	N/A	N/A	N/A	N/A	N/A	N/A	N/A	N/A	N/A	N/A	N/A	N/A	N/A	N/A	N/A	N/A	N/A	N/A	N/A	N/A	N/A	N/A	N/A	N/A	N/A	N/A	N/A	N/A	N/A	N/A	N/A	N/A	N/A	N/A	N/A	N/A	N/A	N/A	N/A	N/A	N/A
1078	N/A	N/A	'----------------LLAA----P--------L----------------	0.9043191361727654	Y	N/A	N/A	N/A	N/A	N/A	N/A	N/A	N/A	N/A	N/A	N/A	N/A	N/A	N/A	N/A	N/A	N/A	N/A	N/A	N/A	N/A	N/A	N/A	N/A	N/A	N/A	N/A	N/A	N/A	N/A	N/A	N/A	N/A	N/A	N/A	N/A	N/A	N/A	N/A	N/A	N/A	N/A	N/A	N/A
1079	N/A	N/A	'----------------DPTT----D--------Q----------------	0.9043191361727654	Y	N/A	N/A	N/A	N/A	N/A	N/A	N/A	N/A	N/A	N/A	N/A	N/A	N/A	N/A	N/A	N/A	N/A	N/A	N/A	N/A	N/A	N/A	N/A	N/A	N/A	N/A	N/A	N/A	N/A	N/A	N/A	N/A	N/A	N/A	N/A	N/A	N/A	N/A	N/A	N/A	N/A	N/A	N/A	N/A
1080	N/A	N/A	'----------------DAAA----A--------D----------------	0.9043191361727654	Y	N/A	N/A	N/A	N/A	N/A	N/A	N/A	N/A	N/A	N/A	N/A	N/A	N/A	N/A	N/A	N/A	N/A	N/A	N/A	N/A	N/A	N/A	N/A	N/A	N/A	N/A	N/A	N/A	N/A	N/A	N/A	N/A	N/A	N/A	N/A	N/A	N/A	N/A	N/A	N/A	N/A	N/A	N/A	N/A
1081	N/A	N/A	'----------------AGAA----L--------A----------------	0.9043191361727654	Y	N/A	N/A	N/A	N/A	N/A	N/A	N/A	N/A	N/A	N/A	N/A	N/A	N/A	N/A	N/A	N/A	N/A	N/A	N/A	N/A	N/A	N/A	N/A	N/A	N/A	N/A	N/A	N/A	N/A	N/A	N/A	N/A	N/A	N/A	N/A	N/A	N/A	N/A	N/A	N/A	N/A	N/A	N/A	N/A
1082	N/A	N/A	'----------------NDNN----Y--------L----------------	0.9043191361727654	Y	N/A	N/A	N/A	N/A	N/A	N/A	N/A	N/A	N/A	N/A	N/A	N/A	N/A	N/A	N/A	N/A	N/A	N/A	N/A	N/A	N/A	N/A	N/A	N/A	N/A	N/A	N/A	N/A	N/A	N/A	N/A	N/A	N/A	N/A	N/A	N/A	N/A	N/A	N/A	N/A	N/A	N/A	N/A	N/A
1083	N/A	N/A	'----------------EP------A--------G----------------	0.9325134973005398	Y	N/A	N/A	N/A	N/A	N/A	N/A	N/A	N/A	N/A	N/A	N/A	N/A	N/A	N/A	N/A	N/A	N/A	N/A	N/A	N/A	N/A	N/A	N/A	N/A	N/A	N/A	N/A	N/A	N/A	N/A	N/A	N/A	N/A	N/A	N/A	N/A	N/A	N/A	N/A	N/A	N/A	N/A	N/A	N/A
1084	N/A	N/A	'----------------TL------L-----K--PI---------------	0.9107178564287142	Y	N/A	N/A	N/A	N/A	N/A	N/A	N/A	N/A	N/A	N/A	N/A	N/A	N/A	N/A	N/A	N/A	N/A	N/A	N/A	N/A	N/A	N/A	N/A	N/A	N/A	N/A	N/A	N/A	N/A	N/A	N/A	N/A	N/A	N/A	N/A	N/A	N/A	N/A	N/A	N/A	N/A	N/A	N/A	N/A
1085	N/A	N/A	'----------------IASS----D-K--NN-NSNNDD------------	0.8188362327534492	Y	N/A	N/A	N/A	N/A	N/A	N/A	N/A	N/A	N/A	N/A	N/A	N/A	N/A	N/A	N/A	N/A	N/A	N/A	N/A	N/A	N/A	N/A	N/A	N/A	N/A	N/A	N/A	N/A	N/A	N/A	N/A	N/A	N/A	N/A	N/A	N/A	N/A	N/A	N/A	N/A	N/A	N/A	N/A	N/A
1086	N/A	N/A	'----------------WWWW----KWF--AH-TFFFYY------------	0.8055388922215556	Y	N/A	N/A	N/A	N/A	N/A	N/A	N/A	N/A	N/A	N/A	N/A	N/A	N/A	N/A	N/A	N/A	N/A	N/A	N/A	N/A	N/A	N/A	N/A	N/A	N/A	N/A	N/A	N/A	N/A	N/A	N/A	N/A	N/A	N/A	N/A	N/A	N/A	N/A	N/A	N/A	N/A	N/A	N/A	N/A
1087	N/A	N/A	'---------------SPPPP----EPP--MT-TTNTTT------------	0.7758448310337931	Y	N/A	N/A	N/A	N/A	N/A	N/A	N/A	N/A	N/A	N/A	N/A	N/A	N/A	N/A	N/A	N/A	N/A	N/A	N/A	N/A	N/A	N/A	N/A	N/A	N/A	N/A	N/A	N/A	N/A	N/A	N/A	N/A	N/A	N/A	N/A	N/A	N/A	N/A	N/A	N/A	N/A	N/A	N/A	N/A
1088	N/A	N/A	'---------------PVVVV----AQL--AD-ESEAQM------------	0.7758448310337931	Y	N/A	N/A	N/A	N/A	N/A	N/A	N/A	N/A	N/A	N/A	N/A	N/A	N/A	N/A	N/A	N/A	N/A	N/A	N/A	N/A	N/A	N/A	N/A	N/A	N/A	N/A	N/A	N/A	N/A	N/A	N/A	N/A	N/A	N/A	N/A	N/A	N/A	N/A	N/A	N/A	N/A	N/A	N/A	N/A
1089	N/A	N/A	'---------------LPPSS----NE---VS-NDSLFF------------	0.7914417116576683	Y	N/A	N/A	N/A	N/A	N/A	N/A	N/A	N/A	N/A	N/A	N/A	N/A	N/A	N/A	N/A	N/A	N/A	N/A	N/A	N/A	N/A	N/A	N/A	N/A	N/A	N/A	N/A	N/A	N/A	N/A	N/A	N/A	N/A	N/A	N/A	N/A	N/A	N/A	N/A	N/A	N/A	N/A	N/A	N/A
1090	N/A	N/A	'---------------IRNDD----FN---NT-NSYNNN------------	0.7914417116576683	Y	N/A	N/A	N/A	N/A	N/A	N/A	N/A	N/A	N/A	N/A	N/A	N/A	N/A	N/A	N/A	N/A	N/A	N/A	N/A	N/A	N/A	N/A	N/A	N/A	N/A	N/A	N/A	N/A	N/A	N/A	N/A	N/A	N/A	N/A	N/A	N/A	N/A	N/A	N/A	N/A	N/A	N/A	N/A	N/A
1091	N/A	N/A	'---------------MDDAA----FE---EI--LLGFF------------	0.8056388722255547	Y	N/A	N/A	N/A	N/A	N/A	N/A	N/A	N/A	N/A	N/A	N/A	N/A	N/A	N/A	N/A	N/A	N/A	N/A	N/A	N/A	N/A	N/A	N/A	N/A	N/A	N/A	N/A	N/A	N/A	N/A	N/A	N/A	N/A	N/A	N/A	N/A	N/A	N/A	N/A	N/A	N/A	N/A	N/A	N/A
1092	N/A	N/A	'---------------CYYYY----RT---TR--QETTT------------	0.8056388722255547	Y	N/A	N/A	N/A	N/A	N/A	N/A	N/A	N/A	N/A	N/A	N/A	N/A	N/A	N/A	N/A	N/A	N/A	N/A	N/A	N/A	N/A	N/A	N/A	N/A	N/A	N/A	N/A	N/A	N/A	N/A	N/A	N/A	N/A	N/A	N/A	N/A	N/A	N/A	N/A	N/A	N/A	N/A	N/A	N/A
1093	N/A	N/A	'---------------RILLL-------------D----------------	0.8951209758048388	Y	N/A	N/A	N/A	N/A	N/A	N/A	N/A	N/A	N/A	N/A	N/A	N/A	N/A	N/A	N/A	N/A	N/A	N/A	N/A	N/A	N/A	N/A	N/A	N/A	N/A	N/A	N/A	N/A	N/A	N/A	N/A	N/A	N/A	N/A	N/A	N/A	N/A	N/A	N/A	N/A	N/A	N/A	N/A	N/A
1094	N/A	N/A	'---------------TDQEE-------------V----------------	0.8951209758048388	Y	N/A	N/A	N/A	N/A	N/A	N/A	N/A	N/A	N/A	N/A	N/A	N/A	N/A	N/A	N/A	N/A	N/A	N/A	N/A	N/A	N/A	N/A	N/A	N/A	N/A	N/A	N/A	N/A	N/A	N/A	N/A	N/A	N/A	N/A	N/A	N/A	N/A	N/A	N/A	N/A	N/A	N/A	N/A	N/A
1095	N/A	N/A	'---------------LQQRR-------------L----------------	0.8951209758048388	Y	N/A	N/A	N/A	N/A	N/A	N/A	N/A	N/A	N/A	N/A	N/A	N/A	N/A	N/A	N/A	N/A	N/A	N/A	N/A	N/A	N/A	N/A	N/A	N/A	N/A	N/A	N/A	N/A	N/A	N/A	N/A	N/A	N/A	N/A	N/A	N/A	N/A	N/A	N/A	N/A	N/A	N/A	N/A	N/A
1096	N/A	N/A	'---------------CAVVV-------------W----------------	0.8951209758048388	Y	N/A	N/A	N/A	N/A	N/A	N/A	N/A	N/A	N/A	N/A	N/A	N/A	N/A	N/A	N/A	N/A	N/A	N/A	N/A	N/A	N/A	N/A	N/A	N/A	N/A	N/A	N/A	N/A	N/A	N/A	N/A	N/A	N/A	N/A	N/A	N/A	N/A	N/A	N/A	N/A	N/A	N/A	N/A	N/A
1097	N/A	N/A	'---------------RKLIV-------------R----------------	0.8951209758048388	Y	N/A	N/A	N/A	N/A	N/A	N/A	N/A	N/A	N/A	N/A	N/A	N/A	N/A	N/A	N/A	N/A	N/A	N/A	N/A	N/A	N/A	N/A	N/A	N/A	N/A	N/A	N/A	N/A	N/A	N/A	N/A	N/A	N/A	N/A	N/A	N/A	N/A	N/A	N/A	N/A	N/A	N/A	N/A	N/A
1098	N/A	N/A	'---------------TAAAA-------------D----------------	0.8951209758048388	Y	N/A	N/A	N/A	N/A	N/A	N/A	N/A	N/A	N/A	N/A	N/A	N/A	N/A	N/A	N/A	N/A	N/A	N/A	N/A	N/A	N/A	N/A	N/A	N/A	N/A	N/A	N/A	N/A	N/A	N/A	N/A	N/A	N/A	N/A	N/A	N/A	N/A	N/A	N/A	N/A	N/A	N/A	N/A	N/A
1099	N/A	N/A	'---------------TNNNN-------------P----------------	0.8951209758048388	Y	N/A	N/A	N/A	N/A	N/A	N/A	N/A	N/A	N/A	N/A	N/A	N/A	N/A	N/A	N/A	N/A	N/A	N/A	N/A	N/A	N/A	N/A	N/A	N/A	N/A	N/A	N/A	N/A	N/A	N/A	N/A	N/A	N/A	N/A	N/A	N/A	N/A	N/A	N/A	N/A	N/A	N/A	N/A	N/A
1100	N/A	N/A	'---------------TLPAA----Q--------L----------------	0.8746250749850029	Y	N/A	N/A	N/A	N/A	N/A	N/A	N/A	N/A	N/A	N/A	N/A	N/A	N/A	N/A	N/A	N/A	N/A	N/A	N/A	N/A	N/A	N/A	N/A	N/A	N/A	N/A	N/A	N/A	N/A	N/A	N/A	N/A	N/A	N/A	N/A	N/A	N/A	N/A	N/A	N/A	N/A	N/A	N/A	N/A
1101	N/A	N/A	'---------------QASSS----E--------D----------------	0.8746250749850029	Y	N/A	N/A	N/A	N/A	N/A	N/A	N/A	N/A	N/A	N/A	N/A	N/A	N/A	N/A	N/A	N/A	N/A	N/A	N/A	N/A	N/A	N/A	N/A	N/A	N/A	N/A	N/A	N/A	N/A	N/A	N/A	N/A	N/A	N/A	N/A	N/A	N/A	N/A	N/A	N/A	N/A	N/A	N/A	N/A
1102	N/A	N/A	'---------------ATAAA----F--------N----------------	0.8746250749850029	Y	N/A	N/A	N/A	N/A	N/A	N/A	N/A	N/A	N/A	N/A	N/A	N/A	N/A	N/A	N/A	N/A	N/A	N/A	N/A	N/A	N/A	N/A	N/A	N/A	N/A	N/A	N/A	N/A	N/A	N/A	N/A	N/A	N/A	N/A	N/A	N/A	N/A	N/A	N/A	N/A	N/A	N/A	N/A	N/A
1103	N/A	N/A	'---------------MYFFF----D--------S----------------	0.8746250749850029	Y	N/A	N/A	N/A	N/A	N/A	N/A	N/A	N/A	N/A	N/A	N/A	N/A	N/A	N/A	N/A	N/A	N/A	N/A	N/A	N/A	N/A	N/A	N/A	N/A	N/A	N/A	N/A	N/A	N/A	N/A	N/A	N/A	N/A	N/A	N/A	N/A	N/A	N/A	N/A	N/A	N/A	N/A	N/A	N/A
1104	N/A	N/A	'---------------YRRRR----F--------T----------------	0.8746250749850029	Y	N/A	N/A	N/A	N/A	N/A	N/A	N/A	N/A	N/A	N/A	N/A	N/A	N/A	N/A	N/A	N/A	N/A	N/A	N/A	N/A	N/A	N/A	N/A	N/A	N/A	N/A	N/A	N/A	N/A	N/A	N/A	N/A	N/A	N/A	N/A	N/A	N/A	N/A	N/A	N/A	N/A	N/A	N/A	N/A
1105	N/A	N/A	'---------------ACCCC----A--------L----------------	0.8746250749850029	Y	N/A	N/A	N/A	N/A	N/A	N/A	N/A	N/A	N/A	N/A	N/A	N/A	N/A	N/A	N/A	N/A	N/A	N/A	N/A	N/A	N/A	N/A	N/A	N/A	N/A	N/A	N/A	N/A	N/A	N/A	N/A	N/A	N/A	N/A	N/A	N/A	N/A	N/A	N/A	N/A	N/A	N/A	N/A	N/A
1106	N/A	N/A	'---------------AILLL----S-D-----NNNNNN------------	0.8069386122775444	Y	N/A	N/A	N/A	N/A	N/A	N/A	N/A	N/A	N/A	N/A	N/A	N/A	N/A	N/A	N/A	N/A	N/A	N/A	N/A	N/A	N/A	N/A	N/A	N/A	N/A	N/A	N/A	N/A	N/A	N/A	N/A	N/A	N/A	N/A	N/A	N/A	N/A	N/A	N/A	N/A	N/A	N/A	N/A	N/A
1107	N/A	N/A	'------------DD-GDDEE----AAGR----EDGGGG------------	0.7309538092381523	Y	N/A	N/A	N/A	N/A	N/A	N/A	N/A	N/A	N/A	N/A	N/A	N/A	N/A	N/A	N/A	N/A	N/A	N/A	N/A	N/A	N/A	N/A	N/A	N/A	N/A	N/A	N/A	N/A	N/A	N/A	N/A	N/A	N/A	N/A	N/A	N/A	N/A	N/A	N/A	N/A	N/A	N/A	N/A	N/A
1108	N/A	N/A	'------------TF-HGAAA----CTSP----TNTSSS------------	0.7309538092381523	Y	N/A	N/A	N/A	N/A	N/A	N/A	N/A	N/A	N/A	N/A	N/A	N/A	N/A	N/A	N/A	N/A	N/A	N/A	N/A	N/A	N/A	N/A	N/A	N/A	N/A	N/A	N/A	N/A	N/A	N/A	N/A	N/A	N/A	N/A	N/A	N/A	N/A	N/A	N/A	N/A	N/A	N/A	N/A	N/A
1109	N/A	N/A	'------------NF-SPPPP----LLWP----LF-VLL------------	0.7429514097180563	Y	N/A	N/A	N/A	N/A	N/A	N/A	N/A	N/A	N/A	N/A	N/A	N/A	N/A	N/A	N/A	N/A	N/A	N/A	N/A	N/A	N/A	N/A	N/A	N/A	N/A	N/A	N/A	N/A	N/A	N/A	N/A	N/A	N/A	N/A	N/A	N/A	N/A	N/A	N/A	N/A	N/A	N/A	N/A	N/A
1110	N/A	N/A	'------------FF-LLLLL----KHGK--D-QT-EYY------------	0.7331533693261347	Y	N/A	N/A	N/A	N/A	N/A	N/A	N/A	N/A	N/A	N/A	N/A	N/A	N/A	N/A	N/A	N/A	N/A	N/A	N/A	N/A	N/A	N/A	N/A	N/A	N/A	N/A	N/A	N/A	N/A	N/A	N/A	N/A	N/A	N/A	N/A	N/A	N/A	N/A	N/A	N/A	N/A	N/A	N/A	N/A
1111	N/A	N/A	'----------K-VF-QLLLL----QNNG--F-NL-ALL------------	0.7104579084183162	Y	N/A	N/A	N/A	N/A	N/A	N/A	N/A	N/A	N/A	N/A	N/A	N/A	N/A	N/A	N/A	N/A	N/A	N/A	N/A	N/A	N/A	N/A	N/A	N/A	N/A	N/A	N/A	N/A	N/A	N/A	N/A	N/A	N/A	N/A	N/A	N/A	N/A	N/A	N/A	N/A	N/A	N/A	N/A	N/A
1112	N/A	N/A	'----------Q-MR-LDDDD----DRLL--L-ITKDDD------------	0.6984603079384123	Y	N/A	N/A	N/A	N/A	N/A	N/A	N/A	N/A	N/A	N/A	N/A	N/A	N/A	N/A	N/A	N/A	N/A	N/A	N/A	N/A	N/A	N/A	N/A	N/A	N/A	N/A	N/A	N/A	N/A	N/A	N/A	N/A	N/A	N/A	N/A	N/A	N/A	N/A	N/A	N/A	N/A	N/A	N/A	N/A
1113	N/A	N/A	'----------L-SK-SYYFF----FTTS-TR-MGGGGG------------	0.6904619076184763	Y	N/A	N/A	N/A	N/A	N/A	N/A	N/A	N/A	N/A	N/A	N/A	N/A	N/A	N/A	N/A	N/A	N/A	N/A	N/A	N/A	N/A	N/A	N/A	N/A	N/A	N/A	N/A	N/A	N/A	N/A	N/A	N/A	N/A	N/A	N/A	N/A	N/A	N/A	N/A	N/A	N/A	N/A	N/A	N/A
1114	N/A	N/A	'----------P-YY-SETSS---INGDN-NN--T----------------	0.730853829234153	Y	N/A	N/A	N/A	N/A	N/A	N/A	N/A	N/A	N/A	N/A	N/A	N/A	N/A	N/A	N/A	N/A	N/A	N/A	N/A	N/A	N/A	N/A	N/A	N/A	N/A	N/A	N/A	N/A	N/A	N/A	N/A	N/A	N/A	N/A	N/A	N/A	N/A	N/A	N/A	N/A	N/A	N/A	N/A	N/A
1115	N/A	N/A	'----------N-NN-NSDDD---VENES-YK-NFFLRR------------	0.6787642471505698	Y	N/A	N/A	N/A	N/A	N/A	N/A	N/A	N/A	N/A	N/A	N/A	N/A	N/A	N/A	N/A	N/A	N/A	N/A	N/A	N/A	N/A	N/A	N/A	N/A	N/A	N/A	N/A	N/A	N/A	N/A	N/A	N/A	N/A	N/A	N/A	N/A	N/A	N/A	N/A	N/A	N/A	N/A	N/A	N/A
1116	N/A	N/A	'----------I-FI-PSSAA---ESPNENST-TDDVTT------------	0.6707658468306339	Y	N/A	N/A	N/A	N/A	N/A	N/A	N/A	N/A	N/A	N/A	N/A	N/A	N/A	N/A	N/A	N/A	N/A	N/A	N/A	N/A	N/A	N/A	N/A	N/A	N/A	N/A	N/A	N/A	N/A	N/A	N/A	N/A	N/A	N/A	N/A	N/A	N/A	N/A	N/A	N/A	N/A	N/A	N/A	N/A
1117	N/A	N/A	'----------S-TS-LTTTT---FYYWWGSW-VWWWWW------------	0.6707658468306339	Y	N/A	N/A	N/A	N/A	N/A	N/A	N/A	N/A	N/A	N/A	N/A	N/A	N/A	N/A	N/A	N/A	N/A	N/A	N/A	N/A	N/A	N/A	N/A	N/A	N/A	N/A	N/A	N/A	N/A	N/A	N/A	N/A	N/A	N/A	N/A	N/A	N/A	N/A	N/A	N/A	N/A	N/A	N/A	N/A
1118	N/A	N/A	'----------Y-PF-LGPFF---NN---THE-E--ENN------------	0.7400519896020794	Y	N/A	N/A	N/A	N/A	N/A	N/A	N/A	N/A	N/A	N/A	N/A	N/A	N/A	N/A	N/A	N/A	N/A	N/A	N/A	N/A	N/A	N/A	N/A	N/A	N/A	N/A	N/A	N/A	N/A	N/A	N/A	N/A	N/A	N/A	N/A	N/A	N/A	N/A	N/A	N/A	N/A	N/A	N/A	N/A
1119	N/A	N/A	'----------P-LL-QDGDDV--ND---DGS-D--SNN------------	0.7080583883223355	Y	N/A	N/A	N/A	N/A	N/A	N/A	N/A	N/A	N/A	N/A	N/A	N/A	N/A	N/A	N/A	N/A	N/A	N/A	N/A	N/A	N/A	N/A	N/A	N/A	N/A	N/A	N/A	N/A	N/A	N/A	N/A	N/A	N/A	N/A	N/A	N/A	N/A	N/A	N/A	N/A	N/A	N/A	N/A	N/A
1120	N/A	N/A	'----------EKRN-FYYYYV--TS---PKSNE--LSS------------	0.6740651869626074	Y	N/A	N/A	N/A	N/A	N/A	N/A	N/A	N/A	N/A	N/A	N/A	N/A	N/A	N/A	N/A	N/A	N/A	N/A	N/A	N/A	N/A	N/A	N/A	N/A	N/A	N/A	N/A	N/A	N/A	N/A	N/A	N/A	N/A	N/A	N/A	N/A	N/A	N/A	N/A	N/A	N/A	N/A	N/A	N/A
1121	N/A	N/A	'----------SPPG-PTSGGP--QS--YHCACEHEDEE------------	0.6336732653469306	Y	N/A	N/A	N/A	N/A	N/A	N/A	N/A	N/A	N/A	N/A	N/A	N/A	N/A	N/A	N/A	N/A	N/A	N/A	N/A	N/A	N/A	N/A	N/A	N/A	N/A	N/A	N/A	N/A	N/A	N/A	N/A	N/A	N/A	N/A	N/A	N/A	N/A	N/A	N/A	N/A	N/A	N/A	N/A	N/A
1122	N/A	N/A	'----------LLYY-LKKKKG--VH-DDKDTTEEELEE------------	0.6180763847230555	Y	N/A	N/A	N/A	N/A	N/A	N/A	N/A	N/A	N/A	N/A	N/A	N/A	N/A	N/A	N/A	N/A	N/A	N/A	N/A	N/A	N/A	N/A	N/A	N/A	N/A	N/A	N/A	N/A	N/A	N/A	N/A	N/A	N/A	N/A	N/A	N/A	N/A	N/A	N/A	N/A	N/A	N/A	N/A	N/A
1123	N/A	N/A	'----------SPYY-FEEDDT--DYYYFAFLLFYYYFF-----------F	0.5859828034393123	Y	N/A	N/A	N/A	N/A	N/A	N/A	N/A	N/A	N/A	N/A	N/A	N/A	N/A	N/A	N/A	N/A	N/A	N/A	N/A	N/A	N/A	N/A	N/A	N/A	N/A	N/A	N/A	N/A	N/A	N/A	N/A	N/A	N/A	N/A	N/A	N/A	N/A	N/A	N/A	N/A	N/A	N/A	N/A	N/A
1124	N/A	N/A	'----------LNQR-PTTTTT--WN---D--LR----------------I	0.6989602079584083	Y	N/A	N/A	N/A	N/A	N/A	N/A	N/A	N/A	N/A	N/A	N/A	N/A	N/A	N/A	N/A	N/A	N/A	N/A	N/A	N/A	N/A	N/A	N/A	N/A	N/A	N/A	N/A	N/A	N/A	N/A	N/A	N/A	N/A	N/A	N/A	N/A	N/A	N/A	N/A	N/A	N/A	N/A	N/A	N/A
1125	N/A	N/A	'----------HVVP-LSSSSC--RT---NL-NS----------------T	0.6909618076384723	Y	N/A	N/A	N/A	N/A	N/A	N/A	N/A	N/A	N/A	N/A	N/A	N/A	N/A	N/A	N/A	N/A	N/A	N/A	N/A	N/A	N/A	N/A	N/A	N/A	N/A	N/A	N/A	N/A	N/A	N/A	N/A	N/A	N/A	N/A	N/A	N/A	N/A	N/A	N/A	N/A	N/A	N/A	N/A	N/A
1126	2.32	7.076E-1	'TIFFDLIVV-YTDDTIPPPPG--ET---LF-LK----------------G	0.44811037792441505	N	1E0	1E0	1E0	1E0	1E0	1E0	3.03	1.44	3.28	3.23	2.05	2.49	2.27	1.90	3.28	2.40	2.37	1.55	2.79	1.92	3.89	2.11	2.12	1.75	3.38	2.08	3.831E-1	9.904E-1	2.979E-1	3.128E-1	8.376E-1	6.208E-1	7.306E-1	8.956E-1	2.985E-1	6.667E-1	6.849E-1	9.804E-1	4.778E-1	8.888E-1	1.595E-1	8.107E-1	8.027E-1	9.428E-1
1127	2.76	4.937E-1	'NNNDPDGDDNVYDGENWWWWD--WP-H-SF-SK------N---------E	0.3648270345930813	N	1E0	1E0	1E0	1E0	1E0	1E0	4.06	3.39	2.31	2.61	3.44	2.27	2.41	4.88	2.74	4.70	3.03	1.27	3.42	1.96	3.38	1.85	2.16	4.76	2.77	2.26	1.339E-1	2.662E-1	7.131E-1	5.608E-1	2.539E-1	7.307E-1	6.629E-1	5.982E-2	5.005E-1	7.056E-2	3.833E-1	9.98E-1	2.59E-1	8.747E-1	2.697E-1	9.14E-1	7.847E-1	6.67E-2
1128	2.30	7.172E-1	'PPPQTPKPPGEPATKRNRRRH--TVINISLASVIILLL-Y---------I	0.27544491101779633	N	1E0	1E0	1E0	1E0	1E0	1E0	2.61	1.87	3.50	3.45	2.28	2.66	1.77	2.30	2.44	2.40	1.99	1.29	2.23	1.62	3.15	2.16	2.24	2.30	3.54	2.39	5.628E-1	9.067E-1	2.378E-1	2.511E-1	7.282E-1	5.392E-1	9.37E-1	7.188E-1	6.45E-1	6.66E-1	8.618E-1	9.976E-1	7.518E-1	9.693E-1	3.403E-1	7.881E-1	7.459E-1	7.155E-1
1129	2.74	5.001E-1	'DSENNLDLETQKEDPLTITTEV-WQRRHESDDPNNSNS-T--TEEPI--E	0.15316936612677462	N	1E0	1E0	1E0	1E0	1E0	1E0	3.26	2.42	2.25	2.16	3.07	3.43	1.96	2.85	2.65	3.04	2.40	1.29	3.32	1.51	3.14	2.53	2.41	2.83	4.55	2.85	3.038E-1	6.561E-1	7.44E-1	7.84E-1	3.675E-1	2.555E-1	8.751E-1	4.519E-1	5.418E-1	3.772E-1	6.678E-1	9.976E-1	2.844E-1	9.842E-1	3.423E-1	6.004E-1	6.606E-1	4.617E-1
1130	3.45	2.493E-1	'DDDDSDGGNDDMDDSKAPPPGE-NTENNMLYADNNDDD-D--DGGGG--D	0.15316936612677462	N	1E0	1E0	1E0	9.996E-1	1E0	9.894E-1	3.70	3.94	1.66	2.78	4.09	2.46	3.21	5.19	3.06	4.52	2.95	1.62	4.37	2.54	3.50	2.17	3.40	5.50	4.49	4.28	1.929E-1	1.507E-1	9.612E-1	4.824E-1	1.3E-1	6.363E-1	3.176E-1	4.438E-2	3.711E-1	8.457E-2	4.125E-1	9.695E-1	9.797E-2	5.975E-1	2.369E-1	7.836E-1	2.626E-1	3.365E-2
1131	3.22	3.166E-1	'PPPSTPQVIPKLNHSDQQQQDT-SLTSEAPAYPEKPPP-T--TTTSTQ-N	0.13247350529894017	N	1E0	1E0	1E0	1E0	1E0	1E0	3.22	2.38	3.98	3.70	3.84	3.21	2.09	3.89	3.61	4.06	2.90	1.17	2.49	1.60	4.60	2.25	2.05	3.38	5.12	3.13	3.154E-1	6.751E-1	1.453E-1	1.941E-1	1.673E-1	3.178E-1	8.174E-1	1.592E-1	2.124E-1	1.343E-1	4.31E-1	9.994E-1	6.227E-1	9.734E-1	7.819E-2	7.415E-1	8.383E-1	2.692E-1
1132	3.41	2.608E-1	'SHTNGSESRNDPPPSTDDDDVG-STESTEDEDADTEVV-D-NGDDDDE-P	0.11147770445910815	N	1E0	1E0	1E0	9.982E-1	1E0	1E0	3.54	2.75	2.09	2.70	4.55	2.73	2.64	4.72	3.35	4.85	3.48	1.43	3.47	2.32	3.66	1.88	1.99	4.14	5.59	3.67	2.288E-1	4.977E-1	8.204E-1	5.208E-1	8.203E-2	5.064E-1	5.482E-1	6.916E-2	2.778E-1	6.129E-2	2.42E-1	9.917E-1	2.452E-1	7.076E-1	2.026E-1	9.016E-1	8.615E-1	1.235E-1
1133	2.71	5.135E-1	'DDDDNNSNNNYAYFSFCCCCAV-NPNNHYIHYYNNNNN-T-N-DDSIG-S	0.13087382523495297	N	1E0	1E0	1E0	1E0	1E0	1E0	4.10	1.81	3.50	4.10	2.72	2.35	2.22	2.71	3.62	3.39	3.41	1.04	5.40	2.10	4.18	1.77	2.02	2.40	3.88	2.40	1.29E-1	9.243E-1	2.37E-1	1.281E-1	5.122E-1	6.929E-1	7.593E-1	5.149E-1	2.108E-1	2.661E-1	2.615E-1	9.999E-1	3.667E-2	8.15E-1	1.19E-1	9.364E-1	8.476E-1	6.681E-1
1134	2.69	5.24E-1	'TTTRYLFFFVIYIIFWFFFFAR-WLFWWIFFYFFFYYY-L-S-IIIVI-P	0.13087382523495297	N	1E0	1E0	1E0	1E0	1E0	9.998E-1	4.68	2.35	5.94	5.68	1.06	3.32	2.67	1.52	5.04	2.30	2.66	2.79	6.42	2.58	5.53	2.57	2.72	2.61	2.91	2.41	7.243E-2	6.925E-1	2.293E-2	2.867E-2	9.999E-1	2.857E-1	5.363E-1	9.832E-1	5.099E-2	7.197E-1	5.366E-1	4.799E-1	1.532E-2	5.771E-1	3.275E-2	5.806E-1	5.12E-1	5.616E-1
1135	2.85	4.517E-1	'FFYYATTTTTCYCCWYWWWWAD-AYYYFFIAAYYYLFF-V-G----AI-C	0.18246350729854025	N	1E0	1E0	1E0	1E0	1E0	1E0	5.10	2.09	8.37	7.13	1.69	2.79	3.25	2.49	7.04	3.50	3.66	2.92	8.32	2.39	8.49	1.64	2.09	2.72	2.76	2.40	4.844E-2	8.168E-1	3.699E-3	8.81E-3	9.565E-1	4.794E-1	3.051E-1	6.197E-1	9.429E-3	2.37E-1	2.024E-1	4.257E-1	3.832E-3	6.742E-1	3.412E-3	9.652E-1	8.207E-1	5.104E-1
1136	2.30	7.197E-1	'VQQQQALLMISTSSEKPPPPVV-FPYS-INIHYFILII-M-V----TD-S	0.19856028794241146	N	1E0	1E0	1E0	1E0	1E0	1E0	2.94	1.72	4.85	4.27	2.31	2.98	2.02	1.72	4.06	2.22	2.27	1.51	2.99	1.41	5.08	2.28	2.23	1.75	3.88	2.36	4.179E-1	9.484E-1	6.16E-2	1.083E-1	7.121E-1	3.988E-1	8.494E-1	9.491E-1	1.342E-1	7.596E-1	7.349E-1	9.842E-1	3.951E-1	9.928E-1	4.915E-2	7.272E-1	7.507E-1	9.419E-1
1137	2.88	4.393E-1	'NYYYLSNNNARLSMSLVVLLLK-DHLEKKKKKLLVKKK-R-L----VV-L	0.18246350729854025	N	1E0	1E0	1E0	1E0	1E0	1E0	3.69	2.95	3.72	4.11	2.00	3.62	1.84	1.80	2.36	1.76	2.27	1.82	7.70	1.69	2.82	2.57	3.09	2.95	3.46	3.06	1.945E-1	4.107E-1	1.888E-1	1.27E-1	8.558E-1	2.103E-1	9.168E-1	9.276E-1	6.875E-1	9.389E-1	7.307E-1	9.214E-1	5.85E-3	9.568E-1	4.677E-1	5.804E-1	3.596E-1	4.128E-1
1138	3.91	1.561E-1	'SSDEGFDQDDPNNEDPDHDDQN-EPEDNPRPNEDPNNN-Q-E----EP-N	0.18246350729854025	N	9.803E-1	1E0	1E0	1E0	1E0	9.745E-1	4.82	5.20	1.94	2.32	5.67	3.63	3.15	7.35	3.15	6.75	4.08	1.54	3.91	2.23	3.91	2.80	3.42	7.20	5.11	4.22	6.297E-2	4.398E-2	8.813E-1	7.071E-1	2.887E-2	2.069E-1	3.376E-1	7.507E-3	3.403E-1	1.179E-2	1.316E-1	9.809E-1	1.558E-1	7.517E-1	1.565E-1	4.746E-1	2.592E-1	8.384E-3
1139	N/A	N/A	'------------------------K-------------------------	0.9795040991801639	Y	N/A	N/A	N/A	N/A	N/A	N/A	N/A	N/A	N/A	N/A	N/A	N/A	N/A	N/A	N/A	N/A	N/A	N/A	N/A	N/A	N/A	N/A	N/A	N/A	N/A	N/A	N/A	N/A	N/A	N/A	N/A	N/A	N/A	N/A	N/A	N/A	N/A	N/A	N/A	N/A	N/A	N/A	N/A	N/A
1140	N/A	N/A	'------------------------D-------------------------	0.9795040991801639	Y	N/A	N/A	N/A	N/A	N/A	N/A	N/A	N/A	N/A	N/A	N/A	N/A	N/A	N/A	N/A	N/A	N/A	N/A	N/A	N/A	N/A	N/A	N/A	N/A	N/A	N/A	N/A	N/A	N/A	N/A	N/A	N/A	N/A	N/A	N/A	N/A	N/A	N/A	N/A	N/A	N/A	N/A	N/A	N/A
1141	N/A	N/A	'------------------------C-------------------------	0.9795040991801639	Y	N/A	N/A	N/A	N/A	N/A	N/A	N/A	N/A	N/A	N/A	N/A	N/A	N/A	N/A	N/A	N/A	N/A	N/A	N/A	N/A	N/A	N/A	N/A	N/A	N/A	N/A	N/A	N/A	N/A	N/A	N/A	N/A	N/A	N/A	N/A	N/A	N/A	N/A	N/A	N/A	N/A	N/A	N/A	N/A
1142	N/A	N/A	'------------------------H-------------------------	0.9795040991801639	Y	N/A	N/A	N/A	N/A	N/A	N/A	N/A	N/A	N/A	N/A	N/A	N/A	N/A	N/A	N/A	N/A	N/A	N/A	N/A	N/A	N/A	N/A	N/A	N/A	N/A	N/A	N/A	N/A	N/A	N/A	N/A	N/A	N/A	N/A	N/A	N/A	N/A	N/A	N/A	N/A	N/A	N/A	N/A	N/A
1143	N/A	N/A	'------------------------L-------------------------	0.9795040991801639	Y	N/A	N/A	N/A	N/A	N/A	N/A	N/A	N/A	N/A	N/A	N/A	N/A	N/A	N/A	N/A	N/A	N/A	N/A	N/A	N/A	N/A	N/A	N/A	N/A	N/A	N/A	N/A	N/A	N/A	N/A	N/A	N/A	N/A	N/A	N/A	N/A	N/A	N/A	N/A	N/A	N/A	N/A	N/A	N/A
1144	N/A	N/A	'------------------------T-------------------------	0.9795040991801639	Y	N/A	N/A	N/A	N/A	N/A	N/A	N/A	N/A	N/A	N/A	N/A	N/A	N/A	N/A	N/A	N/A	N/A	N/A	N/A	N/A	N/A	N/A	N/A	N/A	N/A	N/A	N/A	N/A	N/A	N/A	N/A	N/A	N/A	N/A	N/A	N/A	N/A	N/A	N/A	N/A	N/A	N/A	N/A	N/A
1145	N/A	N/A	'------------------------K-------------------------	0.9795040991801639	Y	N/A	N/A	N/A	N/A	N/A	N/A	N/A	N/A	N/A	N/A	N/A	N/A	N/A	N/A	N/A	N/A	N/A	N/A	N/A	N/A	N/A	N/A	N/A	N/A	N/A	N/A	N/A	N/A	N/A	N/A	N/A	N/A	N/A	N/A	N/A	N/A	N/A	N/A	N/A	N/A	N/A	N/A	N/A	N/A
1146	N/A	N/A	'------------------------F-------------------------	0.9795040991801639	Y	N/A	N/A	N/A	N/A	N/A	N/A	N/A	N/A	N/A	N/A	N/A	N/A	N/A	N/A	N/A	N/A	N/A	N/A	N/A	N/A	N/A	N/A	N/A	N/A	N/A	N/A	N/A	N/A	N/A	N/A	N/A	N/A	N/A	N/A	N/A	N/A	N/A	N/A	N/A	N/A	N/A	N/A	N/A	N/A
1147	N/A	N/A	'------------------------L-------------------------	0.9795040991801639	Y	N/A	N/A	N/A	N/A	N/A	N/A	N/A	N/A	N/A	N/A	N/A	N/A	N/A	N/A	N/A	N/A	N/A	N/A	N/A	N/A	N/A	N/A	N/A	N/A	N/A	N/A	N/A	N/A	N/A	N/A	N/A	N/A	N/A	N/A	N/A	N/A	N/A	N/A	N/A	N/A	N/A	N/A	N/A	N/A
1148	N/A	N/A	'------------------------P-------------------------	0.9795040991801639	Y	N/A	N/A	N/A	N/A	N/A	N/A	N/A	N/A	N/A	N/A	N/A	N/A	N/A	N/A	N/A	N/A	N/A	N/A	N/A	N/A	N/A	N/A	N/A	N/A	N/A	N/A	N/A	N/A	N/A	N/A	N/A	N/A	N/A	N/A	N/A	N/A	N/A	N/A	N/A	N/A	N/A	N/A	N/A	N/A
1149	N/A	N/A	'------------------------P-------------------------	0.9795040991801639	Y	N/A	N/A	N/A	N/A	N/A	N/A	N/A	N/A	N/A	N/A	N/A	N/A	N/A	N/A	N/A	N/A	N/A	N/A	N/A	N/A	N/A	N/A	N/A	N/A	N/A	N/A	N/A	N/A	N/A	N/A	N/A	N/A	N/A	N/A	N/A	N/A	N/A	N/A	N/A	N/A	N/A	N/A	N/A	N/A
1150	N/A	N/A	'------------------------C-------------------------	0.9795040991801639	Y	N/A	N/A	N/A	N/A	N/A	N/A	N/A	N/A	N/A	N/A	N/A	N/A	N/A	N/A	N/A	N/A	N/A	N/A	N/A	N/A	N/A	N/A	N/A	N/A	N/A	N/A	N/A	N/A	N/A	N/A	N/A	N/A	N/A	N/A	N/A	N/A	N/A	N/A	N/A	N/A	N/A	N/A	N/A	N/A
1151	N/A	N/A	'------------------------D-------------------------	0.9795040991801639	Y	N/A	N/A	N/A	N/A	N/A	N/A	N/A	N/A	N/A	N/A	N/A	N/A	N/A	N/A	N/A	N/A	N/A	N/A	N/A	N/A	N/A	N/A	N/A	N/A	N/A	N/A	N/A	N/A	N/A	N/A	N/A	N/A	N/A	N/A	N/A	N/A	N/A	N/A	N/A	N/A	N/A	N/A	N/A	N/A
1152	N/A	N/A	'------------------------G-------------------------	0.9795040991801639	Y	N/A	N/A	N/A	N/A	N/A	N/A	N/A	N/A	N/A	N/A	N/A	N/A	N/A	N/A	N/A	N/A	N/A	N/A	N/A	N/A	N/A	N/A	N/A	N/A	N/A	N/A	N/A	N/A	N/A	N/A	N/A	N/A	N/A	N/A	N/A	N/A	N/A	N/A	N/A	N/A	N/A	N/A	N/A	N/A
1153	N/A	N/A	'------------------------T-------------------------	0.9795040991801639	Y	N/A	N/A	N/A	N/A	N/A	N/A	N/A	N/A	N/A	N/A	N/A	N/A	N/A	N/A	N/A	N/A	N/A	N/A	N/A	N/A	N/A	N/A	N/A	N/A	N/A	N/A	N/A	N/A	N/A	N/A	N/A	N/A	N/A	N/A	N/A	N/A	N/A	N/A	N/A	N/A	N/A	N/A	N/A	N/A
1154	N/A	N/A	'------------------------Q-------------------------	0.9795040991801639	Y	N/A	N/A	N/A	N/A	N/A	N/A	N/A	N/A	N/A	N/A	N/A	N/A	N/A	N/A	N/A	N/A	N/A	N/A	N/A	N/A	N/A	N/A	N/A	N/A	N/A	N/A	N/A	N/A	N/A	N/A	N/A	N/A	N/A	N/A	N/A	N/A	N/A	N/A	N/A	N/A	N/A	N/A	N/A	N/A
1155	N/A	N/A	'------------------------W-------------------------	0.9795040991801639	Y	N/A	N/A	N/A	N/A	N/A	N/A	N/A	N/A	N/A	N/A	N/A	N/A	N/A	N/A	N/A	N/A	N/A	N/A	N/A	N/A	N/A	N/A	N/A	N/A	N/A	N/A	N/A	N/A	N/A	N/A	N/A	N/A	N/A	N/A	N/A	N/A	N/A	N/A	N/A	N/A	N/A	N/A	N/A	N/A
1156	N/A	N/A	'------------------------C-------------------------	0.9795040991801639	Y	N/A	N/A	N/A	N/A	N/A	N/A	N/A	N/A	N/A	N/A	N/A	N/A	N/A	N/A	N/A	N/A	N/A	N/A	N/A	N/A	N/A	N/A	N/A	N/A	N/A	N/A	N/A	N/A	N/A	N/A	N/A	N/A	N/A	N/A	N/A	N/A	N/A	N/A	N/A	N/A	N/A	N/A	N/A	N/A
1157	N/A	N/A	'------------------------D-------------------------	0.9795040991801639	Y	N/A	N/A	N/A	N/A	N/A	N/A	N/A	N/A	N/A	N/A	N/A	N/A	N/A	N/A	N/A	N/A	N/A	N/A	N/A	N/A	N/A	N/A	N/A	N/A	N/A	N/A	N/A	N/A	N/A	N/A	N/A	N/A	N/A	N/A	N/A	N/A	N/A	N/A	N/A	N/A	N/A	N/A	N/A	N/A
1158	N/A	N/A	'------------------------E-------------------------	0.9795040991801639	Y	N/A	N/A	N/A	N/A	N/A	N/A	N/A	N/A	N/A	N/A	N/A	N/A	N/A	N/A	N/A	N/A	N/A	N/A	N/A	N/A	N/A	N/A	N/A	N/A	N/A	N/A	N/A	N/A	N/A	N/A	N/A	N/A	N/A	N/A	N/A	N/A	N/A	N/A	N/A	N/A	N/A	N/A	N/A	N/A
1159	N/A	N/A	'------------------------D-------------------------	0.9795040991801639	Y	N/A	N/A	N/A	N/A	N/A	N/A	N/A	N/A	N/A	N/A	N/A	N/A	N/A	N/A	N/A	N/A	N/A	N/A	N/A	N/A	N/A	N/A	N/A	N/A	N/A	N/A	N/A	N/A	N/A	N/A	N/A	N/A	N/A	N/A	N/A	N/A	N/A	N/A	N/A	N/A	N/A	N/A	N/A	N/A
1160	N/A	N/A	'------------------------V-------------------------	0.9795040991801639	Y	N/A	N/A	N/A	N/A	N/A	N/A	N/A	N/A	N/A	N/A	N/A	N/A	N/A	N/A	N/A	N/A	N/A	N/A	N/A	N/A	N/A	N/A	N/A	N/A	N/A	N/A	N/A	N/A	N/A	N/A	N/A	N/A	N/A	N/A	N/A	N/A	N/A	N/A	N/A	N/A	N/A	N/A	N/A	N/A
1161	N/A	N/A	'------------------------I-------------------------	0.9795040991801639	Y	N/A	N/A	N/A	N/A	N/A	N/A	N/A	N/A	N/A	N/A	N/A	N/A	N/A	N/A	N/A	N/A	N/A	N/A	N/A	N/A	N/A	N/A	N/A	N/A	N/A	N/A	N/A	N/A	N/A	N/A	N/A	N/A	N/A	N/A	N/A	N/A	N/A	N/A	N/A	N/A	N/A	N/A	N/A	N/A
1162	N/A	N/A	'------------------------F-------------------------	0.9795040991801639	Y	N/A	N/A	N/A	N/A	N/A	N/A	N/A	N/A	N/A	N/A	N/A	N/A	N/A	N/A	N/A	N/A	N/A	N/A	N/A	N/A	N/A	N/A	N/A	N/A	N/A	N/A	N/A	N/A	N/A	N/A	N/A	N/A	N/A	N/A	N/A	N/A	N/A	N/A	N/A	N/A	N/A	N/A	N/A	N/A
1163	N/A	N/A	'------------------------I-------------------------	0.9795040991801639	Y	N/A	N/A	N/A	N/A	N/A	N/A	N/A	N/A	N/A	N/A	N/A	N/A	N/A	N/A	N/A	N/A	N/A	N/A	N/A	N/A	N/A	N/A	N/A	N/A	N/A	N/A	N/A	N/A	N/A	N/A	N/A	N/A	N/A	N/A	N/A	N/A	N/A	N/A	N/A	N/A	N/A	N/A	N/A	N/A
1164	N/A	N/A	'------------------------E-------------------------	0.9795040991801639	Y	N/A	N/A	N/A	N/A	N/A	N/A	N/A	N/A	N/A	N/A	N/A	N/A	N/A	N/A	N/A	N/A	N/A	N/A	N/A	N/A	N/A	N/A	N/A	N/A	N/A	N/A	N/A	N/A	N/A	N/A	N/A	N/A	N/A	N/A	N/A	N/A	N/A	N/A	N/A	N/A	N/A	N/A	N/A	N/A
1165	N/A	N/A	'------------------------R-------------------------	0.9795040991801639	Y	N/A	N/A	N/A	N/A	N/A	N/A	N/A	N/A	N/A	N/A	N/A	N/A	N/A	N/A	N/A	N/A	N/A	N/A	N/A	N/A	N/A	N/A	N/A	N/A	N/A	N/A	N/A	N/A	N/A	N/A	N/A	N/A	N/A	N/A	N/A	N/A	N/A	N/A	N/A	N/A	N/A	N/A	N/A	N/A
1166	N/A	N/A	'------------------------I-------------------------	0.9795040991801639	Y	N/A	N/A	N/A	N/A	N/A	N/A	N/A	N/A	N/A	N/A	N/A	N/A	N/A	N/A	N/A	N/A	N/A	N/A	N/A	N/A	N/A	N/A	N/A	N/A	N/A	N/A	N/A	N/A	N/A	N/A	N/A	N/A	N/A	N/A	N/A	N/A	N/A	N/A	N/A	N/A	N/A	N/A	N/A	N/A
1167	N/A	N/A	'------------------------L-------------------------	0.9795040991801639	Y	N/A	N/A	N/A	N/A	N/A	N/A	N/A	N/A	N/A	N/A	N/A	N/A	N/A	N/A	N/A	N/A	N/A	N/A	N/A	N/A	N/A	N/A	N/A	N/A	N/A	N/A	N/A	N/A	N/A	N/A	N/A	N/A	N/A	N/A	N/A	N/A	N/A	N/A	N/A	N/A	N/A	N/A	N/A	N/A
1168	N/A	N/A	'------------------------T-------------------------	0.9795040991801639	Y	N/A	N/A	N/A	N/A	N/A	N/A	N/A	N/A	N/A	N/A	N/A	N/A	N/A	N/A	N/A	N/A	N/A	N/A	N/A	N/A	N/A	N/A	N/A	N/A	N/A	N/A	N/A	N/A	N/A	N/A	N/A	N/A	N/A	N/A	N/A	N/A	N/A	N/A	N/A	N/A	N/A	N/A	N/A	N/A
1169	N/A	N/A	'------------------------T-------------------------	0.9795040991801639	Y	N/A	N/A	N/A	N/A	N/A	N/A	N/A	N/A	N/A	N/A	N/A	N/A	N/A	N/A	N/A	N/A	N/A	N/A	N/A	N/A	N/A	N/A	N/A	N/A	N/A	N/A	N/A	N/A	N/A	N/A	N/A	N/A	N/A	N/A	N/A	N/A	N/A	N/A	N/A	N/A	N/A	N/A	N/A	N/A
1170	N/A	N/A	'------------------------V-------------------------	0.9795040991801639	Y	N/A	N/A	N/A	N/A	N/A	N/A	N/A	N/A	N/A	N/A	N/A	N/A	N/A	N/A	N/A	N/A	N/A	N/A	N/A	N/A	N/A	N/A	N/A	N/A	N/A	N/A	N/A	N/A	N/A	N/A	N/A	N/A	N/A	N/A	N/A	N/A	N/A	N/A	N/A	N/A	N/A	N/A	N/A	N/A
1171	N/A	N/A	'------------------------N-------------------------	0.9795040991801639	Y	N/A	N/A	N/A	N/A	N/A	N/A	N/A	N/A	N/A	N/A	N/A	N/A	N/A	N/A	N/A	N/A	N/A	N/A	N/A	N/A	N/A	N/A	N/A	N/A	N/A	N/A	N/A	N/A	N/A	N/A	N/A	N/A	N/A	N/A	N/A	N/A	N/A	N/A	N/A	N/A	N/A	N/A	N/A	N/A
1172	N/A	N/A	'------------------------N-------------------------	0.9795040991801639	Y	N/A	N/A	N/A	N/A	N/A	N/A	N/A	N/A	N/A	N/A	N/A	N/A	N/A	N/A	N/A	N/A	N/A	N/A	N/A	N/A	N/A	N/A	N/A	N/A	N/A	N/A	N/A	N/A	N/A	N/A	N/A	N/A	N/A	N/A	N/A	N/A	N/A	N/A	N/A	N/A	N/A	N/A	N/A	N/A
1173	N/A	N/A	'------------------------T-------------------------	0.9795040991801639	Y	N/A	N/A	N/A	N/A	N/A	N/A	N/A	N/A	N/A	N/A	N/A	N/A	N/A	N/A	N/A	N/A	N/A	N/A	N/A	N/A	N/A	N/A	N/A	N/A	N/A	N/A	N/A	N/A	N/A	N/A	N/A	N/A	N/A	N/A	N/A	N/A	N/A	N/A	N/A	N/A	N/A	N/A	N/A	N/A
1174	N/A	N/A	'------------------------L-------------------------	0.9795040991801639	Y	N/A	N/A	N/A	N/A	N/A	N/A	N/A	N/A	N/A	N/A	N/A	N/A	N/A	N/A	N/A	N/A	N/A	N/A	N/A	N/A	N/A	N/A	N/A	N/A	N/A	N/A	N/A	N/A	N/A	N/A	N/A	N/A	N/A	N/A	N/A	N/A	N/A	N/A	N/A	N/A	N/A	N/A	N/A	N/A
1175	N/A	N/A	'------------------------T-------------------------	0.9795040991801639	Y	N/A	N/A	N/A	N/A	N/A	N/A	N/A	N/A	N/A	N/A	N/A	N/A	N/A	N/A	N/A	N/A	N/A	N/A	N/A	N/A	N/A	N/A	N/A	N/A	N/A	N/A	N/A	N/A	N/A	N/A	N/A	N/A	N/A	N/A	N/A	N/A	N/A	N/A	N/A	N/A	N/A	N/A	N/A	N/A
1176	N/A	N/A	'------------------------K-------------------------	0.9795040991801639	Y	N/A	N/A	N/A	N/A	N/A	N/A	N/A	N/A	N/A	N/A	N/A	N/A	N/A	N/A	N/A	N/A	N/A	N/A	N/A	N/A	N/A	N/A	N/A	N/A	N/A	N/A	N/A	N/A	N/A	N/A	N/A	N/A	N/A	N/A	N/A	N/A	N/A	N/A	N/A	N/A	N/A	N/A	N/A	N/A
1177	N/A	N/A	'------------------------A-------------------------	0.9795040991801639	Y	N/A	N/A	N/A	N/A	N/A	N/A	N/A	N/A	N/A	N/A	N/A	N/A	N/A	N/A	N/A	N/A	N/A	N/A	N/A	N/A	N/A	N/A	N/A	N/A	N/A	N/A	N/A	N/A	N/A	N/A	N/A	N/A	N/A	N/A	N/A	N/A	N/A	N/A	N/A	N/A	N/A	N/A	N/A	N/A
1178	N/A	N/A	'------------------------V-------------------------	0.9795040991801639	Y	N/A	N/A	N/A	N/A	N/A	N/A	N/A	N/A	N/A	N/A	N/A	N/A	N/A	N/A	N/A	N/A	N/A	N/A	N/A	N/A	N/A	N/A	N/A	N/A	N/A	N/A	N/A	N/A	N/A	N/A	N/A	N/A	N/A	N/A	N/A	N/A	N/A	N/A	N/A	N/A	N/A	N/A	N/A	N/A
1179	N/A	N/A	'------------------------N-------------------------	0.9795040991801639	Y	N/A	N/A	N/A	N/A	N/A	N/A	N/A	N/A	N/A	N/A	N/A	N/A	N/A	N/A	N/A	N/A	N/A	N/A	N/A	N/A	N/A	N/A	N/A	N/A	N/A	N/A	N/A	N/A	N/A	N/A	N/A	N/A	N/A	N/A	N/A	N/A	N/A	N/A	N/A	N/A	N/A	N/A	N/A	N/A
1180	N/A	N/A	'------------------------Q-------------------------	0.9795040991801639	Y	N/A	N/A	N/A	N/A	N/A	N/A	N/A	N/A	N/A	N/A	N/A	N/A	N/A	N/A	N/A	N/A	N/A	N/A	N/A	N/A	N/A	N/A	N/A	N/A	N/A	N/A	N/A	N/A	N/A	N/A	N/A	N/A	N/A	N/A	N/A	N/A	N/A	N/A	N/A	N/A	N/A	N/A	N/A	N/A
1181	N/A	N/A	'------------------------S-------------------------	0.9795040991801639	Y	N/A	N/A	N/A	N/A	N/A	N/A	N/A	N/A	N/A	N/A	N/A	N/A	N/A	N/A	N/A	N/A	N/A	N/A	N/A	N/A	N/A	N/A	N/A	N/A	N/A	N/A	N/A	N/A	N/A	N/A	N/A	N/A	N/A	N/A	N/A	N/A	N/A	N/A	N/A	N/A	N/A	N/A	N/A	N/A
1182	N/A	N/A	'------------------------E-------------------------	0.9795040991801639	Y	N/A	N/A	N/A	N/A	N/A	N/A	N/A	N/A	N/A	N/A	N/A	N/A	N/A	N/A	N/A	N/A	N/A	N/A	N/A	N/A	N/A	N/A	N/A	N/A	N/A	N/A	N/A	N/A	N/A	N/A	N/A	N/A	N/A	N/A	N/A	N/A	N/A	N/A	N/A	N/A	N/A	N/A	N/A	N/A
1183	N/A	N/A	'------------------------Q-------------------------	0.9795040991801639	Y	N/A	N/A	N/A	N/A	N/A	N/A	N/A	N/A	N/A	N/A	N/A	N/A	N/A	N/A	N/A	N/A	N/A	N/A	N/A	N/A	N/A	N/A	N/A	N/A	N/A	N/A	N/A	N/A	N/A	N/A	N/A	N/A	N/A	N/A	N/A	N/A	N/A	N/A	N/A	N/A	N/A	N/A	N/A	N/A
1184	N/A	N/A	'------------------------H-------------------------	0.9795040991801639	Y	N/A	N/A	N/A	N/A	N/A	N/A	N/A	N/A	N/A	N/A	N/A	N/A	N/A	N/A	N/A	N/A	N/A	N/A	N/A	N/A	N/A	N/A	N/A	N/A	N/A	N/A	N/A	N/A	N/A	N/A	N/A	N/A	N/A	N/A	N/A	N/A	N/A	N/A	N/A	N/A	N/A	N/A	N/A	N/A
1185	N/A	N/A	'------------------------C-------------------------	0.9795040991801639	Y	N/A	N/A	N/A	N/A	N/A	N/A	N/A	N/A	N/A	N/A	N/A	N/A	N/A	N/A	N/A	N/A	N/A	N/A	N/A	N/A	N/A	N/A	N/A	N/A	N/A	N/A	N/A	N/A	N/A	N/A	N/A	N/A	N/A	N/A	N/A	N/A	N/A	N/A	N/A	N/A	N/A	N/A	N/A	N/A
1186	N/A	N/A	'------------------------V-------------------------	0.9795040991801639	Y	N/A	N/A	N/A	N/A	N/A	N/A	N/A	N/A	N/A	N/A	N/A	N/A	N/A	N/A	N/A	N/A	N/A	N/A	N/A	N/A	N/A	N/A	N/A	N/A	N/A	N/A	N/A	N/A	N/A	N/A	N/A	N/A	N/A	N/A	N/A	N/A	N/A	N/A	N/A	N/A	N/A	N/A	N/A	N/A
1187	N/A	N/A	'------------------------S-------------------------	0.9795040991801639	Y	N/A	N/A	N/A	N/A	N/A	N/A	N/A	N/A	N/A	N/A	N/A	N/A	N/A	N/A	N/A	N/A	N/A	N/A	N/A	N/A	N/A	N/A	N/A	N/A	N/A	N/A	N/A	N/A	N/A	N/A	N/A	N/A	N/A	N/A	N/A	N/A	N/A	N/A	N/A	N/A	N/A	N/A	N/A	N/A
1188	N/A	N/A	'------------------------Q-------------------------	0.9795040991801639	Y	N/A	N/A	N/A	N/A	N/A	N/A	N/A	N/A	N/A	N/A	N/A	N/A	N/A	N/A	N/A	N/A	N/A	N/A	N/A	N/A	N/A	N/A	N/A	N/A	N/A	N/A	N/A	N/A	N/A	N/A	N/A	N/A	N/A	N/A	N/A	N/A	N/A	N/A	N/A	N/A	N/A	N/A	N/A	N/A
1189	N/A	N/A	'------------------------L-------------------------	0.9795040991801639	Y	N/A	N/A	N/A	N/A	N/A	N/A	N/A	N/A	N/A	N/A	N/A	N/A	N/A	N/A	N/A	N/A	N/A	N/A	N/A	N/A	N/A	N/A	N/A	N/A	N/A	N/A	N/A	N/A	N/A	N/A	N/A	N/A	N/A	N/A	N/A	N/A	N/A	N/A	N/A	N/A	N/A	N/A	N/A	N/A
1190	N/A	N/A	'------------------------T-------------------------	0.9795040991801639	Y	N/A	N/A	N/A	N/A	N/A	N/A	N/A	N/A	N/A	N/A	N/A	N/A	N/A	N/A	N/A	N/A	N/A	N/A	N/A	N/A	N/A	N/A	N/A	N/A	N/A	N/A	N/A	N/A	N/A	N/A	N/A	N/A	N/A	N/A	N/A	N/A	N/A	N/A	N/A	N/A	N/A	N/A	N/A	N/A
1191	N/A	N/A	'------------------------M-------------------------	0.9795040991801639	Y	N/A	N/A	N/A	N/A	N/A	N/A	N/A	N/A	N/A	N/A	N/A	N/A	N/A	N/A	N/A	N/A	N/A	N/A	N/A	N/A	N/A	N/A	N/A	N/A	N/A	N/A	N/A	N/A	N/A	N/A	N/A	N/A	N/A	N/A	N/A	N/A	N/A	N/A	N/A	N/A	N/A	N/A	N/A	N/A
1192	N/A	N/A	'------------------------P-------------------------	0.9795040991801639	Y	N/A	N/A	N/A	N/A	N/A	N/A	N/A	N/A	N/A	N/A	N/A	N/A	N/A	N/A	N/A	N/A	N/A	N/A	N/A	N/A	N/A	N/A	N/A	N/A	N/A	N/A	N/A	N/A	N/A	N/A	N/A	N/A	N/A	N/A	N/A	N/A	N/A	N/A	N/A	N/A	N/A	N/A	N/A	N/A
1193	N/A	N/A	'------------------------M-------------------------	0.9795040991801639	Y	N/A	N/A	N/A	N/A	N/A	N/A	N/A	N/A	N/A	N/A	N/A	N/A	N/A	N/A	N/A	N/A	N/A	N/A	N/A	N/A	N/A	N/A	N/A	N/A	N/A	N/A	N/A	N/A	N/A	N/A	N/A	N/A	N/A	N/A	N/A	N/A	N/A	N/A	N/A	N/A	N/A	N/A	N/A	N/A
1194	N/A	N/A	'------------------------Y-------------------------	0.9795040991801639	Y	N/A	N/A	N/A	N/A	N/A	N/A	N/A	N/A	N/A	N/A	N/A	N/A	N/A	N/A	N/A	N/A	N/A	N/A	N/A	N/A	N/A	N/A	N/A	N/A	N/A	N/A	N/A	N/A	N/A	N/A	N/A	N/A	N/A	N/A	N/A	N/A	N/A	N/A	N/A	N/A	N/A	N/A	N/A	N/A
1195	N/A	N/A	'------------------------V-------------------------	0.9795040991801639	Y	N/A	N/A	N/A	N/A	N/A	N/A	N/A	N/A	N/A	N/A	N/A	N/A	N/A	N/A	N/A	N/A	N/A	N/A	N/A	N/A	N/A	N/A	N/A	N/A	N/A	N/A	N/A	N/A	N/A	N/A	N/A	N/A	N/A	N/A	N/A	N/A	N/A	N/A	N/A	N/A	N/A	N/A	N/A	N/A
1196	N/A	N/A	'------------------------S-------------------------	0.9795040991801639	Y	N/A	N/A	N/A	N/A	N/A	N/A	N/A	N/A	N/A	N/A	N/A	N/A	N/A	N/A	N/A	N/A	N/A	N/A	N/A	N/A	N/A	N/A	N/A	N/A	N/A	N/A	N/A	N/A	N/A	N/A	N/A	N/A	N/A	N/A	N/A	N/A	N/A	N/A	N/A	N/A	N/A	N/A	N/A	N/A
1197	N/A	N/A	'------------------------A-------------------------	0.9795040991801639	Y	N/A	N/A	N/A	N/A	N/A	N/A	N/A	N/A	N/A	N/A	N/A	N/A	N/A	N/A	N/A	N/A	N/A	N/A	N/A	N/A	N/A	N/A	N/A	N/A	N/A	N/A	N/A	N/A	N/A	N/A	N/A	N/A	N/A	N/A	N/A	N/A	N/A	N/A	N/A	N/A	N/A	N/A	N/A	N/A
1198	N/A	N/A	'------------------------W-------------------------	0.9795040991801639	Y	N/A	N/A	N/A	N/A	N/A	N/A	N/A	N/A	N/A	N/A	N/A	N/A	N/A	N/A	N/A	N/A	N/A	N/A	N/A	N/A	N/A	N/A	N/A	N/A	N/A	N/A	N/A	N/A	N/A	N/A	N/A	N/A	N/A	N/A	N/A	N/A	N/A	N/A	N/A	N/A	N/A	N/A	N/A	N/A
1199	N/A	N/A	'------------------------S-------------------------	0.9795040991801639	Y	N/A	N/A	N/A	N/A	N/A	N/A	N/A	N/A	N/A	N/A	N/A	N/A	N/A	N/A	N/A	N/A	N/A	N/A	N/A	N/A	N/A	N/A	N/A	N/A	N/A	N/A	N/A	N/A	N/A	N/A	N/A	N/A	N/A	N/A	N/A	N/A	N/A	N/A	N/A	N/A	N/A	N/A	N/A	N/A
1200	N/A	N/A	'------------------------S-------------------------	0.9795040991801639	Y	N/A	N/A	N/A	N/A	N/A	N/A	N/A	N/A	N/A	N/A	N/A	N/A	N/A	N/A	N/A	N/A	N/A	N/A	N/A	N/A	N/A	N/A	N/A	N/A	N/A	N/A	N/A	N/A	N/A	N/A	N/A	N/A	N/A	N/A	N/A	N/A	N/A	N/A	N/A	N/A	N/A	N/A	N/A	N/A
1201	N/A	N/A	'------------------------L-------------------------	0.9795040991801639	Y	N/A	N/A	N/A	N/A	N/A	N/A	N/A	N/A	N/A	N/A	N/A	N/A	N/A	N/A	N/A	N/A	N/A	N/A	N/A	N/A	N/A	N/A	N/A	N/A	N/A	N/A	N/A	N/A	N/A	N/A	N/A	N/A	N/A	N/A	N/A	N/A	N/A	N/A	N/A	N/A	N/A	N/A	N/A	N/A
1202	N/A	N/A	'------------------------A-------------------------	0.9795040991801639	Y	N/A	N/A	N/A	N/A	N/A	N/A	N/A	N/A	N/A	N/A	N/A	N/A	N/A	N/A	N/A	N/A	N/A	N/A	N/A	N/A	N/A	N/A	N/A	N/A	N/A	N/A	N/A	N/A	N/A	N/A	N/A	N/A	N/A	N/A	N/A	N/A	N/A	N/A	N/A	N/A	N/A	N/A	N/A	N/A
1203	N/A	N/A	'------------------------Y-------------------------	0.9795040991801639	Y	N/A	N/A	N/A	N/A	N/A	N/A	N/A	N/A	N/A	N/A	N/A	N/A	N/A	N/A	N/A	N/A	N/A	N/A	N/A	N/A	N/A	N/A	N/A	N/A	N/A	N/A	N/A	N/A	N/A	N/A	N/A	N/A	N/A	N/A	N/A	N/A	N/A	N/A	N/A	N/A	N/A	N/A	N/A	N/A
1204	N/A	N/A	'------------------------K-------------------------	0.9795040991801639	Y	N/A	N/A	N/A	N/A	N/A	N/A	N/A	N/A	N/A	N/A	N/A	N/A	N/A	N/A	N/A	N/A	N/A	N/A	N/A	N/A	N/A	N/A	N/A	N/A	N/A	N/A	N/A	N/A	N/A	N/A	N/A	N/A	N/A	N/A	N/A	N/A	N/A	N/A	N/A	N/A	N/A	N/A	N/A	N/A
1205	N/A	N/A	'------------------------V-------------------------	0.9795040991801639	Y	N/A	N/A	N/A	N/A	N/A	N/A	N/A	N/A	N/A	N/A	N/A	N/A	N/A	N/A	N/A	N/A	N/A	N/A	N/A	N/A	N/A	N/A	N/A	N/A	N/A	N/A	N/A	N/A	N/A	N/A	N/A	N/A	N/A	N/A	N/A	N/A	N/A	N/A	N/A	N/A	N/A	N/A	N/A	N/A
1206	N/A	N/A	'------------------------G-------------------------	0.9795040991801639	Y	N/A	N/A	N/A	N/A	N/A	N/A	N/A	N/A	N/A	N/A	N/A	N/A	N/A	N/A	N/A	N/A	N/A	N/A	N/A	N/A	N/A	N/A	N/A	N/A	N/A	N/A	N/A	N/A	N/A	N/A	N/A	N/A	N/A	N/A	N/A	N/A	N/A	N/A	N/A	N/A	N/A	N/A	N/A	N/A
1207	N/A	N/A	'------------------------L-------------------------	0.9795040991801639	Y	N/A	N/A	N/A	N/A	N/A	N/A	N/A	N/A	N/A	N/A	N/A	N/A	N/A	N/A	N/A	N/A	N/A	N/A	N/A	N/A	N/A	N/A	N/A	N/A	N/A	N/A	N/A	N/A	N/A	N/A	N/A	N/A	N/A	N/A	N/A	N/A	N/A	N/A	N/A	N/A	N/A	N/A	N/A	N/A
1208	N/A	N/A	'------------------------H-------------------------	0.9795040991801639	Y	N/A	N/A	N/A	N/A	N/A	N/A	N/A	N/A	N/A	N/A	N/A	N/A	N/A	N/A	N/A	N/A	N/A	N/A	N/A	N/A	N/A	N/A	N/A	N/A	N/A	N/A	N/A	N/A	N/A	N/A	N/A	N/A	N/A	N/A	N/A	N/A	N/A	N/A	N/A	N/A	N/A	N/A	N/A	N/A
1209	N/A	N/A	'------------------------I-------------------------	0.9795040991801639	Y	N/A	N/A	N/A	N/A	N/A	N/A	N/A	N/A	N/A	N/A	N/A	N/A	N/A	N/A	N/A	N/A	N/A	N/A	N/A	N/A	N/A	N/A	N/A	N/A	N/A	N/A	N/A	N/A	N/A	N/A	N/A	N/A	N/A	N/A	N/A	N/A	N/A	N/A	N/A	N/A	N/A	N/A	N/A	N/A
1210	N/A	N/A	'------------------------P-------------------------	0.9795040991801639	Y	N/A	N/A	N/A	N/A	N/A	N/A	N/A	N/A	N/A	N/A	N/A	N/A	N/A	N/A	N/A	N/A	N/A	N/A	N/A	N/A	N/A	N/A	N/A	N/A	N/A	N/A	N/A	N/A	N/A	N/A	N/A	N/A	N/A	N/A	N/A	N/A	N/A	N/A	N/A	N/A	N/A	N/A	N/A	N/A
1211	N/A	N/A	'------------------------S-------------------------	0.9795040991801639	Y	N/A	N/A	N/A	N/A	N/A	N/A	N/A	N/A	N/A	N/A	N/A	N/A	N/A	N/A	N/A	N/A	N/A	N/A	N/A	N/A	N/A	N/A	N/A	N/A	N/A	N/A	N/A	N/A	N/A	N/A	N/A	N/A	N/A	N/A	N/A	N/A	N/A	N/A	N/A	N/A	N/A	N/A	N/A	N/A
1212	N/A	N/A	'------------------------L-------------------------	0.9795040991801639	Y	N/A	N/A	N/A	N/A	N/A	N/A	N/A	N/A	N/A	N/A	N/A	N/A	N/A	N/A	N/A	N/A	N/A	N/A	N/A	N/A	N/A	N/A	N/A	N/A	N/A	N/A	N/A	N/A	N/A	N/A	N/A	N/A	N/A	N/A	N/A	N/A	N/A	N/A	N/A	N/A	N/A	N/A	N/A	N/A
1213	N/A	N/A	'------------------------N-------------------------	0.9795040991801639	Y	N/A	N/A	N/A	N/A	N/A	N/A	N/A	N/A	N/A	N/A	N/A	N/A	N/A	N/A	N/A	N/A	N/A	N/A	N/A	N/A	N/A	N/A	N/A	N/A	N/A	N/A	N/A	N/A	N/A	N/A	N/A	N/A	N/A	N/A	N/A	N/A	N/A	N/A	N/A	N/A	N/A	N/A	N/A	N/A
1214	N/A	N/A	'------------------------N-------------------------	0.9795040991801639	Y	N/A	N/A	N/A	N/A	N/A	N/A	N/A	N/A	N/A	N/A	N/A	N/A	N/A	N/A	N/A	N/A	N/A	N/A	N/A	N/A	N/A	N/A	N/A	N/A	N/A	N/A	N/A	N/A	N/A	N/A	N/A	N/A	N/A	N/A	N/A	N/A	N/A	N/A	N/A	N/A	N/A	N/A	N/A	N/A
1215	N/A	N/A	'------------------------G-------------------------	0.9795040991801639	Y	N/A	N/A	N/A	N/A	N/A	N/A	N/A	N/A	N/A	N/A	N/A	N/A	N/A	N/A	N/A	N/A	N/A	N/A	N/A	N/A	N/A	N/A	N/A	N/A	N/A	N/A	N/A	N/A	N/A	N/A	N/A	N/A	N/A	N/A	N/A	N/A	N/A	N/A	N/A	N/A	N/A	N/A	N/A	N/A
1216	N/A	N/A	'------------------------T-------------------------	0.9795040991801639	Y	N/A	N/A	N/A	N/A	N/A	N/A	N/A	N/A	N/A	N/A	N/A	N/A	N/A	N/A	N/A	N/A	N/A	N/A	N/A	N/A	N/A	N/A	N/A	N/A	N/A	N/A	N/A	N/A	N/A	N/A	N/A	N/A	N/A	N/A	N/A	N/A	N/A	N/A	N/A	N/A	N/A	N/A	N/A	N/A
1217	N/A	N/A	'------------------------F-------------------------	0.9795040991801639	Y	N/A	N/A	N/A	N/A	N/A	N/A	N/A	N/A	N/A	N/A	N/A	N/A	N/A	N/A	N/A	N/A	N/A	N/A	N/A	N/A	N/A	N/A	N/A	N/A	N/A	N/A	N/A	N/A	N/A	N/A	N/A	N/A	N/A	N/A	N/A	N/A	N/A	N/A	N/A	N/A	N/A	N/A	N/A	N/A
1218	N/A	N/A	'------------------------E-------------------------	0.9795040991801639	Y	N/A	N/A	N/A	N/A	N/A	N/A	N/A	N/A	N/A	N/A	N/A	N/A	N/A	N/A	N/A	N/A	N/A	N/A	N/A	N/A	N/A	N/A	N/A	N/A	N/A	N/A	N/A	N/A	N/A	N/A	N/A	N/A	N/A	N/A	N/A	N/A	N/A	N/A	N/A	N/A	N/A	N/A	N/A	N/A
1219	N/A	N/A	'------------------------C-------------------------	0.9795040991801639	Y	N/A	N/A	N/A	N/A	N/A	N/A	N/A	N/A	N/A	N/A	N/A	N/A	N/A	N/A	N/A	N/A	N/A	N/A	N/A	N/A	N/A	N/A	N/A	N/A	N/A	N/A	N/A	N/A	N/A	N/A	N/A	N/A	N/A	N/A	N/A	N/A	N/A	N/A	N/A	N/A	N/A	N/A	N/A	N/A
1220	N/A	N/A	'------------------------A-------------------------	0.9795040991801639	Y	N/A	N/A	N/A	N/A	N/A	N/A	N/A	N/A	N/A	N/A	N/A	N/A	N/A	N/A	N/A	N/A	N/A	N/A	N/A	N/A	N/A	N/A	N/A	N/A	N/A	N/A	N/A	N/A	N/A	N/A	N/A	N/A	N/A	N/A	N/A	N/A	N/A	N/A	N/A	N/A	N/A	N/A	N/A	N/A
1221	N/A	N/A	'------------------------N-------------------------	0.9795040991801639	Y	N/A	N/A	N/A	N/A	N/A	N/A	N/A	N/A	N/A	N/A	N/A	N/A	N/A	N/A	N/A	N/A	N/A	N/A	N/A	N/A	N/A	N/A	N/A	N/A	N/A	N/A	N/A	N/A	N/A	N/A	N/A	N/A	N/A	N/A	N/A	N/A	N/A	N/A	N/A	N/A	N/A	N/A	N/A	N/A
1222	N/A	N/A	'------------------------S-------------------------	0.9795040991801639	Y	N/A	N/A	N/A	N/A	N/A	N/A	N/A	N/A	N/A	N/A	N/A	N/A	N/A	N/A	N/A	N/A	N/A	N/A	N/A	N/A	N/A	N/A	N/A	N/A	N/A	N/A	N/A	N/A	N/A	N/A	N/A	N/A	N/A	N/A	N/A	N/A	N/A	N/A	N/A	N/A	N/A	N/A	N/A	N/A
1223	N/A	N/A	'------------------------T-------------------------	0.9795040991801639	Y	N/A	N/A	N/A	N/A	N/A	N/A	N/A	N/A	N/A	N/A	N/A	N/A	N/A	N/A	N/A	N/A	N/A	N/A	N/A	N/A	N/A	N/A	N/A	N/A	N/A	N/A	N/A	N/A	N/A	N/A	N/A	N/A	N/A	N/A	N/A	N/A	N/A	N/A	N/A	N/A	N/A	N/A	N/A	N/A
1224	N/A	N/A	'------------------------S-------------------------	0.9795040991801639	Y	N/A	N/A	N/A	N/A	N/A	N/A	N/A	N/A	N/A	N/A	N/A	N/A	N/A	N/A	N/A	N/A	N/A	N/A	N/A	N/A	N/A	N/A	N/A	N/A	N/A	N/A	N/A	N/A	N/A	N/A	N/A	N/A	N/A	N/A	N/A	N/A	N/A	N/A	N/A	N/A	N/A	N/A	N/A	N/A
1225	N/A	N/A	'------------------------N-------------------------	0.9795040991801639	Y	N/A	N/A	N/A	N/A	N/A	N/A	N/A	N/A	N/A	N/A	N/A	N/A	N/A	N/A	N/A	N/A	N/A	N/A	N/A	N/A	N/A	N/A	N/A	N/A	N/A	N/A	N/A	N/A	N/A	N/A	N/A	N/A	N/A	N/A	N/A	N/A	N/A	N/A	N/A	N/A	N/A	N/A	N/A	N/A
1226	N/A	N/A	'------------------------S-------------------------	0.9795040991801639	Y	N/A	N/A	N/A	N/A	N/A	N/A	N/A	N/A	N/A	N/A	N/A	N/A	N/A	N/A	N/A	N/A	N/A	N/A	N/A	N/A	N/A	N/A	N/A	N/A	N/A	N/A	N/A	N/A	N/A	N/A	N/A	N/A	N/A	N/A	N/A	N/A	N/A	N/A	N/A	N/A	N/A	N/A	N/A	N/A
1227	N/A	N/A	'------------------------T-------------------------	0.9795040991801639	Y	N/A	N/A	N/A	N/A	N/A	N/A	N/A	N/A	N/A	N/A	N/A	N/A	N/A	N/A	N/A	N/A	N/A	N/A	N/A	N/A	N/A	N/A	N/A	N/A	N/A	N/A	N/A	N/A	N/A	N/A	N/A	N/A	N/A	N/A	N/A	N/A	N/A	N/A	N/A	N/A	N/A	N/A	N/A	N/A
1228	N/A	N/A	'------------------------S-------------------------	0.9795040991801639	Y	N/A	N/A	N/A	N/A	N/A	N/A	N/A	N/A	N/A	N/A	N/A	N/A	N/A	N/A	N/A	N/A	N/A	N/A	N/A	N/A	N/A	N/A	N/A	N/A	N/A	N/A	N/A	N/A	N/A	N/A	N/A	N/A	N/A	N/A	N/A	N/A	N/A	N/A	N/A	N/A	N/A	N/A	N/A	N/A
1229	N/A	N/A	'------------------------A-------------------------	0.9795040991801639	Y	N/A	N/A	N/A	N/A	N/A	N/A	N/A	N/A	N/A	N/A	N/A	N/A	N/A	N/A	N/A	N/A	N/A	N/A	N/A	N/A	N/A	N/A	N/A	N/A	N/A	N/A	N/A	N/A	N/A	N/A	N/A	N/A	N/A	N/A	N/A	N/A	N/A	N/A	N/A	N/A	N/A	N/A	N/A	N/A
1230	N/A	N/A	'------------------------E-------------------------	0.9795040991801639	Y	N/A	N/A	N/A	N/A	N/A	N/A	N/A	N/A	N/A	N/A	N/A	N/A	N/A	N/A	N/A	N/A	N/A	N/A	N/A	N/A	N/A	N/A	N/A	N/A	N/A	N/A	N/A	N/A	N/A	N/A	N/A	N/A	N/A	N/A	N/A	N/A	N/A	N/A	N/A	N/A	N/A	N/A	N/A	N/A
1231	N/A	N/A	'------------------------P-------------------------	0.9795040991801639	Y	N/A	N/A	N/A	N/A	N/A	N/A	N/A	N/A	N/A	N/A	N/A	N/A	N/A	N/A	N/A	N/A	N/A	N/A	N/A	N/A	N/A	N/A	N/A	N/A	N/A	N/A	N/A	N/A	N/A	N/A	N/A	N/A	N/A	N/A	N/A	N/A	N/A	N/A	N/A	N/A	N/A	N/A	N/A	N/A
1232	N/A	N/A	'------------------------Y-------------------------	0.9795040991801639	Y	N/A	N/A	N/A	N/A	N/A	N/A	N/A	N/A	N/A	N/A	N/A	N/A	N/A	N/A	N/A	N/A	N/A	N/A	N/A	N/A	N/A	N/A	N/A	N/A	N/A	N/A	N/A	N/A	N/A	N/A	N/A	N/A	N/A	N/A	N/A	N/A	N/A	N/A	N/A	N/A	N/A	N/A	N/A	N/A
1233	N/A	N/A	'------------------------C-------------------------	0.9795040991801639	Y	N/A	N/A	N/A	N/A	N/A	N/A	N/A	N/A	N/A	N/A	N/A	N/A	N/A	N/A	N/A	N/A	N/A	N/A	N/A	N/A	N/A	N/A	N/A	N/A	N/A	N/A	N/A	N/A	N/A	N/A	N/A	N/A	N/A	N/A	N/A	N/A	N/A	N/A	N/A	N/A	N/A	N/A	N/A	N/A
1234	N/A	N/A	'------------------------N-------------------------	0.9795040991801639	Y	N/A	N/A	N/A	N/A	N/A	N/A	N/A	N/A	N/A	N/A	N/A	N/A	N/A	N/A	N/A	N/A	N/A	N/A	N/A	N/A	N/A	N/A	N/A	N/A	N/A	N/A	N/A	N/A	N/A	N/A	N/A	N/A	N/A	N/A	N/A	N/A	N/A	N/A	N/A	N/A	N/A	N/A	N/A	N/A
1235	N/A	N/A	'------------------------T-------------------------	0.9795040991801639	Y	N/A	N/A	N/A	N/A	N/A	N/A	N/A	N/A	N/A	N/A	N/A	N/A	N/A	N/A	N/A	N/A	N/A	N/A	N/A	N/A	N/A	N/A	N/A	N/A	N/A	N/A	N/A	N/A	N/A	N/A	N/A	N/A	N/A	N/A	N/A	N/A	N/A	N/A	N/A	N/A	N/A	N/A	N/A	N/A
1236	N/A	N/A	'------------------------M-------------------------	0.9795040991801639	Y	N/A	N/A	N/A	N/A	N/A	N/A	N/A	N/A	N/A	N/A	N/A	N/A	N/A	N/A	N/A	N/A	N/A	N/A	N/A	N/A	N/A	N/A	N/A	N/A	N/A	N/A	N/A	N/A	N/A	N/A	N/A	N/A	N/A	N/A	N/A	N/A	N/A	N/A	N/A	N/A	N/A	N/A	N/A	N/A
1237	N/A	N/A	'------------------------V-------------------------	0.9795040991801639	Y	N/A	N/A	N/A	N/A	N/A	N/A	N/A	N/A	N/A	N/A	N/A	N/A	N/A	N/A	N/A	N/A	N/A	N/A	N/A	N/A	N/A	N/A	N/A	N/A	N/A	N/A	N/A	N/A	N/A	N/A	N/A	N/A	N/A	N/A	N/A	N/A	N/A	N/A	N/A	N/A	N/A	N/A	N/A	N/A
1238	N/A	N/A	'------------------------H-------------------------	0.9795040991801639	Y	N/A	N/A	N/A	N/A	N/A	N/A	N/A	N/A	N/A	N/A	N/A	N/A	N/A	N/A	N/A	N/A	N/A	N/A	N/A	N/A	N/A	N/A	N/A	N/A	N/A	N/A	N/A	N/A	N/A	N/A	N/A	N/A	N/A	N/A	N/A	N/A	N/A	N/A	N/A	N/A	N/A	N/A	N/A	N/A
1239	N/A	N/A	'------------------------M-------------------------	0.9795040991801639	Y	N/A	N/A	N/A	N/A	N/A	N/A	N/A	N/A	N/A	N/A	N/A	N/A	N/A	N/A	N/A	N/A	N/A	N/A	N/A	N/A	N/A	N/A	N/A	N/A	N/A	N/A	N/A	N/A	N/A	N/A	N/A	N/A	N/A	N/A	N/A	N/A	N/A	N/A	N/A	N/A	N/A	N/A	N/A	N/A
1240	N/A	N/A	'------------------------D-------------------------	0.9795040991801639	Y	N/A	N/A	N/A	N/A	N/A	N/A	N/A	N/A	N/A	N/A	N/A	N/A	N/A	N/A	N/A	N/A	N/A	N/A	N/A	N/A	N/A	N/A	N/A	N/A	N/A	N/A	N/A	N/A	N/A	N/A	N/A	N/A	N/A	N/A	N/A	N/A	N/A	N/A	N/A	N/A	N/A	N/A	N/A	N/A
1241	N/A	N/A	'------------------------I-------------------------	0.9795040991801639	Y	N/A	N/A	N/A	N/A	N/A	N/A	N/A	N/A	N/A	N/A	N/A	N/A	N/A	N/A	N/A	N/A	N/A	N/A	N/A	N/A	N/A	N/A	N/A	N/A	N/A	N/A	N/A	N/A	N/A	N/A	N/A	N/A	N/A	N/A	N/A	N/A	N/A	N/A	N/A	N/A	N/A	N/A	N/A	N/A
1242	N/A	N/A	'------------------------A-------------------------	0.9795040991801639	Y	N/A	N/A	N/A	N/A	N/A	N/A	N/A	N/A	N/A	N/A	N/A	N/A	N/A	N/A	N/A	N/A	N/A	N/A	N/A	N/A	N/A	N/A	N/A	N/A	N/A	N/A	N/A	N/A	N/A	N/A	N/A	N/A	N/A	N/A	N/A	N/A	N/A	N/A	N/A	N/A	N/A	N/A	N/A	N/A
1243	N/A	N/A	'------------------------D-------------------------	0.9795040991801639	Y	N/A	N/A	N/A	N/A	N/A	N/A	N/A	N/A	N/A	N/A	N/A	N/A	N/A	N/A	N/A	N/A	N/A	N/A	N/A	N/A	N/A	N/A	N/A	N/A	N/A	N/A	N/A	N/A	N/A	N/A	N/A	N/A	N/A	N/A	N/A	N/A	N/A	N/A	N/A	N/A	N/A	N/A	N/A	N/A
1244	N/A	N/A	'------------------------I-------------------------	0.9795040991801639	Y	N/A	N/A	N/A	N/A	N/A	N/A	N/A	N/A	N/A	N/A	N/A	N/A	N/A	N/A	N/A	N/A	N/A	N/A	N/A	N/A	N/A	N/A	N/A	N/A	N/A	N/A	N/A	N/A	N/A	N/A	N/A	N/A	N/A	N/A	N/A	N/A	N/A	N/A	N/A	N/A	N/A	N/A	N/A	N/A
1245	N/A	N/A	'------------------------T-------------------------	0.9795040991801639	Y	N/A	N/A	N/A	N/A	N/A	N/A	N/A	N/A	N/A	N/A	N/A	N/A	N/A	N/A	N/A	N/A	N/A	N/A	N/A	N/A	N/A	N/A	N/A	N/A	N/A	N/A	N/A	N/A	N/A	N/A	N/A	N/A	N/A	N/A	N/A	N/A	N/A	N/A	N/A	N/A	N/A	N/A	N/A	N/A
1246	N/A	N/A	'------------------------C-------------------------	0.9795040991801639	Y	N/A	N/A	N/A	N/A	N/A	N/A	N/A	N/A	N/A	N/A	N/A	N/A	N/A	N/A	N/A	N/A	N/A	N/A	N/A	N/A	N/A	N/A	N/A	N/A	N/A	N/A	N/A	N/A	N/A	N/A	N/A	N/A	N/A	N/A	N/A	N/A	N/A	N/A	N/A	N/A	N/A	N/A	N/A	N/A
1247	N/A	N/A	'------------------------L-------------------------	0.9795040991801639	Y	N/A	N/A	N/A	N/A	N/A	N/A	N/A	N/A	N/A	N/A	N/A	N/A	N/A	N/A	N/A	N/A	N/A	N/A	N/A	N/A	N/A	N/A	N/A	N/A	N/A	N/A	N/A	N/A	N/A	N/A	N/A	N/A	N/A	N/A	N/A	N/A	N/A	N/A	N/A	N/A	N/A	N/A	N/A	N/A
1248	N/A	N/A	'------------------------R-------------------------	0.9795040991801639	Y	N/A	N/A	N/A	N/A	N/A	N/A	N/A	N/A	N/A	N/A	N/A	N/A	N/A	N/A	N/A	N/A	N/A	N/A	N/A	N/A	N/A	N/A	N/A	N/A	N/A	N/A	N/A	N/A	N/A	N/A	N/A	N/A	N/A	N/A	N/A	N/A	N/A	N/A	N/A	N/A	N/A	N/A	N/A	N/A
1249	N/A	N/A	'------------------------E-------------------------	0.9795040991801639	Y	N/A	N/A	N/A	N/A	N/A	N/A	N/A	N/A	N/A	N/A	N/A	N/A	N/A	N/A	N/A	N/A	N/A	N/A	N/A	N/A	N/A	N/A	N/A	N/A	N/A	N/A	N/A	N/A	N/A	N/A	N/A	N/A	N/A	N/A	N/A	N/A	N/A	N/A	N/A	N/A	N/A	N/A	N/A	N/A
1250	N/A	N/A	'------------------------S-------------------------	0.9795040991801639	Y	N/A	N/A	N/A	N/A	N/A	N/A	N/A	N/A	N/A	N/A	N/A	N/A	N/A	N/A	N/A	N/A	N/A	N/A	N/A	N/A	N/A	N/A	N/A	N/A	N/A	N/A	N/A	N/A	N/A	N/A	N/A	N/A	N/A	N/A	N/A	N/A	N/A	N/A	N/A	N/A	N/A	N/A	N/A	N/A
1251	N/A	N/A	'------------------------Q-------------------------	0.9795040991801639	Y	N/A	N/A	N/A	N/A	N/A	N/A	N/A	N/A	N/A	N/A	N/A	N/A	N/A	N/A	N/A	N/A	N/A	N/A	N/A	N/A	N/A	N/A	N/A	N/A	N/A	N/A	N/A	N/A	N/A	N/A	N/A	N/A	N/A	N/A	N/A	N/A	N/A	N/A	N/A	N/A	N/A	N/A	N/A	N/A
1252	N/A	N/A	'------------------------Y-------------------------	0.9795040991801639	Y	N/A	N/A	N/A	N/A	N/A	N/A	N/A	N/A	N/A	N/A	N/A	N/A	N/A	N/A	N/A	N/A	N/A	N/A	N/A	N/A	N/A	N/A	N/A	N/A	N/A	N/A	N/A	N/A	N/A	N/A	N/A	N/A	N/A	N/A	N/A	N/A	N/A	N/A	N/A	N/A	N/A	N/A	N/A	N/A
1253	N/A	N/A	'------------------------G-------------------------	0.9795040991801639	Y	N/A	N/A	N/A	N/A	N/A	N/A	N/A	N/A	N/A	N/A	N/A	N/A	N/A	N/A	N/A	N/A	N/A	N/A	N/A	N/A	N/A	N/A	N/A	N/A	N/A	N/A	N/A	N/A	N/A	N/A	N/A	N/A	N/A	N/A	N/A	N/A	N/A	N/A	N/A	N/A	N/A	N/A	N/A	N/A
1254	N/A	N/A	'------------------------G-------------------------	0.9795040991801639	Y	N/A	N/A	N/A	N/A	N/A	N/A	N/A	N/A	N/A	N/A	N/A	N/A	N/A	N/A	N/A	N/A	N/A	N/A	N/A	N/A	N/A	N/A	N/A	N/A	N/A	N/A	N/A	N/A	N/A	N/A	N/A	N/A	N/A	N/A	N/A	N/A	N/A	N/A	N/A	N/A	N/A	N/A	N/A	N/A
1255	N/A	N/A	'------------------------N-------------------------	0.9795040991801639	Y	N/A	N/A	N/A	N/A	N/A	N/A	N/A	N/A	N/A	N/A	N/A	N/A	N/A	N/A	N/A	N/A	N/A	N/A	N/A	N/A	N/A	N/A	N/A	N/A	N/A	N/A	N/A	N/A	N/A	N/A	N/A	N/A	N/A	N/A	N/A	N/A	N/A	N/A	N/A	N/A	N/A	N/A	N/A	N/A
1256	N/A	N/A	'------------------------G-------------------------	0.9795040991801639	Y	N/A	N/A	N/A	N/A	N/A	N/A	N/A	N/A	N/A	N/A	N/A	N/A	N/A	N/A	N/A	N/A	N/A	N/A	N/A	N/A	N/A	N/A	N/A	N/A	N/A	N/A	N/A	N/A	N/A	N/A	N/A	N/A	N/A	N/A	N/A	N/A	N/A	N/A	N/A	N/A	N/A	N/A	N/A	N/A
1257	N/A	N/A	'------------------------S-------------------------	0.9795040991801639	Y	N/A	N/A	N/A	N/A	N/A	N/A	N/A	N/A	N/A	N/A	N/A	N/A	N/A	N/A	N/A	N/A	N/A	N/A	N/A	N/A	N/A	N/A	N/A	N/A	N/A	N/A	N/A	N/A	N/A	N/A	N/A	N/A	N/A	N/A	N/A	N/A	N/A	N/A	N/A	N/A	N/A	N/A	N/A	N/A
1258	N/A	N/A	'------------------------Y-------------------------	0.9795040991801639	Y	N/A	N/A	N/A	N/A	N/A	N/A	N/A	N/A	N/A	N/A	N/A	N/A	N/A	N/A	N/A	N/A	N/A	N/A	N/A	N/A	N/A	N/A	N/A	N/A	N/A	N/A	N/A	N/A	N/A	N/A	N/A	N/A	N/A	N/A	N/A	N/A	N/A	N/A	N/A	N/A	N/A	N/A	N/A	N/A
1259	N/A	N/A	'------------------------T-------------------------	0.9795040991801639	Y	N/A	N/A	N/A	N/A	N/A	N/A	N/A	N/A	N/A	N/A	N/A	N/A	N/A	N/A	N/A	N/A	N/A	N/A	N/A	N/A	N/A	N/A	N/A	N/A	N/A	N/A	N/A	N/A	N/A	N/A	N/A	N/A	N/A	N/A	N/A	N/A	N/A	N/A	N/A	N/A	N/A	N/A	N/A	N/A
1260	N/A	N/A	'------------------------S-------------------------	0.9795040991801639	Y	N/A	N/A	N/A	N/A	N/A	N/A	N/A	N/A	N/A	N/A	N/A	N/A	N/A	N/A	N/A	N/A	N/A	N/A	N/A	N/A	N/A	N/A	N/A	N/A	N/A	N/A	N/A	N/A	N/A	N/A	N/A	N/A	N/A	N/A	N/A	N/A	N/A	N/A	N/A	N/A	N/A	N/A	N/A	N/A
1261	N/A	N/A	'------------------------H-------------------------	0.9795040991801639	Y	N/A	N/A	N/A	N/A	N/A	N/A	N/A	N/A	N/A	N/A	N/A	N/A	N/A	N/A	N/A	N/A	N/A	N/A	N/A	N/A	N/A	N/A	N/A	N/A	N/A	N/A	N/A	N/A	N/A	N/A	N/A	N/A	N/A	N/A	N/A	N/A	N/A	N/A	N/A	N/A	N/A	N/A	N/A	N/A
1262	N/A	N/A	'------------------------N-------------------------	0.9795040991801639	Y	N/A	N/A	N/A	N/A	N/A	N/A	N/A	N/A	N/A	N/A	N/A	N/A	N/A	N/A	N/A	N/A	N/A	N/A	N/A	N/A	N/A	N/A	N/A	N/A	N/A	N/A	N/A	N/A	N/A	N/A	N/A	N/A	N/A	N/A	N/A	N/A	N/A	N/A	N/A	N/A	N/A	N/A	N/A	N/A
1263	N/A	N/A	'------------------------A-------------------------	0.9795040991801639	Y	N/A	N/A	N/A	N/A	N/A	N/A	N/A	N/A	N/A	N/A	N/A	N/A	N/A	N/A	N/A	N/A	N/A	N/A	N/A	N/A	N/A	N/A	N/A	N/A	N/A	N/A	N/A	N/A	N/A	N/A	N/A	N/A	N/A	N/A	N/A	N/A	N/A	N/A	N/A	N/A	N/A	N/A	N/A	N/A
1264	N/A	N/A	'------------------------S-------------------------	0.9795040991801639	Y	N/A	N/A	N/A	N/A	N/A	N/A	N/A	N/A	N/A	N/A	N/A	N/A	N/A	N/A	N/A	N/A	N/A	N/A	N/A	N/A	N/A	N/A	N/A	N/A	N/A	N/A	N/A	N/A	N/A	N/A	N/A	N/A	N/A	N/A	N/A	N/A	N/A	N/A	N/A	N/A	N/A	N/A	N/A	N/A
1265	N/A	N/A	'------------------------K-------------------------	0.9795040991801639	Y	N/A	N/A	N/A	N/A	N/A	N/A	N/A	N/A	N/A	N/A	N/A	N/A	N/A	N/A	N/A	N/A	N/A	N/A	N/A	N/A	N/A	N/A	N/A	N/A	N/A	N/A	N/A	N/A	N/A	N/A	N/A	N/A	N/A	N/A	N/A	N/A	N/A	N/A	N/A	N/A	N/A	N/A	N/A	N/A
1266	N/A	N/A	'------------------------D-------------------------	0.9795040991801639	Y	N/A	N/A	N/A	N/A	N/A	N/A	N/A	N/A	N/A	N/A	N/A	N/A	N/A	N/A	N/A	N/A	N/A	N/A	N/A	N/A	N/A	N/A	N/A	N/A	N/A	N/A	N/A	N/A	N/A	N/A	N/A	N/A	N/A	N/A	N/A	N/A	N/A	N/A	N/A	N/A	N/A	N/A	N/A	N/A
1267	N/A	N/A	'------------------------L-------------------------	0.9795040991801639	Y	N/A	N/A	N/A	N/A	N/A	N/A	N/A	N/A	N/A	N/A	N/A	N/A	N/A	N/A	N/A	N/A	N/A	N/A	N/A	N/A	N/A	N/A	N/A	N/A	N/A	N/A	N/A	N/A	N/A	N/A	N/A	N/A	N/A	N/A	N/A	N/A	N/A	N/A	N/A	N/A	N/A	N/A	N/A	N/A
1268	N/A	N/A	'------------------------K-------------------------	0.9795040991801639	Y	N/A	N/A	N/A	N/A	N/A	N/A	N/A	N/A	N/A	N/A	N/A	N/A	N/A	N/A	N/A	N/A	N/A	N/A	N/A	N/A	N/A	N/A	N/A	N/A	N/A	N/A	N/A	N/A	N/A	N/A	N/A	N/A	N/A	N/A	N/A	N/A	N/A	N/A	N/A	N/A	N/A	N/A	N/A	N/A
1269	N/A	N/A	'------------------------H-------------------------	0.9795040991801639	Y	N/A	N/A	N/A	N/A	N/A	N/A	N/A	N/A	N/A	N/A	N/A	N/A	N/A	N/A	N/A	N/A	N/A	N/A	N/A	N/A	N/A	N/A	N/A	N/A	N/A	N/A	N/A	N/A	N/A	N/A	N/A	N/A	N/A	N/A	N/A	N/A	N/A	N/A	N/A	N/A	N/A	N/A	N/A	N/A
1270	N/A	N/A	'------------------------W-------------------------	0.9795040991801639	Y	N/A	N/A	N/A	N/A	N/A	N/A	N/A	N/A	N/A	N/A	N/A	N/A	N/A	N/A	N/A	N/A	N/A	N/A	N/A	N/A	N/A	N/A	N/A	N/A	N/A	N/A	N/A	N/A	N/A	N/A	N/A	N/A	N/A	N/A	N/A	N/A	N/A	N/A	N/A	N/A	N/A	N/A	N/A	N/A
1271	N/A	N/A	'------------------------G-------------------------	0.9795040991801639	Y	N/A	N/A	N/A	N/A	N/A	N/A	N/A	N/A	N/A	N/A	N/A	N/A	N/A	N/A	N/A	N/A	N/A	N/A	N/A	N/A	N/A	N/A	N/A	N/A	N/A	N/A	N/A	N/A	N/A	N/A	N/A	N/A	N/A	N/A	N/A	N/A	N/A	N/A	N/A	N/A	N/A	N/A	N/A	N/A
1272	N/A	N/A	'------------------------S-------------------------	0.9795040991801639	Y	N/A	N/A	N/A	N/A	N/A	N/A	N/A	N/A	N/A	N/A	N/A	N/A	N/A	N/A	N/A	N/A	N/A	N/A	N/A	N/A	N/A	N/A	N/A	N/A	N/A	N/A	N/A	N/A	N/A	N/A	N/A	N/A	N/A	N/A	N/A	N/A	N/A	N/A	N/A	N/A	N/A	N/A	N/A	N/A
1273	N/A	N/A	'------------------------R-------------------------	0.9795040991801639	Y	N/A	N/A	N/A	N/A	N/A	N/A	N/A	N/A	N/A	N/A	N/A	N/A	N/A	N/A	N/A	N/A	N/A	N/A	N/A	N/A	N/A	N/A	N/A	N/A	N/A	N/A	N/A	N/A	N/A	N/A	N/A	N/A	N/A	N/A	N/A	N/A	N/A	N/A	N/A	N/A	N/A	N/A	N/A	N/A
1274	N/A	N/A	'------------------------M-------------------------	0.9795040991801639	Y	N/A	N/A	N/A	N/A	N/A	N/A	N/A	N/A	N/A	N/A	N/A	N/A	N/A	N/A	N/A	N/A	N/A	N/A	N/A	N/A	N/A	N/A	N/A	N/A	N/A	N/A	N/A	N/A	N/A	N/A	N/A	N/A	N/A	N/A	N/A	N/A	N/A	N/A	N/A	N/A	N/A	N/A	N/A	N/A
1275	N/A	N/A	'------------------------A-------------------------	0.9795040991801639	Y	N/A	N/A	N/A	N/A	N/A	N/A	N/A	N/A	N/A	N/A	N/A	N/A	N/A	N/A	N/A	N/A	N/A	N/A	N/A	N/A	N/A	N/A	N/A	N/A	N/A	N/A	N/A	N/A	N/A	N/A	N/A	N/A	N/A	N/A	N/A	N/A	N/A	N/A	N/A	N/A	N/A	N/A	N/A	N/A
1276	N/A	N/A	'------------------------Y-------------------------	0.9795040991801639	Y	N/A	N/A	N/A	N/A	N/A	N/A	N/A	N/A	N/A	N/A	N/A	N/A	N/A	N/A	N/A	N/A	N/A	N/A	N/A	N/A	N/A	N/A	N/A	N/A	N/A	N/A	N/A	N/A	N/A	N/A	N/A	N/A	N/A	N/A	N/A	N/A	N/A	N/A	N/A	N/A	N/A	N/A	N/A	N/A
1277	N/A	N/A	'------------------------G-------------------------	0.9795040991801639	Y	N/A	N/A	N/A	N/A	N/A	N/A	N/A	N/A	N/A	N/A	N/A	N/A	N/A	N/A	N/A	N/A	N/A	N/A	N/A	N/A	N/A	N/A	N/A	N/A	N/A	N/A	N/A	N/A	N/A	N/A	N/A	N/A	N/A	N/A	N/A	N/A	N/A	N/A	N/A	N/A	N/A	N/A	N/A	N/A
1278	N/A	N/A	'------------------------C-------------------------	0.9795040991801639	Y	N/A	N/A	N/A	N/A	N/A	N/A	N/A	N/A	N/A	N/A	N/A	N/A	N/A	N/A	N/A	N/A	N/A	N/A	N/A	N/A	N/A	N/A	N/A	N/A	N/A	N/A	N/A	N/A	N/A	N/A	N/A	N/A	N/A	N/A	N/A	N/A	N/A	N/A	N/A	N/A	N/A	N/A	N/A	N/A
1279	N/A	N/A	'------------------------S-------------------------	0.9795040991801639	Y	N/A	N/A	N/A	N/A	N/A	N/A	N/A	N/A	N/A	N/A	N/A	N/A	N/A	N/A	N/A	N/A	N/A	N/A	N/A	N/A	N/A	N/A	N/A	N/A	N/A	N/A	N/A	N/A	N/A	N/A	N/A	N/A	N/A	N/A	N/A	N/A	N/A	N/A	N/A	N/A	N/A	N/A	N/A	N/A
1280	N/A	N/A	'------------------------S-------------------------	0.9795040991801639	Y	N/A	N/A	N/A	N/A	N/A	N/A	N/A	N/A	N/A	N/A	N/A	N/A	N/A	N/A	N/A	N/A	N/A	N/A	N/A	N/A	N/A	N/A	N/A	N/A	N/A	N/A	N/A	N/A	N/A	N/A	N/A	N/A	N/A	N/A	N/A	N/A	N/A	N/A	N/A	N/A	N/A	N/A	N/A	N/A
1281	N/A	N/A	'------------------------V-------------------------	0.9795040991801639	Y	N/A	N/A	N/A	N/A	N/A	N/A	N/A	N/A	N/A	N/A	N/A	N/A	N/A	N/A	N/A	N/A	N/A	N/A	N/A	N/A	N/A	N/A	N/A	N/A	N/A	N/A	N/A	N/A	N/A	N/A	N/A	N/A	N/A	N/A	N/A	N/A	N/A	N/A	N/A	N/A	N/A	N/A	N/A	N/A
1282	N/A	N/A	'------------------------P-------------------------	0.9795040991801639	Y	N/A	N/A	N/A	N/A	N/A	N/A	N/A	N/A	N/A	N/A	N/A	N/A	N/A	N/A	N/A	N/A	N/A	N/A	N/A	N/A	N/A	N/A	N/A	N/A	N/A	N/A	N/A	N/A	N/A	N/A	N/A	N/A	N/A	N/A	N/A	N/A	N/A	N/A	N/A	N/A	N/A	N/A	N/A	N/A
1283	N/A	N/A	'------------------------K-------------------------	0.9795040991801639	Y	N/A	N/A	N/A	N/A	N/A	N/A	N/A	N/A	N/A	N/A	N/A	N/A	N/A	N/A	N/A	N/A	N/A	N/A	N/A	N/A	N/A	N/A	N/A	N/A	N/A	N/A	N/A	N/A	N/A	N/A	N/A	N/A	N/A	N/A	N/A	N/A	N/A	N/A	N/A	N/A	N/A	N/A	N/A	N/A
1284	N/A	N/A	'------------------------W-------------------------	0.9795040991801639	Y	N/A	N/A	N/A	N/A	N/A	N/A	N/A	N/A	N/A	N/A	N/A	N/A	N/A	N/A	N/A	N/A	N/A	N/A	N/A	N/A	N/A	N/A	N/A	N/A	N/A	N/A	N/A	N/A	N/A	N/A	N/A	N/A	N/A	N/A	N/A	N/A	N/A	N/A	N/A	N/A	N/A	N/A	N/A	N/A
1285	N/A	N/A	'------------------------Y-------------------------	0.9795040991801639	Y	N/A	N/A	N/A	N/A	N/A	N/A	N/A	N/A	N/A	N/A	N/A	N/A	N/A	N/A	N/A	N/A	N/A	N/A	N/A	N/A	N/A	N/A	N/A	N/A	N/A	N/A	N/A	N/A	N/A	N/A	N/A	N/A	N/A	N/A	N/A	N/A	N/A	N/A	N/A	N/A	N/A	N/A	N/A	N/A
1286	N/A	N/A	'------------------------A-------------------------	0.9795040991801639	Y	N/A	N/A	N/A	N/A	N/A	N/A	N/A	N/A	N/A	N/A	N/A	N/A	N/A	N/A	N/A	N/A	N/A	N/A	N/A	N/A	N/A	N/A	N/A	N/A	N/A	N/A	N/A	N/A	N/A	N/A	N/A	N/A	N/A	N/A	N/A	N/A	N/A	N/A	N/A	N/A	N/A	N/A	N/A	N/A
1287	N/A	N/A	'------------------------R-------------------------	0.9795040991801639	Y	N/A	N/A	N/A	N/A	N/A	N/A	N/A	N/A	N/A	N/A	N/A	N/A	N/A	N/A	N/A	N/A	N/A	N/A	N/A	N/A	N/A	N/A	N/A	N/A	N/A	N/A	N/A	N/A	N/A	N/A	N/A	N/A	N/A	N/A	N/A	N/A	N/A	N/A	N/A	N/A	N/A	N/A	N/A	N/A
1288	N/A	N/A	'------------------------K-------------------------	0.9795040991801639	Y	N/A	N/A	N/A	N/A	N/A	N/A	N/A	N/A	N/A	N/A	N/A	N/A	N/A	N/A	N/A	N/A	N/A	N/A	N/A	N/A	N/A	N/A	N/A	N/A	N/A	N/A	N/A	N/A	N/A	N/A	N/A	N/A	N/A	N/A	N/A	N/A	N/A	N/A	N/A	N/A	N/A	N/A	N/A	N/A
1289	N/A	N/A	'------------------------L-------------------------	0.9795040991801639	Y	N/A	N/A	N/A	N/A	N/A	N/A	N/A	N/A	N/A	N/A	N/A	N/A	N/A	N/A	N/A	N/A	N/A	N/A	N/A	N/A	N/A	N/A	N/A	N/A	N/A	N/A	N/A	N/A	N/A	N/A	N/A	N/A	N/A	N/A	N/A	N/A	N/A	N/A	N/A	N/A	N/A	N/A	N/A	N/A
1290	N/A	N/A	'------------------------I-------------------------	0.9795040991801639	Y	N/A	N/A	N/A	N/A	N/A	N/A	N/A	N/A	N/A	N/A	N/A	N/A	N/A	N/A	N/A	N/A	N/A	N/A	N/A	N/A	N/A	N/A	N/A	N/A	N/A	N/A	N/A	N/A	N/A	N/A	N/A	N/A	N/A	N/A	N/A	N/A	N/A	N/A	N/A	N/A	N/A	N/A	N/A	N/A
1291	N/A	N/A	'------------------------I-------------------------	0.9795040991801639	Y	N/A	N/A	N/A	N/A	N/A	N/A	N/A	N/A	N/A	N/A	N/A	N/A	N/A	N/A	N/A	N/A	N/A	N/A	N/A	N/A	N/A	N/A	N/A	N/A	N/A	N/A	N/A	N/A	N/A	N/A	N/A	N/A	N/A	N/A	N/A	N/A	N/A	N/A	N/A	N/A	N/A	N/A	N/A	N/A
1292	N/A	N/A	'------------------------S-------------------------	0.9795040991801639	Y	N/A	N/A	N/A	N/A	N/A	N/A	N/A	N/A	N/A	N/A	N/A	N/A	N/A	N/A	N/A	N/A	N/A	N/A	N/A	N/A	N/A	N/A	N/A	N/A	N/A	N/A	N/A	N/A	N/A	N/A	N/A	N/A	N/A	N/A	N/A	N/A	N/A	N/A	N/A	N/A	N/A	N/A	N/A	N/A
1293	N/A	N/A	'------------------------L-------------------------	0.9795040991801639	Y	N/A	N/A	N/A	N/A	N/A	N/A	N/A	N/A	N/A	N/A	N/A	N/A	N/A	N/A	N/A	N/A	N/A	N/A	N/A	N/A	N/A	N/A	N/A	N/A	N/A	N/A	N/A	N/A	N/A	N/A	N/A	N/A	N/A	N/A	N/A	N/A	N/A	N/A	N/A	N/A	N/A	N/A	N/A	N/A
1294	N/A	N/A	'------------------------R-------------------------	0.9795040991801639	Y	N/A	N/A	N/A	N/A	N/A	N/A	N/A	N/A	N/A	N/A	N/A	N/A	N/A	N/A	N/A	N/A	N/A	N/A	N/A	N/A	N/A	N/A	N/A	N/A	N/A	N/A	N/A	N/A	N/A	N/A	N/A	N/A	N/A	N/A	N/A	N/A	N/A	N/A	N/A	N/A	N/A	N/A	N/A	N/A
1295	N/A	N/A	'------------------------I-------------------------	0.9795040991801639	Y	N/A	N/A	N/A	N/A	N/A	N/A	N/A	N/A	N/A	N/A	N/A	N/A	N/A	N/A	N/A	N/A	N/A	N/A	N/A	N/A	N/A	N/A	N/A	N/A	N/A	N/A	N/A	N/A	N/A	N/A	N/A	N/A	N/A	N/A	N/A	N/A	N/A	N/A	N/A	N/A	N/A	N/A	N/A	N/A
1296	N/A	N/A	'------------------------V-------------------------	0.9795040991801639	Y	N/A	N/A	N/A	N/A	N/A	N/A	N/A	N/A	N/A	N/A	N/A	N/A	N/A	N/A	N/A	N/A	N/A	N/A	N/A	N/A	N/A	N/A	N/A	N/A	N/A	N/A	N/A	N/A	N/A	N/A	N/A	N/A	N/A	N/A	N/A	N/A	N/A	N/A	N/A	N/A	N/A	N/A	N/A	N/A
1297	N/A	N/A	'------------------------T-------------------------	0.9795040991801639	Y	N/A	N/A	N/A	N/A	N/A	N/A	N/A	N/A	N/A	N/A	N/A	N/A	N/A	N/A	N/A	N/A	N/A	N/A	N/A	N/A	N/A	N/A	N/A	N/A	N/A	N/A	N/A	N/A	N/A	N/A	N/A	N/A	N/A	N/A	N/A	N/A	N/A	N/A	N/A	N/A	N/A	N/A	N/A	N/A
1298	N/A	N/A	'------------------------P-------------------------	0.9795040991801639	Y	N/A	N/A	N/A	N/A	N/A	N/A	N/A	N/A	N/A	N/A	N/A	N/A	N/A	N/A	N/A	N/A	N/A	N/A	N/A	N/A	N/A	N/A	N/A	N/A	N/A	N/A	N/A	N/A	N/A	N/A	N/A	N/A	N/A	N/A	N/A	N/A	N/A	N/A	N/A	N/A	N/A	N/A	N/A	N/A
1299	N/A	N/A	'------------------------N-------------------------	0.9795040991801639	Y	N/A	N/A	N/A	N/A	N/A	N/A	N/A	N/A	N/A	N/A	N/A	N/A	N/A	N/A	N/A	N/A	N/A	N/A	N/A	N/A	N/A	N/A	N/A	N/A	N/A	N/A	N/A	N/A	N/A	N/A	N/A	N/A	N/A	N/A	N/A	N/A	N/A	N/A	N/A	N/A	N/A	N/A	N/A	N/A
1300	N/A	N/A	'------------------------N-------------------------	0.9795040991801639	Y	N/A	N/A	N/A	N/A	N/A	N/A	N/A	N/A	N/A	N/A	N/A	N/A	N/A	N/A	N/A	N/A	N/A	N/A	N/A	N/A	N/A	N/A	N/A	N/A	N/A	N/A	N/A	N/A	N/A	N/A	N/A	N/A	N/A	N/A	N/A	N/A	N/A	N/A	N/A	N/A	N/A	N/A	N/A	N/A
1301	N/A	N/A	'------------------------K-------------------------	0.9795040991801639	Y	N/A	N/A	N/A	N/A	N/A	N/A	N/A	N/A	N/A	N/A	N/A	N/A	N/A	N/A	N/A	N/A	N/A	N/A	N/A	N/A	N/A	N/A	N/A	N/A	N/A	N/A	N/A	N/A	N/A	N/A	N/A	N/A	N/A	N/A	N/A	N/A	N/A	N/A	N/A	N/A	N/A	N/A	N/A	N/A
1302	N/A	N/A	'------------------------S-------------------------	0.9795040991801639	Y	N/A	N/A	N/A	N/A	N/A	N/A	N/A	N/A	N/A	N/A	N/A	N/A	N/A	N/A	N/A	N/A	N/A	N/A	N/A	N/A	N/A	N/A	N/A	N/A	N/A	N/A	N/A	N/A	N/A	N/A	N/A	N/A	N/A	N/A	N/A	N/A	N/A	N/A	N/A	N/A	N/A	N/A	N/A	N/A
1303	N/A	N/A	'------------------------S-------------------------	0.9795040991801639	Y	N/A	N/A	N/A	N/A	N/A	N/A	N/A	N/A	N/A	N/A	N/A	N/A	N/A	N/A	N/A	N/A	N/A	N/A	N/A	N/A	N/A	N/A	N/A	N/A	N/A	N/A	N/A	N/A	N/A	N/A	N/A	N/A	N/A	N/A	N/A	N/A	N/A	N/A	N/A	N/A	N/A	N/A	N/A	N/A
1304	N/A	N/A	'------------------------P-------------------------	0.9795040991801639	Y	N/A	N/A	N/A	N/A	N/A	N/A	N/A	N/A	N/A	N/A	N/A	N/A	N/A	N/A	N/A	N/A	N/A	N/A	N/A	N/A	N/A	N/A	N/A	N/A	N/A	N/A	N/A	N/A	N/A	N/A	N/A	N/A	N/A	N/A	N/A	N/A	N/A	N/A	N/A	N/A	N/A	N/A	N/A	N/A
1305	N/A	N/A	'------------------------E-------------------------	0.9795040991801639	Y	N/A	N/A	N/A	N/A	N/A	N/A	N/A	N/A	N/A	N/A	N/A	N/A	N/A	N/A	N/A	N/A	N/A	N/A	N/A	N/A	N/A	N/A	N/A	N/A	N/A	N/A	N/A	N/A	N/A	N/A	N/A	N/A	N/A	N/A	N/A	N/A	N/A	N/A	N/A	N/A	N/A	N/A	N/A	N/A
1306	N/A	N/A	'------------------------L-------------------------	0.9795040991801639	Y	N/A	N/A	N/A	N/A	N/A	N/A	N/A	N/A	N/A	N/A	N/A	N/A	N/A	N/A	N/A	N/A	N/A	N/A	N/A	N/A	N/A	N/A	N/A	N/A	N/A	N/A	N/A	N/A	N/A	N/A	N/A	N/A	N/A	N/A	N/A	N/A	N/A	N/A	N/A	N/A	N/A	N/A	N/A	N/A
1307	N/A	N/A	'------------------------L-------------------------	0.9795040991801639	Y	N/A	N/A	N/A	N/A	N/A	N/A	N/A	N/A	N/A	N/A	N/A	N/A	N/A	N/A	N/A	N/A	N/A	N/A	N/A	N/A	N/A	N/A	N/A	N/A	N/A	N/A	N/A	N/A	N/A	N/A	N/A	N/A	N/A	N/A	N/A	N/A	N/A	N/A	N/A	N/A	N/A	N/A	N/A	N/A
1308	N/A	N/A	'------------------------F-------------------------	0.9795040991801639	Y	N/A	N/A	N/A	N/A	N/A	N/A	N/A	N/A	N/A	N/A	N/A	N/A	N/A	N/A	N/A	N/A	N/A	N/A	N/A	N/A	N/A	N/A	N/A	N/A	N/A	N/A	N/A	N/A	N/A	N/A	N/A	N/A	N/A	N/A	N/A	N/A	N/A	N/A	N/A	N/A	N/A	N/A	N/A	N/A
1309	N/A	N/A	'------------------------Y-------------------------	0.9795040991801639	Y	N/A	N/A	N/A	N/A	N/A	N/A	N/A	N/A	N/A	N/A	N/A	N/A	N/A	N/A	N/A	N/A	N/A	N/A	N/A	N/A	N/A	N/A	N/A	N/A	N/A	N/A	N/A	N/A	N/A	N/A	N/A	N/A	N/A	N/A	N/A	N/A	N/A	N/A	N/A	N/A	N/A	N/A	N/A	N/A
1310	N/A	N/A	'------------------------S-------------------------	0.9795040991801639	Y	N/A	N/A	N/A	N/A	N/A	N/A	N/A	N/A	N/A	N/A	N/A	N/A	N/A	N/A	N/A	N/A	N/A	N/A	N/A	N/A	N/A	N/A	N/A	N/A	N/A	N/A	N/A	N/A	N/A	N/A	N/A	N/A	N/A	N/A	N/A	N/A	N/A	N/A	N/A	N/A	N/A	N/A	N/A	N/A
1311	N/A	N/A	'------------------------S-------------------------	0.9795040991801639	Y	N/A	N/A	N/A	N/A	N/A	N/A	N/A	N/A	N/A	N/A	N/A	N/A	N/A	N/A	N/A	N/A	N/A	N/A	N/A	N/A	N/A	N/A	N/A	N/A	N/A	N/A	N/A	N/A	N/A	N/A	N/A	N/A	N/A	N/A	N/A	N/A	N/A	N/A	N/A	N/A	N/A	N/A	N/A	N/A
1312	N/A	N/A	'------------------------D-------------------------	0.9795040991801639	Y	N/A	N/A	N/A	N/A	N/A	N/A	N/A	N/A	N/A	N/A	N/A	N/A	N/A	N/A	N/A	N/A	N/A	N/A	N/A	N/A	N/A	N/A	N/A	N/A	N/A	N/A	N/A	N/A	N/A	N/A	N/A	N/A	N/A	N/A	N/A	N/A	N/A	N/A	N/A	N/A	N/A	N/A	N/A	N/A
1313	N/A	N/A	'------------------------P-------------------------	0.9795040991801639	Y	N/A	N/A	N/A	N/A	N/A	N/A	N/A	N/A	N/A	N/A	N/A	N/A	N/A	N/A	N/A	N/A	N/A	N/A	N/A	N/A	N/A	N/A	N/A	N/A	N/A	N/A	N/A	N/A	N/A	N/A	N/A	N/A	N/A	N/A	N/A	N/A	N/A	N/A	N/A	N/A	N/A	N/A	N/A	N/A
1314	N/A	N/A	'------------------------K-------------------------	0.9795040991801639	Y	N/A	N/A	N/A	N/A	N/A	N/A	N/A	N/A	N/A	N/A	N/A	N/A	N/A	N/A	N/A	N/A	N/A	N/A	N/A	N/A	N/A	N/A	N/A	N/A	N/A	N/A	N/A	N/A	N/A	N/A	N/A	N/A	N/A	N/A	N/A	N/A	N/A	N/A	N/A	N/A	N/A	N/A	N/A	N/A
1315	N/A	N/A	'------------------------A-------------------------	0.9795040991801639	Y	N/A	N/A	N/A	N/A	N/A	N/A	N/A	N/A	N/A	N/A	N/A	N/A	N/A	N/A	N/A	N/A	N/A	N/A	N/A	N/A	N/A	N/A	N/A	N/A	N/A	N/A	N/A	N/A	N/A	N/A	N/A	N/A	N/A	N/A	N/A	N/A	N/A	N/A	N/A	N/A	N/A	N/A	N/A	N/A
1316	N/A	N/A	'------------------------K-------------------------	0.9795040991801639	Y	N/A	N/A	N/A	N/A	N/A	N/A	N/A	N/A	N/A	N/A	N/A	N/A	N/A	N/A	N/A	N/A	N/A	N/A	N/A	N/A	N/A	N/A	N/A	N/A	N/A	N/A	N/A	N/A	N/A	N/A	N/A	N/A	N/A	N/A	N/A	N/A	N/A	N/A	N/A	N/A	N/A	N/A	N/A	N/A
1317	N/A	N/A	'------------------------D-------------------------	0.9795040991801639	Y	N/A	N/A	N/A	N/A	N/A	N/A	N/A	N/A	N/A	N/A	N/A	N/A	N/A	N/A	N/A	N/A	N/A	N/A	N/A	N/A	N/A	N/A	N/A	N/A	N/A	N/A	N/A	N/A	N/A	N/A	N/A	N/A	N/A	N/A	N/A	N/A	N/A	N/A	N/A	N/A	N/A	N/A	N/A	N/A
1318	N/A	N/A	'------------------------L-------------------------	0.9795040991801639	Y	N/A	N/A	N/A	N/A	N/A	N/A	N/A	N/A	N/A	N/A	N/A	N/A	N/A	N/A	N/A	N/A	N/A	N/A	N/A	N/A	N/A	N/A	N/A	N/A	N/A	N/A	N/A	N/A	N/A	N/A	N/A	N/A	N/A	N/A	N/A	N/A	N/A	N/A	N/A	N/A	N/A	N/A	N/A	N/A
1319	N/A	N/A	'------------------------T-------------------------	0.9795040991801639	Y	N/A	N/A	N/A	N/A	N/A	N/A	N/A	N/A	N/A	N/A	N/A	N/A	N/A	N/A	N/A	N/A	N/A	N/A	N/A	N/A	N/A	N/A	N/A	N/A	N/A	N/A	N/A	N/A	N/A	N/A	N/A	N/A	N/A	N/A	N/A	N/A	N/A	N/A	N/A	N/A	N/A	N/A	N/A	N/A
1320	N/A	N/A	'------------------------Q-------------------------	0.9795040991801639	Y	N/A	N/A	N/A	N/A	N/A	N/A	N/A	N/A	N/A	N/A	N/A	N/A	N/A	N/A	N/A	N/A	N/A	N/A	N/A	N/A	N/A	N/A	N/A	N/A	N/A	N/A	N/A	N/A	N/A	N/A	N/A	N/A	N/A	N/A	N/A	N/A	N/A	N/A	N/A	N/A	N/A	N/A	N/A	N/A
1321	N/A	N/A	'------------------------W-------------------------	0.9795040991801639	Y	N/A	N/A	N/A	N/A	N/A	N/A	N/A	N/A	N/A	N/A	N/A	N/A	N/A	N/A	N/A	N/A	N/A	N/A	N/A	N/A	N/A	N/A	N/A	N/A	N/A	N/A	N/A	N/A	N/A	N/A	N/A	N/A	N/A	N/A	N/A	N/A	N/A	N/A	N/A	N/A	N/A	N/A	N/A	N/A
1322	N/A	N/A	'------------------------K-------------------------	0.9795040991801639	Y	N/A	N/A	N/A	N/A	N/A	N/A	N/A	N/A	N/A	N/A	N/A	N/A	N/A	N/A	N/A	N/A	N/A	N/A	N/A	N/A	N/A	N/A	N/A	N/A	N/A	N/A	N/A	N/A	N/A	N/A	N/A	N/A	N/A	N/A	N/A	N/A	N/A	N/A	N/A	N/A	N/A	N/A	N/A	N/A
1323	N/A	N/A	'------------------------D-------------------------	0.9795040991801639	Y	N/A	N/A	N/A	N/A	N/A	N/A	N/A	N/A	N/A	N/A	N/A	N/A	N/A	N/A	N/A	N/A	N/A	N/A	N/A	N/A	N/A	N/A	N/A	N/A	N/A	N/A	N/A	N/A	N/A	N/A	N/A	N/A	N/A	N/A	N/A	N/A	N/A	N/A	N/A	N/A	N/A	N/A	N/A	N/A
1324	N/A	N/A	'------------------------D-------------------------	0.9795040991801639	Y	N/A	N/A	N/A	N/A	N/A	N/A	N/A	N/A	N/A	N/A	N/A	N/A	N/A	N/A	N/A	N/A	N/A	N/A	N/A	N/A	N/A	N/A	N/A	N/A	N/A	N/A	N/A	N/A	N/A	N/A	N/A	N/A	N/A	N/A	N/A	N/A	N/A	N/A	N/A	N/A	N/A	N/A	N/A	N/A
1325	N/A	N/A	'------------------------V-------------------------	0.9795040991801639	Y	N/A	N/A	N/A	N/A	N/A	N/A	N/A	N/A	N/A	N/A	N/A	N/A	N/A	N/A	N/A	N/A	N/A	N/A	N/A	N/A	N/A	N/A	N/A	N/A	N/A	N/A	N/A	N/A	N/A	N/A	N/A	N/A	N/A	N/A	N/A	N/A	N/A	N/A	N/A	N/A	N/A	N/A	N/A	N/A
1326	N/A	N/A	'------------------------E-------------------------	0.9795040991801639	Y	N/A	N/A	N/A	N/A	N/A	N/A	N/A	N/A	N/A	N/A	N/A	N/A	N/A	N/A	N/A	N/A	N/A	N/A	N/A	N/A	N/A	N/A	N/A	N/A	N/A	N/A	N/A	N/A	N/A	N/A	N/A	N/A	N/A	N/A	N/A	N/A	N/A	N/A	N/A	N/A	N/A	N/A	N/A	N/A
1327	N/A	N/A	'------------------------N-------------------------	0.9795040991801639	Y	N/A	N/A	N/A	N/A	N/A	N/A	N/A	N/A	N/A	N/A	N/A	N/A	N/A	N/A	N/A	N/A	N/A	N/A	N/A	N/A	N/A	N/A	N/A	N/A	N/A	N/A	N/A	N/A	N/A	N/A	N/A	N/A	N/A	N/A	N/A	N/A	N/A	N/A	N/A	N/A	N/A	N/A	N/A	N/A
1328	N/A	N/A	'------------------------H-------------------------	0.9795040991801639	Y	N/A	N/A	N/A	N/A	N/A	N/A	N/A	N/A	N/A	N/A	N/A	N/A	N/A	N/A	N/A	N/A	N/A	N/A	N/A	N/A	N/A	N/A	N/A	N/A	N/A	N/A	N/A	N/A	N/A	N/A	N/A	N/A	N/A	N/A	N/A	N/A	N/A	N/A	N/A	N/A	N/A	N/A	N/A	N/A
1329	N/A	N/A	'------------------------C-------------------------	0.9795040991801639	Y	N/A	N/A	N/A	N/A	N/A	N/A	N/A	N/A	N/A	N/A	N/A	N/A	N/A	N/A	N/A	N/A	N/A	N/A	N/A	N/A	N/A	N/A	N/A	N/A	N/A	N/A	N/A	N/A	N/A	N/A	N/A	N/A	N/A	N/A	N/A	N/A	N/A	N/A	N/A	N/A	N/A	N/A	N/A	N/A
1330	N/A	N/A	'------------------------M-------------------------	0.9795040991801639	Y	N/A	N/A	N/A	N/A	N/A	N/A	N/A	N/A	N/A	N/A	N/A	N/A	N/A	N/A	N/A	N/A	N/A	N/A	N/A	N/A	N/A	N/A	N/A	N/A	N/A	N/A	N/A	N/A	N/A	N/A	N/A	N/A	N/A	N/A	N/A	N/A	N/A	N/A	N/A	N/A	N/A	N/A	N/A	N/A
1331	N/A	N/A	'------------------------T-------------------------	0.9795040991801639	Y	N/A	N/A	N/A	N/A	N/A	N/A	N/A	N/A	N/A	N/A	N/A	N/A	N/A	N/A	N/A	N/A	N/A	N/A	N/A	N/A	N/A	N/A	N/A	N/A	N/A	N/A	N/A	N/A	N/A	N/A	N/A	N/A	N/A	N/A	N/A	N/A	N/A	N/A	N/A	N/A	N/A	N/A	N/A	N/A
1332	N/A	N/A	'------------------------E-------------------------	0.9795040991801639	Y	N/A	N/A	N/A	N/A	N/A	N/A	N/A	N/A	N/A	N/A	N/A	N/A	N/A	N/A	N/A	N/A	N/A	N/A	N/A	N/A	N/A	N/A	N/A	N/A	N/A	N/A	N/A	N/A	N/A	N/A	N/A	N/A	N/A	N/A	N/A	N/A	N/A	N/A	N/A	N/A	N/A	N/A	N/A	N/A
1333	N/A	N/A	'------------------------P-------------------------	0.9795040991801639	Y	N/A	N/A	N/A	N/A	N/A	N/A	N/A	N/A	N/A	N/A	N/A	N/A	N/A	N/A	N/A	N/A	N/A	N/A	N/A	N/A	N/A	N/A	N/A	N/A	N/A	N/A	N/A	N/A	N/A	N/A	N/A	N/A	N/A	N/A	N/A	N/A	N/A	N/A	N/A	N/A	N/A	N/A	N/A	N/A
1334	N/A	N/A	'------------------------T-------------------------	0.9795040991801639	Y	N/A	N/A	N/A	N/A	N/A	N/A	N/A	N/A	N/A	N/A	N/A	N/A	N/A	N/A	N/A	N/A	N/A	N/A	N/A	N/A	N/A	N/A	N/A	N/A	N/A	N/A	N/A	N/A	N/A	N/A	N/A	N/A	N/A	N/A	N/A	N/A	N/A	N/A	N/A	N/A	N/A	N/A	N/A	N/A
1335	N/A	N/A	'------------------------T-------------------------	0.9795040991801639	Y	N/A	N/A	N/A	N/A	N/A	N/A	N/A	N/A	N/A	N/A	N/A	N/A	N/A	N/A	N/A	N/A	N/A	N/A	N/A	N/A	N/A	N/A	N/A	N/A	N/A	N/A	N/A	N/A	N/A	N/A	N/A	N/A	N/A	N/A	N/A	N/A	N/A	N/A	N/A	N/A	N/A	N/A	N/A	N/A
1336	2.84	4.572E-1	'------PAALDDRR-S----S---GGEAGGGGGGGGGG-FEGEQQA-A--	0.41211757648470293	N	1E0	1E0	1E0	1E0	1E0	1E0	2.42	3.40	2.78	2.84	3.04	1.54	2.85	4.11	2.66	2.60	1.77	1.48	4.50	1.96	3.33	1.64	3.50	4.94	3.69	4.46	6.55E-1	2.624E-1	4.855E-1	4.597E-1	3.784E-1	9.81E-1	4.547E-1	1.273E-1	5.372E-1	5.695E-1	9.352E-1	9.872E-1	8.637E-2	8.739E-1	2.836E-1	9.66E-1	2.387E-1	5.63E-2
1337	2.86	4.484E-1	'-----TNPPADEDEPGEYYYA--DLEGDTTTTSAMTTT-QGFQGGENE--	0.26524695060987796	N	1E0	1E0	1E0	1E0	1E0	1E0	3.05	2.73	2.73	2.65	3.00	2.17	2.55	3.87	3.18	3.62	2.25	1.30	3.45	1.78	3.83	1.72	2.37	3.95	3.55	2.99	3.754E-1	5.074E-1	5.05E-1	5.456E-1	3.944E-1	7.833E-1	5.943E-1	1.626E-1	3.275E-1	2.098E-1	7.422E-1	9.973E-1	2.494E-1	9.327E-1	1.692E-1	9.485E-1	6.802E-1	1.492E-1
1338	2.71	5.156E-1	'-----NGGDINENNNDDSSSN--EYRIGTSSNKLLSEE-VDDVEEEEE-Q	0.24645070985802836	N	1E0	1E0	1E0	1E0	1E0	1E0	3.33	2.27	2.25	2.38	2.90	2.83	2.20	2.62	2.81	2.90	2.72	1.23	4.50	1.71	3.24	2.19	2.47	2.70	4.21	2.91	2.821E-1	7.338E-1	7.427E-1	6.788E-1	4.311E-1	4.629E-1	7.675E-1	5.594E-1	4.69E-1	4.309E-1	5.114E-1	9.988E-1	8.575E-2	9.515E-1	3.087E-1	7.732E-1	6.344E-1	5.198E-1
1339	2.46	6.391E-1	'-----NSKNPGKGGYVDDVVD--EYYSKDDDEDDEDDD-SKPDSSEKD-R	0.24645070985802836	N	1E0	1E0	1E0	1E0	1E0	1E0	3.49	2.44	1.77	2.44	2.97	2.27	2.17	3.62	2.08	3.70	2.72	1.36	3.44	2.05	2.54	1.86	2.14	3.49	3.51	2.47	2.413E-1	6.456E-1	9.354E-1	6.472E-1	4.043E-1	7.318E-1	7.817E-1	2.092E-1	8.243E-1	1.931E-1	5.125E-1	9.954E-1	2.531E-1	8.36E-1	5.991E-1	9.078E-1	7.972E-1	2.411E-1
1340	2.40	6.647E-1	'DMMN-MLIIDMDMMNTEGRRE--PFAFYPPVIAAPVVV-QTPEPPPPP-G	0.14877024595080982	N	1E0	1E0	1E0	1E0	1E0	1E0	2.66	2.10	2.90	2.80	2.29	3.02	2.24	2.39	2.92	2.40	1.80	1.49	2.30	1.68	3.50	2.40	2.41	2.47	3.62	2.45	5.374E-1	8.147E-1	4.318E-1	4.74E-1	7.243E-1	3.845E-1	7.494E-1	6.71E-1	4.231E-1	6.652E-1	9.271E-1	9.866E-1	7.199E-1	9.583E-1	2.387E-1	6.649E-1	6.646E-1	6.307E-1
1341	2.80	4.734E-1	'SQQQ-QQQQTHYLLRALLQQEV-IPLPPLLLLLLLLLL-FQHFAAASS-A	0.11857628474305137	N	1E0	1E0	1E0	1E0	1E0	1E0	2.86	2.54	5.15	4.55	2.06	2.81	2.13	2.13	4.14	1.71	1.78	1.49	4.09	1.20	5.07	2.21	2.80	2.99	3.49	2.98	4.509E-1	5.971E-1	4.606E-2	8.208E-2	8.332E-1	4.701E-1	8.011E-1	7.996E-1	1.229E-1	9.505E-1	9.339E-1	9.868E-1	1.298E-1	9.991E-1	5.002E-2	7.612E-1	4.767E-1	3.97E-1
1342	2.67	5.359E-1	'YFFFNFFFLMTIKRVQLLLLGL-IMLLLLLLLLLLLLL-PNPPPPPPP-L	0.08498300339932012	N	1E0	1E0	1E0	1E0	1E0	1E0	2.78	2.37	6.57	6.15	1.54	3.46	2.79	1.55	4.98	1.40	1.70	2.21	2.29	2.05	5.93	2.95	3.04	2.24	3.24	2.55	4.84E-1	6.808E-1	1.357E-2	1.91E-2	9.809E-1	2.483E-1	4.785E-1	9.8E-1	5.398E-2	9.932E-1	9.546E-1	7.607E-1	7.245E-1	8.376E-1	2.303E-2	4.14E-1	3.782E-1	7.462E-1
1343	13.03	2.994E-4	'CCCCCCCCCCCCCCCTCCCCCC-CSCCCCCCCCCCCCC-CICCCCCCC-C	0.08498300339932012	N	3.542E-1	5.254E-2	1E0	5.188E-1	9.306E-1	2.757E-1	17.29	0.36	36.02	31.43	10.90	7.39	13.25	7.15	31.04	12.81	15.44	13.76	22.92	11.70	37.05	5.39	5.21	3.89	14.89	9.28	5.746E-5	1E0	7.338E-7	1.656E-6	8.388E-4	7.28E-3	2.715E-4	8.732E-3	1.786E-6	3.313E-4	1.115E-4	2.186E-4	1.083E-5	5.579E-4	6.204E-7	3.711E-2	4.384E-2	1.589E-1
1344	5.64	2.956E-2	'GGGGGGGGGSDSQSTGAAAATG-GSGGGGGGGGGGGGG-HGGGGGAAA-T	0.08498300339932012	N	1E0	1E0	1E0	7.044E-1	1E0	9.98E-1	4.72	4.73	9.44	8.72	5.22	0.93	4.79	6.90	7.60	6.04	3.86	3.21	6.89	3.84	9.87	1.46	4.43	7.37	6.41	6.76	6.92E-2	6.849E-2	1.892E-3	2.953E-3	4.336E-2	1E0	6.494E-2	1.054E-2	6.288E-3	2.102E-2	1.638E-1	3.179E-1	1.056E-2	1.676E-1	1.476E-3	9.894E-1	9.204E-2	7.394E-3
1345	2.99	3.978E-1	'SGGGGGGGGQNKDDQPADEEN--NNNNNNN-NFNNNNN-DQVLTTIRL--	0.14377124575084982	N	1E0	1E0	1E0	1E0	1E0	1E0	3.20	2.59	3.18	3.30	2.77	1.94	2.26	3.23	3.00	2.97	2.46	0.92	4.22	1.73	3.71	1.64	2.65	3.61	3.75	3.31	3.225E-1	5.737E-1	3.282E-1	2.928E-1	4.878E-1	8.816E-1	7.384E-1	3.124E-1	3.924E-1	4.032E-1	6.379E-1	1E0	1.136E-1	9.476E-1	1.919E-1	9.667E-1	5.46E-1	2.112E-1
1346	2.43	6.522E-1	'FYYFYYYHYKLNIVTREMPPL--ARRISGG-SSSSSSS-PSQEEESTE--	0.14377124575084982	N	1E0	1E0	1E0	1E0	1E0	1E0	3.23	2.04	3.03	2.93	1.95	2.38	1.72	2.48	2.51	2.62	1.98	1.45	3.71	1.59	3.07	1.83	2.02	2.72	2.86	2.07	3.133E-1	8.42E-1	3.806E-1	4.211E-1	8.756E-1	6.759E-1	9.485E-1	6.29E-1	6.114E-1	5.562E-1	8.654E-1	9.902E-1	1.907E-1	9.747E-1	3.663E-1	9.19E-1	8.469E-1	5.117E-1
1347	2.63	5.555E-1	'ILLLWLILLGPDPPSGGYSST--TPTSTSSPSTSSSTT-DNGSEEGGT--	0.1339732053589282	N	1E0	1E0	1E0	1E0	1E0	1E0	2.91	1.73	5.16	4.66	2.19	1.71	2.57	2.68	4.57	2.82	2.29	1.53	3.06	1.82	5.77	1.50	2.10	2.72	3.24	2.55	4.295E-1	9.468E-1	4.583E-2	7.368E-2	7.727E-1	9.508E-1	5.811E-1	5.31E-1	8.014E-2	4.655E-1	7.218E-1	9.827E-1	3.689E-1	9.235E-1	2.652E-2	9.856E-1	8.136E-1	5.129E-1
1348	2.56	5.865E-1	'GDDEEDNDDAHDPR--QHHHI---K--------------Y-------G--	0.4877024595080982	N	1E0	1E0	1E0	1E0	1E0	1E0	3.33	2.62	1.88	2.18	2.78	2.48	2.17	3.34	2.11	3.26	2.45	1.22	3.85	1.78	2.68	2.03	2.51	3.51	3.51	2.78	2.818E-1	5.599E-1	9.038E-1	7.746E-1	4.846E-1	6.275E-1	7.815E-1	2.796E-1	8.104E-1	3.041E-1	6.423E-1	9.989E-1	1.652E-1	9.345E-1	5.305E-1	8.468E-1	6.142E-1	2.355E-1
1349	N/A	N/A	'LPPPNNENN-YNKR--ATPPH---P--------------F----------	0.5458908218356328	Y	N/A	N/A	N/A	N/A	N/A	N/A	N/A	N/A	N/A	N/A	N/A	N/A	N/A	N/A	N/A	N/A	N/A	N/A	N/A	N/A	N/A	N/A	N/A	N/A	N/A	N/A	N/A	N/A	N/A	N/A	N/A	N/A	N/A	N/A	N/A	N/A	N/A	N/A	N/A	N/A	N/A	N/A	N/A	N/A
1350	N/A	N/A	'DIVIEATAI-KGMR------W---E-------------------------	0.6389722055588881	Y	N/A	N/A	N/A	N/A	N/A	N/A	N/A	N/A	N/A	N/A	N/A	N/A	N/A	N/A	N/A	N/A	N/A	N/A	N/A	N/A	N/A	N/A	N/A	N/A	N/A	N/A	N/A	N/A	N/A	N/A	N/A	N/A	N/A	N/A	N/A	N/A	N/A	N/A	N/A	N/A	N/A	N/A	N/A	N/A
1351	N/A	N/A	'GTTTNTTTT-IMDV----------P-------------------------	0.6709658068386322	Y	N/A	N/A	N/A	N/A	N/A	N/A	N/A	N/A	N/A	N/A	N/A	N/A	N/A	N/A	N/A	N/A	N/A	N/A	N/A	N/A	N/A	N/A	N/A	N/A	N/A	N/A	N/A	N/A	N/A	N/A	N/A	N/A	N/A	N/A	N/A	N/A	N/A	N/A	N/A	N/A	N/A	N/A	N/A	N/A
1352	N/A	N/A	'SKKKGGGGG-GHCG----------I-------------------------	0.6709658068386322	Y	N/A	N/A	N/A	N/A	N/A	N/A	N/A	N/A	N/A	N/A	N/A	N/A	N/A	N/A	N/A	N/A	N/A	N/A	N/A	N/A	N/A	N/A	N/A	N/A	N/A	N/A	N/A	N/A	N/A	N/A	N/A	N/A	N/A	N/A	N/A	N/A	N/A	N/A	N/A	N/A	N/A	N/A	N/A	N/A
1353	N/A	N/A	'KKRKGAKID-ESSR------------------------------------	0.6914617076584683	Y	N/A	N/A	N/A	N/A	N/A	N/A	N/A	N/A	N/A	N/A	N/A	N/A	N/A	N/A	N/A	N/A	N/A	N/A	N/A	N/A	N/A	N/A	N/A	N/A	N/A	N/A	N/A	N/A	N/A	N/A	N/A	N/A	N/A	N/A	N/A	N/A	N/A	N/A	N/A	N/A	N/A	N/A	N/A	N/A
1354	N/A	N/A	'RKKVYTEAP-MCHT------------------------------------	0.6914617076584683	Y	N/A	N/A	N/A	N/A	N/A	N/A	N/A	N/A	N/A	N/A	N/A	N/A	N/A	N/A	N/A	N/A	N/A	N/A	N/A	N/A	N/A	N/A	N/A	N/A	N/A	N/A	N/A	N/A	N/A	N/A	N/A	N/A	N/A	N/A	N/A	N/A	N/A	N/A	N/A	N/A	N/A	N/A	N/A	N/A
1355	N/A	N/A	'SRQMTLHKM-IFVS----------Y-------------------------	0.6709658068386322	Y	N/A	N/A	N/A	N/A	N/A	N/A	N/A	N/A	N/A	N/A	N/A	N/A	N/A	N/A	N/A	N/A	N/A	N/A	N/A	N/A	N/A	N/A	N/A	N/A	N/A	N/A	N/A	N/A	N/A	N/A	N/A	N/A	N/A	N/A	N/A	N/A	N/A	N/A	N/A	N/A	N/A	N/A	N/A	N/A
1356	N/A	N/A	'YNNPKPPPP-CDYC----------C-------------------------	0.6709658068386322	Y	N/A	N/A	N/A	N/A	N/A	N/A	N/A	N/A	N/A	N/A	N/A	N/A	N/A	N/A	N/A	N/A	N/A	N/A	N/A	N/A	N/A	N/A	N/A	N/A	N/A	N/A	N/A	N/A	N/A	N/A	N/A	N/A	N/A	N/A	N/A	N/A	N/A	N/A	N/A	N/A	N/A	N/A	N/A	N/A
1357	N/A	N/A	'LYYYVWWWW-NLYL----------A-------------------------	0.6709658068386322	Y	N/A	N/A	N/A	N/A	N/A	N/A	N/A	N/A	N/A	N/A	N/A	N/A	N/A	N/A	N/A	N/A	N/A	N/A	N/A	N/A	N/A	N/A	N/A	N/A	N/A	N/A	N/A	N/A	N/A	N/A	N/A	N/A	N/A	N/A	N/A	N/A	N/A	N/A	N/A	N/A	N/A	N/A	N/A	N/A
1358	N/A	N/A	'TVILSVIIL-DPSL----------I-------------------------	0.6709658068386322	Y	N/A	N/A	N/A	N/A	N/A	N/A	N/A	N/A	N/A	N/A	N/A	N/A	N/A	N/A	N/A	N/A	N/A	N/A	N/A	N/A	N/A	N/A	N/A	N/A	N/A	N/A	N/A	N/A	N/A	N/A	N/A	N/A	N/A	N/A	N/A	N/A	N/A	N/A	N/A	N/A	N/A	N/A	N/A	N/A
1359	N/A	N/A	'RYYLYKPHL-TPDD----------G-------------------------	0.6709658068386322	Y	N/A	N/A	N/A	N/A	N/A	N/A	N/A	N/A	N/A	N/A	N/A	N/A	N/A	N/A	N/A	N/A	N/A	N/A	N/A	N/A	N/A	N/A	N/A	N/A	N/A	N/A	N/A	N/A	N/A	N/A	N/A	N/A	N/A	N/A	N/A	N/A	N/A	N/A	N/A	N/A	N/A	N/A	N/A	N/A
1360	N/A	N/A	'DKENLFVAP-ATFA------------------------------------	0.6914617076584683	Y	N/A	N/A	N/A	N/A	N/A	N/A	N/A	N/A	N/A	N/A	N/A	N/A	N/A	N/A	N/A	N/A	N/A	N/A	N/A	N/A	N/A	N/A	N/A	N/A	N/A	N/A	N/A	N/A	N/A	N/A	N/A	N/A	N/A	N/A	N/A	N/A	N/A	N/A	N/A	N/A	N/A	N/A	N/A	N/A
1361	N/A	N/A	'GDDDTSSND-VRPG------------------------------------	0.6914617076584683	Y	N/A	N/A	N/A	N/A	N/A	N/A	N/A	N/A	N/A	N/A	N/A	N/A	N/A	N/A	N/A	N/A	N/A	N/A	N/A	N/A	N/A	N/A	N/A	N/A	N/A	N/A	N/A	N/A	N/A	N/A	N/A	N/A	N/A	N/A	N/A	N/A	N/A	N/A	N/A	N/A	N/A	N/A	N/A	N/A
1362	N/A	N/A	'KGGGLADGG-PG-E------------------------------------	0.714357128574285	Y	N/A	N/A	N/A	N/A	N/A	N/A	N/A	N/A	N/A	N/A	N/A	N/A	N/A	N/A	N/A	N/A	N/A	N/A	N/A	N/A	N/A	N/A	N/A	N/A	N/A	N/A	N/A	N/A	N/A	N/A	N/A	N/A	N/A	N/A	N/A	N/A	N/A	N/A	N/A	N/A	N/A	N/A	N/A	N/A
1363	N/A	N/A	'STSTDANLS-NH-A------------------------------------	0.714357128574285	Y	N/A	N/A	N/A	N/A	N/A	N/A	N/A	N/A	N/A	N/A	N/A	N/A	N/A	N/A	N/A	N/A	N/A	N/A	N/A	N/A	N/A	N/A	N/A	N/A	N/A	N/A	N/A	N/A	N/A	N/A	N/A	N/A	N/A	N/A	N/A	N/A	N/A	N/A	N/A	N/A	N/A	N/A	N/A	N/A
1364	N/A	N/A	'SEEYGGSNR-SD-L------------------------------------	0.714357128574285	Y	N/A	N/A	N/A	N/A	N/A	N/A	N/A	N/A	N/A	N/A	N/A	N/A	N/A	N/A	N/A	N/A	N/A	N/A	N/A	N/A	N/A	N/A	N/A	N/A	N/A	N/A	N/A	N/A	N/A	N/A	N/A	N/A	N/A	N/A	N/A	N/A	N/A	N/A	N/A	N/A	N/A	N/A	N/A	N/A
1365	N/A	N/A	'GGGGRSQGG-LA-P------------------------------------	0.714357128574285	Y	N/A	N/A	N/A	N/A	N/A	N/A	N/A	N/A	N/A	N/A	N/A	N/A	N/A	N/A	N/A	N/A	N/A	N/A	N/A	N/A	N/A	N/A	N/A	N/A	N/A	N/A	N/A	N/A	N/A	N/A	N/A	N/A	N/A	N/A	N/A	N/A	N/A	N/A	N/A	N/A	N/A	N/A	N/A	N/A
1366	N/A	N/A	'VPSPNLSTA-NL-E------------------------------------	0.714357128574285	Y	N/A	N/A	N/A	N/A	N/A	N/A	N/A	N/A	N/A	N/A	N/A	N/A	N/A	N/A	N/A	N/A	N/A	N/A	N/A	N/A	N/A	N/A	N/A	N/A	N/A	N/A	N/A	N/A	N/A	N/A	N/A	N/A	N/A	N/A	N/A	N/A	N/A	N/A	N/A	N/A	N/A	N/A	N/A	N/A
1367	N/A	N/A	'ILVAVEPTS-TI-M------------------------------------	0.714357128574285	Y	N/A	N/A	N/A	N/A	N/A	N/A	N/A	N/A	N/A	N/A	N/A	N/A	N/A	N/A	N/A	N/A	N/A	N/A	N/A	N/A	N/A	N/A	N/A	N/A	N/A	N/A	N/A	N/A	N/A	N/A	N/A	N/A	N/A	N/A	N/A	N/A	N/A	N/A	N/A	N/A	N/A	N/A	N/A	N/A
1368	N/A	N/A	'-ASSDNPSK-PC-G------------------------------------	0.7448510297940409	Y	N/A	N/A	N/A	N/A	N/A	N/A	N/A	N/A	N/A	N/A	N/A	N/A	N/A	N/A	N/A	N/A	N/A	N/A	N/A	N/A	N/A	N/A	N/A	N/A	N/A	N/A	N/A	N/A	N/A	N/A	N/A	N/A	N/A	N/A	N/A	N/A	N/A	N/A	N/A	N/A	N/A	N/A	N/A	N/A
1369	N/A	N/A	'----ILSPA--N-L------------------------------------	0.8347330533893221	Y	N/A	N/A	N/A	N/A	N/A	N/A	N/A	N/A	N/A	N/A	N/A	N/A	N/A	N/A	N/A	N/A	N/A	N/A	N/A	N/A	N/A	N/A	N/A	N/A	N/A	N/A	N/A	N/A	N/A	N/A	N/A	N/A	N/A	N/A	N/A	N/A	N/A	N/A	N/A	N/A	N/A	N/A	N/A	N/A
1370	N/A	N/A	'----EVA----A-R------------------------------------	0.8735252949410118	Y	N/A	N/A	N/A	N/A	N/A	N/A	N/A	N/A	N/A	N/A	N/A	N/A	N/A	N/A	N/A	N/A	N/A	N/A	N/A	N/A	N/A	N/A	N/A	N/A	N/A	N/A	N/A	N/A	N/A	N/A	N/A	N/A	N/A	N/A	N/A	N/A	N/A	N/A	N/A	N/A	N/A	N/A	N/A	N/A
1371	N/A	N/A	'----RK-----T-V------------------------------------	0.895120975804839	Y	N/A	N/A	N/A	N/A	N/A	N/A	N/A	N/A	N/A	N/A	N/A	N/A	N/A	N/A	N/A	N/A	N/A	N/A	N/A	N/A	N/A	N/A	N/A	N/A	N/A	N/A	N/A	N/A	N/A	N/A	N/A	N/A	N/A	N/A	N/A	N/A	N/A	N/A	N/A	N/A	N/A	N/A	N/A	N/A
1372	N/A	N/A	'-----G-----A-D------------------------------------	0.9287142571485701	Y	N/A	N/A	N/A	N/A	N/A	N/A	N/A	N/A	N/A	N/A	N/A	N/A	N/A	N/A	N/A	N/A	N/A	N/A	N/A	N/A	N/A	N/A	N/A	N/A	N/A	N/A	N/A	N/A	N/A	N/A	N/A	N/A	N/A	N/A	N/A	N/A	N/A	N/A	N/A	N/A	N/A	N/A	N/A	N/A
1373	N/A	N/A	'-----T-----T--------------------------------------	0.9524095180963806	Y	N/A	N/A	N/A	N/A	N/A	N/A	N/A	N/A	N/A	N/A	N/A	N/A	N/A	N/A	N/A	N/A	N/A	N/A	N/A	N/A	N/A	N/A	N/A	N/A	N/A	N/A	N/A	N/A	N/A	N/A	N/A	N/A	N/A	N/A	N/A	N/A	N/A	N/A	N/A	N/A	N/A	N/A	N/A	N/A
1374	N/A	N/A	'-----T-----M--------------------------------------	0.9524095180963806	Y	N/A	N/A	N/A	N/A	N/A	N/A	N/A	N/A	N/A	N/A	N/A	N/A	N/A	N/A	N/A	N/A	N/A	N/A	N/A	N/A	N/A	N/A	N/A	N/A	N/A	N/A	N/A	N/A	N/A	N/A	N/A	N/A	N/A	N/A	N/A	N/A	N/A	N/A	N/A	N/A	N/A	N/A	N/A	N/A
1375	N/A	N/A	'-----E-----A--------------------------------------	0.9524095180963806	Y	N/A	N/A	N/A	N/A	N/A	N/A	N/A	N/A	N/A	N/A	N/A	N/A	N/A	N/A	N/A	N/A	N/A	N/A	N/A	N/A	N/A	N/A	N/A	N/A	N/A	N/A	N/A	N/A	N/A	N/A	N/A	N/A	N/A	N/A	N/A	N/A	N/A	N/A	N/A	N/A	N/A	N/A	N/A	N/A
1376	N/A	N/A	'-----G-----L--------------------------------------	0.9524095180963806	Y	N/A	N/A	N/A	N/A	N/A	N/A	N/A	N/A	N/A	N/A	N/A	N/A	N/A	N/A	N/A	N/A	N/A	N/A	N/A	N/A	N/A	N/A	N/A	N/A	N/A	N/A	N/A	N/A	N/A	N/A	N/A	N/A	N/A	N/A	N/A	N/A	N/A	N/A	N/A	N/A	N/A	N/A	N/A	N/A
1377	3.33	2.819E-1	'KKKKKKKKKGTASEGGGGGGAG-GNDGGDDGEDDDDDD-GR-PPPHSH-G	0.10597880423915215	N	1E0	1E0	1E0	1E0	1E0	9.961E-1	3.52	4.49	2.62	2.97	4.08	1.53	3.13	5.84	2.12	4.23	2.51	1.56	5.09	2.22	3.08	1.59	3.94	6.58	3.83	5.18	2.328E-1	8.658E-2	5.564E-1	4.057E-1	1.316E-1	9.826E-1	3.442E-1	2.488E-2	8.057E-1	1.129E-1	6.114E-1	9.783E-1	4.901E-2	7.577E-1	3.631E-1	9.736E-1	1.509E-1	1.353E-2
1378	4.99	5.369E-2	'GGGGGGGGGGNNRPYGNGGGGG-ADAAAASAASAAAAA-GS-AAAGGG-A	0.10597880423915215	N	1E0	1E0	1E0	9.226E-1	1E0	9.771E-1	2.99	4.93	6.63	6.63	4.80	1.05	4.48	6.36	5.43	4.40	3.00	2.28	5.72	3.24	6.71	2.11	5.05	7.28	5.72	6.84	3.956E-1	5.682E-2	1.297E-2	1.3E-2	6.454E-2	9.999E-1	8.789E-2	1.618E-2	3.567E-2	9.469E-2	3.923E-1	7.286E-1	2.775E-2	3.096E-1	1.216E-2	8.107E-1	5.078E-2	7.88E-3
1379	2.77	4.864E-1	'YFFFYYYHYYNGNGYFHHYYTS-RDGGKGGGGGGGGGG-HE-WRRRRR-T	0.10597880423915215	N	1E0	1E0	1E0	1E0	1E0	1E0	4.73	2.84	3.40	4.31	2.70	2.18	1.73	4.00	2.71	4.24	3.09	1.77	5.94	2.37	3.04	1.28	1.50	4.01	2.27	1.89	6.865E-2	4.59E-1	2.619E-1	1.04E-1	5.179E-1	7.783E-1	9.466E-1	1.42E-1	5.156E-1	1.119E-1	3.589E-1	9.367E-1	2.291E-2	6.837E-1	3.769E-1	9.979E-1	9.853E-1	1.404E-1
[truncated: 4,256 more rows]
[truncated: 4 more columns]
