# Supplementary material for: Assessment of the predictive accuracy of five in silico prediction tools, alone or in combination, and two metaservers to classify long QT syndrome gene mutations
Source: BMC Med Genet. 2015 May 13;16:34. doi: 10.1186/s12881-015-0176-z (PMC4630850; doi:10.1186/s12881-015-0176-z)
Supplement: Additional file 3: — Raw data. The zipped file contains all raw data results in txt format from the five different in silico prediction tools and two metaservers. [file 12881_2015_176_MOESM3_ESM.zip › Supplementary Materials 2/Predict SNP results/SCN5A/pathogenicity/mapp.tree]

((((194768088:0.342253,391334696:0.304152):0.264992,(198424768:0.726222,((((((358338000:0.714621,(395530920:0.398841,(122890936:0.367533,(148678998:0.160398,344244522:0.126986):0.181199):0.045922):0.211921):0.149731,(340368998:1.052843,(47229683:0.588785,((312094420:0.362647,350646235:0.205541):0.198731,(350589386:0.289700,149049615:0.300557):0.019805):0.061403):0.283978):0.007311):0.274578,(341896329:1.337813,(401884647:0.919810,((358396122:0.510328,(391865354:0.352897,(296816545:0.261553,392865952:0.271412):0.083438):0.070666):0.335876,(354544225:0.743519,(387515079:0.474025,(349578423:0.341386,367016435:0.354370):0.043063):0.418096):0.172006):0.110009):0.435477):0.194103):0.053950,(302855396:0.797188,(303285552:0.574179,((242017362:0.503930,328712331:0.386540):0.215970,(301605782:0.437785,348537092:0.394833):0.211822):0.428743):0.041093):0.038090):0.011044,((403366591:0.847248,(348671085:0.365842,(348671065:0.143521,(348671063:0.141488,348671064:0.162078):0.048247):0.196368):0.262474):0.159853,(303285954:0.522448,403366136:1.000442):0.041841):0.008012):0.401521,(148767518:0.020858,340727515:0.553483):0.170296):0.061842):0.103695):0.109079,(60265592:0.217841,(332206182:0.201289,(281344305:0.558769,395844928:0.140329):0.040425):0.037177):0.032047):0.047683,(QUERY:0.156025,(2415573:0.000001,224044620:0.076955):0.053991):0.039498,(363729897:0.246157,(334343636:0.200915,(149018260:0.138303,390476506:0.138565):0.106236):0.054499):0.034161);
