# Supplementary material for: Assessment of the predictive accuracy of five in silico prediction tools, alone or in combination, and two metaservers to classify long QT syndrome gene mutations
Source: BMC Med Genet. 2015 May 13;16:34. doi: 10.1186/s12881-015-0176-z (PMC4630850; doi:10.1186/s12881-015-0176-z)
Supplement: Additional file 3: — Raw data. The zipped file contains all raw data results in txt format from the five different in silico prediction tools and two metaservers. [file 12881_2015_176_MOESM3_ESM.zip › Supplementary Materials 2/Predict SNP results/SCN5A/pathogenicity/phdsnp.out]

******************************************************************************
**                                                                          **
**                                 PhD-SNP                                  **
**                   Predictor of human Deleterious SNPs                    **
**                                                                          **
******************************************************************************


      Sequence and Profile-Based Prediction
          1103    S    Y        Neutral   7

      WT:  Aminoacid in Wild-Type Protein
      NEW: New Aminoacid after Mutation
      RI:  Reliability Index
      Effect:
             Neutral: Neural Polymorphism
             Disease: Disease-related Polymorphism


******************************************************************************
** Capriotti E, Calabrese R, Casadio R. (2006) Predicting the insurgence of **
** human genetic diseases associated to single point protein mutations with **
** support vector machines and evolutionary information. Bioinformatics. 22 **
** 2729-2734.                                                               **
******************************************************************************


******************************************************************************
**                                                                          **
**                                 PhD-SNP                                  **
**                   Predictor of human Deleterious SNPs                    **
**                                                                          **
******************************************************************************


      Sequence and Profile-Based Prediction
          1644    R    H        Disease   9

      WT:  Aminoacid in Wild-Type Protein
      NEW: New Aminoacid after Mutation
      RI:  Reliability Index
      Effect:
             Neutral: Neural Polymorphism
             Disease: Disease-related Polymorphism


******************************************************************************
** Capriotti E, Calabrese R, Casadio R. (2006) Predicting the insurgence of **
** human genetic diseases associated to single point protein mutations with **
** support vector machines and evolutionary information. Bioinformatics. 22 **
** 2729-2734.                                                               **
******************************************************************************


******************************************************************************
**                                                                          **
**                                 PhD-SNP                                  **
**                   Predictor of human Deleterious SNPs                    **
**                                                                          **
******************************************************************************


      Sequence and Profile-Based Prediction
          1645    T    M        Disease   2

      WT:  Aminoacid in Wild-Type Protein
      NEW: New Aminoacid after Mutation
      RI:  Reliability Index
      Effect:
             Neutral: Neural Polymorphism
             Disease: Disease-related Polymorphism


******************************************************************************
** Capriotti E, Calabrese R, Casadio R. (2006) Predicting the insurgence of **
** human genetic diseases associated to single point protein mutations with **
** support vector machines and evolutionary information. Bioinformatics. 22 **
** 2729-2734.                                                               **
******************************************************************************


******************************************************************************
**                                                                          **
**                                 PhD-SNP                                  **
**                   Predictor of human Deleterious SNPs                    **
**                                                                          **
******************************************************************************


      Sequence and Profile-Based Prediction
           558    H    R        Neutral   9

      WT:  Aminoacid in Wild-Type Protein
      NEW: New Aminoacid after Mutation
      RI:  Reliability Index
      Effect:
             Neutral: Neural Polymorphism
             Disease: Disease-related Polymorphism


******************************************************************************
** Capriotti E, Calabrese R, Casadio R. (2006) Predicting the insurgence of **
** human genetic diseases associated to single point protein mutations with **
** support vector machines and evolutionary information. Bioinformatics. 22 **
** 2729-2734.                                                               **
******************************************************************************


******************************************************************************
**                                                                          **
**                                 PhD-SNP                                  **
**                   Predictor of human Deleterious SNPs                    **
**                                                                          **
******************************************************************************


      Sequence and Profile-Based Prediction
             9    G    V        Disease   8

      WT:  Aminoacid in Wild-Type Protein
      NEW: New Aminoacid after Mutation
      RI:  Reliability Index
      Effect:
             Neutral: Neural Polymorphism
             Disease: Disease-related Polymorphism


******************************************************************************
** Capriotti E, Calabrese R, Casadio R. (2006) Predicting the insurgence of **
** human genetic diseases associated to single point protein mutations with **
** support vector machines and evolutionary information. Bioinformatics. 22 **
** 2729-2734.                                                               **
******************************************************************************


******************************************************************************
**                                                                          **
**                                 PhD-SNP                                  **
**                   Predictor of human Deleterious SNPs                    **
**                                                                          **
******************************************************************************


      Sequence and Profile-Based Prediction
           282    R    H        Disease   2

      WT:  Aminoacid in Wild-Type Protein
      NEW: New Aminoacid after Mutation
      RI:  Reliability Index
      Effect:
             Neutral: Neural Polymorphism
             Disease: Disease-related Polymorphism


******************************************************************************
** Capriotti E, Calabrese R, Casadio R. (2006) Predicting the insurgence of **
** human genetic diseases associated to single point protein mutations with **
** support vector machines and evolutionary information. Bioinformatics. 22 **
** 2729-2734.                                                               **
******************************************************************************


******************************************************************************
**                                                                          **
**                                 PhD-SNP                                  **
**                   Predictor of human Deleterious SNPs                    **
**                                                                          **
******************************************************************************


      Sequence and Profile-Based Prediction
          1904    S    L        Disease   3

      WT:  Aminoacid in Wild-Type Protein
      NEW: New Aminoacid after Mutation
      RI:  Reliability Index
      Effect:
             Neutral: Neural Polymorphism
             Disease: Disease-related Polymorphism


******************************************************************************
** Capriotti E, Calabrese R, Casadio R. (2006) Predicting the insurgence of **
** human genetic diseases associated to single point protein mutations with **
** support vector machines and evolutionary information. Bioinformatics. 22 **
** 2729-2734.                                                               **
******************************************************************************


******************************************************************************
**                                                                          **
**                                 PhD-SNP                                  **
**                   Predictor of human Deleterious SNPs                    **
**                                                                          **
******************************************************************************


      Sequence and Profile-Based Prediction
           552    G    R        Neutral   7

      WT:  Aminoacid in Wild-Type Protein
      NEW: New Aminoacid after Mutation
      RI:  Reliability Index
      Effect:
             Neutral: Neural Polymorphism
             Disease: Disease-related Polymorphism


******************************************************************************
** Capriotti E, Calabrese R, Casadio R. (2006) Predicting the insurgence of **
** human genetic diseases associated to single point protein mutations with **
** support vector machines and evolutionary information. Bioinformatics. 22 **
** 2729-2734.                                                               **
******************************************************************************


******************************************************************************
**                                                                          **
**                                 PhD-SNP                                  **
**                   Predictor of human Deleterious SNPs                    **
**                                                                          **
******************************************************************************


      Sequence and Profile-Based Prediction
          1090    P    L        Neutral   8

      WT:  Aminoacid in Wild-Type Protein
      NEW: New Aminoacid after Mutation
      RI:  Reliability Index
      Effect:
             Neutral: Neural Polymorphism
             Disease: Disease-related Polymorphism


******************************************************************************
** Capriotti E, Calabrese R, Casadio R. (2006) Predicting the insurgence of **
** human genetic diseases associated to single point protein mutations with **
** support vector machines and evolutionary information. Bioinformatics. 22 **
** 2729-2734.                                                               **
******************************************************************************


******************************************************************************
**                                                                          **
**                                 PhD-SNP                                  **
**                   Predictor of human Deleterious SNPs                    **
**                                                                          **
******************************************************************************


      Sequence and Profile-Based Prediction
           567    L    Q        Disease   1

      WT:  Aminoacid in Wild-Type Protein
      NEW: New Aminoacid after Mutation
      RI:  Reliability Index
      Effect:
             Neutral: Neural Polymorphism
             Disease: Disease-related Polymorphism


******************************************************************************
** Capriotti E, Calabrese R, Casadio R. (2006) Predicting the insurgence of **
** human genetic diseases associated to single point protein mutations with **
** support vector machines and evolutionary information. Bioinformatics. 22 **
** 2729-2734.                                                               **
******************************************************************************


******************************************************************************
**                                                                          **
**                                 PhD-SNP                                  **
**                   Predictor of human Deleterious SNPs                    **
**                                                                          **
******************************************************************************


      Sequence and Profile-Based Prediction
          1116    R    W        Neutral   2

      WT:  Aminoacid in Wild-Type Protein
      NEW: New Aminoacid after Mutation
      RI:  Reliability Index
      Effect:
             Neutral: Neural Polymorphism
             Disease: Disease-related Polymorphism


******************************************************************************
** Capriotti E, Calabrese R, Casadio R. (2006) Predicting the insurgence of **
** human genetic diseases associated to single point protein mutations with **
** support vector machines and evolutionary information. Bioinformatics. 22 **
** 2729-2734.                                                               **
******************************************************************************


******************************************************************************
**                                                                          **
**                                 PhD-SNP                                  **
**                   Predictor of human Deleterious SNPs                    **
**                                                                          **
******************************************************************************


      Sequence and Profile-Based Prediction
            18    R    Q        Disease   5

      WT:  Aminoacid in Wild-Type Protein
      NEW: New Aminoacid after Mutation
      RI:  Reliability Index
      Effect:
             Neutral: Neural Polymorphism
             Disease: Disease-related Polymorphism


******************************************************************************
** Capriotti E, Calabrese R, Casadio R. (2006) Predicting the insurgence of **
** human genetic diseases associated to single point protein mutations with **
** support vector machines and evolutionary information. Bioinformatics. 22 **
** 2729-2734.                                                               **
******************************************************************************


******************************************************************************
**                                                                          **
**                                 PhD-SNP                                  **
**                   Predictor of human Deleterious SNPs                    **
**                                                                          **
******************************************************************************


      Sequence and Profile-Based Prediction
            18    R    W        Disease   8

      WT:  Aminoacid in Wild-Type Protein
      NEW: New Aminoacid after Mutation
      RI:  Reliability Index
      Effect:
             Neutral: Neural Polymorphism
             Disease: Disease-related Polymorphism


******************************************************************************
** Capriotti E, Calabrese R, Casadio R. (2006) Predicting the insurgence of **
** human genetic diseases associated to single point protein mutations with **
** support vector machines and evolutionary information. Bioinformatics. 22 **
** 2729-2734.                                                               **
******************************************************************************


******************************************************************************
**                                                                          **
**                                 PhD-SNP                                  **
**                   Predictor of human Deleterious SNPs                    **
**                                                                          **
******************************************************************************


      Sequence and Profile-Based Prediction
          1660    I    V        Neutral   5

      WT:  Aminoacid in Wild-Type Protein
      NEW: New Aminoacid after Mutation
      RI:  Reliability Index
      Effect:
             Neutral: Neural Polymorphism
             Disease: Disease-related Polymorphism


******************************************************************************
** Capriotti E, Calabrese R, Casadio R. (2006) Predicting the insurgence of **
** human genetic diseases associated to single point protein mutations with **
** support vector machines and evolutionary information. Bioinformatics. 22 **
** 2729-2734.                                                               **
******************************************************************************


******************************************************************************
**                                                                          **
**                                 PhD-SNP                                  **
**                   Predictor of human Deleterious SNPs                    **
**                                                                          **
******************************************************************************


      Sequence and Profile-Based Prediction
           573    Q    E        Neutral   9

      WT:  Aminoacid in Wild-Type Protein
      NEW: New Aminoacid after Mutation
      RI:  Reliability Index
      Effect:
             Neutral: Neural Polymorphism
             Disease: Disease-related Polymorphism


******************************************************************************
** Capriotti E, Calabrese R, Casadio R. (2006) Predicting the insurgence of **
** human genetic diseases associated to single point protein mutations with **
** support vector machines and evolutionary information. Bioinformatics. 22 **
** 2729-2734.                                                               **
******************************************************************************


******************************************************************************
**                                                                          **
**                                 PhD-SNP                                  **
**                   Predictor of human Deleterious SNPs                    **
**                                                                          **
******************************************************************************


      Sequence and Profile-Based Prediction
            27    R    H        Disease   6

      WT:  Aminoacid in Wild-Type Protein
      NEW: New Aminoacid after Mutation
      RI:  Reliability Index
      Effect:
             Neutral: Neural Polymorphism
             Disease: Disease-related Polymorphism


******************************************************************************
** Capriotti E, Calabrese R, Casadio R. (2006) Predicting the insurgence of **
** human genetic diseases associated to single point protein mutations with **
** support vector machines and evolutionary information. Bioinformatics. 22 **
** 2729-2734.                                                               **
******************************************************************************


******************************************************************************
**                                                                          **
**                                 PhD-SNP                                  **
**                   Predictor of human Deleterious SNPs                    **
**                                                                          **
******************************************************************************


      Sequence and Profile-Based Prediction
           572    A    D        Neutral   1

      WT:  Aminoacid in Wild-Type Protein
      NEW: New Aminoacid after Mutation
      RI:  Reliability Index
      Effect:
             Neutral: Neural Polymorphism
             Disease: Disease-related Polymorphism


******************************************************************************
** Capriotti E, Calabrese R, Casadio R. (2006) Predicting the insurgence of **
** human genetic diseases associated to single point protein mutations with **
** support vector machines and evolutionary information. Bioinformatics. 22 **
** 2729-2734.                                                               **
******************************************************************************


******************************************************************************
**                                                                          **
**                                 PhD-SNP                                  **
**                   Predictor of human Deleterious SNPs                    **
**                                                                          **
******************************************************************************


      Sequence and Profile-Based Prediction
           270    Q    K        Disease   6

      WT:  Aminoacid in Wild-Type Protein
      NEW: New Aminoacid after Mutation
      RI:  Reliability Index
      Effect:
             Neutral: Neural Polymorphism
             Disease: Disease-related Polymorphism


******************************************************************************
** Capriotti E, Calabrese R, Casadio R. (2006) Predicting the insurgence of **
** human genetic diseases associated to single point protein mutations with **
** support vector machines and evolutionary information. Bioinformatics. 22 **
** 2729-2734.                                                               **
******************************************************************************


******************************************************************************
**                                                                          **
**                                 PhD-SNP                                  **
**                   Predictor of human Deleterious SNPs                    **
**                                                                          **
******************************************************************************


      Sequence and Profile-Based Prediction
            35    G    S        Neutral   5

      WT:  Aminoacid in Wild-Type Protein
      NEW: New Aminoacid after Mutation
      RI:  Reliability Index
      Effect:
             Neutral: Neural Polymorphism
             Disease: Disease-related Polymorphism


******************************************************************************
** Capriotti E, Calabrese R, Casadio R. (2006) Predicting the insurgence of **
** human genetic diseases associated to single point protein mutations with **
** support vector machines and evolutionary information. Bioinformatics. 22 **
** 2729-2734.                                                               **
******************************************************************************


******************************************************************************
**                                                                          **
**                                 PhD-SNP                                  **
**                   Predictor of human Deleterious SNPs                    **
**                                                                          **
******************************************************************************


      Sequence and Profile-Based Prediction
          1406    G    R        Disease   7

      WT:  Aminoacid in Wild-Type Protein
      NEW: New Aminoacid after Mutation
      RI:  Reliability Index
      Effect:
             Neutral: Neural Polymorphism
             Disease: Disease-related Polymorphism


******************************************************************************
** Capriotti E, Calabrese R, Casadio R. (2006) Predicting the insurgence of **
** human genetic diseases associated to single point protein mutations with **
** support vector machines and evolutionary information. Bioinformatics. 22 **
** 2729-2734.                                                               **
******************************************************************************


******************************************************************************
**                                                                          **
**                                 PhD-SNP                                  **
**                   Predictor of human Deleterious SNPs                    **
**                                                                          **
******************************************************************************


      Sequence and Profile-Based Prediction
           524    S    Y        Neutral   6

      WT:  Aminoacid in Wild-Type Protein
      NEW: New Aminoacid after Mutation
      RI:  Reliability Index
      Effect:
             Neutral: Neural Polymorphism
             Disease: Disease-related Polymorphism


******************************************************************************
** Capriotti E, Calabrese R, Casadio R. (2006) Predicting the insurgence of **
** human genetic diseases associated to single point protein mutations with **
** support vector machines and evolutionary information. Bioinformatics. 22 **
** 2729-2734.                                                               **
******************************************************************************


******************************************************************************
**                                                                          **
**                                 PhD-SNP                                  **
**                   Predictor of human Deleterious SNPs                    **
**                                                                          **
******************************************************************************


      Sequence and Profile-Based Prediction
           772    D    N        Disease   6

      WT:  Aminoacid in Wild-Type Protein
      NEW: New Aminoacid after Mutation
      RI:  Reliability Index
      Effect:
             Neutral: Neural Polymorphism
             Disease: Disease-related Polymorphism


******************************************************************************
** Capriotti E, Calabrese R, Casadio R. (2006) Predicting the insurgence of **
** human genetic diseases associated to single point protein mutations with **
** support vector machines and evolutionary information. Bioinformatics. 22 **
** 2729-2734.                                                               **
******************************************************************************


******************************************************************************
**                                                                          **
**                                 PhD-SNP                                  **
**                   Predictor of human Deleterious SNPs                    **
**                                                                          **
******************************************************************************


      Sequence and Profile-Based Prediction
           291    N    H        Disease   4

      WT:  Aminoacid in Wild-Type Protein
      NEW: New Aminoacid after Mutation
      RI:  Reliability Index
      Effect:
             Neutral: Neural Polymorphism
             Disease: Disease-related Polymorphism


******************************************************************************
** Capriotti E, Calabrese R, Casadio R. (2006) Predicting the insurgence of **
** human genetic diseases associated to single point protein mutations with **
** support vector machines and evolutionary information. Bioinformatics. 22 **
** 2729-2734.                                                               **
******************************************************************************


******************************************************************************
**                                                                          **
**                                 PhD-SNP                                  **
**                   Predictor of human Deleterious SNPs                    **
**                                                                          **
******************************************************************************


      Sequence and Profile-Based Prediction
          1626    R    P        Disease   8

      WT:  Aminoacid in Wild-Type Protein
      NEW: New Aminoacid after Mutation
      RI:  Reliability Index
      Effect:
             Neutral: Neural Polymorphism
             Disease: Disease-related Polymorphism


******************************************************************************
** Capriotti E, Calabrese R, Casadio R. (2006) Predicting the insurgence of **
** human genetic diseases associated to single point protein mutations with **
** support vector machines and evolutionary information. Bioinformatics. 22 **
** 2729-2734.                                                               **
******************************************************************************


******************************************************************************
**                                                                          **
**                                 PhD-SNP                                  **
**                   Predictor of human Deleterious SNPs                    **
**                                                                          **
******************************************************************************


      Sequence and Profile-Based Prediction
          1629    R    Q        Disease   8

      WT:  Aminoacid in Wild-Type Protein
      NEW: New Aminoacid after Mutation
      RI:  Reliability Index
      Effect:
             Neutral: Neural Polymorphism
             Disease: Disease-related Polymorphism


******************************************************************************
** Capriotti E, Calabrese R, Casadio R. (2006) Predicting the insurgence of **
** human genetic diseases associated to single point protein mutations with **
** support vector machines and evolutionary information. Bioinformatics. 22 **
** 2729-2734.                                                               **
******************************************************************************


******************************************************************************
**                                                                          **
**                                 PhD-SNP                                  **
**                   Predictor of human Deleterious SNPs                    **
**                                                                          **
******************************************************************************


      Sequence and Profile-Based Prediction
          1620    T    M        Disease   7

      WT:  Aminoacid in Wild-Type Protein
      NEW: New Aminoacid after Mutation
      RI:  Reliability Index
      Effect:
             Neutral: Neural Polymorphism
             Disease: Disease-related Polymorphism


******************************************************************************
** Capriotti E, Calabrese R, Casadio R. (2006) Predicting the insurgence of **
** human genetic diseases associated to single point protein mutations with **
** support vector machines and evolutionary information. Bioinformatics. 22 **
** 2729-2734.                                                               **
******************************************************************************


******************************************************************************
**                                                                          **
**                                 PhD-SNP                                  **
**                   Predictor of human Deleterious SNPs                    **
**                                                                          **
******************************************************************************


      Sequence and Profile-Based Prediction
          1623    R    L        Disease   8

      WT:  Aminoacid in Wild-Type Protein
      NEW: New Aminoacid after Mutation
      RI:  Reliability Index
      Effect:
             Neutral: Neural Polymorphism
             Disease: Disease-related Polymorphism


******************************************************************************
** Capriotti E, Calabrese R, Casadio R. (2006) Predicting the insurgence of **
** human genetic diseases associated to single point protein mutations with **
** support vector machines and evolutionary information. Bioinformatics. 22 **
** 2729-2734.                                                               **
******************************************************************************


******************************************************************************
**                                                                          **
**                                 PhD-SNP                                  **
**                   Predictor of human Deleterious SNPs                    **
**                                                                          **
******************************************************************************


      Sequence and Profile-Based Prediction
          1623    R    Q        Disease   8

      WT:  Aminoacid in Wild-Type Protein
      NEW: New Aminoacid after Mutation
      RI:  Reliability Index
      Effect:
             Neutral: Neural Polymorphism
             Disease: Disease-related Polymorphism


******************************************************************************
** Capriotti E, Calabrese R, Casadio R. (2006) Predicting the insurgence of **
** human genetic diseases associated to single point protein mutations with **
** support vector machines and evolutionary information. Bioinformatics. 22 **
** 2729-2734.                                                               **
******************************************************************************


******************************************************************************
**                                                                          **
**                                 PhD-SNP                                  **
**                   Predictor of human Deleterious SNPs                    **
**                                                                          **
******************************************************************************


      Sequence and Profile-Based Prediction
            70    N    K        Neutral   3

      WT:  Aminoacid in Wild-Type Protein
      NEW: New Aminoacid after Mutation
      RI:  Reliability Index
      Effect:
             Neutral: Neural Polymorphism
             Disease: Disease-related Polymorphism


******************************************************************************
** Capriotti E, Calabrese R, Casadio R. (2006) Predicting the insurgence of **
** human genetic diseases associated to single point protein mutations with **
** support vector machines and evolutionary information. Bioinformatics. 22 **
** 2729-2734.                                                               **
******************************************************************************


******************************************************************************
**                                                                          **
**                                 PhD-SNP                                  **
**                   Predictor of human Deleterious SNPs                    **
**                                                                          **
******************************************************************************


      Sequence and Profile-Based Prediction
          1304    T    M        Disease   1

      WT:  Aminoacid in Wild-Type Protein
      NEW: New Aminoacid after Mutation
      RI:  Reliability Index
      Effect:
             Neutral: Neural Polymorphism
             Disease: Disease-related Polymorphism


******************************************************************************
** Capriotti E, Calabrese R, Casadio R. (2006) Predicting the insurgence of **
** human genetic diseases associated to single point protein mutations with **
** support vector machines and evolutionary information. Bioinformatics. 22 **
** 2729-2734.                                                               **
******************************************************************************


******************************************************************************
**                                                                          **
**                                 PhD-SNP                                  **
**                   Predictor of human Deleterious SNPs                    **
**                                                                          **
******************************************************************************


      Sequence and Profile-Based Prediction
           615    G    E        Neutral   4

      WT:  Aminoacid in Wild-Type Protein
      NEW: New Aminoacid after Mutation
      RI:  Reliability Index
      Effect:
             Neutral: Neural Polymorphism
             Disease: Disease-related Polymorphism


******************************************************************************
** Capriotti E, Calabrese R, Casadio R. (2006) Predicting the insurgence of **
** human genetic diseases associated to single point protein mutations with **
** support vector machines and evolutionary information. Bioinformatics. 22 **
** 2729-2734.                                                               **
******************************************************************************


******************************************************************************
**                                                                          **
**                                 PhD-SNP                                  **
**                   Predictor of human Deleterious SNPs                    **
**                                                                          **
******************************************************************************


      Sequence and Profile-Based Prediction
           336    P    L        Disease   3

      WT:  Aminoacid in Wild-Type Protein
      NEW: New Aminoacid after Mutation
      RI:  Reliability Index
      Effect:
             Neutral: Neural Polymorphism
             Disease: Disease-related Polymorphism


******************************************************************************
** Capriotti E, Calabrese R, Casadio R. (2006) Predicting the insurgence of **
** human genetic diseases associated to single point protein mutations with **
** support vector machines and evolutionary information. Bioinformatics. 22 **
** 2729-2734.                                                               **
******************************************************************************


******************************************************************************
**                                                                          **
**                                 PhD-SNP                                  **
**                   Predictor of human Deleterious SNPs                    **
**                                                                          **
******************************************************************************


      Sequence and Profile-Based Prediction
          1308    L    F        Neutral   5

      WT:  Aminoacid in Wild-Type Protein
      NEW: New Aminoacid after Mutation
      RI:  Reliability Index
      Effect:
             Neutral: Neural Polymorphism
             Disease: Disease-related Polymorphism


******************************************************************************
** Capriotti E, Calabrese R, Casadio R. (2006) Predicting the insurgence of **
** human genetic diseases associated to single point protein mutations with **
** support vector machines and evolutionary information. Bioinformatics. 22 **
** 2729-2734.                                                               **
******************************************************************************


******************************************************************************
**                                                                          **
**                                 PhD-SNP                                  **
**                   Predictor of human Deleterious SNPs                    **
**                                                                          **
******************************************************************************


      Sequence and Profile-Based Prediction
           618    L    F        Neutral   6

      WT:  Aminoacid in Wild-Type Protein
      NEW: New Aminoacid after Mutation
      RI:  Reliability Index
      Effect:
             Neutral: Neural Polymorphism
             Disease: Disease-related Polymorphism


******************************************************************************
** Capriotti E, Calabrese R, Casadio R. (2006) Predicting the insurgence of **
** human genetic diseases associated to single point protein mutations with **
** support vector machines and evolutionary information. Bioinformatics. 22 **
** 2729-2734.                                                               **
******************************************************************************


******************************************************************************
**                                                                          **
**                                 PhD-SNP                                  **
**                   Predictor of human Deleterious SNPs                    **
**                                                                          **
******************************************************************************


      Sequence and Profile-Based Prediction
           351    G    V        Disease   7

      WT:  Aminoacid in Wild-Type Protein
      NEW: New Aminoacid after Mutation
      RI:  Reliability Index
      Effect:
             Neutral: Neural Polymorphism
             Disease: Disease-related Polymorphism


******************************************************************************
** Capriotti E, Calabrese R, Casadio R. (2006) Predicting the insurgence of **
** human genetic diseases associated to single point protein mutations with **
** support vector machines and evolutionary information. Bioinformatics. 22 **
** 2729-2734.                                                               **
******************************************************************************


******************************************************************************
**                                                                          **
**                                 PhD-SNP                                  **
**                   Predictor of human Deleterious SNPs                    **
**                                                                          **
******************************************************************************


      Sequence and Profile-Based Prediction
           619    L    F        Neutral   5

      WT:  Aminoacid in Wild-Type Protein
      NEW: New Aminoacid after Mutation
      RI:  Reliability Index
      Effect:
             Neutral: Neural Polymorphism
             Disease: Disease-related Polymorphism


******************************************************************************
** Capriotti E, Calabrese R, Casadio R. (2006) Predicting the insurgence of **
** human genetic diseases associated to single point protein mutations with **
** support vector machines and evolutionary information. Bioinformatics. 22 **
** 2729-2734.                                                               **
******************************************************************************


******************************************************************************
**                                                                          **
**                                 PhD-SNP                                  **
**                   Predictor of human Deleterious SNPs                    **
**                                                                          **
******************************************************************************


      Sequence and Profile-Based Prediction
           620    R    C        Neutral   1

      WT:  Aminoacid in Wild-Type Protein
      NEW: New Aminoacid after Mutation
      RI:  Reliability Index
      Effect:
             Neutral: Neural Polymorphism
             Disease: Disease-related Polymorphism


******************************************************************************
** Capriotti E, Calabrese R, Casadio R. (2006) Predicting the insurgence of **
** human genetic diseases associated to single point protein mutations with **
** support vector machines and evolutionary information. Bioinformatics. 22 **
** 2729-2734.                                                               **
******************************************************************************


******************************************************************************
**                                                                          **
**                                 PhD-SNP                                  **
**                   Predictor of human Deleterious SNPs                    **
**                                                                          **
******************************************************************************


      Sequence and Profile-Based Prediction
           325    L    R        Disease   6

      WT:  Aminoacid in Wild-Type Protein
      NEW: New Aminoacid after Mutation
      RI:  Reliability Index
      Effect:
             Neutral: Neural Polymorphism
             Disease: Disease-related Polymorphism


******************************************************************************
** Capriotti E, Calabrese R, Casadio R. (2006) Predicting the insurgence of **
** human genetic diseases associated to single point protein mutations with **
** support vector machines and evolutionary information. Bioinformatics. 22 **
** 2729-2734.                                                               **
******************************************************************************


******************************************************************************
**                                                                          **
**                                 PhD-SNP                                  **
**                   Predictor of human Deleterious SNPs                    **
**                                                                          **
******************************************************************************


      Sequence and Profile-Based Prediction
          1053    E    K        Disease   5

      WT:  Aminoacid in Wild-Type Protein
      NEW: New Aminoacid after Mutation
      RI:  Reliability Index
      Effect:
             Neutral: Neural Polymorphism
             Disease: Disease-related Polymorphism


******************************************************************************
** Capriotti E, Calabrese R, Casadio R. (2006) Predicting the insurgence of **
** human genetic diseases associated to single point protein mutations with **
** support vector machines and evolutionary information. Bioinformatics. 22 **
** 2729-2734.                                                               **
******************************************************************************


******************************************************************************
**                                                                          **
**                                 PhD-SNP                                  **
**                   Predictor of human Deleterious SNPs                    **
**                                                                          **
******************************************************************************


      Sequence and Profile-Based Prediction
          1295    E    K        Disease   7

      WT:  Aminoacid in Wild-Type Protein
      NEW: New Aminoacid after Mutation
      RI:  Reliability Index
      Effect:
             Neutral: Neural Polymorphism
             Disease: Disease-related Polymorphism


******************************************************************************
** Capriotti E, Calabrese R, Casadio R. (2006) Predicting the insurgence of **
** human genetic diseases associated to single point protein mutations with **
** support vector machines and evolutionary information. Bioinformatics. 22 **
** 2729-2734.                                                               **
******************************************************************************


******************************************************************************
**                                                                          **
**                                 PhD-SNP                                  **
**                   Predictor of human Deleterious SNPs                    **
**                                                                          **
******************************************************************************


      Sequence and Profile-Based Prediction
            95    V    I        Neutral   1

      WT:  Aminoacid in Wild-Type Protein
      NEW: New Aminoacid after Mutation
      RI:  Reliability Index
      Effect:
             Neutral: Neural Polymorphism
             Disease: Disease-related Polymorphism


******************************************************************************
** Capriotti E, Calabrese R, Casadio R. (2006) Predicting the insurgence of **
** human genetic diseases associated to single point protein mutations with **
** support vector machines and evolutionary information. Bioinformatics. 22 **
** 2729-2734.                                                               **
******************************************************************************


******************************************************************************
**                                                                          **
**                                 PhD-SNP                                  **
**                   Predictor of human Deleterious SNPs                    **
**                                                                          **
******************************************************************************


      Sequence and Profile-Based Prediction
           632    T    M        Neutral   8

      WT:  Aminoacid in Wild-Type Protein
      NEW: New Aminoacid after Mutation
      RI:  Reliability Index
      Effect:
             Neutral: Neural Polymorphism
             Disease: Disease-related Polymorphism


******************************************************************************
** Capriotti E, Calabrese R, Casadio R. (2006) Predicting the insurgence of **
** human genetic diseases associated to single point protein mutations with **
** support vector machines and evolutionary information. Bioinformatics. 22 **
** 2729-2734.                                                               **
******************************************************************************


******************************************************************************
**                                                                          **
**                                 PhD-SNP                                  **
**                   Predictor of human Deleterious SNPs                    **
**                                                                          **
******************************************************************************


      Sequence and Profile-Based Prediction
          1825    L    P        Disease   9

      WT:  Aminoacid in Wild-Type Protein
      NEW: New Aminoacid after Mutation
      RI:  Reliability Index
      Effect:
             Neutral: Neural Polymorphism
             Disease: Disease-related Polymorphism


******************************************************************************
** Capriotti E, Calabrese R, Casadio R. (2006) Predicting the insurgence of **
** human genetic diseases associated to single point protein mutations with **
** support vector machines and evolutionary information. Bioinformatics. 22 **
** 2729-2734.                                                               **
******************************************************************************


******************************************************************************
**                                                                          **
**                                 PhD-SNP                                  **
**                   Predictor of human Deleterious SNPs                    **
**                                                                          **
******************************************************************************


      Sequence and Profile-Based Prediction
           878    R    C        Disease   4

      WT:  Aminoacid in Wild-Type Protein
      NEW: New Aminoacid after Mutation
      RI:  Reliability Index
      Effect:
             Neutral: Neural Polymorphism
             Disease: Disease-related Polymorphism


******************************************************************************
** Capriotti E, Calabrese R, Casadio R. (2006) Predicting the insurgence of **
** human genetic diseases associated to single point protein mutations with **
** support vector machines and evolutionary information. Bioinformatics. 22 **
** 2729-2734.                                                               **
******************************************************************************


******************************************************************************
**                                                                          **
**                                 PhD-SNP                                  **
**                   Predictor of human Deleterious SNPs                    **
**                                                                          **
******************************************************************************


      Sequence and Profile-Based Prediction
          1826    R    H        Disease   1

      WT:  Aminoacid in Wild-Type Protein
      NEW: New Aminoacid after Mutation
      RI:  Reliability Index
      Effect:
             Neutral: Neural Polymorphism
             Disease: Disease-related Polymorphism


******************************************************************************
** Capriotti E, Calabrese R, Casadio R. (2006) Predicting the insurgence of **
** human genetic diseases associated to single point protein mutations with **
** support vector machines and evolutionary information. Bioinformatics. 22 **
** 2729-2734.                                                               **
******************************************************************************


******************************************************************************
**                                                                          **
**                                 PhD-SNP                                  **
**                   Predictor of human Deleterious SNPs                    **
**                                                                          **
******************************************************************************


      Sequence and Profile-Based Prediction
          1340    V    I        Neutral   7

      WT:  Aminoacid in Wild-Type Protein
      NEW: New Aminoacid after Mutation
      RI:  Reliability Index
      Effect:
             Neutral: Neural Polymorphism
             Disease: Disease-related Polymorphism


******************************************************************************
** Capriotti E, Calabrese R, Casadio R. (2006) Predicting the insurgence of **
** human genetic diseases associated to single point protein mutations with **
** support vector machines and evolutionary information. Bioinformatics. 22 **
** 2729-2734.                                                               **
******************************************************************************


******************************************************************************
**                                                                          **
**                                 PhD-SNP                                  **
**                   Predictor of human Deleterious SNPs                    **
**                                                                          **
******************************************************************************


      Sequence and Profile-Based Prediction
          1330    A    P        Disease   7

      WT:  Aminoacid in Wild-Type Protein
      NEW: New Aminoacid after Mutation
      RI:  Reliability Index
      Effect:
             Neutral: Neural Polymorphism
             Disease: Disease-related Polymorphism


******************************************************************************
** Capriotti E, Calabrese R, Casadio R. (2006) Predicting the insurgence of **
** human genetic diseases associated to single point protein mutations with **
** support vector machines and evolutionary information. Bioinformatics. 22 **
** 2729-2734.                                                               **
******************************************************************************


******************************************************************************
**                                                                          **
**                                 PhD-SNP                                  **
**                   Predictor of human Deleterious SNPs                    **
**                                                                          **
******************************************************************************


      Sequence and Profile-Based Prediction
          1333    S    Y        Disease   6

      WT:  Aminoacid in Wild-Type Protein
      NEW: New Aminoacid after Mutation
      RI:  Reliability Index
      Effect:
             Neutral: Neural Polymorphism
             Disease: Disease-related Polymorphism


******************************************************************************
** Capriotti E, Calabrese R, Casadio R. (2006) Predicting the insurgence of **
** human genetic diseases associated to single point protein mutations with **
** support vector machines and evolutionary information. Bioinformatics. 22 **
** 2729-2734.                                                               **
******************************************************************************


******************************************************************************
**                                                                          **
**                                 PhD-SNP                                  **
**                   Predictor of human Deleterious SNPs                    **
**                                                                          **
******************************************************************************


      Sequence and Profile-Based Prediction
           376    R    C        Neutral   2

      WT:  Aminoacid in Wild-Type Protein
      NEW: New Aminoacid after Mutation
      RI:  Reliability Index
      Effect:
             Neutral: Neural Polymorphism
             Disease: Disease-related Polymorphism


******************************************************************************
** Capriotti E, Calabrese R, Casadio R. (2006) Predicting the insurgence of **
** human genetic diseases associated to single point protein mutations with **
** support vector machines and evolutionary information. Bioinformatics. 22 **
** 2729-2734.                                                               **
******************************************************************************


******************************************************************************
**                                                                          **
**                                 PhD-SNP                                  **
**                   Predictor of human Deleterious SNPs                    **
**                                                                          **
******************************************************************************


      Sequence and Profile-Based Prediction
           376    R    H        Neutral   3

      WT:  Aminoacid in Wild-Type Protein
      NEW: New Aminoacid after Mutation
      RI:  Reliability Index
      Effect:
             Neutral: Neural Polymorphism
             Disease: Disease-related Polymorphism


******************************************************************************
** Capriotti E, Calabrese R, Casadio R. (2006) Predicting the insurgence of **
** human genetic diseases associated to single point protein mutations with **
** support vector machines and evolutionary information. Bioinformatics. 22 **
** 2729-2734.                                                               **
******************************************************************************


******************************************************************************
**                                                                          **
**                                 PhD-SNP                                  **
**                   Predictor of human Deleterious SNPs                    **
**                                                                          **
******************************************************************************


      Sequence and Profile-Based Prediction
          1332    P    L        Disease   6

      WT:  Aminoacid in Wild-Type Protein
      NEW: New Aminoacid after Mutation
      RI:  Reliability Index
      Effect:
             Neutral: Neural Polymorphism
             Disease: Disease-related Polymorphism


******************************************************************************
** Capriotti E, Calabrese R, Casadio R. (2006) Predicting the insurgence of **
** human genetic diseases associated to single point protein mutations with **
** support vector machines and evolutionary information. Bioinformatics. 22 **
** 2729-2734.                                                               **
******************************************************************************


******************************************************************************
**                                                                          **
**                                 PhD-SNP                                  **
**                   Predictor of human Deleterious SNPs                    **
**                                                                          **
******************************************************************************


      Sequence and Profile-Based Prediction
           104    R    Q        Disease   8

      WT:  Aminoacid in Wild-Type Protein
      NEW: New Aminoacid after Mutation
      RI:  Reliability Index
      Effect:
             Neutral: Neural Polymorphism
             Disease: Disease-related Polymorphism


******************************************************************************
** Capriotti E, Calabrese R, Casadio R. (2006) Predicting the insurgence of **
** human genetic diseases associated to single point protein mutations with **
** support vector machines and evolutionary information. Bioinformatics. 22 **
** 2729-2734.                                                               **
******************************************************************************


******************************************************************************
**                                                                          **
**                                 PhD-SNP                                  **
**                   Predictor of human Deleterious SNPs                    **
**                                                                          **
******************************************************************************


      Sequence and Profile-Based Prediction
           104    R    W        Disease   8

      WT:  Aminoacid in Wild-Type Protein
      NEW: New Aminoacid after Mutation
      RI:  Reliability Index
      Effect:
             Neutral: Neural Polymorphism
             Disease: Disease-related Polymorphism


******************************************************************************
** Capriotti E, Calabrese R, Casadio R. (2006) Predicting the insurgence of **
** human genetic diseases associated to single point protein mutations with **
** support vector machines and evolutionary information. Bioinformatics. 22 **
** 2729-2734.                                                               **
******************************************************************************


******************************************************************************
**                                                                          **
**                                 PhD-SNP                                  **
**                   Predictor of human Deleterious SNPs                    **
**                                                                          **
******************************************************************************


      Sequence and Profile-Based Prediction
           356    D    N        Disease   7

      WT:  Aminoacid in Wild-Type Protein
      NEW: New Aminoacid after Mutation
      RI:  Reliability Index
      Effect:
             Neutral: Neural Polymorphism
             Disease: Disease-related Polymorphism


******************************************************************************
** Capriotti E, Calabrese R, Casadio R. (2006) Predicting the insurgence of **
** human genetic diseases associated to single point protein mutations with **
** support vector machines and evolutionary information. Bioinformatics. 22 **
** 2729-2734.                                                               **
******************************************************************************


******************************************************************************
**                                                                          **
**                                 PhD-SNP                                  **
**                   Predictor of human Deleterious SNPs                    **
**                                                                          **
******************************************************************************


      Sequence and Profile-Based Prediction
           592    N    K        Neutral   1

      WT:  Aminoacid in Wild-Type Protein
      NEW: New Aminoacid after Mutation
      RI:  Reliability Index
      Effect:
             Neutral: Neural Polymorphism
             Disease: Disease-related Polymorphism


******************************************************************************
** Capriotti E, Calabrese R, Casadio R. (2006) Predicting the insurgence of **
** human genetic diseases associated to single point protein mutations with **
** support vector machines and evolutionary information. Bioinformatics. 22 **
** 2729-2734.                                                               **
******************************************************************************


******************************************************************************
**                                                                          **
**                                 PhD-SNP                                  **
**                   Predictor of human Deleterious SNPs                    **
**                                                                          **
******************************************************************************


      Sequence and Profile-Based Prediction
          1325    N    S        Disease   4

      WT:  Aminoacid in Wild-Type Protein
      NEW: New Aminoacid after Mutation
      RI:  Reliability Index
      Effect:
             Neutral: Neural Polymorphism
             Disease: Disease-related Polymorphism


******************************************************************************
** Capriotti E, Calabrese R, Casadio R. (2006) Predicting the insurgence of **
** human genetic diseases associated to single point protein mutations with **
** support vector machines and evolutionary information. Bioinformatics. 22 **
** 2729-2734.                                                               **
******************************************************************************


******************************************************************************
**                                                                          **
**                                 PhD-SNP                                  **
**                   Predictor of human Deleterious SNPs                    **
**                                                                          **
******************************************************************************


      Sequence and Profile-Based Prediction
           126    K    E        Disease   8

      WT:  Aminoacid in Wild-Type Protein
      NEW: New Aminoacid after Mutation
      RI:  Reliability Index
      Effect:
             Neutral: Neural Polymorphism
             Disease: Disease-related Polymorphism


******************************************************************************
** Capriotti E, Calabrese R, Casadio R. (2006) Predicting the insurgence of **
** human genetic diseases associated to single point protein mutations with **
** support vector machines and evolutionary information. Bioinformatics. 22 **
** 2729-2734.                                                               **
******************************************************************************


******************************************************************************
**                                                                          **
**                                 PhD-SNP                                  **
**                   Predictor of human Deleterious SNPs                    **
**                                                                          **
******************************************************************************


      Sequence and Profile-Based Prediction
           125    V    L        Disease   0

      WT:  Aminoacid in Wild-Type Protein
      NEW: New Aminoacid after Mutation
      RI:  Reliability Index
      Effect:
             Neutral: Neural Polymorphism
             Disease: Disease-related Polymorphism


******************************************************************************
** Capriotti E, Calabrese R, Casadio R. (2006) Predicting the insurgence of **
** human genetic diseases associated to single point protein mutations with **
** support vector machines and evolutionary information. Bioinformatics. 22 **
** 2729-2734.                                                               **
******************************************************************************


******************************************************************************
**                                                                          **
**                                 PhD-SNP                                  **
**                   Predictor of human Deleterious SNPs                    **
**                                                                          **
******************************************************************************


      Sequence and Profile-Based Prediction
           367    R    C        Disease   6

      WT:  Aminoacid in Wild-Type Protein
      NEW: New Aminoacid after Mutation
      RI:  Reliability Index
      Effect:
             Neutral: Neural Polymorphism
             Disease: Disease-related Polymorphism


******************************************************************************
** Capriotti E, Calabrese R, Casadio R. (2006) Predicting the insurgence of **
** human genetic diseases associated to single point protein mutations with **
** support vector machines and evolutionary information. Bioinformatics. 22 **
** 2729-2734.                                                               **
******************************************************************************


******************************************************************************
**                                                                          **
**                                 PhD-SNP                                  **
**                   Predictor of human Deleterious SNPs                    **
**                                                                          **
******************************************************************************


      Sequence and Profile-Based Prediction
           367    R    H        Disease   5

      WT:  Aminoacid in Wild-Type Protein
      NEW: New Aminoacid after Mutation
      RI:  Reliability Index
      Effect:
             Neutral: Neural Polymorphism
             Disease: Disease-related Polymorphism


******************************************************************************
** Capriotti E, Calabrese R, Casadio R. (2006) Predicting the insurgence of **
** human genetic diseases associated to single point protein mutations with **
** support vector machines and evolutionary information. Bioinformatics. 22 **
** 2729-2734.                                                               **
******************************************************************************


******************************************************************************
**                                                                          **
**                                 PhD-SNP                                  **
**                   Predictor of human Deleterious SNPs                    **
**                                                                          **
******************************************************************************


      Sequence and Profile-Based Prediction
          1795    Y    C        Disease   6

      WT:  Aminoacid in Wild-Type Protein
      NEW: New Aminoacid after Mutation
      RI:  Reliability Index
      Effect:
             Neutral: Neural Polymorphism
             Disease: Disease-related Polymorphism


******************************************************************************
** Capriotti E, Calabrese R, Casadio R. (2006) Predicting the insurgence of **
** human genetic diseases associated to single point protein mutations with **
** support vector machines and evolutionary information. Bioinformatics. 22 **
** 2729-2734.                                                               **
******************************************************************************


******************************************************************************
**                                                                          **
**                                 PhD-SNP                                  **
**                   Predictor of human Deleterious SNPs                    **
**                                                                          **
******************************************************************************


      Sequence and Profile-Based Prediction
          1795    Y    H        Disease   2

      WT:  Aminoacid in Wild-Type Protein
      NEW: New Aminoacid after Mutation
      RI:  Reliability Index
      Effect:
             Neutral: Neural Polymorphism
             Disease: Disease-related Polymorphism


******************************************************************************
** Capriotti E, Calabrese R, Casadio R. (2006) Predicting the insurgence of **
** human genetic diseases associated to single point protein mutations with **
** support vector machines and evolutionary information. Bioinformatics. 22 **
** 2729-2734.                                                               **
******************************************************************************


******************************************************************************
**                                                                          **
**                                 PhD-SNP                                  **
**                   Predictor of human Deleterious SNPs                    **
**                                                                          **
******************************************************************************


      Sequence and Profile-Based Prediction
           121    R    W        Disease   8

      WT:  Aminoacid in Wild-Type Protein
      NEW: New Aminoacid after Mutation
      RI:  Reliability Index
      Effect:
             Neutral: Neural Polymorphism
             Disease: Disease-related Polymorphism


******************************************************************************
** Capriotti E, Calabrese R, Casadio R. (2006) Predicting the insurgence of **
** human genetic diseases associated to single point protein mutations with **
** support vector machines and evolutionary information. Bioinformatics. 22 **
** 2729-2734.                                                               **
******************************************************************************


******************************************************************************
**                                                                          **
**                                 PhD-SNP                                  **
**                   Predictor of human Deleterious SNPs                    **
**                                                                          **
******************************************************************************


      Sequence and Profile-Based Prediction
          1319    G    V        Disease   6

      WT:  Aminoacid in Wild-Type Protein
      NEW: New Aminoacid after Mutation
      RI:  Reliability Index
      Effect:
             Neutral: Neural Polymorphism
             Disease: Disease-related Polymorphism


******************************************************************************
** Capriotti E, Calabrese R, Casadio R. (2006) Predicting the insurgence of **
** human genetic diseases associated to single point protein mutations with **
** support vector machines and evolutionary information. Bioinformatics. 22 **
** 2729-2734.                                                               **
******************************************************************************


******************************************************************************
**                                                                          **
**                                 PhD-SNP                                  **
**                   Predictor of human Deleterious SNPs                    **
**                                                                          **
******************************************************************************


      Sequence and Profile-Based Prediction
          1763    V    M        Disease   7

      WT:  Aminoacid in Wild-Type Protein
      NEW: New Aminoacid after Mutation
      RI:  Reliability Index
      Effect:
             Neutral: Neural Polymorphism
             Disease: Disease-related Polymorphism


******************************************************************************
** Capriotti E, Calabrese R, Casadio R. (2006) Predicting the insurgence of **
** human genetic diseases associated to single point protein mutations with **
** support vector machines and evolutionary information. Bioinformatics. 22 **
** 2729-2734.                                                               **
******************************************************************************


******************************************************************************
**                                                                          **
**                                 PhD-SNP                                  **
**                   Predictor of human Deleterious SNPs                    **
**                                                                          **
******************************************************************************


      Sequence and Profile-Based Prediction
           411    V    M        Disease   6

      WT:  Aminoacid in Wild-Type Protein
      NEW: New Aminoacid after Mutation
      RI:  Reliability Index
      Effect:
             Neutral: Neural Polymorphism
             Disease: Disease-related Polymorphism


******************************************************************************
** Capriotti E, Calabrese R, Casadio R. (2006) Predicting the insurgence of **
** human genetic diseases associated to single point protein mutations with **
** support vector machines and evolutionary information. Bioinformatics. 22 **
** 2729-2734.                                                               **
******************************************************************************


******************************************************************************
**                                                                          **
**                                 PhD-SNP                                  **
**                   Predictor of human Deleterious SNPs                    **
**                                                                          **
******************************************************************************


      Sequence and Profile-Based Prediction
          1767    Y    C        Disease   8

      WT:  Aminoacid in Wild-Type Protein
      NEW: New Aminoacid after Mutation
      RI:  Reliability Index
      Effect:
             Neutral: Neural Polymorphism
             Disease: Disease-related Polymorphism


******************************************************************************
** Capriotti E, Calabrese R, Casadio R. (2006) Predicting the insurgence of **
** human genetic diseases associated to single point protein mutations with **
** support vector machines and evolutionary information. Bioinformatics. 22 **
** 2729-2734.                                                               **
******************************************************************************


******************************************************************************
**                                                                          **
**                                 PhD-SNP                                  **
**                   Predictor of human Deleterious SNPs                    **
**                                                                          **
******************************************************************************


      Sequence and Profile-Based Prediction
          1766    M    L        Neutral   0

      WT:  Aminoacid in Wild-Type Protein
      NEW: New Aminoacid after Mutation
      RI:  Reliability Index
      Effect:
             Neutral: Neural Polymorphism
             Disease: Disease-related Polymorphism


******************************************************************************
** Capriotti E, Calabrese R, Casadio R. (2006) Predicting the insurgence of **
** human genetic diseases associated to single point protein mutations with **
** support vector machines and evolutionary information. Bioinformatics. 22 **
** 2729-2734.                                                               **
******************************************************************************


******************************************************************************
**                                                                          **
**                                 PhD-SNP                                  **
**                   Predictor of human Deleterious SNPs                    **
**                                                                          **
******************************************************************************


      Sequence and Profile-Based Prediction
           680    R    H        Neutral   1

      WT:  Aminoacid in Wild-Type Protein
      NEW: New Aminoacid after Mutation
      RI:  Reliability Index
      Effect:
             Neutral: Neural Polymorphism
             Disease: Disease-related Polymorphism


******************************************************************************
** Capriotti E, Calabrese R, Casadio R. (2006) Predicting the insurgence of **
** human genetic diseases associated to single point protein mutations with **
** support vector machines and evolutionary information. Bioinformatics. 22 **
** 2729-2734.                                                               **
******************************************************************************


******************************************************************************
**                                                                          **
**                                 PhD-SNP                                  **
**                   Predictor of human Deleterious SNPs                    **
**                                                                          **
******************************************************************************


      Sequence and Profile-Based Prediction
          1768    I    V        Neutral   8

      WT:  Aminoacid in Wild-Type Protein
      NEW: New Aminoacid after Mutation
      RI:  Reliability Index
      Effect:
             Neutral: Neural Polymorphism
             Disease: Disease-related Polymorphism


******************************************************************************
** Capriotti E, Calabrese R, Casadio R. (2006) Predicting the insurgence of **
** human genetic diseases associated to single point protein mutations with **
** support vector machines and evolutionary information. Bioinformatics. 22 **
** 2729-2734.                                                               **
******************************************************************************


******************************************************************************
**                                                                          **
**                                 PhD-SNP                                  **
**                   Predictor of human Deleterious SNPs                    **
**                                                                          **
******************************************************************************


      Sequence and Profile-Based Prediction
           406    N    S        Disease   6

      WT:  Aminoacid in Wild-Type Protein
      NEW: New Aminoacid after Mutation
      RI:  Reliability Index
      Effect:
             Neutral: Neural Polymorphism
             Disease: Disease-related Polymorphism


******************************************************************************
** Capriotti E, Calabrese R, Casadio R. (2006) Predicting the insurgence of **
** human genetic diseases associated to single point protein mutations with **
** support vector machines and evolutionary information. Bioinformatics. 22 **
** 2729-2734.                                                               **
******************************************************************************


******************************************************************************
**                                                                          **
**                                 PhD-SNP                                  **
**                   Predictor of human Deleterious SNPs                    **
**                                                                          **
******************************************************************************


      Sequence and Profile-Based Prediction
           941    S    N        Neutral   2

      WT:  Aminoacid in Wild-Type Protein
      NEW: New Aminoacid after Mutation
      RI:  Reliability Index
      Effect:
             Neutral: Neural Polymorphism
             Disease: Disease-related Polymorphism


******************************************************************************
** Capriotti E, Calabrese R, Casadio R. (2006) Predicting the insurgence of **
** human genetic diseases associated to single point protein mutations with **
** support vector machines and evolutionary information. Bioinformatics. 22 **
** 2729-2734.                                                               **
******************************************************************************


******************************************************************************
**                                                                          **
**                                 PhD-SNP                                  **
**                   Predictor of human Deleterious SNPs                    **
**                                                                          **
******************************************************************************


      Sequence and Profile-Based Prediction
           701    P    L        Disease   5

      WT:  Aminoacid in Wild-Type Protein
      NEW: New Aminoacid after Mutation
      RI:  Reliability Index
      Effect:
             Neutral: Neural Polymorphism
             Disease: Disease-related Polymorphism


******************************************************************************
** Capriotti E, Calabrese R, Casadio R. (2006) Predicting the insurgence of **
** human genetic diseases associated to single point protein mutations with **
** support vector machines and evolutionary information. Bioinformatics. 22 **
** 2729-2734.                                                               **
******************************************************************************


******************************************************************************
**                                                                          **
**                                 PhD-SNP                                  **
**                   Predictor of human Deleterious SNPs                    **
**                                                                          **
******************************************************************************


      Sequence and Profile-Based Prediction
          1777    V    M        Disease   3

      WT:  Aminoacid in Wild-Type Protein
      NEW: New Aminoacid after Mutation
      RI:  Reliability Index
      Effect:
             Neutral: Neural Polymorphism
             Disease: Disease-related Polymorphism


******************************************************************************
** Capriotti E, Calabrese R, Casadio R. (2006) Predicting the insurgence of **
** human genetic diseases associated to single point protein mutations with **
** support vector machines and evolutionary information. Bioinformatics. 22 **
** 2729-2734.                                                               **
******************************************************************************


******************************************************************************
**                                                                          **
**                                 PhD-SNP                                  **
**                   Predictor of human Deleterious SNPs                    **
**                                                                          **
******************************************************************************


      Sequence and Profile-Based Prediction
          1232    R    W        Disease   7

      WT:  Aminoacid in Wild-Type Protein
      NEW: New Aminoacid after Mutation
      RI:  Reliability Index
      Effect:
             Neutral: Neural Polymorphism
             Disease: Disease-related Polymorphism


******************************************************************************
** Capriotti E, Calabrese R, Casadio R. (2006) Predicting the insurgence of **
** human genetic diseases associated to single point protein mutations with **
** support vector machines and evolutionary information. Bioinformatics. 22 **
** 2729-2734.                                                               **
******************************************************************************


******************************************************************************
**                                                                          **
**                                 PhD-SNP                                  **
**                   Predictor of human Deleterious SNPs                    **
**                                                                          **
******************************************************************************


      Sequence and Profile-Based Prediction
          1473    F    C        Disease   8

      WT:  Aminoacid in Wild-Type Protein
      NEW: New Aminoacid after Mutation
      RI:  Reliability Index
      Effect:
             Neutral: Neural Polymorphism
             Disease: Disease-related Polymorphism


******************************************************************************
** Capriotti E, Calabrese R, Casadio R. (2006) Predicting the insurgence of **
** human genetic diseases associated to single point protein mutations with **
** support vector machines and evolutionary information. Bioinformatics. 22 **
** 2729-2734.                                                               **
******************************************************************************


******************************************************************************
**                                                                          **
**                                 PhD-SNP                                  **
**                   Predictor of human Deleterious SNPs                    **
**                                                                          **
******************************************************************************


      Sequence and Profile-Based Prediction
          1473    F    S        Disease   7

      WT:  Aminoacid in Wild-Type Protein
      NEW: New Aminoacid after Mutation
      RI:  Reliability Index
      Effect:
             Neutral: Neural Polymorphism
             Disease: Disease-related Polymorphism


******************************************************************************
** Capriotti E, Calabrese R, Casadio R. (2006) Predicting the insurgence of **
** human genetic diseases associated to single point protein mutations with **
** support vector machines and evolutionary information. Bioinformatics. 22 **
** 2729-2734.                                                               **
******************************************************************************


******************************************************************************
**                                                                          **
**                                 PhD-SNP                                  **
**                   Predictor of human Deleterious SNPs                    **
**                                                                          **
******************************************************************************


      Sequence and Profile-Based Prediction
          1486    F    L        Neutral   4

      WT:  Aminoacid in Wild-Type Protein
      NEW: New Aminoacid after Mutation
      RI:  Reliability Index
      Effect:
             Neutral: Neural Polymorphism
             Disease: Disease-related Polymorphism


******************************************************************************
** Capriotti E, Calabrese R, Casadio R. (2006) Predicting the insurgence of **
** human genetic diseases associated to single point protein mutations with **
** support vector machines and evolutionary information. Bioinformatics. 22 **
** 2729-2734.                                                               **
******************************************************************************


******************************************************************************
**                                                                          **
**                                 PhD-SNP                                  **
**                   Predictor of human Deleterious SNPs                    **
**                                                                          **
******************************************************************************


      Sequence and Profile-Based Prediction
          1784    E    K        Disease   0

      WT:  Aminoacid in Wild-Type Protein
      NEW: New Aminoacid after Mutation
      RI:  Reliability Index
      Effect:
             Neutral: Neural Polymorphism
             Disease: Disease-related Polymorphism


******************************************************************************
** Capriotti E, Calabrese R, Casadio R. (2006) Predicting the insurgence of **
** human genetic diseases associated to single point protein mutations with **
** support vector machines and evolutionary information. Bioinformatics. 22 **
** 2729-2734.                                                               **
******************************************************************************


******************************************************************************
**                                                                          **
**                                 PhD-SNP                                  **
**                   Predictor of human Deleterious SNPs                    **
**                                                                          **
******************************************************************************


      Sequence and Profile-Based Prediction
          1790    D    G        Disease   7

      WT:  Aminoacid in Wild-Type Protein
      NEW: New Aminoacid after Mutation
      RI:  Reliability Index
      Effect:
             Neutral: Neural Polymorphism
             Disease: Disease-related Polymorphism


******************************************************************************
** Capriotti E, Calabrese R, Casadio R. (2006) Predicting the insurgence of **
** human genetic diseases associated to single point protein mutations with **
** support vector machines and evolutionary information. Bioinformatics. 22 **
** 2729-2734.                                                               **
******************************************************************************


******************************************************************************
**                                                                          **
**                                 PhD-SNP                                  **
**                   Predictor of human Deleterious SNPs                    **
**                                                                          **
******************************************************************************


      Sequence and Profile-Based Prediction
          2006    P    A        Neutral   9

      WT:  Aminoacid in Wild-Type Protein
      NEW: New Aminoacid after Mutation
      RI:  Reliability Index
      Effect:
             Neutral: Neural Polymorphism
             Disease: Disease-related Polymorphism


******************************************************************************
** Capriotti E, Calabrese R, Casadio R. (2006) Predicting the insurgence of **
** human genetic diseases associated to single point protein mutations with **
** support vector machines and evolutionary information. Bioinformatics. 22 **
** 2729-2734.                                                               **
******************************************************************************


******************************************************************************
**                                                                          **
**                                 PhD-SNP                                  **
**                   Predictor of human Deleterious SNPs                    **
**                                                                          **
******************************************************************************


      Sequence and Profile-Based Prediction
          2006    P    L        Neutral   8

      WT:  Aminoacid in Wild-Type Protein
      NEW: New Aminoacid after Mutation
      RI:  Reliability Index
      Effect:
             Neutral: Neural Polymorphism
             Disease: Disease-related Polymorphism


******************************************************************************
** Capriotti E, Calabrese R, Casadio R. (2006) Predicting the insurgence of **
** human genetic diseases associated to single point protein mutations with **
** support vector machines and evolutionary information. Bioinformatics. 22 **
** 2729-2734.                                                               **
******************************************************************************


******************************************************************************
**                                                                          **
**                                 PhD-SNP                                  **
**                   Predictor of human Deleterious SNPs                    **
**                                                                          **
******************************************************************************


      Sequence and Profile-Based Prediction
          2004    F    L        Neutral   6

      WT:  Aminoacid in Wild-Type Protein
      NEW: New Aminoacid after Mutation
      RI:  Reliability Index
      Effect:
             Neutral: Neural Polymorphism
             Disease: Disease-related Polymorphism


******************************************************************************
** Capriotti E, Calabrese R, Casadio R. (2006) Predicting the insurgence of **
** human genetic diseases associated to single point protein mutations with **
** support vector machines and evolutionary information. Bioinformatics. 22 **
** 2729-2734.                                                               **
******************************************************************************


******************************************************************************
**                                                                          **
**                                 PhD-SNP                                  **
**                   Predictor of human Deleterious SNPs                    **
**                                                                          **
******************************************************************************


      Sequence and Profile-Based Prediction
          2004    F    V        Neutral   7

      WT:  Aminoacid in Wild-Type Protein
      NEW: New Aminoacid after Mutation
      RI:  Reliability Index
      Effect:
             Neutral: Neural Polymorphism
             Disease: Disease-related Polymorphism


******************************************************************************
** Capriotti E, Calabrese R, Casadio R. (2006) Predicting the insurgence of **
** human genetic diseases associated to single point protein mutations with **
** support vector machines and evolutionary information. Bioinformatics. 22 **
** 2729-2734.                                                               **
******************************************************************************


******************************************************************************
**                                                                          **
**                                 PhD-SNP                                  **
**                   Predictor of human Deleterious SNPs                    **
**                                                                          **
******************************************************************************


      Sequence and Profile-Based Prediction
           647    A    D        Neutral   7

      WT:  Aminoacid in Wild-Type Protein
      NEW: New Aminoacid after Mutation
      RI:  Reliability Index
      Effect:
             Neutral: Neural Polymorphism
             Disease: Disease-related Polymorphism


******************************************************************************
** Capriotti E, Calabrese R, Casadio R. (2006) Predicting the insurgence of **
** human genetic diseases associated to single point protein mutations with **
** support vector machines and evolutionary information. Bioinformatics. 22 **
** 2729-2734.                                                               **
******************************************************************************


******************************************************************************
**                                                                          **
**                                 PhD-SNP                                  **
**                   Predictor of human Deleterious SNPs                    **
**                                                                          **
******************************************************************************


      Sequence and Profile-Based Prediction
           161    E    K        Disease   5

      WT:  Aminoacid in Wild-Type Protein
      NEW: New Aminoacid after Mutation
      RI:  Reliability Index
      Effect:
             Neutral: Neural Polymorphism
             Disease: Disease-related Polymorphism


******************************************************************************
** Capriotti E, Calabrese R, Casadio R. (2006) Predicting the insurgence of **
** human genetic diseases associated to single point protein mutations with **
** support vector machines and evolutionary information. Bioinformatics. 22 **
** 2729-2734.                                                               **
******************************************************************************


******************************************************************************
**                                                                          **
**                                 PhD-SNP                                  **
**                   Predictor of human Deleterious SNPs                    **
**                                                                          **
******************************************************************************


      Sequence and Profile-Based Prediction
          1740    G    R        Disease   6

      WT:  Aminoacid in Wild-Type Protein
      NEW: New Aminoacid after Mutation
      RI:  Reliability Index
      Effect:
             Neutral: Neural Polymorphism
             Disease: Disease-related Polymorphism


******************************************************************************
** Capriotti E, Calabrese R, Casadio R. (2006) Predicting the insurgence of **
** human genetic diseases associated to single point protein mutations with **
** support vector machines and evolutionary information. Bioinformatics. 22 **
** 2729-2734.                                                               **
******************************************************************************


******************************************************************************
**                                                                          **
**                                 PhD-SNP                                  **
**                   Predictor of human Deleterious SNPs                    **
**                                                                          **
******************************************************************************


      Sequence and Profile-Based Prediction
          1743    G    E        Disease   7

      WT:  Aminoacid in Wild-Type Protein
      NEW: New Aminoacid after Mutation
      RI:  Reliability Index
      Effect:
             Neutral: Neural Polymorphism
             Disease: Disease-related Polymorphism


******************************************************************************
** Capriotti E, Calabrese R, Casadio R. (2006) Predicting the insurgence of **
** human genetic diseases associated to single point protein mutations with **
** support vector machines and evolutionary information. Bioinformatics. 22 **
** 2729-2734.                                                               **
******************************************************************************


******************************************************************************
**                                                                          **
**                                 PhD-SNP                                  **
**                   Predictor of human Deleterious SNPs                    **
**                                                                          **
******************************************************************************


      Sequence and Profile-Based Prediction
          1743    G    R        Disease   6

      WT:  Aminoacid in Wild-Type Protein
      NEW: New Aminoacid after Mutation
      RI:  Reliability Index
      Effect:
             Neutral: Neural Polymorphism
             Disease: Disease-related Polymorphism


******************************************************************************
** Capriotti E, Calabrese R, Casadio R. (2006) Predicting the insurgence of **
** human genetic diseases associated to single point protein mutations with **
** support vector machines and evolutionary information. Bioinformatics. 22 **
** 2729-2734.                                                               **
******************************************************************************


******************************************************************************
**                                                                          **
**                                 PhD-SNP                                  **
**                   Predictor of human Deleterious SNPs                    **
**                                                                          **
******************************************************************************


      Sequence and Profile-Based Prediction
           439    E    K        Disease   1

      WT:  Aminoacid in Wild-Type Protein
      NEW: New Aminoacid after Mutation
      RI:  Reliability Index
      Effect:
             Neutral: Neural Polymorphism
             Disease: Disease-related Polymorphism


******************************************************************************
** Capriotti E, Calabrese R, Casadio R. (2006) Predicting the insurgence of **
** human genetic diseases associated to single point protein mutations with **
** support vector machines and evolutionary information. Bioinformatics. 22 **
** 2729-2734.                                                               **
******************************************************************************


******************************************************************************
**                                                                          **
**                                 PhD-SNP                                  **
**                   Predictor of human Deleterious SNPs                    **
**                                                                          **
******************************************************************************


      Sequence and Profile-Based Prediction
          1275    D    N        Disease   7

      WT:  Aminoacid in Wild-Type Protein
      NEW: New Aminoacid after Mutation
      RI:  Reliability Index
      Effect:
             Neutral: Neural Polymorphism
             Disease: Disease-related Polymorphism


******************************************************************************
** Capriotti E, Calabrese R, Casadio R. (2006) Predicting the insurgence of **
** human genetic diseases associated to single point protein mutations with **
** support vector machines and evolutionary information. Bioinformatics. 22 **
** 2729-2734.                                                               **
******************************************************************************


******************************************************************************
**                                                                          **
**                                 PhD-SNP                                  **
**                   Predictor of human Deleterious SNPs                    **
**                                                                          **
******************************************************************************


      Sequence and Profile-Based Prediction
          1512    R    W        Disease   6

      WT:  Aminoacid in Wild-Type Protein
      NEW: New Aminoacid after Mutation
      RI:  Reliability Index
      Effect:
             Neutral: Neural Polymorphism
             Disease: Disease-related Polymorphism


******************************************************************************
** Capriotti E, Calabrese R, Casadio R. (2006) Predicting the insurgence of **
** human genetic diseases associated to single point protein mutations with **
** support vector machines and evolutionary information. Bioinformatics. 22 **
** 2729-2734.                                                               **
******************************************************************************


******************************************************************************
**                                                                          **
**                                 PhD-SNP                                  **
**                   Predictor of human Deleterious SNPs                    **
**                                                                          **
******************************************************************************


      Sequence and Profile-Based Prediction
          1427    A    S        Neutral   2

      WT:  Aminoacid in Wild-Type Protein
      NEW: New Aminoacid after Mutation
      RI:  Reliability Index
      Effect:
             Neutral: Neural Polymorphism
             Disease: Disease-related Polymorphism


******************************************************************************
** Capriotti E, Calabrese R, Casadio R. (2006) Predicting the insurgence of **
** human genetic diseases associated to single point protein mutations with **
** support vector machines and evolutionary information. Bioinformatics. 22 **
** 2729-2734.                                                               **
******************************************************************************


******************************************************************************
**                                                                          **
**                                 PhD-SNP                                  **
**                   Predictor of human Deleterious SNPs                    **
**                                                                          **
******************************************************************************


      Sequence and Profile-Based Prediction
          1710    S    L        Disease   7

      WT:  Aminoacid in Wild-Type Protein
      NEW: New Aminoacid after Mutation
      RI:  Reliability Index
      Effect:
             Neutral: Neural Polymorphism
             Disease: Disease-related Polymorphism


******************************************************************************
** Capriotti E, Calabrese R, Casadio R. (2006) Predicting the insurgence of **
** human genetic diseases associated to single point protein mutations with **
** support vector machines and evolutionary information. Bioinformatics. 22 **
** 2729-2734.                                                               **
******************************************************************************


******************************************************************************
**                                                                          **
**                                 PhD-SNP                                  **
**                   Predictor of human Deleterious SNPs                    **
**                                                                          **
******************************************************************************


      Sequence and Profile-Based Prediction
          1432    R    G        Neutral   7

      WT:  Aminoacid in Wild-Type Protein
      NEW: New Aminoacid after Mutation
      RI:  Reliability Index
      Effect:
             Neutral: Neural Polymorphism
             Disease: Disease-related Polymorphism


******************************************************************************
** Capriotti E, Calabrese R, Casadio R. (2006) Predicting the insurgence of **
** human genetic diseases associated to single point protein mutations with **
** support vector machines and evolutionary information. Bioinformatics. 22 **
** 2729-2734.                                                               **
******************************************************************************


******************************************************************************
**                                                                          **
**                                 PhD-SNP                                  **
**                   Predictor of human Deleterious SNPs                    **
**                                                                          **
******************************************************************************


      Sequence and Profile-Based Prediction
          1438    P    L        Disease   7

      WT:  Aminoacid in Wild-Type Protein
      NEW: New Aminoacid after Mutation
      RI:  Reliability Index
      Effect:
             Neutral: Neural Polymorphism
             Disease: Disease-related Polymorphism


******************************************************************************
** Capriotti E, Calabrese R, Casadio R. (2006) Predicting the insurgence of **
** human genetic diseases associated to single point protein mutations with **
** support vector machines and evolutionary information. Bioinformatics. 22 **
** 2729-2734.                                                               **
******************************************************************************


******************************************************************************
**                                                                          **
**                                 PhD-SNP                                  **
**                   Predictor of human Deleterious SNPs                    **
**                                                                          **
******************************************************************************


      Sequence and Profile-Based Prediction
           220    T    I        Disease   6

      WT:  Aminoacid in Wild-Type Protein
      NEW: New Aminoacid after Mutation
      RI:  Reliability Index
      Effect:
             Neutral: Neural Polymorphism
             Disease: Disease-related Polymorphism


******************************************************************************
** Capriotti E, Calabrese R, Casadio R. (2006) Predicting the insurgence of **
** human genetic diseases associated to single point protein mutations with **
** support vector machines and evolutionary information. Bioinformatics. 22 **
** 2729-2734.                                                               **
******************************************************************************


******************************************************************************
**                                                                          **
**                                 PhD-SNP                                  **
**                   Predictor of human Deleterious SNPs                    **
**                                                                          **
******************************************************************************


      Sequence and Profile-Based Prediction
          1408    G    R        Disease   8

      WT:  Aminoacid in Wild-Type Protein
      NEW: New Aminoacid after Mutation
      RI:  Reliability Index
      Effect:
             Neutral: Neural Polymorphism
             Disease: Disease-related Polymorphism


******************************************************************************
** Capriotti E, Calabrese R, Casadio R. (2006) Predicting the insurgence of **
** human genetic diseases associated to single point protein mutations with **
** support vector machines and evolutionary information. Bioinformatics. 22 **
** 2729-2734.                                                               **
******************************************************************************


******************************************************************************
**                                                                          **
**                                 PhD-SNP                                  **
**                   Predictor of human Deleterious SNPs                    **
**                                                                          **
******************************************************************************


      Sequence and Profile-Based Prediction
           216    S    L        Disease   5

      WT:  Aminoacid in Wild-Type Protein
      NEW: New Aminoacid after Mutation
      RI:  Reliability Index
      Effect:
             Neutral: Neural Polymorphism
             Disease: Disease-related Polymorphism


******************************************************************************
** Capriotti E, Calabrese R, Casadio R. (2006) Predicting the insurgence of **
** human genetic diseases associated to single point protein mutations with **
** support vector machines and evolutionary information. Bioinformatics. 22 **
** 2729-2734.                                                               **
******************************************************************************


******************************************************************************
**                                                                          **
**                                 PhD-SNP                                  **
**                   Predictor of human Deleterious SNPs                    **
**                                                                          **
******************************************************************************


      Sequence and Profile-Based Prediction
          1714    D    G        Disease   2

      WT:  Aminoacid in Wild-Type Protein
      NEW: New Aminoacid after Mutation
      RI:  Reliability Index
      Effect:
             Neutral: Neural Polymorphism
             Disease: Disease-related Polymorphism


******************************************************************************
** Capriotti E, Calabrese R, Casadio R. (2006) Predicting the insurgence of **
** human genetic diseases associated to single point protein mutations with **
** support vector machines and evolutionary information. Bioinformatics. 22 **
** 2729-2734.                                                               **
******************************************************************************


******************************************************************************
**                                                                          **
**                                 PhD-SNP                                  **
**                   Predictor of human Deleterious SNPs                    **
**                                                                          **
******************************************************************************


      Sequence and Profile-Based Prediction
           752    G    R        Disease   8

      WT:  Aminoacid in Wild-Type Protein
      NEW: New Aminoacid after Mutation
      RI:  Reliability Index
      Effect:
             Neutral: Neural Polymorphism
             Disease: Disease-related Polymorphism


******************************************************************************
** Capriotti E, Calabrese R, Casadio R. (2006) Predicting the insurgence of **
** human genetic diseases associated to single point protein mutations with **
** support vector machines and evolutionary information. Bioinformatics. 22 **
** 2729-2734.                                                               **
******************************************************************************


******************************************************************************
**                                                                          **
**                                 PhD-SNP                                  **
**                   Predictor of human Deleterious SNPs                    **
**                                                                          **
******************************************************************************


      Sequence and Profile-Based Prediction
           997    A    S        Neutral   7

      WT:  Aminoacid in Wild-Type Protein
      NEW: New Aminoacid after Mutation
      RI:  Reliability Index
      Effect:
             Neutral: Neural Polymorphism
             Disease: Disease-related Polymorphism


******************************************************************************
** Capriotti E, Calabrese R, Casadio R. (2006) Predicting the insurgence of **
** human genetic diseases associated to single point protein mutations with **
** support vector machines and evolutionary information. Bioinformatics. 22 **
** 2729-2734.                                                               **
******************************************************************************


******************************************************************************
**                                                                          **
**                                 PhD-SNP                                  **
**                   Predictor of human Deleterious SNPs                    **
**                                                                          **
******************************************************************************


      Sequence and Profile-Based Prediction
          1938    E    K        Neutral   6

      WT:  Aminoacid in Wild-Type Protein
      NEW: New Aminoacid after Mutation
      RI:  Reliability Index
      Effect:
             Neutral: Neural Polymorphism
             Disease: Disease-related Polymorphism


******************************************************************************
** Capriotti E, Calabrese R, Casadio R. (2006) Predicting the insurgence of **
** human genetic diseases associated to single point protein mutations with **
** support vector machines and evolutionary information. Bioinformatics. 22 **
** 2729-2734.                                                               **
******************************************************************************


******************************************************************************
**                                                                          **
**                                 PhD-SNP                                  **
**                   Predictor of human Deleterious SNPs                    **
**                                                                          **
******************************************************************************


      Sequence and Profile-Based Prediction
           232    V    I        Neutral   4

      WT:  Aminoacid in Wild-Type Protein
      NEW: New Aminoacid after Mutation
      RI:  Reliability Index
      Effect:
             Neutral: Neural Polymorphism
             Disease: Disease-related Polymorphism


******************************************************************************
** Capriotti E, Calabrese R, Casadio R. (2006) Predicting the insurgence of **
** human genetic diseases associated to single point protein mutations with **
** support vector machines and evolutionary information. Bioinformatics. 22 **
** 2729-2734.                                                               **
******************************************************************************


******************************************************************************
**                                                                          **
**                                 PhD-SNP                                  **
**                   Predictor of human Deleterious SNPs                    **
**                                                                          **
******************************************************************************


      Sequence and Profile-Based Prediction
          1951    V    L        Neutral   8

      WT:  Aminoacid in Wild-Type Protein
      NEW: New Aminoacid after Mutation
      RI:  Reliability Index
      Effect:
             Neutral: Neural Polymorphism
             Disease: Disease-related Polymorphism


******************************************************************************
** Capriotti E, Calabrese R, Casadio R. (2006) Predicting the insurgence of **
** human genetic diseases associated to single point protein mutations with **
** support vector machines and evolutionary information. Bioinformatics. 22 **
** 2729-2734.                                                               **
******************************************************************************


******************************************************************************
**                                                                          **
**                                 PhD-SNP                                  **
**                   Predictor of human Deleterious SNPs                    **
**                                                                          **
******************************************************************************


      Sequence and Profile-Based Prediction
          1193    R    Q        Disease   4

      WT:  Aminoacid in Wild-Type Protein
      NEW: New Aminoacid after Mutation
      RI:  Reliability Index
      Effect:
             Neutral: Neural Polymorphism
             Disease: Disease-related Polymorphism


******************************************************************************
** Capriotti E, Calabrese R, Casadio R. (2006) Predicting the insurgence of **
** human genetic diseases associated to single point protein mutations with **
** support vector machines and evolutionary information. Bioinformatics. 22 **
** 2729-2734.                                                               **
******************************************************************************


******************************************************************************
**                                                                          **
**                                 PhD-SNP                                  **
**                   Predictor of human Deleterious SNPs                    **
**                                                                          **
******************************************************************************


      Sequence and Profile-Based Prediction
           225    R    W        Disease   8

      WT:  Aminoacid in Wild-Type Protein
      NEW: New Aminoacid after Mutation
      RI:  Reliability Index
      Effect:
             Neutral: Neural Polymorphism
             Disease: Disease-related Polymorphism


******************************************************************************
** Capriotti E, Calabrese R, Casadio R. (2006) Predicting the insurgence of **
** human genetic diseases associated to single point protein mutations with **
** support vector machines and evolutionary information. Bioinformatics. 22 **
** 2729-2734.                                                               **
******************************************************************************


******************************************************************************
**                                                                          **
**                                 PhD-SNP                                  **
**                   Predictor of human Deleterious SNPs                    **
**                                                                          **
******************************************************************************


      Sequence and Profile-Based Prediction
          1924    A    T        Neutral   2

      WT:  Aminoacid in Wild-Type Protein
      NEW: New Aminoacid after Mutation
      RI:  Reliability Index
      Effect:
             Neutral: Neural Polymorphism
             Disease: Disease-related Polymorphism


******************************************************************************
** Capriotti E, Calabrese R, Casadio R. (2006) Predicting the insurgence of **
** human genetic diseases associated to single point protein mutations with **
** support vector machines and evolutionary information. Bioinformatics. 22 **
** 2729-2734.                                                               **
******************************************************************************


******************************************************************************
**                                                                          **
**                                 PhD-SNP                                  **
**                   Predictor of human Deleterious SNPs                    **
**                                                                          **
******************************************************************************


      Sequence and Profile-Based Prediction
           735    A    V        Disease   8

      WT:  Aminoacid in Wild-Type Protein
      NEW: New Aminoacid after Mutation
      RI:  Reliability Index
      Effect:
             Neutral: Neural Polymorphism
             Disease: Disease-related Polymorphism


******************************************************************************
** Capriotti E, Calabrese R, Casadio R. (2006) Predicting the insurgence of **
** human genetic diseases associated to single point protein mutations with **
** support vector machines and evolutionary information. Bioinformatics. 22 **
** 2729-2734.                                                               **
******************************************************************************


******************************************************************************
**                                                                          **
**                                 PhD-SNP                                  **
**                   Predictor of human Deleterious SNPs                    **
**                                                                          **
******************************************************************************


      Sequence and Profile-Based Prediction
          1935    G    S        Neutral   3

      WT:  Aminoacid in Wild-Type Protein
      NEW: New Aminoacid after Mutation
      RI:  Reliability Index
      Effect:
             Neutral: Neural Polymorphism
             Disease: Disease-related Polymorphism


******************************************************************************
** Capriotti E, Calabrese R, Casadio R. (2006) Predicting the insurgence of **
** human genetic diseases associated to single point protein mutations with **
** support vector machines and evolutionary information. Bioinformatics. 22 **
** 2729-2734.                                                               **
******************************************************************************


******************************************************************************
**                                                                          **
**                                 PhD-SNP                                  **
**                   Predictor of human Deleterious SNPs                    **
**                                                                          **
******************************************************************************


      Sequence and Profile-Based Prediction
           481    R    W        Disease   6

      WT:  Aminoacid in Wild-Type Protein
      NEW: New Aminoacid after Mutation
      RI:  Reliability Index
      Effect:
             Neutral: Neural Polymorphism
             Disease: Disease-related Polymorphism


******************************************************************************
** Capriotti E, Calabrese R, Casadio R. (2006) Predicting the insurgence of **
** human genetic diseases associated to single point protein mutations with **
** support vector machines and evolutionary information. Bioinformatics. 22 **
** 2729-2734.                                                               **
******************************************************************************


******************************************************************************
**                                                                          **
**                                 PhD-SNP                                  **
**                   Predictor of human Deleterious SNPs                    **
**                                                                          **
******************************************************************************


      Sequence and Profile-Based Prediction
           965    R    C        Disease   8

      WT:  Aminoacid in Wild-Type Protein
      NEW: New Aminoacid after Mutation
      RI:  Reliability Index
      Effect:
             Neutral: Neural Polymorphism
             Disease: Disease-related Polymorphism


******************************************************************************
** Capriotti E, Calabrese R, Casadio R. (2006) Predicting the insurgence of **
** human genetic diseases associated to single point protein mutations with **
** support vector machines and evolutionary information. Bioinformatics. 22 **
** 2729-2734.                                                               **
******************************************************************************
