# Supplementary material for: Assessment of the predictive accuracy of five in silico prediction tools, alone or in combination, and two metaservers to classify long QT syndrome gene mutations
Source: BMC Med Genet. 2015 May 13;16:34. doi: 10.1186/s12881-015-0176-z (PMC4630850; doi:10.1186/s12881-015-0176-z)
Supplement: Additional file 3: — Raw data. The zipped file contains all raw data results in txt format from the five different in silico prediction tools and two metaservers. [file 12881_2015_176_MOESM3_ESM.zip › Supplementary Materials 2/Predict SNP results/SCN5A/pathogenicity/polyphen.out]

#o_acc	o_pos	o_aa1	o_aa2	rsid	acc	pos	aa1	aa2	nt1	nt2	prediction	based_on	effect	site	region	PHAT	dScore	Score1	Score2	MSAv	Nobs	Nstruct	Nfilt	PDB_id	PDB_pos	PDB_ch	ident	length	NormASA	SecStr	MapReg	dVol	dProp	B-fact	H-bonds	AveNHet	MinDHet	AveNInt	MinDInt	AveNSit	MinDSit	Transv	CodPos	CpG	MinDJxn	PfamHit	IdPmax	IdPSNP	IdQmin
awwfg1vv5a	1103	S	Y	rs7626962	Q14524	1103	S	Y	C	A	probably damaging	alignment		NO	NO		+2.093	-1.953	-4.046	1	25	26																				1	1	0	-80	PF06512.8	1.725		93.25
awwfg1vv5a	1644	R	H	rs28937316	Q14524	1644	R	H	G	A	possibly damaging	sequence annotation	2.2.2	NO	TRANSMEM	-4	+1.119	-1.764	-2.883	1	1051	26																				0	1	1	-118	PF00520.26	7.270	7.270	29.56
awwfg1vv5a	1645	T	M		Q14524	1645	T	M	C	T	benign	alignment		NO	NO		+1.275	-1.716	-2.991	1	1054	26																				0	1	1	-121	PF00520.26	3.455	3.455	29.56
awwfg1vv5a	558	H	R	rs1805124	Q14524	558	H	R	A	G	benign	alignment		NO	NO		-0.885	-3.018	-2.133	1	666	26																				0	1	2	-155	PF11933.3	32.237	32.237	93.65
awwfg1vv5a	9	G	V		Q14524	9	G	V	G	T	probably damaging	alignment		NO	NO		+2.713	-1.013	-3.726	1	656	26																				1	1	0	-78	NO	0.898		13.79
awwfg1vv5a	282	R	H		Q14524	282	R	H	G	A	benign	alignment		NO	NO		+1.121	-2.295	-3.416	1	845	26																				0	1	1	+90	PF00520.26	8.833	8.833	12.70
awwfg1vv5a	1904	S	L		Q14524	1904	S	L	C	T	possibly damaging	alignment		NO	NO		+1.705	-1.669	-3.374	1	841	26																				0	1	1	-898	NO	2.004		30.90
awwfg1vv5a	552	G	R	rs3918389	Q14524	552	G	R	G	A	benign	alignment		NO	NO		+0.939	-2.008	-2.947	1	665	26																				0	0	0	-136	PF11933.3	10.171	10.171	63.34
awwfg1vv5a	1090	P	L	rs1805125	Q14524	1090	P	L	C	T	benign	alignment		NO	NO		+1.075	-2.199	-3.274	1	28	26																				0	1	1	-41	PF06512.8	11.154		93.25
awwfg1vv5a	567	L	Q		Q14524	567	L	Q	T	A	benign	alignment		NO	NO		+0.936	-2.529	-3.465	1	558	26																				1	1	0	-182	PF11933.3	6.378	6.378	42.66
awwfg1vv5a	1116	R	W		Q14524	1116	R	W	C	T	benign	alignment		NO	NO		+0.812	-2.341	-3.153	1	56	26																				0	0	1	+45	PF06512.8	41.551	41.551	87.05
awwfg1vv5a	18	R	Q		Q14524	18	R	Q	G	A	benign	alignment		NO	NO		+0.604	-2.122	-2.726	1	807	26																				0	1	1	-105	NO	6.356	6.356	76.49
awwfg1vv5a	18	R	W		Q14524	18	R	W	C	T	probably damaging	alignment		NO	NO		+3.345	-2.122	-5.467	1	807	26																				0	0	1	-104	NO	0.281		76.49
awwfg1vv5a	1660	I	V		Q14524	1660	I	V	A	G	benign	sequence annotation		NO	TRANSMEM	3	+1.320	-1.512	-2.832	1	1601	26																				0	0	2	-165	PF00520.26	2.624		29.56
awwfg1vv5a	573	Q	E		Q14524	573	Q	E	C	G	benign	alignment		NO	NO		+0.139	-2.640	-2.779	1	623	26																				1	0	2	+174	PF11933.3	8.988	8.988	93.65
awwfg1vv5a	27	R	H		Q14524	27	R	H	G	A	benign	alignment		NO	NO		+1.268	-1.477	-2.745	1	808	26																				0	1	1	-132	NO	10.765	10.765	42.66
awwfg1vv5a	572	A	D	rs36210423	Q14524	572	A	D	C	A	benign	alignment		NO	NO		+0.679	-2.563	-3.242	1	623	26																				1	1	0	+176	PF11933.3	11.709	11.709	93.01
awwfg1vv5a	270	Q	K		Q14524	270	Q	K	C	A	possibly damaging	sequence annotation	2.2.2	NO	TRANSMEM	-1	+1.944	-1.314	-3.258	1	910	26																				1	0	0	-105	PF00520.26	0.331		9.42
awwfg1vv5a	35	G	S		Q14524	35	G	S	G	A	benign	alignment		NO	NO		+0.043	-2.636	-2.679	1	704	26																				0	0	1	-155	NO	20.454	20.454	93.01
awwfg1vv5a	1406	G	R		Q14524	1406	G	R	G	A	probably damaging	alignment		NO	NO		+2.602	-1.373	-3.975	1	922	26																				0	0	0	+30	PF00520.26	1.037		30.85
awwfg1vv5a	524	S	Y	rs41313691	Q14524	524	S	Y	C	A	benign	alignment		NO	NO		+0.903	-2.310	-3.213	1	667	26																				1	1	0	-53	PF11933.3	9.383	9.383	76.49
awwfg1vv5a	772	D	N		Q14524	772	D	N	G	A	possibly damaging	alignment		NO	NO		+1.944	-1.658	-3.602	1	1691	26																				0	0	1	-52	PF00520.26	3.158		42.66
awwfg1vv5a	291	N	H		Q14524	291	N	H	A	C	benign	alignment		CARBOHYD	NO		+0.910	-2.346	-3.256	1	823	26																				1	0	0	+64	PF00520.26	11.344	11.344	15.33
awwfg1vv5a	1626	R	P		Q14524	1626	R	P	G	C	possibly damaging	sequence annotation	2.2.2	NO	TRANSMEM	-7	+2.369	-1.538	-3.907	1	1464	26																				1	1	1	-64	PF00520.26	0.806		29.56
awwfg1vv5a	1629	R	Q		Q14524	1629	R	Q	G	A	possibly damaging	sequence annotation	2.2.2	NO	TRANSMEM	-2	+2.153	-1.602	-3.755	1	1464	26																				0	1	1	-73	PF00520.26	1.510		92.36
awwfg1vv5a	1620	T	M		Q14524	1620	T	M	C	T	probably damaging	alignment		NO	NO		+2.872	-1.737	-4.609	1	1598	26																				0	1	1	-46	PF00520.26	2.929		92.36
awwfg1vv5a	1623	R	L		Q14524	1623	R	L	G	T	possibly damaging	sequence annotation	2.2.2	NO	TRANSMEM	-6	+1.090	-1.560	-2.650	1	1601	26																				1	1	1	-55	PF00520.26	34.683	34.683	92.36
awwfg1vv5a	1623	R	Q		Q14524	1623	R	Q	G	A	possibly damaging	sequence annotation	2.2.2	NO	TRANSMEM	-2	+0.987	-1.560	-2.547	1	1601	26																				0	1	1	-55	PF00520.26	4.499	4.499	92.36
awwfg1vv5a	70	N	K		Q14524	70	N	K	T	G	benign	alignment		NO	NO		+1.133	-2.238	-3.371	1	824	26																				1	2	0	+64	NO	3.527		76.49
awwfg1vv5a	1304	T	M		Q14524	1304	T	M	C	T	benign	sequence annotation		NO	TRANSMEM	0	+3.078	-1.313	-4.391	1	906	26																				0	1	1	+53	PF00520.26	0.903		24.45
awwfg1vv5a	615	G	E		Q14524	615	G	E	G	A	benign	alignment		NO	NO		+0.508	-2.318	-2.826	1	579	26																				0	1	0	+47	PF11933.3	9.047	9.047	76.49
awwfg1vv5a	336	P	L		Q14524	336	P	L	C	T	benign	alignment		NO	NO		+1.391	-1.467	-2.858	1	879	26																				0	1	1	-9	PF00520.26	8.773	8.773	3.27
awwfg1vv5a	1308	L	F	rs41313031	Q14524	1308	L	F	C	T	benign	sequence annotation		NO	TRANSMEM	1	+0.885	-1.088	-1.973	1	909	26																				0	0	0	+42	PF00520.26	12.084	12.084	29.17
awwfg1vv5a	618	L	F	rs45488304	Q14524	618	L	F	C	T	benign	alignment		NO	NO		+0.907	-2.173	-3.080	1	574	26																				0	0	0	+39	PF11933.3	12.256	12.256	87.05
awwfg1vv5a	351	G	V		Q14524	351	G	V	G	T	probably damaging	alignment		NO	NO		+2.614	-1.274	-3.888	1	881	26																				1	1	0	-54	PF00520.26	1.028		13.99
awwfg1vv5a	619	L	F		Q14524	619	L	F	C	T	benign	alignment		NO	NO		+1.080	-2.100	-3.180	1	509	26																				0	0	0	+36	PF11933.3	15.372	15.372	83.68
awwfg1vv5a	620	R	C		Q14524	620	R	C	C	T	probably damaging	alignment		NO	NO		+2.633	-2.598	-5.231	1	382	26																				0	0	1	+33	PF11933.3	1.415		93.70
awwfg1vv5a	325	L	R		Q14524	325	L	R	T	G	probably damaging	alignment		NO	NO		+2.624	-1.506	-4.130	1	874	26																				1	1	2	+25	PF00520.26	4.142		93.45
awwfg1vv5a	1053	E	K		Q14524	1053	E	K	G	A	benign	alignment		NO	NO		+1.390	-1.534	-2.924	1	33	26																				0	0	1	+72	PF06512.8	5.111		93.45
awwfg1vv5a	1295	E	K		Q14524	1295	E	K	G	A	benign	alignment		NO	NO		+0.749	-1.923	-2.672	1	900	26																				0	0	1	-43	PF00520.26	7.312	7.312	18.90
awwfg1vv5a	95	V	I		Q14524	95	V	I	G	A	benign	alignment		NO	NO		+0.736	-1.317	-2.053	1	852	26																				0	0	1	-10	NO	8.081	8.081	14.73
awwfg1vv5a	632	T	M		Q14524	632	T	M	C	T	benign	alignment		NO	NO		+1.075	-2.479	-3.554	1	678	26																				0	1	1	-5	PF11933.3	4.788	4.788	28.27
awwfg1vv5a	1825	L	P		Q14524	1825	L	P	T	C	probably damaging	alignment		NO	NO		+3.028	-0.981	-4.009	1	853	26	1	2kav	1829	A	0.84	106	0.051	S	a	-55	1.07	0.00								0	1	0	-661	NO	0.435		26.64
awwfg1vv5a	878	R	C		Q14524	878	R	C	C	T	probably damaging	alignment		NO	NO		+3.677	-1.387	-5.064	1	936	26																				0	0	1	+156	PF00520.26	0.456		9.97
awwfg1vv5a	1826	R	H		Q14524	1826	R	H	G	A	benign	alignment		NO	NO		+0.973	-1.913	-2.886	1	853	26																				0	1	1	-664	NO	10.800	10.800	30.90
awwfg1vv5a	1340	V	I		Q14524	1340	V	I	G	A	benign	sequence annotation		NO	TRANSMEM	3	+1.634	-1.222	-2.856	1	924	26																				0	0	1	-55	PF00520.26	1.776		33.53
awwfg1vv5a	1330	A	P		Q14524	1330	A	P	G	C	probably damaging	alignment		NO	NO		+2.487	-1.186	-3.673	1	919	26																				1	0	1	-25	PF00520.26	0.551		21.03
awwfg1vv5a	1333	S	Y		Q14524	1333	S	Y	C	A	probably damaging	alignment		NO	NO		+2.805	-1.471	-4.276	1	922	26																				1	1	0	-35	PF00520.26	0.602		22.47
awwfg1vv5a	376	R	C		Q14524	376	R	C	C	T	probably damaging	alignment		NO	NO		+3.015	-2.123	-5.138	1	881	26																				0	0	1	+15	PF00520.26	0.624		11.81
awwfg1vv5a	376	R	H		Q14524	376	R	H	G	A	probably damaging	alignment		NO	NO		+2.425	-2.123	-4.548	1	881	26																				0	1	1	+14	PF00520.26	2.029		11.81
awwfg1vv5a	1332	P	L		Q14524	1332	P	L	C	T	benign	alignment		NO	NO		+1.030	-1.288	-2.318	1	923	26																				0	1	1	-32	PF00520.26	8.699	8.699	22.57
awwfg1vv5a	104	R	Q		Q14524	104	R	Q	G	A	probably damaging	alignment		NO	NO		+2.373	-1.197	-3.570	1	851	26																				0	1	1	-38	NO	1.392		29.76
awwfg1vv5a	104	R	W		Q14524	104	R	W	C	T	probably damaging	alignment		NO	NO		+4.152	-1.197	-5.349	1	851	26																				0	0	1	-37	NO	0.149		29.76
awwfg1vv5a	356	D	N		Q14524	356	D	N	G	A	probably damaging	alignment		NO	NO		+2.436	-0.764	-3.200	1	881	26																				0	0	1	-68	PF00520.26
awwfg1vv5a	592	N	K		Q14524	592	N	K	C	G	benign	alignment		CARBOHYD	NO		+0.813	-2.282	-3.095	1	643	26																				1	2	0	+115	PF11933.3	3.720	3.491	28.27
awwfg1vv5a	1325	N	S	rs28937317	Q14524	1325	N	S	A	G	benign	alignment		NO	NO		+1.026	-1.614	-2.640	1	923	26																				0	1	0	-11	PF00520.26	7.374	7.374	18.90
awwfg1vv5a	126	K	E		Q14524	126	K	E	A	G	benign	alignment		NO	NO		+1.153	-1.708	-2.861	1	873	26																				0	0	0	+17	NO	7.854	7.854	15.18
awwfg1vv5a	125	V	L		Q14524	125	V	L	G	C	benign	alignment		NO	NO		+0.860	-2.158	-3.018	1	864	26																				1	0	0	+20	NO	12.819		76.49
awwfg1vv5a	367	R	C	rs28937318	Q14524	367	R	C	C	T	probably damaging	alignment		NO	NO		+4.170	-0.894	-5.064	1	881	26																				0	0	1	+42	PF00520.26
awwfg1vv5a	367	R	H	rs28937318	Q14524	367	R	H	G	A	probably damaging	alignment		NO	NO		+3.313	-0.894	-4.207	1	881	26																				0	1	1	+41	PF00520.26
awwfg1vv5a	1795	Y	C		Q14524	1795	Y	C	A	G	probably damaging	alignment		NO	NO		+3.616	-1.354	-4.970	1	854	26	1	2kav	1799	A	0.84	106	0.630	H	A	-85	0.25	0.00								0	1	0	-571	NO	0.328		27.43
awwfg1vv5a	1795	Y	H		Q14524	1795	Y	H	T	C	probably damaging	alignment		NO	NO		+2.675	-1.354	-4.029	1	854	26	1	2kav	1799	A	0.84	106	0.630	H	A	-40	0.38	0.00								0	0	0	-570	NO	0.902		27.43
awwfg1vv5a	121	R	W		Q14524	121	R	W	C	T	possibly damaging	alignment		NO	NO		+1.764	-1.352	-3.116	1	867	26																				0	0	1	+32	NO	12.980	12.980	29.76
awwfg1vv5a	1319	G	V		Q14524	1319	G	V	G	T	probably damaging	alignment		NO	NO		+2.629	-1.085	-3.714	1	910	26																				1	1	0	+8	PF00520.26	1.292		31.35
awwfg1vv5a	1763	V	M		Q14524	1763	V	M	G	A	benign	sequence annotation		NO	TRANSMEM	1	+1.574	-1.224	-2.798	1	867	26																				0	0	1	-474	PF00520.26	5.263	5.263	32.49
awwfg1vv5a	411	V	M		Q14524	411	V	M	G	A	benign	sequence annotation		NO	TRANSMEM	1	+3.037	-1.063	-4.100	1	882	26																				0	0	1	-91	PF00520.26	0.863		3.27
awwfg1vv5a	1767	Y	C		Q14524	1767	Y	C	A	G	possibly damaging	sequence annotation	2.2.2	NO	TRANSMEM	-1	+1.601	-1.299	-2.900	1	867	26																				0	1	0	-487	PF00520.26	14.743	14.743	30.51
awwfg1vv5a	1766	M	L		Q14524	1766	M	L	A	C	benign	sequence annotation		NO	TRANSMEM	2	+0.446	-1.383	-1.829	1	867	26																				1	0	0	-483	PF00520.26	11.418	11.418	30.41
awwfg1vv5a	680	R	H		Q14524	680	R	H	G	A	probably damaging	sequence annotation	2.2	MOD_RES	NO		+0.562	-2.107	-2.669	1	836	26																				0	1	1	-16	NO	33.173	33.173	93.65
awwfg1vv5a	1768	I	V		Q14524	1768	I	V	A	G	benign	sequence annotation		NO	TRANSMEM	3	+1.290	-1.023	-2.313	1	867	26																				0	0	2	-489	PF00520.26
awwfg1vv5a	406	N	S		Q14524	406	N	S	A	G	benign	sequence annotation		NO	TRANSMEM	1	+1.066	-1.141	-2.207	1	882	26																				0	1	0	-77	PF00520.26	2.127	2.127	28.22
awwfg1vv5a	941	S	N		Q14524	941	S	N			benign	alignment		NO	NO		+1.134	-1.201	-2.335	1	899	26																								NO	7.400	7.400	10.42
awwfg1vv5a	701	P	L		Q14524	701	P	L	C	T	possibly damaging	alignment		NO	NO		+1.628	-2.002	-3.630	1	872	26																				0	1	1	-79	NO	3.727		61.16
awwfg1vv5a	1777	V	M		Q14524	1777	V	M	G	A	probably damaging	alignment		NO	NO		+2.708	-1.642	-4.350	1	860	26	1	2kav	1781	A	0.84	106	0.767	.	A	23	0.11	0.00								0	0	1	-516	NO	0.758		30.56
awwfg1vv5a	1232	R	W		Q14524	1232	R	W	C	T	probably damaging	alignment		NO	NO		+3.710	-1.707	-5.417	1	928	26																				0	0	1	-28	NO	0.575		77.63
awwfg1vv5a	1473	F	C		Q14524	1473	F	C	T	G	probably damaging	alignment		NO	NO		+3.642	-1.190	-4.832	1	917	26																				1	1	0	+24	NO	1.482		93.45
awwfg1vv5a	1473	F	S		Q14524	1473	F	S	T	C	probably damaging	alignment		NO	NO		+2.362	-1.190	-3.552	1	917	26																				0	1	0	+24	NO	2.294		93.45
awwfg1vv5a	1486	F	L		Q14524	1486	F	L	T	C	benign	alignment		NO	NO		+0.954	-1.430	-2.384	1	918	26																				0	0	0	-15	NO	8.103	8.103	93.45
awwfg1vv5a	1784	E	K		Q14524	1784	E	K	G	A	benign	alignment		NO	NO		+0.593	-1.620	-2.213	1	858	26	1	2kav	1788	A	0.84	106	0.674	.	B	30	1.3	0.00								0	0	1	-537	NO	5.827	5.827	26.88
awwfg1vv5a	1790	D	G		Q14524	1790	D	G	A	G	probably damaging	alignment		NO	NO		+2.066	-0.972	-3.038	1	856	26	1	2kav	1794	A	0.84	106	0.110	H	A	-51	0.46	0.00	1							0	1	0	-556	NO	1.648		21.03
awwfg1vv5a	2006	P	A		Q14524	2006	P	A	C	G	benign	alignment		NO	NO		+0.099	-2.087	-2.186	1	50	26																				1	0	2	-1203	NO	27.012	27.012	93.25
awwfg1vv5a	2006	P	L		Q14524	2006	P	L	C	T	benign	alignment		NO	NO		-0.117	-2.087	-1.970	1	50	26																				0	1	0	-1204	NO	31.423	31.423	93.25
awwfg1vv5a	2004	F	L	rs41311117	Q14524	2004	F	L	T	C	benign	alignment		NO	NO		+0.088	-2.265	-2.353	1	56	26																				0	0	0	-1197	NO	22.967	22.967	61.16
awwfg1vv5a	2004	F	V		Q14524	2004	F	V	T	G	benign	alignment		NO	NO		+1.079	-2.265	-3.344	1	56	26																				1	0	2	-1197	NO	5.861		61.16
awwfg1vv5a	647	A	D		Q14524	647	A	D	C	A	benign	alignment		NO	NO		+0.320	-2.704	-3.024	1	647	26																				1	1	0	-50	PF11933.3	12.181	12.181	87.05
awwfg1vv5a	161	E	K		Q14524	161	E	K	G	A	possibly damaging	sequence annotation	2.2.2	NO	TRANSMEM	-4	+1.022	-1.664	-2.686	1	894	26																				0	0	1	+2	PF00520.26	6.913	6.913	10.86
awwfg1vv5a	1740	G	R		Q14524	1740	G	R	G	A	probably damaging	alignment		NO	NO		+2.480	-1.324	-3.804	1	875	26																				0	0	0	-405	PF00520.26	1.267		26.54
awwfg1vv5a	1743	G	E		Q14524	1743	G	E	G	A	probably damaging	alignment		NO	NO		+2.064	-1.486	-3.550	1	884	26																				0	1	0	-415	PF00520.26	2.618		9.92
awwfg1vv5a	1743	G	R		Q14524	1743	G	R	G	A	benign	alignment		NO	NO		+1.473	-1.486	-2.959	1	884	26																				0	0	1	-414	PF00520.26	9.335	9.335	9.92
awwfg1vv5a	439	E	K		Q14524	439	E	K	G	A	benign	alignment		NO	NO		+0.714	-1.629	-2.343	1	814	26																				0	0	0	+24	NO	7.958	7.958	15.18
awwfg1vv5a	1275	D	N		Q14524	1275	D	N	G	A	benign	sequence annotation		NO	TRANSMEM	2	+1.241	-1.304	-2.545	1	930	26																				0	0	1	+18	PF00520.26	9.143	9.143	77.63
awwfg1vv5a	1512	R	W		Q14524	1512	R	W	C	T	probably damaging	alignment		NO	NO		+3.738	-1.592	-5.330	1	993	26																				0	0	1	+9	NO	0.171		30.46
awwfg1vv5a	1427	A	S		Q14524	1427	A	S	G	T	benign	alignment		NO	NO		+0.458	-1.580	-2.038	1	908	26																				1	0	0	+21	PF00520.26	6.665	6.665	30.85
awwfg1vv5a	1710	S	L		Q14524	1710	S	L	C	T	possibly damaging	alignment		NO	NO		+1.987	-1.447	-3.434	1	972	26																				0	1	1	-316	PF00520.26	2.402		24.45
awwfg1vv5a	1432	R	G		Q14524	1432	R	G	A	G	benign	alignment		NO	NO		+0.724	-1.712	-2.436	1	908	26																				0	0	2	+6	PF00520.26	16.312	16.312	29.51
awwfg1vv5a	1438	P	L		Q14524	1438	P	L	C	T	probably damaging	alignment		NO	NO		+2.385	-1.065	-3.450	1	912	26																				0	1	0	-14	PF00520.26	5.564		93.45
awwfg1vv5a	220	T	I	rs45620037	Q14524	220	T	I	C	T	possibly damaging	sequence annotation	2.2.2	NO	TRANSMEM	-1	+1.135	-1.556	-2.691	1	912	26																				0	1	0	+45	PF00520.26	7.852	7.852	14.29
awwfg1vv5a	1408	G	R	rs28936971	Q14524	1408	G	R	G	A	possibly damaging	alignment		NO	NO		+1.582	-1.122	-2.704	1	922	26																				0	0	1	+24	PF00520.26	10.205	10.205	29.66
awwfg1vv5a	216	S	L	rs41276525	Q14524	216	S	L	C	T	benign	alignment		NO	NO		+0.872	-1.495	-2.367	1	911	26																				0	1	1	-36	PF00520.26	4.899	4.899	11.36
awwfg1vv5a	1714	D	G		Q14524	1714	D	G	A	G	possibly damaging	alignment		NO	NO		+1.827	-1.387	-3.214	1	972	26																				0	1	0	-328	PF00520.26	2.542		30.85
awwfg1vv5a	752	G	R		Q14524	752	G	R	G	A	possibly damaging	sequence annotation	2.2.2	NO	TRANSMEM	-5	+2.542	-1.587	-4.129	1	1713	26																				0	0	1	+9	PF00520.26	3.709		83.68
awwfg1vv5a	997	A	S		Q14524	997	A	S	G	T	benign	alignment		NO	NO		+0.617	-2.313	-2.930	1	241	26																				1	0	1	-202	PF06512.8	20.607	20.607	93.65
awwfg1vv5a	1938	E	K		Q14524	1938	E	K	G	A	benign	alignment		NO	NO		+0.156	-2.480	-2.636	1	474	26																				0	0	1	-999	NO	8.604	8.604	93.45
awwfg1vv5a	232	V	I	rs45471994	Q14524	232	V	I	G	A	benign	sequence annotation		NO	TRANSMEM	3	+1.021	-1.549	-2.570	1	913	26																				0	0	0	+10	PF00520.26	7.791	6.344	77.63
awwfg1vv5a	1951	V	L	rs41315493	Q14524	1951	V	L	G	C	benign	alignment		NO	NO		-0.304	-2.748	-2.444	1	337	26																				1	0	1	-1038	NO	18.483	12.182	93.65
awwfg1vv5a	1193	R	Q	rs41261344	Q14524	1193	R	Q	G	A	benign	alignment		NO	NO		+0.407	-2.595	-3.002	1	924	26																				0	1	1	-67	PF06512.8	20.035	20.035	93.65
awwfg1vv5a	225	R	W		Q14524	225	R	W			possibly damaging	sequence annotation	2.2.2	NO	TRANSMEM	-7	+4.302	-1.051	-5.353	1	913	26																								PF00520.26	0.153		30.46
awwfg1vv5a	1924	A	T		Q14524	1924	A	T	G	A	benign	alignment		NO	NO		+0.713	-1.979	-2.692	1	627	26																				0	0	0	-957	NO	7.233	7.233	18.45
awwfg1vv5a	735	A	V		Q14524	735	A	V	C	T	benign	sequence annotation		NO	TRANSMEM	1	+1.779	-1.496	-3.275	1	1680	26																				0	1	1	+59	NO	9.383		53.22
awwfg1vv5a	1935	G	S		Q14524	1935	G	S	G	A	benign	alignment		NO	NO		+0.531	-2.168	-2.699	1	528	26																				0	0	1	-990	NO	20.552	20.552	87.05
awwfg1vv5a	481	R	W		Q14524	481	R	W	C	T	benign	alignment		NO	NO		+1.351	-2.469	-3.820	1	654	26																				0	0	1	+78	PF11933.3	15.123	15.123	83.68
awwfg1vv5a	965	R	C		Q14524	965	R	C	C	T	probably damaging	alignment		NO	NO		+3.927	-1.185	-5.112	1	900	26																				0	0	1	-106	PF06512.8	0.489		11.86
