# Supplementary material for: Assessment of the predictive accuracy of five in silico prediction tools, alone or in combination, and two metaservers to classify long QT syndrome gene mutations
Source: BMC Med Genet. 2015 May 13;16:34. doi: 10.1186/s12881-015-0176-z (PMC4630850; doi:10.1186/s12881-015-0176-z)
Supplement: Additional file 3: — Raw data. The zipped file contains all raw data results in txt format from the five different in silico prediction tools and two metaservers. [file 12881_2015_176_MOESM3_ESM.zip › Supplementary Materials 2/Predict SNP results/SCN5A/pathogenicity/sift_1.mut]

G9V
R18Q
R18W
R27H
G35S
N70K
V95I
R104Q
R104W
R121W
V125L
K126E
E161K
S216L
T220I
R225W
V232I
Q270K
R282H
N291H
L325R
P336L
G351V
D356N
R367C
R367H
R376C
R376H
N406S
V411M
E439K
R481W
S524Y
