# Supplementary material for: Assessment of the predictive accuracy of five in silico prediction tools, alone or in combination, and two metaservers to classify long QT syndrome gene mutations
Source: BMC Med Genet. 2015 May 13;16:34. doi: 10.1186/s12881-015-0176-z (PMC4630850; doi:10.1186/s12881-015-0176-z)
Supplement: Additional file 3: — Raw data. The zipped file contains all raw data results in txt format from the five different in silico prediction tools and two metaservers. [file 12881_2015_176_MOESM3_ESM.zip › Supplementary Materials 2/Predict SNP results/SCN5A/pathogenicity/sift_1.out]

G9V	DELETERIOUS	0.00	3.40	392	394
R18Q	DELETERIOUS	0.02	3.40	392	394
R18W	DELETERIOUS	0.00	3.40	392	394
R27H	DELETERIOUS	0.00	3.40	392	394
G35S	TOLERATED	0.12	3.41	387	394
N70K	DELETERIOUS	0.00	3.40	392	394
V95I	DELETERIOUS	0.00	3.40	393	394
R104Q	DELETERIOUS	0.00	3.40	393	394
R104W	DELETERIOUS	0.00	3.40	393	394
R121W	DELETERIOUS	0.00	3.41	392	394
V125L	DELETERIOUS	0.00	3.41	392	394
K126E	DELETERIOUS	0.00	3.41	392	394
E161K	DELETERIOUS	0.00	3.40	393	394
S216L	DELETERIOUS	0.00	3.40	394	394
T220I	DELETERIOUS	0.00	3.40	394	394
R225W	DELETERIOUS	0.00	3.40	394	394
V232I	DELETERIOUS	0.00	3.40	394	394
Q270K	DELETERIOUS	0.00	3.40	394	394
R282H	DELETERIOUS	0.01	3.39	392	394
N291H	TOLERATED	0.20	3.40	391	394
L325R	DELETERIOUS	0.00	3.40	394	394
P336L	DELETERIOUS	0.01	3.40	394	394
G351V	DELETERIOUS	0.00	3.40	394	394
D356N	DELETERIOUS	0.00	3.40	394	394
R367C	DELETERIOUS	0.00	3.40	394	394
R367H	DELETERIOUS	0.00	3.40	394	394
R376C	DELETERIOUS	0.00	3.40	394	394
R376H	DELETERIOUS	0.00	3.40	394	394
N406S	DELETERIOUS	0.00	3.40	394	394
V411M	DELETERIOUS	0.00	3.40	394	394
E439K	DELETERIOUS	0.00	3.40	394	394
R481W	DELETERIOUS	0.00	3.40	394	394
S524Y	DELETERIOUS	0.00	3.40	393	394
