# Supplementary material for: Assessment of the predictive accuracy of five in silico prediction tools, alone or in combination, and two metaservers to classify long QT syndrome gene mutations
Source: BMC Med Genet. 2015 May 13;16:34. doi: 10.1186/s12881-015-0176-z (PMC4630850; doi:10.1186/s12881-015-0176-z)
Supplement: Additional file 3: — Raw data. The zipped file contains all raw data results in txt format from the five different in silico prediction tools and two metaservers. [file 12881_2015_176_MOESM3_ESM.zip › Supplementary Materials 2/Predict SNP results/SCN5A/pathogenicity/sift_1.seq.query.out]

BLASTP 2.2.19 [Nov-02-2008]


Reference: Altschul, Stephen F., Thomas L. Madden, Alejandro A. Schaffer, 
Jinghui Zhang, Zheng Zhang, Webb Miller, and David J. Lipman (1997), 
"Gapped BLAST and PSI-BLAST: a new generation of protein database search
programs",  Nucleic Acids Res. 25:3389-3402.


Reference for compositional score matrix adjustment: Altschul, Stephen F., 
John C. Wootton, E. Michael Gertz, Richa Agarwala, Aleksandr Morgulis,
Alejandro A. Schaffer, and Yi-Kuo Yu (2005) "Protein database searches
using compositionally adjusted substitution matrices", FEBS J. 272:5101-5109.

Query= awwfg1vv5a_@_1   
         (700 letters)

Database: NCBI_NR x 
           18,235,315 sequences; 6,253,148,003 total letters

Searching..................................................done


                                                                 Score    E
Sequences producing significant alignments:                      (bits) Value

gi37622907                                                           1431   0.0  
gi146048457                                                          1430   0.0  
gi30089970                                                           1430   0.0  
gi15072487                                                           1427   0.0  
gi29569618                                                           1426   0.0  
gi184039                                                             1424   0.0  
gi237512982                                                          1419   0.0  
gi150417969                                                          1416   0.0  
gi150417967                                                          1416   0.0  
gi237512980                                                          1415   0.0  
gi44886084                                                           1413   0.0  
gi187954621                                                          1412   0.0  
gi114586083                                                          1411   0.0  
gi44886082                                                           1409   0.0  
gi297671694                                                          1407   0.0  
gi355746804                                                          1394   0.0  
gi148833298                                                          1392   0.0  
gi148833296                                                          1392   0.0  
gi148888460                                                          1387   0.0  
gi148888458                                                          1386   0.0  
gi296228386                                                          1368   0.0  
gi6981514                                                            1359   0.0  
gi237512985                                                          1358   0.0  
gi149018261                                                          1357   0.0  
gi149018262                                                          1357   0.0  
gi354487629                                                          1351   0.0  
gi354487623                                                          1351   0.0  
gi148677260                                                          1350   0.0  
gi6782382                                                            1349   0.0  
gi359718971                                                          1349   0.0  
gi341942012                                                          1349   0.0  
gi301757655                                                          1345   0.0  
gi255522923                                                          1345   0.0  
gi297286126                                                          1342   0.0  
gi311268677                                                          1342   0.0  
gi311268683                                                          1341   0.0  
gi50950233                                                           1338   0.0  
gi354487627                                                          1338   0.0  
gi354487625                                                          1337   0.0  
gi354487633                                                          1337   0.0  
gi354487631                                                          1337   0.0  
gi84875498                                                           1337   0.0  
gi281353936                                                          1332   0.0  
gi348556692                                                          1328   0.0  
gi311268681                                                          1328   0.0  
gi311268679                                                          1328   0.0  
gi311268685                                                          1328   0.0  
gi311268687                                                          1327   0.0  
gi348556682                                                          1327   0.0  
gi348556688                                                          1315   0.0  
gi348556686                                                          1314   0.0  
gi348556684                                                          1314   0.0  
gi348556690                                                          1313   0.0  
gi27806135                                                           1310   0.0  
gi351713933                                                          1303   0.0  
gi291415629                                                          1279   0.0  
gi119584946                                                          1268   0.0  
gi119584945                                                          1268   0.0  
gi119584944                                                          1254   0.0  
gi344288115                                                          1190   0.0  
gi332216357                                                          1143   0.0  
gi350536969                                                          1139   0.0  
gi355559772                                                          1138   0.0  
gi326921486                                                          1002   0.0  
gi363729762                                                           992   0.0  
gi224044620                                                           983   0.0  
gi344244728                                                           903   0.0  
gi301605808                                                           884   0.0  
gi363729897                                                           784   0.0  
gi326921484                                                           783   0.0  
gi327277930                                                           774   0.0  
gi363736037                                                           771   0.0  
gi345797037                                                           767   0.0  
gi363736031                                                           767   0.0  
gi297465091                                                           766   0.0  
gi297471672                                                           766   0.0  
gi358410898                                                           766   0.0  
gi363736033                                                           765   0.0  
gi363736043                                                           765   0.0  
gi359063050                                                           764   0.0  
gi194222269                                                           764   0.0  
gi358410894                                                           764   0.0  
gi301783099                                                           764   0.0  
gi327274284                                                           764   0.0  
gi359063040                                                           763   0.0  
gi326922830                                                           763   0.0  
gi74004474                                                            763   0.0  
gi343098402                                                           762   0.0  
gi342837675                                                           762   0.0  
gi296490591                                                           762   0.0  
gi119887606                                                           762   0.0  
gi327277922                                                           762   0.0  
gi224054924                                                           761   0.0  
gi301783101                                                           761   0.0  
gi297264186                                                           761   0.0  
gi344268022                                                           761   0.0  
gi297471670                                                           761   0.0  
gi354478609                                                           760   0.0  
gi296204648                                                           760   0.0  
gi224054926                                                           760   0.0  
gi354478619                                                           760   0.0  
gi327277924                                                           760   0.0  
gi291391643                                                           759   0.0  
gi114581463                                                           759   0.0  
gi126362949                                                           759   0.0  
gi13540709                                                            759   0.0  
gi363736018                                                           759   0.0  
gi149022137                                                           759   0.0  
gi126326261                                                           759   0.0  
gi358410902                                                           759   0.0  
gi348585917                                                           758   0.0  
gi126326259                                                           758   0.0  
gi291391665                                                           758   0.0  
gi224054936                                                           758   0.0  
gi354478611                                                           758   0.0  
gi332234073                                                           758   0.0  
gi363735982                                                           758   0.0  
gi301786472                                                           758   0.0  
gi359063058                                                           758   0.0  
gi260166633                                                           758   0.0  
gi149730665                                                           758   0.0  
gi109099886                                                           758   0.0  
gi23978418                                                            758   0.0  
gi354478615                                                           758   0.0  
gi354487354                                                           757   0.0  
gi332814609                                                           757   0.0  
gi358410896                                                           757   0.0  
gi345328157                                                           757   0.0  
gi126326257                                                           757   0.0  
gi291391645                                                           757   0.0  
gi355564939                                                           757   0.0  
gi359063044                                                           757   0.0  
gi25014054                                                            757   0.0  
gi332234086                                                           756   0.0  
gi12642274                                                            756   0.0  
gi118093616                                                           756   0.0  
gi224054940                                                           756   0.0  
gi119631736                                                           756   0.0  
gi109099924                                                           756   0.0  
gi301783107                                                           756   0.0  
gi355750586                                                           756   0.0  
gi297668755                                                           756   0.0  
gi123857421                                                           756   0.0  
gi338715732                                                           756   0.0  
gi297668739                                                           756   0.0  
gi301619887                                                           756   0.0  
gi311272552                                                           755   0.0  
gi221136923                                                           755   0.0  
gi300794327                                                           755   0.0  
gi74004470                                                            755   0.0  
gi118093618                                                           755   0.0  
gi348585911                                                           755   0.0  
gi348585685                                                           754   0.0  
gi348585691                                                           754   0.0  
gi354478627                                                           754   0.0  
gi301783113                                                           754   0.0  
gi311272550                                                           753   0.0  
gi344268026                                                           753   0.0  
gi109099902                                                           753   0.0  
gi296204650                                                           753   0.0  
gi74004464                                                            753   0.0  
gi296204668                                                           753   0.0  
gi348539053                                                           753   0.0  
gi296204654                                                           753   0.0  
gi338715737                                                           752   0.0  
gi334330203                                                           752   0.0  
gi301783111                                                           752   0.0  
gi291391651                                                           752   0.0  
gi118093608                                                           751   0.0  
gi354478621                                                           751   0.0  
gi291391667                                                           751   0.0  
gi4325288                                                             751   0.0  
gi301786474                                                           751   0.0  
gi74004462                                                            751   0.0  
gi363736035                                                           751   0.0  
gi114581489                                                           750   0.0  
gi332814612                                                           750   0.0  
gi291391653                                                           750   0.0  
gi114581517                                                           750   0.0  
gi112494927                                                           750   0.0  
gi113675822                                                           750   0.0  
gi15421162                                                            750   0.0  
gi354487356                                                           750   0.0  
gi115583677                                                           750   0.0  
gi363735992                                                           750   0.0  
gi332234088                                                           750   0.0  
gi363735984                                                           749   0.0  
gi354478623                                                           749   0.0  
gi150010574                                                           749   0.0  
gi354478633                                                           749   0.0  
gi348506762                                                           749   0.0  
gi332234092                                                           749   0.0  
gi301783109                                                           749   0.0  
gi109099926                                                           749   0.0  
gi119631733                                                           749   0.0  
gi296204670                                                           749   0.0  
gi125630315                                                           749   0.0  
gi297264205                                                           749   0.0  
gi93141210                                                            749   0.0  
gi457879                                                              749   0.0  
gi297668757                                                           749   0.0  
gi109099894                                                           749   0.0  
gi297668761                                                           749   0.0  
gi358410900                                                           749   0.0  
gi114581485                                                           749   0.0  
gi281344475                                                           748   0.0  
gi229442477                                                           748   0.0  
gi343098400                                                           748   0.0  
gi62087356                                                            748   0.0  
gi359063054                                                           747   0.0  
gi93141214                                                            747   0.0  
gi332234079                                                           747   0.0  
gi224054956                                                           747   0.0  
gi229442279                                                           747   0.0  
gi12642270                                                            747   0.0  
gi281345252                                                           746   0.0  
gi380792755                                                           746   0.0  
gi148695059                                                           746   0.0  
gi149022132                                                           746   0.0  
gi126326271                                                           745   0.0  
gi380792815                                                           745   0.0  
gi224054960                                                           744   0.0  
gi149022133                                                           744   0.0  
gi224960                                                              743   0.0  
gi6981506                                                             743   0.0  
gi344268032                                                           743   0.0  
gi119631738                                                           741   0.0  
gi301619885                                                           741   0.0  
gi327274282                                                           741   0.0  
gi344268034                                                           741   0.0  
gi297264202                                                           739   0.0  
gi74004472                                                            739   0.0  
gi296490593                                                           739   0.0  
gi296204652                                                           738   0.0  
gi344268028                                                           738   0.0  
gi363736022                                                           737   0.0  
gi354478631                                                           736   0.0  
gi363735988                                                           736   0.0  
gi291391669                                                           736   0.0  
gi301786476                                                           736   0.0  
gi260166635                                                           735   0.0  
gi114581519                                                           734   0.0  
gi27263190                                                            734   0.0  
gi354487352                                                           734   0.0  
gi332234090                                                           734   0.0  
gi109099928                                                           734   0.0  
gi123857420                                                           734   0.0  
gi297668759                                                           734   0.0  
gi113676138                                                           732   0.0  
gi301614640                                                           732   0.0  
gi47228731                                                            731   0.0  
gi348521366                                                           731   0.0  
gi301786470                                                           730   0.0  
gi327478559                                                           729   0.0  
gi334330205                                                           729   0.0  
gi332814616                                                           729   0.0  
gi219521476                                                           729   0.0  
gi122066139                                                           729   0.0  
gi301772384                                                           729   0.0  
gi281345251                                                           728   0.0  
gi363744968                                                           727   0.0  
gi301772388                                                           726   0.0  
gi301772386                                                           726   0.0  
gi355564940                                                           726   0.0  
gi363744966                                                           726   0.0  
gi187957230                                                           726   0.0  
gi363736039                                                           725   0.0  
gi297264211                                                           725   0.0  
gi345328068                                                           725   0.0  
gi113676373                                                           725   0.0  
gi348507645                                                           724   0.0  
gi359323897                                                           724   0.0  
gi4506813                                                             724   0.0  
gi18959222                                                            724   0.0  
gi332814614                                                           724   0.0  
gi363744972                                                           724   0.0  
gi301786468                                                           724   0.0  
gi118129624                                                           724   0.0  
gi123232657                                                           724   0.0  
gi297668765                                                           724   0.0  
gi332814618                                                           723   0.0  
gi363736041                                                           723   0.0  
gi338715743                                                           723   0.0  
gi62822245                                                            723   0.0  
gi125630309                                                           723   0.0  
gi355750587                                                           723   0.0  
gi332234094                                                           721   0.0  
gi296204644                                                           721   0.0  
gi326936475                                                           721   0.0  
gi338715746                                                           720   0.0  
gi354500747                                                           720   0.0  
gi350583949                                                           720   0.0  
gi355564241                                                           720   0.0  
gi354487348                                                           719   0.0  
gi348540042                                                           719   0.0  
gi338715741                                                           719   0.0  
gi326936479                                                           719   0.0  
gi351697574                                                           719   0.0  
gi78126165                                                            719   0.0  
gi149032007                                                           718   0.0  
gi291389169                                                           718   0.0  
gi4321647                                                             718   0.0  
gi149730681                                                           717   0.0  
gi300797151                                                           717   0.0  
gi224054930                                                           717   0.0  
gi354500745                                                           717   0.0  
gi172072624                                                           717   0.0  
gi354500749                                                           717   0.0  
gi160707935                                                           717   0.0  
gi296490574                                                           717   0.0  
gi354487344                                                           717   0.0  
gi148672123                                                           717   0.0  
gi34098761                                                            716   0.0  
gi345791969                                                           716   0.0  
gi73996384                                                            716   0.0  
gi74177355                                                            716   0.0  
gi332206182                                                           716   0.0  
gi291389171                                                           716   0.0  
gi348585903                                                           716   0.0  
gi119578602                                                           716   0.0  
gi224054934                                                           716   0.0  
gi332206180                                                           715   0.0  
gi327277926                                                           715   0.0  
gi338726087                                                           715   0.0  
gi3309115                                                             715   0.0  
gi332814620                                                           715   0.0  
gi117414174                                                           715   0.0  
gi301783103                                                           715   0.0  
gi7657544                                                             715   0.0  
gi149032006                                                           715   0.0  
gi344267966                                                           714   0.0  
gi348585905                                                           714   0.0  
gi354487346                                                           714   0.0  
gi344268020                                                           714   0.0  
gi344267968                                                           714   0.0  
gi109096715                                                           714   0.0  
gi295789135                                                           714   0.0  
gi296211697                                                           714   0.0  
gi363736225                                                           714   0.0  
gi332839179                                                           713   0.0  
gi296211699                                                           713   0.0  
gi327277928                                                           713   0.0  
gi297262393                                                           713   0.0  
gi297465093                                                           713   0.0  
gi334330211                                                           713   0.0  
gi338715734                                                           712   0.0  
gi7021531                                                             712   0.0  
gi301783105                                                           712   0.0  
gi334330175                                                           712   0.0  
gi354478613                                                           712   0.0  
gi222537873                                                           712   0.0  
gi296204656                                                           712   0.0  
gi296204658                                                           711   0.0  
gi149022130                                                           711   0.0  
gi297471674                                                           711   0.0  
gi297465095                                                           711   0.0  
gi291391647                                                           711   0.0  
gi334330177                                                           711   0.0  
gi149730669                                                           711   0.0  
gi348585901                                                           711   0.0  
gi224054942                                                           710   0.0  
gi348585913                                                           710   0.0  
gi363735986                                                           709   0.0  
gi297471676                                                           709   0.0  
gi363744970                                                           709   0.0  
gi335302918                                                           709   0.0  
gi354478617                                                           709   0.0  
gi126362947                                                           709   0.0  
gi114581473                                                           709   0.0  
gi301783117                                                           709   0.0  
gi6981510                                                             709   0.0  
gi12642272                                                            709   0.0  
gi126326275                                                           709   0.0  
gi332234077                                                           709   0.0  
gi160707887                                                           708   0.0  
gi109099888                                                           708   0.0  
gi363735990                                                           708   0.0  
gi224054946                                                           707   0.0  
gi291391649                                                           707   0.0  
gi335302920                                                           707   0.0  
gi345797047                                                           707   0.0  
gi354487350                                                           707   0.0  
gi291391655                                                           707   0.0  
gi301783115                                                           707   0.0  
gi348585915                                                           707   0.0  
gi126362955                                                           706   0.0  
gi114581475                                                           706   0.0  
gi327264331                                                           706   0.0  
gi345797049                                                           706   0.0  
gi291391657                                                           706   0.0  
gi332234075                                                           706   0.0  
gi119631739                                                           705   0.0  
gi109099890                                                           705   0.0  
gi297264209                                                           705   0.0  
gi334330180                                                           705   0.0  
gi297264207                                                           704   0.0  
gi327264335                                                           704   0.0  
gi334330207                                                           704   0.0  
gi224054962                                                           704   0.0  
gi355786104                                                           704   0.0  
gi297668763                                                           704   0.0  
gi326936477                                                           704   0.0  
gi126723545                                                           703   0.0  
gi334330182                                                           703   0.0  
gi343098408                                                           702   0.0  
gi327264333                                                           702   0.0  
gi296204674                                                           702   0.0  
gi354478625                                                           702   0.0  
gi327264337                                                           702   0.0  
gi326922809                                                           702   0.0  
gi224044618                                                           701   0.0  
gi297691869                                                           701   0.0  
gi354478629                                                           700   0.0  
gi24371298                                                            700   0.0  
gi342837659                                                           700   0.0  
gi344268036                                                           698   0.0  
gi47207766                                                            698   0.0  
gi344268038                                                           696   0.0  
gi2665784                                                             696   0.0  
gi363736020                                                           694   0.0  
gi327264339                                                           693   0.0  
gi2665782                                                             693   0.0  
gi363736025                                                           692   0.0  
gi354487655                                                           691   0.0  
gi359500285                                                           686   0.0  
gi47228044                                                            686   0.0  
gi113675683                                                           685   0.0  
gi344288113                                                           683   0.0  
gi327277934                                                           681   0.0  
gi297488437                                                           679   0.0  
gi380805227                                                           677   0.0  
gi344268024                                                           677   0.0  
gi1666092                                                             677   0.0  
gi56748617                                                            672   0.0  
gi380805619                                                           672   0.0  
gi149018260                                                           672   0.0  
gi327277936                                                           671   0.0  
gi224054966                                                           671   0.0  
gi8394242                                                             671   0.0  
gi1586352                                                             670   0.0  
gi829034                                                              670   0.0  
gi343098398                                                           669   0.0  
gi224054968                                                           668   0.0  
gi56748701                                                            668   0.0  
gi348556761                                                           668   0.0  
gi131889984                                                           668   0.0  
gi328927029                                                           667   0.0  
gi348519861                                                           667   0.0  
gi332215569                                                           666   0.0  
gi114586260                                                           665   0.0  
gi119584947                                                           664   0.0  
gi301789271                                                           664   0.0  
gi4838145                                                             664   0.0  
gi110835710                                                           664   0.0  
gi350591072                                                           659   0.0  
gi291411650                                                           659   0.0  
gi355559771                                                           655   0.0  
gi355746803                                                           655   0.0  
gi342837667                                                           655   0.0  
gi345328066                                                           655   0.0  
gi296228388                                                           652   0.0  
gi149728754                                                           652   0.0  
gi342837669                                                           651   0.0  
gi345319355                                                           650   0.0  
gi297286124                                                           650   0.0  
gi55741729                                                            649   0.0  
gi297671692                                                           645   0.0  
gi344253552                                                           637   e-180
gi281348730                                                           636   e-179
gi149639504                                                           635   e-179
gi149639506                                                           633   e-179
gi149639500                                                           632   e-178
gi126326265                                                           631   e-178
gi297668741                                                           630   e-178
gi149639502                                                           630   e-178
gi158260335                                                           630   e-178
gi134025843                                                           630   e-178
gi126326263                                                           629   e-177
gi301778289                                                           627   e-177
gi229442499                                                           627   e-177
gi224054970                                                           627   e-177
gi311266955                                                           627   e-177
gi301606946                                                           626   e-177
gi348560351                                                           625   e-176
gi224054974                                                           625   e-176
gi194389370                                                           624   e-176
gi119578603                                                           623   e-176
gi149032008                                                           621   e-175
gi334343636                                                           620   e-175
gi148672122                                                           620   e-175
gi358417501                                                           620   e-175
gi93587342                                                            619   e-174
gi119614631                                                           619   e-174
gi31788956                                                            619   e-174
gi908809                                                              619   e-174
gi359500287                                                           619   e-174
gi243989                                                              618   e-174
gi292487                                                              618   e-174
gi109116864                                                           618   e-174
gi296201811                                                           617   e-174

>gi37622907
          Length = 2016

 Score = 1431 bits (3703), Expect = 0.0,   Method: Compositional matrix adjust.
 Identities = 700/700 (100%), Positives = 700/700 (100%)

Query: 1   MANFLLPRGTSSFRRFTRESLAAIEKRMAEKQARGSTTLQESREGLPEEEAPRPQLDLQA 60
           MANFLLPRGTSSFRRFTRESLAAIEKRMAEKQARGSTTLQESREGLPEEEAPRPQLDLQA
Sbjct: 1   MANFLLPRGTSSFRRFTRESLAAIEKRMAEKQARGSTTLQESREGLPEEEAPRPQLDLQA 60

Query: 61  SKKLPDLYGNPPQELIGEPLEDLDPFYSTQKTFIVLNKGKTIFRFSATNALYVLSPFHPI 120
           SKKLPDLYGNPPQELIGEPLEDLDPFYSTQKTFIVLNKGKTIFRFSATNALYVLSPFHPI
Sbjct: 61  SKKLPDLYGNPPQELIGEPLEDLDPFYSTQKTFIVLNKGKTIFRFSATNALYVLSPFHPI 120

Query: 121 RRAAVKILVHSLFNMLIMCTILTNCVFMAQHDPPPWTKYVEYTFTAIYTFESLVKILARG 180
           RRAAVKILVHSLFNMLIMCTILTNCVFMAQHDPPPWTKYVEYTFTAIYTFESLVKILARG
Sbjct: 121 RRAAVKILVHSLFNMLIMCTILTNCVFMAQHDPPPWTKYVEYTFTAIYTFESLVKILARG 180

Query: 181 FCLHAFTFLRDPWNWLDFSVIIMAYTTEFVDLGNVSALRTFRVLRALKTISVISGLKTIV 240
           FCLHAFTFLRDPWNWLDFSVIIMAYTTEFVDLGNVSALRTFRVLRALKTISVISGLKTIV
Sbjct: 181 FCLHAFTFLRDPWNWLDFSVIIMAYTTEFVDLGNVSALRTFRVLRALKTISVISGLKTIV 240

Query: 241 GALIQSVKKLADVMVLTVFCLSVFALIGLQLFMGNLRHKCVRNFTALNGTNGSVEADGLV 300
           GALIQSVKKLADVMVLTVFCLSVFALIGLQLFMGNLRHKCVRNFTALNGTNGSVEADGLV
Sbjct: 241 GALIQSVKKLADVMVLTVFCLSVFALIGLQLFMGNLRHKCVRNFTALNGTNGSVEADGLV 300

Query: 301 WESLDLYLSDPENYLLKNGTSDVLLCGNSSDAGTCPEGYRCLKAGENPDHGYTSFDSFAW 360
           WESLDLYLSDPENYLLKNGTSDVLLCGNSSDAGTCPEGYRCLKAGENPDHGYTSFDSFAW
Sbjct: 301 WESLDLYLSDPENYLLKNGTSDVLLCGNSSDAGTCPEGYRCLKAGENPDHGYTSFDSFAW 360

Query: 361 AFLALFRLMTQDCWERLYQQTLRSAGKIYMIFFMLVIFLGSFYLVNLILAVVAMAYEEQN 420
           AFLALFRLMTQDCWERLYQQTLRSAGKIYMIFFMLVIFLGSFYLVNLILAVVAMAYEEQN
Sbjct: 361 AFLALFRLMTQDCWERLYQQTLRSAGKIYMIFFMLVIFLGSFYLVNLILAVVAMAYEEQN 420

Query: 421 QATIAETEEKEKRFQEAMEMLKKEHEALTIRGVDTVSRSSLEMSPLAPVNSHERRSKRRK 480
           QATIAETEEKEKRFQEAMEMLKKEHEALTIRGVDTVSRSSLEMSPLAPVNSHERRSKRRK
Sbjct: 421 QATIAETEEKEKRFQEAMEMLKKEHEALTIRGVDTVSRSSLEMSPLAPVNSHERRSKRRK 480

Query: 481 RMSSGTEECGEDRLPKSDSEDGPRAMNHLSLTRGLSRTSMKPRSSRGSIFTFRRRDLGSE 540
           RMSSGTEECGEDRLPKSDSEDGPRAMNHLSLTRGLSRTSMKPRSSRGSIFTFRRRDLGSE
Sbjct: 481 RMSSGTEECGEDRLPKSDSEDGPRAMNHLSLTRGLSRTSMKPRSSRGSIFTFRRRDLGSE 540

Query: 541 ADFADDENSTAGESESHHTSLLVPWPLRRTSAQGQPSPGTSAPGHALHGKKNSTVDCNGV 600
           ADFADDENSTAGESESHHTSLLVPWPLRRTSAQGQPSPGTSAPGHALHGKKNSTVDCNGV
Sbjct: 541 ADFADDENSTAGESESHHTSLLVPWPLRRTSAQGQPSPGTSAPGHALHGKKNSTVDCNGV 600

Query: 601 VSLLGAGDPEATSPGSHLLRPVMLEHPPDTTTPSEEPGGPQMLTSQAPCVDGFEEPGARQ 660
           VSLLGAGDPEATSPGSHLLRPVMLEHPPDTTTPSEEPGGPQMLTSQAPCVDGFEEPGARQ
Sbjct: 601 VSLLGAGDPEATSPGSHLLRPVMLEHPPDTTTPSEEPGGPQMLTSQAPCVDGFEEPGARQ 660

Query: 661 RALSAVSVLTSALEELEESRHKCPPCWNRLAQRYLIWECC 700
           RALSAVSVLTSALEELEESRHKCPPCWNRLAQRYLIWECC
Sbjct: 661 RALSAVSVLTSALEELEESRHKCPPCWNRLAQRYLIWECC 700


 Score =  104 bits (260), Expect = 1e-19,   Method: Compositional matrix adjust.
 Identities = 87/349 (24%), Positives = 157/349 (44%), Gaps = 68/349 (19%)

Query: 120  IRRAAVKILVHSLFNMLIMCTILTNCVFMAQHDP--------PPWTKYVEYTFTAIYTFE 171
            +R+    I+ HS F   I+  IL +   +A  D             +Y +  FT ++  E
Sbjct: 1194 LRKTCYHIVEHSWFETFIIFMILLSSGALAFEDIYLEERKTIKVLLEYADKMFTYVFVLE 1253

Query: 172  SLVKILARGFCLHAFTFLRDPWNWLDFSVI------IMAYTTEFVDLGNVSALRTFRVLR 225
             L+K +A GF      +  + W WLDF ++      ++A T  F ++G + +LRT R LR
Sbjct: 1254 MLLKWVAYGFK----KYFTNAWCWLDFLIVDVSLVSLVANTLGFAEMGPIKSLRTLRALR 1309

Query: 226  ALKTISVISGLKTIVGALIQSVKKLADVMVLTVFCLSVFALIGLQLFMGNLRHKCVRNFT 285
             L+ +S   G++ +V AL+ ++  + +V+++ +    +F+++G+ LF G    +C+    
Sbjct: 1310 PLRALSRFEGMRVVVNALVGAIPSIMNVLLVCLIFWLIFSIMGVNLFAGKF-GRCI---- 1364

Query: 286  ALNGTNGSVEADGLVWESLDLYLSDPENYLLKNGTSDVLLCGNSSDAGTCPEGYRCLKAG 345
              N T G +                P NY + N  S    C + +  G   E Y   K  
Sbjct: 1365 --NQTEGDL----------------PLNYTIVNNKSQ---CESLNLTG---ELYWT-KVK 1399

Query: 346  ENPDHGYTSFDSFAWAFLALFRLMTQDCWERLYQQTLRSAG---------KIYM-IFFML 395
             N       FD+    +LAL ++ T   W  +    + S G          +YM I+F++
Sbjct: 1400 VN-------FDNVGAGYLALLQVATFKGWMDIMYAAVDSRGYEEQPQWEYNLYMYIYFVI 1452

Query: 396  VIFLGSFYLVNLILAVVAMAYEEQNQATIAE---TEEKEKRFQEAMEML 441
             I  GSF+ +NL + V+   + +Q +    +     E++K++  AM+ L
Sbjct: 1453 FIIFGSFFTLNLFIGVIIDNFNQQKKKLGGQDIFMTEEQKKYYNAMKKL 1501


 Score = 64.7 bits (156), Expect = 1e-07,   Method: Compositional matrix adjust.
 Identities = 48/167 (28%), Positives = 83/167 (49%), Gaps = 22/167 (13%)

Query: 122 RAAVKILVHSLFN--MLIMCTILTNCVFMAQHDPPPWTKYVEY------TFTAIYTFESL 173
           +  VK++V   F    + MC +L N +FMA       +++ E        FT I+T E  
Sbjct: 707 KQGVKLVVMDPFTDLTITMCIVL-NTLFMALEHYNMTSEFEEMLQVGNLVFTGIFTAEMT 765

Query: 174 VKILARGFCLHAFTFLRDPWNWLDFSVIIMAYTTEFVDLG-----NVSALRTFRVLRALK 228
            KI+A    L  + + +  WN  D  ++I++     ++LG     N+S LR+FR+LR  K
Sbjct: 766 FKIIA----LDPYYYFQQGWNIFDSIIVILS----LMELGLSRMSNLSVLRSFRLLRVFK 817

Query: 229 TISVISGLKTIVGALIQSVKKLADVMVLTVFCLSVFALIGLQLFMGN 275
                  L T++  +  SV  L ++ ++    + +FA++G+QLF  N
Sbjct: 818 LAKSWPTLNTLIKIIGNSVGALGNLTLVLAIIVFIFAVVGMQLFGKN 864


>gi146048457
          Length = 2016

 Score = 1430 bits (3702), Expect = 0.0,   Method: Compositional matrix adjust.
 Identities = 700/700 (100%), Positives = 700/700 (100%)

Query: 1   MANFLLPRGTSSFRRFTRESLAAIEKRMAEKQARGSTTLQESREGLPEEEAPRPQLDLQA 60
           MANFLLPRGTSSFRRFTRESLAAIEKRMAEKQARGSTTLQESREGLPEEEAPRPQLDLQA
Sbjct: 1   MANFLLPRGTSSFRRFTRESLAAIEKRMAEKQARGSTTLQESREGLPEEEAPRPQLDLQA 60

Query: 61  SKKLPDLYGNPPQELIGEPLEDLDPFYSTQKTFIVLNKGKTIFRFSATNALYVLSPFHPI 120
           SKKLPDLYGNPPQELIGEPLEDLDPFYSTQKTFIVLNKGKTIFRFSATNALYVLSPFHPI
Sbjct: 61  SKKLPDLYGNPPQELIGEPLEDLDPFYSTQKTFIVLNKGKTIFRFSATNALYVLSPFHPI 120

Query: 121 RRAAVKILVHSLFNMLIMCTILTNCVFMAQHDPPPWTKYVEYTFTAIYTFESLVKILARG 180
           RRAAVKILVHSLFNMLIMCTILTNCVFMAQHDPPPWTKYVEYTFTAIYTFESLVKILARG
Sbjct: 121 RRAAVKILVHSLFNMLIMCTILTNCVFMAQHDPPPWTKYVEYTFTAIYTFESLVKILARG 180

Query: 181 FCLHAFTFLRDPWNWLDFSVIIMAYTTEFVDLGNVSALRTFRVLRALKTISVISGLKTIV 240
           FCLHAFTFLRDPWNWLDFSVIIMAYTTEFVDLGNVSALRTFRVLRALKTISVISGLKTIV
Sbjct: 181 FCLHAFTFLRDPWNWLDFSVIIMAYTTEFVDLGNVSALRTFRVLRALKTISVISGLKTIV 240

Query: 241 GALIQSVKKLADVMVLTVFCLSVFALIGLQLFMGNLRHKCVRNFTALNGTNGSVEADGLV 300
           GALIQSVKKLADVMVLTVFCLSVFALIGLQLFMGNLRHKCVRNFTALNGTNGSVEADGLV
Sbjct: 241 GALIQSVKKLADVMVLTVFCLSVFALIGLQLFMGNLRHKCVRNFTALNGTNGSVEADGLV 300

Query: 301 WESLDLYLSDPENYLLKNGTSDVLLCGNSSDAGTCPEGYRCLKAGENPDHGYTSFDSFAW 360
           WESLDLYLSDPENYLLKNGTSDVLLCGNSSDAGTCPEGYRCLKAGENPDHGYTSFDSFAW
Sbjct: 301 WESLDLYLSDPENYLLKNGTSDVLLCGNSSDAGTCPEGYRCLKAGENPDHGYTSFDSFAW 360

Query: 361 AFLALFRLMTQDCWERLYQQTLRSAGKIYMIFFMLVIFLGSFYLVNLILAVVAMAYEEQN 420
           AFLALFRLMTQDCWERLYQQTLRSAGKIYMIFFMLVIFLGSFYLVNLILAVVAMAYEEQN
Sbjct: 361 AFLALFRLMTQDCWERLYQQTLRSAGKIYMIFFMLVIFLGSFYLVNLILAVVAMAYEEQN 420

Query: 421 QATIAETEEKEKRFQEAMEMLKKEHEALTIRGVDTVSRSSLEMSPLAPVNSHERRSKRRK 480
           QATIAETEEKEKRFQEAMEMLKKEHEALTIRGVDTVSRSSLEMSPLAPVNSHERRSKRRK
Sbjct: 421 QATIAETEEKEKRFQEAMEMLKKEHEALTIRGVDTVSRSSLEMSPLAPVNSHERRSKRRK 480

Query: 481 RMSSGTEECGEDRLPKSDSEDGPRAMNHLSLTRGLSRTSMKPRSSRGSIFTFRRRDLGSE 540
           RMSSGTEECGEDRLPKSDSEDGPRAMNHLSLTRGLSRTSMKPRSSRGSIFTFRRRDLGSE
Sbjct: 481 RMSSGTEECGEDRLPKSDSEDGPRAMNHLSLTRGLSRTSMKPRSSRGSIFTFRRRDLGSE 540

Query: 541 ADFADDENSTAGESESHHTSLLVPWPLRRTSAQGQPSPGTSAPGHALHGKKNSTVDCNGV 600
           ADFADDENSTAGESESHHTSLLVPWPLRRTSAQGQPSPGTSAPGHALHGKKNSTVDCNGV
Sbjct: 541 ADFADDENSTAGESESHHTSLLVPWPLRRTSAQGQPSPGTSAPGHALHGKKNSTVDCNGV 600

Query: 601 VSLLGAGDPEATSPGSHLLRPVMLEHPPDTTTPSEEPGGPQMLTSQAPCVDGFEEPGARQ 660
           VSLLGAGDPEATSPGSHLLRPVMLEHPPDTTTPSEEPGGPQMLTSQAPCVDGFEEPGARQ
Sbjct: 601 VSLLGAGDPEATSPGSHLLRPVMLEHPPDTTTPSEEPGGPQMLTSQAPCVDGFEEPGARQ 660

Query: 661 RALSAVSVLTSALEELEESRHKCPPCWNRLAQRYLIWECC 700
           RALSAVSVLTSALEELEESRHKCPPCWNRLAQRYLIWECC
Sbjct: 661 RALSAVSVLTSALEELEESRHKCPPCWNRLAQRYLIWECC 700


 Score =  105 bits (261), Expect = 1e-19,   Method: Compositional matrix adjust.
 Identities = 87/349 (24%), Positives = 157/349 (44%), Gaps = 68/349 (19%)

Query: 120  IRRAAVKILVHSLFNMLIMCTILTNCVFMAQHDP--------PPWTKYVEYTFTAIYTFE 171
            +R+    I+ HS F   I+  IL +   +A  D             +Y +  FT ++  E
Sbjct: 1194 LRKTCYHIVEHSWFETFIIFMILLSSGALAFEDIYLEERKTIKVLLEYADKMFTYVFVLE 1253

Query: 172  SLVKILARGFCLHAFTFLRDPWNWLDFSVI------IMAYTTEFVDLGNVSALRTFRVLR 225
             L+K +A GF      +  + W WLDF ++      ++A T  F ++G + +LRT R LR
Sbjct: 1254 MLLKWVAYGFK----KYFTNAWCWLDFLIVDVSLVSLVANTLGFAEMGPIKSLRTLRALR 1309

Query: 226  ALKTISVISGLKTIVGALIQSVKKLADVMVLTVFCLSVFALIGLQLFMGNLRHKCVRNFT 285
             L+ +S   G++ +V AL+ ++  + +V+++ +    +F+++G+ LF G    +C+    
Sbjct: 1310 PLRALSRFEGMRVVVNALVGAIPSIMNVLLVCLIFWLIFSIMGVNLFAGKF-GRCI---- 1364

Query: 286  ALNGTNGSVEADGLVWESLDLYLSDPENYLLKNGTSDVLLCGNSSDAGTCPEGYRCLKAG 345
              N T G +                P NY + N  S    C + +  G   E Y   K  
Sbjct: 1365 --NQTEGDL----------------PLNYTIVNNKSQ---CESLNLTG---ELYWT-KVK 1399

Query: 346  ENPDHGYTSFDSFAWAFLALFRLMTQDCWERLYQQTLRSAG---------KIYM-IFFML 395
             N       FD+    +LAL ++ T   W  +    + S G          +YM I+F++
Sbjct: 1400 VN-------FDNVGAGYLALLQVATFKGWMDIMYAAVDSRGYEEQPQWEYNLYMYIYFVI 1452

Query: 396  VIFLGSFYLVNLILAVVAMAYEEQNQATIAE---TEEKEKRFQEAMEML 441
             I  GSF+ +NL + V+   + +Q +    +     E++K++  AM+ L
Sbjct: 1453 FIIFGSFFTLNLFIGVIIDNFNQQKKKIRGQDIFMTEEQKKYYNAMKKL 1501


 Score = 64.7 bits (156), Expect = 2e-07,   Method: Compositional matrix adjust.
 Identities = 48/167 (28%), Positives = 83/167 (49%), Gaps = 22/167 (13%)

Query: 122 RAAVKILVHSLFN--MLIMCTILTNCVFMAQHDPPPWTKYVEY------TFTAIYTFESL 173
           +  VK++V   F    + MC +L N +FMA       +++ E        FT I+T E  
Sbjct: 707 KQGVKLVVMDPFTDLTITMCIVL-NTLFMALEHYNMTSEFEEMLQVGNLVFTGIFTAEMT 765

Query: 174 VKILARGFCLHAFTFLRDPWNWLDFSVIIMAYTTEFVDLG-----NVSALRTFRVLRALK 228
            KI+A    L  + + +  WN  D  ++I++     ++LG     N+S LR+FR+LR  K
Sbjct: 766 FKIIA----LDPYYYFQQGWNIFDSIIVILS----LMELGLSRMSNLSVLRSFRLLRVFK 817

Query: 229 TISVISGLKTIVGALIQSVKKLADVMVLTVFCLSVFALIGLQLFMGN 275
                  L T++  +  SV  L ++ ++    + +FA++G+QLF  N
Sbjct: 818 LAKSWPTLNTLIKIIGNSVGALGNLTLVLAIIVFIFAVVGMQLFGKN 864


>gi30089970
          Length = 2015

 Score = 1430 bits (3702), Expect = 0.0,   Method: Compositional matrix adjust.
 Identities = 700/700 (100%), Positives = 700/700 (100%)

Query: 1   MANFLLPRGTSSFRRFTRESLAAIEKRMAEKQARGSTTLQESREGLPEEEAPRPQLDLQA 60
           MANFLLPRGTSSFRRFTRESLAAIEKRMAEKQARGSTTLQESREGLPEEEAPRPQLDLQA
Sbjct: 1   MANFLLPRGTSSFRRFTRESLAAIEKRMAEKQARGSTTLQESREGLPEEEAPRPQLDLQA 60

Query: 61  SKKLPDLYGNPPQELIGEPLEDLDPFYSTQKTFIVLNKGKTIFRFSATNALYVLSPFHPI 120
           SKKLPDLYGNPPQELIGEPLEDLDPFYSTQKTFIVLNKGKTIFRFSATNALYVLSPFHPI
Sbjct: 61  SKKLPDLYGNPPQELIGEPLEDLDPFYSTQKTFIVLNKGKTIFRFSATNALYVLSPFHPI 120

Query: 121 RRAAVKILVHSLFNMLIMCTILTNCVFMAQHDPPPWTKYVEYTFTAIYTFESLVKILARG 180
           RRAAVKILVHSLFNMLIMCTILTNCVFMAQHDPPPWTKYVEYTFTAIYTFESLVKILARG
Sbjct: 121 RRAAVKILVHSLFNMLIMCTILTNCVFMAQHDPPPWTKYVEYTFTAIYTFESLVKILARG 180

Query: 181 FCLHAFTFLRDPWNWLDFSVIIMAYTTEFVDLGNVSALRTFRVLRALKTISVISGLKTIV 240
           FCLHAFTFLRDPWNWLDFSVIIMAYTTEFVDLGNVSALRTFRVLRALKTISVISGLKTIV
Sbjct: 181 FCLHAFTFLRDPWNWLDFSVIIMAYTTEFVDLGNVSALRTFRVLRALKTISVISGLKTIV 240

Query: 241 GALIQSVKKLADVMVLTVFCLSVFALIGLQLFMGNLRHKCVRNFTALNGTNGSVEADGLV 300
           GALIQSVKKLADVMVLTVFCLSVFALIGLQLFMGNLRHKCVRNFTALNGTNGSVEADGLV
Sbjct: 241 GALIQSVKKLADVMVLTVFCLSVFALIGLQLFMGNLRHKCVRNFTALNGTNGSVEADGLV 300

Query: 301 WESLDLYLSDPENYLLKNGTSDVLLCGNSSDAGTCPEGYRCLKAGENPDHGYTSFDSFAW 360
           WESLDLYLSDPENYLLKNGTSDVLLCGNSSDAGTCPEGYRCLKAGENPDHGYTSFDSFAW
Sbjct: 301 WESLDLYLSDPENYLLKNGTSDVLLCGNSSDAGTCPEGYRCLKAGENPDHGYTSFDSFAW 360

Query: 361 AFLALFRLMTQDCWERLYQQTLRSAGKIYMIFFMLVIFLGSFYLVNLILAVVAMAYEEQN 420
           AFLALFRLMTQDCWERLYQQTLRSAGKIYMIFFMLVIFLGSFYLVNLILAVVAMAYEEQN
Sbjct: 361 AFLALFRLMTQDCWERLYQQTLRSAGKIYMIFFMLVIFLGSFYLVNLILAVVAMAYEEQN 420

Query: 421 QATIAETEEKEKRFQEAMEMLKKEHEALTIRGVDTVSRSSLEMSPLAPVNSHERRSKRRK 480
           QATIAETEEKEKRFQEAMEMLKKEHEALTIRGVDTVSRSSLEMSPLAPVNSHERRSKRRK
Sbjct: 421 QATIAETEEKEKRFQEAMEMLKKEHEALTIRGVDTVSRSSLEMSPLAPVNSHERRSKRRK 480

Query: 481 RMSSGTEECGEDRLPKSDSEDGPRAMNHLSLTRGLSRTSMKPRSSRGSIFTFRRRDLGSE 540
           RMSSGTEECGEDRLPKSDSEDGPRAMNHLSLTRGLSRTSMKPRSSRGSIFTFRRRDLGSE
Sbjct: 481 RMSSGTEECGEDRLPKSDSEDGPRAMNHLSLTRGLSRTSMKPRSSRGSIFTFRRRDLGSE 540

Query: 541 ADFADDENSTAGESESHHTSLLVPWPLRRTSAQGQPSPGTSAPGHALHGKKNSTVDCNGV 600
           ADFADDENSTAGESESHHTSLLVPWPLRRTSAQGQPSPGTSAPGHALHGKKNSTVDCNGV
Sbjct: 541 ADFADDENSTAGESESHHTSLLVPWPLRRTSAQGQPSPGTSAPGHALHGKKNSTVDCNGV 600

Query: 601 VSLLGAGDPEATSPGSHLLRPVMLEHPPDTTTPSEEPGGPQMLTSQAPCVDGFEEPGARQ 660
           VSLLGAGDPEATSPGSHLLRPVMLEHPPDTTTPSEEPGGPQMLTSQAPCVDGFEEPGARQ
Sbjct: 601 VSLLGAGDPEATSPGSHLLRPVMLEHPPDTTTPSEEPGGPQMLTSQAPCVDGFEEPGARQ 660

Query: 661 RALSAVSVLTSALEELEESRHKCPPCWNRLAQRYLIWECC 700
           RALSAVSVLTSALEELEESRHKCPPCWNRLAQRYLIWECC
Sbjct: 661 RALSAVSVLTSALEELEESRHKCPPCWNRLAQRYLIWECC 700


 Score =  104 bits (260), Expect = 1e-19,   Method: Compositional matrix adjust.
 Identities = 87/349 (24%), Positives = 157/349 (44%), Gaps = 68/349 (19%)

Query: 120  IRRAAVKILVHSLFNMLIMCTILTNCVFMAQHDP--------PPWTKYVEYTFTAIYTFE 171
            +R+    I+ HS F   I+  IL +   +A  D             +Y +  FT ++  E
Sbjct: 1193 LRKTCYHIVEHSWFETFIIFMILLSSGALAFEDIYLEERKTIKVLLEYADKMFTYVFVLE 1252

Query: 172  SLVKILARGFCLHAFTFLRDPWNWLDFSVI------IMAYTTEFVDLGNVSALRTFRVLR 225
             L+K +A GF      +  + W WLDF ++      ++A T  F ++G + +LRT R LR
Sbjct: 1253 MLLKWVAYGFK----KYFTNAWCWLDFLIVDVSLVSLVANTLGFAEMGPIKSLRTLRALR 1308

Query: 226  ALKTISVISGLKTIVGALIQSVKKLADVMVLTVFCLSVFALIGLQLFMGNLRHKCVRNFT 285
             L+ +S   G++ +V AL+ ++  + +V+++ +    +F+++G+ LF G    +C+    
Sbjct: 1309 PLRALSRFEGMRVVVNALVGAIPSIMNVLLVCLIFWLIFSIMGVNLFAGKF-GRCI---- 1363

Query: 286  ALNGTNGSVEADGLVWESLDLYLSDPENYLLKNGTSDVLLCGNSSDAGTCPEGYRCLKAG 345
              N T G +                P NY + N  S    C + +  G   E Y   K  
Sbjct: 1364 --NQTEGDL----------------PLNYTIVNNKSQ---CESLNLTG---ELYWT-KVK 1398

Query: 346  ENPDHGYTSFDSFAWAFLALFRLMTQDCWERLYQQTLRSAG---------KIYM-IFFML 395
             N       FD+    +LAL ++ T   W  +    + S G          +YM I+F++
Sbjct: 1399 VN-------FDNVGAGYLALLQVATFKGWMDIMYAAVDSRGYEEQPQWEYNLYMYIYFVI 1451

Query: 396  VIFLGSFYLVNLILAVVAMAYEEQNQATIAE---TEEKEKRFQEAMEML 441
             I  GSF+ +NL + V+   + +Q +    +     E++K++  AM+ L
Sbjct: 1452 FIIFGSFFTLNLFIGVIIDNFNQQKKKLGGQDIFMTEEQKKYYNAMKKL 1500


 Score = 64.7 bits (156), Expect = 1e-07,   Method: Compositional matrix adjust.
 Identities = 48/167 (28%), Positives = 83/167 (49%), Gaps = 22/167 (13%)

Query: 122 RAAVKILVHSLFN--MLIMCTILTNCVFMAQHDPPPWTKYVEY------TFTAIYTFESL 173
           +  VK++V   F    + MC +L N +FMA       +++ E        FT I+T E  
Sbjct: 707 KQGVKLVVMDPFTDLTITMCIVL-NTLFMALEHYNMTSEFEEMLQVGNLVFTGIFTAEMT 765

Query: 174 VKILARGFCLHAFTFLRDPWNWLDFSVIIMAYTTEFVDLG-----NVSALRTFRVLRALK 228
            KI+A    L  + + +  WN  D  ++I++     ++LG     N+S LR+FR+LR  K
Sbjct: 766 FKIIA----LDPYYYFQQGWNIFDSIIVILS----LMELGLSRMSNLSVLRSFRLLRVFK 817

Query: 229 TISVISGLKTIVGALIQSVKKLADVMVLTVFCLSVFALIGLQLFMGN 275
                  L T++  +  SV  L ++ ++    + +FA++G+QLF  N
Sbjct: 818 LAKSWPTLNTLIKIIGNSVGALGNLTLVLAIIVFIFAVVGMQLFGKN 864


>gi15072487
          Length = 2015

 Score = 1427 bits (3694), Expect = 0.0,   Method: Compositional matrix adjust.
 Identities = 699/700 (99%), Positives = 699/700 (99%)

Query: 1   MANFLLPRGTSSFRRFTRESLAAIEKRMAEKQARGSTTLQESREGLPEEEAPRPQLDLQA 60
           MANFLLPRGTSSFRRFTRESLAAIEKRMAEKQARGSTTLQESREGLPEEEAPRPQLDLQA
Sbjct: 1   MANFLLPRGTSSFRRFTRESLAAIEKRMAEKQARGSTTLQESREGLPEEEAPRPQLDLQA 60

Query: 61  SKKLPDLYGNPPQELIGEPLEDLDPFYSTQKTFIVLNKGKTIFRFSATNALYVLSPFHPI 120
           SKKLPDLYGNPPQELIGEPLEDLDPFYSTQKTFIVLNKGKTIFRFSATNALYVLSPFHPI
Sbjct: 61  SKKLPDLYGNPPQELIGEPLEDLDPFYSTQKTFIVLNKGKTIFRFSATNALYVLSPFHPI 120

Query: 121 RRAAVKILVHSLFNMLIMCTILTNCVFMAQHDPPPWTKYVEYTFTAIYTFESLVKILARG 180
           RRAAVKILVHSLFNMLIMCTILTNCVFMAQHDPPPWTKYVEYTFTAIYTFESLVKILARG
Sbjct: 121 RRAAVKILVHSLFNMLIMCTILTNCVFMAQHDPPPWTKYVEYTFTAIYTFESLVKILARG 180

Query: 181 FCLHAFTFLRDPWNWLDFSVIIMAYTTEFVDLGNVSALRTFRVLRALKTISVISGLKTIV 240
           FCLHAFTFLRDPWNWLDFSVIIMAYTTEFVDLGNVSALRTFRVLRALKTISVISGLKTIV
Sbjct: 181 FCLHAFTFLRDPWNWLDFSVIIMAYTTEFVDLGNVSALRTFRVLRALKTISVISGLKTIV 240

Query: 241 GALIQSVKKLADVMVLTVFCLSVFALIGLQLFMGNLRHKCVRNFTALNGTNGSVEADGLV 300
           GALIQSVKKLADVMVLTVFCLSVFALIGLQLFMGNLRHKCVRNFTALNGTNGSVEADGLV
Sbjct: 241 GALIQSVKKLADVMVLTVFCLSVFALIGLQLFMGNLRHKCVRNFTALNGTNGSVEADGLV 300

Query: 301 WESLDLYLSDPENYLLKNGTSDVLLCGNSSDAGTCPEGYRCLKAGENPDHGYTSFDSFAW 360
           WESLDLYLSDPENYLLKNGTSDVLLCGNSSDAGTCPEGYRCLKAGENPDHGYTSFDSFAW
Sbjct: 301 WESLDLYLSDPENYLLKNGTSDVLLCGNSSDAGTCPEGYRCLKAGENPDHGYTSFDSFAW 360

Query: 361 AFLALFRLMTQDCWERLYQQTLRSAGKIYMIFFMLVIFLGSFYLVNLILAVVAMAYEEQN 420
           AFLALFRLMTQDCWERLYQQTLRSAGKIYMIFFMLVIFLGSFYLVNLILAVVAMAYEEQN
Sbjct: 361 AFLALFRLMTQDCWERLYQQTLRSAGKIYMIFFMLVIFLGSFYLVNLILAVVAMAYEEQN 420

Query: 421 QATIAETEEKEKRFQEAMEMLKKEHEALTIRGVDTVSRSSLEMSPLAPVNSHERRSKRRK 480
           QATIAETEEKEKRFQEAMEMLKKEHEALTIRGVDTVSRSSLEMSPLAPVNSHERRSKRRK
Sbjct: 421 QATIAETEEKEKRFQEAMEMLKKEHEALTIRGVDTVSRSSLEMSPLAPVNSHERRSKRRK 480

Query: 481 RMSSGTEECGEDRLPKSDSEDGPRAMNHLSLTRGLSRTSMKPRSSRGSIFTFRRRDLGSE 540
           RMSSGTEECGEDRLPKSDSEDGPRAMNHLSLTRGLSRTSMKPRSSRGSIFTFRRRDLGSE
Sbjct: 481 RMSSGTEECGEDRLPKSDSEDGPRAMNHLSLTRGLSRTSMKPRSSRGSIFTFRRRDLGSE 540

Query: 541 ADFADDENSTAGESESHHTSLLVPWPLRRTSAQGQPSPGTSAPGHALHGKKNSTVDCNGV 600
           ADFADDENSTA ESESHHTSLLVPWPLRRTSAQGQPSPGTSAPGHALHGKKNSTVDCNGV
Sbjct: 541 ADFADDENSTARESESHHTSLLVPWPLRRTSAQGQPSPGTSAPGHALHGKKNSTVDCNGV 600

Query: 601 VSLLGAGDPEATSPGSHLLRPVMLEHPPDTTTPSEEPGGPQMLTSQAPCVDGFEEPGARQ 660
           VSLLGAGDPEATSPGSHLLRPVMLEHPPDTTTPSEEPGGPQMLTSQAPCVDGFEEPGARQ
Sbjct: 601 VSLLGAGDPEATSPGSHLLRPVMLEHPPDTTTPSEEPGGPQMLTSQAPCVDGFEEPGARQ 660

Query: 661 RALSAVSVLTSALEELEESRHKCPPCWNRLAQRYLIWECC 700
           RALSAVSVLTSALEELEESRHKCPPCWNRLAQRYLIWECC
Sbjct: 661 RALSAVSVLTSALEELEESRHKCPPCWNRLAQRYLIWECC 700


 Score =  104 bits (260), Expect = 1e-19,   Method: Compositional matrix adjust.
 Identities = 87/349 (24%), Positives = 157/349 (44%), Gaps = 68/349 (19%)

Query: 120  IRRAAVKILVHSLFNMLIMCTILTNCVFMAQHDP--------PPWTKYVEYTFTAIYTFE 171
            +R+    I+ HS F   I+  IL +   +A  D             +Y +  FT ++  E
Sbjct: 1193 LRKTCYHIVEHSWFETFIIFMILLSSGALAFEDIYLEERKTIKVLLEYADKMFTYVFVLE 1252

Query: 172  SLVKILARGFCLHAFTFLRDPWNWLDFSVI------IMAYTTEFVDLGNVSALRTFRVLR 225
             L+K +A GF      +  + W WLDF ++      ++A T  F ++G + +LRT R LR
Sbjct: 1253 MLLKWVAYGFK----KYFTNAWCWLDFLIVDVSLVSLVANTLGFAEMGPIKSLRTLRALR 1308

Query: 226  ALKTISVISGLKTIVGALIQSVKKLADVMVLTVFCLSVFALIGLQLFMGNLRHKCVRNFT 285
             L+ +S   G++ +V AL+ ++  + +V+++ +    +F+++G+ LF G    +C+    
Sbjct: 1309 PLRALSRFEGMRVVVNALVGAIPSIMNVLLVCLIFWLIFSIMGVNLFAGKF-GRCI---- 1363

Query: 286  ALNGTNGSVEADGLVWESLDLYLSDPENYLLKNGTSDVLLCGNSSDAGTCPEGYRCLKAG 345
              N T G +                P NY + N  S    C + +  G   E Y   K  
Sbjct: 1364 --NQTEGDL----------------PLNYTIVNNKSQ---CESLNLTG---ELYWT-KVK 1398

Query: 346  ENPDHGYTSFDSFAWAFLALFRLMTQDCWERLYQQTLRSAG---------KIYM-IFFML 395
             N       FD+    +LAL ++ T   W  +    + S G          +YM I+F++
Sbjct: 1399 VN-------FDNVGAGYLALLQVATFKGWMDIMYAAVDSRGYEEQPQWEYNLYMYIYFVI 1451

Query: 396  VIFLGSFYLVNLILAVVAMAYEEQNQATIAE---TEEKEKRFQEAMEML 441
             I  GSF+ +NL + V+   + +Q +    +     E++K++  AM+ L
Sbjct: 1452 FIIFGSFFTLNLFIGVIIDNFNQQKKKLGGQDIFMTEEQKKYYNAMKKL 1500


 Score = 64.7 bits (156), Expect = 1e-07,   Method: Compositional matrix adjust.
 Identities = 48/167 (28%), Positives = 83/167 (49%), Gaps = 22/167 (13%)

Query: 122 RAAVKILVHSLFN--MLIMCTILTNCVFMAQHDPPPWTKYVEY------TFTAIYTFESL 173
           +  VK++V   F    + MC +L N +FMA       +++ E        FT I+T E  
Sbjct: 707 KQGVKLVVMDPFTDLTITMCIVL-NTLFMALEHYNMTSEFEEMLQVGNLVFTGIFTAEMT 765

Query: 174 VKILARGFCLHAFTFLRDPWNWLDFSVIIMAYTTEFVDLG-----NVSALRTFRVLRALK 228
            KI+A    L  + + +  WN  D  ++I++     ++LG     N+S LR+FR+LR  K
Sbjct: 766 FKIIA----LDPYYYFQQGWNIFDSIIVILS----LMELGLSRMSNLSVLRSFRLLRVFK 817

Query: 229 TISVISGLKTIVGALIQSVKKLADVMVLTVFCLSVFALIGLQLFMGN 275
                  L T++  +  SV  L ++ ++    + +FA++G+QLF  N
Sbjct: 818 LAKSWPTLNTLIKIIGNSVGALGNLTLVLAIIVFIFAVVGMQLFGKN 864


>gi29569618
          Length = 2015

 Score = 1426 bits (3691), Expect = 0.0,   Method: Compositional matrix adjust.
 Identities = 698/700 (99%), Positives = 699/700 (99%)

Query: 1   MANFLLPRGTSSFRRFTRESLAAIEKRMAEKQARGSTTLQESREGLPEEEAPRPQLDLQA 60
           MANFLLPRGTSSFRRFTRESLAAIEKRMAEKQARGSTTLQESREGLPEEEAPRPQLDLQA
Sbjct: 1   MANFLLPRGTSSFRRFTRESLAAIEKRMAEKQARGSTTLQESREGLPEEEAPRPQLDLQA 60

Query: 61  SKKLPDLYGNPPQELIGEPLEDLDPFYSTQKTFIVLNKGKTIFRFSATNALYVLSPFHPI 120
           SKKLPDLYGNPPQELIGEPLEDLDPFYSTQKTFIVLNKGKTIFRFSATNALYVLSPFHPI
Sbjct: 61  SKKLPDLYGNPPQELIGEPLEDLDPFYSTQKTFIVLNKGKTIFRFSATNALYVLSPFHPI 120

Query: 121 RRAAVKILVHSLFNMLIMCTILTNCVFMAQHDPPPWTKYVEYTFTAIYTFESLVKILARG 180
           RRAAVKILVHSLFNMLIMCTILTNCVFMAQHDPPPWTKYVEYTFTAIYTFESLVKILARG
Sbjct: 121 RRAAVKILVHSLFNMLIMCTILTNCVFMAQHDPPPWTKYVEYTFTAIYTFESLVKILARG 180

Query: 181 FCLHAFTFLRDPWNWLDFSVIIMAYTTEFVDLGNVSALRTFRVLRALKTISVISGLKTIV 240
           FCLHAFTFLRDPWNWLDFSVIIMAYTTEFVDLGNVSALRTFRVLRALKTISVISGLKTIV
Sbjct: 181 FCLHAFTFLRDPWNWLDFSVIIMAYTTEFVDLGNVSALRTFRVLRALKTISVISGLKTIV 240

Query: 241 GALIQSVKKLADVMVLTVFCLSVFALIGLQLFMGNLRHKCVRNFTALNGTNGSVEADGLV 300
           GALIQSVKKLADVMVLTVFCLSVFALIGLQLFMGNLRHKCVRNFTALNGTNGSVEADGLV
Sbjct: 241 GALIQSVKKLADVMVLTVFCLSVFALIGLQLFMGNLRHKCVRNFTALNGTNGSVEADGLV 300

Query: 301 WESLDLYLSDPENYLLKNGTSDVLLCGNSSDAGTCPEGYRCLKAGENPDHGYTSFDSFAW 360
           WESLDLYLSDPENYLLKNGTSDVLLCGNSSDAGTCPEGYRCLKAGENPDHGYTSFDSFAW
Sbjct: 301 WESLDLYLSDPENYLLKNGTSDVLLCGNSSDAGTCPEGYRCLKAGENPDHGYTSFDSFAW 360

Query: 361 AFLALFRLMTQDCWERLYQQTLRSAGKIYMIFFMLVIFLGSFYLVNLILAVVAMAYEEQN 420
           AFLALFRLMTQDCWERLYQQTLRSAGKIYMIFFMLVIFLGSFYLVNLILAVVAMAYEEQN
Sbjct: 361 AFLALFRLMTQDCWERLYQQTLRSAGKIYMIFFMLVIFLGSFYLVNLILAVVAMAYEEQN 420

Query: 421 QATIAETEEKEKRFQEAMEMLKKEHEALTIRGVDTVSRSSLEMSPLAPVNSHERRSKRRK 480
           QATIAETEEKEKRFQEAMEMLKKEHEALTIRGVDTVSRSSLEMSPLAPVNSHERRSKRRK
Sbjct: 421 QATIAETEEKEKRFQEAMEMLKKEHEALTIRGVDTVSRSSLEMSPLAPVNSHERRSKRRK 480

Query: 481 RMSSGTEECGEDRLPKSDSEDGPRAMNHLSLTRGLSRTSMKPRSSRGSIFTFRRRDLGSE 540
           RMSSGTEECGEDRLPKSDSEDGPRAMNHLSLTRGLSRTSMKPRSSRGSIFTFRRRDLGSE
Sbjct: 481 RMSSGTEECGEDRLPKSDSEDGPRAMNHLSLTRGLSRTSMKPRSSRGSIFTFRRRDLGSE 540

Query: 541 ADFADDENSTAGESESHHTSLLVPWPLRRTSAQGQPSPGTSAPGHALHGKKNSTVDCNGV 600
           ADFADDENSTAGESESH TSLLVPWPLRRTSAQGQPSPGTSAPGHALHGKKNSTVDCNGV
Sbjct: 541 ADFADDENSTAGESESHRTSLLVPWPLRRTSAQGQPSPGTSAPGHALHGKKNSTVDCNGV 600

Query: 601 VSLLGAGDPEATSPGSHLLRPVMLEHPPDTTTPSEEPGGPQMLTSQAPCVDGFEEPGARQ 660
           VSLLGAGDPEATSPGSH+LRPVMLEHPPDTTTPSEEPGGPQMLTSQAPCVDGFEEPGARQ
Sbjct: 601 VSLLGAGDPEATSPGSHILRPVMLEHPPDTTTPSEEPGGPQMLTSQAPCVDGFEEPGARQ 660

Query: 661 RALSAVSVLTSALEELEESRHKCPPCWNRLAQRYLIWECC 700
           RALSAVSVLTSALEELEESRHKCPPCWNRLAQRYLIWECC
Sbjct: 661 RALSAVSVLTSALEELEESRHKCPPCWNRLAQRYLIWECC 700


 Score =  104 bits (259), Expect = 2e-19,   Method: Compositional matrix adjust.
 Identities = 87/349 (24%), Positives = 157/349 (44%), Gaps = 68/349 (19%)

Query: 120  IRRAAVKILVHSLFNMLIMCTILTNCVFMAQHDP--------PPWTKYVEYTFTAIYTFE 171
            +R+    I+ HS F   I+  IL +   +A  D             +Y +  FT ++  E
Sbjct: 1193 LRKTCYHIVEHSWFETFIIFMILLSSGALAFEDIYLEERKTIKVLLEYADKMFTYVFVLE 1252

Query: 172  SLVKILARGFCLHAFTFLRDPWNWLDFSVI------IMAYTTEFVDLGNVSALRTFRVLR 225
             L+K +A GF      +  + W WLDF ++      ++A T  F ++G + +LRT R LR
Sbjct: 1253 MLLKWVAYGFK----KYFTNAWCWLDFLIVDVSLVSLVANTLGFAEMGPIKSLRTLRALR 1308

Query: 226  ALKTISVISGLKTIVGALIQSVKKLADVMVLTVFCLSVFALIGLQLFMGNLRHKCVRNFT 285
             L+ +S   G++ +V AL+ ++  + +V+++ +    +F+++G+ LF G    +C+    
Sbjct: 1309 PLRALSRFEGMRVVVNALVGAIPSIMNVLLVCLIFWLIFSIMGVNLFAGKF-GRCI---- 1363

Query: 286  ALNGTNGSVEADGLVWESLDLYLSDPENYLLKNGTSDVLLCGNSSDAGTCPEGYRCLKAG 345
              N T G +                P NY + N  S    C + +  G   E Y   K  
Sbjct: 1364 --NQTEGDL----------------PLNYTIVNNKSQ---CESLNLTG---ELYWT-KVK 1398

Query: 346  ENPDHGYTSFDSFAWAFLALFRLMTQDCWERLYQQTLRSAG---------KIYM-IFFML 395
             N       FD+    +LAL ++ T   W  +    + S G          +YM I+F++
Sbjct: 1399 VN-------FDNVGAGYLALLQVATFKGWMDIMYAAVDSRGYEEQPQWEYNLYMYIYFVI 1451

Query: 396  VIFLGSFYLVNLILAVVAMAYEEQNQATIAE---TEEKEKRFQEAMEML 441
             I  GSF+ +NL + V+   + +Q +    +     E++K++  AM+ L
Sbjct: 1452 FIIFGSFFTLNLFIGVIIDNFNQQKKKLGGQDIFMTEEQKKYYNAMKKL 1500


 Score = 64.7 bits (156), Expect = 2e-07,   Method: Compositional matrix adjust.
 Identities = 48/167 (28%), Positives = 83/167 (49%), Gaps = 22/167 (13%)

Query: 122 RAAVKILVHSLFN--MLIMCTILTNCVFMAQHDPPPWTKYVEY------TFTAIYTFESL 173
           +  VK++V   F    + MC +L N +FMA       +++ E        FT I+T E  
Sbjct: 707 KQGVKLVVMDPFTDLTITMCIVL-NTLFMALEHYNMTSEFEEMLQVGNLVFTGIFTAEMT 765

Query: 174 VKILARGFCLHAFTFLRDPWNWLDFSVIIMAYTTEFVDLG-----NVSALRTFRVLRALK 228
            KI+A    L  + + +  WN  D  ++I++     ++LG     N+S LR+FR+LR  K
Sbjct: 766 FKIIA----LDPYYYFQQGWNIFDSIIVILS----LMELGLSRMSNLSVLRSFRLLRVFK 817

Query: 229 TISVISGLKTIVGALIQSVKKLADVMVLTVFCLSVFALIGLQLFMGN 275
                  L T++  +  SV  L ++ ++    + +FA++G+QLF  N
Sbjct: 818 LAKSWPTLNTLIKIIGNSVGALGNLTLVLAIIVFIFAVVGMQLFGKN 864


>gi184039
          Length = 2016

 Score = 1424 bits (3686), Expect = 0.0,   Method: Compositional matrix adjust.
 Identities = 697/700 (99%), Positives = 698/700 (99%)

Query: 1   MANFLLPRGTSSFRRFTRESLAAIEKRMAEKQARGSTTLQESREGLPEEEAPRPQLDLQA 60
           MANFLLPRGTSSFRRFTRESLAAIEKRMAEKQARGSTTLQESREGLPEEEAPRPQLDLQA
Sbjct: 1   MANFLLPRGTSSFRRFTRESLAAIEKRMAEKQARGSTTLQESREGLPEEEAPRPQLDLQA 60

Query: 61  SKKLPDLYGNPPQELIGEPLEDLDPFYSTQKTFIVLNKGKTIFRFSATNALYVLSPFHPI 120
           SKKLPDLYGNPPQELIGEPLEDLDPFYSTQKTFIVLNKGKTIFRFSATNALYVLSPFHP+
Sbjct: 61  SKKLPDLYGNPPQELIGEPLEDLDPFYSTQKTFIVLNKGKTIFRFSATNALYVLSPFHPV 120

Query: 121 RRAAVKILVHSLFNMLIMCTILTNCVFMAQHDPPPWTKYVEYTFTAIYTFESLVKILARG 180
           RRAAVKILVHSLFNMLIMCTILTNCVFMAQHDPPPWTKYVEYTFTAIYTFESLVKILAR 
Sbjct: 121 RRAAVKILVHSLFNMLIMCTILTNCVFMAQHDPPPWTKYVEYTFTAIYTFESLVKILARA 180

Query: 181 FCLHAFTFLRDPWNWLDFSVIIMAYTTEFVDLGNVSALRTFRVLRALKTISVISGLKTIV 240
           FCLHAFTFLRDPWNWLDFSVIIMAYTTEFVDLGNVSALRTFRVLRALKTISVISGLKTIV
Sbjct: 181 FCLHAFTFLRDPWNWLDFSVIIMAYTTEFVDLGNVSALRTFRVLRALKTISVISGLKTIV 240

Query: 241 GALIQSVKKLADVMVLTVFCLSVFALIGLQLFMGNLRHKCVRNFTALNGTNGSVEADGLV 300
           GALIQSVKKLADVMVLTVFCLSVFALIGLQLFMGNLRHKCVRNFTALNGTNGSVEADGLV
Sbjct: 241 GALIQSVKKLADVMVLTVFCLSVFALIGLQLFMGNLRHKCVRNFTALNGTNGSVEADGLV 300

Query: 301 WESLDLYLSDPENYLLKNGTSDVLLCGNSSDAGTCPEGYRCLKAGENPDHGYTSFDSFAW 360
           WESLDLYLSDPENYLLKNGTSDVLLCGNSSDAGTCPEGYRCLKAGENPDHGYTSFDSFAW
Sbjct: 301 WESLDLYLSDPENYLLKNGTSDVLLCGNSSDAGTCPEGYRCLKAGENPDHGYTSFDSFAW 360

Query: 361 AFLALFRLMTQDCWERLYQQTLRSAGKIYMIFFMLVIFLGSFYLVNLILAVVAMAYEEQN 420
           AFLALFRLMTQDCWERLYQQTLRSAGKIYMIFFMLVIFLGSFYLVNLILAVVAMAYEEQN
Sbjct: 361 AFLALFRLMTQDCWERLYQQTLRSAGKIYMIFFMLVIFLGSFYLVNLILAVVAMAYEEQN 420

Query: 421 QATIAETEEKEKRFQEAMEMLKKEHEALTIRGVDTVSRSSLEMSPLAPVNSHERRSKRRK 480
           QATIAETEEKEKRFQEAMEMLKKEHEALTIRGVDTVSRSSLEMSPLAPVNSHERRSKRRK
Sbjct: 421 QATIAETEEKEKRFQEAMEMLKKEHEALTIRGVDTVSRSSLEMSPLAPVNSHERRSKRRK 480

Query: 481 RMSSGTEECGEDRLPKSDSEDGPRAMNHLSLTRGLSRTSMKPRSSRGSIFTFRRRDLGSE 540
           RMSSGTEECGEDRLPKSDSEDGPRAMNHLSLTRGLSRTSMKPRSSRGSIFTFRRRDLGSE
Sbjct: 481 RMSSGTEECGEDRLPKSDSEDGPRAMNHLSLTRGLSRTSMKPRSSRGSIFTFRRRDLGSE 540

Query: 541 ADFADDENSTAGESESHHTSLLVPWPLRRTSAQGQPSPGTSAPGHALHGKKNSTVDCNGV 600
           ADFADDENSTA ESESHHTSLLVPWPLRRTSAQGQPSPGTSAPGHALHGKKNSTVDCNGV
Sbjct: 541 ADFADDENSTARESESHHTSLLVPWPLRRTSAQGQPSPGTSAPGHALHGKKNSTVDCNGV 600

Query: 601 VSLLGAGDPEATSPGSHLLRPVMLEHPPDTTTPSEEPGGPQMLTSQAPCVDGFEEPGARQ 660
           VSLLGAGDPEATSPGSHLLRPVMLEHPPDTTTPSEEPGGPQMLTSQAPCVDGFEEPGARQ
Sbjct: 601 VSLLGAGDPEATSPGSHLLRPVMLEHPPDTTTPSEEPGGPQMLTSQAPCVDGFEEPGARQ 660

Query: 661 RALSAVSVLTSALEELEESRHKCPPCWNRLAQRYLIWECC 700
           RALSAVSVLTSALEELEESRHKCPPCWNRLAQRYLIWECC
Sbjct: 661 RALSAVSVLTSALEELEESRHKCPPCWNRLAQRYLIWECC 700


 Score =  104 bits (259), Expect = 1e-19,   Method: Compositional matrix adjust.
 Identities = 87/349 (24%), Positives = 157/349 (44%), Gaps = 68/349 (19%)

Query: 120  IRRAAVKILVHSLFNMLIMCTILTNCVFMAQHDP--------PPWTKYVEYTFTAIYTFE 171
            +R+    I+ HS F   I+  IL +   +A  D             +Y +  FT ++  E
Sbjct: 1194 LRKTCYHIVEHSWFETFIIFMILLSSGALAFEDIYLEERKTIKVLLEYADKMFTYVFVLE 1253

Query: 172  SLVKILARGFCLHAFTFLRDPWNWLDFSVI------IMAYTTEFVDLGNVSALRTFRVLR 225
             L+K +A GF      +  + W WLDF ++      ++A T  F ++G + +LRT R LR
Sbjct: 1254 MLLKWVAYGFK----KYFTNAWCWLDFLIVDVSLVSLVANTLGFAEMGPIKSLRTLRALR 1309

Query: 226  ALKTISVISGLKTIVGALIQSVKKLADVMVLTVFCLSVFALIGLQLFMGNLRHKCVRNFT 285
             L+ +S   G++ +V AL+ ++  + +V+++ +    +F+++G+ LF G    +C+    
Sbjct: 1310 PLRALSRFEGMRVVVNALVGAIPSIMNVLLVCLIFWLIFSIMGVNLFAGKF-GRCI---- 1364

Query: 286  ALNGTNGSVEADGLVWESLDLYLSDPENYLLKNGTSDVLLCGNSSDAGTCPEGYRCLKAG 345
              N T G +                P NY + N  S    C + +  G   E Y   K  
Sbjct: 1365 --NQTEGDL----------------PLNYTIVNNKSQ---CESLNLTG---ELYWT-KVK 1399

Query: 346  ENPDHGYTSFDSFAWAFLALFRLMTQDCWERLYQQTLRSAG---------KIYM-IFFML 395
             N       FD+    +LAL ++ T   W  +    + S G          +YM I+F++
Sbjct: 1400 VN-------FDNVGAGYLALLQVATFKGWMDIMYAAVDSRGYEEQPQWEYNLYMYIYFVI 1452

Query: 396  VIFLGSFYLVNLILAVVAMAYEEQNQATIAE---TEEKEKRFQEAMEML 441
             I  GSF+ +NL + V+   + +Q +    +     E++K++  AM+ L
Sbjct: 1453 FIIFGSFFTLNLFIGVIIDNFNQQKKKLGGQDIFMTEEQKKYYNAMKKL 1501


 Score = 64.7 bits (156), Expect = 2e-07,   Method: Compositional matrix adjust.
 Identities = 48/167 (28%), Positives = 83/167 (49%), Gaps = 22/167 (13%)

Query: 122 RAAVKILVHSLFN--MLIMCTILTNCVFMAQHDPPPWTKYVEY------TFTAIYTFESL 173
           +  VK++V   F    + MC +L N +FMA       +++ E        FT I+T E  
Sbjct: 707 KQGVKLVVMDPFTDLTITMCIVL-NTLFMALEHYNMTSEFEEMLQVGNLVFTGIFTAEMT 765

Query: 174 VKILARGFCLHAFTFLRDPWNWLDFSVIIMAYTTEFVDLG-----NVSALRTFRVLRALK 228
            KI+A    L  + + +  WN  D  ++I++     ++LG     N+S LR+FR+LR  K
Sbjct: 766 FKIIA----LDPYYYFQQGWNIFDSIIVILS----LMELGLSRMSNLSVLRSFRLLRVFK 817

Query: 229 TISVISGLKTIVGALIQSVKKLADVMVLTVFCLSVFALIGLQLFMGN 275
                  L T++  +  SV  L ++ ++    + +FA++G+QLF  N
Sbjct: 818 LAKSWPTLNTLIKIIGNSVGALGNLTLVLAIIVFIFAVVGMQLFGKN 864


>gi237512982
          Length = 1962

 Score = 1419 bits (3672), Expect = 0.0,   Method: Compositional matrix adjust.
 Identities = 693/700 (99%), Positives = 696/700 (99%)

Query: 1   MANFLLPRGTSSFRRFTRESLAAIEKRMAEKQARGSTTLQESREGLPEEEAPRPQLDLQA 60
           MANFLLPRGTSSFRRFTRESLAAIEKRMAEKQARGSTTLQESREGLPEEEAPRPQLDLQA
Sbjct: 1   MANFLLPRGTSSFRRFTRESLAAIEKRMAEKQARGSTTLQESREGLPEEEAPRPQLDLQA 60

Query: 61  SKKLPDLYGNPPQELIGEPLEDLDPFYSTQKTFIVLNKGKTIFRFSATNALYVLSPFHPI 120
           SKKLPDLYGNPPQELIGEPLEDLDPFYSTQKTFIVLNKGKTIFRFSATNALYVLSPFHPI
Sbjct: 61  SKKLPDLYGNPPQELIGEPLEDLDPFYSTQKTFIVLNKGKTIFRFSATNALYVLSPFHPI 120

Query: 121 RRAAVKILVHSLFNMLIMCTILTNCVFMAQHDPPPWTKYVEYTFTAIYTFESLVKILARG 180
           RRAAVKILVHSLFNMLIMCTILTNCVFMAQHDPPPWTKYVEYTFTAIYTFESLVKILARG
Sbjct: 121 RRAAVKILVHSLFNMLIMCTILTNCVFMAQHDPPPWTKYVEYTFTAIYTFESLVKILARG 180

Query: 181 FCLHAFTFLRDPWNWLDFSVIIMAYTTEFVDLGNVSALRTFRVLRALKTISVISGLKTIV 240
           FCLHAFTFLRDPWNWLDFSVIIMAY +E + LGN+SALRTFRVLRALKTISVI GLKTIV
Sbjct: 181 FCLHAFTFLRDPWNWLDFSVIIMAYVSENIKLGNLSALRTFRVLRALKTISVIPGLKTIV 240

Query: 241 GALIQSVKKLADVMVLTVFCLSVFALIGLQLFMGNLRHKCVRNFTALNGTNGSVEADGLV 300
           GALIQSVKKLADVMVLTVFCLSVFALIGLQLFMGNLRHKCVRNFTALNGTNGSVEADGLV
Sbjct: 241 GALIQSVKKLADVMVLTVFCLSVFALIGLQLFMGNLRHKCVRNFTALNGTNGSVEADGLV 300

Query: 301 WESLDLYLSDPENYLLKNGTSDVLLCGNSSDAGTCPEGYRCLKAGENPDHGYTSFDSFAW 360
           WESLDLYLSDPENYLLKNGTSDVLLCGNSSDAGTCPEGYRCLKAGENPDHGYTSFDSFAW
Sbjct: 301 WESLDLYLSDPENYLLKNGTSDVLLCGNSSDAGTCPEGYRCLKAGENPDHGYTSFDSFAW 360

Query: 361 AFLALFRLMTQDCWERLYQQTLRSAGKIYMIFFMLVIFLGSFYLVNLILAVVAMAYEEQN 420
           AFLALFRLMTQDCWERLYQQTLRSAGKIYMIFFMLVIFLGSFYLVNLILAVVAMAYEEQN
Sbjct: 361 AFLALFRLMTQDCWERLYQQTLRSAGKIYMIFFMLVIFLGSFYLVNLILAVVAMAYEEQN 420

Query: 421 QATIAETEEKEKRFQEAMEMLKKEHEALTIRGVDTVSRSSLEMSPLAPVNSHERRSKRRK 480
           QATIAETEEKEKRFQEAMEMLKKEHEALTIRGVDTVSRSSLEMSPLAPVNSHERRSKRRK
Sbjct: 421 QATIAETEEKEKRFQEAMEMLKKEHEALTIRGVDTVSRSSLEMSPLAPVNSHERRSKRRK 480

Query: 481 RMSSGTEECGEDRLPKSDSEDGPRAMNHLSLTRGLSRTSMKPRSSRGSIFTFRRRDLGSE 540
           RMSSGTEECGEDRLPKSDSEDGPRAMNHLSLTRGLSRTSMKPRSSRGSIFTFRRRDLGSE
Sbjct: 481 RMSSGTEECGEDRLPKSDSEDGPRAMNHLSLTRGLSRTSMKPRSSRGSIFTFRRRDLGSE 540

Query: 541 ADFADDENSTAGESESHHTSLLVPWPLRRTSAQGQPSPGTSAPGHALHGKKNSTVDCNGV 600
           ADFADDENSTAGESESHHTSLLVPWPLRRTSAQGQPSPGTSAPGHALHGKKNSTVDCNGV
Sbjct: 541 ADFADDENSTAGESESHHTSLLVPWPLRRTSAQGQPSPGTSAPGHALHGKKNSTVDCNGV 600

Query: 601 VSLLGAGDPEATSPGSHLLRPVMLEHPPDTTTPSEEPGGPQMLTSQAPCVDGFEEPGARQ 660
           VSLLGAGDPEATSPGSHLLRPVMLEHPPDTTTPSEEPGGPQMLTSQAPCVDGFEEPGARQ
Sbjct: 601 VSLLGAGDPEATSPGSHLLRPVMLEHPPDTTTPSEEPGGPQMLTSQAPCVDGFEEPGARQ 660

Query: 661 RALSAVSVLTSALEELEESRHKCPPCWNRLAQRYLIWECC 700
           RALSAVSVLTSALEELEESRHKCPPCWNRLAQRYLIWECC
Sbjct: 661 RALSAVSVLTSALEELEESRHKCPPCWNRLAQRYLIWECC 700


 Score =  104 bits (259), Expect = 2e-19,   Method: Compositional matrix adjust.
 Identities = 87/349 (24%), Positives = 157/349 (44%), Gaps = 68/349 (19%)

Query: 120  IRRAAVKILVHSLFNMLIMCTILTNCVFMAQHDP--------PPWTKYVEYTFTAIYTFE 171
            +R+    I+ HS F   I+  IL +   +A  D             +Y +  FT ++  E
Sbjct: 1140 LRKTCYHIVEHSWFETFIIFMILLSSGALAFEDIYLEERKTIKVLLEYADKMFTYVFVLE 1199

Query: 172  SLVKILARGFCLHAFTFLRDPWNWLDFSVI------IMAYTTEFVDLGNVSALRTFRVLR 225
             L+K +A GF      +  + W WLDF ++      ++A T  F ++G + +LRT R LR
Sbjct: 1200 MLLKWVAYGFK----KYFTNAWCWLDFLIVDVSLVSLVANTLGFAEMGPIKSLRTLRALR 1255

Query: 226  ALKTISVISGLKTIVGALIQSVKKLADVMVLTVFCLSVFALIGLQLFMGNLRHKCVRNFT 285
             L+ +S   G++ +V AL+ ++  + +V+++ +    +F+++G+ LF G    +C+    
Sbjct: 1256 PLRALSRFEGMRVVVNALVGAIPSIMNVLLVCLIFWLIFSIMGVNLFAGKF-GRCI---- 1310

Query: 286  ALNGTNGSVEADGLVWESLDLYLSDPENYLLKNGTSDVLLCGNSSDAGTCPEGYRCLKAG 345
              N T G +                P NY + N  S    C + +  G   E Y   K  
Sbjct: 1311 --NQTEGDL----------------PLNYTIVNNKSQ---CESLNLTG---ELYWT-KVK 1345

Query: 346  ENPDHGYTSFDSFAWAFLALFRLMTQDCWERLYQQTLRSAG---------KIYM-IFFML 395
             N       FD+    +LAL ++ T   W  +    + S G          +YM I+F++
Sbjct: 1346 VN-------FDNVGAGYLALLQVATFKGWMDIMYAAVDSRGYEEQPQWEYNLYMYIYFVI 1398

Query: 396  VIFLGSFYLVNLILAVVAMAYEEQNQATIAE---TEEKEKRFQEAMEML 441
             I  GSF+ +NL + V+   + +Q +    +     E++K++  AM+ L
Sbjct: 1399 FIIFGSFFTLNLFIGVIIDNFNQQKKKLGGQDIFMTEEQKKYYNAMKKL 1447


 Score = 64.3 bits (155), Expect = 2e-07,   Method: Compositional matrix adjust.
 Identities = 48/167 (28%), Positives = 83/167 (49%), Gaps = 22/167 (13%)

Query: 122 RAAVKILVHSLFN--MLIMCTILTNCVFMAQHDPPPWTKYVEY------TFTAIYTFESL 173
           +  VK++V   F    + MC +L N +FMA       +++ E        FT I+T E  
Sbjct: 707 KQGVKLVVMDPFTDLTITMCIVL-NTLFMALEHYNMTSEFEEMLQVGNLVFTGIFTAEMT 765

Query: 174 VKILARGFCLHAFTFLRDPWNWLDFSVIIMAYTTEFVDLG-----NVSALRTFRVLRALK 228
            KI+A    L  + + +  WN  D  ++I++     ++LG     N+S LR+FR+LR  K
Sbjct: 766 FKIIA----LDPYYYFQQGWNIFDSIIVILS----LMELGLSRMSNLSVLRSFRLLRVFK 817

Query: 229 TISVISGLKTIVGALIQSVKKLADVMVLTVFCLSVFALIGLQLFMGN 275
                  L T++  +  SV  L ++ ++    + +FA++G+QLF  N
Sbjct: 818 LAKSWPTLNTLIKIIGNSVGALGNLTLVLAIIVFIFAVVGMQLFGKN 864


>gi150417969
          Length = 1998

 Score = 1416 bits (3665), Expect = 0.0,   Method: Compositional matrix adjust.
 Identities = 693/700 (99%), Positives = 696/700 (99%)

Query: 1   MANFLLPRGTSSFRRFTRESLAAIEKRMAEKQARGSTTLQESREGLPEEEAPRPQLDLQA 60
           MANFLLPRGTSSFRRFTRESLAAIEKRMAEKQARGSTTLQESREGLPEEEAPRPQLDLQA
Sbjct: 1   MANFLLPRGTSSFRRFTRESLAAIEKRMAEKQARGSTTLQESREGLPEEEAPRPQLDLQA 60

Query: 61  SKKLPDLYGNPPQELIGEPLEDLDPFYSTQKTFIVLNKGKTIFRFSATNALYVLSPFHPI 120
           SKKLPDLYGNPPQELIGEPLEDLDPFYSTQKTFIVLNKGKTIFRFSATNALYVLSPFHPI
Sbjct: 61  SKKLPDLYGNPPQELIGEPLEDLDPFYSTQKTFIVLNKGKTIFRFSATNALYVLSPFHPI 120

Query: 121 RRAAVKILVHSLFNMLIMCTILTNCVFMAQHDPPPWTKYVEYTFTAIYTFESLVKILARG 180
           RRAAVKILVHSLFNMLIMCTILTNCVFMAQHDPPPWTKYVEYTFTAIYTFESLVKILARG
Sbjct: 121 RRAAVKILVHSLFNMLIMCTILTNCVFMAQHDPPPWTKYVEYTFTAIYTFESLVKILARG 180

Query: 181 FCLHAFTFLRDPWNWLDFSVIIMAYTTEFVDLGNVSALRTFRVLRALKTISVISGLKTIV 240
           FCLHAFTFLRDPWNWLDFSVIIMAY +E + LGN+SALRTFRVLRALKTISVI GLKTIV
Sbjct: 181 FCLHAFTFLRDPWNWLDFSVIIMAYVSENIKLGNLSALRTFRVLRALKTISVIPGLKTIV 240

Query: 241 GALIQSVKKLADVMVLTVFCLSVFALIGLQLFMGNLRHKCVRNFTALNGTNGSVEADGLV 300
           GALIQSVKKLADVMVLTVFCLSVFALIGLQLFMGNLRHKCVRNFTALNGTNGSVEADGLV
Sbjct: 241 GALIQSVKKLADVMVLTVFCLSVFALIGLQLFMGNLRHKCVRNFTALNGTNGSVEADGLV 300

Query: 301 WESLDLYLSDPENYLLKNGTSDVLLCGNSSDAGTCPEGYRCLKAGENPDHGYTSFDSFAW 360
           WESLDLYLSDPENYLLKNGTSDVLLCGNSSDAGTCPEGYRCLKAGENPDHGYTSFDSFAW
Sbjct: 301 WESLDLYLSDPENYLLKNGTSDVLLCGNSSDAGTCPEGYRCLKAGENPDHGYTSFDSFAW 360

Query: 361 AFLALFRLMTQDCWERLYQQTLRSAGKIYMIFFMLVIFLGSFYLVNLILAVVAMAYEEQN 420
           AFLALFRLMTQDCWERLYQQTLRSAGKIYMIFFMLVIFLGSFYLVNLILAVVAMAYEEQN
Sbjct: 361 AFLALFRLMTQDCWERLYQQTLRSAGKIYMIFFMLVIFLGSFYLVNLILAVVAMAYEEQN 420

Query: 421 QATIAETEEKEKRFQEAMEMLKKEHEALTIRGVDTVSRSSLEMSPLAPVNSHERRSKRRK 480
           QATIAETEEKEKRFQEAMEMLKKEHEALTIRGVDTVSRSSLEMSPLAPVNSHERRSKRRK
Sbjct: 421 QATIAETEEKEKRFQEAMEMLKKEHEALTIRGVDTVSRSSLEMSPLAPVNSHERRSKRRK 480

Query: 481 RMSSGTEECGEDRLPKSDSEDGPRAMNHLSLTRGLSRTSMKPRSSRGSIFTFRRRDLGSE 540
           RMSSGTEECGEDRLPKSDSEDGPRAMNHLSLTRGLSRTSMKPRSSRGSIFTFRRRDLGSE
Sbjct: 481 RMSSGTEECGEDRLPKSDSEDGPRAMNHLSLTRGLSRTSMKPRSSRGSIFTFRRRDLGSE 540

Query: 541 ADFADDENSTAGESESHHTSLLVPWPLRRTSAQGQPSPGTSAPGHALHGKKNSTVDCNGV 600
           ADFADDENSTAGESESHHTSLLVPWPLRRTSAQGQPSPGTSAPGHALHGKKNSTVDCNGV
Sbjct: 541 ADFADDENSTAGESESHHTSLLVPWPLRRTSAQGQPSPGTSAPGHALHGKKNSTVDCNGV 600

Query: 601 VSLLGAGDPEATSPGSHLLRPVMLEHPPDTTTPSEEPGGPQMLTSQAPCVDGFEEPGARQ 660
           VSLLGAGDPEATSPGSHLLRPVMLEHPPDTTTPSEEPGGPQMLTSQAPCVDGFEEPGARQ
Sbjct: 601 VSLLGAGDPEATSPGSHLLRPVMLEHPPDTTTPSEEPGGPQMLTSQAPCVDGFEEPGARQ 660

Query: 661 RALSAVSVLTSALEELEESRHKCPPCWNRLAQRYLIWECC 700
           RALSAVSVLTSALEELEESRHKCPPCWNRLAQRYLIWECC
Sbjct: 661 RALSAVSVLTSALEELEESRHKCPPCWNRLAQRYLIWECC 700


 Score =  100 bits (249), Expect = 2e-18,   Method: Compositional matrix adjust.
 Identities = 84/340 (24%), Positives = 155/340 (45%), Gaps = 68/340 (20%)

Query: 120  IRRAAVKILVHSLFNMLIMCTILTNCVFMAQHDP--------PPWTKYVEYTFTAIYTFE 171
            +R+    I+ HS F   I+  IL +   +A  D             +Y +  FT ++  E
Sbjct: 1194 LRKTCYHIVEHSWFETFIIFMILLSSGALAFEDIYLEERKTIKVLLEYADKMFTYVFVLE 1253

Query: 172  SLVKILARGFCLHAFTFLRDPWNWLDFSVI------IMAYTTEFVDLGNVSALRTFRVLR 225
             L+K +A GF      +  + W WLDF ++      ++A T  F ++G + +LRT R LR
Sbjct: 1254 MLLKWVAYGFK----KYFTNAWCWLDFLIVDVSLVSLVANTLGFAEMGPIKSLRTLRALR 1309

Query: 226  ALKTISVISGLKTIVGALIQSVKKLADVMVLTVFCLSVFALIGLQLFMGNLRHKCVRNFT 285
             L+ +S   G++ +V AL+ ++  + +V+++ +    +F+++G+ LF G    +C+    
Sbjct: 1310 PLRALSRFEGMRVVVNALVGAIPSIMNVLLVCLIFWLIFSIMGVNLFAGKF-GRCI---- 1364

Query: 286  ALNGTNGSVEADGLVWESLDLYLSDPENYLLKNGTSDVLLCGNSSDAGTCPEGYRCLKAG 345
              N T G +                P NY + N  S    C + +  G   E Y   K  
Sbjct: 1365 --NQTEGDL----------------PLNYTIVNNKSQ---CESLNLTG---ELYWT-KVK 1399

Query: 346  ENPDHGYTSFDSFAWAFLALFRLMTQDCWERLYQQTLRSAGKIYM-IFFMLVIFLGSFYL 404
             N       FD+    +LAL          ++Y++  +    +YM I+F++ I  GSF+ 
Sbjct: 1400 VN-------FDNVGAGYLALL---------QVYEEQPQWEYNLYMYIYFVIFIIFGSFFT 1443

Query: 405  VNLILAVVAMAYEEQNQATIAE---TEEKEKRFQEAMEML 441
            +NL + V+   + +Q +    +     E++K++  AM+ L
Sbjct: 1444 LNLFIGVIIDNFNQQKKKLGGQDIFMTEEQKKYYNAMKKL 1483


 Score = 64.7 bits (156), Expect = 2e-07,   Method: Compositional matrix adjust.
 Identities = 48/167 (28%), Positives = 83/167 (49%), Gaps = 22/167 (13%)

Query: 122 RAAVKILVHSLFN--MLIMCTILTNCVFMAQHDPPPWTKYVEY------TFTAIYTFESL 173
           +  VK++V   F    + MC +L N +FMA       +++ E        FT I+T E  
Sbjct: 707 KQGVKLVVMDPFTDLTITMCIVL-NTLFMALEHYNMTSEFEEMLQVGNLVFTGIFTAEMT 765

Query: 174 VKILARGFCLHAFTFLRDPWNWLDFSVIIMAYTTEFVDLG-----NVSALRTFRVLRALK 228
            KI+A    L  + + +  WN  D  ++I++     ++LG     N+S LR+FR+LR  K
Sbjct: 766 FKIIA----LDPYYYFQQGWNIFDSIIVILS----LMELGLSRMSNLSVLRSFRLLRVFK 817

Query: 229 TISVISGLKTIVGALIQSVKKLADVMVLTVFCLSVFALIGLQLFMGN 275
                  L T++  +  SV  L ++ ++    + +FA++G+QLF  N
Sbjct: 818 LAKSWPTLNTLIKIIGNSVGALGNLTLVLAIIVFIFAVVGMQLFGKN 864


>gi150417967
          Length = 2016

 Score = 1416 bits (3665), Expect = 0.0,   Method: Compositional matrix adjust.
 Identities = 693/700 (99%), Positives = 696/700 (99%)

Query: 1   MANFLLPRGTSSFRRFTRESLAAIEKRMAEKQARGSTTLQESREGLPEEEAPRPQLDLQA 60
           MANFLLPRGTSSFRRFTRESLAAIEKRMAEKQARGSTTLQESREGLPEEEAPRPQLDLQA
Sbjct: 1   MANFLLPRGTSSFRRFTRESLAAIEKRMAEKQARGSTTLQESREGLPEEEAPRPQLDLQA 60

Query: 61  SKKLPDLYGNPPQELIGEPLEDLDPFYSTQKTFIVLNKGKTIFRFSATNALYVLSPFHPI 120
           SKKLPDLYGNPPQELIGEPLEDLDPFYSTQKTFIVLNKGKTIFRFSATNALYVLSPFHPI
Sbjct: 61  SKKLPDLYGNPPQELIGEPLEDLDPFYSTQKTFIVLNKGKTIFRFSATNALYVLSPFHPI 120

Query: 121 RRAAVKILVHSLFNMLIMCTILTNCVFMAQHDPPPWTKYVEYTFTAIYTFESLVKILARG 180
           RRAAVKILVHSLFNMLIMCTILTNCVFMAQHDPPPWTKYVEYTFTAIYTFESLVKILARG
Sbjct: 121 RRAAVKILVHSLFNMLIMCTILTNCVFMAQHDPPPWTKYVEYTFTAIYTFESLVKILARG 180

Query: 181 FCLHAFTFLRDPWNWLDFSVIIMAYTTEFVDLGNVSALRTFRVLRALKTISVISGLKTIV 240
           FCLHAFTFLRDPWNWLDFSVIIMAY +E + LGN+SALRTFRVLRALKTISVI GLKTIV
Sbjct: 181 FCLHAFTFLRDPWNWLDFSVIIMAYVSENIKLGNLSALRTFRVLRALKTISVIPGLKTIV 240

Query: 241 GALIQSVKKLADVMVLTVFCLSVFALIGLQLFMGNLRHKCVRNFTALNGTNGSVEADGLV 300
           GALIQSVKKLADVMVLTVFCLSVFALIGLQLFMGNLRHKCVRNFTALNGTNGSVEADGLV
Sbjct: 241 GALIQSVKKLADVMVLTVFCLSVFALIGLQLFMGNLRHKCVRNFTALNGTNGSVEADGLV 300

Query: 301 WESLDLYLSDPENYLLKNGTSDVLLCGNSSDAGTCPEGYRCLKAGENPDHGYTSFDSFAW 360
           WESLDLYLSDPENYLLKNGTSDVLLCGNSSDAGTCPEGYRCLKAGENPDHGYTSFDSFAW
Sbjct: 301 WESLDLYLSDPENYLLKNGTSDVLLCGNSSDAGTCPEGYRCLKAGENPDHGYTSFDSFAW 360

Query: 361 AFLALFRLMTQDCWERLYQQTLRSAGKIYMIFFMLVIFLGSFYLVNLILAVVAMAYEEQN 420
           AFLALFRLMTQDCWERLYQQTLRSAGKIYMIFFMLVIFLGSFYLVNLILAVVAMAYEEQN
Sbjct: 361 AFLALFRLMTQDCWERLYQQTLRSAGKIYMIFFMLVIFLGSFYLVNLILAVVAMAYEEQN 420

Query: 421 QATIAETEEKEKRFQEAMEMLKKEHEALTIRGVDTVSRSSLEMSPLAPVNSHERRSKRRK 480
           QATIAETEEKEKRFQEAMEMLKKEHEALTIRGVDTVSRSSLEMSPLAPVNSHERRSKRRK
Sbjct: 421 QATIAETEEKEKRFQEAMEMLKKEHEALTIRGVDTVSRSSLEMSPLAPVNSHERRSKRRK 480

Query: 481 RMSSGTEECGEDRLPKSDSEDGPRAMNHLSLTRGLSRTSMKPRSSRGSIFTFRRRDLGSE 540
           RMSSGTEECGEDRLPKSDSEDGPRAMNHLSLTRGLSRTSMKPRSSRGSIFTFRRRDLGSE
Sbjct: 481 RMSSGTEECGEDRLPKSDSEDGPRAMNHLSLTRGLSRTSMKPRSSRGSIFTFRRRDLGSE 540

Query: 541 ADFADDENSTAGESESHHTSLLVPWPLRRTSAQGQPSPGTSAPGHALHGKKNSTVDCNGV 600
           ADFADDENSTAGESESHHTSLLVPWPLRRTSAQGQPSPGTSAPGHALHGKKNSTVDCNGV
Sbjct: 541 ADFADDENSTAGESESHHTSLLVPWPLRRTSAQGQPSPGTSAPGHALHGKKNSTVDCNGV 600

Query: 601 VSLLGAGDPEATSPGSHLLRPVMLEHPPDTTTPSEEPGGPQMLTSQAPCVDGFEEPGARQ 660
           VSLLGAGDPEATSPGSHLLRPVMLEHPPDTTTPSEEPGGPQMLTSQAPCVDGFEEPGARQ
Sbjct: 601 VSLLGAGDPEATSPGSHLLRPVMLEHPPDTTTPSEEPGGPQMLTSQAPCVDGFEEPGARQ 660

Query: 661 RALSAVSVLTSALEELEESRHKCPPCWNRLAQRYLIWECC 700
           RALSAVSVLTSALEELEESRHKCPPCWNRLAQRYLIWECC
Sbjct: 661 RALSAVSVLTSALEELEESRHKCPPCWNRLAQRYLIWECC 700


 Score =  104 bits (259), Expect = 2e-19,   Method: Compositional matrix adjust.
 Identities = 87/349 (24%), Positives = 157/349 (44%), Gaps = 68/349 (19%)

Query: 120  IRRAAVKILVHSLFNMLIMCTILTNCVFMAQHDP--------PPWTKYVEYTFTAIYTFE 171
            +R+    I+ HS F   I+  IL +   +A  D             +Y +  FT ++  E
Sbjct: 1194 LRKTCYHIVEHSWFETFIIFMILLSSGALAFEDIYLEERKTIKVLLEYADKMFTYVFVLE 1253

Query: 172  SLVKILARGFCLHAFTFLRDPWNWLDFSVI------IMAYTTEFVDLGNVSALRTFRVLR 225
             L+K +A GF      +  + W WLDF ++      ++A T  F ++G + +LRT R LR
Sbjct: 1254 MLLKWVAYGFK----KYFTNAWCWLDFLIVDVSLVSLVANTLGFAEMGPIKSLRTLRALR 1309

Query: 226  ALKTISVISGLKTIVGALIQSVKKLADVMVLTVFCLSVFALIGLQLFMGNLRHKCVRNFT 285
             L+ +S   G++ +V AL+ ++  + +V+++ +    +F+++G+ LF G    +C+    
Sbjct: 1310 PLRALSRFEGMRVVVNALVGAIPSIMNVLLVCLIFWLIFSIMGVNLFAGKF-GRCI---- 1364

Query: 286  ALNGTNGSVEADGLVWESLDLYLSDPENYLLKNGTSDVLLCGNSSDAGTCPEGYRCLKAG 345
              N T G +                P NY + N  S    C + +  G   E Y   K  
Sbjct: 1365 --NQTEGDL----------------PLNYTIVNNKSQ---CESLNLTG---ELYWT-KVK 1399

Query: 346  ENPDHGYTSFDSFAWAFLALFRLMTQDCWERLYQQTLRSAG---------KIYM-IFFML 395
             N       FD+    +LAL ++ T   W  +    + S G          +YM I+F++
Sbjct: 1400 VN-------FDNVGAGYLALLQVATFKGWMDIMYAAVDSRGYEEQPQWEYNLYMYIYFVI 1452

Query: 396  VIFLGSFYLVNLILAVVAMAYEEQNQATIAE---TEEKEKRFQEAMEML 441
             I  GSF+ +NL + V+   + +Q +    +     E++K++  AM+ L
Sbjct: 1453 FIIFGSFFTLNLFIGVIIDNFNQQKKKLGGQDIFMTEEQKKYYNAMKKL 1501


 Score = 64.7 bits (156), Expect = 2e-07,   Method: Compositional matrix adjust.
 Identities = 48/167 (28%), Positives = 83/167 (49%), Gaps = 22/167 (13%)

Query: 122 RAAVKILVHSLFN--MLIMCTILTNCVFMAQHDPPPWTKYVEY------TFTAIYTFESL 173
           +  VK++V   F    + MC +L N +FMA       +++ E        FT I+T E  
Sbjct: 707 KQGVKLVVMDPFTDLTITMCIVL-NTLFMALEHYNMTSEFEEMLQVGNLVFTGIFTAEMT 765

Query: 174 VKILARGFCLHAFTFLRDPWNWLDFSVIIMAYTTEFVDLG-----NVSALRTFRVLRALK 228
            KI+A    L  + + +  WN  D  ++I++     ++LG     N+S LR+FR+LR  K
Sbjct: 766 FKIIA----LDPYYYFQQGWNIFDSIIVILS----LMELGLSRMSNLSVLRSFRLLRVFK 817

Query: 229 TISVISGLKTIVGALIQSVKKLADVMVLTVFCLSVFALIGLQLFMGN 275
                  L T++  +  SV  L ++ ++    + +FA++G+QLF  N
Sbjct: 818 LAKSWPTLNTLIKIIGNSVGALGNLTLVLAIIVFIFAVVGMQLFGKN 864


>gi237512980
          Length = 1983

 Score = 1415 bits (3664), Expect = 0.0,   Method: Compositional matrix adjust.
 Identities = 693/700 (99%), Positives = 696/700 (99%)

Query: 1   MANFLLPRGTSSFRRFTRESLAAIEKRMAEKQARGSTTLQESREGLPEEEAPRPQLDLQA 60
           MANFLLPRGTSSFRRFTRESLAAIEKRMAEKQARGSTTLQESREGLPEEEAPRPQLDLQA
Sbjct: 1   MANFLLPRGTSSFRRFTRESLAAIEKRMAEKQARGSTTLQESREGLPEEEAPRPQLDLQA 60

Query: 61  SKKLPDLYGNPPQELIGEPLEDLDPFYSTQKTFIVLNKGKTIFRFSATNALYVLSPFHPI 120
           SKKLPDLYGNPPQELIGEPLEDLDPFYSTQKTFIVLNKGKTIFRFSATNALYVLSPFHPI
Sbjct: 61  SKKLPDLYGNPPQELIGEPLEDLDPFYSTQKTFIVLNKGKTIFRFSATNALYVLSPFHPI 120

Query: 121 RRAAVKILVHSLFNMLIMCTILTNCVFMAQHDPPPWTKYVEYTFTAIYTFESLVKILARG 180
           RRAAVKILVHSLFNMLIMCTILTNCVFMAQHDPPPWTKYVEYTFTAIYTFESLVKILARG
Sbjct: 121 RRAAVKILVHSLFNMLIMCTILTNCVFMAQHDPPPWTKYVEYTFTAIYTFESLVKILARG 180

Query: 181 FCLHAFTFLRDPWNWLDFSVIIMAYTTEFVDLGNVSALRTFRVLRALKTISVISGLKTIV 240
           FCLHAFTFLRDPWNWLDFSVIIMAY +E + LGN+SALRTFRVLRALKTISVI GLKTIV
Sbjct: 181 FCLHAFTFLRDPWNWLDFSVIIMAYVSENIKLGNLSALRTFRVLRALKTISVIPGLKTIV 240

Query: 241 GALIQSVKKLADVMVLTVFCLSVFALIGLQLFMGNLRHKCVRNFTALNGTNGSVEADGLV 300
           GALIQSVKKLADVMVLTVFCLSVFALIGLQLFMGNLRHKCVRNFTALNGTNGSVEADGLV
Sbjct: 241 GALIQSVKKLADVMVLTVFCLSVFALIGLQLFMGNLRHKCVRNFTALNGTNGSVEADGLV 300

Query: 301 WESLDLYLSDPENYLLKNGTSDVLLCGNSSDAGTCPEGYRCLKAGENPDHGYTSFDSFAW 360
           WESLDLYLSDPENYLLKNGTSDVLLCGNSSDAGTCPEGYRCLKAGENPDHGYTSFDSFAW
Sbjct: 301 WESLDLYLSDPENYLLKNGTSDVLLCGNSSDAGTCPEGYRCLKAGENPDHGYTSFDSFAW 360

Query: 361 AFLALFRLMTQDCWERLYQQTLRSAGKIYMIFFMLVIFLGSFYLVNLILAVVAMAYEEQN 420
           AFLALFRLMTQDCWERLYQQTLRSAGKIYMIFFMLVIFLGSFYLVNLILAVVAMAYEEQN
Sbjct: 361 AFLALFRLMTQDCWERLYQQTLRSAGKIYMIFFMLVIFLGSFYLVNLILAVVAMAYEEQN 420

Query: 421 QATIAETEEKEKRFQEAMEMLKKEHEALTIRGVDTVSRSSLEMSPLAPVNSHERRSKRRK 480
           QATIAETEEKEKRFQEAMEMLKKEHEALTIRGVDTVSRSSLEMSPLAPVNSHERRSKRRK
Sbjct: 421 QATIAETEEKEKRFQEAMEMLKKEHEALTIRGVDTVSRSSLEMSPLAPVNSHERRSKRRK 480

Query: 481 RMSSGTEECGEDRLPKSDSEDGPRAMNHLSLTRGLSRTSMKPRSSRGSIFTFRRRDLGSE 540
           RMSSGTEECGEDRLPKSDSEDGPRAMNHLSLTRGLSRTSMKPRSSRGSIFTFRRRDLGSE
Sbjct: 481 RMSSGTEECGEDRLPKSDSEDGPRAMNHLSLTRGLSRTSMKPRSSRGSIFTFRRRDLGSE 540

Query: 541 ADFADDENSTAGESESHHTSLLVPWPLRRTSAQGQPSPGTSAPGHALHGKKNSTVDCNGV 600
           ADFADDENSTAGESESHHTSLLVPWPLRRTSAQGQPSPGTSAPGHALHGKKNSTVDCNGV
Sbjct: 541 ADFADDENSTAGESESHHTSLLVPWPLRRTSAQGQPSPGTSAPGHALHGKKNSTVDCNGV 600

Query: 601 VSLLGAGDPEATSPGSHLLRPVMLEHPPDTTTPSEEPGGPQMLTSQAPCVDGFEEPGARQ 660
           VSLLGAGDPEATSPGSHLLRPVMLEHPPDTTTPSEEPGGPQMLTSQAPCVDGFEEPGARQ
Sbjct: 601 VSLLGAGDPEATSPGSHLLRPVMLEHPPDTTTPSEEPGGPQMLTSQAPCVDGFEEPGARQ 660

Query: 661 RALSAVSVLTSALEELEESRHKCPPCWNRLAQRYLIWECC 700
           RALSAVSVLTSALEELEESRHKCPPCWNRLAQRYLIWECC
Sbjct: 661 RALSAVSVLTSALEELEESRHKCPPCWNRLAQRYLIWECC 700


 Score =  104 bits (260), Expect = 1e-19,   Method: Compositional matrix adjust.
 Identities = 87/349 (24%), Positives = 157/349 (44%), Gaps = 68/349 (19%)

Query: 120  IRRAAVKILVHSLFNMLIMCTILTNCVFMAQHDP--------PPWTKYVEYTFTAIYTFE 171
            +R+    I+ HS F   I+  IL +   +A  D             +Y +  FT ++  E
Sbjct: 1193 LRKTCYHIVEHSWFETFIIFMILLSSGALAFEDIYLEERKTIKVLLEYADKMFTYVFVLE 1252

Query: 172  SLVKILARGFCLHAFTFLRDPWNWLDFSVI------IMAYTTEFVDLGNVSALRTFRVLR 225
             L+K +A GF      +  + W WLDF ++      ++A T  F ++G + +LRT R LR
Sbjct: 1253 MLLKWVAYGFK----KYFTNAWCWLDFLIVDVSLVSLVANTLGFAEMGPIKSLRTLRALR 1308

Query: 226  ALKTISVISGLKTIVGALIQSVKKLADVMVLTVFCLSVFALIGLQLFMGNLRHKCVRNFT 285
             L+ +S   G++ +V AL+ ++  + +V+++ +    +F+++G+ LF G    +C+    
Sbjct: 1309 PLRALSRFEGMRVVVNALVGAIPSIMNVLLVCLIFWLIFSIMGVNLFAGKF-GRCI---- 1363

Query: 286  ALNGTNGSVEADGLVWESLDLYLSDPENYLLKNGTSDVLLCGNSSDAGTCPEGYRCLKAG 345
              N T G +                P NY + N  S    C + +  G   E Y   K  
Sbjct: 1364 --NQTEGDL----------------PLNYTIVNNKSQ---CESLNLTG---ELYWT-KVK 1398

Query: 346  ENPDHGYTSFDSFAWAFLALFRLMTQDCWERLYQQTLRSAG---------KIYM-IFFML 395
             N       FD+    +LAL ++ T   W  +    + S G          +YM I+F++
Sbjct: 1399 VN-------FDNVGAGYLALLQVATFKGWMDIMYAAVDSRGYEEQPQWEYNLYMYIYFVI 1451

Query: 396  VIFLGSFYLVNLILAVVAMAYEEQNQATIAE---TEEKEKRFQEAMEML 441
             I  GSF+ +NL + V+   + +Q +    +     E++K++  AM+ L
Sbjct: 1452 FIIFGSFFTLNLFIGVIIDNFNQQKKKLGGQDIFMTEEQKKYYNAMKKL 1500


 Score = 64.7 bits (156), Expect = 1e-07,   Method: Compositional matrix adjust.
 Identities = 48/167 (28%), Positives = 83/167 (49%), Gaps = 22/167 (13%)

Query: 122 RAAVKILVHSLFN--MLIMCTILTNCVFMAQHDPPPWTKYVEY------TFTAIYTFESL 173
           +  VK++V   F    + MC +L N +FMA       +++ E        FT I+T E  
Sbjct: 707 KQGVKLVVMDPFTDLTITMCIVL-NTLFMALEHYNMTSEFEEMLQVGNLVFTGIFTAEMT 765

Query: 174 VKILARGFCLHAFTFLRDPWNWLDFSVIIMAYTTEFVDLG-----NVSALRTFRVLRALK 228
            KI+A    L  + + +  WN  D  ++I++     ++LG     N+S LR+FR+LR  K
Sbjct: 766 FKIIA----LDPYYYFQQGWNIFDSIIVILS----LMELGLSRMSNLSVLRSFRLLRVFK 817

Query: 229 TISVISGLKTIVGALIQSVKKLADVMVLTVFCLSVFALIGLQLFMGN 275
                  L T++  +  SV  L ++ ++    + +FA++G+QLF  N
Sbjct: 818 LAKSWPTLNTLIKIIGNSVGALGNLTLVLAIIVFIFAVVGMQLFGKN 864


>gi44886084
          Length = 1962

 Score = 1413 bits (3657), Expect = 0.0,   Method: Compositional matrix adjust.
 Identities = 691/700 (98%), Positives = 694/700 (99%)

Query: 1   MANFLLPRGTSSFRRFTRESLAAIEKRMAEKQARGSTTLQESREGLPEEEAPRPQLDLQA 60
           MANFLLPRGTSSFRRFTRESLAAIEKRMAEKQARGSTTLQESREGLPEEEAPRPQLDLQA
Sbjct: 1   MANFLLPRGTSSFRRFTRESLAAIEKRMAEKQARGSTTLQESREGLPEEEAPRPQLDLQA 60

Query: 61  SKKLPDLYGNPPQELIGEPLEDLDPFYSTQKTFIVLNKGKTIFRFSATNALYVLSPFHPI 120
           SKKLPDLYGNPPQELIGEPLEDLDPFYSTQKTFIVLNKGKTIFRFSATNALYVLSPFHPI
Sbjct: 61  SKKLPDLYGNPPQELIGEPLEDLDPFYSTQKTFIVLNKGKTIFRFSATNALYVLSPFHPI 120

Query: 121 RRAAVKILVHSLFNMLIMCTILTNCVFMAQHDPPPWTKYVEYTFTAIYTFESLVKILARG 180
           RRAAVKILVHSLFNMLIMCTILTNCVFMAQHDPPPWTKYVEYTFTAIYTFESLVKILARG
Sbjct: 121 RRAAVKILVHSLFNMLIMCTILTNCVFMAQHDPPPWTKYVEYTFTAIYTFESLVKILARG 180

Query: 181 FCLHAFTFLRDPWNWLDFSVIIMAYTTEFVDLGNVSALRTFRVLRALKTISVISGLKTIV 240
           FCLHAFTFLR PWNWLDFSVIIMAY +E + LGN+SALRTFRVLRALKTISVI GLKTIV
Sbjct: 181 FCLHAFTFLRGPWNWLDFSVIIMAYVSENIKLGNLSALRTFRVLRALKTISVIPGLKTIV 240

Query: 241 GALIQSVKKLADVMVLTVFCLSVFALIGLQLFMGNLRHKCVRNFTALNGTNGSVEADGLV 300
           GALIQSVKKLADVMVLTVFCLSVFALIGLQLFMGNLRHKCVRNFTALNGTNGSVEADGLV
Sbjct: 241 GALIQSVKKLADVMVLTVFCLSVFALIGLQLFMGNLRHKCVRNFTALNGTNGSVEADGLV 300

Query: 301 WESLDLYLSDPENYLLKNGTSDVLLCGNSSDAGTCPEGYRCLKAGENPDHGYTSFDSFAW 360
           WESLDLYLSDPENYLLKNGTSDVLLCGNSSDAGTCPEGYRCLKAGENPDHGYTSFDSFAW
Sbjct: 301 WESLDLYLSDPENYLLKNGTSDVLLCGNSSDAGTCPEGYRCLKAGENPDHGYTSFDSFAW 360

Query: 361 AFLALFRLMTQDCWERLYQQTLRSAGKIYMIFFMLVIFLGSFYLVNLILAVVAMAYEEQN 420
           AFLALFRLMTQDCWERLYQQTLRSAGKIYMIFFMLVIFLGSFYLVNLILAVVAMAYEEQN
Sbjct: 361 AFLALFRLMTQDCWERLYQQTLRSAGKIYMIFFMLVIFLGSFYLVNLILAVVAMAYEEQN 420

Query: 421 QATIAETEEKEKRFQEAMEMLKKEHEALTIRGVDTVSRSSLEMSPLAPVNSHERRSKRRK 480
           QATIAETEEKEKRFQEAMEMLKKEHEALTIRGVDTVSRSSLEMSPLAPVNSHERRSKRRK
Sbjct: 421 QATIAETEEKEKRFQEAMEMLKKEHEALTIRGVDTVSRSSLEMSPLAPVNSHERRSKRRK 480

Query: 481 RMSSGTEECGEDRLPKSDSEDGPRAMNHLSLTRGLSRTSMKPRSSRGSIFTFRRRDLGSE 540
           RMSSGTEECGEDRLPKSDSEDGPRAMNHLSLTRGLSRTSMKPRSSRGSIFTFRRRDLGSE
Sbjct: 481 RMSSGTEECGEDRLPKSDSEDGPRAMNHLSLTRGLSRTSMKPRSSRGSIFTFRRRDLGSE 540

Query: 541 ADFADDENSTAGESESHHTSLLVPWPLRRTSAQGQPSPGTSAPGHALHGKKNSTVDCNGV 600
           ADFADDENSTAGESESHHTSLLVPWPLRRTSAQGQPSPGTSAPGHALHGKKNSTVDCNGV
Sbjct: 541 ADFADDENSTAGESESHHTSLLVPWPLRRTSAQGQPSPGTSAPGHALHGKKNSTVDCNGV 600

Query: 601 VSLLGAGDPEATSPGSHLLRPVMLEHPPDTTTPSEEPGGPQMLTSQAPCVDGFEEPGARQ 660
           VSLLGAGDPEATSPGSHLLRPVMLEHPPDTTTPSEEPGGPQMLTSQAPCVDG EEPGARQ
Sbjct: 601 VSLLGAGDPEATSPGSHLLRPVMLEHPPDTTTPSEEPGGPQMLTSQAPCVDGVEEPGARQ 660

Query: 661 RALSAVSVLTSALEELEESRHKCPPCWNRLAQRYLIWECC 700
           RALSAVSVLTSALEELEESRHKCPPCWNRLAQRYLIWECC
Sbjct: 661 RALSAVSVLTSALEELEESRHKCPPCWNRLAQRYLIWECC 700


 Score =  103 bits (258), Expect = 2e-19,   Method: Compositional matrix adjust.
 Identities = 88/353 (24%), Positives = 158/353 (44%), Gaps = 69/353 (19%)

Query: 120  IRRAAVKILVHSLFNMLIMCTILTNCVFMAQHDP--------PPWTKYVEYTFTAIYTFE 171
            +R+    I+ HS F   I+  IL +   +A  D             +Y +  FT ++  E
Sbjct: 1140 LRKTCYHIVEHSWFETFIIFMILLSSGALAFEDIYLEERKTIKVLLEYADKMFTYVFVLE 1199

Query: 172  SLVKILARGFCLHAFTFLRDPWNWLDFSVI------IMAYTTEFVDLGNVSALRTFRVLR 225
             L+K +A GF      +  + W WLDF ++      ++A T  F ++G + +LRT R LR
Sbjct: 1200 MLLKWVAYGFK----KYFTNAWCWLDFLIVDVSLVSLVANTLGFAEMGPIKSLRTLRALR 1255

Query: 226  ALKTISVISGLKTIVGALIQSVKKLADVMVLTVFCLSVFALIGLQLFMGNLRHKCVRNFT 285
             L+ +S   G++ +V AL+ ++  + +V+++ +    +F+++G+ LF G    +C+    
Sbjct: 1256 PLRALSRFEGMRVVVNALVGAIPSIMNVLLVCLIFWLIFSIMGVNLFAGKF-GRCI---- 1310

Query: 286  ALNGTNGSVEADGLVWESLDLYLSDPENYLLKNGTSDVLLCGNSSDAGTCPEGYRCLKAG 345
              N T G +                P NY + N  S    C + +  G   E Y   K  
Sbjct: 1311 --NQTEGDL----------------PLNYTIVNNKSQ---CESLNLTG---ELYWT-KVK 1345

Query: 346  ENPDHGYTSFDSFAWAFLALFRLMTQDCWERLYQQTLRSAG---------KIYM-IFFML 395
             N       FD+    +LAL ++ T   W  +    + S G          +YM I+F++
Sbjct: 1346 VN-------FDNVGAGYLALLQVATFKGWMDIMYAAVDSRGYEEQPQWEYNLYMYIYFVI 1398

Query: 396  VIFLGSFYLVNLILAVVAMAYEEQNQA----TIAETEEKEKRFQEAMEMLKKE 444
             I  GSF+ +NL + V+   + +Q +      I  TEE++K +    ++  K+
Sbjct: 1399 FIIFGSFFTLNLFIGVIIDNFNQQKKTLGGQDIFMTEEQKKYYNATKKLGSKK 1451


 Score = 64.3 bits (155), Expect = 2e-07,   Method: Compositional matrix adjust.
 Identities = 48/167 (28%), Positives = 83/167 (49%), Gaps = 22/167 (13%)

Query: 122 RAAVKILVHSLFN--MLIMCTILTNCVFMAQHDPPPWTKYVEY------TFTAIYTFESL 173
           +  VK++V   F    + MC +L N +FMA       +++ E        FT I+T E  
Sbjct: 707 KQGVKLVVMDPFTDLTITMCIVL-NTLFMALEHYNMTSEFEEMLQVGNLVFTGIFTAEMT 765

Query: 174 VKILARGFCLHAFTFLRDPWNWLDFSVIIMAYTTEFVDLG-----NVSALRTFRVLRALK 228
            KI+A    L  + + +  WN  D  ++I++     ++LG     N+S LR+FR+LR  K
Sbjct: 766 FKIIA----LDPYYYFQQGWNIFDSIIVILS----LMELGLSRMSNLSVLRSFRLLRVFK 817

Query: 229 TISVISGLKTIVGALIQSVKKLADVMVLTVFCLSVFALIGLQLFMGN 275
                  L T++  +  SV  L ++ ++    + +FA++G+QLF  N
Sbjct: 818 LAKSWPTLNTLIKIIGNSVGALGNLTLVLAIIVFIFAVVGMQLFGKN 864


>gi187954621
          Length = 1983

 Score = 1412 bits (3656), Expect = 0.0,   Method: Compositional matrix adjust.
 Identities = 692/700 (98%), Positives = 695/700 (99%)

Query: 1   MANFLLPRGTSSFRRFTRESLAAIEKRMAEKQARGSTTLQESREGLPEEEAPRPQLDLQA 60
           MANFLLPRGTSSFRRFTRESLAAIEKRMAEKQARGSTTLQESREGLPEEEAPRPQLDLQA
Sbjct: 1   MANFLLPRGTSSFRRFTRESLAAIEKRMAEKQARGSTTLQESREGLPEEEAPRPQLDLQA 60

Query: 61  SKKLPDLYGNPPQELIGEPLEDLDPFYSTQKTFIVLNKGKTIFRFSATNALYVLSPFHPI 120
           SKKLPDLYGNPPQELIGEPLEDLDPFYSTQKTFIVLNKGKTIFRFSATNALYVLSPFHPI
Sbjct: 61  SKKLPDLYGNPPQELIGEPLEDLDPFYSTQKTFIVLNKGKTIFRFSATNALYVLSPFHPI 120

Query: 121 RRAAVKILVHSLFNMLIMCTILTNCVFMAQHDPPPWTKYVEYTFTAIYTFESLVKILARG 180
           RRAAVKILVHSLFNMLIMCTILTNCVFMAQHDPPPWTKYVEYTFTAIYTFESLVKILARG
Sbjct: 121 RRAAVKILVHSLFNMLIMCTILTNCVFMAQHDPPPWTKYVEYTFTAIYTFESLVKILARG 180

Query: 181 FCLHAFTFLRDPWNWLDFSVIIMAYTTEFVDLGNVSALRTFRVLRALKTISVISGLKTIV 240
           FCLHAFTFLRDPWNWLDFSVIIMAY +E + LGN+SALRTFRVLRALKTISVI GLKTIV
Sbjct: 181 FCLHAFTFLRDPWNWLDFSVIIMAYVSENIKLGNLSALRTFRVLRALKTISVIPGLKTIV 240

Query: 241 GALIQSVKKLADVMVLTVFCLSVFALIGLQLFMGNLRHKCVRNFTALNGTNGSVEADGLV 300
           GALIQSVKKLADVMVLTVFCLSVFALIGLQLFMGNLRHKCVRNFTALNGTNGSVEADGLV
Sbjct: 241 GALIQSVKKLADVMVLTVFCLSVFALIGLQLFMGNLRHKCVRNFTALNGTNGSVEADGLV 300

Query: 301 WESLDLYLSDPENYLLKNGTSDVLLCGNSSDAGTCPEGYRCLKAGENPDHGYTSFDSFAW 360
           WESLDLYLSDPENYLLKNGTSDVLLCGNSSDAGTCPEGYRCLKAGENPDHGYTSFDSFAW
Sbjct: 301 WESLDLYLSDPENYLLKNGTSDVLLCGNSSDAGTCPEGYRCLKAGENPDHGYTSFDSFAW 360

Query: 361 AFLALFRLMTQDCWERLYQQTLRSAGKIYMIFFMLVIFLGSFYLVNLILAVVAMAYEEQN 420
           AFLALFRLMTQDCWERLYQQTLRSAGKIYMIFFMLVIFLGSFYLVNLILAVVAMAYEEQN
Sbjct: 361 AFLALFRLMTQDCWERLYQQTLRSAGKIYMIFFMLVIFLGSFYLVNLILAVVAMAYEEQN 420

Query: 421 QATIAETEEKEKRFQEAMEMLKKEHEALTIRGVDTVSRSSLEMSPLAPVNSHERRSKRRK 480
           QATIAETEEKEKRFQEAMEMLKKEHEALTIRGVDTVSRSSLEMSPLAPVNSHERRSKRRK
Sbjct: 421 QATIAETEEKEKRFQEAMEMLKKEHEALTIRGVDTVSRSSLEMSPLAPVNSHERRSKRRK 480

Query: 481 RMSSGTEECGEDRLPKSDSEDGPRAMNHLSLTRGLSRTSMKPRSSRGSIFTFRRRDLGSE 540
           RMSSGTEECGEDRLPKSDSEDGPRAMNHLSLTRGLSRTSMKPRSSRGSIFTFRRRDLGSE
Sbjct: 481 RMSSGTEECGEDRLPKSDSEDGPRAMNHLSLTRGLSRTSMKPRSSRGSIFTFRRRDLGSE 540

Query: 541 ADFADDENSTAGESESHHTSLLVPWPLRRTSAQGQPSPGTSAPGHALHGKKNSTVDCNGV 600
           ADFADDENSTAGESESH TSLLVPWPLRRTSAQGQPSPGTSAPGHALHGKKNSTVDCNGV
Sbjct: 541 ADFADDENSTAGESESHRTSLLVPWPLRRTSAQGQPSPGTSAPGHALHGKKNSTVDCNGV 600

Query: 601 VSLLGAGDPEATSPGSHLLRPVMLEHPPDTTTPSEEPGGPQMLTSQAPCVDGFEEPGARQ 660
           VSLLGAGDPEATSPGSHLLRPVMLEHPPDTTTPSEEPGGPQMLTSQAPCVDGFEEPGARQ
Sbjct: 601 VSLLGAGDPEATSPGSHLLRPVMLEHPPDTTTPSEEPGGPQMLTSQAPCVDGFEEPGARQ 660

Query: 661 RALSAVSVLTSALEELEESRHKCPPCWNRLAQRYLIWECC 700
           RALSAVSVLTSALEELEESRHKCPPCWNRLAQRYLIWECC
Sbjct: 661 RALSAVSVLTSALEELEESRHKCPPCWNRLAQRYLIWECC 700


 Score =  104 bits (260), Expect = 1e-19,   Method: Compositional matrix adjust.
 Identities = 87/349 (24%), Positives = 157/349 (44%), Gaps = 68/349 (19%)

Query: 120  IRRAAVKILVHSLFNMLIMCTILTNCVFMAQHDP--------PPWTKYVEYTFTAIYTFE 171
            +R+    I+ HS F   I+  IL +   +A  D             +Y +  FT ++  E
Sbjct: 1193 LRKTCYHIVEHSWFETFIIFMILLSSGALAFEDIYLEERKTIKVLLEYADKMFTYVFVLE 1252

Query: 172  SLVKILARGFCLHAFTFLRDPWNWLDFSVI------IMAYTTEFVDLGNVSALRTFRVLR 225
             L+K +A GF      +  + W WLDF ++      ++A T  F ++G + +LRT R LR
Sbjct: 1253 MLLKWVAYGFK----KYFTNAWCWLDFLIVDVSLVSLVANTLGFAEMGPIKSLRTLRALR 1308

Query: 226  ALKTISVISGLKTIVGALIQSVKKLADVMVLTVFCLSVFALIGLQLFMGNLRHKCVRNFT 285
             L+ +S   G++ +V AL+ ++  + +V+++ +    +F+++G+ LF G    +C+    
Sbjct: 1309 PLRALSRFEGMRVVVNALVGAIPSIMNVLLVCLIFWLIFSIMGVNLFAGKF-GRCI---- 1363

Query: 286  ALNGTNGSVEADGLVWESLDLYLSDPENYLLKNGTSDVLLCGNSSDAGTCPEGYRCLKAG 345
              N T G +                P NY + N  S    C + +  G   E Y   K  
Sbjct: 1364 --NQTEGDL----------------PLNYTIVNNKSQ---CESLNLTG---ELYWT-KVK 1398

Query: 346  ENPDHGYTSFDSFAWAFLALFRLMTQDCWERLYQQTLRSAG---------KIYM-IFFML 395
             N       FD+    +LAL ++ T   W  +    + S G          +YM I+F++
Sbjct: 1399 VN-------FDNVGAGYLALLQVATFKGWMDIMYAAVDSRGYEEQPQWEYNLYMYIYFVI 1451

Query: 396  VIFLGSFYLVNLILAVVAMAYEEQNQATIAE---TEEKEKRFQEAMEML 441
             I  GSF+ +NL + V+   + +Q +    +     E++K++  AM+ L
Sbjct: 1452 FIIFGSFFTLNLFIGVIIDNFNQQKKKLGGQDIFMTEEQKKYYNAMKKL 1500


 Score = 64.7 bits (156), Expect = 1e-07,   Method: Compositional matrix adjust.
 Identities = 48/167 (28%), Positives = 83/167 (49%), Gaps = 22/167 (13%)

Query: 122 RAAVKILVHSLFN--MLIMCTILTNCVFMAQHDPPPWTKYVEY------TFTAIYTFESL 173
           +  VK++V   F    + MC +L N +FMA       +++ E        FT I+T E  
Sbjct: 707 KQGVKLVVMDPFTDLTITMCIVL-NTLFMALEHYNMTSEFEEMLQVGNLVFTGIFTAEMT 765

Query: 174 VKILARGFCLHAFTFLRDPWNWLDFSVIIMAYTTEFVDLG-----NVSALRTFRVLRALK 228
            KI+A    L  + + +  WN  D  ++I++     ++LG     N+S LR+FR+LR  K
Sbjct: 766 FKIIA----LDPYYYFQQGWNIFDSIIVILS----LMELGLSRMSNLSVLRSFRLLRVFK 817

Query: 229 TISVISGLKTIVGALIQSVKKLADVMVLTVFCLSVFALIGLQLFMGN 275
                  L T++  +  SV  L ++ ++    + +FA++G+QLF  N
Sbjct: 818 LAKSWPTLNTLIKIIGNSVGALGNLTLVLAIIVFIFAVVGMQLFGKN 864


>gi114586083
          Length = 2016

 Score = 1411 bits (3653), Expect = 0.0,   Method: Compositional matrix adjust.
 Identities = 692/700 (98%), Positives = 694/700 (99%)

Query: 1   MANFLLPRGTSSFRRFTRESLAAIEKRMAEKQARGSTTLQESREGLPEEEAPRPQLDLQA 60
           MANFLLPRGTSSFRRFTRESLAAIEKRMAEKQARGSTTLQESREGLPEEEAPRPQLDLQA
Sbjct: 1   MANFLLPRGTSSFRRFTRESLAAIEKRMAEKQARGSTTLQESREGLPEEEAPRPQLDLQA 60

Query: 61  SKKLPDLYGNPPQELIGEPLEDLDPFYSTQKTFIVLNKGKTIFRFSATNALYVLSPFHPI 120
           SKKLPDLYGNPP+ELIGEPLEDLDPFYS QKTFIVLNKGKTIFRFSATNALYVLSPFHPI
Sbjct: 61  SKKLPDLYGNPPRELIGEPLEDLDPFYSNQKTFIVLNKGKTIFRFSATNALYVLSPFHPI 120

Query: 121 RRAAVKILVHSLFNMLIMCTILTNCVFMAQHDPPPWTKYVEYTFTAIYTFESLVKILARG 180
           RRAAVKILVHSLFNMLIMCTILTNCVFMAQHDPPPWTKYVEYTFTAIYTFESLVKILARG
Sbjct: 121 RRAAVKILVHSLFNMLIMCTILTNCVFMAQHDPPPWTKYVEYTFTAIYTFESLVKILARG 180

Query: 181 FCLHAFTFLRDPWNWLDFSVIIMAYTTEFVDLGNVSALRTFRVLRALKTISVISGLKTIV 240
           FCLHAFTFLRDPWNWLDFSVIIMAYTTEFVDLGNVSALRTFRVLRALKTISVISGLKTIV
Sbjct: 181 FCLHAFTFLRDPWNWLDFSVIIMAYTTEFVDLGNVSALRTFRVLRALKTISVISGLKTIV 240

Query: 241 GALIQSVKKLADVMVLTVFCLSVFALIGLQLFMGNLRHKCVRNFTALNGTNGSVEADGLV 300
           GALIQSVKKLADVMVLTVFCLSVFALIGLQLFMGNLRHKCVRNFTALNGTNGSVEADGLV
Sbjct: 241 GALIQSVKKLADVMVLTVFCLSVFALIGLQLFMGNLRHKCVRNFTALNGTNGSVEADGLV 300

Query: 301 WESLDLYLSDPENYLLKNGTSDVLLCGNSSDAGTCPEGYRCLKAGENPDHGYTSFDSFAW 360
           WESLDLYLSDPENYLLKNGTSDVLLCGNSSDAGTCPEGYRCLKAGENPDHGYTSFDSFAW
Sbjct: 301 WESLDLYLSDPENYLLKNGTSDVLLCGNSSDAGTCPEGYRCLKAGENPDHGYTSFDSFAW 360

Query: 361 AFLALFRLMTQDCWERLYQQTLRSAGKIYMIFFMLVIFLGSFYLVNLILAVVAMAYEEQN 420
           AFLALFRLMTQDCWERLYQQTLRSAGKIYMIFFMLVIFLGSFYLVNLILAVVAMAYEEQN
Sbjct: 361 AFLALFRLMTQDCWERLYQQTLRSAGKIYMIFFMLVIFLGSFYLVNLILAVVAMAYEEQN 420

Query: 421 QATIAETEEKEKRFQEAMEMLKKEHEALTIRGVDTVSRSSLEMSPLAPVNSHERRSKRRK 480
           QATIAETEEKEKRFQEAMEMLKKEHEALTIRGVDTVSRSSLEMSPLAPVNSHERRSKRRK
Sbjct: 421 QATIAETEEKEKRFQEAMEMLKKEHEALTIRGVDTVSRSSLEMSPLAPVNSHERRSKRRK 480

Query: 481 RMSSGTEECGEDRLPKSDSEDGPRAMNHLSLTRGLSRTSMKPRSSRGSIFTFRRRDLGSE 540
           RMSSGTEECGEDRLPKSDSEDGPRAMNHLSLT GLSRTSMKPRSSRGSIFTFRRRDLGSE
Sbjct: 481 RMSSGTEECGEDRLPKSDSEDGPRAMNHLSLTHGLSRTSMKPRSSRGSIFTFRRRDLGSE 540

Query: 541 ADFADDENSTAGESESHHTSLLVPWPLRRTSAQGQPSPGTSAPGHALHGKKNSTVDCNGV 600
           ADFADDENSTAGESESH TSLLVPWPLRRTSAQGQPS GTSAPGHALHGKK+STVDCNGV
Sbjct: 541 ADFADDENSTAGESESHRTSLLVPWPLRRTSAQGQPSSGTSAPGHALHGKKSSTVDCNGV 600

Query: 601 VSLLGAGDPEATSPGSHLLRPVMLEHPPDTTTPSEEPGGPQMLTSQAPCVDGFEEPGARQ 660
           VSLLGAGDPEATSPGSHLLRPVMLEHPPDTTTPSEEPGGPQMLTSQAPCVDGFEEPGARQ
Sbjct: 601 VSLLGAGDPEATSPGSHLLRPVMLEHPPDTTTPSEEPGGPQMLTSQAPCVDGFEEPGARQ 660

Query: 661 RALSAVSVLTSALEELEESRHKCPPCWNRLAQRYLIWECC 700
           RALSAVSVLTSALEELEESR KCPPCWNRL QRYLIWECC
Sbjct: 661 RALSAVSVLTSALEELEESRRKCPPCWNRLTQRYLIWECC 700


 Score =  104 bits (259), Expect = 2e-19,   Method: Compositional matrix adjust.
 Identities = 87/349 (24%), Positives = 157/349 (44%), Gaps = 68/349 (19%)

Query: 120  IRRAAVKILVHSLFNMLIMCTILTNCVFMAQHDP--------PPWTKYVEYTFTAIYTFE 171
            +R+    I+ HS F   I+  IL +   +A  D             +Y +  FT ++  E
Sbjct: 1194 LRKTCYHIVEHSWFETFIIFMILLSSGALAFEDIYLEERKTIKVLLEYADKMFTYVFVLE 1253

Query: 172  SLVKILARGFCLHAFTFLRDPWNWLDFSVI------IMAYTTEFVDLGNVSALRTFRVLR 225
             L+K +A GF      +  + W WLDF ++      ++A T  F ++G + +LRT R LR
Sbjct: 1254 MLLKWVAYGFK----KYFTNAWCWLDFLIVDVSLVSLVANTLGFAEMGPIKSLRTLRALR 1309

Query: 226  ALKTISVISGLKTIVGALIQSVKKLADVMVLTVFCLSVFALIGLQLFMGNLRHKCVRNFT 285
             L+ +S   G++ +V AL+ ++  + +V+++ +    +F+++G+ LF G    +C+    
Sbjct: 1310 PLRALSRFEGMRVVVNALVGAIPSIMNVLLVCLIFWLIFSIMGVNLFAGKF-GRCI---- 1364

Query: 286  ALNGTNGSVEADGLVWESLDLYLSDPENYLLKNGTSDVLLCGNSSDAGTCPEGYRCLKAG 345
              N T G +                P NY + N  S    C + +  G   E Y   K  
Sbjct: 1365 --NQTEGDL----------------PLNYTIVNNKSQ---CESLNMTG---ELYWT-KVK 1399

Query: 346  ENPDHGYTSFDSFAWAFLALFRLMTQDCWERLYQQTLRSAG---------KIYM-IFFML 395
             N       FD+    +LAL ++ T   W  +    + S G          +YM I+F++
Sbjct: 1400 VN-------FDNVGAGYLALLQVATFKGWMDIMYAAVDSRGYEEQPQWEYNLYMYIYFVI 1452

Query: 396  VIFLGSFYLVNLILAVVAMAYEEQNQATIAE---TEEKEKRFQEAMEML 441
             I  GSF+ +NL + V+   + +Q +    +     E++K++  AM+ L
Sbjct: 1453 FIIFGSFFTLNLFIGVIIDNFNQQKKKLGGQDIFMTEEQKKYYNAMKKL 1501


 Score = 64.7 bits (156), Expect = 2e-07,   Method: Compositional matrix adjust.
 Identities = 48/167 (28%), Positives = 83/167 (49%), Gaps = 22/167 (13%)

Query: 122 RAAVKILVHSLFN--MLIMCTILTNCVFMAQHDPPPWTKYVEY------TFTAIYTFESL 173
           +  VK++V   F    + MC +L N +FMA       +++ E        FT I+T E  
Sbjct: 707 KQGVKLVVMDPFTDLTITMCIVL-NTLFMALEHYNMTSEFEEMLQVGNLVFTGIFTAEMT 765

Query: 174 VKILARGFCLHAFTFLRDPWNWLDFSVIIMAYTTEFVDLG-----NVSALRTFRVLRALK 228
            KI+A    L  + + +  WN  D  ++I++     ++LG     N+S LR+FR+LR  K
Sbjct: 766 FKIIA----LDPYYYFQQGWNIFDSIIVILS----LMELGLSRMSNLSVLRSFRLLRVFK 817

Query: 229 TISVISGLKTIVGALIQSVKKLADVMVLTVFCLSVFALIGLQLFMGN 275
                  L T++  +  SV  L ++ ++    + +FA++G+QLF  N
Sbjct: 818 LAKSWPTLNTLIKIIGNSVGALGNLTLVLAIIVFIFAVVGMQLFGKN 864


>gi44886082
          Length = 2016

 Score = 1409 bits (3647), Expect = 0.0,   Method: Compositional matrix adjust.
 Identities = 691/700 (98%), Positives = 694/700 (99%)

Query: 1   MANFLLPRGTSSFRRFTRESLAAIEKRMAEKQARGSTTLQESREGLPEEEAPRPQLDLQA 60
           MANFLLPRGTSSFRRFTRESLAAIEKRMAEKQARGSTTLQESREGLPEEEAPRPQLDLQA
Sbjct: 1   MANFLLPRGTSSFRRFTRESLAAIEKRMAEKQARGSTTLQESREGLPEEEAPRPQLDLQA 60

Query: 61  SKKLPDLYGNPPQELIGEPLEDLDPFYSTQKTFIVLNKGKTIFRFSATNALYVLSPFHPI 120
           SKKLPDLYGNPPQELIGEPLEDLDPFYSTQKTFIVLNKGKTIFRFSATNALYVLSPFHPI
Sbjct: 61  SKKLPDLYGNPPQELIGEPLEDLDPFYSTQKTFIVLNKGKTIFRFSATNALYVLSPFHPI 120

Query: 121 RRAAVKILVHSLFNMLIMCTILTNCVFMAQHDPPPWTKYVEYTFTAIYTFESLVKILARG 180
           RRAAVKILVHSLFNMLIMCTILTNCVFMAQHDPPPWTKYVEYTFTAIYTFESLVKILARG
Sbjct: 121 RRAAVKILVHSLFNMLIMCTILTNCVFMAQHDPPPWTKYVEYTFTAIYTFESLVKILARG 180

Query: 181 FCLHAFTFLRDPWNWLDFSVIIMAYTTEFVDLGNVSALRTFRVLRALKTISVISGLKTIV 240
           FCLHAFTFLR PWNWLDFSVIIMAY +E + LGN+SALRTFRVLRALKTISVI GLKTIV
Sbjct: 181 FCLHAFTFLRGPWNWLDFSVIIMAYVSENIKLGNLSALRTFRVLRALKTISVIPGLKTIV 240

Query: 241 GALIQSVKKLADVMVLTVFCLSVFALIGLQLFMGNLRHKCVRNFTALNGTNGSVEADGLV 300
           GALIQSVKKLADVMVLTVFCLSVFALIGLQLFMGNLRHKCVRNFTALNGTNGSVEADGLV
Sbjct: 241 GALIQSVKKLADVMVLTVFCLSVFALIGLQLFMGNLRHKCVRNFTALNGTNGSVEADGLV 300

Query: 301 WESLDLYLSDPENYLLKNGTSDVLLCGNSSDAGTCPEGYRCLKAGENPDHGYTSFDSFAW 360
           WESLDLYLSDPENYLLKNGTSDVLLCGNSSDAGTCPEGYRCLKAGENPDHGYTSFDSFAW
Sbjct: 301 WESLDLYLSDPENYLLKNGTSDVLLCGNSSDAGTCPEGYRCLKAGENPDHGYTSFDSFAW 360

Query: 361 AFLALFRLMTQDCWERLYQQTLRSAGKIYMIFFMLVIFLGSFYLVNLILAVVAMAYEEQN 420
           AFLALFRLMTQDCWERLYQQTLRSAGKIYMIFFMLVIFLGSFYLVNLILAVVAMAYEEQN
Sbjct: 361 AFLALFRLMTQDCWERLYQQTLRSAGKIYMIFFMLVIFLGSFYLVNLILAVVAMAYEEQN 420

Query: 421 QATIAETEEKEKRFQEAMEMLKKEHEALTIRGVDTVSRSSLEMSPLAPVNSHERRSKRRK 480
           QATIAETEEKEKRFQEAMEMLKKEHEALTIRGVDTVSRSSLEMSPLAPVNSHERRSKRRK
Sbjct: 421 QATIAETEEKEKRFQEAMEMLKKEHEALTIRGVDTVSRSSLEMSPLAPVNSHERRSKRRK 480

Query: 481 RMSSGTEECGEDRLPKSDSEDGPRAMNHLSLTRGLSRTSMKPRSSRGSIFTFRRRDLGSE 540
           RMSSGTEECGEDRLPKSDSEDGPRAMNHLSLTRGLSRTSMKPRSSRGSIFTFRRRDLGSE
Sbjct: 481 RMSSGTEECGEDRLPKSDSEDGPRAMNHLSLTRGLSRTSMKPRSSRGSIFTFRRRDLGSE 540

Query: 541 ADFADDENSTAGESESHHTSLLVPWPLRRTSAQGQPSPGTSAPGHALHGKKNSTVDCNGV 600
           ADFADDENSTAGESESHHTSLLVPWPLRRTSAQGQPSPGTSAPGHALHGKKNSTVDCNGV
Sbjct: 541 ADFADDENSTAGESESHHTSLLVPWPLRRTSAQGQPSPGTSAPGHALHGKKNSTVDCNGV 600

Query: 601 VSLLGAGDPEATSPGSHLLRPVMLEHPPDTTTPSEEPGGPQMLTSQAPCVDGFEEPGARQ 660
           VSLLGAGDPEATSPGSHLLRPVMLEHPPDTTTPSEEPGGPQMLTSQAPCVDG EEPGARQ
Sbjct: 601 VSLLGAGDPEATSPGSHLLRPVMLEHPPDTTTPSEEPGGPQMLTSQAPCVDGVEEPGARQ 660

Query: 661 RALSAVSVLTSALEELEESRHKCPPCWNRLAQRYLIWECC 700
           RALSAVSVLTSALEELEESRHKCPPCWNRLAQRYLIWECC
Sbjct: 661 RALSAVSVLTSALEELEESRHKCPPCWNRLAQRYLIWECC 700


 Score =  103 bits (258), Expect = 2e-19,   Method: Compositional matrix adjust.
 Identities = 88/353 (24%), Positives = 158/353 (44%), Gaps = 69/353 (19%)

Query: 120  IRRAAVKILVHSLFNMLIMCTILTNCVFMAQHDP--------PPWTKYVEYTFTAIYTFE 171
            +R+    I+ HS F   I+  IL +   +A  D             +Y +  FT ++  E
Sbjct: 1194 LRKTCYHIVEHSWFETFIIFMILLSSGALAFEDIYLEERKTIKVLLEYADKMFTYVFVLE 1253

Query: 172  SLVKILARGFCLHAFTFLRDPWNWLDFSVI------IMAYTTEFVDLGNVSALRTFRVLR 225
             L+K +A GF      +  + W WLDF ++      ++A T  F ++G + +LRT R LR
Sbjct: 1254 MLLKWVAYGFK----KYFTNAWCWLDFLIVDVSLVSLVANTLGFAEMGPIKSLRTLRALR 1309

Query: 226  ALKTISVISGLKTIVGALIQSVKKLADVMVLTVFCLSVFALIGLQLFMGNLRHKCVRNFT 285
             L+ +S   G++ +V AL+ ++  + +V+++ +    +F+++G+ LF G    +C+    
Sbjct: 1310 PLRALSRFEGMRVVVNALVGAIPSIMNVLLVCLIFWLIFSIMGVNLFAGKF-GRCI---- 1364

Query: 286  ALNGTNGSVEADGLVWESLDLYLSDPENYLLKNGTSDVLLCGNSSDAGTCPEGYRCLKAG 345
              N T G +                P NY + N  S    C + +  G   E Y   K  
Sbjct: 1365 --NQTEGDL----------------PLNYTIVNNKSQ---CESLNLTG---ELYWT-KVK 1399

Query: 346  ENPDHGYTSFDSFAWAFLALFRLMTQDCWERLYQQTLRSAG---------KIYM-IFFML 395
             N       FD+    +LAL ++ T   W  +    + S G          +YM I+F++
Sbjct: 1400 VN-------FDNVGAGYLALLQVATFKGWMDIMYAAVDSRGYEEQPQWEYNLYMYIYFVI 1452

Query: 396  VIFLGSFYLVNLILAVVAMAYEEQNQA----TIAETEEKEKRFQEAMEMLKKE 444
             I  GSF+ +NL + V+   + +Q +      I  TEE++K +    ++  K+
Sbjct: 1453 FIIFGSFFTLNLFIGVIIDNFNQQKKTLGGQDIFMTEEQKKYYNATKKLGSKK 1505


 Score = 64.7 bits (156), Expect = 2e-07,   Method: Compositional matrix adjust.
 Identities = 48/167 (28%), Positives = 83/167 (49%), Gaps = 22/167 (13%)

Query: 122 RAAVKILVHSLFN--MLIMCTILTNCVFMAQHDPPPWTKYVEY------TFTAIYTFESL 173
           +  VK++V   F    + MC +L N +FMA       +++ E        FT I+T E  
Sbjct: 707 KQGVKLVVMDPFTDLTITMCIVL-NTLFMALEHYNMTSEFEEMLQVGNLVFTGIFTAEMT 765

Query: 174 VKILARGFCLHAFTFLRDPWNWLDFSVIIMAYTTEFVDLG-----NVSALRTFRVLRALK 228
            KI+A    L  + + +  WN  D  ++I++     ++LG     N+S LR+FR+LR  K
Sbjct: 766 FKIIA----LDPYYYFQQGWNIFDSIIVILS----LMELGLSRMSNLSVLRSFRLLRVFK 817

Query: 229 TISVISGLKTIVGALIQSVKKLADVMVLTVFCLSVFALIGLQLFMGN 275
                  L T++  +  SV  L ++ ++    + +FA++G+QLF  N
Sbjct: 818 LAKSWPTLNTLIKIIGNSVGALGNLTLVLAIIVFIFAVVGMQLFGKN 864


>gi297671694
          Length = 1998

 Score = 1407 bits (3642), Expect = 0.0,   Method: Compositional matrix adjust.
 Identities = 689/700 (98%), Positives = 693/700 (99%)

Query: 1   MANFLLPRGTSSFRRFTRESLAAIEKRMAEKQARGSTTLQESREGLPEEEAPRPQLDLQA 60
           MANFLLPRGTSSFRRFTRESLAAIEKRM EKQARGSTTLQESREGLPEEEAPRPQLDLQA
Sbjct: 1   MANFLLPRGTSSFRRFTRESLAAIEKRMVEKQARGSTTLQESREGLPEEEAPRPQLDLQA 60

Query: 61  SKKLPDLYGNPPQELIGEPLEDLDPFYSTQKTFIVLNKGKTIFRFSATNALYVLSPFHPI 120
           SKKLPDLYGNPP+ELIGEPLEDLDPFYSTQKTFIVLNKGKTIFRFSATNALYVLSPFHPI
Sbjct: 61  SKKLPDLYGNPPRELIGEPLEDLDPFYSTQKTFIVLNKGKTIFRFSATNALYVLSPFHPI 120

Query: 121 RRAAVKILVHSLFNMLIMCTILTNCVFMAQHDPPPWTKYVEYTFTAIYTFESLVKILARG 180
           RRAAVKILVHSLF+MLIMCTILTNCVFMAQHDPPPWTKYVEYTFTAIYTFESLVKILARG
Sbjct: 121 RRAAVKILVHSLFSMLIMCTILTNCVFMAQHDPPPWTKYVEYTFTAIYTFESLVKILARG 180

Query: 181 FCLHAFTFLRDPWNWLDFSVIIMAYTTEFVDLGNVSALRTFRVLRALKTISVISGLKTIV 240
           FCLHAFTFLRDPWNWLDFSVI+MAYTTEFVDLGNVSALRTFRVLRALKTISVISGLKTIV
Sbjct: 181 FCLHAFTFLRDPWNWLDFSVIVMAYTTEFVDLGNVSALRTFRVLRALKTISVISGLKTIV 240

Query: 241 GALIQSVKKLADVMVLTVFCLSVFALIGLQLFMGNLRHKCVRNFTALNGTNGSVEADGLV 300
           GALIQSVKKLADVMVLTVFCLSVFALIGLQLFMGNLRHKCVRNFTALNGTNGSVEADGLV
Sbjct: 241 GALIQSVKKLADVMVLTVFCLSVFALIGLQLFMGNLRHKCVRNFTALNGTNGSVEADGLV 300

Query: 301 WESLDLYLSDPENYLLKNGTSDVLLCGNSSDAGTCPEGYRCLKAGENPDHGYTSFDSFAW 360
           WESLDLYLSDPENYLLKNGTSDVLLCGNSSDAGTCPEGYRCLKAGENPDHGYTSFDSFAW
Sbjct: 301 WESLDLYLSDPENYLLKNGTSDVLLCGNSSDAGTCPEGYRCLKAGENPDHGYTSFDSFAW 360

Query: 361 AFLALFRLMTQDCWERLYQQTLRSAGKIYMIFFMLVIFLGSFYLVNLILAVVAMAYEEQN 420
           AFLALFRLMTQDCWERLYQQTLRSAGKIYMIFFMLVIFLGSFYLVNLILAVVAMAYEEQN
Sbjct: 361 AFLALFRLMTQDCWERLYQQTLRSAGKIYMIFFMLVIFLGSFYLVNLILAVVAMAYEEQN 420

Query: 421 QATIAETEEKEKRFQEAMEMLKKEHEALTIRGVDTVSRSSLEMSPLAPVNSHERRSKRRK 480
           QATIAETEEKEKRFQEAMEMLKKEHEALTIRGVDTVSRSSLEMSPLAPVNSHERRSKRRK
Sbjct: 421 QATIAETEEKEKRFQEAMEMLKKEHEALTIRGVDTVSRSSLEMSPLAPVNSHERRSKRRK 480

Query: 481 RMSSGTEECGEDRLPKSDSEDGPRAMNHLSLTRGLSRTSMKPRSSRGSIFTFRRRDLGSE 540
           RMSSGTEECGEDR PKSDSEDGPRAMNHLSLT GLSRTSMKPRSSRGSIFTFRRRDLGSE
Sbjct: 481 RMSSGTEECGEDRFPKSDSEDGPRAMNHLSLTHGLSRTSMKPRSSRGSIFTFRRRDLGSE 540

Query: 541 ADFADDENSTAGESESHHTSLLVPWPLRRTSAQGQPSPGTSAPGHALHGKKNSTVDCNGV 600
           ADFADDENSTAGESESHH SLLVPWPLRRTSAQGQPSPGTSAPGHAL+GKKNSTVDCNGV
Sbjct: 541 ADFADDENSTAGESESHHISLLVPWPLRRTSAQGQPSPGTSAPGHALNGKKNSTVDCNGV 600

Query: 601 VSLLGAGDPEATSPGSHLLRPVMLEHPPDTTTPSEEPGGPQMLTSQAPCVDGFEEPGARQ 660
           VSLLGAGD EATSPGSHLL PVMLEHPPDTTTPSEEPGGPQMLTSQAPCVDGFEEPGARQ
Sbjct: 601 VSLLGAGDLEATSPGSHLLHPVMLEHPPDTTTPSEEPGGPQMLTSQAPCVDGFEEPGARQ 660

Query: 661 RALSAVSVLTSALEELEESRHKCPPCWNRLAQRYLIWECC 700
           RALSAVSVLTSALEELEESR KCPPCWNRLAQRYLIWECC
Sbjct: 661 RALSAVSVLTSALEELEESRRKCPPCWNRLAQRYLIWECC 700


 Score =  102 bits (255), Expect = 5e-19,   Method: Compositional matrix adjust.
 Identities = 89/370 (24%), Positives = 165/370 (44%), Gaps = 69/370 (18%)

Query: 120  IRRAAVKILVHSLFNMLIMCTILTNCVFMAQHDP--------PPWTKYVEYTFTAIYTFE 171
            +R+    I+ HS F   I+  IL +   +A  D             +Y +  FT ++  E
Sbjct: 1193 LRKTCYHIVEHSWFETFIIFMILLSSGALAFEDIYLEERKTIKVLLEYADKMFTYVFVLE 1252

Query: 172  SLVKILARGFCLHAFTFLRDPWNWLDFSVI------IMAYTTEFVDLGNVSALRTFRVLR 225
             L+K +A GF      +  + W WLDF ++      ++A T  F ++G + +LRT R LR
Sbjct: 1253 MLLKWVAYGFK----KYFTNAWCWLDFLIVDVSLISLVANTLGFAEMGPIKSLRTLRALR 1308

Query: 226  ALKTISVISGLKTIVGALIQSVKKLADVMVLTVFCLSVFALIGLQLFMGNLRHKCVRNFT 285
             L+ +S   G++ +V AL+ ++  + +V+++ +    +F+++G+ LF G    +C+    
Sbjct: 1309 PLRALSRFEGMRVVVNALVGAIPSIMNVLLVCLIFWLIFSIMGVNLFAGKF-GRCI---- 1363

Query: 286  ALNGTNGSVEADGLVWESLDLYLSDPENYLLKNGTSDVLLCGNSSDAGTCPEGYRCLKAG 345
              N T G +                P NY + N  S    C + +  G   E Y   K  
Sbjct: 1364 --NQTEGDL----------------PLNYTIVNNKSQ---CESLNMTG---ELYWT-KVK 1398

Query: 346  ENPDHGYTSFDSFAWAFLALFRLMTQDCWERLYQQTLRSAGKIYM-IFFMLVIFLGSFYL 404
             N       FD+    +LAL          ++Y++  +    +YM I+F++ I  GSF+ 
Sbjct: 1399 VN-------FDNVGAGYLALL---------QVYEEQPQWEYNLYMYIYFVIFIIFGSFFT 1442

Query: 405  VNLILAVVAMAYEEQNQA----TIAETEEKEKRFQEAMEMLKKEHEALTIRGVDTVSRSS 460
            +NL + V+   + +Q +      I  TEE++K +    ++  K+ +    R ++      
Sbjct: 1443 LNLFIGVIIDNFNQQKKKLGGQDIFMTEEQKKYYNAMKKLGSKKPQKPIPRPLNKYQGFI 1502

Query: 461  LEMSPLAPVN 470
             +M P  P +
Sbjct: 1503 FDMXPSRPFD 1512


 Score = 64.7 bits (156), Expect = 1e-07,   Method: Compositional matrix adjust.
 Identities = 48/167 (28%), Positives = 83/167 (49%), Gaps = 22/167 (13%)

Query: 122 RAAVKILVHSLFN--MLIMCTILTNCVFMAQHDPPPWTKYVEY------TFTAIYTFESL 173
           +  VK++V   F    + MC +L N +FMA       +++ E        FT I+T E  
Sbjct: 707 KQGVKLVVMDPFTDLTITMCIVL-NTLFMALEHYNMTSEFEEMLQVGNLVFTGIFTAEMT 765

Query: 174 VKILARGFCLHAFTFLRDPWNWLDFSVIIMAYTTEFVDLG-----NVSALRTFRVLRALK 228
            KI+A    L  + + +  WN  D  ++I++     ++LG     N+S LR+FR+LR  K
Sbjct: 766 FKIIA----LDPYYYFQQGWNIFDSIIVILS----LMELGLSRMSNLSVLRSFRLLRVFK 817

Query: 229 TISVISGLKTIVGALIQSVKKLADVMVLTVFCLSVFALIGLQLFMGN 275
                  L T++  +  SV  L ++ ++    + +FA++G+QLF  N
Sbjct: 818 LAKSWPTLNTLIKIIGNSVGALGNLTLVLAIIVFIFAVVGMQLFGKN 864


>gi355746804
          Length = 2017

 Score = 1394 bits (3607), Expect = 0.0,   Method: Compositional matrix adjust.
 Identities = 679/700 (97%), Positives = 690/700 (98%)

Query: 1   MANFLLPRGTSSFRRFTRESLAAIEKRMAEKQARGSTTLQESREGLPEEEAPRPQLDLQA 60
           MANFLLPRGTSSFRRFTRESLAAIEKRMAEKQARGSTTLQESREGLPEEEAPRPQLDLQA
Sbjct: 1   MANFLLPRGTSSFRRFTRESLAAIEKRMAEKQARGSTTLQESREGLPEEEAPRPQLDLQA 60

Query: 61  SKKLPDLYGNPPQELIGEPLEDLDPFYSTQKTFIVLNKGKTIFRFSATNALYVLSPFHPI 120
           SKKLPDLYG+PP+ELIGEPLEDLDPFYSTQKTFIVLNKGKTIFRFSATNALYVLSPFHPI
Sbjct: 61  SKKLPDLYGSPPRELIGEPLEDLDPFYSTQKTFIVLNKGKTIFRFSATNALYVLSPFHPI 120

Query: 121 RRAAVKILVHSLFNMLIMCTILTNCVFMAQHDPPPWTKYVEYTFTAIYTFESLVKILARG 180
           RRAAVKILVHSLF+MLIMCTILTNCVFMAQHDPPPWTKYVEYTFTAIYTFESLVKILARG
Sbjct: 121 RRAAVKILVHSLFSMLIMCTILTNCVFMAQHDPPPWTKYVEYTFTAIYTFESLVKILARG 180

Query: 181 FCLHAFTFLRDPWNWLDFSVIIMAYTTEFVDLGNVSALRTFRVLRALKTISVISGLKTIV 240
           FCLHAFTFLRDPWNWLDFSVI+MAY +E + LGN+SALRTFRVLRALKTISVI GLKTIV
Sbjct: 181 FCLHAFTFLRDPWNWLDFSVIVMAYVSENIKLGNLSALRTFRVLRALKTISVIPGLKTIV 240

Query: 241 GALIQSVKKLADVMVLTVFCLSVFALIGLQLFMGNLRHKCVRNFTALNGTNGSVEADGLV 300
           GALIQSVKKLADVMVLTVFCLSVFALIGLQLFMGNLRHKCVRNFTALNGTNGSVEADGLV
Sbjct: 241 GALIQSVKKLADVMVLTVFCLSVFALIGLQLFMGNLRHKCVRNFTALNGTNGSVEADGLV 300

Query: 301 WESLDLYLSDPENYLLKNGTSDVLLCGNSSDAGTCPEGYRCLKAGENPDHGYTSFDSFAW 360
           WESLDLYLSDPENYLLKNGTSDVLLCGNSSDAGTCPEGYRCLKAGENPDHGYTSFDSFAW
Sbjct: 301 WESLDLYLSDPENYLLKNGTSDVLLCGNSSDAGTCPEGYRCLKAGENPDHGYTSFDSFAW 360

Query: 361 AFLALFRLMTQDCWERLYQQTLRSAGKIYMIFFMLVIFLGSFYLVNLILAVVAMAYEEQN 420
           AFLALFRLMTQDCWERLYQQTLRSAGKIYMIFFMLVIFLGSFYLVNLILAVVAMAYEEQN
Sbjct: 361 AFLALFRLMTQDCWERLYQQTLRSAGKIYMIFFMLVIFLGSFYLVNLILAVVAMAYEEQN 420

Query: 421 QATIAETEEKEKRFQEAMEMLKKEHEALTIRGVDTVSRSSLEMSPLAPVNSHERRSKRRK 480
           QATIAETEEKEKRFQEAMEMLKKEHEALTIRGVDTVSRSSLEMSPLAPVNSHERRSKRRK
Sbjct: 421 QATIAETEEKEKRFQEAMEMLKKEHEALTIRGVDTVSRSSLEMSPLAPVNSHERRSKRRK 480

Query: 481 RMSSGTEECGEDRLPKSDSEDGPRAMNHLSLTRGLSRTSMKPRSSRGSIFTFRRRDLGSE 540
           RMSSGTEECGEDRLPKSDSEDGPRAMNHLSLT GLSRTS+KPRSSRGSIFTFRRRDLGSE
Sbjct: 481 RMSSGTEECGEDRLPKSDSEDGPRAMNHLSLTHGLSRTSVKPRSSRGSIFTFRRRDLGSE 540

Query: 541 ADFADDENSTAGESESHHTSLLVPWPLRRTSAQGQPSPGTSAPGHALHGKKNSTVDCNGV 600
            DFADDENSTAG+SESHHTSLLVPWPLRRTSAQGQPSPGTS PGHAL+GKKNSTVDCNGV
Sbjct: 541 TDFADDENSTAGDSESHHTSLLVPWPLRRTSAQGQPSPGTSTPGHALNGKKNSTVDCNGV 600

Query: 601 VSLLGAGDPEATSPGSHLLRPVMLEHPPDTTTPSEEPGGPQMLTSQAPCVDGFEEPGARQ 660
           VSLLGAGDPEATSPGSHLLRPVMLEHPPDTTTPSEEPGGPQMLT Q PC+DGFEEPGARQ
Sbjct: 601 VSLLGAGDPEATSPGSHLLRPVMLEHPPDTTTPSEEPGGPQMLTPQVPCIDGFEEPGARQ 660

Query: 661 RALSAVSVLTSALEELEESRHKCPPCWNRLAQRYLIWECC 700
           RALSAVSVLTSALEELEESR KCPPCWNRLAQRYLIWECC
Sbjct: 661 RALSAVSVLTSALEELEESRRKCPPCWNRLAQRYLIWECC 700


 Score =  105 bits (261), Expect = 1e-19,   Method: Compositional matrix adjust.
 Identities = 87/349 (24%), Positives = 157/349 (44%), Gaps = 68/349 (19%)

Query: 120  IRRAAVKILVHSLFNMLIMCTILTNCVFMAQHDP--------PPWTKYVEYTFTAIYTFE 171
            +R+    I+ HS F   I+  IL +   +A  D             +Y +  FT ++  E
Sbjct: 1195 LRKTCYHIVEHSWFETFIIFMILLSSGALAFEDIYLEERKTIKVLLEYADKMFTYVFVLE 1254

Query: 172  SLVKILARGFCLHAFTFLRDPWNWLDFSVI------IMAYTTEFVDLGNVSALRTFRVLR 225
             L+K +A GF      +  + W WLDF ++      ++A T  F ++G + +LRT R LR
Sbjct: 1255 MLLKWVAYGFK----KYFTNAWCWLDFLIVDVSLVSLVANTLGFAEMGPIKSLRTLRALR 1310

Query: 226  ALKTISVISGLKTIVGALIQSVKKLADVMVLTVFCLSVFALIGLQLFMGNLRHKCVRNFT 285
             L+ +S   G++ +V AL+ ++  + +V+++ +    +F+++G+ LF G    +C+    
Sbjct: 1311 PLRALSRFEGMRVVVNALVGAIPSIMNVLLVCLIFWLIFSIMGVNLFAGKF-GRCI---- 1365

Query: 286  ALNGTNGSVEADGLVWESLDLYLSDPENYLLKNGTSDVLLCGNSSDAGTCPEGYRCLKAG 345
              N T G +                P NY + N  S    C + +  G   E Y   K  
Sbjct: 1366 --NQTEGDL----------------PLNYTIVNNKSQ---CESLNMTG---ELYWT-KVK 1400

Query: 346  ENPDHGYTSFDSFAWAFLALFRLMTQDCWERLYQQTLRSAG---------KIYM-IFFML 395
             N       FD+    +LAL ++ T   W  +    + S G          +YM I+F++
Sbjct: 1401 VN-------FDNVGAGYLALLQVATFKGWMDIMYAAVDSRGYEEQPQWEYNLYMYIYFVI 1453

Query: 396  VIFLGSFYLVNLILAVVAMAYEEQNQATIAE---TEEKEKRFQEAMEML 441
             I  GSF+ +NL + V+   + +Q +    +     E++K++  AM+ L
Sbjct: 1454 FIIFGSFFTLNLFIGVIIDNFNQQKKKLGGQDIFMTEEQKKYYNAMKKL 1502


 Score = 64.7 bits (156), Expect = 1e-07,   Method: Compositional matrix adjust.
 Identities = 47/166 (28%), Positives = 83/166 (50%), Gaps = 20/166 (12%)

Query: 122 RAAVKILVHSLF-NMLIMCTILTNCVFMAQHDPPPWTKYVEY------TFTAIYTFESLV 174
           +  VK++V   F ++ I   I+ N +FMA       +++ E        FT I+T E   
Sbjct: 707 KQGVKLVVMDPFADLTITMCIVLNTLFMALEHYNMTSEFEEMLQVGNLVFTGIFTAEMTF 766

Query: 175 KILARGFCLHAFTFLRDPWNWLDFSVIIMAYTTEFVDLG-----NVSALRTFRVLRALKT 229
           KI+A    L  + + +  WN  D  ++I++     ++LG     N+S LR+FR+LR  K 
Sbjct: 767 KIIA----LDPYYYFQQGWNIFDSIIVILS----LMELGLSRMSNLSVLRSFRLLRVFKL 818

Query: 230 ISVISGLKTIVGALIQSVKKLADVMVLTVFCLSVFALIGLQLFMGN 275
                 L T++  +  SV  L ++ ++    + +FA++G+QLF  N
Sbjct: 819 AKSWPTLNTLIKIIGNSVGALGNLTLVLAIIVFIFAVVGMQLFGKN 864


>gi148833298
          Length = 1963

 Score = 1392 bits (3604), Expect = 0.0,   Method: Compositional matrix adjust.
 Identities = 684/700 (97%), Positives = 688/700 (98%)

Query: 1   MANFLLPRGTSSFRRFTRESLAAIEKRMAEKQARGSTTLQESREGLPEEEAPRPQLDLQA 60
           MANFLLPRGTSSFRRFTRESLAAIEKRMAEKQARGSTTLQESREGLPEEEAPRPQLDLQA
Sbjct: 1   MANFLLPRGTSSFRRFTRESLAAIEKRMAEKQARGSTTLQESREGLPEEEAPRPQLDLQA 60

Query: 61  SKKLPDLYGNPPQELIGEPLEDLDPFYSTQKTFIVLNKGKTIFRFSATNALYVLSPFHPI 120
           SKKLPDLYGNPPQELIGEPLEDLDPFYSTQKTFIV NKGKTIFRFSATNALYVLSPFHPI
Sbjct: 61  SKKLPDLYGNPPQELIGEPLEDLDPFYSTQKTFIVPNKGKTIFRFSATNALYVLSPFHPI 120

Query: 121 RRAAVKILVHSLFNMLIMCTILTNCVFMAQHDPPPWTKYVEYTFTAIYTFESLVKILARG 180
           RRAAVKILVHSLFN LIMCTILTNCVFMAQHDPPPWTKYVE+TFTAIYTFESLVKILARG
Sbjct: 121 RRAAVKILVHSLFNTLIMCTILTNCVFMAQHDPPPWTKYVEHTFTAIYTFESLVKILARG 180

Query: 181 FCLHAFTFLRDPWNWLDFSVIIMAYTTEFVDLGNVSALRTFRVLRALKTISVISGLKTIV 240
            CLHAFTFLR PWNWLDFSVIIMAY +E + LGN+SALRTFRVLRALKTISVI GLKTIV
Sbjct: 181 SCLHAFTFLRGPWNWLDFSVIIMAYVSENIKLGNLSALRTFRVLRALKTISVIPGLKTIV 240

Query: 241 GALIQSVKKLADVMVLTVFCLSVFALIGLQLFMGNLRHKCVRNFTALNGTNGSVEADGLV 300
           GALIQSVKKLADVMVLTVFCLSVFALIGLQLFMGNLRHK VRNFTALNG NGSVEADGLV
Sbjct: 241 GALIQSVKKLADVMVLTVFCLSVFALIGLQLFMGNLRHKRVRNFTALNGINGSVEADGLV 300

Query: 301 WESLDLYLSDPENYLLKNGTSDVLLCGNSSDAGTCPEGYRCLKAGENPDHGYTSFDSFAW 360
           WESLDLYLSDPENYLLKNGTSDVLLCGNSSDAGTC EGYRCLKAGENPDHGYTSFDSFAW
Sbjct: 301 WESLDLYLSDPENYLLKNGTSDVLLCGNSSDAGTCLEGYRCLKAGENPDHGYTSFDSFAW 360

Query: 361 AFLALFRLMTQDCWERLYQQTLRSAGKIYMIFFMLVIFLGSFYLVNLILAVVAMAYEEQN 420
           AFLALFRLMTQDCWERLYQQTLRSAGKIYMIFFMLVIFLGSFYLVNLILAVVAMAYEEQN
Sbjct: 361 AFLALFRLMTQDCWERLYQQTLRSAGKIYMIFFMLVIFLGSFYLVNLILAVVAMAYEEQN 420

Query: 421 QATIAETEEKEKRFQEAMEMLKKEHEALTIRGVDTVSRSSLEMSPLAPVNSHERRSKRRK 480
           QATIAETEEKEKRFQEAMEMLKKEHEALTIRG DTVSRSSLEMSPLAPVNSHERRSKRRK
Sbjct: 421 QATIAETEEKEKRFQEAMEMLKKEHEALTIRGADTVSRSSLEMSPLAPVNSHERRSKRRK 480

Query: 481 RMSSGTEECGEDRLPKSDSEDGPRAMNHLSLTRGLSRTSMKPRSSRGSIFTFRRRDLGSE 540
           RMSSGTEECGEDRLPKSDSEDGPRAMNHLSLTRGLSRTSMKPRSSRGSIFTFRRRDLGSE
Sbjct: 481 RMSSGTEECGEDRLPKSDSEDGPRAMNHLSLTRGLSRTSMKPRSSRGSIFTFRRRDLGSE 540

Query: 541 ADFADDENSTAGESESHHTSLLVPWPLRRTSAQGQPSPGTSAPGHALHGKKNSTVDCNGV 600
           ADFADDENSTAGESESHHTSLLVPWPLRRTSAQGQPSPGTSAPGHALHGKKNSTVDCNGV
Sbjct: 541 ADFADDENSTAGESESHHTSLLVPWPLRRTSAQGQPSPGTSAPGHALHGKKNSTVDCNGV 600

Query: 601 VSLLGAGDPEATSPGSHLLRPVMLEHPPDTTTPSEEPGGPQMLTSQAPCVDGFEEPGARQ 660
           VSLLGAGDPEATSPGSHLLRPVMLEHPPDTTTPSEEPGGPQMLTSQAPCVDGFEEPGARQ
Sbjct: 601 VSLLGAGDPEATSPGSHLLRPVMLEHPPDTTTPSEEPGGPQMLTSQAPCVDGFEEPGARQ 660

Query: 661 RALSAVSVLTSALEELEESRHKCPPCWNRLAQRYLIWECC 700
           RALSAVSVLTSALEELEESRHKCPPCWNRLAQRYLIWECC
Sbjct: 661 RALSAVSVLTSALEELEESRHKCPPCWNRLAQRYLIWECC 700


 Score =  105 bits (261), Expect = 9e-20,   Method: Compositional matrix adjust.
 Identities = 87/349 (24%), Positives = 159/349 (45%), Gaps = 68/349 (19%)

Query: 120  IRRAAVKILVHSLFNMLIMCTILTNCVFMAQHDP--------PPWTKYVEYTFTAIYTFE 171
            +R+    I+ HS F   I+  IL +   +A  D             +Y +  FT ++  E
Sbjct: 1140 LRKTCYHIVEHSWFETFIIFMILLSSGALAFEDIYLEERKTIKVLLEYADKMFTYVFVLE 1199

Query: 172  SLVKILARGFCLHAFTFLRDPWNWLDFSVI------IMAYTTEFVDLGNVSALRTFRVLR 225
             L+K +A GF      +  + W WLDF ++      ++A T  F ++G + +LRT R LR
Sbjct: 1200 MLLKWVAYGFK----KYFTNAWCWLDFLIVDVSLVSLVANTLGFAEMGPIKSLRTLRALR 1255

Query: 226  ALKTISVISGLKTIVGALIQSVKKLADVMVLTVFCLSVFALIGLQLFMGNLRHKCVRNFT 285
             L+ +S   G++ +V AL+ ++  + +V+++ +    +F+++G+ LF G    +C+    
Sbjct: 1256 PLRALSRFEGMRVVVNALVGAIPSIMNVLLVCLIFWLIFSIMGVNLFAGKF-GRCI---- 1310

Query: 286  ALNGTNGSVEADGLVWESLDLYLSDPENYLLKNGTSDVLLCGNSSDAGTCPEGYRCLKAG 345
              N T G +                P NY + N  S+   C + +  G   E Y   K  
Sbjct: 1311 --NQTEGDL----------------PLNYTIVNNKSE---CESFNVTG---ELYWT-KVK 1345

Query: 346  ENPDHGYTSFDSFAWAFLALFRLMTQDCW---------ERLYQQTLRSAGKIYM-IFFML 395
             N       FD+    +LAL ++ T   W          R Y++  +    +YM I+F++
Sbjct: 1346 VN-------FDNVGAGYLALLQVATFKGWMDIMYAAVDSRGYEEQPQWEDNLYMYIYFVV 1398

Query: 396  VIFLGSFYLVNLILAVVAMAYEEQNQATIAE---TEEKEKRFQEAMEML 441
             I  GSF+ +NL + V+   + +Q +    +     E++K++  AM+ L
Sbjct: 1399 FIIFGSFFTLNLFIGVIIDNFNQQKKKLGGQDIFMTEEQKKYYNAMKKL 1447


 Score = 62.4 bits (150), Expect = 8e-07,   Method: Compositional matrix adjust.
 Identities = 44/167 (26%), Positives = 82/167 (49%), Gaps = 19/167 (11%)

Query: 120 IRRAAVKILVHSLFNMLIMCTILTNCVFMAQHDPPPWTKYVEY------TFTAIYTFESL 173
           I++    +++    ++ I   I+ N +FMA       +++ E        FT I+T E  
Sbjct: 706 IKQGVKLVVMDPXTDLTITXCIVLNTLFMALEHYNMTSEFEEMLQVGNLVFTGIFTAEMT 765

Query: 174 VKILARGFCLHAFTFLRDPWNWLDFSVIIMAYTTEFVDLG-----NVSALRTFRVLRALK 228
            KI+A    L  + + +  WN  D  ++I++     ++LG     N+S LR+FR+LR  K
Sbjct: 766 FKIIA----LDPYYYFQQGWNIFDSIIVILS----LMELGLSRMSNLSVLRSFRLLRVFK 817

Query: 229 TISVISGLKTIVGALIQSVKKLADVMVLTVFCLSVFALIGLQLFMGN 275
                  L T++  +  SV  L ++ ++    + +FA++G+QLF  N
Sbjct: 818 LAKSWPTLNTLIKIIGNSVGALGNLTLVLAIIVFIFAVVGMQLFGKN 864


>gi148833296
          Length = 2016

 Score = 1392 bits (3602), Expect = 0.0,   Method: Compositional matrix adjust.
 Identities = 684/700 (97%), Positives = 688/700 (98%)

Query: 1   MANFLLPRGTSSFRRFTRESLAAIEKRMAEKQARGSTTLQESREGLPEEEAPRPQLDLQA 60
           MANFLLPRGTSSFRRFTRESLAAIEKRMAEKQARGSTTLQESREGLPEEEAPRPQLDLQA
Sbjct: 1   MANFLLPRGTSSFRRFTRESLAAIEKRMAEKQARGSTTLQESREGLPEEEAPRPQLDLQA 60

Query: 61  SKKLPDLYGNPPQELIGEPLEDLDPFYSTQKTFIVLNKGKTIFRFSATNALYVLSPFHPI 120
           SKKLPDLYGNPPQELIGEPLEDLDPFYSTQKTFIV NKGKTIFRFSATNALYVLSPFHPI
Sbjct: 61  SKKLPDLYGNPPQELIGEPLEDLDPFYSTQKTFIVPNKGKTIFRFSATNALYVLSPFHPI 120

Query: 121 RRAAVKILVHSLFNMLIMCTILTNCVFMAQHDPPPWTKYVEYTFTAIYTFESLVKILARG 180
           RRAAVKILVHSLFN LIMCTILTNCVFMAQHDPPPWTKYVE+TFTAIYTFESLVKILARG
Sbjct: 121 RRAAVKILVHSLFNTLIMCTILTNCVFMAQHDPPPWTKYVEHTFTAIYTFESLVKILARG 180

Query: 181 FCLHAFTFLRDPWNWLDFSVIIMAYTTEFVDLGNVSALRTFRVLRALKTISVISGLKTIV 240
            CLHAFTFLR PWNWLDFSVIIMAY +E + LGN+SALRTFRVLRALKTISVI GLKTIV
Sbjct: 181 SCLHAFTFLRGPWNWLDFSVIIMAYVSENIKLGNLSALRTFRVLRALKTISVIPGLKTIV 240

Query: 241 GALIQSVKKLADVMVLTVFCLSVFALIGLQLFMGNLRHKCVRNFTALNGTNGSVEADGLV 300
           GALIQSVKKLADVMVLTVFCLSVFALIGLQLFMGNLRHK VRNFTALNG NGSVEADGLV
Sbjct: 241 GALIQSVKKLADVMVLTVFCLSVFALIGLQLFMGNLRHKRVRNFTALNGINGSVEADGLV 300

Query: 301 WESLDLYLSDPENYLLKNGTSDVLLCGNSSDAGTCPEGYRCLKAGENPDHGYTSFDSFAW 360
           WESLDLYLSDPENYLLKNGTSDVLLCGNSSDAGTC EGYRCLKAGENPDHGYTSFDSFAW
Sbjct: 301 WESLDLYLSDPENYLLKNGTSDVLLCGNSSDAGTCLEGYRCLKAGENPDHGYTSFDSFAW 360

Query: 361 AFLALFRLMTQDCWERLYQQTLRSAGKIYMIFFMLVIFLGSFYLVNLILAVVAMAYEEQN 420
           AFLALFRLMTQDCWERLYQQTLRSAGKIYMIFFMLVIFLGSFYLVNLILAVVAMAYEEQN
Sbjct: 361 AFLALFRLMTQDCWERLYQQTLRSAGKIYMIFFMLVIFLGSFYLVNLILAVVAMAYEEQN 420

Query: 421 QATIAETEEKEKRFQEAMEMLKKEHEALTIRGVDTVSRSSLEMSPLAPVNSHERRSKRRK 480
           QATIAETEEKEKRFQEAMEMLKKEHEALTIRG DTVSRSSLEMSPLAPVNSHERRSKRRK
Sbjct: 421 QATIAETEEKEKRFQEAMEMLKKEHEALTIRGADTVSRSSLEMSPLAPVNSHERRSKRRK 480

Query: 481 RMSSGTEECGEDRLPKSDSEDGPRAMNHLSLTRGLSRTSMKPRSSRGSIFTFRRRDLGSE 540
           RMSSGTEECGEDRLPKSDSEDGPRAMNHLSLTRGLSRTSMKPRSSRGSIFTFRRRDLGSE
Sbjct: 481 RMSSGTEECGEDRLPKSDSEDGPRAMNHLSLTRGLSRTSMKPRSSRGSIFTFRRRDLGSE 540

Query: 541 ADFADDENSTAGESESHHTSLLVPWPLRRTSAQGQPSPGTSAPGHALHGKKNSTVDCNGV 600
           ADFADDENSTAGESESHHTSLLVPWPLRRTSAQGQPSPGTSAPGHALHGKKNSTVDCNGV
Sbjct: 541 ADFADDENSTAGESESHHTSLLVPWPLRRTSAQGQPSPGTSAPGHALHGKKNSTVDCNGV 600

Query: 601 VSLLGAGDPEATSPGSHLLRPVMLEHPPDTTTPSEEPGGPQMLTSQAPCVDGFEEPGARQ 660
           VSLLGAGDPEATSPGSHLLRPVMLEHPPDTTTPSEEPGGPQMLTSQAPCVDGFEEPGARQ
Sbjct: 601 VSLLGAGDPEATSPGSHLLRPVMLEHPPDTTTPSEEPGGPQMLTSQAPCVDGFEEPGARQ 660

Query: 661 RALSAVSVLTSALEELEESRHKCPPCWNRLAQRYLIWECC 700
           RALSAVSVLTSALEELEESRHKCPPCWNRLAQRYLIWECC
Sbjct: 661 RALSAVSVLTSALEELEESRHKCPPCWNRLAQRYLIWECC 700


 Score =  105 bits (262), Expect = 7e-20,   Method: Compositional matrix adjust.
 Identities = 87/349 (24%), Positives = 159/349 (45%), Gaps = 68/349 (19%)

Query: 120  IRRAAVKILVHSLFNMLIMCTILTNCVFMAQHDP--------PPWTKYVEYTFTAIYTFE 171
            +R+    I+ HS F   I+  IL +   +A  D             +Y +  FT ++  E
Sbjct: 1193 LRKTCYHIVEHSWFETFIIFMILLSSGALAFEDIYLEERKTIKVLLEYADKMFTYVFVLE 1252

Query: 172  SLVKILARGFCLHAFTFLRDPWNWLDFSVI------IMAYTTEFVDLGNVSALRTFRVLR 225
             L+K +A GF      +  + W WLDF ++      ++A T  F ++G + +LRT R LR
Sbjct: 1253 MLLKWVAYGFK----KYFTNAWCWLDFLIVDVSLVSLVANTLGFAEMGPIKSLRTLRALR 1308

Query: 226  ALKTISVISGLKTIVGALIQSVKKLADVMVLTVFCLSVFALIGLQLFMGNLRHKCVRNFT 285
             L+ +S   G++ +V AL+ ++  + +V+++ +    +F+++G+ LF G    +C+    
Sbjct: 1309 PLRALSRFEGMRVVVNALVGAIPSIMNVLLVCLIFWLIFSIMGVNLFAGKF-GRCI---- 1363

Query: 286  ALNGTNGSVEADGLVWESLDLYLSDPENYLLKNGTSDVLLCGNSSDAGTCPEGYRCLKAG 345
              N T G +                P NY + N  S+   C + +  G   E Y   K  
Sbjct: 1364 --NQTEGDL----------------PLNYTIVNNKSE---CESFNVTG---ELYWT-KVK 1398

Query: 346  ENPDHGYTSFDSFAWAFLALFRLMTQDCW---------ERLYQQTLRSAGKIYM-IFFML 395
             N       FD+    +LAL ++ T   W          R Y++  +    +YM I+F++
Sbjct: 1399 VN-------FDNVGAGYLALLQVATFKGWMDIMYAAVDSRGYEEQPQWEDNLYMYIYFVV 1451

Query: 396  VIFLGSFYLVNLILAVVAMAYEEQNQATIAE---TEEKEKRFQEAMEML 441
             I  GSF+ +NL + V+   + +Q +    +     E++K++  AM+ L
Sbjct: 1452 FIIFGSFFTLNLFIGVIIDNFNQQKKKLGGQDIFMTEEQKKYYNAMKKL 1500


 Score = 62.8 bits (151), Expect = 6e-07,   Method: Compositional matrix adjust.
 Identities = 44/167 (26%), Positives = 82/167 (49%), Gaps = 19/167 (11%)

Query: 120 IRRAAVKILVHSLFNMLIMCTILTNCVFMAQHDPPPWTKYVEY------TFTAIYTFESL 173
           I++    +++    ++ I   I+ N +FMA       +++ E        FT I+T E  
Sbjct: 706 IKQGVKLVVMDPXTDLTITXCIVLNTLFMALEHYNMTSEFEEMLQVGNLVFTGIFTAEMT 765

Query: 174 VKILARGFCLHAFTFLRDPWNWLDFSVIIMAYTTEFVDLG-----NVSALRTFRVLRALK 228
            KI+A    L  + + +  WN  D  ++I++     ++LG     N+S LR+FR+LR  K
Sbjct: 766 FKIIA----LDPYYYFQQGWNIFDSIIVILS----LMELGLSRMSNLSVLRSFRLLRVFK 817

Query: 229 TISVISGLKTIVGALIQSVKKLADVMVLTVFCLSVFALIGLQLFMGN 275
                  L T++  +  SV  L ++ ++    + +FA++G+QLF  N
Sbjct: 818 LAKSWPTLNTLIKIIGNSVGALGNLTLVLAIIVFIFAVVGMQLFGKN 864


>gi148888460
          Length = 1998

 Score = 1387 bits (3589), Expect = 0.0,   Method: Compositional matrix adjust.
 Identities = 682/700 (97%), Positives = 689/700 (98%)

Query: 1   MANFLLPRGTSSFRRFTRESLAAIEKRMAEKQARGSTTLQESREGLPEEEAPRPQLDLQA 60
           MANFLLPRGTSSFRRFTRESLAAIEKRMAEKQARGSTTLQESREGLPEEEAPRPQLDLQA
Sbjct: 1   MANFLLPRGTSSFRRFTRESLAAIEKRMAEKQARGSTTLQESREGLPEEEAPRPQLDLQA 60

Query: 61  SKKLPDLYGNPPQELIGEPLEDLDPFYSTQKTFIVLNKGKTIFRFSATNALYVLSPFHPI 120
           SKKLPDLYGNPPQELIGEPLEDLDPFYSTQ+TFIV NKGKTIFRFSATNALYVLSPFHPI
Sbjct: 61  SKKLPDLYGNPPQELIGEPLEDLDPFYSTQRTFIVPNKGKTIFRFSATNALYVLSPFHPI 120

Query: 121 RRAAVKILVHSLFNMLIMCTILTNCVFMAQHDPPPWTKYVEYTFTAIYTFESLVKILARG 180
           RRAAVKILVHSLFNMLIMCTILTNCVFMAQHDPPPWTKYVE+TFTAIYTFESLVKILARG
Sbjct: 121 RRAAVKILVHSLFNMLIMCTILTNCVFMAQHDPPPWTKYVEHTFTAIYTFESLVKILARG 180

Query: 181 FCLHAFTFLRDPWNWLDFSVIIMAYTTEFVDLGNVSALRTFRVLRALKTISVISGLKTIV 240
            CLHAFTFLR PWNW DFSVIIMAY +E + LGN+SALRTFRVLRALKTISVI GLKTIV
Sbjct: 181 SCLHAFTFLRGPWNWPDFSVIIMAYVSENIKLGNLSALRTFRVLRALKTISVIPGLKTIV 240

Query: 241 GALIQSVKKLADVMVLTVFCLSVFALIGLQLFMGNLRHKCVRNFTALNGTNGSVEADGLV 300
           GALIQSVKKLADVMVLTVFCLSVFALIGLQLFMGNLRHK VRNFTALNG NGSVEADGLV
Sbjct: 241 GALIQSVKKLADVMVLTVFCLSVFALIGLQLFMGNLRHKRVRNFTALNGINGSVEADGLV 300

Query: 301 WESLDLYLSDPENYLLKNGTSDVLLCGNSSDAGTCPEGYRCLKAGENPDHGYTSFDSFAW 360
           WESLDLYLSDPENYLLKNGTSDVLLCGNSSDAGTC EGYRCLKAGENPDHGYTSFDSFAW
Sbjct: 301 WESLDLYLSDPENYLLKNGTSDVLLCGNSSDAGTCLEGYRCLKAGENPDHGYTSFDSFAW 360

Query: 361 AFLALFRLMTQDCWERLYQQTLRSAGKIYMIFFMLVIFLGSFYLVNLILAVVAMAYEEQN 420
           AFLALFRLMTQDCWERLYQQTLRSAGKIYMIFFMLVIFLGSFYLVNLILAVVAMAYEEQN
Sbjct: 361 AFLALFRLMTQDCWERLYQQTLRSAGKIYMIFFMLVIFLGSFYLVNLILAVVAMAYEEQN 420

Query: 421 QATIAETEEKEKRFQEAMEMLKKEHEALTIRGVDTVSRSSLEMSPLAPVNSHERRSKRRK 480
           QATIAETEEKEKRFQEAMEMLKKEHEALTIRGVDTVSRSSLEMSPLAPVNSHERRSKRRK
Sbjct: 421 QATIAETEEKEKRFQEAMEMLKKEHEALTIRGVDTVSRSSLEMSPLAPVNSHERRSKRRK 480

Query: 481 RMSSGTEECGEDRLPKSDSEDGPRAMNHLSLTRGLSRTSMKPRSSRGSIFTFRRRDLGSE 540
           RMSSGTEECGEDRLPKSDSEDGPRAMNHLSLTRGL+RTSMKPRSSRGSIFTFRRRDLGSE
Sbjct: 481 RMSSGTEECGEDRLPKSDSEDGPRAMNHLSLTRGLNRTSMKPRSSRGSIFTFRRRDLGSE 540

Query: 541 ADFADDENSTAGESESHHTSLLVPWPLRRTSAQGQPSPGTSAPGHALHGKKNSTVDCNGV 600
           ADFADDENSTAGESESHHTSLLVPWPLRRTSAQGQPSPGTSAPGHALHGKKNSTVDCNGV
Sbjct: 541 ADFADDENSTAGESESHHTSLLVPWPLRRTSAQGQPSPGTSAPGHALHGKKNSTVDCNGV 600

Query: 601 VSLLGAGDPEATSPGSHLLRPVMLEHPPDTTTPSEEPGGPQMLTSQAPCVDGFEEPGARQ 660
           VSLLGAG+PEATSPGSHLLRPVMLEHPPDTTTPSEEPGGPQMLTSQAPCVDGFEEPGARQ
Sbjct: 601 VSLLGAGNPEATSPGSHLLRPVMLEHPPDTTTPSEEPGGPQMLTSQAPCVDGFEEPGARQ 660

Query: 661 RALSAVSVLTSALEELEESRHKCPPCWNRLAQRYLIWECC 700
           RALSAVSVLTSALEELEESRHKCPPCWNRLAQRYLIWECC
Sbjct: 661 RALSAVSVLTSALEELEESRHKCPPCWNRLAQRYLIWECC 700


 Score = 99.4 bits (246), Expect = 5e-18,   Method: Compositional matrix adjust.
 Identities = 84/340 (24%), Positives = 154/340 (45%), Gaps = 68/340 (20%)

Query: 120  IRRAAVKILVHSLFNMLIMCTILTNCVFMAQHDP--------PPWTKYVEYTFTAIYTFE 171
            +R+    I+ HS F   I+  IL +   +A  D             +Y +  FT ++  E
Sbjct: 1194 LRKTCYHIVEHSWFETFIIFMILLSSGALAFEDIYLEERKTIKVLLEYADKMFTYVFVLE 1253

Query: 172  SLVKILARGFCLHAFTFLRDPWNWLDFSVI------IMAYTTEFVDLGNVSALRTFRVLR 225
             L+K +A GF      +  + W WLDF ++      ++A T  F ++G + +LRT R LR
Sbjct: 1254 MLLKWVAYGFK----KYFTNAWCWLDFLIVDVSLVSLVANTLGFAEMGPIKSLRTLRALR 1309

Query: 226  ALKTISVISGLKTIVGALIQSVKKLADVMVLTVFCLSVFALIGLQLFMGNLRHKCVRNFT 285
             L+ +S   G++ +V AL+ ++  + +V+++      +F+++G+ LF G    +C+    
Sbjct: 1310 PLRALSRFEGMRVVVNALVGAIPSIMNVLLVCHIFWLIFSIMGVNLFAGKF-GRCI---- 1364

Query: 286  ALNGTNGSVEADGLVWESLDLYLSDPENYLLKNGTSDVLLCGNSSDAGTCPEGYRCLKAG 345
              N T G +                P NY + N  S    C + +  G   E Y   K  
Sbjct: 1365 --NQTEGDL----------------PLNYTIVNNKSQ---CESLNLTG---ELYWT-KVK 1399

Query: 346  ENPDHGYTSFDSFAWAFLALFRLMTQDCWERLYQQTLRSAGKIYM-IFFMLVIFLGSFYL 404
             N       FD+    +LAL          ++Y++  +    +YM I+F++ I  GSF+ 
Sbjct: 1400 VN-------FDNVGAGYLALL---------QVYEEQPQWEYNLYMYIYFVIFIIFGSFFT 1443

Query: 405  VNLILAVVAMAYEEQNQATIAE---TEEKEKRFQEAMEML 441
            +NL + V+   + +Q +    +     E++K++  AM+ L
Sbjct: 1444 LNLFIGVIIDNFNQQKKKLGGQDIFMTEEQKKYYNAMKKL 1483


 Score = 65.1 bits (157), Expect = 1e-07,   Method: Compositional matrix adjust.
 Identities = 48/167 (28%), Positives = 83/167 (49%), Gaps = 22/167 (13%)

Query: 122 RAAVKILVHSLFN--MLIMCTILTNCVFMAQHDPPPWTKYVEY------TFTAIYTFESL 173
           +  VK++V   F    + MC +L N +FMA       +++ E        FT I+T E  
Sbjct: 707 KQGVKLVVMDPFTDLTITMCIVL-NTLFMALEHYNMTSEFEEMLQVGNLVFTGIFTAEMT 765

Query: 174 VKILARGFCLHAFTFLRDPWNWLDFSVIIMAYTTEFVDLG-----NVSALRTFRVLRALK 228
            KI+A    L  + + +  WN  D  ++I++     ++LG     N+S LR+FR+LR  K
Sbjct: 766 FKIIA----LDPYYYFQQGWNIFDSIIVILS----LMELGLSRMSNLSVLRSFRLLRVFK 817

Query: 229 TISVISGLKTIVGALIQSVKKLADVMVLTVFCLSVFALIGLQLFMGN 275
                  L T++  +  SV  L ++ ++    + +FA++G+QLF  N
Sbjct: 818 LAKSWPTLNTLIKIIGNSVGALGNLTLVLAIIVFIFAVVGMQLFGKN 864


>gi148888458
          Length = 2016

 Score = 1386 bits (3588), Expect = 0.0,   Method: Compositional matrix adjust.
 Identities = 682/700 (97%), Positives = 689/700 (98%)

Query: 1   MANFLLPRGTSSFRRFTRESLAAIEKRMAEKQARGSTTLQESREGLPEEEAPRPQLDLQA 60
           MANFLLPRGTSSFRRFTRESLAAIEKRMAEKQARGSTTLQESREGLPEEEAPRPQLDLQA
Sbjct: 1   MANFLLPRGTSSFRRFTRESLAAIEKRMAEKQARGSTTLQESREGLPEEEAPRPQLDLQA 60

Query: 61  SKKLPDLYGNPPQELIGEPLEDLDPFYSTQKTFIVLNKGKTIFRFSATNALYVLSPFHPI 120
           SKKLPDLYGNPPQELIGEPLEDLDPFYSTQ+TFIV NKGKTIFRFSATNALYVLSPFHPI
Sbjct: 61  SKKLPDLYGNPPQELIGEPLEDLDPFYSTQRTFIVPNKGKTIFRFSATNALYVLSPFHPI 120

Query: 121 RRAAVKILVHSLFNMLIMCTILTNCVFMAQHDPPPWTKYVEYTFTAIYTFESLVKILARG 180
           RRAAVKILVHSLFNMLIMCTILTNCVFMAQHDPPPWTKYVE+TFTAIYTFESLVKILARG
Sbjct: 121 RRAAVKILVHSLFNMLIMCTILTNCVFMAQHDPPPWTKYVEHTFTAIYTFESLVKILARG 180

Query: 181 FCLHAFTFLRDPWNWLDFSVIIMAYTTEFVDLGNVSALRTFRVLRALKTISVISGLKTIV 240
            CLHAFTFLR PWNW DFSVIIMAY +E + LGN+SALRTFRVLRALKTISVI GLKTIV
Sbjct: 181 SCLHAFTFLRGPWNWPDFSVIIMAYVSENIKLGNLSALRTFRVLRALKTISVIPGLKTIV 240

Query: 241 GALIQSVKKLADVMVLTVFCLSVFALIGLQLFMGNLRHKCVRNFTALNGTNGSVEADGLV 300
           GALIQSVKKLADVMVLTVFCLSVFALIGLQLFMGNLRHK VRNFTALNG NGSVEADGLV
Sbjct: 241 GALIQSVKKLADVMVLTVFCLSVFALIGLQLFMGNLRHKRVRNFTALNGINGSVEADGLV 300

Query: 301 WESLDLYLSDPENYLLKNGTSDVLLCGNSSDAGTCPEGYRCLKAGENPDHGYTSFDSFAW 360
           WESLDLYLSDPENYLLKNGTSDVLLCGNSSDAGTC EGYRCLKAGENPDHGYTSFDSFAW
Sbjct: 301 WESLDLYLSDPENYLLKNGTSDVLLCGNSSDAGTCLEGYRCLKAGENPDHGYTSFDSFAW 360

Query: 361 AFLALFRLMTQDCWERLYQQTLRSAGKIYMIFFMLVIFLGSFYLVNLILAVVAMAYEEQN 420
           AFLALFRLMTQDCWERLYQQTLRSAGKIYMIFFMLVIFLGSFYLVNLILAVVAMAYEEQN
Sbjct: 361 AFLALFRLMTQDCWERLYQQTLRSAGKIYMIFFMLVIFLGSFYLVNLILAVVAMAYEEQN 420

Query: 421 QATIAETEEKEKRFQEAMEMLKKEHEALTIRGVDTVSRSSLEMSPLAPVNSHERRSKRRK 480
           QATIAETEEKEKRFQEAMEMLKKEHEALTIRGVDTVSRSSLEMSPLAPVNSHERRSKRRK
Sbjct: 421 QATIAETEEKEKRFQEAMEMLKKEHEALTIRGVDTVSRSSLEMSPLAPVNSHERRSKRRK 480

Query: 481 RMSSGTEECGEDRLPKSDSEDGPRAMNHLSLTRGLSRTSMKPRSSRGSIFTFRRRDLGSE 540
           RMSSGTEECGEDRLPKSDSEDGPRAMNHLSLTRGL+RTSMKPRSSRGSIFTFRRRDLGSE
Sbjct: 481 RMSSGTEECGEDRLPKSDSEDGPRAMNHLSLTRGLNRTSMKPRSSRGSIFTFRRRDLGSE 540

Query: 541 ADFADDENSTAGESESHHTSLLVPWPLRRTSAQGQPSPGTSAPGHALHGKKNSTVDCNGV 600
           ADFADDENSTAGESESHHTSLLVPWPLRRTSAQGQPSPGTSAPGHALHGKKNSTVDCNGV
Sbjct: 541 ADFADDENSTAGESESHHTSLLVPWPLRRTSAQGQPSPGTSAPGHALHGKKNSTVDCNGV 600

Query: 601 VSLLGAGDPEATSPGSHLLRPVMLEHPPDTTTPSEEPGGPQMLTSQAPCVDGFEEPGARQ 660
           VSLLGAG+PEATSPGSHLLRPVMLEHPPDTTTPSEEPGGPQMLTSQAPCVDGFEEPGARQ
Sbjct: 601 VSLLGAGNPEATSPGSHLLRPVMLEHPPDTTTPSEEPGGPQMLTSQAPCVDGFEEPGARQ 660

Query: 661 RALSAVSVLTSALEELEESRHKCPPCWNRLAQRYLIWECC 700
           RALSAVSVLTSALEELEESRHKCPPCWNRLAQRYLIWECC
Sbjct: 661 RALSAVSVLTSALEELEESRHKCPPCWNRLAQRYLIWECC 700


 Score =  103 bits (257), Expect = 3e-19,   Method: Compositional matrix adjust.
 Identities = 87/349 (24%), Positives = 156/349 (44%), Gaps = 68/349 (19%)

Query: 120  IRRAAVKILVHSLFNMLIMCTILTNCVFMAQHDP--------PPWTKYVEYTFTAIYTFE 171
            +R+    I+ HS F   I+  IL +   +A  D             +Y +  FT ++  E
Sbjct: 1194 LRKTCYHIVEHSWFETFIIFMILLSSGALAFEDIYLEERKTIKVLLEYADKMFTYVFVLE 1253

Query: 172  SLVKILARGFCLHAFTFLRDPWNWLDFSVI------IMAYTTEFVDLGNVSALRTFRVLR 225
             L+K +A GF      +  + W WLDF ++      ++A T  F ++G + +LRT R LR
Sbjct: 1254 MLLKWVAYGFK----KYFTNAWCWLDFLIVDVSLVSLVANTLGFAEMGPIKSLRTLRALR 1309

Query: 226  ALKTISVISGLKTIVGALIQSVKKLADVMVLTVFCLSVFALIGLQLFMGNLRHKCVRNFT 285
             L+ +S   G++ +V AL+ ++  + +V+++      +F+++G+ LF G    +C+    
Sbjct: 1310 PLRALSRFEGMRVVVNALVGAIPSIMNVLLVCHIFWLIFSIMGVNLFAGKF-GRCI---- 1364

Query: 286  ALNGTNGSVEADGLVWESLDLYLSDPENYLLKNGTSDVLLCGNSSDAGTCPEGYRCLKAG 345
              N T G +                P NY + N  S    C + +  G   E Y   K  
Sbjct: 1365 --NQTEGDL----------------PLNYTIVNNKSQ---CESLNLTG---ELYWT-KVK 1399

Query: 346  ENPDHGYTSFDSFAWAFLALFRLMTQDCWERLYQQTLRSAG---------KIYM-IFFML 395
             N       FD+    +LAL ++ T   W  +    + S G          +YM I+F++
Sbjct: 1400 VN-------FDNVGAGYLALLQVATFKGWMDIMYAAVDSRGYEEQPQWEYNLYMYIYFVI 1452

Query: 396  VIFLGSFYLVNLILAVVAMAYEEQNQATIAE---TEEKEKRFQEAMEML 441
             I  GSF+ +NL + V+   + +Q +    +     E++K++  AM+ L
Sbjct: 1453 FIIFGSFFTLNLFIGVIIDNFNQQKKKLGGQDIFMTEEQKKYYNAMKKL 1501


 Score = 65.1 bits (157), Expect = 1e-07,   Method: Compositional matrix adjust.
 Identities = 48/167 (28%), Positives = 83/167 (49%), Gaps = 22/167 (13%)

Query: 122 RAAVKILVHSLFN--MLIMCTILTNCVFMAQHDPPPWTKYVEY------TFTAIYTFESL 173
           +  VK++V   F    + MC +L N +FMA       +++ E        FT I+T E  
Sbjct: 707 KQGVKLVVMDPFTDLTITMCIVL-NTLFMALEHYNMTSEFEEMLQVGNLVFTGIFTAEMT 765

Query: 174 VKILARGFCLHAFTFLRDPWNWLDFSVIIMAYTTEFVDLG-----NVSALRTFRVLRALK 228
            KI+A    L  + + +  WN  D  ++I++     ++LG     N+S LR+FR+LR  K
Sbjct: 766 FKIIA----LDPYYYFQQGWNIFDSIIVILS----LMELGLSRMSNLSVLRSFRLLRVFK 817

Query: 229 TISVISGLKTIVGALIQSVKKLADVMVLTVFCLSVFALIGLQLFMGN 275
                  L T++  +  SV  L ++ ++    + +FA++G+QLF  N
Sbjct: 818 LAKSWPTLNTLIKIIGNSVGALGNLTLVLAIIVFIFAVVGMQLFGKN 864


>gi296228386
          Length = 2015

 Score = 1368 bits (3541), Expect = 0.0,   Method: Compositional matrix adjust.
 Identities = 670/700 (95%), Positives = 682/700 (97%)

Query: 1   MANFLLPRGTSSFRRFTRESLAAIEKRMAEKQARGSTTLQESREGLPEEEAPRPQLDLQA 60
           MAN LLPRGTSSFRRFTRESLAAIEKRMAEKQAR S   QESREGLPEEEAPRPQLDLQA
Sbjct: 1   MANLLLPRGTSSFRRFTRESLAAIEKRMAEKQARSSAASQESREGLPEEEAPRPQLDLQA 60

Query: 61  SKKLPDLYGNPPQELIGEPLEDLDPFYSTQKTFIVLNKGKTIFRFSATNALYVLSPFHPI 120
           SKKLPDLYGNPP+ELIGEPLEDLDPFYSTQKTFIVLNKGKTIFRFSATNALY+LSPFHPI
Sbjct: 61  SKKLPDLYGNPPRELIGEPLEDLDPFYSTQKTFIVLNKGKTIFRFSATNALYILSPFHPI 120

Query: 121 RRAAVKILVHSLFNMLIMCTILTNCVFMAQHDPPPWTKYVEYTFTAIYTFESLVKILARG 180
           RRAAVKILVHSLF+MLIMCTILTNCVFMAQHDPPPWTKYVEYTFTAIYTFESLVKILARG
Sbjct: 121 RRAAVKILVHSLFSMLIMCTILTNCVFMAQHDPPPWTKYVEYTFTAIYTFESLVKILARG 180

Query: 181 FCLHAFTFLRDPWNWLDFSVIIMAYTTEFVDLGNVSALRTFRVLRALKTISVISGLKTIV 240
           FCLHAFTFLRDPWNWLDFSVI+MAYTTEFVDLGNVSALRTFRVLRALKTISVISGLKTIV
Sbjct: 181 FCLHAFTFLRDPWNWLDFSVIVMAYTTEFVDLGNVSALRTFRVLRALKTISVISGLKTIV 240

Query: 241 GALIQSVKKLADVMVLTVFCLSVFALIGLQLFMGNLRHKCVRNFTALNGTNGSVEADGLV 300
           GALIQSVKKLADVMVLTVFCLSVFALIGLQLFMGNLRHKCVRNFTALNGTNGSVEADG V
Sbjct: 241 GALIQSVKKLADVMVLTVFCLSVFALIGLQLFMGNLRHKCVRNFTALNGTNGSVEADGSV 300

Query: 301 WESLDLYLSDPENYLLKNGTSDVLLCGNSSDAGTCPEGYRCLKAGENPDHGYTSFDSFAW 360
           WESLDLYLSDPENYLLKNGTSDVLLCGNSSDAGTCPEGYRCLKAGENPDHGYTSFDSFAW
Sbjct: 301 WESLDLYLSDPENYLLKNGTSDVLLCGNSSDAGTCPEGYRCLKAGENPDHGYTSFDSFAW 360

Query: 361 AFLALFRLMTQDCWERLYQQTLRSAGKIYMIFFMLVIFLGSFYLVNLILAVVAMAYEEQN 420
           AFLALFRLMTQDCWERLYQQTLRSAGKIYMIFFMLVIFLGSFYLVNLILAVVAMAYEEQN
Sbjct: 361 AFLALFRLMTQDCWERLYQQTLRSAGKIYMIFFMLVIFLGSFYLVNLILAVVAMAYEEQN 420

Query: 421 QATIAETEEKEKRFQEAMEMLKKEHEALTIRGVDTVSRSSLEMSPLAPVNSHERRSKRRK 480
           QATIAETEEKEKRFQEAMEMLKKEHEALTIRGVDTVSRSSLEMSPLAPV  HERRSKRRK
Sbjct: 421 QATIAETEEKEKRFQEAMEMLKKEHEALTIRGVDTVSRSSLEMSPLAPVTIHERRSKRRK 480

Query: 481 RMSSGTEECGEDRLPKSDSEDGPRAMNHLSLTRGLSRTSMKPRSSRGSIFTFRRRDLGSE 540
           RMSSGTEECGEDRLPKSDSEDGPRA+N LSLT GLSRTSMKPRSSRGSIFTFRRRDLGSE
Sbjct: 481 RMSSGTEECGEDRLPKSDSEDGPRAVNRLSLTHGLSRTSMKPRSSRGSIFTFRRRDLGSE 540

Query: 541 ADFADDENSTAGESESHHTSLLVPWPLRRTSAQGQPSPGTSAPGHALHGKKNSTVDCNGV 600
            DFADDENSTAGESESHHTSLLVPWPLRRT AQGQP+ GT+APGHAL+GKKNSTVDCNGV
Sbjct: 541 TDFADDENSTAGESESHHTSLLVPWPLRRTGAQGQPNIGTAAPGHALNGKKNSTVDCNGV 600

Query: 601 VSLLGAGDPEATSPGSHLLRPVMLEHPPDTTTPSEEPGGPQMLTSQAPCVDGFEEPGARQ 660
           VSL+GAGDPEATSPGSHLLRPVMLEHP DTTTPSEEPGGP+MLT QAPCVDGFEEP ARQ
Sbjct: 601 VSLVGAGDPEATSPGSHLLRPVMLEHPLDTTTPSEEPGGPRMLTPQAPCVDGFEEPEARQ 660

Query: 661 RALSAVSVLTSALEELEESRHKCPPCWNRLAQRYLIWECC 700
           RALSAVSVLTSALEELEES+ KCPPCWNR AQR+LIWECC
Sbjct: 661 RALSAVSVLTSALEELEESQRKCPPCWNRFAQRFLIWECC 700


 Score =  105 bits (262), Expect = 8e-20,   Method: Compositional matrix adjust.
 Identities = 87/349 (24%), Positives = 158/349 (45%), Gaps = 68/349 (19%)

Query: 120  IRRAAVKILVHSLFNMLIMCTILTNCVFMAQHDP--------PPWTKYVEYTFTAIYTFE 171
            +R+   +I+ HS F   I+  IL +   +A  D             +Y +  FT ++  E
Sbjct: 1193 LRKTCYRIVEHSWFETFIIFMILLSSGALAFEDIYLEERKTIKVLLEYADKMFTYVFVLE 1252

Query: 172  SLVKILARGFCLHAFTFLRDPWNWLDFSVI------IMAYTTEFVDLGNVSALRTFRVLR 225
             L+K +A GF      +  + W WLDF ++      ++A T  F ++G + +LRT R LR
Sbjct: 1253 MLLKWVAYGFK----KYFTNAWCWLDFLIVDVSLVSLVANTLGFAEMGPIKSLRTLRALR 1308

Query: 226  ALKTISVISGLKTIVGALIQSVKKLADVMVLTVFCLSVFALIGLQLFMGNLRHKCVRNFT 285
             L+ +S   G++ +V AL+ ++  + +V+++ +    +F+++G+ LF G    +C+    
Sbjct: 1309 PLRALSRFEGMRVVVNALVGAIPSIMNVLLVCLIFWLIFSIMGVNLFAGKF-GRCI---- 1363

Query: 286  ALNGTNGSVEADGLVWESLDLYLSDPENYLLKNGTSDVLLCGNSSDAGTCPEGYRCLKAG 345
              N T G +                P NY + N  S    C + +  G   E Y   K  
Sbjct: 1364 --NQTEGDL----------------PLNYTIVNNKSQ---CESLNMTG---ELYWT-KVK 1398

Query: 346  ENPDHGYTSFDSFAWAFLALFRLMTQDCWERLYQQTLRSAG---------KIYM-IFFML 395
             N       FD+    +LAL ++ T   W  +    + S G          +YM I+F++
Sbjct: 1399 VN-------FDNVGAGYLALLQVATFKGWMDIMYAAVDSRGYEEQPQWEYNLYMYIYFVV 1451

Query: 396  VIFLGSFYLVNLILAVVAMAYEEQNQATIAE---TEEKEKRFQEAMEML 441
             I  GSF+ +NL + V+   + +Q +    +     E++K++  AM+ L
Sbjct: 1452 FIIFGSFFTLNLFIGVIIDNFNQQKKKLGGQDIFMTEEQKKYYNAMKKL 1500


 Score = 65.1 bits (157), Expect = 1e-07,   Method: Compositional matrix adjust.
 Identities = 51/190 (26%), Positives = 91/190 (47%), Gaps = 23/190 (12%)

Query: 104 RFSATNALYVLSPFHPIRRAAVKILVHSLF-NMLIMCTILTNCVFMAQHDPPPWTKYVEY 162
           RF+    ++   P     +  VK +V   F ++ I   I+ N +FMA       +++ + 
Sbjct: 689 RFAQRFLIWECCPLWISVKQGVKFVVTDPFADLTITMCIVLNTLFMALEHYNMTSEFEDM 748

Query: 163 ------TFTAIYTFESLVKILARGFCLHAFTFLRDPWNWLDFSVIIMAYTTEFVDLG--- 213
                  FT I+T E   KI+A    L  + + +  WN  D  +++++     ++LG   
Sbjct: 749 LQVGNLVFTGIFTAEMTFKIIA----LDPYYYFQQGWNIFDSIIVVLS----LMELGLSR 800

Query: 214 --NVSALRTFRVLRALKTISVISGLKTIVGALIQSVKKLADVMVLTVFCLSVFALIGLQL 271
             N+S LR+FR+LR  K       L T++  +  SV  L ++ ++    + +FA++G+QL
Sbjct: 801 MSNLSVLRSFRLLRVFKLAKSWPTLNTLIKIIGNSVGALGNLTLVLAIIVFIFAVVGMQL 860

Query: 272 FMGN---LRH 278
           F  N   LRH
Sbjct: 861 FGKNYSELRH 870


>gi6981514
          Length = 2019

 Score = 1359 bits (3518), Expect = 0.0,   Method: Compositional matrix adjust.
 Identities = 653/701 (93%), Positives = 674/701 (96%), Gaps = 1/701 (0%)

Query: 1   MANFLLPRGTSSFRRFTRESLAAIEKRMAEKQARG-STTLQESREGLPEEEAPRPQLDLQ 59
           MAN LLPRGTSSFRRFTRESLAAIEKRMAEKQARG S T QESREGL EEEAPRPQLDLQ
Sbjct: 1   MANLLLPRGTSSFRRFTRESLAAIEKRMAEKQARGGSATSQESREGLQEEEAPRPQLDLQ 60

Query: 60  ASKKLPDLYGNPPQELIGEPLEDLDPFYSTQKTFIVLNKGKTIFRFSATNALYVLSPFHP 119
           ASKKLPDLYGNPP+ELIGEPLEDLDPFYSTQKTFIVLNKGKTIFRFSATNALYVLSPFHP
Sbjct: 61  ASKKLPDLYGNPPRELIGEPLEDLDPFYSTQKTFIVLNKGKTIFRFSATNALYVLSPFHP 120

Query: 120 IRRAAVKILVHSLFNMLIMCTILTNCVFMAQHDPPPWTKYVEYTFTAIYTFESLVKILAR 179
           +RRAAVKILVHSLF+MLIMCTILTNCVFMAQHDPPPWTKYVEYTFTAIYTFESLVKILAR
Sbjct: 121 VRRAAVKILVHSLFSMLIMCTILTNCVFMAQHDPPPWTKYVEYTFTAIYTFESLVKILAR 180

Query: 180 GFCLHAFTFLRDPWNWLDFSVIIMAYTTEFVDLGNVSALRTFRVLRALKTISVISGLKTI 239
           GFCLHAFTFLRDPWNWLDFSVI+MAYTTEFVDLGNVSALRTFRVLRALKTISVISGLKTI
Sbjct: 181 GFCLHAFTFLRDPWNWLDFSVIVMAYTTEFVDLGNVSALRTFRVLRALKTISVISGLKTI 240

Query: 240 VGALIQSVKKLADVMVLTVFCLSVFALIGLQLFMGNLRHKCVRNFTALNGTNGSVEADGL 299
           VGALIQSVKKLADVMVLTVFCLSVFALIGLQLFMGNLRHKCVRNFT LNGTNGSVEADGL
Sbjct: 241 VGALIQSVKKLADVMVLTVFCLSVFALIGLQLFMGNLRHKCVRNFTELNGTNGSVEADGL 300

Query: 300 VWESLDLYLSDPENYLLKNGTSDVLLCGNSSDAGTCPEGYRCLKAGENPDHGYTSFDSFA 359
           VW SLD+YL+DP NYLLKNGT+DVLLCGNSSDAGTCPEGYRCLKAGENPDHGYTSFDSFA
Sbjct: 301 VWNSLDVYLNDPANYLLKNGTTDVLLCGNSSDAGTCPEGYRCLKAGENPDHGYTSFDSFA 360

Query: 360 WAFLALFRLMTQDCWERLYQQTLRSAGKIYMIFFMLVIFLGSFYLVNLILAVVAMAYEEQ 419
           WAFLALFRLMTQDCWERLYQQTLRSAGKIYMIFFMLVIFLGSFYLVNLILAVVAMAYEEQ
Sbjct: 361 WAFLALFRLMTQDCWERLYQQTLRSAGKIYMIFFMLVIFLGSFYLVNLILAVVAMAYEEQ 420

Query: 420 NQATIAETEEKEKRFQEAMEMLKKEHEALTIRGVDTVSRSSLEMSPLAPVNSHERRSKRR 479
           NQATIAETEEKEKRFQEAMEMLKKEHEALTIRGVDTVSRSSLEMSPLAPV +HER+SKRR
Sbjct: 421 NQATIAETEEKEKRFQEAMEMLKKEHEALTIRGVDTVSRSSLEMSPLAPVTNHERKSKRR 480

Query: 480 KRMSSGTEECGEDRLPKSDSEDGPRAMNHLSLTRGLSRTSMKPRSSRGSIFTFRRRDLGS 539
           KR+SSGTE+ G+DRLPKSDSEDGPRA+N LSLT GLSRTSM+PRSSRGSIFTFRRRD GS
Sbjct: 481 KRLSSGTEDGGDDRLPKSDSEDGPRALNQLSLTHGLSRTSMRPRSSRGSIFTFRRRDQGS 540

Query: 540 EADFADDENSTAGESESHHTSLLVPWPLRRTSAQGQPSPGTSAPGHALHGKKNSTVDCNG 599
           EADFADDENSTAGESESH TSLLVPWPLR  SAQGQP PG SAPG+ L+GK+NSTVDCNG
Sbjct: 541 EADFADDENSTAGESESHRTSLLVPWPLRHPSAQGQPGPGASAPGYVLNGKRNSTVDCNG 600

Query: 600 VVSLLGAGDPEATSPGSHLLRPVMLEHPPDTTTPSEEPGGPQMLTSQAPCVDGFEEPGAR 659
           VVSLLGAGD EATSPGS+LLRP++L+ PPDTTTPSEEPGGPQMLT QAPC DGFEEPGAR
Sbjct: 601 VVSLLGAGDAEATSPGSYLLRPMVLDRPPDTTTPSEEPGGPQMLTPQAPCADGFEEPGAR 660

Query: 660 QRALSAVSVLTSALEELEESRHKCPPCWNRLAQRYLIWECC 700
           QRALSAVSVLTSALEELEES  KCPPCWNR AQ YLIWECC
Sbjct: 661 QRALSAVSVLTSALEELEESHRKCPPCWNRFAQHYLIWECC 701


 Score =  106 bits (265), Expect = 4e-20,   Method: Compositional matrix adjust.
 Identities = 87/349 (24%), Positives = 160/349 (45%), Gaps = 68/349 (19%)

Query: 120  IRRAAVKILVHSLFNMLIMCTILTNCVFMAQHDP--------PPWTKYVEYTFTAIYTFE 171
            +R+   +I+ HS F   I+  IL +   +A  D             +Y +  FT ++  E
Sbjct: 1196 LRKTCYRIVEHSWFETFIIFMILLSSGALAFEDIYLEERKTIKVLLEYADKMFTYVFVLE 1255

Query: 172  SLVKILARGFCLHAFTFLRDPWNWLDFSVI------IMAYTTEFVDLGNVSALRTFRVLR 225
             L+K +A GF      +  + W WLDF ++      ++A T  F ++G + +LRT R LR
Sbjct: 1256 MLLKWVAYGFK----KYFTNAWCWLDFLIVDVSLVSLVANTLGFAEMGPIKSLRTLRALR 1311

Query: 226  ALKTISVISGLKTIVGALIQSVKKLADVMVLTVFCLSVFALIGLQLFMGNLRHKCVRNFT 285
             L+ +S   G++ +V AL+ ++  + +V+++ +    +F+++G+ LF G    +C+    
Sbjct: 1312 PLRALSRFEGMRVVVNALVGAIPSIMNVLLVCLIFWLIFSIMGVNLFAGKF-GRCI---- 1366

Query: 286  ALNGTNGSVEADGLVWESLDLYLSDPENYLLKNGTSDVLLCGNSSDAGTCPEGYRCLKAG 345
              N T G +                P NY + N  S+   C + +  G   E Y   K  
Sbjct: 1367 --NQTEGDL----------------PLNYTIVNNKSE---CESFNVTG---ELYWT-KVK 1401

Query: 346  ENPDHGYTSFDSFAWAFLALFRLMTQDCW---------ERLYQQTLRSAGKIYM-IFFML 395
             N       FD+    +LAL ++ T   W          R Y++  +    +YM I+F++
Sbjct: 1402 VN-------FDNVGAGYLALLQVATFKGWMDIMYAAVDSRGYEEQPQWEDNLYMYIYFVV 1454

Query: 396  VIFLGSFYLVNLILAVVAMAYEEQNQATIAE---TEEKEKRFQEAMEML 441
             I  GSF+ +NL + V+   + +Q +    +     E++K++  AM+ L
Sbjct: 1455 FIIFGSFFTLNLFIGVIIDNFNQQKKKLGGQDIFMTEEQKKYYNAMKKL 1503


 Score = 69.7 bits (169), Expect = 5e-09,   Method: Compositional matrix adjust.
 Identities = 52/187 (27%), Positives = 89/187 (47%), Gaps = 15/187 (8%)

Query: 104 RFSATNALYVLSPFHPIRRAAVKILVHSLF-NMLIMCTILTNCVFMAQHDPPPWTKYVEY 162
           RF+    ++   P     +  VK +V   F ++ I   I+ N +FMA        ++ E 
Sbjct: 690 RFAQHYLIWECCPLWMSIKQKVKFVVMDPFADLTITMCIVLNTLFMALEHYNMTAEFEEM 749

Query: 163 ------TFTAIYTFESLVKILARGFCLHAFTFLRDPWNWLDFSVIIMAYTT-EFVDLGNV 215
                  FT I+T E   KI+A    L  + + +  WN  D  ++I++        +GN+
Sbjct: 750 LQVGNLVFTGIFTAEMTFKIIA----LDPYYYFQQGWNIFDSIIVILSLMELGLSRMGNL 805

Query: 216 SALRTFRVLRALKTISVISGLKTIVGALIQSVKKLADVMVLTVFCLSVFALIGLQLFMGN 275
           S LR+FR+LR  K       L T++  +  SV  L ++ ++    + +FA++G+QLF  N
Sbjct: 806 SVLRSFRLLRVFKLAKSWPTLNTLIKIIGNSVGALGNLTLVLAIIVFIFAVVGMQLFGKN 865

Query: 276 ---LRHK 279
              LRH+
Sbjct: 866 YSELRHR 872


>gi237512985
          Length = 1966

 Score = 1358 bits (3516), Expect = 0.0,   Method: Compositional matrix adjust.
 Identities = 653/701 (93%), Positives = 674/701 (96%), Gaps = 1/701 (0%)

Query: 1   MANFLLPRGTSSFRRFTRESLAAIEKRMAEKQARG-STTLQESREGLPEEEAPRPQLDLQ 59
           MAN LLPRGTSSFRRFTRESLAAIEKRMAEKQARG S T QESREGL EEEAPRPQLDLQ
Sbjct: 1   MANLLLPRGTSSFRRFTRESLAAIEKRMAEKQARGGSATSQESREGLQEEEAPRPQLDLQ 60

Query: 60  ASKKLPDLYGNPPQELIGEPLEDLDPFYSTQKTFIVLNKGKTIFRFSATNALYVLSPFHP 119
           ASKKLPDLYGNPP+ELIGEPLEDLDPFYSTQKTFIVLNKGKTIFRFSATNALYVLSPFHP
Sbjct: 61  ASKKLPDLYGNPPRELIGEPLEDLDPFYSTQKTFIVLNKGKTIFRFSATNALYVLSPFHP 120

Query: 120 IRRAAVKILVHSLFNMLIMCTILTNCVFMAQHDPPPWTKYVEYTFTAIYTFESLVKILAR 179
           +RRAAVKILVHSLF+MLIMCTILTNCVFMAQHDPPPWTKYVEYTFTAIYTFESLVKILAR
Sbjct: 121 VRRAAVKILVHSLFSMLIMCTILTNCVFMAQHDPPPWTKYVEYTFTAIYTFESLVKILAR 180

Query: 180 GFCLHAFTFLRDPWNWLDFSVIIMAYTTEFVDLGNVSALRTFRVLRALKTISVISGLKTI 239
           GFCLHAFTFLRDPWNWLDFSVI+MAYTTEFVDLGNVSALRTFRVLRALKTISVISGLKTI
Sbjct: 181 GFCLHAFTFLRDPWNWLDFSVIVMAYTTEFVDLGNVSALRTFRVLRALKTISVISGLKTI 240

Query: 240 VGALIQSVKKLADVMVLTVFCLSVFALIGLQLFMGNLRHKCVRNFTALNGTNGSVEADGL 299
           VGALIQSVKKLADVMVLTVFCLSVFALIGLQLFMGNLRHKCVRNFT LNGTNGSVEADGL
Sbjct: 241 VGALIQSVKKLADVMVLTVFCLSVFALIGLQLFMGNLRHKCVRNFTELNGTNGSVEADGL 300

Query: 300 VWESLDLYLSDPENYLLKNGTSDVLLCGNSSDAGTCPEGYRCLKAGENPDHGYTSFDSFA 359
           VW SLD+YL+DP NYLLKNGT+DVLLCGNSSDAGTCPEGYRCLKAGENPDHGYTSFDSFA
Sbjct: 301 VWNSLDVYLNDPANYLLKNGTTDVLLCGNSSDAGTCPEGYRCLKAGENPDHGYTSFDSFA 360

Query: 360 WAFLALFRLMTQDCWERLYQQTLRSAGKIYMIFFMLVIFLGSFYLVNLILAVVAMAYEEQ 419
           WAFLALFRLMTQDCWERLYQQTLRSAGKIYMIFFMLVIFLGSFYLVNLILAVVAMAYEEQ
Sbjct: 361 WAFLALFRLMTQDCWERLYQQTLRSAGKIYMIFFMLVIFLGSFYLVNLILAVVAMAYEEQ 420

Query: 420 NQATIAETEEKEKRFQEAMEMLKKEHEALTIRGVDTVSRSSLEMSPLAPVNSHERRSKRR 479
           NQATIAETEEKEKRFQEAMEMLKKEHEALTIRGVDTVSRSSLEMSPLAPV +HER+SKRR
Sbjct: 421 NQATIAETEEKEKRFQEAMEMLKKEHEALTIRGVDTVSRSSLEMSPLAPVTNHERKSKRR 480

Query: 480 KRMSSGTEECGEDRLPKSDSEDGPRAMNHLSLTRGLSRTSMKPRSSRGSIFTFRRRDLGS 539
           KR+SSGTE+ G+DRLPKSDSEDGPRA+N LSLT GLSRTSM+PRSSRGSIFTFRRRD GS
Sbjct: 481 KRLSSGTEDGGDDRLPKSDSEDGPRALNQLSLTHGLSRTSMRPRSSRGSIFTFRRRDQGS 540

Query: 540 EADFADDENSTAGESESHHTSLLVPWPLRRTSAQGQPSPGTSAPGHALHGKKNSTVDCNG 599
           EADFADDENSTAGESESH TSLLVPWPLR  SAQGQP PG SAPG+ L+GK+NSTVDCNG
Sbjct: 541 EADFADDENSTAGESESHRTSLLVPWPLRHPSAQGQPGPGASAPGYVLNGKRNSTVDCNG 600

Query: 600 VVSLLGAGDPEATSPGSHLLRPVMLEHPPDTTTPSEEPGGPQMLTSQAPCVDGFEEPGAR 659
           VVSLLGAGD EATSPGS+LLRP++L+ PPDTTTPSEEPGGPQMLT QAPC DGFEEPGAR
Sbjct: 601 VVSLLGAGDAEATSPGSYLLRPMVLDRPPDTTTPSEEPGGPQMLTPQAPCADGFEEPGAR 660

Query: 660 QRALSAVSVLTSALEELEESRHKCPPCWNRLAQRYLIWECC 700
           QRALSAVSVLTSALEELEES  KCPPCWNR AQ YLIWECC
Sbjct: 661 QRALSAVSVLTSALEELEESHRKCPPCWNRFAQHYLIWECC 701


 Score =  105 bits (263), Expect = 6e-20,   Method: Compositional matrix adjust.
 Identities = 87/349 (24%), Positives = 160/349 (45%), Gaps = 68/349 (19%)

Query: 120  IRRAAVKILVHSLFNMLIMCTILTNCVFMAQHDP--------PPWTKYVEYTFTAIYTFE 171
            +R+   +I+ HS F   I+  IL +   +A  D             +Y +  FT ++  E
Sbjct: 1143 LRKTCYRIVEHSWFETFIIFMILLSSGALAFEDIYLEERKTIKVLLEYADKMFTYVFVLE 1202

Query: 172  SLVKILARGFCLHAFTFLRDPWNWLDFSVI------IMAYTTEFVDLGNVSALRTFRVLR 225
             L+K +A GF      +  + W WLDF ++      ++A T  F ++G + +LRT R LR
Sbjct: 1203 MLLKWVAYGFK----KYFTNAWCWLDFLIVDVSLVSLVANTLGFAEMGPIKSLRTLRALR 1258

Query: 226  ALKTISVISGLKTIVGALIQSVKKLADVMVLTVFCLSVFALIGLQLFMGNLRHKCVRNFT 285
             L+ +S   G++ +V AL+ ++  + +V+++ +    +F+++G+ LF G    +C+    
Sbjct: 1259 PLRALSRFEGMRVVVNALVGAIPSIMNVLLVCLIFWLIFSIMGVNLFAGKF-GRCI---- 1313

Query: 286  ALNGTNGSVEADGLVWESLDLYLSDPENYLLKNGTSDVLLCGNSSDAGTCPEGYRCLKAG 345
              N T G +                P NY + N  S+   C + +  G   E Y   K  
Sbjct: 1314 --NQTEGDL----------------PLNYTIVNNKSE---CESFNVTG---ELYWT-KVK 1348

Query: 346  ENPDHGYTSFDSFAWAFLALFRLMTQDCW---------ERLYQQTLRSAGKIYM-IFFML 395
             N       FD+    +LAL ++ T   W          R Y++  +    +YM I+F++
Sbjct: 1349 VN-------FDNVGAGYLALLQVATFKGWMDIMYAAVDSRGYEEQPQWEDNLYMYIYFVV 1401

Query: 396  VIFLGSFYLVNLILAVVAMAYEEQNQATIAE---TEEKEKRFQEAMEML 441
             I  GSF+ +NL + V+   + +Q +    +     E++K++  AM+ L
Sbjct: 1402 FIIFGSFFTLNLFIGVIIDNFNQQKKKLGGQDIFMTEEQKKYYNAMKKL 1450


 Score = 68.9 bits (167), Expect = 8e-09,   Method: Compositional matrix adjust.
 Identities = 52/187 (27%), Positives = 89/187 (47%), Gaps = 15/187 (8%)

Query: 104 RFSATNALYVLSPFHPIRRAAVKILVHSLF-NMLIMCTILTNCVFMAQHDPPPWTKYVEY 162
           RF+    ++   P     +  VK +V   F ++ I   I+ N +FMA        ++ E 
Sbjct: 690 RFAQHYLIWECCPLWMSIKQKVKFVVMDPFADLTITMCIVLNTLFMALEHYNMTAEFEEM 749

Query: 163 ------TFTAIYTFESLVKILARGFCLHAFTFLRDPWNWLDFSVIIMAYT-TEFVDLGNV 215
                  FT I+T E   KI+A    L  + + +  WN  D  ++I++        +GN+
Sbjct: 750 LQVGNLVFTGIFTAEMTFKIIA----LDPYYYFQQGWNIFDSIIVILSLMELGLSRMGNL 805

Query: 216 SALRTFRVLRALKTISVISGLKTIVGALIQSVKKLADVMVLTVFCLSVFALIGLQLFMGN 275
           S LR+FR+LR  K       L T++  +  SV  L ++ ++    + +FA++G+QLF  N
Sbjct: 806 SVLRSFRLLRVFKLAKSWPTLNTLIKIIGNSVGALGNLTLVLAIIVFIFAVVGMQLFGKN 865

Query: 276 ---LRHK 279
              LRH+
Sbjct: 866 YSELRHR 872


>gi149018261
          Length = 2019

 Score = 1357 bits (3512), Expect = 0.0,   Method: Compositional matrix adjust.
 Identities = 652/701 (93%), Positives = 673/701 (96%), Gaps = 1/701 (0%)

Query: 1   MANFLLPRGTSSFRRFTRESLAAIEKRMAEKQARG-STTLQESREGLPEEEAPRPQLDLQ 59
           MAN LLPRGTSSFRRFTRESLAAIEKRMAEKQARG S T QESREGL EEEAPRPQLDLQ
Sbjct: 1   MANLLLPRGTSSFRRFTRESLAAIEKRMAEKQARGGSATSQESREGLQEEEAPRPQLDLQ 60

Query: 60  ASKKLPDLYGNPPQELIGEPLEDLDPFYSTQKTFIVLNKGKTIFRFSATNALYVLSPFHP 119
           ASKKLPDLYGNPP+ELIGEPLEDLDPFYSTQKTFIVLNKGKTIFRFSATNALYVLSPFHP
Sbjct: 61  ASKKLPDLYGNPPRELIGEPLEDLDPFYSTQKTFIVLNKGKTIFRFSATNALYVLSPFHP 120

Query: 120 IRRAAVKILVHSLFNMLIMCTILTNCVFMAQHDPPPWTKYVEYTFTAIYTFESLVKILAR 179
           +RRAAVKILVHSLF+MLIMCTILTNCVFMAQHDPPPWTKYVEYTFTAIYTFESLVKILAR
Sbjct: 121 VRRAAVKILVHSLFSMLIMCTILTNCVFMAQHDPPPWTKYVEYTFTAIYTFESLVKILAR 180

Query: 180 GFCLHAFTFLRDPWNWLDFSVIIMAYTTEFVDLGNVSALRTFRVLRALKTISVISGLKTI 239
           GFCLHAFTFLRDPWNWLDFSVI+MAYTTEFVDLGNVSALRTFRVLRALKTISVISGLKTI
Sbjct: 181 GFCLHAFTFLRDPWNWLDFSVIVMAYTTEFVDLGNVSALRTFRVLRALKTISVISGLKTI 240

Query: 240 VGALIQSVKKLADVMVLTVFCLSVFALIGLQLFMGNLRHKCVRNFTALNGTNGSVEADGL 299
           VGALIQSVKKLADVMVLTVFCLSVFALIGLQLFMGNLRHKCVRNFT LNGTNGSVEADGL
Sbjct: 241 VGALIQSVKKLADVMVLTVFCLSVFALIGLQLFMGNLRHKCVRNFTELNGTNGSVEADGL 300

Query: 300 VWESLDLYLSDPENYLLKNGTSDVLLCGNSSDAGTCPEGYRCLKAGENPDHGYTSFDSFA 359
           VW SLD+YL+DP NYLLKNGT+DVLLCGNSSDAGTCPEGYRCLKAGENPDHGYTSFDSFA
Sbjct: 301 VWNSLDVYLNDPANYLLKNGTTDVLLCGNSSDAGTCPEGYRCLKAGENPDHGYTSFDSFA 360

Query: 360 WAFLALFRLMTQDCWERLYQQTLRSAGKIYMIFFMLVIFLGSFYLVNLILAVVAMAYEEQ 419
           WAFLALFRLMTQDCWERLYQQTLRSAGKIYMIFFMLVIFLGSFYLVNLILAVVAMAYEEQ
Sbjct: 361 WAFLALFRLMTQDCWERLYQQTLRSAGKIYMIFFMLVIFLGSFYLVNLILAVVAMAYEEQ 420

Query: 420 NQATIAETEEKEKRFQEAMEMLKKEHEALTIRGVDTVSRSSLEMSPLAPVNSHERRSKRR 479
           NQATIAETEEKEKRFQEAMEMLKKEHEALTIRGVDTVS SSLEMSPLAPV +HER+SKRR
Sbjct: 421 NQATIAETEEKEKRFQEAMEMLKKEHEALTIRGVDTVSHSSLEMSPLAPVTNHERKSKRR 480

Query: 480 KRMSSGTEECGEDRLPKSDSEDGPRAMNHLSLTRGLSRTSMKPRSSRGSIFTFRRRDLGS 539
           KR+SSGTE+ G+DRLPKSDSEDGPRA+N LSLT GLSRTSM+PRSSRGSIFTFRRRD GS
Sbjct: 481 KRLSSGTEDGGDDRLPKSDSEDGPRALNQLSLTHGLSRTSMRPRSSRGSIFTFRRRDQGS 540

Query: 540 EADFADDENSTAGESESHHTSLLVPWPLRRTSAQGQPSPGTSAPGHALHGKKNSTVDCNG 599
           EADFADDENSTAGESESH TSLLVPWPLR  SAQGQP PG SAPG+ L+GK+NSTVDCNG
Sbjct: 541 EADFADDENSTAGESESHRTSLLVPWPLRHPSAQGQPGPGASAPGYVLNGKRNSTVDCNG 600

Query: 600 VVSLLGAGDPEATSPGSHLLRPVMLEHPPDTTTPSEEPGGPQMLTSQAPCVDGFEEPGAR 659
           VVSLLGAGD EATSPGS+LLRP++L+ PPDTTTPSEEPGGPQMLT QAPC DGFEEPGAR
Sbjct: 601 VVSLLGAGDAEATSPGSYLLRPMVLDRPPDTTTPSEEPGGPQMLTPQAPCADGFEEPGAR 660

Query: 660 QRALSAVSVLTSALEELEESRHKCPPCWNRLAQRYLIWECC 700
           QRALSAVSVLTSALEELEES  KCPPCWNR AQ YLIWECC
Sbjct: 661 QRALSAVSVLTSALEELEESHRKCPPCWNRFAQHYLIWECC 701


 Score =  107 bits (266), Expect = 3e-20,   Method: Compositional matrix adjust.
 Identities = 87/349 (24%), Positives = 160/349 (45%), Gaps = 68/349 (19%)

Query: 120  IRRAAVKILVHSLFNMLIMCTILTNCVFMAQHDP--------PPWTKYVEYTFTAIYTFE 171
            +R+   +I+ HS F   I+  IL +   +A  D             +Y +  FT ++  E
Sbjct: 1196 LRKTCYRIVEHSWFETFIIFMILLSSGALAFEDIYLEERKTIKVLLEYADKMFTYVFVLE 1255

Query: 172  SLVKILARGFCLHAFTFLRDPWNWLDFSVI------IMAYTTEFVDLGNVSALRTFRVLR 225
             L+K +A GF      +  + W WLDF ++      ++A T  F ++G + +LRT R LR
Sbjct: 1256 MLLKWVAYGFK----KYFTNAWCWLDFLIVDVSLVSLVANTLGFAEMGPIKSLRTLRALR 1311

Query: 226  ALKTISVISGLKTIVGALIQSVKKLADVMVLTVFCLSVFALIGLQLFMGNLRHKCVRNFT 285
             L+ +S   G++ +V AL+ ++  + +V+++ +    +F+++G+ LF G    +C+    
Sbjct: 1312 PLRALSRFEGMRVVVNALVGAIPSIMNVLLVCLIFWLIFSIMGVNLFAGKF-GRCI---- 1366

Query: 286  ALNGTNGSVEADGLVWESLDLYLSDPENYLLKNGTSDVLLCGNSSDAGTCPEGYRCLKAG 345
              N T G +                P NY + N  S+   C + +  G   E Y   K  
Sbjct: 1367 --NQTEGDL----------------PLNYTIVNNKSE---CESFNVTG---ELYWT-KVK 1401

Query: 346  ENPDHGYTSFDSFAWAFLALFRLMTQDCW---------ERLYQQTLRSAGKIYM-IFFML 395
             N       FD+    +LAL ++ T   W          R Y++  +    +YM I+F++
Sbjct: 1402 VN-------FDNVGAGYLALLQVATFKGWMDIMYAAVDSRGYEEQPQWEDNLYMYIYFVV 1454

Query: 396  VIFLGSFYLVNLILAVVAMAYEEQNQATIAE---TEEKEKRFQEAMEML 441
             I  GSF+ +NL + V+   + +Q +    +     E++K++  AM+ L
Sbjct: 1455 FIIFGSFFTLNLFIGVIIDNFNQQKKKIRGQDIFMTEEQKKYYNAMKKL 1503


 Score = 69.7 bits (169), Expect = 5e-09,   Method: Compositional matrix adjust.
 Identities = 52/187 (27%), Positives = 89/187 (47%), Gaps = 15/187 (8%)

Query: 104 RFSATNALYVLSPFHPIRRAAVKILVHSLF-NMLIMCTILTNCVFMAQHDPPPWTKYVEY 162
           RF+    ++   P     +  VK +V   F ++ I   I+ N +FMA        ++ E 
Sbjct: 690 RFAQHYLIWECCPLWMSIKQKVKFVVMDPFADLTITMCIVLNTLFMALEHYNMTAEFEEM 749

Query: 163 ------TFTAIYTFESLVKILARGFCLHAFTFLRDPWNWLDFSVIIMAYTT-EFVDLGNV 215
                  FT I+T E   KI+A    L  + + +  WN  D  ++I++        +GN+
Sbjct: 750 LQVGNLVFTGIFTAEMTFKIIA----LDPYYYFQQGWNIFDSIIVILSLMELGLSRMGNL 805

Query: 216 SALRTFRVLRALKTISVISGLKTIVGALIQSVKKLADVMVLTVFCLSVFALIGLQLFMGN 275
           S LR+FR+LR  K       L T++  +  SV  L ++ ++    + +FA++G+QLF  N
Sbjct: 806 SVLRSFRLLRVFKLAKSWPTLNTLIKIIGNSVGALGNLTLVLAIIVFIFAVVGMQLFGKN 865

Query: 276 ---LRHK 279
              LRH+
Sbjct: 866 YSELRHR 872


>gi149018262
          Length = 1966

 Score = 1357 bits (3511), Expect = 0.0,   Method: Compositional matrix adjust.
 Identities = 652/701 (93%), Positives = 673/701 (96%), Gaps = 1/701 (0%)

Query: 1   MANFLLPRGTSSFRRFTRESLAAIEKRMAEKQARG-STTLQESREGLPEEEAPRPQLDLQ 59
           MAN LLPRGTSSFRRFTRESLAAIEKRMAEKQARG S T QESREGL EEEAPRPQLDLQ
Sbjct: 1   MANLLLPRGTSSFRRFTRESLAAIEKRMAEKQARGGSATSQESREGLQEEEAPRPQLDLQ 60

Query: 60  ASKKLPDLYGNPPQELIGEPLEDLDPFYSTQKTFIVLNKGKTIFRFSATNALYVLSPFHP 119
           ASKKLPDLYGNPP+ELIGEPLEDLDPFYSTQKTFIVLNKGKTIFRFSATNALYVLSPFHP
Sbjct: 61  ASKKLPDLYGNPPRELIGEPLEDLDPFYSTQKTFIVLNKGKTIFRFSATNALYVLSPFHP 120

Query: 120 IRRAAVKILVHSLFNMLIMCTILTNCVFMAQHDPPPWTKYVEYTFTAIYTFESLVKILAR 179
           +RRAAVKILVHSLF+MLIMCTILTNCVFMAQHDPPPWTKYVEYTFTAIYTFESLVKILAR
Sbjct: 121 VRRAAVKILVHSLFSMLIMCTILTNCVFMAQHDPPPWTKYVEYTFTAIYTFESLVKILAR 180

Query: 180 GFCLHAFTFLRDPWNWLDFSVIIMAYTTEFVDLGNVSALRTFRVLRALKTISVISGLKTI 239
           GFCLHAFTFLRDPWNWLDFSVI+MAYTTEFVDLGNVSALRTFRVLRALKTISVISGLKTI
Sbjct: 181 GFCLHAFTFLRDPWNWLDFSVIVMAYTTEFVDLGNVSALRTFRVLRALKTISVISGLKTI 240

Query: 240 VGALIQSVKKLADVMVLTVFCLSVFALIGLQLFMGNLRHKCVRNFTALNGTNGSVEADGL 299
           VGALIQSVKKLADVMVLTVFCLSVFALIGLQLFMGNLRHKCVRNFT LNGTNGSVEADGL
Sbjct: 241 VGALIQSVKKLADVMVLTVFCLSVFALIGLQLFMGNLRHKCVRNFTELNGTNGSVEADGL 300

Query: 300 VWESLDLYLSDPENYLLKNGTSDVLLCGNSSDAGTCPEGYRCLKAGENPDHGYTSFDSFA 359
           VW SLD+YL+DP NYLLKNGT+DVLLCGNSSDAGTCPEGYRCLKAGENPDHGYTSFDSFA
Sbjct: 301 VWNSLDVYLNDPANYLLKNGTTDVLLCGNSSDAGTCPEGYRCLKAGENPDHGYTSFDSFA 360

Query: 360 WAFLALFRLMTQDCWERLYQQTLRSAGKIYMIFFMLVIFLGSFYLVNLILAVVAMAYEEQ 419
           WAFLALFRLMTQDCWERLYQQTLRSAGKIYMIFFMLVIFLGSFYLVNLILAVVAMAYEEQ
Sbjct: 361 WAFLALFRLMTQDCWERLYQQTLRSAGKIYMIFFMLVIFLGSFYLVNLILAVVAMAYEEQ 420

Query: 420 NQATIAETEEKEKRFQEAMEMLKKEHEALTIRGVDTVSRSSLEMSPLAPVNSHERRSKRR 479
           NQATIAETEEKEKRFQEAMEMLKKEHEALTIRGVDTVS SSLEMSPLAPV +HER+SKRR
Sbjct: 421 NQATIAETEEKEKRFQEAMEMLKKEHEALTIRGVDTVSHSSLEMSPLAPVTNHERKSKRR 480

Query: 480 KRMSSGTEECGEDRLPKSDSEDGPRAMNHLSLTRGLSRTSMKPRSSRGSIFTFRRRDLGS 539
           KR+SSGTE+ G+DRLPKSDSEDGPRA+N LSLT GLSRTSM+PRSSRGSIFTFRRRD GS
Sbjct: 481 KRLSSGTEDGGDDRLPKSDSEDGPRALNQLSLTHGLSRTSMRPRSSRGSIFTFRRRDQGS 540

Query: 540 EADFADDENSTAGESESHHTSLLVPWPLRRTSAQGQPSPGTSAPGHALHGKKNSTVDCNG 599
           EADFADDENSTAGESESH TSLLVPWPLR  SAQGQP PG SAPG+ L+GK+NSTVDCNG
Sbjct: 541 EADFADDENSTAGESESHRTSLLVPWPLRHPSAQGQPGPGASAPGYVLNGKRNSTVDCNG 600

Query: 600 VVSLLGAGDPEATSPGSHLLRPVMLEHPPDTTTPSEEPGGPQMLTSQAPCVDGFEEPGAR 659
           VVSLLGAGD EATSPGS+LLRP++L+ PPDTTTPSEEPGGPQMLT QAPC DGFEEPGAR
Sbjct: 601 VVSLLGAGDAEATSPGSYLLRPMVLDRPPDTTTPSEEPGGPQMLTPQAPCADGFEEPGAR 660

Query: 660 QRALSAVSVLTSALEELEESRHKCPPCWNRLAQRYLIWECC 700
           QRALSAVSVLTSALEELEES  KCPPCWNR AQ YLIWECC
Sbjct: 661 QRALSAVSVLTSALEELEESHRKCPPCWNRFAQHYLIWECC 701


 Score =  106 bits (264), Expect = 4e-20,   Method: Compositional matrix adjust.
 Identities = 87/349 (24%), Positives = 160/349 (45%), Gaps = 68/349 (19%)

Query: 120  IRRAAVKILVHSLFNMLIMCTILTNCVFMAQHDP--------PPWTKYVEYTFTAIYTFE 171
            +R+   +I+ HS F   I+  IL +   +A  D             +Y +  FT ++  E
Sbjct: 1143 LRKTCYRIVEHSWFETFIIFMILLSSGALAFEDIYLEERKTIKVLLEYADKMFTYVFVLE 1202

Query: 172  SLVKILARGFCLHAFTFLRDPWNWLDFSVI------IMAYTTEFVDLGNVSALRTFRVLR 225
             L+K +A GF      +  + W WLDF ++      ++A T  F ++G + +LRT R LR
Sbjct: 1203 MLLKWVAYGFK----KYFTNAWCWLDFLIVDVSLVSLVANTLGFAEMGPIKSLRTLRALR 1258

Query: 226  ALKTISVISGLKTIVGALIQSVKKLADVMVLTVFCLSVFALIGLQLFMGNLRHKCVRNFT 285
             L+ +S   G++ +V AL+ ++  + +V+++ +    +F+++G+ LF G    +C+    
Sbjct: 1259 PLRALSRFEGMRVVVNALVGAIPSIMNVLLVCLIFWLIFSIMGVNLFAGKF-GRCI---- 1313

Query: 286  ALNGTNGSVEADGLVWESLDLYLSDPENYLLKNGTSDVLLCGNSSDAGTCPEGYRCLKAG 345
              N T G +                P NY + N  S+   C + +  G   E Y   K  
Sbjct: 1314 --NQTEGDL----------------PLNYTIVNNKSE---CESFNVTG---ELYWT-KVK 1348

Query: 346  ENPDHGYTSFDSFAWAFLALFRLMTQDCW---------ERLYQQTLRSAGKIYM-IFFML 395
             N       FD+    +LAL ++ T   W          R Y++  +    +YM I+F++
Sbjct: 1349 VN-------FDNVGAGYLALLQVATFKGWMDIMYAAVDSRGYEEQPQWEDNLYMYIYFVV 1401

Query: 396  VIFLGSFYLVNLILAVVAMAYEEQNQATIAE---TEEKEKRFQEAMEML 441
             I  GSF+ +NL + V+   + +Q +    +     E++K++  AM+ L
Sbjct: 1402 FIIFGSFFTLNLFIGVIIDNFNQQKKKIRGQDIFMTEEQKKYYNAMKKL 1450


 Score = 68.9 bits (167), Expect = 8e-09,   Method: Compositional matrix adjust.
 Identities = 52/187 (27%), Positives = 89/187 (47%), Gaps = 15/187 (8%)

Query: 104 RFSATNALYVLSPFHPIRRAAVKILVHSLF-NMLIMCTILTNCVFMAQHDPPPWTKYVEY 162
           RF+    ++   P     +  VK +V   F ++ I   I+ N +FMA        ++ E 
Sbjct: 690 RFAQHYLIWECCPLWMSIKQKVKFVVMDPFADLTITMCIVLNTLFMALEHYNMTAEFEEM 749

Query: 163 ------TFTAIYTFESLVKILARGFCLHAFTFLRDPWNWLDFSVIIMAYT-TEFVDLGNV 215
                  FT I+T E   KI+A    L  + + +  WN  D  ++I++        +GN+
Sbjct: 750 LQVGNLVFTGIFTAEMTFKIIA----LDPYYYFQQGWNIFDSIIVILSLMELGLSRMGNL 805

Query: 216 SALRTFRVLRALKTISVISGLKTIVGALIQSVKKLADVMVLTVFCLSVFALIGLQLFMGN 275
           S LR+FR+LR  K       L T++  +  SV  L ++ ++    + +FA++G+QLF  N
Sbjct: 806 SVLRSFRLLRVFKLAKSWPTLNTLIKIIGNSVGALGNLTLVLAIIVFIFAVVGMQLFGKN 865

Query: 276 ---LRHK 279
              LRH+
Sbjct: 866 YSELRHR 872


>gi354487629
          Length = 1965

 Score = 1351 bits (3496), Expect = 0.0,   Method: Compositional matrix adjust.
 Identities = 657/700 (93%), Positives = 679/700 (97%)

Query: 1   MANFLLPRGTSSFRRFTRESLAAIEKRMAEKQARGSTTLQESREGLPEEEAPRPQLDLQA 60
           MANFLLPRGTSSFRRFTRESLAAIEKRMAEKQARGS T QESREGLPEEEAP+PQLDLQA
Sbjct: 1   MANFLLPRGTSSFRRFTRESLAAIEKRMAEKQARGSATSQESREGLPEEEAPQPQLDLQA 60

Query: 61  SKKLPDLYGNPPQELIGEPLEDLDPFYSTQKTFIVLNKGKTIFRFSATNALYVLSPFHPI 120
           SKKLPDLYGNPP+ELIGEPLEDLDPFYSTQKTFIVLNKGKTIFRFSATNALYVLSPFHP+
Sbjct: 61  SKKLPDLYGNPPRELIGEPLEDLDPFYSTQKTFIVLNKGKTIFRFSATNALYVLSPFHPV 120

Query: 121 RRAAVKILVHSLFNMLIMCTILTNCVFMAQHDPPPWTKYVEYTFTAIYTFESLVKILARG 180
           RRAAVKILVHSLF+M IMCTILTNCVFMAQHDPPPWTKYVEYTFTAIYTFESLVKILARG
Sbjct: 121 RRAAVKILVHSLFSMFIMCTILTNCVFMAQHDPPPWTKYVEYTFTAIYTFESLVKILARG 180

Query: 181 FCLHAFTFLRDPWNWLDFSVIIMAYTTEFVDLGNVSALRTFRVLRALKTISVISGLKTIV 240
           FCLHAFTFLRDPWNWLDFSVI+MAYTTEFVDLGNVSALRTFRVLRALKTISVISGLKTIV
Sbjct: 181 FCLHAFTFLRDPWNWLDFSVIVMAYTTEFVDLGNVSALRTFRVLRALKTISVISGLKTIV 240

Query: 241 GALIQSVKKLADVMVLTVFCLSVFALIGLQLFMGNLRHKCVRNFTALNGTNGSVEADGLV 300
           GALIQSVKKLADVMVLTVFCLSVFALIGLQLFMGNLRHKCVRNFT LNGTNGSVE+DGLV
Sbjct: 241 GALIQSVKKLADVMVLTVFCLSVFALIGLQLFMGNLRHKCVRNFTELNGTNGSVESDGLV 300

Query: 301 WESLDLYLSDPENYLLKNGTSDVLLCGNSSDAGTCPEGYRCLKAGENPDHGYTSFDSFAW 360
           W+SLDLYL+DP+NYLLKNGT+DVLLCGNSSDAGTCPEGYRCLKAGENPDHGYTSFDSFAW
Sbjct: 301 WDSLDLYLNDPDNYLLKNGTTDVLLCGNSSDAGTCPEGYRCLKAGENPDHGYTSFDSFAW 360

Query: 361 AFLALFRLMTQDCWERLYQQTLRSAGKIYMIFFMLVIFLGSFYLVNLILAVVAMAYEEQN 420
           AFLALFRLMTQDCWERLYQQTLRSAGKIYM+FFMLVIFLGSFYLVNLILAVVAMAYEEQN
Sbjct: 361 AFLALFRLMTQDCWERLYQQTLRSAGKIYMVFFMLVIFLGSFYLVNLILAVVAMAYEEQN 420

Query: 421 QATIAETEEKEKRFQEAMEMLKKEHEALTIRGVDTVSRSSLEMSPLAPVNSHERRSKRRK 480
           QATIAETEEKEKRFQEAMEMLKKEHEALTIRGVDTVSRSSLEMSPLAPV +H+RRSKRRK
Sbjct: 421 QATIAETEEKEKRFQEAMEMLKKEHEALTIRGVDTVSRSSLEMSPLAPVTNHDRRSKRRK 480

Query: 481 RMSSGTEECGEDRLPKSDSEDGPRAMNHLSLTRGLSRTSMKPRSSRGSIFTFRRRDLGSE 540
           R+SSGTE+ G+DRLPKSDSEDGPRA+N LSLT GLSRTSMKPRSSRGSIFTFRRRD GSE
Sbjct: 481 RLSSGTEDGGDDRLPKSDSEDGPRALNRLSLTHGLSRTSMKPRSSRGSIFTFRRRDQGSE 540

Query: 541 ADFADDENSTAGESESHHTSLLVPWPLRRTSAQGQPSPGTSAPGHALHGKKNSTVDCNGV 600
           ADFADDENSTAGESESH TSLLVPWPLR  SAQGQ SPGTSAPGH L+GK+NSTVDCNGV
Sbjct: 541 ADFADDENSTAGESESHRTSLLVPWPLRHPSAQGQHSPGTSAPGHVLNGKRNSTVDCNGV 600

Query: 601 VSLLGAGDPEATSPGSHLLRPVMLEHPPDTTTPSEEPGGPQMLTSQAPCVDGFEEPGARQ 660
           VSLLGAGD EATSPGSHLLRP++LE PPDTTTPSE+PGGPQMLT QAPC DGFEEPGARQ
Sbjct: 601 VSLLGAGDAEATSPGSHLLRPMVLERPPDTTTPSEDPGGPQMLTPQAPCADGFEEPGARQ 660

Query: 661 RALSAVSVLTSALEELEESRHKCPPCWNRLAQRYLIWECC 700
           RALSAVSVLTSALEELEES  KCPPCWNR AQRYLIWECC
Sbjct: 661 RALSAVSVLTSALEELEESHRKCPPCWNRFAQRYLIWECC 700


 Score =  105 bits (263), Expect = 6e-20,   Method: Compositional matrix adjust.
 Identities = 87/349 (24%), Positives = 159/349 (45%), Gaps = 68/349 (19%)

Query: 120  IRRAAVKILVHSLFNMLIMCTILTNCVFMAQHDP--------PPWTKYVEYTFTAIYTFE 171
            +R+   +I+ HS F   I+  IL +   +A  D             +Y +  FT ++  E
Sbjct: 1143 LRKTCYRIVEHSWFETFIIFMILLSSGALAFEDIYLEERQTIKVLLEYADKMFTYVFVLE 1202

Query: 172  SLVKILARGFCLHAFTFLRDPWNWLDFSVI------IMAYTTEFVDLGNVSALRTFRVLR 225
             L+K +A GF      +  + W WLDF ++      ++A T  F ++G + +LRT R LR
Sbjct: 1203 MLLKWVAYGFK----KYFTNAWCWLDFLIVDVSLVSLVANTLGFAEMGPIKSLRTLRALR 1258

Query: 226  ALKTISVISGLKTIVGALIQSVKKLADVMVLTVFCLSVFALIGLQLFMGNLRHKCVRNFT 285
             L+ +S   G++ +V AL+ ++  + +V+++ +    +F+++G+ LF G    +C+    
Sbjct: 1259 PLRALSRFEGMRVVVNALVGAIPSIMNVLLVCLIFWLIFSIMGVNLFAGKF-GRCI---- 1313

Query: 286  ALNGTNGSVEADGLVWESLDLYLSDPENYLLKNGTSDVLLCGNSSDAGTCPEGYRCLKAG 345
              N T G +                P NY + N  S+   C + +  G   E Y   K  
Sbjct: 1314 --NQTEGDL----------------PLNYTIVNNKSE---CESFNVTG---ELYWT-KVK 1348

Query: 346  ENPDHGYTSFDSFAWAFLALFRLMTQDCWERLYQQTLRSAG---------KIYM-IFFML 395
             N       FD+    +LAL ++ T   W  +    + S G          +YM I+F++
Sbjct: 1349 VN-------FDNVGAGYLALLQVATFKGWMDIMYAAVDSRGYEEQPQWEHNLYMYIYFVV 1401

Query: 396  VIFLGSFYLVNLILAVVAMAYEEQNQATIAE---TEEKEKRFQEAMEML 441
             I  GSF+ +NL + V+   + +Q +    +     E++K++  AM+ L
Sbjct: 1402 FIIFGSFFTLNLFIGVIIDNFNQQKKKLGGQDIFMTEEQKKYYNAMKKL 1450


 Score = 69.7 bits (169), Expect = 5e-09,   Method: Compositional matrix adjust.
 Identities = 53/187 (28%), Positives = 89/187 (47%), Gaps = 15/187 (8%)

Query: 104 RFSATNALYVLSPFHPIRRAAVKILVHSLF-NMLIMCTILTNCVFMAQHDPPPWTKYVEY 162
           RF+    ++   P     +  VK LV   F ++ I   I+ N +FMA        ++ E 
Sbjct: 689 RFAQRYLIWECCPLWMSIKQKVKFLVMDPFADLTITMCIVLNTLFMALEHYNMTAEFEEM 748

Query: 163 ------TFTAIYTFESLVKILARGFCLHAFTFLRDPWNWLDFSVIIMAYT-TEFVDLGNV 215
                  FT I+T E   KI+A    L  + + +  WN  D  ++I++        +GN+
Sbjct: 749 LQVGNLVFTGIFTAEMTFKIIA----LDPYYYFQQGWNIFDSIIVILSLMELGLSRMGNL 804

Query: 216 SALRTFRVLRALKTISVISGLKTIVGALIQSVKKLADVMVLTVFCLSVFALIGLQLFMGN 275
           S LR+FR+LR  K       L T++  +  SV  L ++ ++    + +FA++G+QLF  N
Sbjct: 805 SVLRSFRLLRVFKLAKSWPTLNTLIKIIGNSVGALGNLTLVLAIIVFIFAVVGMQLFGRN 864

Query: 276 ---LRHK 279
              LRH+
Sbjct: 865 YSELRHR 871


>gi354487623
          Length = 2019

 Score = 1351 bits (3496), Expect = 0.0,   Method: Compositional matrix adjust.
 Identities = 657/700 (93%), Positives = 679/700 (97%)

Query: 1   MANFLLPRGTSSFRRFTRESLAAIEKRMAEKQARGSTTLQESREGLPEEEAPRPQLDLQA 60
           MANFLLPRGTSSFRRFTRESLAAIEKRMAEKQARGS T QESREGLPEEEAP+PQLDLQA
Sbjct: 1   MANFLLPRGTSSFRRFTRESLAAIEKRMAEKQARGSATSQESREGLPEEEAPQPQLDLQA 60

Query: 61  SKKLPDLYGNPPQELIGEPLEDLDPFYSTQKTFIVLNKGKTIFRFSATNALYVLSPFHPI 120
           SKKLPDLYGNPP+ELIGEPLEDLDPFYSTQKTFIVLNKGKTIFRFSATNALYVLSPFHP+
Sbjct: 61  SKKLPDLYGNPPRELIGEPLEDLDPFYSTQKTFIVLNKGKTIFRFSATNALYVLSPFHPV 120

Query: 121 RRAAVKILVHSLFNMLIMCTILTNCVFMAQHDPPPWTKYVEYTFTAIYTFESLVKILARG 180
           RRAAVKILVHSLF+M IMCTILTNCVFMAQHDPPPWTKYVEYTFTAIYTFESLVKILARG
Sbjct: 121 RRAAVKILVHSLFSMFIMCTILTNCVFMAQHDPPPWTKYVEYTFTAIYTFESLVKILARG 180

Query: 181 FCLHAFTFLRDPWNWLDFSVIIMAYTTEFVDLGNVSALRTFRVLRALKTISVISGLKTIV 240
           FCLHAFTFLRDPWNWLDFSVI+MAYTTEFVDLGNVSALRTFRVLRALKTISVISGLKTIV
Sbjct: 181 FCLHAFTFLRDPWNWLDFSVIVMAYTTEFVDLGNVSALRTFRVLRALKTISVISGLKTIV 240

Query: 241 GALIQSVKKLADVMVLTVFCLSVFALIGLQLFMGNLRHKCVRNFTALNGTNGSVEADGLV 300
           GALIQSVKKLADVMVLTVFCLSVFALIGLQLFMGNLRHKCVRNFT LNGTNGSVE+DGLV
Sbjct: 241 GALIQSVKKLADVMVLTVFCLSVFALIGLQLFMGNLRHKCVRNFTELNGTNGSVESDGLV 300

Query: 301 WESLDLYLSDPENYLLKNGTSDVLLCGNSSDAGTCPEGYRCLKAGENPDHGYTSFDSFAW 360
           W+SLDLYL+DP+NYLLKNGT+DVLLCGNSSDAGTCPEGYRCLKAGENPDHGYTSFDSFAW
Sbjct: 301 WDSLDLYLNDPDNYLLKNGTTDVLLCGNSSDAGTCPEGYRCLKAGENPDHGYTSFDSFAW 360

Query: 361 AFLALFRLMTQDCWERLYQQTLRSAGKIYMIFFMLVIFLGSFYLVNLILAVVAMAYEEQN 420
           AFLALFRLMTQDCWERLYQQTLRSAGKIYM+FFMLVIFLGSFYLVNLILAVVAMAYEEQN
Sbjct: 361 AFLALFRLMTQDCWERLYQQTLRSAGKIYMVFFMLVIFLGSFYLVNLILAVVAMAYEEQN 420

Query: 421 QATIAETEEKEKRFQEAMEMLKKEHEALTIRGVDTVSRSSLEMSPLAPVNSHERRSKRRK 480
           QATIAETEEKEKRFQEAMEMLKKEHEALTIRGVDTVSRSSLEMSPLAPV +H+RRSKRRK
Sbjct: 421 QATIAETEEKEKRFQEAMEMLKKEHEALTIRGVDTVSRSSLEMSPLAPVTNHDRRSKRRK 480

Query: 481 RMSSGTEECGEDRLPKSDSEDGPRAMNHLSLTRGLSRTSMKPRSSRGSIFTFRRRDLGSE 540
           R+SSGTE+ G+DRLPKSDSEDGPRA+N LSLT GLSRTSMKPRSSRGSIFTFRRRD GSE
Sbjct: 481 RLSSGTEDGGDDRLPKSDSEDGPRALNRLSLTHGLSRTSMKPRSSRGSIFTFRRRDQGSE 540

Query: 541 ADFADDENSTAGESESHHTSLLVPWPLRRTSAQGQPSPGTSAPGHALHGKKNSTVDCNGV 600
           ADFADDENSTAGESESH TSLLVPWPLR  SAQGQ SPGTSAPGH L+GK+NSTVDCNGV
Sbjct: 541 ADFADDENSTAGESESHRTSLLVPWPLRHPSAQGQHSPGTSAPGHVLNGKRNSTVDCNGV 600

Query: 601 VSLLGAGDPEATSPGSHLLRPVMLEHPPDTTTPSEEPGGPQMLTSQAPCVDGFEEPGARQ 660
           VSLLGAGD EATSPGSHLLRP++LE PPDTTTPSE+PGGPQMLT QAPC DGFEEPGARQ
Sbjct: 601 VSLLGAGDAEATSPGSHLLRPMVLERPPDTTTPSEDPGGPQMLTPQAPCADGFEEPGARQ 660

Query: 661 RALSAVSVLTSALEELEESRHKCPPCWNRLAQRYLIWECC 700
           RALSAVSVLTSALEELEES  KCPPCWNR AQRYLIWECC
Sbjct: 661 RALSAVSVLTSALEELEESHRKCPPCWNRFAQRYLIWECC 700


 Score =  106 bits (264), Expect = 4e-20,   Method: Compositional matrix adjust.
 Identities = 87/349 (24%), Positives = 159/349 (45%), Gaps = 68/349 (19%)

Query: 120  IRRAAVKILVHSLFNMLIMCTILTNCVFMAQHDP--------PPWTKYVEYTFTAIYTFE 171
            +R+   +I+ HS F   I+  IL +   +A  D             +Y +  FT ++  E
Sbjct: 1197 LRKTCYRIVEHSWFETFIIFMILLSSGALAFEDIYLEERQTIKVLLEYADKMFTYVFVLE 1256

Query: 172  SLVKILARGFCLHAFTFLRDPWNWLDFSVI------IMAYTTEFVDLGNVSALRTFRVLR 225
             L+K +A GF      +  + W WLDF ++      ++A T  F ++G + +LRT R LR
Sbjct: 1257 MLLKWVAYGFK----KYFTNAWCWLDFLIVDVSLVSLVANTLGFAEMGPIKSLRTLRALR 1312

Query: 226  ALKTISVISGLKTIVGALIQSVKKLADVMVLTVFCLSVFALIGLQLFMGNLRHKCVRNFT 285
             L+ +S   G++ +V AL+ ++  + +V+++ +    +F+++G+ LF G    +C+    
Sbjct: 1313 PLRALSRFEGMRVVVNALVGAIPSIMNVLLVCLIFWLIFSIMGVNLFAGKF-GRCI---- 1367

Query: 286  ALNGTNGSVEADGLVWESLDLYLSDPENYLLKNGTSDVLLCGNSSDAGTCPEGYRCLKAG 345
              N T G +                P NY + N  S+   C + +  G   E Y   K  
Sbjct: 1368 --NQTEGDL----------------PLNYTIVNNKSE---CESFNVTG---ELYWT-KVK 1402

Query: 346  ENPDHGYTSFDSFAWAFLALFRLMTQDCWERLYQQTLRSAG---------KIYM-IFFML 395
             N       FD+    +LAL ++ T   W  +    + S G          +YM I+F++
Sbjct: 1403 VN-------FDNVGAGYLALLQVATFKGWMDIMYAAVDSRGYEEQPQWEHNLYMYIYFVV 1455

Query: 396  VIFLGSFYLVNLILAVVAMAYEEQNQATIAE---TEEKEKRFQEAMEML 441
             I  GSF+ +NL + V+   + +Q +    +     E++K++  AM+ L
Sbjct: 1456 FIIFGSFFTLNLFIGVIIDNFNQQKKKLGGQDIFMTEEQKKYYNAMKKL 1504


 Score = 70.5 bits (171), Expect = 3e-09,   Method: Compositional matrix adjust.
 Identities = 53/187 (28%), Positives = 89/187 (47%), Gaps = 15/187 (8%)

Query: 104 RFSATNALYVLSPFHPIRRAAVKILVHSLF-NMLIMCTILTNCVFMAQHDPPPWTKYVEY 162
           RF+    ++   P     +  VK LV   F ++ I   I+ N +FMA        ++ E 
Sbjct: 689 RFAQRYLIWECCPLWMSIKQKVKFLVMDPFADLTITMCIVLNTLFMALEHYNMTAEFEEM 748

Query: 163 ------TFTAIYTFESLVKILARGFCLHAFTFLRDPWNWLDFSVIIMAYTT-EFVDLGNV 215
                  FT I+T E   KI+A    L  + + +  WN  D  ++I++        +GN+
Sbjct: 749 LQVGNLVFTGIFTAEMTFKIIA----LDPYYYFQQGWNIFDSIIVILSLMELGLSRMGNL 804

Query: 216 SALRTFRVLRALKTISVISGLKTIVGALIQSVKKLADVMVLTVFCLSVFALIGLQLFMGN 275
           S LR+FR+LR  K       L T++  +  SV  L ++ ++    + +FA++G+QLF  N
Sbjct: 805 SVLRSFRLLRVFKLAKSWPTLNTLIKIIGNSVGALGNLTLVLAIIVFIFAVVGMQLFGRN 864

Query: 276 ---LRHK 279
              LRH+
Sbjct: 865 YSELRHR 871


>gi148677260
          Length = 2019

 Score = 1350 bits (3493), Expect = 0.0,   Method: Compositional matrix adjust.
 Identities = 657/700 (93%), Positives = 676/700 (96%)

Query: 1   MANFLLPRGTSSFRRFTRESLAAIEKRMAEKQARGSTTLQESREGLPEEEAPRPQLDLQA 60
           MANFLLPRGTSSFRRFTRESLAAIEKRMAEKQARGS T QESREGLPEEEAPRPQLDLQA
Sbjct: 1   MANFLLPRGTSSFRRFTRESLAAIEKRMAEKQARGSATSQESREGLPEEEAPRPQLDLQA 60

Query: 61  SKKLPDLYGNPPQELIGEPLEDLDPFYSTQKTFIVLNKGKTIFRFSATNALYVLSPFHPI 120
           SKKLPDLYGNPP+ELIGEPLEDLDPFYSTQKTFIVLNKGKTIFRFSATNALYVLSPFHP+
Sbjct: 61  SKKLPDLYGNPPRELIGEPLEDLDPFYSTQKTFIVLNKGKTIFRFSATNALYVLSPFHPV 120

Query: 121 RRAAVKILVHSLFNMLIMCTILTNCVFMAQHDPPPWTKYVEYTFTAIYTFESLVKILARG 180
           RRAAVKILVHSLF+MLIMCTILTNCVFMAQHDPPPWTKYVEYTFTAIYTFESLVKILARG
Sbjct: 121 RRAAVKILVHSLFSMLIMCTILTNCVFMAQHDPPPWTKYVEYTFTAIYTFESLVKILARG 180

Query: 181 FCLHAFTFLRDPWNWLDFSVIIMAYTTEFVDLGNVSALRTFRVLRALKTISVISGLKTIV 240
           FCLHAFTFLRDPWNWLDFSVI+MAYTTEFVDLGNVSALRTFRVLRALKTISVISGLKTIV
Sbjct: 181 FCLHAFTFLRDPWNWLDFSVIVMAYTTEFVDLGNVSALRTFRVLRALKTISVISGLKTIV 240

Query: 241 GALIQSVKKLADVMVLTVFCLSVFALIGLQLFMGNLRHKCVRNFTALNGTNGSVEADGLV 300
           GALIQSVKKLADVMVLTVFCLSVFALIGLQLFMGNLRHKCVRNFT LNGTNGSVEADG+V
Sbjct: 241 GALIQSVKKLADVMVLTVFCLSVFALIGLQLFMGNLRHKCVRNFTELNGTNGSVEADGIV 300

Query: 301 WESLDLYLSDPENYLLKNGTSDVLLCGNSSDAGTCPEGYRCLKAGENPDHGYTSFDSFAW 360
           W SLD+YL+DP NYLLKNGT+DVLLCGNSSDAGTCPEGYRCLKAGENPDHGYTSFDSFAW
Sbjct: 301 WNSLDVYLNDPANYLLKNGTTDVLLCGNSSDAGTCPEGYRCLKAGENPDHGYTSFDSFAW 360

Query: 361 AFLALFRLMTQDCWERLYQQTLRSAGKIYMIFFMLVIFLGSFYLVNLILAVVAMAYEEQN 420
           AFLALFRLMTQDCWERLYQQTLRSAGKIYMIFFMLVIFLGSFYLVNLILAVVAMAYEEQN
Sbjct: 361 AFLALFRLMTQDCWERLYQQTLRSAGKIYMIFFMLVIFLGSFYLVNLILAVVAMAYEEQN 420

Query: 421 QATIAETEEKEKRFQEAMEMLKKEHEALTIRGVDTVSRSSLEMSPLAPVNSHERRSKRRK 480
           QATIAETEEKEKRFQEAMEMLKKEHEALTIRGVDTVSRSSLEMSPLAPV +HERRSKRRK
Sbjct: 421 QATIAETEEKEKRFQEAMEMLKKEHEALTIRGVDTVSRSSLEMSPLAPVTNHERRSKRRK 480

Query: 481 RMSSGTEECGEDRLPKSDSEDGPRAMNHLSLTRGLSRTSMKPRSSRGSIFTFRRRDLGSE 540
           R+SSGTE+ G+DRLPKSDSEDGPRA+N LSLT GLSRTSM+PRSSRGSIFTFRRRD GSE
Sbjct: 481 RLSSGTEDGGDDRLPKSDSEDGPRALNQLSLTHGLSRTSMRPRSSRGSIFTFRRRDQGSE 540

Query: 541 ADFADDENSTAGESESHHTSLLVPWPLRRTSAQGQPSPGTSAPGHALHGKKNSTVDCNGV 600
           ADFADDENSTAGESESH TSLLVPWPLRR S QGQP  GTSAPGH L+GK+NSTVDCNGV
Sbjct: 541 ADFADDENSTAGESESHRTSLLVPWPLRRPSTQGQPGFGTSAPGHVLNGKRNSTVDCNGV 600

Query: 601 VSLLGAGDPEATSPGSHLLRPVMLEHPPDTTTPSEEPGGPQMLTSQAPCVDGFEEPGARQ 660
           VSLLGAGD EATSPGSHLLRP++L+ PPDTTTPSEEPGGPQMLT QAPC DGFEEPGARQ
Sbjct: 601 VSLLGAGDAEATSPGSHLLRPIVLDRPPDTTTPSEEPGGPQMLTPQAPCADGFEEPGARQ 660

Query: 661 RALSAVSVLTSALEELEESRHKCPPCWNRLAQRYLIWECC 700
           RALSAVSVLTSALEELEES  KCPPCWNR AQ YLIWECC
Sbjct: 661 RALSAVSVLTSALEELEESHRKCPPCWNRFAQHYLIWECC 700


 Score =  107 bits (267), Expect = 2e-20,   Method: Compositional matrix adjust.
 Identities = 87/349 (24%), Positives = 160/349 (45%), Gaps = 68/349 (19%)

Query: 120  IRRAAVKILVHSLFNMLIMCTILTNCVFMAQHDP--------PPWTKYVEYTFTAIYTFE 171
            +R+   +I+ HS F   I+  IL +   +A  D             +Y +  FT ++  E
Sbjct: 1196 LRKTCYRIVEHSWFETFIIFMILLSSGALAFEDIYLEERKTIKVLLEYADKMFTYVFVLE 1255

Query: 172  SLVKILARGFCLHAFTFLRDPWNWLDFSVI------IMAYTTEFVDLGNVSALRTFRVLR 225
             L+K +A GF      +  + W WLDF ++      ++A T  F ++G + +LRT R LR
Sbjct: 1256 MLLKWVAYGFK----KYFTNAWCWLDFLIVDVSLVSLVANTLGFAEMGPIKSLRTLRALR 1311

Query: 226  ALKTISVISGLKTIVGALIQSVKKLADVMVLTVFCLSVFALIGLQLFMGNLRHKCVRNFT 285
             L+ +S   G++ +V AL+ ++  + +V+++ +    +F+++G+ LF G    +C+    
Sbjct: 1312 PLRALSRFEGMRVVVNALVGAIPSIMNVLLVCLIFWLIFSIMGVNLFAGKF-GRCI---- 1366

Query: 286  ALNGTNGSVEADGLVWESLDLYLSDPENYLLKNGTSDVLLCGNSSDAGTCPEGYRCLKAG 345
              N T G +                P NY + N  S+   C + +  G   E Y   K  
Sbjct: 1367 --NQTEGDL----------------PLNYTIVNNKSE---CESFNVTG---ELYWT-KVK 1401

Query: 346  ENPDHGYTSFDSFAWAFLALFRLMTQDCW---------ERLYQQTLRSAGKIYM-IFFML 395
             N       FD+    +LAL ++ T   W          R Y++  +    +YM I+F++
Sbjct: 1402 VN-------FDNVGAGYLALLQVATFKGWMDIMYAAVDSRGYEEQPQWEDNLYMYIYFVV 1454

Query: 396  VIFLGSFYLVNLILAVVAMAYEEQNQATIAE---TEEKEKRFQEAMEML 441
             I  GSF+ +NL + V+   + +Q +    +     E++K++  AM+ L
Sbjct: 1455 FIIFGSFFTLNLFIGVIIDNFNQQKKKIRGQDIFMTEEQKKYYNAMKKL 1503


 Score = 69.3 bits (168), Expect = 5e-09,   Method: Compositional matrix adjust.
 Identities = 52/187 (27%), Positives = 89/187 (47%), Gaps = 15/187 (8%)

Query: 104 RFSATNALYVLSPFHPIRRAAVKILVHSLF-NMLIMCTILTNCVFMAQHDPPPWTKYVEY 162
           RF+    ++   P     +  VK +V   F ++ I   I+ N +FMA        ++ E 
Sbjct: 689 RFAQHYLIWECCPLWMSIKQKVKFVVMDPFADLTITMCIVLNTLFMALEHYNMTAEFEEM 748

Query: 163 ------TFTAIYTFESLVKILARGFCLHAFTFLRDPWNWLDFSVIIMAYT-TEFVDLGNV 215
                  FT I+T E   KI+A    L  + + +  WN  D  ++I++        +GN+
Sbjct: 749 LQVGNLVFTGIFTAEMTFKIIA----LDPYYYFQQGWNIFDSIIVILSLMELGLSRMGNL 804

Query: 216 SALRTFRVLRALKTISVISGLKTIVGALIQSVKKLADVMVLTVFCLSVFALIGLQLFMGN 275
           S LR+FR+LR  K       L T++  +  SV  L ++ ++    + +FA++G+QLF  N
Sbjct: 805 SVLRSFRLLRVFKLAKSWPTLNTLIKIIGNSVGALGNLTLVLAIIVFIFAVVGMQLFGKN 864

Query: 276 ---LRHK 279
              LRH+
Sbjct: 865 YSELRHR 871


>gi6782382
          Length = 2019

 Score = 1349 bits (3492), Expect = 0.0,   Method: Compositional matrix adjust.
 Identities = 657/700 (93%), Positives = 676/700 (96%)

Query: 1   MANFLLPRGTSSFRRFTRESLAAIEKRMAEKQARGSTTLQESREGLPEEEAPRPQLDLQA 60
           MANFLLPRGTSSFRRFTRESLAAIEKRMAEKQARGS T QESREGLPEEEAPRPQLDLQA
Sbjct: 1   MANFLLPRGTSSFRRFTRESLAAIEKRMAEKQARGSATSQESREGLPEEEAPRPQLDLQA 60

Query: 61  SKKLPDLYGNPPQELIGEPLEDLDPFYSTQKTFIVLNKGKTIFRFSATNALYVLSPFHPI 120
           SKKLPDLYGNPP+ELIGEPLEDLDPFYSTQKTFIVLNKGKTIFRFSATNALYVLSPFHP+
Sbjct: 61  SKKLPDLYGNPPRELIGEPLEDLDPFYSTQKTFIVLNKGKTIFRFSATNALYVLSPFHPV 120

Query: 121 RRAAVKILVHSLFNMLIMCTILTNCVFMAQHDPPPWTKYVEYTFTAIYTFESLVKILARG 180
           RRAAVKILVHSLF+MLIMCTILTNCVFMAQHDPPPWTKYVEYTFTAIYTFESLVKILARG
Sbjct: 121 RRAAVKILVHSLFSMLIMCTILTNCVFMAQHDPPPWTKYVEYTFTAIYTFESLVKILARG 180

Query: 181 FCLHAFTFLRDPWNWLDFSVIIMAYTTEFVDLGNVSALRTFRVLRALKTISVISGLKTIV 240
           FCLHAFTFLRDPWNWLDFSVI+MAYTTEFVDLGNVSALRTFRVLRALKTISVISGLKTIV
Sbjct: 181 FCLHAFTFLRDPWNWLDFSVIVMAYTTEFVDLGNVSALRTFRVLRALKTISVISGLKTIV 240

Query: 241 GALIQSVKKLADVMVLTVFCLSVFALIGLQLFMGNLRHKCVRNFTALNGTNGSVEADGLV 300
           GALIQSVKKLADVMVLTVFCLSVFALIGLQLFMGNLRHKCVRNFT LNGTNGSVEADG+V
Sbjct: 241 GALIQSVKKLADVMVLTVFCLSVFALIGLQLFMGNLRHKCVRNFTELNGTNGSVEADGIV 300

Query: 301 WESLDLYLSDPENYLLKNGTSDVLLCGNSSDAGTCPEGYRCLKAGENPDHGYTSFDSFAW 360
           W SLD+YL+DP NYLLKNGT+DVLLCGNSSDAGTCPEGYRCLKAGENPDHGYTSFDSFAW
Sbjct: 301 WNSLDVYLNDPANYLLKNGTTDVLLCGNSSDAGTCPEGYRCLKAGENPDHGYTSFDSFAW 360

Query: 361 AFLALFRLMTQDCWERLYQQTLRSAGKIYMIFFMLVIFLGSFYLVNLILAVVAMAYEEQN 420
           AFLALFRLMTQDCWERLYQQTLRSAGKIYMIFFMLVIFLGSFYLVNLILAVVAMAYEEQN
Sbjct: 361 AFLALFRLMTQDCWERLYQQTLRSAGKIYMIFFMLVIFLGSFYLVNLILAVVAMAYEEQN 420

Query: 421 QATIAETEEKEKRFQEAMEMLKKEHEALTIRGVDTVSRSSLEMSPLAPVNSHERRSKRRK 480
           QATIAETEEKEKRFQEAMEMLKKEHEALTIRGVDTVSRSSLEMSPLAPV +HERRSKRRK
Sbjct: 421 QATIAETEEKEKRFQEAMEMLKKEHEALTIRGVDTVSRSSLEMSPLAPVTNHERRSKRRK 480

Query: 481 RMSSGTEECGEDRLPKSDSEDGPRAMNHLSLTRGLSRTSMKPRSSRGSIFTFRRRDLGSE 540
           R+SSGTE+ G+DRLPKSDSEDGPRA+N LSLT GLSRTSM+PRSSRGSIFTFRRRD GSE
Sbjct: 481 RLSSGTEDGGDDRLPKSDSEDGPRALNQLSLTHGLSRTSMRPRSSRGSIFTFRRRDQGSE 540

Query: 541 ADFADDENSTAGESESHHTSLLVPWPLRRTSAQGQPSPGTSAPGHALHGKKNSTVDCNGV 600
           ADFADDENSTAGESESH TSLLVPWPLRR S QGQP  GTSAPGH L+GK+NSTVDCNGV
Sbjct: 541 ADFADDENSTAGESESHRTSLLVPWPLRRPSTQGQPGFGTSAPGHVLNGKRNSTVDCNGV 600

Query: 601 VSLLGAGDPEATSPGSHLLRPVMLEHPPDTTTPSEEPGGPQMLTSQAPCVDGFEEPGARQ 660
           VSLLGAGD EATSPGSHLLRP++L+ PPDTTTPSEEPGGPQMLT QAPC DGFEEPGARQ
Sbjct: 601 VSLLGAGDAEATSPGSHLLRPIVLDRPPDTTTPSEEPGGPQMLTPQAPCADGFEEPGARQ 660

Query: 661 RALSAVSVLTSALEELEESRHKCPPCWNRLAQRYLIWECC 700
           RALSAVSVLTSALEELEES  KCPPCWNR AQ YLIWECC
Sbjct: 661 RALSAVSVLTSALEELEESHRKCPPCWNRFAQHYLIWECC 700


 Score =  107 bits (266), Expect = 3e-20,   Method: Compositional matrix adjust.
 Identities = 87/349 (24%), Positives = 160/349 (45%), Gaps = 68/349 (19%)

Query: 120  IRRAAVKILVHSLFNMLIMCTILTNCVFMAQHDP--------PPWTKYVEYTFTAIYTFE 171
            +R+   +I+ HS F   I+  IL +   +A  D             +Y +  FT ++  E
Sbjct: 1196 LRKTCYRIVEHSWFETFIIFMILLSSGALAFEDIYLEERKTIKVLLEYADKMFTYVFVLE 1255

Query: 172  SLVKILARGFCLHAFTFLRDPWNWLDFSVI------IMAYTTEFVDLGNVSALRTFRVLR 225
             L+K +A GF      +  + W WLDF ++      ++A T  F ++G + +LRT R LR
Sbjct: 1256 MLLKWVAYGFK----KYFTNAWCWLDFLIVDVSLVSLVANTLGFAEMGPIKSLRTLRALR 1311

Query: 226  ALKTISVISGLKTIVGALIQSVKKLADVMVLTVFCLSVFALIGLQLFMGNLRHKCVRNFT 285
             L+ +S   G++ +V AL+ ++  + +V+++ +    +F+++G+ LF G    +C+    
Sbjct: 1312 PLRALSRFEGMRVVVNALVGAIPSIMNVLLVCLIFWLIFSIMGVNLFAGKF-GRCI---- 1366

Query: 286  ALNGTNGSVEADGLVWESLDLYLSDPENYLLKNGTSDVLLCGNSSDAGTCPEGYRCLKAG 345
              N T G +                P NY + N  S+   C + +  G   E Y   K  
Sbjct: 1367 --NQTEGDL----------------PLNYTIVNNKSE---CESFNVTG---ELYWT-KVK 1401

Query: 346  ENPDHGYTSFDSFAWAFLALFRLMTQDCW---------ERLYQQTLRSAGKIYM-IFFML 395
             N       FD+    +LAL ++ T   W          R Y++  +    +YM I+F++
Sbjct: 1402 VN-------FDNVGAGYLALLQVATFKGWMDIMYAAVDSRGYEEQPQWEDNLYMYIYFVV 1454

Query: 396  VIFLGSFYLVNLILAVVAMAYEEQNQATIAE---TEEKEKRFQEAMEML 441
             I  GSF+ +NL + V+   + +Q +    +     E++K++  AM+ L
Sbjct: 1455 FIIFGSFFTLNLFIGVIIDNFNQQKKKLGGQDIFMTEEQKKYYNAMKKL 1503


 Score = 69.3 bits (168), Expect = 5e-09,   Method: Compositional matrix adjust.
 Identities = 52/187 (27%), Positives = 89/187 (47%), Gaps = 15/187 (8%)

Query: 104 RFSATNALYVLSPFHPIRRAAVKILVHSLF-NMLIMCTILTNCVFMAQHDPPPWTKYVEY 162
           RF+    ++   P     +  VK +V   F ++ I   I+ N +FMA        ++ E 
Sbjct: 689 RFAQHYLIWECCPLWMSIKQKVKFVVMDPFADLTITMCIVLNTLFMALEHYNMTAEFEEM 748

Query: 163 ------TFTAIYTFESLVKILARGFCLHAFTFLRDPWNWLDFSVIIMAYTT-EFVDLGNV 215
                  FT I+T E   KI+A    L  + + +  WN  D  ++I++        +GN+
Sbjct: 749 LQVGNLVFTGIFTAEMTFKIIA----LDPYYYFQQGWNIFDSIIVILSLMELGLSRMGNL 804

Query: 216 SALRTFRVLRALKTISVISGLKTIVGALIQSVKKLADVMVLTVFCLSVFALIGLQLFMGN 275
           S LR+FR+LR  K       L T++  +  SV  L ++ ++    + +FA++G+QLF  N
Sbjct: 805 SVLRSFRLLRVFKLAKSWPTLNTLIKIIGNSVGALGNLTLVLAIIVFIFAVVGMQLFGKN 864

Query: 276 ---LRHK 279
              LRH+
Sbjct: 865 YSELRHR 871


>gi359718971
          Length = 2020

 Score = 1349 bits (3492), Expect = 0.0,   Method: Compositional matrix adjust.
 Identities = 657/700 (93%), Positives = 676/700 (96%)

Query: 1   MANFLLPRGTSSFRRFTRESLAAIEKRMAEKQARGSTTLQESREGLPEEEAPRPQLDLQA 60
           MANFLLPRGTSSFRRFTRESLAAIEKRMAEKQARGS T QESREGLPEEEAPRPQLDLQA
Sbjct: 1   MANFLLPRGTSSFRRFTRESLAAIEKRMAEKQARGSATSQESREGLPEEEAPRPQLDLQA 60

Query: 61  SKKLPDLYGNPPQELIGEPLEDLDPFYSTQKTFIVLNKGKTIFRFSATNALYVLSPFHPI 120
           SKKLPDLYGNPP+ELIGEPLEDLDPFYSTQKTFIVLNKGKTIFRFSATNALYVLSPFHP+
Sbjct: 61  SKKLPDLYGNPPRELIGEPLEDLDPFYSTQKTFIVLNKGKTIFRFSATNALYVLSPFHPV 120

Query: 121 RRAAVKILVHSLFNMLIMCTILTNCVFMAQHDPPPWTKYVEYTFTAIYTFESLVKILARG 180
           RRAAVKILVHSLF+MLIMCTILTNCVFMAQHDPPPWTKYVEYTFTAIYTFESLVKILARG
Sbjct: 121 RRAAVKILVHSLFSMLIMCTILTNCVFMAQHDPPPWTKYVEYTFTAIYTFESLVKILARG 180

Query: 181 FCLHAFTFLRDPWNWLDFSVIIMAYTTEFVDLGNVSALRTFRVLRALKTISVISGLKTIV 240
           FCLHAFTFLRDPWNWLDFSVI+MAYTTEFVDLGNVSALRTFRVLRALKTISVISGLKTIV
Sbjct: 181 FCLHAFTFLRDPWNWLDFSVIVMAYTTEFVDLGNVSALRTFRVLRALKTISVISGLKTIV 240

Query: 241 GALIQSVKKLADVMVLTVFCLSVFALIGLQLFMGNLRHKCVRNFTALNGTNGSVEADGLV 300
           GALIQSVKKLADVMVLTVFCLSVFALIGLQLFMGNLRHKCVRNFT LNGTNGSVEADG+V
Sbjct: 241 GALIQSVKKLADVMVLTVFCLSVFALIGLQLFMGNLRHKCVRNFTELNGTNGSVEADGIV 300

Query: 301 WESLDLYLSDPENYLLKNGTSDVLLCGNSSDAGTCPEGYRCLKAGENPDHGYTSFDSFAW 360
           W SLD+YL+DP NYLLKNGT+DVLLCGNSSDAGTCPEGYRCLKAGENPDHGYTSFDSFAW
Sbjct: 301 WNSLDVYLNDPANYLLKNGTTDVLLCGNSSDAGTCPEGYRCLKAGENPDHGYTSFDSFAW 360

Query: 361 AFLALFRLMTQDCWERLYQQTLRSAGKIYMIFFMLVIFLGSFYLVNLILAVVAMAYEEQN 420
           AFLALFRLMTQDCWERLYQQTLRSAGKIYMIFFMLVIFLGSFYLVNLILAVVAMAYEEQN
Sbjct: 361 AFLALFRLMTQDCWERLYQQTLRSAGKIYMIFFMLVIFLGSFYLVNLILAVVAMAYEEQN 420

Query: 421 QATIAETEEKEKRFQEAMEMLKKEHEALTIRGVDTVSRSSLEMSPLAPVNSHERRSKRRK 480
           QATIAETEEKEKRFQEAMEMLKKEHEALTIRGVDTVSRSSLEMSPLAPV +HERRSKRRK
Sbjct: 421 QATIAETEEKEKRFQEAMEMLKKEHEALTIRGVDTVSRSSLEMSPLAPVTNHERRSKRRK 480

Query: 481 RMSSGTEECGEDRLPKSDSEDGPRAMNHLSLTRGLSRTSMKPRSSRGSIFTFRRRDLGSE 540
           R+SSGTE+ G+DRLPKSDSEDGPRA+N LSLT GLSRTSM+PRSSRGSIFTFRRRD GSE
Sbjct: 481 RLSSGTEDGGDDRLPKSDSEDGPRALNQLSLTHGLSRTSMRPRSSRGSIFTFRRRDQGSE 540

Query: 541 ADFADDENSTAGESESHHTSLLVPWPLRRTSAQGQPSPGTSAPGHALHGKKNSTVDCNGV 600
           ADFADDENSTAGESESH TSLLVPWPLRR S QGQP  GTSAPGH L+GK+NSTVDCNGV
Sbjct: 541 ADFADDENSTAGESESHRTSLLVPWPLRRPSTQGQPGFGTSAPGHVLNGKRNSTVDCNGV 600

Query: 601 VSLLGAGDPEATSPGSHLLRPVMLEHPPDTTTPSEEPGGPQMLTSQAPCVDGFEEPGARQ 660
           VSLLGAGD EATSPGSHLLRP++L+ PPDTTTPSEEPGGPQMLT QAPC DGFEEPGARQ
Sbjct: 601 VSLLGAGDAEATSPGSHLLRPIVLDRPPDTTTPSEEPGGPQMLTPQAPCADGFEEPGARQ 660

Query: 661 RALSAVSVLTSALEELEESRHKCPPCWNRLAQRYLIWECC 700
           RALSAVSVLTSALEELEES  KCPPCWNR AQ YLIWECC
Sbjct: 661 RALSAVSVLTSALEELEESHRKCPPCWNRFAQHYLIWECC 700


 Score =  106 bits (265), Expect = 3e-20,   Method: Compositional matrix adjust.
 Identities = 87/349 (24%), Positives = 160/349 (45%), Gaps = 68/349 (19%)

Query: 120  IRRAAVKILVHSLFNMLIMCTILTNCVFMAQHDP--------PPWTKYVEYTFTAIYTFE 171
            +R+   +I+ HS F   I+  IL +   +A  D             +Y +  FT ++  E
Sbjct: 1197 LRKTCYRIVEHSWFETFIIFMILLSSGALAFEDIYLEERKTIKVLLEYADKMFTYVFVLE 1256

Query: 172  SLVKILARGFCLHAFTFLRDPWNWLDFSVI------IMAYTTEFVDLGNVSALRTFRVLR 225
             L+K +A GF      +  + W WLDF ++      ++A T  F ++G + +LRT R LR
Sbjct: 1257 MLLKWVAYGFK----KYFTNAWCWLDFLIVDVSLVSLVANTLGFAEMGPIKSLRTLRALR 1312

Query: 226  ALKTISVISGLKTIVGALIQSVKKLADVMVLTVFCLSVFALIGLQLFMGNLRHKCVRNFT 285
             L+ +S   G++ +V AL+ ++  + +V+++ +    +F+++G+ LF G    +C+    
Sbjct: 1313 PLRALSRFEGMRVVVNALVGAIPSIMNVLLVCLIFWLIFSIMGVNLFAGKF-GRCI---- 1367

Query: 286  ALNGTNGSVEADGLVWESLDLYLSDPENYLLKNGTSDVLLCGNSSDAGTCPEGYRCLKAG 345
              N T G +                P NY + N  S+   C + +  G   E Y   K  
Sbjct: 1368 --NQTEGDL----------------PLNYTIVNNKSE---CESFNVTG---ELYWT-KVK 1402

Query: 346  ENPDHGYTSFDSFAWAFLALFRLMTQDCW---------ERLYQQTLRSAGKIYM-IFFML 395
             N       FD+    +LAL ++ T   W          R Y++  +    +YM I+F++
Sbjct: 1403 VN-------FDNVGAGYLALLQVATFKGWMDIMYAAVDSRGYEEQPQWEDNLYMYIYFVV 1455

Query: 396  VIFLGSFYLVNLILAVVAMAYEEQNQATIAE---TEEKEKRFQEAMEML 441
             I  GSF+ +NL + V+   + +Q +    +     E++K++  AM+ L
Sbjct: 1456 FIIFGSFFTLNLFIGVIIDNFNQQKKKLGGQDIFMTEEQKKYYNAMKKL 1504


 Score = 69.3 bits (168), Expect = 5e-09,   Method: Compositional matrix adjust.
 Identities = 52/187 (27%), Positives = 89/187 (47%), Gaps = 15/187 (8%)

Query: 104 RFSATNALYVLSPFHPIRRAAVKILVHSLF-NMLIMCTILTNCVFMAQHDPPPWTKYVEY 162
           RF+    ++   P     +  VK +V   F ++ I   I+ N +FMA        ++ E 
Sbjct: 689 RFAQHYLIWECCPLWMSIKQKVKFVVMDPFADLTITMCIVLNTLFMALEHYNMTAEFEEM 748

Query: 163 ------TFTAIYTFESLVKILARGFCLHAFTFLRDPWNWLDFSVIIMAYT-TEFVDLGNV 215
                  FT I+T E   KI+A    L  + + +  WN  D  ++I++        +GN+
Sbjct: 749 LQVGNLVFTGIFTAEMTFKIIA----LDPYYYFQQGWNIFDSIIVILSLMELGLSRMGNL 804

Query: 216 SALRTFRVLRALKTISVISGLKTIVGALIQSVKKLADVMVLTVFCLSVFALIGLQLFMGN 275
           S LR+FR+LR  K       L T++  +  SV  L ++ ++    + +FA++G+QLF  N
Sbjct: 805 SVLRSFRLLRVFKLAKSWPTLNTLIKIIGNSVGALGNLTLVLAIIVFIFAVVGMQLFGKN 864

Query: 276 ---LRHK 279
              LRH+
Sbjct: 865 YSELRHR 871


>gi341942012
          Length = 2019

 Score = 1349 bits (3492), Expect = 0.0,   Method: Compositional matrix adjust.
 Identities = 657/700 (93%), Positives = 676/700 (96%)

Query: 1   MANFLLPRGTSSFRRFTRESLAAIEKRMAEKQARGSTTLQESREGLPEEEAPRPQLDLQA 60
           MANFLLPRGTSSFRRFTRESLAAIEKRMAEKQARGS T QESREGLPEEEAPRPQLDLQA
Sbjct: 1   MANFLLPRGTSSFRRFTRESLAAIEKRMAEKQARGSATSQESREGLPEEEAPRPQLDLQA 60

Query: 61  SKKLPDLYGNPPQELIGEPLEDLDPFYSTQKTFIVLNKGKTIFRFSATNALYVLSPFHPI 120
           SKKLPDLYGNPP+ELIGEPLEDLDPFYSTQKTFIVLNKGKTIFRFSATNALYVLSPFHP+
Sbjct: 61  SKKLPDLYGNPPRELIGEPLEDLDPFYSTQKTFIVLNKGKTIFRFSATNALYVLSPFHPV 120

Query: 121 RRAAVKILVHSLFNMLIMCTILTNCVFMAQHDPPPWTKYVEYTFTAIYTFESLVKILARG 180
           RRAAVKILVHSLF+MLIMCTILTNCVFMAQHDPPPWTKYVEYTFTAIYTFESLVKILARG
Sbjct: 121 RRAAVKILVHSLFSMLIMCTILTNCVFMAQHDPPPWTKYVEYTFTAIYTFESLVKILARG 180

Query: 181 FCLHAFTFLRDPWNWLDFSVIIMAYTTEFVDLGNVSALRTFRVLRALKTISVISGLKTIV 240
           FCLHAFTFLRDPWNWLDFSVI+MAYTTEFVDLGNVSALRTFRVLRALKTISVISGLKTIV
Sbjct: 181 FCLHAFTFLRDPWNWLDFSVIVMAYTTEFVDLGNVSALRTFRVLRALKTISVISGLKTIV 240

Query: 241 GALIQSVKKLADVMVLTVFCLSVFALIGLQLFMGNLRHKCVRNFTALNGTNGSVEADGLV 300
           GALIQSVKKLADVMVLTVFCLSVFALIGLQLFMGNLRHKCVRNFT LNGTNGSVEADG+V
Sbjct: 241 GALIQSVKKLADVMVLTVFCLSVFALIGLQLFMGNLRHKCVRNFTELNGTNGSVEADGIV 300

Query: 301 WESLDLYLSDPENYLLKNGTSDVLLCGNSSDAGTCPEGYRCLKAGENPDHGYTSFDSFAW 360
           W SLD+YL+DP NYLLKNGT+DVLLCGNSSDAGTCPEGYRCLKAGENPDHGYTSFDSFAW
Sbjct: 301 WNSLDVYLNDPANYLLKNGTTDVLLCGNSSDAGTCPEGYRCLKAGENPDHGYTSFDSFAW 360

Query: 361 AFLALFRLMTQDCWERLYQQTLRSAGKIYMIFFMLVIFLGSFYLVNLILAVVAMAYEEQN 420
           AFLALFRLMTQDCWERLYQQTLRSAGKIYMIFFMLVIFLGSFYLVNLILAVVAMAYEEQN
Sbjct: 361 AFLALFRLMTQDCWERLYQQTLRSAGKIYMIFFMLVIFLGSFYLVNLILAVVAMAYEEQN 420

Query: 421 QATIAETEEKEKRFQEAMEMLKKEHEALTIRGVDTVSRSSLEMSPLAPVNSHERRSKRRK 480
           QATIAETEEKEKRFQEAMEMLKKEHEALTIRGVDTVSRSSLEMSPLAPV +HERRSKRRK
Sbjct: 421 QATIAETEEKEKRFQEAMEMLKKEHEALTIRGVDTVSRSSLEMSPLAPVTNHERRSKRRK 480

Query: 481 RMSSGTEECGEDRLPKSDSEDGPRAMNHLSLTRGLSRTSMKPRSSRGSIFTFRRRDLGSE 540
           R+SSGTE+ G+DRLPKSDSEDGPRA+N LSLT GLSRTSM+PRSSRGSIFTFRRRD GSE
Sbjct: 481 RLSSGTEDGGDDRLPKSDSEDGPRALNQLSLTHGLSRTSMRPRSSRGSIFTFRRRDQGSE 540

Query: 541 ADFADDENSTAGESESHHTSLLVPWPLRRTSAQGQPSPGTSAPGHALHGKKNSTVDCNGV 600
           ADFADDENSTAGESESH TSLLVPWPLRR S QGQP  GTSAPGH L+GK+NSTVDCNGV
Sbjct: 541 ADFADDENSTAGESESHRTSLLVPWPLRRPSTQGQPGFGTSAPGHVLNGKRNSTVDCNGV 600

Query: 601 VSLLGAGDPEATSPGSHLLRPVMLEHPPDTTTPSEEPGGPQMLTSQAPCVDGFEEPGARQ 660
           VSLLGAGD EATSPGSHLLRP++L+ PPDTTTPSEEPGGPQMLT QAPC DGFEEPGARQ
Sbjct: 601 VSLLGAGDAEATSPGSHLLRPIVLDRPPDTTTPSEEPGGPQMLTPQAPCADGFEEPGARQ 660

Query: 661 RALSAVSVLTSALEELEESRHKCPPCWNRLAQRYLIWECC 700
           RALSAVSVLTSALEELEES  KCPPCWNR AQ YLIWECC
Sbjct: 661 RALSAVSVLTSALEELEESHRKCPPCWNRFAQHYLIWECC 700


 Score =  106 bits (265), Expect = 3e-20,   Method: Compositional matrix adjust.
 Identities = 87/349 (24%), Positives = 160/349 (45%), Gaps = 68/349 (19%)

Query: 120  IRRAAVKILVHSLFNMLIMCTILTNCVFMAQHDP--------PPWTKYVEYTFTAIYTFE 171
            +R+   +I+ HS F   I+  IL +   +A  D             +Y +  FT ++  E
Sbjct: 1196 LRKTCYRIVEHSWFETFIIFMILLSSGALAFEDIYLEERKTIKVLLEYADKMFTYVFVLE 1255

Query: 172  SLVKILARGFCLHAFTFLRDPWNWLDFSVI------IMAYTTEFVDLGNVSALRTFRVLR 225
             L+K +A GF      +  + W WLDF ++      ++A T  F ++G + +LRT R LR
Sbjct: 1256 MLLKWVAYGFK----KYFTNAWCWLDFLIVDVSLVSLVANTLGFAEMGPIKSLRTLRALR 1311

Query: 226  ALKTISVISGLKTIVGALIQSVKKLADVMVLTVFCLSVFALIGLQLFMGNLRHKCVRNFT 285
             L+ +S   G++ +V AL+ ++  + +V+++ +    +F+++G+ LF G    +C+    
Sbjct: 1312 PLRALSRFEGMRVVVNALVGAIPSIMNVLLVCLIFWLIFSIMGVNLFAGKF-GRCI---- 1366

Query: 286  ALNGTNGSVEADGLVWESLDLYLSDPENYLLKNGTSDVLLCGNSSDAGTCPEGYRCLKAG 345
              N T G +                P NY + N  S+   C + +  G   E Y   K  
Sbjct: 1367 --NQTEGDL----------------PLNYTIVNNKSE---CESFNVTG---ELYWT-KVK 1401

Query: 346  ENPDHGYTSFDSFAWAFLALFRLMTQDCW---------ERLYQQTLRSAGKIYM-IFFML 395
             N       FD+    +LAL ++ T   W          R Y++  +    +YM I+F++
Sbjct: 1402 VN-------FDNVGAGYLALLQVATFKGWMDIMYAAVDSRGYEEQPQWEDNLYMYIYFVV 1454

Query: 396  VIFLGSFYLVNLILAVVAMAYEEQNQATIAE---TEEKEKRFQEAMEML 441
             I  GSF+ +NL + V+   + +Q +    +     E++K++  AM+ L
Sbjct: 1455 FIIFGSFFTLNLFIGVIIDNFNQQKKKLGGQDIFMTEEQKKYYNAMKKL 1503


 Score = 69.3 bits (168), Expect = 5e-09,   Method: Compositional matrix adjust.
 Identities = 52/187 (27%), Positives = 89/187 (47%), Gaps = 15/187 (8%)

Query: 104 RFSATNALYVLSPFHPIRRAAVKILVHSLF-NMLIMCTILTNCVFMAQHDPPPWTKYVEY 162
           RF+    ++   P     +  VK +V   F ++ I   I+ N +FMA        ++ E 
Sbjct: 689 RFAQHYLIWECCPLWMSIKQKVKFVVMDPFADLTITMCIVLNTLFMALEHYNMTAEFEEM 748

Query: 163 ------TFTAIYTFESLVKILARGFCLHAFTFLRDPWNWLDFSVIIMAYT-TEFVDLGNV 215
                  FT I+T E   KI+A    L  + + +  WN  D  ++I++        +GN+
Sbjct: 749 LQVGNLVFTGIFTAEMTFKIIA----LDPYYYFQQGWNIFDSIIVILSLMELGLSRMGNL 804

Query: 216 SALRTFRVLRALKTISVISGLKTIVGALIQSVKKLADVMVLTVFCLSVFALIGLQLFMGN 275
           S LR+FR+LR  K       L T++  +  SV  L ++ ++    + +FA++G+QLF  N
Sbjct: 805 SVLRSFRLLRVFKLAKSWPTLNTLIKIIGNSVGALGNLTLVLAIIVFIFAVVGMQLFGKN 864

Query: 276 ---LRHK 279
              LRH+
Sbjct: 865 YSELRHR 871


>gi301757655
          Length = 2010

 Score = 1345 bits (3482), Expect = 0.0,   Method: Compositional matrix adjust.
 Identities = 657/700 (93%), Positives = 674/700 (96%)

Query: 1   MANFLLPRGTSSFRRFTRESLAAIEKRMAEKQARGSTTLQESREGLPEEEAPRPQLDLQA 60
           MA+ LLPRGTS FRRFTRESLAAIEKRMAEKQARGS   QESREGLPEEEAP+PQLDLQA
Sbjct: 1   MADLLLPRGTSGFRRFTRESLAAIEKRMAEKQARGSAASQESREGLPEEEAPQPQLDLQA 60

Query: 61  SKKLPDLYGNPPQELIGEPLEDLDPFYSTQKTFIVLNKGKTIFRFSATNALYVLSPFHPI 120
           SKKLPDLYGNPP+ELIGEPLEDLDPFYSTQKTFIVLNKGKTIFRFSATNALYVLSPFHP+
Sbjct: 61  SKKLPDLYGNPPRELIGEPLEDLDPFYSTQKTFIVLNKGKTIFRFSATNALYVLSPFHPV 120

Query: 121 RRAAVKILVHSLFNMLIMCTILTNCVFMAQHDPPPWTKYVEYTFTAIYTFESLVKILARG 180
           RRAAVKILVHSLFN LIMCTILTNCVFMAQHDPPPWTKYVEYTFTAIYTFESLVKILARG
Sbjct: 121 RRAAVKILVHSLFNTLIMCTILTNCVFMAQHDPPPWTKYVEYTFTAIYTFESLVKILARG 180

Query: 181 FCLHAFTFLRDPWNWLDFSVIIMAYTTEFVDLGNVSALRTFRVLRALKTISVISGLKTIV 240
           FCLHAFTFLRDPWNWLDFSVI+MAYTTEFVDLGNVSALRTFRVLRALKTISVISGLKTIV
Sbjct: 181 FCLHAFTFLRDPWNWLDFSVIVMAYTTEFVDLGNVSALRTFRVLRALKTISVISGLKTIV 240

Query: 241 GALIQSVKKLADVMVLTVFCLSVFALIGLQLFMGNLRHKCVRNFTALNGTNGSVEADGLV 300
           GALIQSVKKLADVMVLTVFCLSVFALIGLQLFMGNLRHKCVRNFTALN TNGSVEADGLV
Sbjct: 241 GALIQSVKKLADVMVLTVFCLSVFALIGLQLFMGNLRHKCVRNFTALNDTNGSVEADGLV 300

Query: 301 WESLDLYLSDPENYLLKNGTSDVLLCGNSSDAGTCPEGYRCLKAGENPDHGYTSFDSFAW 360
           WESLD YLSDP NYLLKNGTSDVLLCGNSSDAGTCPEGYRCLKAG+NPDHGYTSFDSFAW
Sbjct: 301 WESLDRYLSDPGNYLLKNGTSDVLLCGNSSDAGTCPEGYRCLKAGDNPDHGYTSFDSFAW 360

Query: 361 AFLALFRLMTQDCWERLYQQTLRSAGKIYMIFFMLVIFLGSFYLVNLILAVVAMAYEEQN 420
           AFLALFRLMTQDCWERLYQQTLRSAGKIYMIFFMLVIFLGSFYLVNLILAVVAMAYEEQN
Sbjct: 361 AFLALFRLMTQDCWERLYQQTLRSAGKIYMIFFMLVIFLGSFYLVNLILAVVAMAYEEQN 420

Query: 421 QATIAETEEKEKRFQEAMEMLKKEHEALTIRGVDTVSRSSLEMSPLAPVNSHERRSKRRK 480
           QATIAETEEKEKRFQEAME+L+KEHEALTIRGVDTVSRSSLEMSPLAPV +HERRSKRRK
Sbjct: 421 QATIAETEEKEKRFQEAMELLRKEHEALTIRGVDTVSRSSLEMSPLAPVTTHERRSKRRK 480

Query: 481 RMSSGTEECGEDRLPKSDSEDGPRAMNHLSLTRGLSRTSMKPRSSRGSIFTFRRRDLGSE 540
           RMSSGTEECG+DR PKSDSEDGPRAMNHLS   GLSRTSMKPRSSRGSIFTFRRRDLGSE
Sbjct: 481 RMSSGTEECGDDRFPKSDSEDGPRAMNHLSSIHGLSRTSMKPRSSRGSIFTFRRRDLGSE 540

Query: 541 ADFADDENSTAGESESHHTSLLVPWPLRRTSAQGQPSPGTSAPGHALHGKKNSTVDCNGV 600
            DFADDENSTAG+SESHHTSLLVPWPLRR SAQGQ SPGTSAPGHAL+GK+NSTVDCNGV
Sbjct: 541 TDFADDENSTAGDSESHHTSLLVPWPLRRPSAQGQLSPGTSAPGHALNGKRNSTVDCNGV 600

Query: 601 VSLLGAGDPEATSPGSHLLRPVMLEHPPDTTTPSEEPGGPQMLTSQAPCVDGFEEPGARQ 660
           VSLLG GD EATSPGSHLLRPV+L+ PPDTTTPSEEPG PQML  QAPC+DGFEEPG RQ
Sbjct: 601 VSLLGTGDAEATSPGSHLLRPVILDRPPDTTTPSEEPGRPQMLNPQAPCMDGFEEPGERQ 660

Query: 661 RALSAVSVLTSALEELEESRHKCPPCWNRLAQRYLIWECC 700
           RALSAVSVLTSALEELEESR KCPPCW+R AQRYLIWECC
Sbjct: 661 RALSAVSVLTSALEELEESRRKCPPCWDRFAQRYLIWECC 700


 Score =  108 bits (270), Expect = 9e-21,   Method: Compositional matrix adjust.
 Identities = 88/349 (25%), Positives = 159/349 (45%), Gaps = 68/349 (19%)

Query: 120  IRRAAVKILVHSLFNMLIMCTILTNCVFMAQHDP--------PPWTKYVEYTFTAIYTFE 171
            +R+   +I+ HS F   I+  IL +   +A  D             +Y +  FT ++  E
Sbjct: 1187 LRKTCYRIVEHSWFETFIIFMILLSSGALAFEDIYLEERKTIKVLLEYADKMFTYVFVLE 1246

Query: 172  SLVKILARGFCLHAFTFLRDPWNWLDFSVI------IMAYTTEFVDLGNVSALRTFRVLR 225
             L+K +A GF      +  + W WLDF ++      ++A T  F ++G + +LRT R LR
Sbjct: 1247 MLLKWVAYGFK----KYFTNAWCWLDFLIVDVSLISLVANTLGFAEMGPIKSLRTLRALR 1302

Query: 226  ALKTISVISGLKTIVGALIQSVKKLADVMVLTVFCLSVFALIGLQLFMGNLRHKCVRNFT 285
             L+ +S   G++ +V AL+ ++  + +V+++ +    +F+++G+ LF G    +C+    
Sbjct: 1303 PLRALSRFEGMRVVVNALVGAIPSIMNVLLVCLIFWLIFSIMGVNLFAGKF-GRCI---- 1357

Query: 286  ALNGTNGSVEADGLVWESLDLYLSDPENYLLKNGTSDVLLCGNSSDAGTCPEGYRCLKAG 345
              N T G +                P NY + N  SD   C + +  G   E Y   K  
Sbjct: 1358 --NQTEGDL----------------PLNYTIVNNKSD---CESFNVTG---ELYWT-KVK 1392

Query: 346  ENPDHGYTSFDSFAWAFLALFRLMTQDCWERLYQQTLRSAG---------KIYM-IFFML 395
             N       FD+    +LAL ++ T   W  +    + S G          +YM I+F++
Sbjct: 1393 VN-------FDNVGAGYLALLQVATFKGWMDIMYAAVDSRGYEEQPQWEYNLYMYIYFVI 1445

Query: 396  VIFLGSFYLVNLILAVVAMAYEEQNQATIAE---TEEKEKRFQEAMEML 441
             I  GSF+ +NL + V+   + +Q +    +     E++K++  AM+ L
Sbjct: 1446 FIIFGSFFTLNLFIGVIIDNFNQQKKKLGGQDIFMTEEQKKYYNAMKKL 1494


 Score = 69.3 bits (168), Expect = 6e-09,   Method: Compositional matrix adjust.
 Identities = 51/187 (27%), Positives = 88/187 (47%), Gaps = 12/187 (6%)

Query: 104 RFSATNALYVLSPFHPIRRAAVKILVHSLF-NMLIMCTILTNCVFMAQHDPPPWTKYVEY 162
           RF+    ++   P     +  VK +V   F ++ I   I+ N +FMA       T++ E 
Sbjct: 689 RFAQRYLIWECCPLWMSIKQRVKFMVMDPFADLTITMCIVLNTLFMALEHYNMTTEFEEM 748

Query: 163 ------TFTAIYTFESLVKILARGFCLHAFTFLRDPWNWLDFSVIIMAYT-TEFVDLGNV 215
                  FT I+T E   KI+A    L  + + +  WN  D  ++I++        +GN+
Sbjct: 749 LQVGNLVFTGIFTAEMTFKIIA----LDPYYYFQQGWNIFDSIIVILSLMELGLSRMGNL 804

Query: 216 SALRTFRVLRALKTISVISGLKTIVGALIQSVKKLADVMVLTVFCLSVFALIGLQLFMGN 275
           S LR+FR+LR  K       L T++  +  SV  L ++ ++    + +FA++G+QLF  N
Sbjct: 805 SVLRSFRLLRVFKLAKSWPTLNTLIKIIGNSVGALGNLTLVLAIIVFIFAVVGMQLFGKN 864

Query: 276 LRHKCVR 282
              +  R
Sbjct: 865 YSEQRYR 871


>gi255522923
          Length = 2019

 Score = 1345 bits (3481), Expect = 0.0,   Method: Compositional matrix adjust.
 Identities = 658/700 (94%), Positives = 673/700 (96%)

Query: 1   MANFLLPRGTSSFRRFTRESLAAIEKRMAEKQARGSTTLQESREGLPEEEAPRPQLDLQA 60
           MA+FLLPRGTSSFRRFTRESLAAIEKRMAEKQARG    QESREGLPEEEAPRPQLDLQA
Sbjct: 1   MADFLLPRGTSSFRRFTRESLAAIEKRMAEKQARGLAASQESREGLPEEEAPRPQLDLQA 60

Query: 61  SKKLPDLYGNPPQELIGEPLEDLDPFYSTQKTFIVLNKGKTIFRFSATNALYVLSPFHPI 120
           SKKLPDLYGNPP+ELIGEPLEDLDPFYSTQKTFIVLNKGKTIFRFSATNALY+LSPFHPI
Sbjct: 61  SKKLPDLYGNPPRELIGEPLEDLDPFYSTQKTFIVLNKGKTIFRFSATNALYILSPFHPI 120

Query: 121 RRAAVKILVHSLFNMLIMCTILTNCVFMAQHDPPPWTKYVEYTFTAIYTFESLVKILARG 180
           RRAAVKILVHSLF+MLIMCTILTNCVFMAQHDPPPWTKYVEYTFTAIYTFESLVKILARG
Sbjct: 121 RRAAVKILVHSLFSMLIMCTILTNCVFMAQHDPPPWTKYVEYTFTAIYTFESLVKILARG 180

Query: 181 FCLHAFTFLRDPWNWLDFSVIIMAYTTEFVDLGNVSALRTFRVLRALKTISVISGLKTIV 240
           FCLHAFTFLRDPWNWLDFSVI+MAYTTEFVDLGNVSALRTFRVLRALKTISVISGLKTIV
Sbjct: 181 FCLHAFTFLRDPWNWLDFSVIVMAYTTEFVDLGNVSALRTFRVLRALKTISVISGLKTIV 240

Query: 241 GALIQSVKKLADVMVLTVFCLSVFALIGLQLFMGNLRHKCVRNFTALNGTNGSVEADGLV 300
           GALIQSVKKLADVMVLTVFCLSVFALIGLQLFMGNLRHKCVRNFTALN TNGSVEADGLV
Sbjct: 241 GALIQSVKKLADVMVLTVFCLSVFALIGLQLFMGNLRHKCVRNFTALNDTNGSVEADGLV 300

Query: 301 WESLDLYLSDPENYLLKNGTSDVLLCGNSSDAGTCPEGYRCLKAGENPDHGYTSFDSFAW 360
           WESLDLYL+DPENYLLKNGTSDVLLCGNSSDAGTCPEGYRCLKAGENPDHGYTSFDSFAW
Sbjct: 301 WESLDLYLNDPENYLLKNGTSDVLLCGNSSDAGTCPEGYRCLKAGENPDHGYTSFDSFAW 360

Query: 361 AFLALFRLMTQDCWERLYQQTLRSAGKIYMIFFMLVIFLGSFYLVNLILAVVAMAYEEQN 420
           AFLALFRLMTQDCWERLYQQTLRSAGKIYMIFFMLVIFLGSFYLVNLILAVVAMAYEEQN
Sbjct: 361 AFLALFRLMTQDCWERLYQQTLRSAGKIYMIFFMLVIFLGSFYLVNLILAVVAMAYEEQN 420

Query: 421 QATIAETEEKEKRFQEAMEMLKKEHEALTIRGVDTVSRSSLEMSPLAPVNSHERRSKRRK 480
           QATIAETEEKEKRFQEAMEMLKKEHEALTIRGVDTVSRSSLEMSPLAPV + ERRSKRRK
Sbjct: 421 QATIAETEEKEKRFQEAMEMLKKEHEALTIRGVDTVSRSSLEMSPLAPVTTCERRSKRRK 480

Query: 481 RMSSGTEECGEDRLPKSDSEDGPRAMNHLSLTRGLSRTSMKPRSSRGSIFTFRRRDLGSE 540
           RMSSGTEECG+DR PKSDSEDGPRAMN LS++ GLSRTSMK RSSRGSIFTFRRRDLGSE
Sbjct: 481 RMSSGTEECGDDRFPKSDSEDGPRAMNRLSISHGLSRTSMKQRSSRGSIFTFRRRDLGSE 540

Query: 541 ADFADDENSTAGESESHHTSLLVPWPLRRTSAQGQPSPGTSAPGHALHGKKNSTVDCNGV 600
            DFADDENSTAG+SESH TSLLVPWPLRR SA GQPSPGTSAP HAL+GK+NSTVDCNGV
Sbjct: 541 TDFADDENSTAGDSESHRTSLLVPWPLRRPSALGQPSPGTSAPSHALNGKRNSTVDCNGV 600

Query: 601 VSLLGAGDPEATSPGSHLLRPVMLEHPPDTTTPSEEPGGPQMLTSQAPCVDGFEEPGARQ 660
           VSLLGAGDPEATSPGS LLRP+MLE PPDTTTPSEEPG PQML+ QAPC DGFEEPG RQ
Sbjct: 601 VSLLGAGDPEATSPGSRLLRPIMLERPPDTTTPSEEPGRPQMLSPQAPCADGFEEPGERQ 660

Query: 661 RALSAVSVLTSALEELEESRHKCPPCWNRLAQRYLIWECC 700
           RALSAVSVLTS LEELEES  KCPPCW R AQRYLIWECC
Sbjct: 661 RALSAVSVLTSVLEELEESHRKCPPCWTRFAQRYLIWECC 700


 Score =  108 bits (270), Expect = 8e-21,   Method: Compositional matrix adjust.
 Identities = 88/349 (25%), Positives = 159/349 (45%), Gaps = 68/349 (19%)

Query: 120  IRRAAVKILVHSLFNMLIMCTILTNCVFMAQHDP--------PPWTKYVEYTFTAIYTFE 171
            +R+   +I+ HS F   I+  IL +   +A  D             +Y +  FT ++  E
Sbjct: 1196 LRKTCYRIVEHSWFETFIIFMILLSSGALAFEDIYLEERKTIKVLLEYADKMFTYVFVLE 1255

Query: 172  SLVKILARGFCLHAFTFLRDPWNWLDFSVI------IMAYTTEFVDLGNVSALRTFRVLR 225
             L+K +A GF      +  + W WLDF ++      ++A T  F ++G + +LRT R LR
Sbjct: 1256 MLLKWVAYGFK----KYFTNAWCWLDFLIVDVSLISLVANTLGFAEMGPIKSLRTLRALR 1311

Query: 226  ALKTISVISGLKTIVGALIQSVKKLADVMVLTVFCLSVFALIGLQLFMGNLRHKCVRNFT 285
             L+ +S   G++ +V AL+ ++  + +V+++ +    +F+++G+ LF G    +C+    
Sbjct: 1312 PLRALSRFEGMRVVVNALVGAIPSIMNVLLVCLIFWLIFSIMGVNLFAGKF-GRCI---- 1366

Query: 286  ALNGTNGSVEADGLVWESLDLYLSDPENYLLKNGTSDVLLCGNSSDAGTCPEGYRCLKAG 345
              N T G +                P NY + N  SD   C + +  G   E Y   K  
Sbjct: 1367 --NQTEGDL----------------PLNYTIVNNKSD---CESFNVTG---ELYWT-KVK 1401

Query: 346  ENPDHGYTSFDSFAWAFLALFRLMTQDCWERLYQQTLRSAG---------KIYM-IFFML 395
             N       FD+    +LAL ++ T   W  +    + S G          +YM I+F++
Sbjct: 1402 VN-------FDNVGAGYLALLQVATFKGWMDIMYAAVDSRGFEEQPQWEYNLYMYIYFVI 1454

Query: 396  VIFLGSFYLVNLILAVVAMAYEEQNQATIAE---TEEKEKRFQEAMEML 441
             I  GSF+ +NL + V+   + +Q +    +     E++K++  AM+ L
Sbjct: 1455 FIIFGSFFTLNLFIGVIIDNFNQQKKKLGGQDIFMTEEQKKYYNAMKKL 1503


 Score = 70.1 bits (170), Expect = 4e-09,   Method: Compositional matrix adjust.
 Identities = 52/187 (27%), Positives = 90/187 (48%), Gaps = 15/187 (8%)

Query: 104 RFSATNALYVLSPFHPIRRAAVKILVHSLF-NMLIMCTILTNCVFMAQHDPPPWTKYVEY 162
           RF+    ++   P     +  VK +V   F ++ I   I+ N +FMA       T++ E 
Sbjct: 689 RFAQRYLIWECCPLWMSIKQRVKFMVMDPFADLTITLCIVINTLFMALEHYNMTTEFEEM 748

Query: 163 ------TFTAIYTFESLVKILARGFCLHAFTFLRDPWNWLDFSVIIMAYTT-EFVDLGNV 215
                  FT I+T E   KI+A    L  + + +  WN  D  ++I++        +GN+
Sbjct: 749 LQVGNLVFTGIFTAEMTFKIIA----LDPYYYFQQGWNIFDSIIVILSLMELGLSRMGNL 804

Query: 216 SALRTFRVLRALKTISVISGLKTIVGALIQSVKKLADVMVLTVFCLSVFALIGLQLFMGN 275
           S LR+FR+LR  K       L T++  +  SV  L ++ ++    + +FA++G+QLF  N
Sbjct: 805 SVLRSFRLLRVFKLAKSWPTLNTLIKIIGNSVGALGNLTLVLAIIVFIFAVVGMQLFGKN 864

Query: 276 ---LRHK 279
              LR++
Sbjct: 865 YSELRYR 871


>gi297286126
          Length = 2003

 Score = 1342 bits (3473), Expect = 0.0,   Method: Compositional matrix adjust.
 Identities = 664/701 (94%), Positives = 676/701 (96%), Gaps = 6/701 (0%)

Query: 1   MANFLLPRGTSSFRRFTRESLAAIEKRMAEKQARGSTTLQESREGLPEEEAPRPQLDLQA 60
           MANFLLPRGTSSFRRFTRESLAAIEKRMAEKQARGSTTL+ESREGLPEEEAPRPQLDLQA
Sbjct: 1   MANFLLPRGTSSFRRFTRESLAAIEKRMAEKQARGSTTLRESREGLPEEEAPRPQLDLQA 60

Query: 61  SKKLPDLYGNPPQELIGEPLEDLDPFYSTQKTFIVLNKGKTIFRFSATNALYVLSPFHPI 120
           SKKLPDLYGNPP+ELIGEPLEDLDPFYSTQKTFIVLNKGKTIFRFSATNALYVLSPFHPI
Sbjct: 61  SKKLPDLYGNPPRELIGEPLEDLDPFYSTQKTFIVLNKGKTIFRFSATNALYVLSPFHPI 120

Query: 121 RRAAVKILVHSLFNMLIMCTILTNCVFMAQHDPPPWTKYVEYTFTAIYTFESLVKILARG 180
           RRAAVKILVHSLF+MLIMCTILTNCVFMAQHDPPPWTKYVEYTFTAIYTFESLVKILARG
Sbjct: 121 RRAAVKILVHSLFSMLIMCTILTNCVFMAQHDPPPWTKYVEYTFTAIYTFESLVKILARG 180

Query: 181 FCLHAFTFLRDPWNWLDFSVIIMAYTTEFVDLGNVSALRTFRVLRALKTISVISGLKTIV 240
           FCLHAFTFLRDPWNWLDFSVI+MAY +E + LGN+SALRTFRVLRALKTISVI GLKTIV
Sbjct: 181 FCLHAFTFLRDPWNWLDFSVIVMAYVSENIKLGNLSALRTFRVLRALKTISVIPGLKTIV 240

Query: 241 GALIQSVKKLADVMVLTVFCLSVFALIGLQLFMGNLRHKCVRNFTALNGTNGSVEADGLV 300
           GALIQSVKKLADVMVLTVFCLSVFALIGLQLFMGNLRHKCVRNFTALNGTNGSVEADGLV
Sbjct: 241 GALIQSVKKLADVMVLTVFCLSVFALIGLQLFMGNLRHKCVRNFTALNGTNGSVEADGLV 300

Query: 301 WESLDLYLSDP-ENYLLKNGTSDVLLCGNSSDAGTCPEGYRCLKAGENPDHGYTSFDSFA 359
           WESLDLYLSDP  N     G     LC  +S AGTCPEGYRCLKAGENPDHGYTSFDSFA
Sbjct: 301 WESLDLYLSDPGANSFCSWGR----LC-ETSRAGTCPEGYRCLKAGENPDHGYTSFDSFA 355

Query: 360 WAFLALFRLMTQDCWERLYQQTLRSAGKIYMIFFMLVIFLGSFYLVNLILAVVAMAYEEQ 419
           WAFLALFRLMTQDCWERLYQQTLRSAGKIYMIFFMLVIFLGSFYLVNLILAVVAMAYEEQ
Sbjct: 356 WAFLALFRLMTQDCWERLYQQTLRSAGKIYMIFFMLVIFLGSFYLVNLILAVVAMAYEEQ 415

Query: 420 NQATIAETEEKEKRFQEAMEMLKKEHEALTIRGVDTVSRSSLEMSPLAPVNSHERRSKRR 479
           NQATIAETEEKEKRFQEAMEMLKKEHEALTIRGVDTVSRSSLEMSPLAPVNSHERRSKRR
Sbjct: 416 NQATIAETEEKEKRFQEAMEMLKKEHEALTIRGVDTVSRSSLEMSPLAPVNSHERRSKRR 475

Query: 480 KRMSSGTEECGEDRLPKSDSEDGPRAMNHLSLTRGLSRTSMKPRSSRGSIFTFRRRDLGS 539
           KRMSSGTEECGEDRLPKSDSEDGPRAMNHLSLT GLSRTS+KPRSSRGSIFTFRRRDLGS
Sbjct: 476 KRMSSGTEECGEDRLPKSDSEDGPRAMNHLSLTHGLSRTSVKPRSSRGSIFTFRRRDLGS 535

Query: 540 EADFADDENSTAGESESHHTSLLVPWPLRRTSAQGQPSPGTSAPGHALHGKKNSTVDCNG 599
           E DFADDENSTAG+SESHHTSLLVPWPLRRTSAQGQPSPGTS PGHAL+GKKNSTVDCNG
Sbjct: 536 ETDFADDENSTAGDSESHHTSLLVPWPLRRTSAQGQPSPGTSTPGHALNGKKNSTVDCNG 595

Query: 600 VVSLLGAGDPEATSPGSHLLRPVMLEHPPDTTTPSEEPGGPQMLTSQAPCVDGFEEPGAR 659
           VVSLLGAGDPEATSPGSHLLRPVMLEHPPDTTTPSEEPGGPQMLT Q PC+DGFEEPGAR
Sbjct: 596 VVSLLGAGDPEATSPGSHLLRPVMLEHPPDTTTPSEEPGGPQMLTPQVPCIDGFEEPGAR 655

Query: 660 QRALSAVSVLTSALEELEESRHKCPPCWNRLAQRYLIWECC 700
           QRALSAVSVLTSALEELEESR KCPPCWNRLAQRYLIWECC
Sbjct: 656 QRALSAVSVLTSALEELEESRRKCPPCWNRLAQRYLIWECC 696


 Score = 82.4 bits (202), Expect = 7e-13,   Method: Compositional matrix adjust.
 Identities = 70/281 (24%), Positives = 123/281 (43%), Gaps = 55/281 (19%)

Query: 120  IRRAAVKILVHSLFNMLIMCTILTNCVFMAQHDP--------PPWTKYVEYTFTAIYTFE 171
            +R+    I+ HS F   I+  IL +   +A  D             +Y +  FT ++  E
Sbjct: 1191 LRKTCYHIVEHSWFETFIIFMILLSSGALAFEDIYLEERKTIKVLLEYADKMFTYVFVLE 1250

Query: 172  SLVKILARGFCLHAFTFLRDPWNWLDFSVI------IMAYTTEFVDLGNVSALRTFRVLR 225
             L+K +A GF      +  + W WLDF ++      ++A T  F ++G + +LRT R LR
Sbjct: 1251 MLLKWVAYGFK----KYFTNAWCWLDFLIVDVSLVSLVANTLGFAEMGPIKSLRTLRALR 1306

Query: 226  ALKTISVISGLKTIVGALIQSVKKLADVMVLTVFCLSVFALIGLQLFMGNLRHKCVRNFT 285
             L+ +S   G++ +V AL+ ++  + +V+++ +    +F+++G+ LF G    +C+    
Sbjct: 1307 PLRALSRFEGMRVVVNALVGAIPSIMNVLLVCLIFWLIFSIMGVNLFAGKF-GRCI---- 1361

Query: 286  ALNGTNGSVEADGLVWESLDLYLSDPENYLLKNGTSDVLLCGNSSDAGTCPEGYRCLKAG 345
              N T G +                P NY + N  S    C + +  G   E Y   K  
Sbjct: 1362 --NQTEGDL----------------PLNYTIVNNKSQ---CESLNMTG---ELYWT-KVK 1396

Query: 346  ENPDHGYTSFDSFAWAFLALFRLMTQDCWERLYQQTLRSAG 386
             N       FD+    +LAL ++ T   W  +    + S G
Sbjct: 1397 VN-------FDNVGAGYLALLQVATFKGWMDIMYAAVDSRG 1430


 Score = 64.7 bits (156), Expect = 2e-07,   Method: Compositional matrix adjust.
 Identities = 47/166 (28%), Positives = 83/166 (50%), Gaps = 20/166 (12%)

Query: 122 RAAVKILVHSLF-NMLIMCTILTNCVFMAQHDPPPWTKYVEY------TFTAIYTFESLV 174
           +  VK++V   F ++ I   I+ N +FMA       +++ E        FT I+T E   
Sbjct: 703 KQGVKLVVMDPFADLTITMCIVLNTLFMALEHYNMTSEFEEMLQVGNLVFTGIFTAEMTF 762

Query: 175 KILARGFCLHAFTFLRDPWNWLDFSVIIMAYTTEFVDLG-----NVSALRTFRVLRALKT 229
           KI+A    L  + + +  WN  D  ++I++     ++LG     N+S LR+FR+LR  K 
Sbjct: 763 KIIA----LDPYYYFQQGWNIFDSIIVILS----LMELGLSRMSNLSVLRSFRLLRVFKL 814

Query: 230 ISVISGLKTIVGALIQSVKKLADVMVLTVFCLSVFALIGLQLFMGN 275
                 L T++  +  SV  L ++ ++    + +FA++G+QLF  N
Sbjct: 815 AKSWPTLNTLIKIIGNSVGALGNLTLVLAIIVFIFAVVGMQLFGKN 860


>gi311268677
          Length = 2020

 Score = 1342 bits (3472), Expect = 0.0,   Method: Compositional matrix adjust.
 Identities = 657/703 (93%), Positives = 672/703 (95%), Gaps = 3/703 (0%)

Query: 1   MANFLLPRGTSSFRRFTRESLAAIEKRMAEKQARGSTTLQESREGLPEEEAPRPQLDLQA 60
           MA+FLLPRGTSSFRRFTRESLAAIEKRMAEKQARGS   QESR+GLPEEEA RPQLDLQA
Sbjct: 1   MADFLLPRGTSSFRRFTRESLAAIEKRMAEKQARGSAPSQESRDGLPEEEALRPQLDLQA 60

Query: 61  SKKLPDLYGNPPQELIGEPLEDLDPFYSTQKTFIVLNKGKTIFRFSATNALYVLSPFHPI 120
           SKKLPDLYGNPP+ELIGEPLEDLDPFYSTQKTFIVLNKGKTIFRFSATNALY+LSPFHPI
Sbjct: 61  SKKLPDLYGNPPRELIGEPLEDLDPFYSTQKTFIVLNKGKTIFRFSATNALYILSPFHPI 120

Query: 121 RRAAVKILVHSLFNMLIMCTILTNCVFMAQHDPPPWTKYVEYTFTAIYTFESLVKILARG 180
           RRAAVKILVHSLF+MLIMCTILTNCVFMAQHDPPPWTKYVEYTFTAIYTFESLVKILARG
Sbjct: 121 RRAAVKILVHSLFSMLIMCTILTNCVFMAQHDPPPWTKYVEYTFTAIYTFESLVKILARG 180

Query: 181 FCLHAFTFLRDPWNWLDFSVIIMAYTTEFVDLGNVSALRTFRVLRALKTISVISGLKTIV 240
           FCLHAFTFLRDPWNWLDFSVIIMAYTTEFVDLGNVSALRTFRVLRALKTISVISGLKTIV
Sbjct: 181 FCLHAFTFLRDPWNWLDFSVIIMAYTTEFVDLGNVSALRTFRVLRALKTISVISGLKTIV 240

Query: 241 GALIQSVKKLADVMVLTVFCLSVFALIGLQLFMGNLRHKCVRNFTALNGTNGS---VEAD 297
           GALIQSVKKLADVMVLTVFCLSVFALIGLQLFMGNLRHKCVRNFT LNGTNG+   VEAD
Sbjct: 241 GALIQSVKKLADVMVLTVFCLSVFALIGLQLFMGNLRHKCVRNFTVLNGTNGTDGTVEAD 300

Query: 298 GLVWESLDLYLSDPENYLLKNGTSDVLLCGNSSDAGTCPEGYRCLKAGENPDHGYTSFDS 357
           GL+W+SLD YL+DPENYLLKNGTSDVLLCGNSSDAGTCPEGYRCLKAGENPDHGYTSFDS
Sbjct: 301 GLLWKSLDHYLNDPENYLLKNGTSDVLLCGNSSDAGTCPEGYRCLKAGENPDHGYTSFDS 360

Query: 358 FAWAFLALFRLMTQDCWERLYQQTLRSAGKIYMIFFMLVIFLGSFYLVNLILAVVAMAYE 417
           FAWAFLALFRLMTQDCWERLYQQTLRSAGKIYMIFFMLVIFLGSFYLVNLILAVVAMAYE
Sbjct: 361 FAWAFLALFRLMTQDCWERLYQQTLRSAGKIYMIFFMLVIFLGSFYLVNLILAVVAMAYE 420

Query: 418 EQNQATIAETEEKEKRFQEAMEMLKKEHEALTIRGVDTVSRSSLEMSPLAPVNSHERRSK 477
           EQNQATIAETEEKEKRFQEAMEMLKKEHEALTIRGVDTVSRSSLEMSPLAPV SHERRSK
Sbjct: 421 EQNQATIAETEEKEKRFQEAMEMLKKEHEALTIRGVDTVSRSSLEMSPLAPVTSHERRSK 480

Query: 478 RRKRMSSGTEECGEDRLPKSDSEDGPRAMNHLSLTRGLSRTSMKPRSSRGSIFTFRRRDL 537
           RRKRMSSGTEECG+DR PKSDSEDGPRAMN  S+T+GLSRTSMKPRSSRGSIFTFRRRDL
Sbjct: 481 RRKRMSSGTEECGDDRFPKSDSEDGPRAMNRFSITQGLSRTSMKPRSSRGSIFTFRRRDL 540

Query: 538 GSEADFADDENSTAGESESHHTSLLVPWPLRRTSAQGQPSPGTSAPGHALHGKKNSTVDC 597
           GSE DFADDENSTAG+SESH TSLLVPWPLRR S QGQPSPG S PGH L+GK+NSTVDC
Sbjct: 541 GSETDFADDENSTAGDSESHRTSLLVPWPLRRPSVQGQPSPGASTPGHVLNGKRNSTVDC 600

Query: 598 NGVVSLLGAGDPEATSPGSHLLRPVMLEHPPDTTTPSEEPGGPQMLTSQAPCVDGFEEPG 657
           NGVVSLLGAGDPEATSPGS LLRP MLE PPDTTTPSEEPG PQ LT QAPCVDGFEEPG
Sbjct: 601 NGVVSLLGAGDPEATSPGSRLLRPTMLERPPDTTTPSEEPGRPQTLTPQAPCVDGFEEPG 660

Query: 658 ARQRALSAVSVLTSALEELEESRHKCPPCWNRLAQRYLIWECC 700
            RQRALSAVSVLTS LEELEES  KCPPCWNR AQRYLIWECC
Sbjct: 661 ERQRALSAVSVLTSVLEELEESHRKCPPCWNRFAQRYLIWECC 703


 Score =  106 bits (265), Expect = 3e-20,   Method: Compositional matrix adjust.
 Identities = 87/349 (24%), Positives = 158/349 (45%), Gaps = 68/349 (19%)

Query: 120  IRRAAVKILVHSLFNMLIMCTILTNCVFMAQHDP--------PPWTKYVEYTFTAIYTFE 171
            +R+   +I+ HS F   I+  IL +   +A  D             +Y +  FT ++  E
Sbjct: 1197 LRKTCYRIVEHSWFETFIIFMILLSSGALAFEDIYLEERRTIKVLLEYADKMFTYVFVLE 1256

Query: 172  SLVKILARGFCLHAFTFLRDPWNWLDFSVI------IMAYTTEFVDLGNVSALRTFRVLR 225
             L+K +A GF      +  + W WLDF ++      ++A    F ++G + +LRT R LR
Sbjct: 1257 MLLKWVAYGFK----KYFTNAWCWLDFLIVDVSLISLVANALGFAEMGPIKSLRTLRALR 1312

Query: 226  ALKTISVISGLKTIVGALIQSVKKLADVMVLTVFCLSVFALIGLQLFMGNLRHKCVRNFT 285
             L+ +S   G++ +V AL+ ++  + +V+++ +    +F+++G+ LF G    +C+    
Sbjct: 1313 PLRALSRFEGMRVVVNALVGAIPSIMNVLLVCLIFWLIFSIMGVNLFAGKF-GRCI---- 1367

Query: 286  ALNGTNGSVEADGLVWESLDLYLSDPENYLLKNGTSDVLLCGNSSDAGTCPEGYRCLKAG 345
              N T G +                P NY + N  SD   C + +  G   E Y   K  
Sbjct: 1368 --NQTEGDL----------------PLNYTIVNNKSD---CESFNVTG---ELYWT-KVK 1402

Query: 346  ENPDHGYTSFDSFAWAFLALFRLMTQDCWERLYQQTLRSAG---------KIYM-IFFML 395
             N       FD+    +LAL ++ T   W  +    + S G          +YM I+F++
Sbjct: 1403 VN-------FDNVGAGYLALLQVATFKGWMDIMYAAVDSRGLEEQPQWEYNLYMYIYFVV 1455

Query: 396  VIFLGSFYLVNLILAVVAMAYEEQNQATIAE---TEEKEKRFQEAMEML 441
             I  GSF+ +NL + V+   + +Q +    +     E++K++  AM+ L
Sbjct: 1456 FIIFGSFFTLNLFIGVIIDNFNQQKKKLGGQDIFMTEEQKKYYNAMKKL 1504


 Score = 72.0 bits (175), Expect = 9e-10,   Method: Compositional matrix adjust.
 Identities = 53/187 (28%), Positives = 90/187 (48%), Gaps = 15/187 (8%)

Query: 104 RFSATNALYVLSPFHPIRRAAVKILVHSLF-NMLIMCTILTNCVFMAQHDPPPWTKYVEY 162
           RF+    ++   P     +  VK +V   F ++ I   I+ N +FMA       T++ E 
Sbjct: 692 RFAQRYLIWECCPLWMSIKQKVKFMVMDPFADLTITMCIVLNTLFMALEHYNMTTEFEEM 751

Query: 163 ------TFTAIYTFESLVKILARGFCLHAFTFLRDPWNWLDFSVIIMAYTT-EFVDLGNV 215
                  FT I+T E   KI+A    L  + + +  WN  D  ++I++        +GN+
Sbjct: 752 LQVGNLVFTGIFTAEMTFKIIA----LDPYYYFQQGWNIFDSIIVILSLMELGLSRMGNL 807

Query: 216 SALRTFRVLRALKTISVISGLKTIVGALIQSVKKLADVMVLTVFCLSVFALIGLQLFMGN 275
           S LR+FR+LR  K       L T++  +  SV  L ++ ++    + +FA++G+QLF  N
Sbjct: 808 SVLRSFRLLRVFKLAKSWPTLNTLIKIIGNSVGALGNLTLVLAIIVFIFAVVGMQLFGKN 867

Query: 276 ---LRHK 279
              LRH+
Sbjct: 868 YSELRHR 874


>gi311268683
          Length = 1967

 Score = 1341 bits (3470), Expect = 0.0,   Method: Compositional matrix adjust.
 Identities = 657/703 (93%), Positives = 672/703 (95%), Gaps = 3/703 (0%)

Query: 1   MANFLLPRGTSSFRRFTRESLAAIEKRMAEKQARGSTTLQESREGLPEEEAPRPQLDLQA 60
           MA+FLLPRGTSSFRRFTRESLAAIEKRMAEKQARGS   QESR+GLPEEEA RPQLDLQA
Sbjct: 1   MADFLLPRGTSSFRRFTRESLAAIEKRMAEKQARGSAPSQESRDGLPEEEALRPQLDLQA 60

Query: 61  SKKLPDLYGNPPQELIGEPLEDLDPFYSTQKTFIVLNKGKTIFRFSATNALYVLSPFHPI 120
           SKKLPDLYGNPP+ELIGEPLEDLDPFYSTQKTFIVLNKGKTIFRFSATNALY+LSPFHPI
Sbjct: 61  SKKLPDLYGNPPRELIGEPLEDLDPFYSTQKTFIVLNKGKTIFRFSATNALYILSPFHPI 120

Query: 121 RRAAVKILVHSLFNMLIMCTILTNCVFMAQHDPPPWTKYVEYTFTAIYTFESLVKILARG 180
           RRAAVKILVHSLF+MLIMCTILTNCVFMAQHDPPPWTKYVEYTFTAIYTFESLVKILARG
Sbjct: 121 RRAAVKILVHSLFSMLIMCTILTNCVFMAQHDPPPWTKYVEYTFTAIYTFESLVKILARG 180

Query: 181 FCLHAFTFLRDPWNWLDFSVIIMAYTTEFVDLGNVSALRTFRVLRALKTISVISGLKTIV 240
           FCLHAFTFLRDPWNWLDFSVIIMAYTTEFVDLGNVSALRTFRVLRALKTISVISGLKTIV
Sbjct: 181 FCLHAFTFLRDPWNWLDFSVIIMAYTTEFVDLGNVSALRTFRVLRALKTISVISGLKTIV 240

Query: 241 GALIQSVKKLADVMVLTVFCLSVFALIGLQLFMGNLRHKCVRNFTALNGTNGS---VEAD 297
           GALIQSVKKLADVMVLTVFCLSVFALIGLQLFMGNLRHKCVRNFT LNGTNG+   VEAD
Sbjct: 241 GALIQSVKKLADVMVLTVFCLSVFALIGLQLFMGNLRHKCVRNFTVLNGTNGTDGTVEAD 300

Query: 298 GLVWESLDLYLSDPENYLLKNGTSDVLLCGNSSDAGTCPEGYRCLKAGENPDHGYTSFDS 357
           GL+W+SLD YL+DPENYLLKNGTSDVLLCGNSSDAGTCPEGYRCLKAGENPDHGYTSFDS
Sbjct: 301 GLLWKSLDHYLNDPENYLLKNGTSDVLLCGNSSDAGTCPEGYRCLKAGENPDHGYTSFDS 360

Query: 358 FAWAFLALFRLMTQDCWERLYQQTLRSAGKIYMIFFMLVIFLGSFYLVNLILAVVAMAYE 417
           FAWAFLALFRLMTQDCWERLYQQTLRSAGKIYMIFFMLVIFLGSFYLVNLILAVVAMAYE
Sbjct: 361 FAWAFLALFRLMTQDCWERLYQQTLRSAGKIYMIFFMLVIFLGSFYLVNLILAVVAMAYE 420

Query: 418 EQNQATIAETEEKEKRFQEAMEMLKKEHEALTIRGVDTVSRSSLEMSPLAPVNSHERRSK 477
           EQNQATIAETEEKEKRFQEAMEMLKKEHEALTIRGVDTVSRSSLEMSPLAPV SHERRSK
Sbjct: 421 EQNQATIAETEEKEKRFQEAMEMLKKEHEALTIRGVDTVSRSSLEMSPLAPVTSHERRSK 480

Query: 478 RRKRMSSGTEECGEDRLPKSDSEDGPRAMNHLSLTRGLSRTSMKPRSSRGSIFTFRRRDL 537
           RRKRMSSGTEECG+DR PKSDSEDGPRAMN  S+T+GLSRTSMKPRSSRGSIFTFRRRDL
Sbjct: 481 RRKRMSSGTEECGDDRFPKSDSEDGPRAMNRFSITQGLSRTSMKPRSSRGSIFTFRRRDL 540

Query: 538 GSEADFADDENSTAGESESHHTSLLVPWPLRRTSAQGQPSPGTSAPGHALHGKKNSTVDC 597
           GSE DFADDENSTAG+SESH TSLLVPWPLRR S QGQPSPG S PGH L+GK+NSTVDC
Sbjct: 541 GSETDFADDENSTAGDSESHRTSLLVPWPLRRPSVQGQPSPGASTPGHVLNGKRNSTVDC 600

Query: 598 NGVVSLLGAGDPEATSPGSHLLRPVMLEHPPDTTTPSEEPGGPQMLTSQAPCVDGFEEPG 657
           NGVVSLLGAGDPEATSPGS LLRP MLE PPDTTTPSEEPG PQ LT QAPCVDGFEEPG
Sbjct: 601 NGVVSLLGAGDPEATSPGSRLLRPTMLERPPDTTTPSEEPGRPQTLTPQAPCVDGFEEPG 660

Query: 658 ARQRALSAVSVLTSALEELEESRHKCPPCWNRLAQRYLIWECC 700
            RQRALSAVSVLTS LEELEES  KCPPCWNR AQRYLIWECC
Sbjct: 661 ERQRALSAVSVLTSVLEELEESHRKCPPCWNRFAQRYLIWECC 703


 Score =  106 bits (264), Expect = 5e-20,   Method: Compositional matrix adjust.
 Identities = 87/349 (24%), Positives = 158/349 (45%), Gaps = 68/349 (19%)

Query: 120  IRRAAVKILVHSLFNMLIMCTILTNCVFMAQHDP--------PPWTKYVEYTFTAIYTFE 171
            +R+   +I+ HS F   I+  IL +   +A  D             +Y +  FT ++  E
Sbjct: 1144 LRKTCYRIVEHSWFETFIIFMILLSSGALAFEDIYLEERRTIKVLLEYADKMFTYVFVLE 1203

Query: 172  SLVKILARGFCLHAFTFLRDPWNWLDFSVI------IMAYTTEFVDLGNVSALRTFRVLR 225
             L+K +A GF      +  + W WLDF ++      ++A    F ++G + +LRT R LR
Sbjct: 1204 MLLKWVAYGFK----KYFTNAWCWLDFLIVDVSLISLVANALGFAEMGPIKSLRTLRALR 1259

Query: 226  ALKTISVISGLKTIVGALIQSVKKLADVMVLTVFCLSVFALIGLQLFMGNLRHKCVRNFT 285
             L+ +S   G++ +V AL+ ++  + +V+++ +    +F+++G+ LF G    +C+    
Sbjct: 1260 PLRALSRFEGMRVVVNALVGAIPSIMNVLLVCLIFWLIFSIMGVNLFAGKF-GRCI---- 1314

Query: 286  ALNGTNGSVEADGLVWESLDLYLSDPENYLLKNGTSDVLLCGNSSDAGTCPEGYRCLKAG 345
              N T G +                P NY + N  SD   C + +  G   E Y   K  
Sbjct: 1315 --NQTEGDL----------------PLNYTIVNNKSD---CESFNVTG---ELYWT-KVK 1349

Query: 346  ENPDHGYTSFDSFAWAFLALFRLMTQDCWERLYQQTLRSAG---------KIYM-IFFML 395
             N       FD+    +LAL ++ T   W  +    + S G          +YM I+F++
Sbjct: 1350 VN-------FDNVGAGYLALLQVATFKGWMDIMYAAVDSRGLEEQPQWEYNLYMYIYFVV 1402

Query: 396  VIFLGSFYLVNLILAVVAMAYEEQNQATIAE---TEEKEKRFQEAMEML 441
             I  GSF+ +NL + V+   + +Q +    +     E++K++  AM+ L
Sbjct: 1403 FIIFGSFFTLNLFIGVIIDNFNQQKKKLGGQDIFMTEEQKKYYNAMKKL 1451


 Score = 71.6 bits (174), Expect = 1e-09,   Method: Compositional matrix adjust.
 Identities = 53/187 (28%), Positives = 90/187 (48%), Gaps = 15/187 (8%)

Query: 104 RFSATNALYVLSPFHPIRRAAVKILVHSLF-NMLIMCTILTNCVFMAQHDPPPWTKYVEY 162
           RF+    ++   P     +  VK +V   F ++ I   I+ N +FMA       T++ E 
Sbjct: 692 RFAQRYLIWECCPLWMSIKQKVKFMVMDPFADLTITMCIVLNTLFMALEHYNMTTEFEEM 751

Query: 163 ------TFTAIYTFESLVKILARGFCLHAFTFLRDPWNWLDFSVIIMAYT-TEFVDLGNV 215
                  FT I+T E   KI+A    L  + + +  WN  D  ++I++        +GN+
Sbjct: 752 LQVGNLVFTGIFTAEMTFKIIA----LDPYYYFQQGWNIFDSIIVILSLMELGLSRMGNL 807

Query: 216 SALRTFRVLRALKTISVISGLKTIVGALIQSVKKLADVMVLTVFCLSVFALIGLQLFMGN 275
           S LR+FR+LR  K       L T++  +  SV  L ++ ++    + +FA++G+QLF  N
Sbjct: 808 SVLRSFRLLRVFKLAKSWPTLNTLIKIIGNSVGALGNLTLVLAIIVFIFAVVGMQLFGKN 867

Query: 276 ---LRHK 279
              LRH+
Sbjct: 868 YSELRHR 874


>gi50950233
          Length = 2013

 Score = 1338 bits (3463), Expect = 0.0,   Method: Compositional matrix adjust.
 Identities = 660/700 (94%), Positives = 674/700 (96%), Gaps = 2/700 (0%)

Query: 1   MANFLLPRGTSSFRRFTRESLAAIEKRMAEKQARGSTTLQESREGLPEEEAPRPQLDLQA 60
           MA+FLLPRGTSSFRRFTRESLAAIEKRMAEKQARGS   QESREGLPEEEAPRPQLDLQA
Sbjct: 1   MADFLLPRGTSSFRRFTRESLAAIEKRMAEKQARGSAASQESREGLPEEEAPRPQLDLQA 60

Query: 61  SKKLPDLYGNPPQELIGEPLEDLDPFYSTQKTFIVLNKGKTIFRFSATNALYVLSPFHPI 120
           SKKLPDLYGNPP+ELIGEPLEDLDPFYSTQKTFIVLNKGKTIFRFSATNALYVLSPFHP+
Sbjct: 61  SKKLPDLYGNPPRELIGEPLEDLDPFYSTQKTFIVLNKGKTIFRFSATNALYVLSPFHPV 120

Query: 121 RRAAVKILVHSLFNMLIMCTILTNCVFMAQHDPPPWTKYVEYTFTAIYTFESLVKILARG 180
           RRAAVKILVHSLF+MLIMCTILTNCVFMAQHDPPPWTKYVEYTFTAIYTFESLVKILARG
Sbjct: 121 RRAAVKILVHSLFSMLIMCTILTNCVFMAQHDPPPWTKYVEYTFTAIYTFESLVKILARG 180

Query: 181 FCLHAFTFLRDPWNWLDFSVIIMAYTTEFVDLGNVSALRTFRVLRALKTISVISGLKTIV 240
           FCLHAFTFLRDPWNWLDFSVI+MAYTTEFVDLGNVSALRTFRVLRALKTISVISGLKTIV
Sbjct: 181 FCLHAFTFLRDPWNWLDFSVIVMAYTTEFVDLGNVSALRTFRVLRALKTISVISGLKTIV 240

Query: 241 GALIQSVKKLADVMVLTVFCLSVFALIGLQLFMGNLRHKCVRNFTALNGTNGSVEADGLV 300
           GALIQSVKKLADVMVLTVFCLSVFALIGLQLFMGNLRHKCVRNFTALN TNGSVEADGLV
Sbjct: 241 GALIQSVKKLADVMVLTVFCLSVFALIGLQLFMGNLRHKCVRNFTALNDTNGSVEADGLV 300

Query: 301 WESLDLYLSDPENYLLKNGTSDVLLCGNSSDAGTCPEGYRCLKAGENPDHGYTSFDSFAW 360
           WESLD YLSD  NYLLKNGTSDVLLCGNSSDAGTCPEGYRCLKAGENPDHGYTSFDSFAW
Sbjct: 301 WESLDHYLSDSGNYLLKNGTSDVLLCGNSSDAGTCPEGYRCLKAGENPDHGYTSFDSFAW 360

Query: 361 AFLALFRLMTQDCWERLYQQTLRSAGKIYMIFFMLVIFLGSFYLVNLILAVVAMAYEEQN 420
           AFLALFRLMTQDCWERLYQQTLRSAGKIYMIFFMLVIFLGSFYLVNLILAVVAMAYEEQN
Sbjct: 361 AFLALFRLMTQDCWERLYQQTLRSAGKIYMIFFMLVIFLGSFYLVNLILAVVAMAYEEQN 420

Query: 421 QATIAETEEKEKRFQEAMEMLKKEHEALTIRGVDTVSRSSLEMSPLAPVNSHERRSKRRK 480
           QATIAETEEKEKRFQEAMEMLKKEHEALTIRGVDTVSRSSLEMSPLAPV +HERRSKRRK
Sbjct: 421 QATIAETEEKEKRFQEAMEMLKKEHEALTIRGVDTVSRSSLEMSPLAPVTTHERRSKRRK 480

Query: 481 RMSSGTEECGEDRLPKSDSEDGPRAMNHLSLTRGLSRTSMKPRSSRGSIFTFRRRDLGSE 540
           RMSSGTEECG+DR PKSDSEDGPRAMN LS T GLSRTS+KPRSSRGSIFTFRRRDLGSE
Sbjct: 481 RMSSGTEECGDDRFPKSDSEDGPRAMNRLSSTHGLSRTSVKPRSSRGSIFTFRRRDLGSE 540

Query: 541 ADFADDENSTAGESESHHTSLLVPWPLRRTSAQGQPSPGTSAPGHALHGKKNSTVDCNGV 600
            DFADDENSTAG+SESH TSLLVPWPLR+ SAQGQ SPGTSAP  AL+GK+NSTVDCNGV
Sbjct: 541 TDFADDENSTAGDSESHRTSLLVPWPLRQPSAQGQLSPGTSAP--ALNGKRNSTVDCNGV 598

Query: 601 VSLLGAGDPEATSPGSHLLRPVMLEHPPDTTTPSEEPGGPQMLTSQAPCVDGFEEPGARQ 660
           VSLLGAGD EATSPGSHLLRPV+L+ PPDTTTPSEEPG PQMLT QAPCVDGFEEPG RQ
Sbjct: 599 VSLLGAGDLEATSPGSHLLRPVILDRPPDTTTPSEEPGRPQMLTPQAPCVDGFEEPGERQ 658

Query: 661 RALSAVSVLTSALEELEESRHKCPPCWNRLAQRYLIWECC 700
           RALSAVSVLTSALEELEES  KCPPCWNR AQRYLIWECC
Sbjct: 659 RALSAVSVLTSALEELEESHRKCPPCWNRFAQRYLIWECC 698


 Score =  108 bits (269), Expect = 1e-20,   Method: Compositional matrix adjust.
 Identities = 88/349 (25%), Positives = 159/349 (45%), Gaps = 68/349 (19%)

Query: 120  IRRAAVKILVHSLFNMLIMCTILTNCVFMAQHDP--------PPWTKYVEYTFTAIYTFE 171
            +R+   +I+ HS F   I+  IL +   +A  D             +Y +  FT I+  E
Sbjct: 1191 LRKTCYRIVEHSWFETFIIFMILLSSGALAFEDIYLEERKTIKVLLEYADKMFTYIFVLE 1250

Query: 172  SLVKILARGFCLHAFTFLRDPWNWLDFSVI------IMAYTTEFVDLGNVSALRTFRVLR 225
             L+K +A GF      +  + W WLDF ++      ++A T  F ++G + +LRT R LR
Sbjct: 1251 MLLKWVAYGFK----KYFTNAWCWLDFLIVDVSLISLVANTLGFAEMGPIKSLRTLRALR 1306

Query: 226  ALKTISVISGLKTIVGALIQSVKKLADVMVLTVFCLSVFALIGLQLFMGNLRHKCVRNFT 285
             L+ +S   G++ +V AL+ ++  + +V+++ +    +F+++G+ +F G    +C+    
Sbjct: 1307 PLRALSRFEGMRVVVNALVGAIPSIMNVLLVCLIFWLIFSIMGVNMFAGKF-GRCI---- 1361

Query: 286  ALNGTNGSVEADGLVWESLDLYLSDPENYLLKNGTSDVLLCGNSSDAGTCPEGYRCLKAG 345
              N T G +                P NY + N  SD   C + +  G   E Y   K  
Sbjct: 1362 --NQTEGDL----------------PLNYTVVNNKSD---CESFNVTG---ELYWT-KVK 1396

Query: 346  ENPDHGYTSFDSFAWAFLALFRLMTQDCWERLYQQTLRSAG---------KIYM-IFFML 395
             N       FD+    +LAL ++ T   W  +    + S G          +YM I+F++
Sbjct: 1397 VN-------FDNVGAGYLALLQVATFKGWMDIMYAAVDSRGFEEQPQWEYNLYMYIYFVI 1449

Query: 396  VIFLGSFYLVNLILAVVAMAYEEQNQATIAE---TEEKEKRFQEAMEML 441
             I  GSF+ +NL + V+   + +Q +    +     E++K++  AM+ L
Sbjct: 1450 FIIFGSFFTLNLFIGVIIDNFNQQKKKLGGQDIFMTEEQKKYYNAMKKL 1498


 Score = 67.8 bits (164), Expect = 2e-08,   Method: Compositional matrix adjust.
 Identities = 51/187 (27%), Positives = 88/187 (47%), Gaps = 15/187 (8%)

Query: 104 RFSATNALYVLSPFHPIRRAAVKILVHSLF-NMLIMCTILTNCVFMAQHDPPPWTKYVEY 162
           RF+    ++   P     +  VK +V   F ++ I   I+ N +FMA        ++ E 
Sbjct: 687 RFAQRYLIWECCPLWMSIKQRVKFMVMDPFADLTITMCIVLNTLFMALEHYNMTAEFEEM 746

Query: 163 ------TFTAIYTFESLVKILARGFCLHAFTFLRDPWNWLDFSVIIMAYT-TEFVDLGNV 215
                  FT I+T E   KI+A    L  + + +  WN  D  ++I++        +GN+
Sbjct: 747 LQVGNLVFTGIFTAEMTFKIIA----LDPYYYFQQGWNIFDSIIVILSLMELGLSRMGNL 802

Query: 216 SALRTFRVLRALKTISVISGLKTIVGALIQSVKKLADVMVLTVFCLSVFALIGLQLFMGN 275
           S LR+FR+LR  K       L T++  +  SV  L ++ ++    + +FA++G+QLF  N
Sbjct: 803 SVLRSFRLLRVFKLAKSWPTLNTLIKIIGNSVGALGNLTLVLAIIVFIFAVVGMQLFGKN 862

Query: 276 L---RHK 279
               RH+
Sbjct: 863 YSEQRHR 869


>gi354487627
          Length = 1965

 Score = 1338 bits (3463), Expect = 0.0,   Method: Compositional matrix adjust.
 Identities = 650/700 (92%), Positives = 675/700 (96%)

Query: 1   MANFLLPRGTSSFRRFTRESLAAIEKRMAEKQARGSTTLQESREGLPEEEAPRPQLDLQA 60
           MANFLLPRGTSSFRRFTRESLAAIEKRMAEKQARGS T QESREGLPEEEAP+PQLDLQA
Sbjct: 1   MANFLLPRGTSSFRRFTRESLAAIEKRMAEKQARGSATSQESREGLPEEEAPQPQLDLQA 60

Query: 61  SKKLPDLYGNPPQELIGEPLEDLDPFYSTQKTFIVLNKGKTIFRFSATNALYVLSPFHPI 120
           SKKLPDLYGNPP+ELIGEPLEDLDPFYSTQKTFIVLNKGKTIFRFSATNALYVLSPFHP+
Sbjct: 61  SKKLPDLYGNPPRELIGEPLEDLDPFYSTQKTFIVLNKGKTIFRFSATNALYVLSPFHPV 120

Query: 121 RRAAVKILVHSLFNMLIMCTILTNCVFMAQHDPPPWTKYVEYTFTAIYTFESLVKILARG 180
           RRAAVKILVHSLF+M IMCTILTNCVFMAQHDPPPWTKYVEYTFTAIYTFESLVKILARG
Sbjct: 121 RRAAVKILVHSLFSMFIMCTILTNCVFMAQHDPPPWTKYVEYTFTAIYTFESLVKILARG 180

Query: 181 FCLHAFTFLRDPWNWLDFSVIIMAYTTEFVDLGNVSALRTFRVLRALKTISVISGLKTIV 240
           FCLHAFTFLRDPWNWLDFSVI+MAY +E + LGN+SALRTFRVLRALKTISVI GLKTIV
Sbjct: 181 FCLHAFTFLRDPWNWLDFSVIVMAYVSENIKLGNLSALRTFRVLRALKTISVIPGLKTIV 240

Query: 241 GALIQSVKKLADVMVLTVFCLSVFALIGLQLFMGNLRHKCVRNFTALNGTNGSVEADGLV 300
           GALIQSVKKLADVMVLTVFCLSVFALIGLQLFMGNLRHKCVRNFT LNGTNGSVE+DGLV
Sbjct: 241 GALIQSVKKLADVMVLTVFCLSVFALIGLQLFMGNLRHKCVRNFTELNGTNGSVESDGLV 300

Query: 301 WESLDLYLSDPENYLLKNGTSDVLLCGNSSDAGTCPEGYRCLKAGENPDHGYTSFDSFAW 360
           W+SLDLYL+DP+NYLLKNGT+DVLLCGNSSDAGTCPEGYRCLKAGENPDHGYTSFDSFAW
Sbjct: 301 WDSLDLYLNDPDNYLLKNGTTDVLLCGNSSDAGTCPEGYRCLKAGENPDHGYTSFDSFAW 360

Query: 361 AFLALFRLMTQDCWERLYQQTLRSAGKIYMIFFMLVIFLGSFYLVNLILAVVAMAYEEQN 420
           AFLALFRLMTQDCWERLYQQTLRSAGKIYM+FFMLVIFLGSFYLVNLILAVVAMAYEEQN
Sbjct: 361 AFLALFRLMTQDCWERLYQQTLRSAGKIYMVFFMLVIFLGSFYLVNLILAVVAMAYEEQN 420

Query: 421 QATIAETEEKEKRFQEAMEMLKKEHEALTIRGVDTVSRSSLEMSPLAPVNSHERRSKRRK 480
           QATIAETEEKEKRFQEAMEMLKKEHEALTIRGVDTVSRSSLEMSPLAPV +H+RRSKRRK
Sbjct: 421 QATIAETEEKEKRFQEAMEMLKKEHEALTIRGVDTVSRSSLEMSPLAPVTNHDRRSKRRK 480

Query: 481 RMSSGTEECGEDRLPKSDSEDGPRAMNHLSLTRGLSRTSMKPRSSRGSIFTFRRRDLGSE 540
           R+SSGTE+ G+DRLPKSDSEDGPRA+N LSLT GLSRTSMKPRSSRGSIFTFRRRD GSE
Sbjct: 481 RLSSGTEDGGDDRLPKSDSEDGPRALNRLSLTHGLSRTSMKPRSSRGSIFTFRRRDQGSE 540

Query: 541 ADFADDENSTAGESESHHTSLLVPWPLRRTSAQGQPSPGTSAPGHALHGKKNSTVDCNGV 600
           ADFADDENSTAGESESH TSLLVPWPLR  SAQGQ SPGTSAPGH L+GK+NSTVDCNGV
Sbjct: 541 ADFADDENSTAGESESHRTSLLVPWPLRHPSAQGQHSPGTSAPGHVLNGKRNSTVDCNGV 600

Query: 601 VSLLGAGDPEATSPGSHLLRPVMLEHPPDTTTPSEEPGGPQMLTSQAPCVDGFEEPGARQ 660
           VSLLGAGD EATSPGSHLLRP++LE PPDTTTPSE+PGGPQMLT QAPC DGFEEPGARQ
Sbjct: 601 VSLLGAGDAEATSPGSHLLRPMVLERPPDTTTPSEDPGGPQMLTPQAPCADGFEEPGARQ 660

Query: 661 RALSAVSVLTSALEELEESRHKCPPCWNRLAQRYLIWECC 700
           RALSAVSVLTSALEELEES  KCPPCWNR AQRYLIWECC
Sbjct: 661 RALSAVSVLTSALEELEESHRKCPPCWNRFAQRYLIWECC 700


 Score =  105 bits (263), Expect = 6e-20,   Method: Compositional matrix adjust.
 Identities = 87/349 (24%), Positives = 159/349 (45%), Gaps = 68/349 (19%)

Query: 120  IRRAAVKILVHSLFNMLIMCTILTNCVFMAQHDP--------PPWTKYVEYTFTAIYTFE 171
            +R+   +I+ HS F   I+  IL +   +A  D             +Y +  FT ++  E
Sbjct: 1143 LRKTCYRIVEHSWFETFIIFMILLSSGALAFEDIYLEERQTIKVLLEYADKMFTYVFVLE 1202

Query: 172  SLVKILARGFCLHAFTFLRDPWNWLDFSVI------IMAYTTEFVDLGNVSALRTFRVLR 225
             L+K +A GF      +  + W WLDF ++      ++A T  F ++G + +LRT R LR
Sbjct: 1203 MLLKWVAYGFK----KYFTNAWCWLDFLIVDVSLVSLVANTLGFAEMGPIKSLRTLRALR 1258

Query: 226  ALKTISVISGLKTIVGALIQSVKKLADVMVLTVFCLSVFALIGLQLFMGNLRHKCVRNFT 285
             L+ +S   G++ +V AL+ ++  + +V+++ +    +F+++G+ LF G    +C+    
Sbjct: 1259 PLRALSRFEGMRVVVNALVGAIPSIMNVLLVCLIFWLIFSIMGVNLFAGKF-GRCI---- 1313

Query: 286  ALNGTNGSVEADGLVWESLDLYLSDPENYLLKNGTSDVLLCGNSSDAGTCPEGYRCLKAG 345
              N T G +                P NY + N  S+   C + +  G   E Y   K  
Sbjct: 1314 --NQTEGDL----------------PLNYTIVNNKSE---CESFNVTG---ELYWT-KVK 1348

Query: 346  ENPDHGYTSFDSFAWAFLALFRLMTQDCWERLYQQTLRSAG---------KIYM-IFFML 395
             N       FD+    +LAL ++ T   W  +    + S G          +YM I+F++
Sbjct: 1349 VN-------FDNVGAGYLALLQVATFKGWMDIMYAAVDSRGYEEQPQWEHNLYMYIYFVV 1401

Query: 396  VIFLGSFYLVNLILAVVAMAYEEQNQATIAE---TEEKEKRFQEAMEML 441
             I  GSF+ +NL + V+   + +Q +    +     E++K++  AM+ L
Sbjct: 1402 FIIFGSFFTLNLFIGVIIDNFNQQKKKLGGQDIFMTEEQKKYYNAMKKL 1450


 Score = 70.1 bits (170), Expect = 4e-09,   Method: Compositional matrix adjust.
 Identities = 53/187 (28%), Positives = 89/187 (47%), Gaps = 15/187 (8%)

Query: 104 RFSATNALYVLSPFHPIRRAAVKILVHSLF-NMLIMCTILTNCVFMAQHDPPPWTKYVEY 162
           RF+    ++   P     +  VK LV   F ++ I   I+ N +FMA        ++ E 
Sbjct: 689 RFAQRYLIWECCPLWMSIKQKVKFLVMDPFADLTITMCIVLNTLFMALEHYNMTAEFEEM 748

Query: 163 ------TFTAIYTFESLVKILARGFCLHAFTFLRDPWNWLDFSVIIMAYT-TEFVDLGNV 215
                  FT I+T E   KI+A    L  + + +  WN  D  ++I++        +GN+
Sbjct: 749 LQVGNLVFTGIFTAEMTFKIIA----LDPYYYFQQGWNIFDSIIVILSLMELGLSRMGNL 804

Query: 216 SALRTFRVLRALKTISVISGLKTIVGALIQSVKKLADVMVLTVFCLSVFALIGLQLFMGN 275
           S LR+FR+LR  K       L T++  +  SV  L ++ ++    + +FA++G+QLF  N
Sbjct: 805 SVLRSFRLLRVFKLAKSWPTLNTLIKIIGNSVGALGNLTLVLAIIVFIFAVVGMQLFGRN 864

Query: 276 ---LRHK 279
              LRH+
Sbjct: 865 YSELRHR 871


>gi354487625
          Length = 2019

 Score = 1337 bits (3461), Expect = 0.0,   Method: Compositional matrix adjust.
 Identities = 650/700 (92%), Positives = 675/700 (96%)

Query: 1   MANFLLPRGTSSFRRFTRESLAAIEKRMAEKQARGSTTLQESREGLPEEEAPRPQLDLQA 60
           MANFLLPRGTSSFRRFTRESLAAIEKRMAEKQARGS T QESREGLPEEEAP+PQLDLQA
Sbjct: 1   MANFLLPRGTSSFRRFTRESLAAIEKRMAEKQARGSATSQESREGLPEEEAPQPQLDLQA 60

Query: 61  SKKLPDLYGNPPQELIGEPLEDLDPFYSTQKTFIVLNKGKTIFRFSATNALYVLSPFHPI 120
           SKKLPDLYGNPP+ELIGEPLEDLDPFYSTQKTFIVLNKGKTIFRFSATNALYVLSPFHP+
Sbjct: 61  SKKLPDLYGNPPRELIGEPLEDLDPFYSTQKTFIVLNKGKTIFRFSATNALYVLSPFHPV 120

Query: 121 RRAAVKILVHSLFNMLIMCTILTNCVFMAQHDPPPWTKYVEYTFTAIYTFESLVKILARG 180
           RRAAVKILVHSLF+M IMCTILTNCVFMAQHDPPPWTKYVEYTFTAIYTFESLVKILARG
Sbjct: 121 RRAAVKILVHSLFSMFIMCTILTNCVFMAQHDPPPWTKYVEYTFTAIYTFESLVKILARG 180

Query: 181 FCLHAFTFLRDPWNWLDFSVIIMAYTTEFVDLGNVSALRTFRVLRALKTISVISGLKTIV 240
           FCLHAFTFLRDPWNWLDFSVI+MAY +E + LGN+SALRTFRVLRALKTISVI GLKTIV
Sbjct: 181 FCLHAFTFLRDPWNWLDFSVIVMAYVSENIKLGNLSALRTFRVLRALKTISVIPGLKTIV 240

Query: 241 GALIQSVKKLADVMVLTVFCLSVFALIGLQLFMGNLRHKCVRNFTALNGTNGSVEADGLV 300
           GALIQSVKKLADVMVLTVFCLSVFALIGLQLFMGNLRHKCVRNFT LNGTNGSVE+DGLV
Sbjct: 241 GALIQSVKKLADVMVLTVFCLSVFALIGLQLFMGNLRHKCVRNFTELNGTNGSVESDGLV 300

Query: 301 WESLDLYLSDPENYLLKNGTSDVLLCGNSSDAGTCPEGYRCLKAGENPDHGYTSFDSFAW 360
           W+SLDLYL+DP+NYLLKNGT+DVLLCGNSSDAGTCPEGYRCLKAGENPDHGYTSFDSFAW
Sbjct: 301 WDSLDLYLNDPDNYLLKNGTTDVLLCGNSSDAGTCPEGYRCLKAGENPDHGYTSFDSFAW 360

Query: 361 AFLALFRLMTQDCWERLYQQTLRSAGKIYMIFFMLVIFLGSFYLVNLILAVVAMAYEEQN 420
           AFLALFRLMTQDCWERLYQQTLRSAGKIYM+FFMLVIFLGSFYLVNLILAVVAMAYEEQN
Sbjct: 361 AFLALFRLMTQDCWERLYQQTLRSAGKIYMVFFMLVIFLGSFYLVNLILAVVAMAYEEQN 420

Query: 421 QATIAETEEKEKRFQEAMEMLKKEHEALTIRGVDTVSRSSLEMSPLAPVNSHERRSKRRK 480
           QATIAETEEKEKRFQEAMEMLKKEHEALTIRGVDTVSRSSLEMSPLAPV +H+RRSKRRK
Sbjct: 421 QATIAETEEKEKRFQEAMEMLKKEHEALTIRGVDTVSRSSLEMSPLAPVTNHDRRSKRRK 480

Query: 481 RMSSGTEECGEDRLPKSDSEDGPRAMNHLSLTRGLSRTSMKPRSSRGSIFTFRRRDLGSE 540
           R+SSGTE+ G+DRLPKSDSEDGPRA+N LSLT GLSRTSMKPRSSRGSIFTFRRRD GSE
Sbjct: 481 RLSSGTEDGGDDRLPKSDSEDGPRALNRLSLTHGLSRTSMKPRSSRGSIFTFRRRDQGSE 540

Query: 541 ADFADDENSTAGESESHHTSLLVPWPLRRTSAQGQPSPGTSAPGHALHGKKNSTVDCNGV 600
           ADFADDENSTAGESESH TSLLVPWPLR  SAQGQ SPGTSAPGH L+GK+NSTVDCNGV
Sbjct: 541 ADFADDENSTAGESESHRTSLLVPWPLRHPSAQGQHSPGTSAPGHVLNGKRNSTVDCNGV 600

Query: 601 VSLLGAGDPEATSPGSHLLRPVMLEHPPDTTTPSEEPGGPQMLTSQAPCVDGFEEPGARQ 660
           VSLLGAGD EATSPGSHLLRP++LE PPDTTTPSE+PGGPQMLT QAPC DGFEEPGARQ
Sbjct: 601 VSLLGAGDAEATSPGSHLLRPMVLERPPDTTTPSEDPGGPQMLTPQAPCADGFEEPGARQ 660

Query: 661 RALSAVSVLTSALEELEESRHKCPPCWNRLAQRYLIWECC 700
           RALSAVSVLTSALEELEES  KCPPCWNR AQRYLIWECC
Sbjct: 661 RALSAVSVLTSALEELEESHRKCPPCWNRFAQRYLIWECC 700


 Score =  106 bits (264), Expect = 4e-20,   Method: Compositional matrix adjust.
 Identities = 87/349 (24%), Positives = 159/349 (45%), Gaps = 68/349 (19%)

Query: 120  IRRAAVKILVHSLFNMLIMCTILTNCVFMAQHDP--------PPWTKYVEYTFTAIYTFE 171
            +R+   +I+ HS F   I+  IL +   +A  D             +Y +  FT ++  E
Sbjct: 1197 LRKTCYRIVEHSWFETFIIFMILLSSGALAFEDIYLEERQTIKVLLEYADKMFTYVFVLE 1256

Query: 172  SLVKILARGFCLHAFTFLRDPWNWLDFSVI------IMAYTTEFVDLGNVSALRTFRVLR 225
             L+K +A GF      +  + W WLDF ++      ++A T  F ++G + +LRT R LR
Sbjct: 1257 MLLKWVAYGFK----KYFTNAWCWLDFLIVDVSLVSLVANTLGFAEMGPIKSLRTLRALR 1312

Query: 226  ALKTISVISGLKTIVGALIQSVKKLADVMVLTVFCLSVFALIGLQLFMGNLRHKCVRNFT 285
             L+ +S   G++ +V AL+ ++  + +V+++ +    +F+++G+ LF G    +C+    
Sbjct: 1313 PLRALSRFEGMRVVVNALVGAIPSIMNVLLVCLIFWLIFSIMGVNLFAGKF-GRCI---- 1367

Query: 286  ALNGTNGSVEADGLVWESLDLYLSDPENYLLKNGTSDVLLCGNSSDAGTCPEGYRCLKAG 345
              N T G +                P NY + N  S+   C + +  G   E Y   K  
Sbjct: 1368 --NQTEGDL----------------PLNYTIVNNKSE---CESFNVTG---ELYWT-KVK 1402

Query: 346  ENPDHGYTSFDSFAWAFLALFRLMTQDCWERLYQQTLRSAG---------KIYM-IFFML 395
             N       FD+    +LAL ++ T   W  +    + S G          +YM I+F++
Sbjct: 1403 VN-------FDNVGAGYLALLQVATFKGWMDIMYAAVDSRGYEEQPQWEHNLYMYIYFVV 1455

Query: 396  VIFLGSFYLVNLILAVVAMAYEEQNQATIAE---TEEKEKRFQEAMEML 441
             I  GSF+ +NL + V+   + +Q +    +     E++K++  AM+ L
Sbjct: 1456 FIIFGSFFTLNLFIGVIIDNFNQQKKKLGGQDIFMTEEQKKYYNAMKKL 1504


 Score = 70.5 bits (171), Expect = 3e-09,   Method: Compositional matrix adjust.
 Identities = 53/187 (28%), Positives = 89/187 (47%), Gaps = 15/187 (8%)

Query: 104 RFSATNALYVLSPFHPIRRAAVKILVHSLF-NMLIMCTILTNCVFMAQHDPPPWTKYVEY 162
           RF+    ++   P     +  VK LV   F ++ I   I+ N +FMA        ++ E 
Sbjct: 689 RFAQRYLIWECCPLWMSIKQKVKFLVMDPFADLTITMCIVLNTLFMALEHYNMTAEFEEM 748

Query: 163 ------TFTAIYTFESLVKILARGFCLHAFTFLRDPWNWLDFSVIIMAYT-TEFVDLGNV 215
                  FT I+T E   KI+A    L  + + +  WN  D  ++I++        +GN+
Sbjct: 749 LQVGNLVFTGIFTAEMTFKIIA----LDPYYYFQQGWNIFDSIIVILSLMELGLSRMGNL 804

Query: 216 SALRTFRVLRALKTISVISGLKTIVGALIQSVKKLADVMVLTVFCLSVFALIGLQLFMGN 275
           S LR+FR+LR  K       L T++  +  SV  L ++ ++    + +FA++G+QLF  N
Sbjct: 805 SVLRSFRLLRVFKLAKSWPTLNTLIKIIGNSVGALGNLTLVLAIIVFIFAVVGMQLFGRN 864

Query: 276 ---LRHK 279
              LRH+
Sbjct: 865 YSELRHR 871


>gi354487633
          Length = 1986

 Score = 1337 bits (3460), Expect = 0.0,   Method: Compositional matrix adjust.
 Identities = 650/700 (92%), Positives = 675/700 (96%)

Query: 1   MANFLLPRGTSSFRRFTRESLAAIEKRMAEKQARGSTTLQESREGLPEEEAPRPQLDLQA 60
           MANFLLPRGTSSFRRFTRESLAAIEKRMAEKQARGS T QESREGLPEEEAP+PQLDLQA
Sbjct: 1   MANFLLPRGTSSFRRFTRESLAAIEKRMAEKQARGSATSQESREGLPEEEAPQPQLDLQA 60

Query: 61  SKKLPDLYGNPPQELIGEPLEDLDPFYSTQKTFIVLNKGKTIFRFSATNALYVLSPFHPI 120
           SKKLPDLYGNPP+ELIGEPLEDLDPFYSTQKTFIVLNKGKTIFRFSATNALYVLSPFHP+
Sbjct: 61  SKKLPDLYGNPPRELIGEPLEDLDPFYSTQKTFIVLNKGKTIFRFSATNALYVLSPFHPV 120

Query: 121 RRAAVKILVHSLFNMLIMCTILTNCVFMAQHDPPPWTKYVEYTFTAIYTFESLVKILARG 180
           RRAAVKILVHSLF+M IMCTILTNCVFMAQHDPPPWTKYVEYTFTAIYTFESLVKILARG
Sbjct: 121 RRAAVKILVHSLFSMFIMCTILTNCVFMAQHDPPPWTKYVEYTFTAIYTFESLVKILARG 180

Query: 181 FCLHAFTFLRDPWNWLDFSVIIMAYTTEFVDLGNVSALRTFRVLRALKTISVISGLKTIV 240
           FCLHAFTFLRDPWNWLDFSVI+MAY +E + LGN+SALRTFRVLRALKTISVI GLKTIV
Sbjct: 181 FCLHAFTFLRDPWNWLDFSVIVMAYVSENIKLGNLSALRTFRVLRALKTISVIPGLKTIV 240

Query: 241 GALIQSVKKLADVMVLTVFCLSVFALIGLQLFMGNLRHKCVRNFTALNGTNGSVEADGLV 300
           GALIQSVKKLADVMVLTVFCLSVFALIGLQLFMGNLRHKCVRNFT LNGTNGSVE+DGLV
Sbjct: 241 GALIQSVKKLADVMVLTVFCLSVFALIGLQLFMGNLRHKCVRNFTELNGTNGSVESDGLV 300

Query: 301 WESLDLYLSDPENYLLKNGTSDVLLCGNSSDAGTCPEGYRCLKAGENPDHGYTSFDSFAW 360
           W+SLDLYL+DP+NYLLKNGT+DVLLCGNSSDAGTCPEGYRCLKAGENPDHGYTSFDSFAW
Sbjct: 301 WDSLDLYLNDPDNYLLKNGTTDVLLCGNSSDAGTCPEGYRCLKAGENPDHGYTSFDSFAW 360

Query: 361 AFLALFRLMTQDCWERLYQQTLRSAGKIYMIFFMLVIFLGSFYLVNLILAVVAMAYEEQN 420
           AFLALFRLMTQDCWERLYQQTLRSAGKIYM+FFMLVIFLGSFYLVNLILAVVAMAYEEQN
Sbjct: 361 AFLALFRLMTQDCWERLYQQTLRSAGKIYMVFFMLVIFLGSFYLVNLILAVVAMAYEEQN 420

Query: 421 QATIAETEEKEKRFQEAMEMLKKEHEALTIRGVDTVSRSSLEMSPLAPVNSHERRSKRRK 480
           QATIAETEEKEKRFQEAMEMLKKEHEALTIRGVDTVSRSSLEMSPLAPV +H+RRSKRRK
Sbjct: 421 QATIAETEEKEKRFQEAMEMLKKEHEALTIRGVDTVSRSSLEMSPLAPVTNHDRRSKRRK 480

Query: 481 RMSSGTEECGEDRLPKSDSEDGPRAMNHLSLTRGLSRTSMKPRSSRGSIFTFRRRDLGSE 540
           R+SSGTE+ G+DRLPKSDSEDGPRA+N LSLT GLSRTSMKPRSSRGSIFTFRRRD GSE
Sbjct: 481 RLSSGTEDGGDDRLPKSDSEDGPRALNRLSLTHGLSRTSMKPRSSRGSIFTFRRRDQGSE 540

Query: 541 ADFADDENSTAGESESHHTSLLVPWPLRRTSAQGQPSPGTSAPGHALHGKKNSTVDCNGV 600
           ADFADDENSTAGESESH TSLLVPWPLR  SAQGQ SPGTSAPGH L+GK+NSTVDCNGV
Sbjct: 541 ADFADDENSTAGESESHRTSLLVPWPLRHPSAQGQHSPGTSAPGHVLNGKRNSTVDCNGV 600

Query: 601 VSLLGAGDPEATSPGSHLLRPVMLEHPPDTTTPSEEPGGPQMLTSQAPCVDGFEEPGARQ 660
           VSLLGAGD EATSPGSHLLRP++LE PPDTTTPSE+PGGPQMLT QAPC DGFEEPGARQ
Sbjct: 601 VSLLGAGDAEATSPGSHLLRPMVLERPPDTTTPSEDPGGPQMLTPQAPCADGFEEPGARQ 660

Query: 661 RALSAVSVLTSALEELEESRHKCPPCWNRLAQRYLIWECC 700
           RALSAVSVLTSALEELEES  KCPPCWNR AQRYLIWECC
Sbjct: 661 RALSAVSVLTSALEELEESHRKCPPCWNRFAQRYLIWECC 700


 Score =  106 bits (265), Expect = 3e-20,   Method: Compositional matrix adjust.
 Identities = 87/349 (24%), Positives = 159/349 (45%), Gaps = 68/349 (19%)

Query: 120  IRRAAVKILVHSLFNMLIMCTILTNCVFMAQHDP--------PPWTKYVEYTFTAIYTFE 171
            +R+   +I+ HS F   I+  IL +   +A  D             +Y +  FT ++  E
Sbjct: 1196 LRKTCYRIVEHSWFETFIIFMILLSSGALAFEDIYLEERQTIKVLLEYADKMFTYVFVLE 1255

Query: 172  SLVKILARGFCLHAFTFLRDPWNWLDFSVI------IMAYTTEFVDLGNVSALRTFRVLR 225
             L+K +A GF      +  + W WLDF ++      ++A T  F ++G + +LRT R LR
Sbjct: 1256 MLLKWVAYGFK----KYFTNAWCWLDFLIVDVSLVSLVANTLGFAEMGPIKSLRTLRALR 1311

Query: 226  ALKTISVISGLKTIVGALIQSVKKLADVMVLTVFCLSVFALIGLQLFMGNLRHKCVRNFT 285
             L+ +S   G++ +V AL+ ++  + +V+++ +    +F+++G+ LF G    +C+    
Sbjct: 1312 PLRALSRFEGMRVVVNALVGAIPSIMNVLLVCLIFWLIFSIMGVNLFAGKF-GRCI---- 1366

Query: 286  ALNGTNGSVEADGLVWESLDLYLSDPENYLLKNGTSDVLLCGNSSDAGTCPEGYRCLKAG 345
              N T G +                P NY + N  S+   C + +  G   E Y   K  
Sbjct: 1367 --NQTEGDL----------------PLNYTIVNNKSE---CESFNVTG---ELYWT-KVK 1401

Query: 346  ENPDHGYTSFDSFAWAFLALFRLMTQDCWERLYQQTLRSAG---------KIYM-IFFML 395
             N       FD+    +LAL ++ T   W  +    + S G          +YM I+F++
Sbjct: 1402 VN-------FDNVGAGYLALLQVATFKGWMDIMYAAVDSRGYEEQPQWEHNLYMYIYFVV 1454

Query: 396  VIFLGSFYLVNLILAVVAMAYEEQNQATIAE---TEEKEKRFQEAMEML 441
             I  GSF+ +NL + V+   + +Q +    +     E++K++  AM+ L
Sbjct: 1455 FIIFGSFFTLNLFIGVIIDNFNQQKKKLGGQDIFMTEEQKKYYNAMKKL 1503


 Score = 70.5 bits (171), Expect = 2e-09,   Method: Compositional matrix adjust.
 Identities = 53/187 (28%), Positives = 89/187 (47%), Gaps = 15/187 (8%)

Query: 104 RFSATNALYVLSPFHPIRRAAVKILVHSLF-NMLIMCTILTNCVFMAQHDPPPWTKYVEY 162
           RF+    ++   P     +  VK LV   F ++ I   I+ N +FMA        ++ E 
Sbjct: 689 RFAQRYLIWECCPLWMSIKQKVKFLVMDPFADLTITMCIVLNTLFMALEHYNMTAEFEEM 748

Query: 163 ------TFTAIYTFESLVKILARGFCLHAFTFLRDPWNWLDFSVIIMAYTT-EFVDLGNV 215
                  FT I+T E   KI+A    L  + + +  WN  D  ++I++        +GN+
Sbjct: 749 LQVGNLVFTGIFTAEMTFKIIA----LDPYYYFQQGWNIFDSIIVILSLMELGLSRMGNL 804

Query: 216 SALRTFRVLRALKTISVISGLKTIVGALIQSVKKLADVMVLTVFCLSVFALIGLQLFMGN 275
           S LR+FR+LR  K       L T++  +  SV  L ++ ++    + +FA++G+QLF  N
Sbjct: 805 SVLRSFRLLRVFKLAKSWPTLNTLIKIIGNSVGALGNLTLVLAIIVFIFAVVGMQLFGRN 864

Query: 276 ---LRHK 279
              LRH+
Sbjct: 865 YSELRHR 871


>gi354487631
          Length = 2001

 Score = 1337 bits (3460), Expect = 0.0,   Method: Compositional matrix adjust.
 Identities = 650/700 (92%), Positives = 675/700 (96%)

Query: 1   MANFLLPRGTSSFRRFTRESLAAIEKRMAEKQARGSTTLQESREGLPEEEAPRPQLDLQA 60
           MANFLLPRGTSSFRRFTRESLAAIEKRMAEKQARGS T QESREGLPEEEAP+PQLDLQA
Sbjct: 1   MANFLLPRGTSSFRRFTRESLAAIEKRMAEKQARGSATSQESREGLPEEEAPQPQLDLQA 60

Query: 61  SKKLPDLYGNPPQELIGEPLEDLDPFYSTQKTFIVLNKGKTIFRFSATNALYVLSPFHPI 120
           SKKLPDLYGNPP+ELIGEPLEDLDPFYSTQKTFIVLNKGKTIFRFSATNALYVLSPFHP+
Sbjct: 61  SKKLPDLYGNPPRELIGEPLEDLDPFYSTQKTFIVLNKGKTIFRFSATNALYVLSPFHPV 120

Query: 121 RRAAVKILVHSLFNMLIMCTILTNCVFMAQHDPPPWTKYVEYTFTAIYTFESLVKILARG 180
           RRAAVKILVHSLF+M IMCTILTNCVFMAQHDPPPWTKYVEYTFTAIYTFESLVKILARG
Sbjct: 121 RRAAVKILVHSLFSMFIMCTILTNCVFMAQHDPPPWTKYVEYTFTAIYTFESLVKILARG 180

Query: 181 FCLHAFTFLRDPWNWLDFSVIIMAYTTEFVDLGNVSALRTFRVLRALKTISVISGLKTIV 240
           FCLHAFTFLRDPWNWLDFSVI+MAY +E + LGN+SALRTFRVLRALKTISVI GLKTIV
Sbjct: 181 FCLHAFTFLRDPWNWLDFSVIVMAYVSENIKLGNLSALRTFRVLRALKTISVIPGLKTIV 240

Query: 241 GALIQSVKKLADVMVLTVFCLSVFALIGLQLFMGNLRHKCVRNFTALNGTNGSVEADGLV 300
           GALIQSVKKLADVMVLTVFCLSVFALIGLQLFMGNLRHKCVRNFT LNGTNGSVE+DGLV
Sbjct: 241 GALIQSVKKLADVMVLTVFCLSVFALIGLQLFMGNLRHKCVRNFTELNGTNGSVESDGLV 300

Query: 301 WESLDLYLSDPENYLLKNGTSDVLLCGNSSDAGTCPEGYRCLKAGENPDHGYTSFDSFAW 360
           W+SLDLYL+DP+NYLLKNGT+DVLLCGNSSDAGTCPEGYRCLKAGENPDHGYTSFDSFAW
Sbjct: 301 WDSLDLYLNDPDNYLLKNGTTDVLLCGNSSDAGTCPEGYRCLKAGENPDHGYTSFDSFAW 360

Query: 361 AFLALFRLMTQDCWERLYQQTLRSAGKIYMIFFMLVIFLGSFYLVNLILAVVAMAYEEQN 420
           AFLALFRLMTQDCWERLYQQTLRSAGKIYM+FFMLVIFLGSFYLVNLILAVVAMAYEEQN
Sbjct: 361 AFLALFRLMTQDCWERLYQQTLRSAGKIYMVFFMLVIFLGSFYLVNLILAVVAMAYEEQN 420

Query: 421 QATIAETEEKEKRFQEAMEMLKKEHEALTIRGVDTVSRSSLEMSPLAPVNSHERRSKRRK 480
           QATIAETEEKEKRFQEAMEMLKKEHEALTIRGVDTVSRSSLEMSPLAPV +H+RRSKRRK
Sbjct: 421 QATIAETEEKEKRFQEAMEMLKKEHEALTIRGVDTVSRSSLEMSPLAPVTNHDRRSKRRK 480

Query: 481 RMSSGTEECGEDRLPKSDSEDGPRAMNHLSLTRGLSRTSMKPRSSRGSIFTFRRRDLGSE 540
           R+SSGTE+ G+DRLPKSDSEDGPRA+N LSLT GLSRTSMKPRSSRGSIFTFRRRD GSE
Sbjct: 481 RLSSGTEDGGDDRLPKSDSEDGPRALNRLSLTHGLSRTSMKPRSSRGSIFTFRRRDQGSE 540

Query: 541 ADFADDENSTAGESESHHTSLLVPWPLRRTSAQGQPSPGTSAPGHALHGKKNSTVDCNGV 600
           ADFADDENSTAGESESH TSLLVPWPLR  SAQGQ SPGTSAPGH L+GK+NSTVDCNGV
Sbjct: 541 ADFADDENSTAGESESHRTSLLVPWPLRHPSAQGQHSPGTSAPGHVLNGKRNSTVDCNGV 600

Query: 601 VSLLGAGDPEATSPGSHLLRPVMLEHPPDTTTPSEEPGGPQMLTSQAPCVDGFEEPGARQ 660
           VSLLGAGD EATSPGSHLLRP++LE PPDTTTPSE+PGGPQMLT QAPC DGFEEPGARQ
Sbjct: 601 VSLLGAGDAEATSPGSHLLRPMVLERPPDTTTPSEDPGGPQMLTPQAPCADGFEEPGARQ 660

Query: 661 RALSAVSVLTSALEELEESRHKCPPCWNRLAQRYLIWECC 700
           RALSAVSVLTSALEELEES  KCPPCWNR AQRYLIWECC
Sbjct: 661 RALSAVSVLTSALEELEESHRKCPPCWNRFAQRYLIWECC 700


 Score =  102 bits (254), Expect = 6e-19,   Method: Compositional matrix adjust.
 Identities = 84/340 (24%), Positives = 157/340 (46%), Gaps = 68/340 (20%)

Query: 120  IRRAAVKILVHSLFNMLIMCTILTNCVFMAQHDP--------PPWTKYVEYTFTAIYTFE 171
            +R+   +I+ HS F   I+  IL +   +A  D             +Y +  FT ++  E
Sbjct: 1197 LRKTCYRIVEHSWFETFIIFMILLSSGALAFEDIYLEERQTIKVLLEYADKMFTYVFVLE 1256

Query: 172  SLVKILARGFCLHAFTFLRDPWNWLDFSVI------IMAYTTEFVDLGNVSALRTFRVLR 225
             L+K +A GF      +  + W WLDF ++      ++A T  F ++G + +LRT R LR
Sbjct: 1257 MLLKWVAYGFK----KYFTNAWCWLDFLIVDVSLVSLVANTLGFAEMGPIKSLRTLRALR 1312

Query: 226  ALKTISVISGLKTIVGALIQSVKKLADVMVLTVFCLSVFALIGLQLFMGNLRHKCVRNFT 285
             L+ +S   G++ +V AL+ ++  + +V+++ +    +F+++G+ LF G    +C+    
Sbjct: 1313 PLRALSRFEGMRVVVNALVGAIPSIMNVLLVCLIFWLIFSIMGVNLFAGKF-GRCI---- 1367

Query: 286  ALNGTNGSVEADGLVWESLDLYLSDPENYLLKNGTSDVLLCGNSSDAGTCPEGYRCLKAG 345
              N T G +                P NY + N  S+   C + +  G   E Y   K  
Sbjct: 1368 --NQTEGDL----------------PLNYTIVNNKSE---CESFNVTG---ELYWT-KVK 1402

Query: 346  ENPDHGYTSFDSFAWAFLALFRLMTQDCWERLYQQTLRSAGKIYM-IFFMLVIFLGSFYL 404
             N       FD+    +LAL          ++Y++  +    +YM I+F++ I  GSF+ 
Sbjct: 1403 VN-------FDNVGAGYLALL---------QVYEEQPQWEHNLYMYIYFVVFIIFGSFFT 1446

Query: 405  VNLILAVVAMAYEEQNQATIAE---TEEKEKRFQEAMEML 441
            +NL + V+   + +Q +    +     E++K++  AM+ L
Sbjct: 1447 LNLFIGVIIDNFNQQKKKLGGQDIFMTEEQKKYYNAMKKL 1486


 Score = 70.1 bits (170), Expect = 3e-09,   Method: Compositional matrix adjust.
 Identities = 53/187 (28%), Positives = 89/187 (47%), Gaps = 15/187 (8%)

Query: 104 RFSATNALYVLSPFHPIRRAAVKILVHSLF-NMLIMCTILTNCVFMAQHDPPPWTKYVEY 162
           RF+    ++   P     +  VK LV   F ++ I   I+ N +FMA        ++ E 
Sbjct: 689 RFAQRYLIWECCPLWMSIKQKVKFLVMDPFADLTITMCIVLNTLFMALEHYNMTAEFEEM 748

Query: 163 ------TFTAIYTFESLVKILARGFCLHAFTFLRDPWNWLDFSVIIMAYT-TEFVDLGNV 215
                  FT I+T E   KI+A    L  + + +  WN  D  ++I++        +GN+
Sbjct: 749 LQVGNLVFTGIFTAEMTFKIIA----LDPYYYFQQGWNIFDSIIVILSLMELGLSRMGNL 804

Query: 216 SALRTFRVLRALKTISVISGLKTIVGALIQSVKKLADVMVLTVFCLSVFALIGLQLFMGN 275
           S LR+FR+LR  K       L T++  +  SV  L ++ ++    + +FA++G+QLF  N
Sbjct: 805 SVLRSFRLLRVFKLAKSWPTLNTLIKIIGNSVGALGNLTLVLAIIVFIFAVVGMQLFGRN 864

Query: 276 ---LRHK 279
              LRH+
Sbjct: 865 YSELRHR 871


>gi84875498
          Length = 2020

 Score = 1337 bits (3459), Expect = 0.0,   Method: Compositional matrix adjust.
 Identities = 650/700 (92%), Positives = 672/700 (96%)

Query: 1   MANFLLPRGTSSFRRFTRESLAAIEKRMAEKQARGSTTLQESREGLPEEEAPRPQLDLQA 60
           MANFLLPRGTSSFRRFTRESLAAIEKRMAEKQARGS T QESREGLPEEEAPRPQLDLQA
Sbjct: 1   MANFLLPRGTSSFRRFTRESLAAIEKRMAEKQARGSATSQESREGLPEEEAPRPQLDLQA 60

Query: 61  SKKLPDLYGNPPQELIGEPLEDLDPFYSTQKTFIVLNKGKTIFRFSATNALYVLSPFHPI 120
           SKKLPDLYGNPP+ELIGEPLEDLDPFYSTQKTFIVLNKGKTIFRFSATNALYVLSPFHP+
Sbjct: 61  SKKLPDLYGNPPRELIGEPLEDLDPFYSTQKTFIVLNKGKTIFRFSATNALYVLSPFHPV 120

Query: 121 RRAAVKILVHSLFNMLIMCTILTNCVFMAQHDPPPWTKYVEYTFTAIYTFESLVKILARG 180
           RRAAVKILVHSLF+MLIMCTILTNCVFMAQHDPPPWTKYVEYTFTAIYTFESLVKILARG
Sbjct: 121 RRAAVKILVHSLFSMLIMCTILTNCVFMAQHDPPPWTKYVEYTFTAIYTFESLVKILARG 180

Query: 181 FCLHAFTFLRDPWNWLDFSVIIMAYTTEFVDLGNVSALRTFRVLRALKTISVISGLKTIV 240
           FCLHAFTFLRDPWNWLDFSVI+MAY +E + LGN+SALRTFRVLRALKTISVI GLKTIV
Sbjct: 181 FCLHAFTFLRDPWNWLDFSVIVMAYVSENIKLGNLSALRTFRVLRALKTISVIPGLKTIV 240

Query: 241 GALIQSVKKLADVMVLTVFCLSVFALIGLQLFMGNLRHKCVRNFTALNGTNGSVEADGLV 300
           GALIQSVKKLADVMVLTVFCLSVFALIGLQLFMGNLRHKCVRNFT LNGTNGSVEADG+V
Sbjct: 241 GALIQSVKKLADVMVLTVFCLSVFALIGLQLFMGNLRHKCVRNFTELNGTNGSVEADGIV 300

Query: 301 WESLDLYLSDPENYLLKNGTSDVLLCGNSSDAGTCPEGYRCLKAGENPDHGYTSFDSFAW 360
           W SLD+YL+DP NYLLKNGT+DVLLCGNSSDAGTCPEGYRCLKAGENPDHGYTSFDSFAW
Sbjct: 301 WNSLDVYLNDPANYLLKNGTTDVLLCGNSSDAGTCPEGYRCLKAGENPDHGYTSFDSFAW 360

Query: 361 AFLALFRLMTQDCWERLYQQTLRSAGKIYMIFFMLVIFLGSFYLVNLILAVVAMAYEEQN 420
           AFLALFRLMTQDCWERLYQQTLRSAGKIYMIFFMLVIFLGSFYLVNLILAVVAMAYEEQN
Sbjct: 361 AFLALFRLMTQDCWERLYQQTLRSAGKIYMIFFMLVIFLGSFYLVNLILAVVAMAYEEQN 420

Query: 421 QATIAETEEKEKRFQEAMEMLKKEHEALTIRGVDTVSRSSLEMSPLAPVNSHERRSKRRK 480
           QATIAETEEKEKRFQEAMEMLKKEHEALTIRGVDTVSRSSLEMSPLAPV +HERRSKRRK
Sbjct: 421 QATIAETEEKEKRFQEAMEMLKKEHEALTIRGVDTVSRSSLEMSPLAPVTNHERRSKRRK 480

Query: 481 RMSSGTEECGEDRLPKSDSEDGPRAMNHLSLTRGLSRTSMKPRSSRGSIFTFRRRDLGSE 540
           R+SSGTE+ G+DRLPKSDSEDGPRA+N LSLT GLSRTSM+PRSSRGSIFTFRRRD GSE
Sbjct: 481 RLSSGTEDGGDDRLPKSDSEDGPRALNQLSLTHGLSRTSMRPRSSRGSIFTFRRRDQGSE 540

Query: 541 ADFADDENSTAGESESHHTSLLVPWPLRRTSAQGQPSPGTSAPGHALHGKKNSTVDCNGV 600
           ADFADDENSTAGESESH TSLLVPWPLRR S QGQP  GTSAPGH L+GK+NSTVDCNGV
Sbjct: 541 ADFADDENSTAGESESHRTSLLVPWPLRRPSTQGQPGFGTSAPGHVLNGKRNSTVDCNGV 600

Query: 601 VSLLGAGDPEATSPGSHLLRPVMLEHPPDTTTPSEEPGGPQMLTSQAPCVDGFEEPGARQ 660
           VSLLGAGD EATSPGSHLLRP++L+ PPDTTTPSEEPGGPQMLT QAPC DGFEEPGARQ
Sbjct: 601 VSLLGAGDAEATSPGSHLLRPIVLDRPPDTTTPSEEPGGPQMLTPQAPCADGFEEPGARQ 660

Query: 661 RALSAVSVLTSALEELEESRHKCPPCWNRLAQRYLIWECC 700
           RALSAVSVLTSALEELEES  KCPPCWNR AQ YLIWECC
Sbjct: 661 RALSAVSVLTSALEELEESHRKCPPCWNRFAQHYLIWECC 700


 Score =  107 bits (266), Expect = 3e-20,   Method: Compositional matrix adjust.
 Identities = 87/349 (24%), Positives = 160/349 (45%), Gaps = 68/349 (19%)

Query: 120  IRRAAVKILVHSLFNMLIMCTILTNCVFMAQHDP--------PPWTKYVEYTFTAIYTFE 171
            +R+   +I+ HS F   I+  IL +   +A  D             +Y +  FT ++  E
Sbjct: 1197 LRKTCYRIVEHSWFETFIIFMILLSSGALAFEDIYLEERKTIKVLLEYADKMFTYVFVLE 1256

Query: 172  SLVKILARGFCLHAFTFLRDPWNWLDFSVI------IMAYTTEFVDLGNVSALRTFRVLR 225
             L+K +A GF      +  + W WLDF ++      ++A T  F ++G + +LRT R LR
Sbjct: 1257 MLLKWVAYGFK----KYFTNAWCWLDFLIVDVSLVSLVANTLGFAEMGPIKSLRTLRALR 1312

Query: 226  ALKTISVISGLKTIVGALIQSVKKLADVMVLTVFCLSVFALIGLQLFMGNLRHKCVRNFT 285
             L+ +S   G++ +V AL+ ++  + +V+++ +    +F+++G+ LF G    +C+    
Sbjct: 1313 PLRALSRFEGMRVVVNALVGAIPSIMNVLLVCLIFWLIFSIMGVNLFAGKF-GRCI---- 1367

Query: 286  ALNGTNGSVEADGLVWESLDLYLSDPENYLLKNGTSDVLLCGNSSDAGTCPEGYRCLKAG 345
              N T G +                P NY + N  S+   C + +  G   E Y   K  
Sbjct: 1368 --NQTEGDL----------------PLNYTIVNNKSE---CESFNVTG---ELYWT-KVK 1402

Query: 346  ENPDHGYTSFDSFAWAFLALFRLMTQDCW---------ERLYQQTLRSAGKIYM-IFFML 395
             N       FD+    +LAL ++ T   W          R Y++  +    +YM I+F++
Sbjct: 1403 VN-------FDNVGAGYLALLQVATFKGWMDIMYAAVDSRGYEEQPQWEDNLYMYIYFVV 1455

Query: 396  VIFLGSFYLVNLILAVVAMAYEEQNQATIAE---TEEKEKRFQEAMEML 441
             I  GSF+ +NL + V+   + +Q +    +     E++K++  AM+ L
Sbjct: 1456 FIIFGSFFTLNLFIGVIIDNFNQQKKKLGGQDIFMTEEQKKYYNAMKKL 1504


 Score = 69.7 bits (169), Expect = 5e-09,   Method: Compositional matrix adjust.
 Identities = 52/187 (27%), Positives = 89/187 (47%), Gaps = 15/187 (8%)

Query: 104 RFSATNALYVLSPFHPIRRAAVKILVHSLF-NMLIMCTILTNCVFMAQHDPPPWTKYVEY 162
           RF+    ++   P     +  VK +V   F ++ I   I+ N +FMA        ++ E 
Sbjct: 689 RFAQHYLIWECCPLWMSIKQKVKFVVMDPFADLTITMCIVLNTLFMALEHYNMTAEFEEM 748

Query: 163 ------TFTAIYTFESLVKILARGFCLHAFTFLRDPWNWLDFSVIIMAYT-TEFVDLGNV 215
                  FT I+T E   KI+A    L  + + +  WN  D  ++I++        +GN+
Sbjct: 749 LQVGNLVFTGIFTAEMTFKIIA----LDPYYYFQQGWNIFDSIIVILSLMELGLSRMGNL 804

Query: 216 SALRTFRVLRALKTISVISGLKTIVGALIQSVKKLADVMVLTVFCLSVFALIGLQLFMGN 275
           S LR+FR+LR  K       L T++  +  SV  L ++ ++    + +FA++G+QLF  N
Sbjct: 805 SVLRSFRLLRVFKLAKSWPTLNTLIKIIGNSVGALGNLTLVLAIIVFIFAVVGMQLFGKN 864

Query: 276 ---LRHK 279
              LRH+
Sbjct: 865 YSELRHR 871


>gi281353936
          Length = 2030

 Score = 1332 bits (3448), Expect = 0.0,   Method: Compositional matrix adjust.
 Identities = 657/720 (91%), Positives = 674/720 (93%), Gaps = 20/720 (2%)

Query: 1   MANFLLPRGTSSFRRFTRESLAAIEKRMAEKQARGSTTLQESREGLPEEEAPRPQLDLQA 60
           MA+ LLPRGTS FRRFTRESLAAIEKRMAEKQARGS   QESREGLPEEEAP+PQLDLQA
Sbjct: 1   MADLLLPRGTSGFRRFTRESLAAIEKRMAEKQARGSAASQESREGLPEEEAPQPQLDLQA 60

Query: 61  SKKLPDLYGNPPQELIGEPLEDLDPFYSTQKTFIVLNKGKTIFRFSATNALYVLSPFHPI 120
           SKKLPDLYGNPP+ELIGEPLEDLDPFYSTQKTFIVLNKGKTIFRFSATNALYVLSPFHP+
Sbjct: 61  SKKLPDLYGNPPRELIGEPLEDLDPFYSTQKTFIVLNKGKTIFRFSATNALYVLSPFHPV 120

Query: 121 RRAAVKILVHS--------------------LFNMLIMCTILTNCVFMAQHDPPPWTKYV 160
           RRAAVKILVHS                    LFN LIMCTILTNCVFMAQHDPPPWTKYV
Sbjct: 121 RRAAVKILVHSYPLHGPAGPPHWAFLDLRATLFNTLIMCTILTNCVFMAQHDPPPWTKYV 180

Query: 161 EYTFTAIYTFESLVKILARGFCLHAFTFLRDPWNWLDFSVIIMAYTTEFVDLGNVSALRT 220
           EYTFTAIYTFESLVKILARGFCLHAFTFLRDPWNWLDFSVI+MAYTTEFVDLGNVSALRT
Sbjct: 181 EYTFTAIYTFESLVKILARGFCLHAFTFLRDPWNWLDFSVIVMAYTTEFVDLGNVSALRT 240

Query: 221 FRVLRALKTISVISGLKTIVGALIQSVKKLADVMVLTVFCLSVFALIGLQLFMGNLRHKC 280
           FRVLRALKTISVISGLKTIVGALIQSVKKLADVMVLTVFCLSVFALIGLQLFMGNLRHKC
Sbjct: 241 FRVLRALKTISVISGLKTIVGALIQSVKKLADVMVLTVFCLSVFALIGLQLFMGNLRHKC 300

Query: 281 VRNFTALNGTNGSVEADGLVWESLDLYLSDPENYLLKNGTSDVLLCGNSSDAGTCPEGYR 340
           VRNFTALN TNGSVEADGLVWESLD YLSDP NYLLKNGTSDVLLCGNSSDAGTCPEGYR
Sbjct: 301 VRNFTALNDTNGSVEADGLVWESLDRYLSDPGNYLLKNGTSDVLLCGNSSDAGTCPEGYR 360

Query: 341 CLKAGENPDHGYTSFDSFAWAFLALFRLMTQDCWERLYQQTLRSAGKIYMIFFMLVIFLG 400
           CLKAG+NPDHGYTSFDSFAWAFLALFRLMTQDCWERLYQQTLRSAGKIYMIFFMLVIFLG
Sbjct: 361 CLKAGDNPDHGYTSFDSFAWAFLALFRLMTQDCWERLYQQTLRSAGKIYMIFFMLVIFLG 420

Query: 401 SFYLVNLILAVVAMAYEEQNQATIAETEEKEKRFQEAMEMLKKEHEALTIRGVDTVSRSS 460
           SFYLVNLILAVVAMAYEEQNQATIAETEEKEKRFQEAME+L+KEHEALTIRGVDTVSRSS
Sbjct: 421 SFYLVNLILAVVAMAYEEQNQATIAETEEKEKRFQEAMELLRKEHEALTIRGVDTVSRSS 480

Query: 461 LEMSPLAPVNSHERRSKRRKRMSSGTEECGEDRLPKSDSEDGPRAMNHLSLTRGLSRTSM 520
           LEMSPLAPV +HERRSKRRKRMSSGTEECG+DR PKSDSEDGPRAMNHLS   GLSRTSM
Sbjct: 481 LEMSPLAPVTTHERRSKRRKRMSSGTEECGDDRFPKSDSEDGPRAMNHLSSIHGLSRTSM 540

Query: 521 KPRSSRGSIFTFRRRDLGSEADFADDENSTAGESESHHTSLLVPWPLRRTSAQGQPSPGT 580
           KPRSSRGSIFTFRRRDLGSE DFADDENSTAG+SESHHTSLLVPWPLRR SAQGQ SPGT
Sbjct: 541 KPRSSRGSIFTFRRRDLGSETDFADDENSTAGDSESHHTSLLVPWPLRRPSAQGQLSPGT 600

Query: 581 SAPGHALHGKKNSTVDCNGVVSLLGAGDPEATSPGSHLLRPVMLEHPPDTTTPSEEPGGP 640
           SAPGHAL+GK+NSTVDCNGVVSLLG GD EATSPGSHLLRPV+L+ PPDTTTPSEEPG P
Sbjct: 601 SAPGHALNGKRNSTVDCNGVVSLLGTGDAEATSPGSHLLRPVILDRPPDTTTPSEEPGRP 660

Query: 641 QMLTSQAPCVDGFEEPGARQRALSAVSVLTSALEELEESRHKCPPCWNRLAQRYLIWECC 700
           QML  QAPC+DGFEEPG RQRALSAVSVLTSALEELEESR KCPPCW+R AQRYLIWECC
Sbjct: 661 QMLNPQAPCMDGFEEPGERQRALSAVSVLTSALEELEESRRKCPPCWDRFAQRYLIWECC 720


 Score =  108 bits (271), Expect = 7e-21,   Method: Compositional matrix adjust.
 Identities = 88/349 (25%), Positives = 159/349 (45%), Gaps = 68/349 (19%)

Query: 120  IRRAAVKILVHSLFNMLIMCTILTNCVFMAQHDP--------PPWTKYVEYTFTAIYTFE 171
            +R+   +I+ HS F   I+  IL +   +A  D             +Y +  FT ++  E
Sbjct: 1207 LRKTCYRIVEHSWFETFIIFMILLSSGALAFEDIYLEERKTIKVLLEYADKMFTYVFVLE 1266

Query: 172  SLVKILARGFCLHAFTFLRDPWNWLDFSVI------IMAYTTEFVDLGNVSALRTFRVLR 225
             L+K +A GF      +  + W WLDF ++      ++A T  F ++G + +LRT R LR
Sbjct: 1267 MLLKWVAYGFK----KYFTNAWCWLDFLIVDVSLISLVANTLGFAEMGPIKSLRTLRALR 1322

Query: 226  ALKTISVISGLKTIVGALIQSVKKLADVMVLTVFCLSVFALIGLQLFMGNLRHKCVRNFT 285
             L+ +S   G++ +V AL+ ++  + +V+++ +    +F+++G+ LF G    +C+    
Sbjct: 1323 PLRALSRFEGMRVVVNALVGAIPSIMNVLLVCLIFWLIFSIMGVNLFAGKF-GRCI---- 1377

Query: 286  ALNGTNGSVEADGLVWESLDLYLSDPENYLLKNGTSDVLLCGNSSDAGTCPEGYRCLKAG 345
              N T G +                P NY + N  SD   C + +  G   E Y   K  
Sbjct: 1378 --NQTEGDL----------------PLNYTIVNNKSD---CESFNVTG---ELYWT-KVK 1412

Query: 346  ENPDHGYTSFDSFAWAFLALFRLMTQDCWERLYQQTLRSAG---------KIYM-IFFML 395
             N       FD+    +LAL ++ T   W  +    + S G          +YM I+F++
Sbjct: 1413 VN-------FDNVGAGYLALLQVATFKGWMDIMYAAVDSRGYEEQPQWEYNLYMYIYFVI 1465

Query: 396  VIFLGSFYLVNLILAVVAMAYEEQNQATIAE---TEEKEKRFQEAMEML 441
             I  GSF+ +NL + V+   + +Q +    +     E++K++  AM+ L
Sbjct: 1466 FIIFGSFFTLNLFIGVIIDNFNQQKKKMRGQDIFMTEEQKKYYNAMKKL 1514


 Score = 69.3 bits (168), Expect = 6e-09,   Method: Compositional matrix adjust.
 Identities = 51/187 (27%), Positives = 88/187 (47%), Gaps = 12/187 (6%)

Query: 104 RFSATNALYVLSPFHPIRRAAVKILVHSLF-NMLIMCTILTNCVFMAQHDPPPWTKYVEY 162
           RF+    ++   P     +  VK +V   F ++ I   I+ N +FMA       T++ E 
Sbjct: 709 RFAQRYLIWECCPLWMSIKQRVKFMVMDPFADLTITMCIVLNTLFMALEHYNMTTEFEEM 768

Query: 163 ------TFTAIYTFESLVKILARGFCLHAFTFLRDPWNWLDFSVIIMAYT-TEFVDLGNV 215
                  FT I+T E   KI+A    L  + + +  WN  D  ++I++        +GN+
Sbjct: 769 LQVGNLVFTGIFTAEMTFKIIA----LDPYYYFQQGWNIFDSIIVILSLMELGLSRMGNL 824

Query: 216 SALRTFRVLRALKTISVISGLKTIVGALIQSVKKLADVMVLTVFCLSVFALIGLQLFMGN 275
           S LR+FR+LR  K       L T++  +  SV  L ++ ++    + +FA++G+QLF  N
Sbjct: 825 SVLRSFRLLRVFKLAKSWPTLNTLIKIIGNSVGALGNLTLVLAIIVFIFAVVGMQLFGKN 884

Query: 276 LRHKCVR 282
              +  R
Sbjct: 885 YSEQRYR 891


>gi348556692
          Length = 1961

 Score = 1328 bits (3438), Expect = 0.0,   Method: Compositional matrix adjust.
 Identities = 651/700 (93%), Positives = 667/700 (95%), Gaps = 4/700 (0%)

Query: 1   MANFLLPRGTSSFRRFTRESLAAIEKRMAEKQARGSTTLQESREGLPEEEAPRPQLDLQA 60
           MANFLLPRGTSSFRRFTRESLAAIEKRMAEKQARGS T QESREGLPEEEAPRPQLDLQA
Sbjct: 1   MANFLLPRGTSSFRRFTRESLAAIEKRMAEKQARGSATSQESREGLPEEEAPRPQLDLQA 60

Query: 61  SKKLPDLYGNPPQELIGEPLEDLDPFYSTQKTFIVLNKGKTIFRFSATNALYVLSPFHPI 120
           SKKLPDLYGNPP+ELIGEPLEDLDPFYSTQKTFIVLNKGKTIFRFSATNALY+LSPFHP+
Sbjct: 61  SKKLPDLYGNPPRELIGEPLEDLDPFYSTQKTFIVLNKGKTIFRFSATNALYILSPFHPV 120

Query: 121 RRAAVKILVHSLFNMLIMCTILTNCVFMAQHDPPPWTKYVEYTFTAIYTFESLVKILARG 180
           RRAAVKILVHSLF+MLIMCTILTNCVFMAQHDPPPWTKYVEYTFTAIYTFESLVKILARG
Sbjct: 121 RRAAVKILVHSLFSMLIMCTILTNCVFMAQHDPPPWTKYVEYTFTAIYTFESLVKILARG 180

Query: 181 FCLHAFTFLRDPWNWLDFSVIIMAYTTEFVDLGNVSALRTFRVLRALKTISVISGLKTIV 240
           FCLHAFTFLRDPWNWLDFSVIIMAYTTEFVDLGNVSALRTFRVLRALKTISVISGLKTIV
Sbjct: 181 FCLHAFTFLRDPWNWLDFSVIIMAYTTEFVDLGNVSALRTFRVLRALKTISVISGLKTIV 240

Query: 241 GALIQSVKKLADVMVLTVFCLSVFALIGLQLFMGNLRHKCVRNFTALNGTNGSVEADGLV 300
           GALIQSVKKLADVMVLTVFCLSVFALIGLQLFMGNLRHKCVRNFTALN TNGSVEA+GLV
Sbjct: 241 GALIQSVKKLADVMVLTVFCLSVFALIGLQLFMGNLRHKCVRNFTALNDTNGSVEAEGLV 300

Query: 301 WESLDLYLSDPENYLLKNGTSDVLLCGNSSDAGTCPEGYRCLKAGENPDHGYTSFDSFAW 360
           W+SLDLYL DP NYLLKNGTSDVLLCGNSSDAGTCPEGYRCLKAG+NPDHGYTSFDSFAW
Sbjct: 301 WKSLDLYLRDPVNYLLKNGTSDVLLCGNSSDAGTCPEGYRCLKAGDNPDHGYTSFDSFAW 360

Query: 361 AFLALFRLMTQDCWERLYQQTLRSAGKIYMIFFMLVIFLGSFYLVNLILAVVAMAYEEQN 420
           AFLALFRLMTQDCWERLYQQTLRSAGKIYMIFFMLVIFLGSFYLVNLILAVVAMAYEEQN
Sbjct: 361 AFLALFRLMTQDCWERLYQQTLRSAGKIYMIFFMLVIFLGSFYLVNLILAVVAMAYEEQN 420

Query: 421 QATIAETEEKEKRFQEAMEMLKKEHEALTIRGVDTVSRSSLEMSPLAPVNSHERRSKRRK 480
           QATIAETEEKEKRFQEAMEMLKKEHEALTIRGVDTVSRSSLEMSPLAPV +HERRSKRRK
Sbjct: 421 QATIAETEEKEKRFQEAMEMLKKEHEALTIRGVDTVSRSSLEMSPLAPVTNHERRSKRRK 480

Query: 481 RMSSGTEECGEDRLPKSDSEDGPRAMNHLSLTRGLSRTSMKPRSSRGSIFTFRRRDLGSE 540
           RMSSGTEECG++R PKSDSEDGPRAMNH    R LSRTS+KPRSSRGSIFTFRRRDLGSE
Sbjct: 481 RMSSGTEECGDERFPKSDSEDGPRAMNH----RSLSRTSVKPRSSRGSIFTFRRRDLGSE 536

Query: 541 ADFADDENSTAGESESHHTSLLVPWPLRRTSAQGQPSPGTSAPGHALHGKKNSTVDCNGV 600
            DFADDENSTAG+SESH TSLLVPWPL R SAQGQPSP  SAP H  + K+NSTVDCNGV
Sbjct: 537 TDFADDENSTAGDSESHRTSLLVPWPLHRPSAQGQPSPVASAPSHVFNSKRNSTVDCNGV 596

Query: 601 VSLLGAGDPEATSPGSHLLRPVMLEHPPDTTTPSEEPGGPQMLTSQAPCVDGFEEPGARQ 660
           VSLLGAGD EA SPGS LLRP+MLE PPDTTTPSEEPGGPQMLT QAPC DGFEEPGARQ
Sbjct: 597 VSLLGAGDTEAMSPGSRLLRPMMLERPPDTTTPSEEPGGPQMLTPQAPCADGFEEPGARQ 656

Query: 661 RALSAVSVLTSALEELEESRHKCPPCWNRLAQRYLIWECC 700
           RALSAVSVLTS LEELEES  KCPPCW R A+RYLIWECC
Sbjct: 657 RALSAVSVLTSVLEELEESHRKCPPCWIRFAKRYLIWECC 696


 Score =  106 bits (264), Expect = 4e-20,   Method: Compositional matrix adjust.
 Identities = 90/350 (25%), Positives = 160/350 (45%), Gaps = 70/350 (20%)

Query: 120  IRRAAVKILVHSLFNMLIMCTILTNCVFMAQHDP--------PPWTKYVEYTFTAIYTFE 171
            +R+   +I+ HS F   I+  IL +   +A  D             +Y +  FT ++  E
Sbjct: 1138 LRKTCYRIVEHSWFETFIIFMILLSSGALAFEDIYLEERKTIKVLLEYADKMFTYVFVLE 1197

Query: 172  SLVKILARGFCLHAFTFLRDPWNWLDFSVI------IMAYTTEFVDLGNVSALRTFRVLR 225
             L+K +A GF      +  + W WLDF ++      ++A T  F ++G + +LRT R LR
Sbjct: 1198 MLLKWVAYGFK----KYFTNAWCWLDFLIVDVSLVSLVANTLGFAEMGPIKSLRTLRALR 1253

Query: 226  ALKTISVISGLKTIVGALIQSVKKLADVMVLTVFCLSVFALIGLQLFMGNLRHKCVRNFT 285
             L+ +S   G++ +V AL+ ++  + +V+++ +    +F+++G+ LF G    +C+    
Sbjct: 1254 PLRALSRFEGMRVVVNALVGAIPSIMNVLLVCLIFWLIFSIMGVNLFAGKF-GRCI---- 1308

Query: 286  ALNGTNGSVEADGLVWESLDLYLSDPENYLLKNGTSDVLLCGNSSDAGTCPEGYRCLKAG 345
              N T G +                P NY + N  S+   C + +  G   E Y   K  
Sbjct: 1309 --NQTEGDL----------------PLNYTIVNNKSE---CKSFNMTG---ELYWT-KVK 1343

Query: 346  ENPDHGYTSFDSFAWAFLALFRLMTQDCWERLYQQTLRSAG---------KIYM-IFFML 395
             N       FD+    +LAL ++ T   W  +    + S G          +YM I+F++
Sbjct: 1344 VN-------FDNVGAGYLALLQVATFKGWMDIMYAAVDSRGYEEQPQWEYNLYMYIYFVV 1396

Query: 396  VIFLGSFYLVNLILAVVAMAYEEQNQA----TIAETEEKEKRFQEAMEML 441
             I  GSF+ +NL + V+   + +Q +      I  TEE +K++  AM+ L
Sbjct: 1397 FIIFGSFFTLNLFIGVIIDNFNQQKKKLGGQDIFMTEE-QKKYYNAMKKL 1445


 Score = 70.9 bits (172), Expect = 2e-09,   Method: Compositional matrix adjust.
 Identities = 53/187 (28%), Positives = 90/187 (48%), Gaps = 15/187 (8%)

Query: 104 RFSATNALYVLSPFHPIRRAAVKILVHSLF-NMLIMCTILTNCVFMAQHDPPPWTKYVEY 162
           RF+    ++   P     +  VK +V   F ++ I   I+ N +FMA       T++ E 
Sbjct: 685 RFAKRYLIWECCPLWISIKQKVKFVVMDPFADLTITMCIVLNTLFMALEHYNMTTEFEEM 744

Query: 163 ------TFTAIYTFESLVKILARGFCLHAFTFLRDPWNWLDFSVIIMAYT-TEFVDLGNV 215
                  FT I+T E   KI+A    L  + + +  WN  D  ++I++        +GN+
Sbjct: 745 LQVGNLVFTGIFTAEMTFKIIA----LDPYYYFQQGWNIFDSIIVILSLMELGLSRMGNL 800

Query: 216 SALRTFRVLRALKTISVISGLKTIVGALIQSVKKLADVMVLTVFCLSVFALIGLQLFMGN 275
           S LR+FR+LR  K       L T++  +  SV  L ++ ++    + +FA++G+QLF  N
Sbjct: 801 SVLRSFRLLRVFKLAKSWPTLNTLIKIIGNSVGALGNLTLVLAIIVFIFAVVGMQLFGKN 860

Query: 276 ---LRHK 279
              LRH+
Sbjct: 861 YSELRHR 867


>gi311268681
          Length = 2003

 Score = 1328 bits (3437), Expect = 0.0,   Method: Compositional matrix adjust.
 Identities = 650/703 (92%), Positives = 668/703 (95%), Gaps = 3/703 (0%)

Query: 1   MANFLLPRGTSSFRRFTRESLAAIEKRMAEKQARGSTTLQESREGLPEEEAPRPQLDLQA 60
           MA+FLLPRGTSSFRRFTRESLAAIEKRMAEKQARGS   QESR+GLPEEEA RPQLDLQA
Sbjct: 1   MADFLLPRGTSSFRRFTRESLAAIEKRMAEKQARGSAPSQESRDGLPEEEALRPQLDLQA 60

Query: 61  SKKLPDLYGNPPQELIGEPLEDLDPFYSTQKTFIVLNKGKTIFRFSATNALYVLSPFHPI 120
           SKKLPDLYGNPP+ELIGEPLEDLDPFYSTQKTFIVLNKGKTIFRFSATNALY+LSPFHPI
Sbjct: 61  SKKLPDLYGNPPRELIGEPLEDLDPFYSTQKTFIVLNKGKTIFRFSATNALYILSPFHPI 120

Query: 121 RRAAVKILVHSLFNMLIMCTILTNCVFMAQHDPPPWTKYVEYTFTAIYTFESLVKILARG 180
           RRAAVKILVHSLF+MLIMCTILTNCVFMAQHDPPPWTKYVEYTFTAIYTFESLVKILARG
Sbjct: 121 RRAAVKILVHSLFSMLIMCTILTNCVFMAQHDPPPWTKYVEYTFTAIYTFESLVKILARG 180

Query: 181 FCLHAFTFLRDPWNWLDFSVIIMAYTTEFVDLGNVSALRTFRVLRALKTISVISGLKTIV 240
           FCLHAFTFLRDPWNWLDFSVIIMAY +E + LGN+SALRTFRVLRALKTISVI GLKTIV
Sbjct: 181 FCLHAFTFLRDPWNWLDFSVIIMAYVSENIKLGNLSALRTFRVLRALKTISVIPGLKTIV 240

Query: 241 GALIQSVKKLADVMVLTVFCLSVFALIGLQLFMGNLRHKCVRNFTALNGTNGS---VEAD 297
           GALIQSVKKLADVMVLTVFCLSVFALIGLQLFMGNLRHKCVRNFT LNGTNG+   VEAD
Sbjct: 241 GALIQSVKKLADVMVLTVFCLSVFALIGLQLFMGNLRHKCVRNFTVLNGTNGTDGTVEAD 300

Query: 298 GLVWESLDLYLSDPENYLLKNGTSDVLLCGNSSDAGTCPEGYRCLKAGENPDHGYTSFDS 357
           GL+W+SLD YL+DPENYLLKNGTSDVLLCGNSSDAGTCPEGYRCLKAGENPDHGYTSFDS
Sbjct: 301 GLLWKSLDHYLNDPENYLLKNGTSDVLLCGNSSDAGTCPEGYRCLKAGENPDHGYTSFDS 360

Query: 358 FAWAFLALFRLMTQDCWERLYQQTLRSAGKIYMIFFMLVIFLGSFYLVNLILAVVAMAYE 417
           FAWAFLALFRLMTQDCWERLYQQTLRSAGKIYMIFFMLVIFLGSFYLVNLILAVVAMAYE
Sbjct: 361 FAWAFLALFRLMTQDCWERLYQQTLRSAGKIYMIFFMLVIFLGSFYLVNLILAVVAMAYE 420

Query: 418 EQNQATIAETEEKEKRFQEAMEMLKKEHEALTIRGVDTVSRSSLEMSPLAPVNSHERRSK 477
           EQNQATIAETEEKEKRFQEAMEMLKKEHEALTIRGVDTVSRSSLEMSPLAPV SHERRSK
Sbjct: 421 EQNQATIAETEEKEKRFQEAMEMLKKEHEALTIRGVDTVSRSSLEMSPLAPVTSHERRSK 480

Query: 478 RRKRMSSGTEECGEDRLPKSDSEDGPRAMNHLSLTRGLSRTSMKPRSSRGSIFTFRRRDL 537
           RRKRMSSGTEECG+DR PKSDSEDGPRAMN  S+T+GLSRTSMKPRSSRGSIFTFRRRDL
Sbjct: 481 RRKRMSSGTEECGDDRFPKSDSEDGPRAMNRFSITQGLSRTSMKPRSSRGSIFTFRRRDL 540

Query: 538 GSEADFADDENSTAGESESHHTSLLVPWPLRRTSAQGQPSPGTSAPGHALHGKKNSTVDC 597
           GSE DFADDENSTAG+SESH TSLLVPWPLRR S QGQPSPG S PGH L+GK+NSTVDC
Sbjct: 541 GSETDFADDENSTAGDSESHRTSLLVPWPLRRPSVQGQPSPGASTPGHVLNGKRNSTVDC 600

Query: 598 NGVVSLLGAGDPEATSPGSHLLRPVMLEHPPDTTTPSEEPGGPQMLTSQAPCVDGFEEPG 657
           NGVVSLLGAGDPEATSPGS LLRP MLE PPDTTTPSEEPG PQ LT QAPCVDGFEEPG
Sbjct: 601 NGVVSLLGAGDPEATSPGSRLLRPTMLERPPDTTTPSEEPGRPQTLTPQAPCVDGFEEPG 660

Query: 658 ARQRALSAVSVLTSALEELEESRHKCPPCWNRLAQRYLIWECC 700
            RQRALSAVSVLTS LEELEES  KCPPCWNR AQRYLIWECC
Sbjct: 661 ERQRALSAVSVLTSVLEELEESHRKCPPCWNRFAQRYLIWECC 703


 Score =  103 bits (257), Expect = 3e-19,   Method: Compositional matrix adjust.
 Identities = 86/341 (25%), Positives = 156/341 (45%), Gaps = 70/341 (20%)

Query: 120  IRRAAVKILVHSLFNMLIMCTILTNCVFMAQHDP--------PPWTKYVEYTFTAIYTFE 171
            +R+   +I+ HS F   I+  IL +   +A  D             +Y +  FT ++  E
Sbjct: 1198 LRKTCYRIVEHSWFETFIIFMILLSSGALAFEDIYLEERRTIKVLLEYADKMFTYVFVLE 1257

Query: 172  SLVKILARGFCLHAFTFLRDPWNWLDFSVI------IMAYTTEFVDLGNVSALRTFRVLR 225
             L+K +A GF      +  + W WLDF ++      ++A    F ++G + +LRT R LR
Sbjct: 1258 MLLKWVAYGFK----KYFTNAWCWLDFLIVDVSLISLVANALGFAEMGPIKSLRTLRALR 1313

Query: 226  ALKTISVISGLKTIVGALIQSVKKLADVMVLTVFCLSVFALIGLQLFMGNLRHKCVRNFT 285
             L+ +S   G++ +V AL+ ++  + +V+++ +    +F+++G+ LF G    +C+    
Sbjct: 1314 PLRALSRFEGMRVVVNALVGAIPSIMNVLLVCLIFWLIFSIMGVNLFAGKF-GRCI---- 1368

Query: 286  ALNGTNGSVEADGLVWESLDLYLSDPENYLLKNGTSDVLLCGNSSDAGTCPEGYRCLKAG 345
              N T G +                P NY + N  SD   C + +  G   E Y   K  
Sbjct: 1369 --NQTEGDL----------------PLNYTIVNNKSD---CESFNVTG---ELYWT-KVK 1403

Query: 346  ENPDHGYTSFDSFAWAFLALFRLM-TQDCWERLYQQTLRSAGKIYM-IFFMLVIFLGSFY 403
             N       FD+    +LAL +++  Q  WE            +YM I+F++ I  GSF+
Sbjct: 1404 VN-------FDNVGAGYLALLQVLEEQPQWEY----------NLYMYIYFVVFIIFGSFF 1446

Query: 404  LVNLILAVVAMAYEEQNQATIAE---TEEKEKRFQEAMEML 441
             +NL + V+   + +Q +    +     E++K++  AM+ L
Sbjct: 1447 TLNLFIGVIIDNFNQQKKKLGGQDIFMTEEQKKYYNAMKKL 1487


 Score = 72.0 bits (175), Expect = 9e-10,   Method: Compositional matrix adjust.
 Identities = 53/187 (28%), Positives = 90/187 (48%), Gaps = 15/187 (8%)

Query: 104 RFSATNALYVLSPFHPIRRAAVKILVHSLF-NMLIMCTILTNCVFMAQHDPPPWTKYVEY 162
           RF+    ++   P     +  VK +V   F ++ I   I+ N +FMA       T++ E 
Sbjct: 692 RFAQRYLIWECCPLWMSIKQKVKFMVMDPFADLTITMCIVLNTLFMALEHYNMTTEFEEM 751

Query: 163 ------TFTAIYTFESLVKILARGFCLHAFTFLRDPWNWLDFSVIIMAYTT-EFVDLGNV 215
                  FT I+T E   KI+A    L  + + +  WN  D  ++I++        +GN+
Sbjct: 752 LQVGNLVFTGIFTAEMTFKIIA----LDPYYYFQQGWNIFDSIIVILSLMELGLSRMGNL 807

Query: 216 SALRTFRVLRALKTISVISGLKTIVGALIQSVKKLADVMVLTVFCLSVFALIGLQLFMGN 275
           S LR+FR+LR  K       L T++  +  SV  L ++ ++    + +FA++G+QLF  N
Sbjct: 808 SVLRSFRLLRVFKLAKSWPTLNTLIKIIGNSVGALGNLTLVLAIIVFIFAVVGMQLFGKN 867

Query: 276 ---LRHK 279
              LRH+
Sbjct: 868 YSELRHR 874


>gi311268679
          Length = 2021

 Score = 1328 bits (3437), Expect = 0.0,   Method: Compositional matrix adjust.
 Identities = 650/703 (92%), Positives = 668/703 (95%), Gaps = 3/703 (0%)

Query: 1   MANFLLPRGTSSFRRFTRESLAAIEKRMAEKQARGSTTLQESREGLPEEEAPRPQLDLQA 60
           MA+FLLPRGTSSFRRFTRESLAAIEKRMAEKQARGS   QESR+GLPEEEA RPQLDLQA
Sbjct: 1   MADFLLPRGTSSFRRFTRESLAAIEKRMAEKQARGSAPSQESRDGLPEEEALRPQLDLQA 60

Query: 61  SKKLPDLYGNPPQELIGEPLEDLDPFYSTQKTFIVLNKGKTIFRFSATNALYVLSPFHPI 120
           SKKLPDLYGNPP+ELIGEPLEDLDPFYSTQKTFIVLNKGKTIFRFSATNALY+LSPFHPI
Sbjct: 61  SKKLPDLYGNPPRELIGEPLEDLDPFYSTQKTFIVLNKGKTIFRFSATNALYILSPFHPI 120

Query: 121 RRAAVKILVHSLFNMLIMCTILTNCVFMAQHDPPPWTKYVEYTFTAIYTFESLVKILARG 180
           RRAAVKILVHSLF+MLIMCTILTNCVFMAQHDPPPWTKYVEYTFTAIYTFESLVKILARG
Sbjct: 121 RRAAVKILVHSLFSMLIMCTILTNCVFMAQHDPPPWTKYVEYTFTAIYTFESLVKILARG 180

Query: 181 FCLHAFTFLRDPWNWLDFSVIIMAYTTEFVDLGNVSALRTFRVLRALKTISVISGLKTIV 240
           FCLHAFTFLRDPWNWLDFSVIIMAY +E + LGN+SALRTFRVLRALKTISVI GLKTIV
Sbjct: 181 FCLHAFTFLRDPWNWLDFSVIIMAYVSENIKLGNLSALRTFRVLRALKTISVIPGLKTIV 240

Query: 241 GALIQSVKKLADVMVLTVFCLSVFALIGLQLFMGNLRHKCVRNFTALNGTNGS---VEAD 297
           GALIQSVKKLADVMVLTVFCLSVFALIGLQLFMGNLRHKCVRNFT LNGTNG+   VEAD
Sbjct: 241 GALIQSVKKLADVMVLTVFCLSVFALIGLQLFMGNLRHKCVRNFTVLNGTNGTDGTVEAD 300

Query: 298 GLVWESLDLYLSDPENYLLKNGTSDVLLCGNSSDAGTCPEGYRCLKAGENPDHGYTSFDS 357
           GL+W+SLD YL+DPENYLLKNGTSDVLLCGNSSDAGTCPEGYRCLKAGENPDHGYTSFDS
Sbjct: 301 GLLWKSLDHYLNDPENYLLKNGTSDVLLCGNSSDAGTCPEGYRCLKAGENPDHGYTSFDS 360

Query: 358 FAWAFLALFRLMTQDCWERLYQQTLRSAGKIYMIFFMLVIFLGSFYLVNLILAVVAMAYE 417
           FAWAFLALFRLMTQDCWERLYQQTLRSAGKIYMIFFMLVIFLGSFYLVNLILAVVAMAYE
Sbjct: 361 FAWAFLALFRLMTQDCWERLYQQTLRSAGKIYMIFFMLVIFLGSFYLVNLILAVVAMAYE 420

Query: 418 EQNQATIAETEEKEKRFQEAMEMLKKEHEALTIRGVDTVSRSSLEMSPLAPVNSHERRSK 477
           EQNQATIAETEEKEKRFQEAMEMLKKEHEALTIRGVDTVSRSSLEMSPLAPV SHERRSK
Sbjct: 421 EQNQATIAETEEKEKRFQEAMEMLKKEHEALTIRGVDTVSRSSLEMSPLAPVTSHERRSK 480

Query: 478 RRKRMSSGTEECGEDRLPKSDSEDGPRAMNHLSLTRGLSRTSMKPRSSRGSIFTFRRRDL 537
           RRKRMSSGTEECG+DR PKSDSEDGPRAMN  S+T+GLSRTSMKPRSSRGSIFTFRRRDL
Sbjct: 481 RRKRMSSGTEECGDDRFPKSDSEDGPRAMNRFSITQGLSRTSMKPRSSRGSIFTFRRRDL 540

Query: 538 GSEADFADDENSTAGESESHHTSLLVPWPLRRTSAQGQPSPGTSAPGHALHGKKNSTVDC 597
           GSE DFADDENSTAG+SESH TSLLVPWPLRR S QGQPSPG S PGH L+GK+NSTVDC
Sbjct: 541 GSETDFADDENSTAGDSESHRTSLLVPWPLRRPSVQGQPSPGASTPGHVLNGKRNSTVDC 600

Query: 598 NGVVSLLGAGDPEATSPGSHLLRPVMLEHPPDTTTPSEEPGGPQMLTSQAPCVDGFEEPG 657
           NGVVSLLGAGDPEATSPGS LLRP MLE PPDTTTPSEEPG PQ LT QAPCVDGFEEPG
Sbjct: 601 NGVVSLLGAGDPEATSPGSRLLRPTMLERPPDTTTPSEEPGRPQTLTPQAPCVDGFEEPG 660

Query: 658 ARQRALSAVSVLTSALEELEESRHKCPPCWNRLAQRYLIWECC 700
            RQRALSAVSVLTS LEELEES  KCPPCWNR AQRYLIWECC
Sbjct: 661 ERQRALSAVSVLTSVLEELEESHRKCPPCWNRFAQRYLIWECC 703


 Score =  106 bits (265), Expect = 3e-20,   Method: Compositional matrix adjust.
 Identities = 90/350 (25%), Positives = 159/350 (45%), Gaps = 70/350 (20%)

Query: 120  IRRAAVKILVHSLFNMLIMCTILTNCVFMAQHDP--------PPWTKYVEYTFTAIYTFE 171
            +R+   +I+ HS F   I+  IL +   +A  D             +Y +  FT ++  E
Sbjct: 1198 LRKTCYRIVEHSWFETFIIFMILLSSGALAFEDIYLEERRTIKVLLEYADKMFTYVFVLE 1257

Query: 172  SLVKILARGFCLHAFTFLRDPWNWLDFSVI------IMAYTTEFVDLGNVSALRTFRVLR 225
             L+K +A GF      +  + W WLDF ++      ++A    F ++G + +LRT R LR
Sbjct: 1258 MLLKWVAYGFK----KYFTNAWCWLDFLIVDVSLISLVANALGFAEMGPIKSLRTLRALR 1313

Query: 226  ALKTISVISGLKTIVGALIQSVKKLADVMVLTVFCLSVFALIGLQLFMGNLRHKCVRNFT 285
             L+ +S   G++ +V AL+ ++  + +V+++ +    +F+++G+ LF G    +C+    
Sbjct: 1314 PLRALSRFEGMRVVVNALVGAIPSIMNVLLVCLIFWLIFSIMGVNLFAGKF-GRCI---- 1368

Query: 286  ALNGTNGSVEADGLVWESLDLYLSDPENYLLKNGTSDVLLCGNSSDAGTCPEGYRCLKAG 345
              N T G +                P NY + N  SD   C + +  G   E Y   K  
Sbjct: 1369 --NQTEGDL----------------PLNYTIVNNKSD---CESFNVTG---ELYWT-KVK 1403

Query: 346  ENPDHGYTSFDSFAWAFLALFRLMTQDCWERLYQQTLRSAG---------KIYM-IFFML 395
             N       FD+    +LAL ++ T   W  +    + S G          +YM I+F++
Sbjct: 1404 VN-------FDNVGAGYLALLQVATFKGWMDIMYAAVDSRGLEEQPQWEYNLYMYIYFVV 1456

Query: 396  VIFLGSFYLVNLILAVVAMAYEEQNQA----TIAETEEKEKRFQEAMEML 441
             I  GSF+ +NL + V+   + +Q +      I  TEE +K++  AM+ L
Sbjct: 1457 FIIFGSFFTLNLFIGVIIDNFNQQKKKLGGQDIFMTEE-QKKYYNAMKKL 1505


 Score = 72.0 bits (175), Expect = 9e-10,   Method: Compositional matrix adjust.
 Identities = 53/187 (28%), Positives = 90/187 (48%), Gaps = 15/187 (8%)

Query: 104 RFSATNALYVLSPFHPIRRAAVKILVHSLF-NMLIMCTILTNCVFMAQHDPPPWTKYVEY 162
           RF+    ++   P     +  VK +V   F ++ I   I+ N +FMA       T++ E 
Sbjct: 692 RFAQRYLIWECCPLWMSIKQKVKFMVMDPFADLTITMCIVLNTLFMALEHYNMTTEFEEM 751

Query: 163 ------TFTAIYTFESLVKILARGFCLHAFTFLRDPWNWLDFSVIIMAYTT-EFVDLGNV 215
                  FT I+T E   KI+A    L  + + +  WN  D  ++I++        +GN+
Sbjct: 752 LQVGNLVFTGIFTAEMTFKIIA----LDPYYYFQQGWNIFDSIIVILSLMELGLSRMGNL 807

Query: 216 SALRTFRVLRALKTISVISGLKTIVGALIQSVKKLADVMVLTVFCLSVFALIGLQLFMGN 275
           S LR+FR+LR  K       L T++  +  SV  L ++ ++    + +FA++G+QLF  N
Sbjct: 808 SVLRSFRLLRVFKLAKSWPTLNTLIKIIGNSVGALGNLTLVLAIIVFIFAVVGMQLFGKN 867

Query: 276 ---LRHK 279
              LRH+
Sbjct: 868 YSELRHR 874


>gi311268685
          Length = 1967

 Score = 1328 bits (3436), Expect = 0.0,   Method: Compositional matrix adjust.
 Identities = 650/703 (92%), Positives = 668/703 (95%), Gaps = 3/703 (0%)

Query: 1   MANFLLPRGTSSFRRFTRESLAAIEKRMAEKQARGSTTLQESREGLPEEEAPRPQLDLQA 60
           MA+FLLPRGTSSFRRFTRESLAAIEKRMAEKQARGS   QESR+GLPEEEA RPQLDLQA
Sbjct: 1   MADFLLPRGTSSFRRFTRESLAAIEKRMAEKQARGSAPSQESRDGLPEEEALRPQLDLQA 60

Query: 61  SKKLPDLYGNPPQELIGEPLEDLDPFYSTQKTFIVLNKGKTIFRFSATNALYVLSPFHPI 120
           SKKLPDLYGNPP+ELIGEPLEDLDPFYSTQKTFIVLNKGKTIFRFSATNALY+LSPFHPI
Sbjct: 61  SKKLPDLYGNPPRELIGEPLEDLDPFYSTQKTFIVLNKGKTIFRFSATNALYILSPFHPI 120

Query: 121 RRAAVKILVHSLFNMLIMCTILTNCVFMAQHDPPPWTKYVEYTFTAIYTFESLVKILARG 180
           RRAAVKILVHSLF+MLIMCTILTNCVFMAQHDPPPWTKYVEYTFTAIYTFESLVKILARG
Sbjct: 121 RRAAVKILVHSLFSMLIMCTILTNCVFMAQHDPPPWTKYVEYTFTAIYTFESLVKILARG 180

Query: 181 FCLHAFTFLRDPWNWLDFSVIIMAYTTEFVDLGNVSALRTFRVLRALKTISVISGLKTIV 240
           FCLHAFTFLRDPWNWLDFSVIIMAY +E + LGN+SALRTFRVLRALKTISVI GLKTIV
Sbjct: 181 FCLHAFTFLRDPWNWLDFSVIIMAYVSENIKLGNLSALRTFRVLRALKTISVIPGLKTIV 240

Query: 241 GALIQSVKKLADVMVLTVFCLSVFALIGLQLFMGNLRHKCVRNFTALNGTNGS---VEAD 297
           GALIQSVKKLADVMVLTVFCLSVFALIGLQLFMGNLRHKCVRNFT LNGTNG+   VEAD
Sbjct: 241 GALIQSVKKLADVMVLTVFCLSVFALIGLQLFMGNLRHKCVRNFTVLNGTNGTDGTVEAD 300

Query: 298 GLVWESLDLYLSDPENYLLKNGTSDVLLCGNSSDAGTCPEGYRCLKAGENPDHGYTSFDS 357
           GL+W+SLD YL+DPENYLLKNGTSDVLLCGNSSDAGTCPEGYRCLKAGENPDHGYTSFDS
Sbjct: 301 GLLWKSLDHYLNDPENYLLKNGTSDVLLCGNSSDAGTCPEGYRCLKAGENPDHGYTSFDS 360

Query: 358 FAWAFLALFRLMTQDCWERLYQQTLRSAGKIYMIFFMLVIFLGSFYLVNLILAVVAMAYE 417
           FAWAFLALFRLMTQDCWERLYQQTLRSAGKIYMIFFMLVIFLGSFYLVNLILAVVAMAYE
Sbjct: 361 FAWAFLALFRLMTQDCWERLYQQTLRSAGKIYMIFFMLVIFLGSFYLVNLILAVVAMAYE 420

Query: 418 EQNQATIAETEEKEKRFQEAMEMLKKEHEALTIRGVDTVSRSSLEMSPLAPVNSHERRSK 477
           EQNQATIAETEEKEKRFQEAMEMLKKEHEALTIRGVDTVSRSSLEMSPLAPV SHERRSK
Sbjct: 421 EQNQATIAETEEKEKRFQEAMEMLKKEHEALTIRGVDTVSRSSLEMSPLAPVTSHERRSK 480

Query: 478 RRKRMSSGTEECGEDRLPKSDSEDGPRAMNHLSLTRGLSRTSMKPRSSRGSIFTFRRRDL 537
           RRKRMSSGTEECG+DR PKSDSEDGPRAMN  S+T+GLSRTSMKPRSSRGSIFTFRRRDL
Sbjct: 481 RRKRMSSGTEECGDDRFPKSDSEDGPRAMNRFSITQGLSRTSMKPRSSRGSIFTFRRRDL 540

Query: 538 GSEADFADDENSTAGESESHHTSLLVPWPLRRTSAQGQPSPGTSAPGHALHGKKNSTVDC 597
           GSE DFADDENSTAG+SESH TSLLVPWPLRR S QGQPSPG S PGH L+GK+NSTVDC
Sbjct: 541 GSETDFADDENSTAGDSESHRTSLLVPWPLRRPSVQGQPSPGASTPGHVLNGKRNSTVDC 600

Query: 598 NGVVSLLGAGDPEATSPGSHLLRPVMLEHPPDTTTPSEEPGGPQMLTSQAPCVDGFEEPG 657
           NGVVSLLGAGDPEATSPGS LLRP MLE PPDTTTPSEEPG PQ LT QAPCVDGFEEPG
Sbjct: 601 NGVVSLLGAGDPEATSPGSRLLRPTMLERPPDTTTPSEEPGRPQTLTPQAPCVDGFEEPG 660

Query: 658 ARQRALSAVSVLTSALEELEESRHKCPPCWNRLAQRYLIWECC 700
            RQRALSAVSVLTS LEELEES  KCPPCWNR AQRYLIWECC
Sbjct: 661 ERQRALSAVSVLTSVLEELEESHRKCPPCWNRFAQRYLIWECC 703


 Score =  105 bits (263), Expect = 5e-20,   Method: Compositional matrix adjust.
 Identities = 87/349 (24%), Positives = 158/349 (45%), Gaps = 68/349 (19%)

Query: 120  IRRAAVKILVHSLFNMLIMCTILTNCVFMAQHDP--------PPWTKYVEYTFTAIYTFE 171
            +R+   +I+ HS F   I+  IL +   +A  D             +Y +  FT ++  E
Sbjct: 1144 LRKTCYRIVEHSWFETFIIFMILLSSGALAFEDIYLEERRTIKVLLEYADKMFTYVFVLE 1203

Query: 172  SLVKILARGFCLHAFTFLRDPWNWLDFSVI------IMAYTTEFVDLGNVSALRTFRVLR 225
             L+K +A GF      +  + W WLDF ++      ++A    F ++G + +LRT R LR
Sbjct: 1204 MLLKWVAYGFK----KYFTNAWCWLDFLIVDVSLISLVANALGFAEMGPIKSLRTLRALR 1259

Query: 226  ALKTISVISGLKTIVGALIQSVKKLADVMVLTVFCLSVFALIGLQLFMGNLRHKCVRNFT 285
             L+ +S   G++ +V AL+ ++  + +V+++ +    +F+++G+ LF G    +C+    
Sbjct: 1260 PLRALSRFEGMRVVVNALVGAIPSIMNVLLVCLIFWLIFSIMGVNLFAGKF-GRCI---- 1314

Query: 286  ALNGTNGSVEADGLVWESLDLYLSDPENYLLKNGTSDVLLCGNSSDAGTCPEGYRCLKAG 345
              N T G +                P NY + N  SD   C + +  G   E Y   K  
Sbjct: 1315 --NQTEGDL----------------PLNYTIVNNKSD---CESFNVTG---ELYWT-KVK 1349

Query: 346  ENPDHGYTSFDSFAWAFLALFRLMTQDCWERLYQQTLRSAG---------KIYM-IFFML 395
             N       FD+    +LAL ++ T   W  +    + S G          +YM I+F++
Sbjct: 1350 VN-------FDNVGAGYLALLQVATFKGWMDIMYAAVDSRGLEEQPQWEYNLYMYIYFVV 1402

Query: 396  VIFLGSFYLVNLILAVVAMAYEEQNQATIAE---TEEKEKRFQEAMEML 441
             I  GSF+ +NL + V+   + +Q +    +     E++K++  AM+ L
Sbjct: 1403 FIIFGSFFTLNLFIGVIIDNFNQQKKKLGGQDIFMTEEQKKYYNAMKKL 1451


 Score = 71.6 bits (174), Expect = 1e-09,   Method: Compositional matrix adjust.
 Identities = 53/187 (28%), Positives = 90/187 (48%), Gaps = 15/187 (8%)

Query: 104 RFSATNALYVLSPFHPIRRAAVKILVHSLF-NMLIMCTILTNCVFMAQHDPPPWTKYVEY 162
           RF+    ++   P     +  VK +V   F ++ I   I+ N +FMA       T++ E 
Sbjct: 692 RFAQRYLIWECCPLWMSIKQKVKFMVMDPFADLTITMCIVLNTLFMALEHYNMTTEFEEM 751

Query: 163 ------TFTAIYTFESLVKILARGFCLHAFTFLRDPWNWLDFSVIIMAYT-TEFVDLGNV 215
                  FT I+T E   KI+A    L  + + +  WN  D  ++I++        +GN+
Sbjct: 752 LQVGNLVFTGIFTAEMTFKIIA----LDPYYYFQQGWNIFDSIIVILSLMELGLSRMGNL 807

Query: 216 SALRTFRVLRALKTISVISGLKTIVGALIQSVKKLADVMVLTVFCLSVFALIGLQLFMGN 275
           S LR+FR+LR  K       L T++  +  SV  L ++ ++    + +FA++G+QLF  N
Sbjct: 808 SVLRSFRLLRVFKLAKSWPTLNTLIKIIGNSVGALGNLTLVLAIIVFIFAVVGMQLFGKN 867

Query: 276 ---LRHK 279
              LRH+
Sbjct: 868 YSELRHR 874


>gi311268687
          Length = 1988

 Score = 1327 bits (3435), Expect = 0.0,   Method: Compositional matrix adjust.
 Identities = 650/703 (92%), Positives = 668/703 (95%), Gaps = 3/703 (0%)

Query: 1   MANFLLPRGTSSFRRFTRESLAAIEKRMAEKQARGSTTLQESREGLPEEEAPRPQLDLQA 60
           MA+FLLPRGTSSFRRFTRESLAAIEKRMAEKQARGS   QESR+GLPEEEA RPQLDLQA
Sbjct: 1   MADFLLPRGTSSFRRFTRESLAAIEKRMAEKQARGSAPSQESRDGLPEEEALRPQLDLQA 60

Query: 61  SKKLPDLYGNPPQELIGEPLEDLDPFYSTQKTFIVLNKGKTIFRFSATNALYVLSPFHPI 120
           SKKLPDLYGNPP+ELIGEPLEDLDPFYSTQKTFIVLNKGKTIFRFSATNALY+LSPFHPI
Sbjct: 61  SKKLPDLYGNPPRELIGEPLEDLDPFYSTQKTFIVLNKGKTIFRFSATNALYILSPFHPI 120

Query: 121 RRAAVKILVHSLFNMLIMCTILTNCVFMAQHDPPPWTKYVEYTFTAIYTFESLVKILARG 180
           RRAAVKILVHSLF+MLIMCTILTNCVFMAQHDPPPWTKYVEYTFTAIYTFESLVKILARG
Sbjct: 121 RRAAVKILVHSLFSMLIMCTILTNCVFMAQHDPPPWTKYVEYTFTAIYTFESLVKILARG 180

Query: 181 FCLHAFTFLRDPWNWLDFSVIIMAYTTEFVDLGNVSALRTFRVLRALKTISVISGLKTIV 240
           FCLHAFTFLRDPWNWLDFSVIIMAY +E + LGN+SALRTFRVLRALKTISVI GLKTIV
Sbjct: 181 FCLHAFTFLRDPWNWLDFSVIIMAYVSENIKLGNLSALRTFRVLRALKTISVIPGLKTIV 240

Query: 241 GALIQSVKKLADVMVLTVFCLSVFALIGLQLFMGNLRHKCVRNFTALNGTNGS---VEAD 297
           GALIQSVKKLADVMVLTVFCLSVFALIGLQLFMGNLRHKCVRNFT LNGTNG+   VEAD
Sbjct: 241 GALIQSVKKLADVMVLTVFCLSVFALIGLQLFMGNLRHKCVRNFTVLNGTNGTDGTVEAD 300

Query: 298 GLVWESLDLYLSDPENYLLKNGTSDVLLCGNSSDAGTCPEGYRCLKAGENPDHGYTSFDS 357
           GL+W+SLD YL+DPENYLLKNGTSDVLLCGNSSDAGTCPEGYRCLKAGENPDHGYTSFDS
Sbjct: 301 GLLWKSLDHYLNDPENYLLKNGTSDVLLCGNSSDAGTCPEGYRCLKAGENPDHGYTSFDS 360

Query: 358 FAWAFLALFRLMTQDCWERLYQQTLRSAGKIYMIFFMLVIFLGSFYLVNLILAVVAMAYE 417
           FAWAFLALFRLMTQDCWERLYQQTLRSAGKIYMIFFMLVIFLGSFYLVNLILAVVAMAYE
Sbjct: 361 FAWAFLALFRLMTQDCWERLYQQTLRSAGKIYMIFFMLVIFLGSFYLVNLILAVVAMAYE 420

Query: 418 EQNQATIAETEEKEKRFQEAMEMLKKEHEALTIRGVDTVSRSSLEMSPLAPVNSHERRSK 477
           EQNQATIAETEEKEKRFQEAMEMLKKEHEALTIRGVDTVSRSSLEMSPLAPV SHERRSK
Sbjct: 421 EQNQATIAETEEKEKRFQEAMEMLKKEHEALTIRGVDTVSRSSLEMSPLAPVTSHERRSK 480

Query: 478 RRKRMSSGTEECGEDRLPKSDSEDGPRAMNHLSLTRGLSRTSMKPRSSRGSIFTFRRRDL 537
           RRKRMSSGTEECG+DR PKSDSEDGPRAMN  S+T+GLSRTSMKPRSSRGSIFTFRRRDL
Sbjct: 481 RRKRMSSGTEECGDDRFPKSDSEDGPRAMNRFSITQGLSRTSMKPRSSRGSIFTFRRRDL 540

Query: 538 GSEADFADDENSTAGESESHHTSLLVPWPLRRTSAQGQPSPGTSAPGHALHGKKNSTVDC 597
           GSE DFADDENSTAG+SESH TSLLVPWPLRR S QGQPSPG S PGH L+GK+NSTVDC
Sbjct: 541 GSETDFADDENSTAGDSESHRTSLLVPWPLRRPSVQGQPSPGASTPGHVLNGKRNSTVDC 600

Query: 598 NGVVSLLGAGDPEATSPGSHLLRPVMLEHPPDTTTPSEEPGGPQMLTSQAPCVDGFEEPG 657
           NGVVSLLGAGDPEATSPGS LLRP MLE PPDTTTPSEEPG PQ LT QAPCVDGFEEPG
Sbjct: 601 NGVVSLLGAGDPEATSPGSRLLRPTMLERPPDTTTPSEEPGRPQTLTPQAPCVDGFEEPG 660

Query: 658 ARQRALSAVSVLTSALEELEESRHKCPPCWNRLAQRYLIWECC 700
            RQRALSAVSVLTS LEELEES  KCPPCWNR AQRYLIWECC
Sbjct: 661 ERQRALSAVSVLTSVLEELEESHRKCPPCWNRFAQRYLIWECC 703


 Score =  107 bits (266), Expect = 3e-20,   Method: Compositional matrix adjust.
 Identities = 87/349 (24%), Positives = 158/349 (45%), Gaps = 68/349 (19%)

Query: 120  IRRAAVKILVHSLFNMLIMCTILTNCVFMAQHDP--------PPWTKYVEYTFTAIYTFE 171
            +R+   +I+ HS F   I+  IL +   +A  D             +Y +  FT ++  E
Sbjct: 1197 LRKTCYRIVEHSWFETFIIFMILLSSGALAFEDIYLEERRTIKVLLEYADKMFTYVFVLE 1256

Query: 172  SLVKILARGFCLHAFTFLRDPWNWLDFSVI------IMAYTTEFVDLGNVSALRTFRVLR 225
             L+K +A GF      +  + W WLDF ++      ++A    F ++G + +LRT R LR
Sbjct: 1257 MLLKWVAYGFK----KYFTNAWCWLDFLIVDVSLISLVANALGFAEMGPIKSLRTLRALR 1312

Query: 226  ALKTISVISGLKTIVGALIQSVKKLADVMVLTVFCLSVFALIGLQLFMGNLRHKCVRNFT 285
             L+ +S   G++ +V AL+ ++  + +V+++ +    +F+++G+ LF G    +C+    
Sbjct: 1313 PLRALSRFEGMRVVVNALVGAIPSIMNVLLVCLIFWLIFSIMGVNLFAGKF-GRCI---- 1367

Query: 286  ALNGTNGSVEADGLVWESLDLYLSDPENYLLKNGTSDVLLCGNSSDAGTCPEGYRCLKAG 345
              N T G +                P NY + N  SD   C + +  G   E Y   K  
Sbjct: 1368 --NQTEGDL----------------PLNYTIVNNKSD---CESFNVTG---ELYWT-KVK 1402

Query: 346  ENPDHGYTSFDSFAWAFLALFRLMTQDCWERLYQQTLRSAG---------KIYM-IFFML 395
             N       FD+    +LAL ++ T   W  +    + S G          +YM I+F++
Sbjct: 1403 VN-------FDNVGAGYLALLQVATFKGWMDIMYAAVDSRGLEEQPQWEYNLYMYIYFVV 1455

Query: 396  VIFLGSFYLVNLILAVVAMAYEEQNQATIAE---TEEKEKRFQEAMEML 441
             I  GSF+ +NL + V+   + +Q +    +     E++K++  AM+ L
Sbjct: 1456 FIIFGSFFTLNLFIGVIIDNFNQQKKKLGGQDIFMTEEQKKYYNAMKKL 1504


 Score = 72.4 bits (176), Expect = 8e-10,   Method: Compositional matrix adjust.
 Identities = 53/187 (28%), Positives = 90/187 (48%), Gaps = 15/187 (8%)

Query: 104 RFSATNALYVLSPFHPIRRAAVKILVHSLF-NMLIMCTILTNCVFMAQHDPPPWTKYVEY 162
           RF+    ++   P     +  VK +V   F ++ I   I+ N +FMA       T++ E 
Sbjct: 692 RFAQRYLIWECCPLWMSIKQKVKFMVMDPFADLTITMCIVLNTLFMALEHYNMTTEFEEM 751

Query: 163 ------TFTAIYTFESLVKILARGFCLHAFTFLRDPWNWLDFSVIIMAYTT-EFVDLGNV 215
                  FT I+T E   KI+A    L  + + +  WN  D  ++I++        +GN+
Sbjct: 752 LQVGNLVFTGIFTAEMTFKIIA----LDPYYYFQQGWNIFDSIIVILSLMELGLSRMGNL 807

Query: 216 SALRTFRVLRALKTISVISGLKTIVGALIQSVKKLADVMVLTVFCLSVFALIGLQLFMGN 275
           S LR+FR+LR  K       L T++  +  SV  L ++ ++    + +FA++G+QLF  N
Sbjct: 808 SVLRSFRLLRVFKLAKSWPTLNTLIKIIGNSVGALGNLTLVLAIIVFIFAVVGMQLFGKN 867

Query: 276 ---LRHK 279
              LRH+
Sbjct: 868 YSELRHR 874


>gi348556682
          Length = 2014

 Score = 1327 bits (3433), Expect = 0.0,   Method: Compositional matrix adjust.
 Identities = 651/700 (93%), Positives = 667/700 (95%), Gaps = 4/700 (0%)

Query: 1   MANFLLPRGTSSFRRFTRESLAAIEKRMAEKQARGSTTLQESREGLPEEEAPRPQLDLQA 60
           MANFLLPRGTSSFRRFTRESLAAIEKRMAEKQARGS T QESREGLPEEEAPRPQLDLQA
Sbjct: 1   MANFLLPRGTSSFRRFTRESLAAIEKRMAEKQARGSATSQESREGLPEEEAPRPQLDLQA 60

Query: 61  SKKLPDLYGNPPQELIGEPLEDLDPFYSTQKTFIVLNKGKTIFRFSATNALYVLSPFHPI 120
           SKKLPDLYGNPP+ELIGEPLEDLDPFYSTQKTFIVLNKGKTIFRFSATNALY+LSPFHP+
Sbjct: 61  SKKLPDLYGNPPRELIGEPLEDLDPFYSTQKTFIVLNKGKTIFRFSATNALYILSPFHPV 120

Query: 121 RRAAVKILVHSLFNMLIMCTILTNCVFMAQHDPPPWTKYVEYTFTAIYTFESLVKILARG 180
           RRAAVKILVHSLF+MLIMCTILTNCVFMAQHDPPPWTKYVEYTFTAIYTFESLVKILARG
Sbjct: 121 RRAAVKILVHSLFSMLIMCTILTNCVFMAQHDPPPWTKYVEYTFTAIYTFESLVKILARG 180

Query: 181 FCLHAFTFLRDPWNWLDFSVIIMAYTTEFVDLGNVSALRTFRVLRALKTISVISGLKTIV 240
           FCLHAFTFLRDPWNWLDFSVIIMAYTTEFVDLGNVSALRTFRVLRALKTISVISGLKTIV
Sbjct: 181 FCLHAFTFLRDPWNWLDFSVIIMAYTTEFVDLGNVSALRTFRVLRALKTISVISGLKTIV 240

Query: 241 GALIQSVKKLADVMVLTVFCLSVFALIGLQLFMGNLRHKCVRNFTALNGTNGSVEADGLV 300
           GALIQSVKKLADVMVLTVFCLSVFALIGLQLFMGNLRHKCVRNFTALN TNGSVEA+GLV
Sbjct: 241 GALIQSVKKLADVMVLTVFCLSVFALIGLQLFMGNLRHKCVRNFTALNDTNGSVEAEGLV 300

Query: 301 WESLDLYLSDPENYLLKNGTSDVLLCGNSSDAGTCPEGYRCLKAGENPDHGYTSFDSFAW 360
           W+SLDLYL DP NYLLKNGTSDVLLCGNSSDAGTCPEGYRCLKAG+NPDHGYTSFDSFAW
Sbjct: 301 WKSLDLYLRDPVNYLLKNGTSDVLLCGNSSDAGTCPEGYRCLKAGDNPDHGYTSFDSFAW 360

Query: 361 AFLALFRLMTQDCWERLYQQTLRSAGKIYMIFFMLVIFLGSFYLVNLILAVVAMAYEEQN 420
           AFLALFRLMTQDCWERLYQQTLRSAGKIYMIFFMLVIFLGSFYLVNLILAVVAMAYEEQN
Sbjct: 361 AFLALFRLMTQDCWERLYQQTLRSAGKIYMIFFMLVIFLGSFYLVNLILAVVAMAYEEQN 420

Query: 421 QATIAETEEKEKRFQEAMEMLKKEHEALTIRGVDTVSRSSLEMSPLAPVNSHERRSKRRK 480
           QATIAETEEKEKRFQEAMEMLKKEHEALTIRGVDTVSRSSLEMSPLAPV +HERRSKRRK
Sbjct: 421 QATIAETEEKEKRFQEAMEMLKKEHEALTIRGVDTVSRSSLEMSPLAPVTNHERRSKRRK 480

Query: 481 RMSSGTEECGEDRLPKSDSEDGPRAMNHLSLTRGLSRTSMKPRSSRGSIFTFRRRDLGSE 540
           RMSSGTEECG++R PKSDSEDGPRAMNH    R LSRTS+KPRSSRGSIFTFRRRDLGSE
Sbjct: 481 RMSSGTEECGDERFPKSDSEDGPRAMNH----RSLSRTSVKPRSSRGSIFTFRRRDLGSE 536

Query: 541 ADFADDENSTAGESESHHTSLLVPWPLRRTSAQGQPSPGTSAPGHALHGKKNSTVDCNGV 600
            DFADDENSTAG+SESH TSLLVPWPL R SAQGQPSP  SAP H  + K+NSTVDCNGV
Sbjct: 537 TDFADDENSTAGDSESHRTSLLVPWPLHRPSAQGQPSPVASAPSHVFNSKRNSTVDCNGV 596

Query: 601 VSLLGAGDPEATSPGSHLLRPVMLEHPPDTTTPSEEPGGPQMLTSQAPCVDGFEEPGARQ 660
           VSLLGAGD EA SPGS LLRP+MLE PPDTTTPSEEPGGPQMLT QAPC DGFEEPGARQ
Sbjct: 597 VSLLGAGDTEAMSPGSRLLRPMMLERPPDTTTPSEEPGGPQMLTPQAPCADGFEEPGARQ 656

Query: 661 RALSAVSVLTSALEELEESRHKCPPCWNRLAQRYLIWECC 700
           RALSAVSVLTS LEELEES  KCPPCW R A+RYLIWECC
Sbjct: 657 RALSAVSVLTSVLEELEESHRKCPPCWIRFAKRYLIWECC 696


 Score =  106 bits (265), Expect = 3e-20,   Method: Compositional matrix adjust.
 Identities = 90/350 (25%), Positives = 160/350 (45%), Gaps = 70/350 (20%)

Query: 120  IRRAAVKILVHSLFNMLIMCTILTNCVFMAQHDP--------PPWTKYVEYTFTAIYTFE 171
            +R+   +I+ HS F   I+  IL +   +A  D             +Y +  FT ++  E
Sbjct: 1191 LRKTCYRIVEHSWFETFIIFMILLSSGALAFEDIYLEERKTIKVLLEYADKMFTYVFVLE 1250

Query: 172  SLVKILARGFCLHAFTFLRDPWNWLDFSVI------IMAYTTEFVDLGNVSALRTFRVLR 225
             L+K +A GF      +  + W WLDF ++      ++A T  F ++G + +LRT R LR
Sbjct: 1251 MLLKWVAYGFK----KYFTNAWCWLDFLIVDVSLVSLVANTLGFAEMGPIKSLRTLRALR 1306

Query: 226  ALKTISVISGLKTIVGALIQSVKKLADVMVLTVFCLSVFALIGLQLFMGNLRHKCVRNFT 285
             L+ +S   G++ +V AL+ ++  + +V+++ +    +F+++G+ LF G    +C+    
Sbjct: 1307 PLRALSRFEGMRVVVNALVGAIPSIMNVLLVCLIFWLIFSIMGVNLFAGKF-GRCI---- 1361

Query: 286  ALNGTNGSVEADGLVWESLDLYLSDPENYLLKNGTSDVLLCGNSSDAGTCPEGYRCLKAG 345
              N T G +                P NY + N  S+   C + +  G   E Y   K  
Sbjct: 1362 --NQTEGDL----------------PLNYTIVNNKSE---CKSFNMTG---ELYWT-KVK 1396

Query: 346  ENPDHGYTSFDSFAWAFLALFRLMTQDCWERLYQQTLRSAG---------KIYM-IFFML 395
             N       FD+    +LAL ++ T   W  +    + S G          +YM I+F++
Sbjct: 1397 VN-------FDNVGAGYLALLQVATFKGWMDIMYAAVDSRGYEEQPQWEYNLYMYIYFVV 1449

Query: 396  VIFLGSFYLVNLILAVVAMAYEEQNQA----TIAETEEKEKRFQEAMEML 441
             I  GSF+ +NL + V+   + +Q +      I  TEE +K++  AM+ L
Sbjct: 1450 FIIFGSFFTLNLFIGVIIDNFNQQKKKLGGQDIFMTEE-QKKYYNAMKKL 1498


 Score = 71.2 bits (173), Expect = 1e-09,   Method: Compositional matrix adjust.
 Identities = 53/187 (28%), Positives = 90/187 (48%), Gaps = 15/187 (8%)

Query: 104 RFSATNALYVLSPFHPIRRAAVKILVHSLF-NMLIMCTILTNCVFMAQHDPPPWTKYVEY 162
           RF+    ++   P     +  VK +V   F ++ I   I+ N +FMA       T++ E 
Sbjct: 685 RFAKRYLIWECCPLWISIKQKVKFVVMDPFADLTITMCIVLNTLFMALEHYNMTTEFEEM 744

Query: 163 ------TFTAIYTFESLVKILARGFCLHAFTFLRDPWNWLDFSVIIMAYTT-EFVDLGNV 215
                  FT I+T E   KI+A    L  + + +  WN  D  ++I++        +GN+
Sbjct: 745 LQVGNLVFTGIFTAEMTFKIIA----LDPYYYFQQGWNIFDSIIVILSLMELGLSRMGNL 800

Query: 216 SALRTFRVLRALKTISVISGLKTIVGALIQSVKKLADVMVLTVFCLSVFALIGLQLFMGN 275
           S LR+FR+LR  K       L T++  +  SV  L ++ ++    + +FA++G+QLF  N
Sbjct: 801 SVLRSFRLLRVFKLAKSWPTLNTLIKIIGNSVGALGNLTLVLAIIVFIFAVVGMQLFGKN 860

Query: 276 ---LRHK 279
              LRH+
Sbjct: 861 YSELRHR 867


>gi348556688
          Length = 1961

 Score = 1315 bits (3403), Expect = 0.0,   Method: Compositional matrix adjust.
 Identities = 644/700 (92%), Positives = 663/700 (94%), Gaps = 4/700 (0%)

Query: 1   MANFLLPRGTSSFRRFTRESLAAIEKRMAEKQARGSTTLQESREGLPEEEAPRPQLDLQA 60
           MANFLLPRGTSSFRRFTRESLAAIEKRMAEKQARGS T QESREGLPEEEAPRPQLDLQA
Sbjct: 1   MANFLLPRGTSSFRRFTRESLAAIEKRMAEKQARGSATSQESREGLPEEEAPRPQLDLQA 60

Query: 61  SKKLPDLYGNPPQELIGEPLEDLDPFYSTQKTFIVLNKGKTIFRFSATNALYVLSPFHPI 120
           SKKLPDLYGNPP+ELIGEPLEDLDPFYSTQKTFIVLNKGKTIFRFSATNALY+LSPFHP+
Sbjct: 61  SKKLPDLYGNPPRELIGEPLEDLDPFYSTQKTFIVLNKGKTIFRFSATNALYILSPFHPV 120

Query: 121 RRAAVKILVHSLFNMLIMCTILTNCVFMAQHDPPPWTKYVEYTFTAIYTFESLVKILARG 180
           RRAAVKILVHSLF+MLIMCTILTNCVFMAQHDPPPWTKYVEYTFTAIYTFESLVKILARG
Sbjct: 121 RRAAVKILVHSLFSMLIMCTILTNCVFMAQHDPPPWTKYVEYTFTAIYTFESLVKILARG 180

Query: 181 FCLHAFTFLRDPWNWLDFSVIIMAYTTEFVDLGNVSALRTFRVLRALKTISVISGLKTIV 240
           FCLHAFTFLRDPWNWLDFSVIIMAY +E + LGN+SALRTFRVLRALKTISVI GLKTIV
Sbjct: 181 FCLHAFTFLRDPWNWLDFSVIIMAYVSENIKLGNLSALRTFRVLRALKTISVIPGLKTIV 240

Query: 241 GALIQSVKKLADVMVLTVFCLSVFALIGLQLFMGNLRHKCVRNFTALNGTNGSVEADGLV 300
           GALIQSVKKLADVMVLTVFCLSVFALIGLQLFMGNLRHKCVRNFTALN TNGSVEA+GLV
Sbjct: 241 GALIQSVKKLADVMVLTVFCLSVFALIGLQLFMGNLRHKCVRNFTALNDTNGSVEAEGLV 300

Query: 301 WESLDLYLSDPENYLLKNGTSDVLLCGNSSDAGTCPEGYRCLKAGENPDHGYTSFDSFAW 360
           W+SLDLYL DP NYLLKNGTSDVLLCGNSSDAGTCPEGYRCLKAG+NPDHGYTSFDSFAW
Sbjct: 301 WKSLDLYLRDPVNYLLKNGTSDVLLCGNSSDAGTCPEGYRCLKAGDNPDHGYTSFDSFAW 360

Query: 361 AFLALFRLMTQDCWERLYQQTLRSAGKIYMIFFMLVIFLGSFYLVNLILAVVAMAYEEQN 420
           AFLALFRLMTQDCWERLYQQTLRSAGKIYMIFFMLVIFLGSFYLVNLILAVVAMAYEEQN
Sbjct: 361 AFLALFRLMTQDCWERLYQQTLRSAGKIYMIFFMLVIFLGSFYLVNLILAVVAMAYEEQN 420

Query: 421 QATIAETEEKEKRFQEAMEMLKKEHEALTIRGVDTVSRSSLEMSPLAPVNSHERRSKRRK 480
           QATIAETEEKEKRFQEAMEMLKKEHEALTIRGVDTVSRSSLEMSPLAPV +HERRSKRRK
Sbjct: 421 QATIAETEEKEKRFQEAMEMLKKEHEALTIRGVDTVSRSSLEMSPLAPVTNHERRSKRRK 480

Query: 481 RMSSGTEECGEDRLPKSDSEDGPRAMNHLSLTRGLSRTSMKPRSSRGSIFTFRRRDLGSE 540
           RMSSGTEECG++R PKSDSEDGPRAMNH    R LSRTS+KPRSSRGSIFTFRRRDLGSE
Sbjct: 481 RMSSGTEECGDERFPKSDSEDGPRAMNH----RSLSRTSVKPRSSRGSIFTFRRRDLGSE 536

Query: 541 ADFADDENSTAGESESHHTSLLVPWPLRRTSAQGQPSPGTSAPGHALHGKKNSTVDCNGV 600
            DFADDENSTAG+SESH TSLLVPWPL R SAQGQPSP  SAP H  + K+NSTVDCNGV
Sbjct: 537 TDFADDENSTAGDSESHRTSLLVPWPLHRPSAQGQPSPVASAPSHVFNSKRNSTVDCNGV 596

Query: 601 VSLLGAGDPEATSPGSHLLRPVMLEHPPDTTTPSEEPGGPQMLTSQAPCVDGFEEPGARQ 660
           VSLLGAGD EA SPGS LLRP+MLE PPDTTTPSEEPGGPQMLT QAPC DGFEEPGARQ
Sbjct: 597 VSLLGAGDTEAMSPGSRLLRPMMLERPPDTTTPSEEPGGPQMLTPQAPCADGFEEPGARQ 656

Query: 661 RALSAVSVLTSALEELEESRHKCPPCWNRLAQRYLIWECC 700
           RALSAVSVLTS LEELEES  KCPPCW R A+RYLIWECC
Sbjct: 657 RALSAVSVLTSVLEELEESHRKCPPCWIRFAKRYLIWECC 696


 Score =  106 bits (264), Expect = 4e-20,   Method: Compositional matrix adjust.
 Identities = 90/350 (25%), Positives = 160/350 (45%), Gaps = 70/350 (20%)

Query: 120  IRRAAVKILVHSLFNMLIMCTILTNCVFMAQHDP--------PPWTKYVEYTFTAIYTFE 171
            +R+   +I+ HS F   I+  IL +   +A  D             +Y +  FT ++  E
Sbjct: 1138 LRKTCYRIVEHSWFETFIIFMILLSSGALAFEDIYLEERKTIKVLLEYADKMFTYVFVLE 1197

Query: 172  SLVKILARGFCLHAFTFLRDPWNWLDFSVI------IMAYTTEFVDLGNVSALRTFRVLR 225
             L+K +A GF      +  + W WLDF ++      ++A T  F ++G + +LRT R LR
Sbjct: 1198 MLLKWVAYGFK----KYFTNAWCWLDFLIVDVSLVSLVANTLGFAEMGPIKSLRTLRALR 1253

Query: 226  ALKTISVISGLKTIVGALIQSVKKLADVMVLTVFCLSVFALIGLQLFMGNLRHKCVRNFT 285
             L+ +S   G++ +V AL+ ++  + +V+++ +    +F+++G+ LF G    +C+    
Sbjct: 1254 PLRALSRFEGMRVVVNALVGAIPSIMNVLLVCLIFWLIFSIMGVNLFAGKF-GRCI---- 1308

Query: 286  ALNGTNGSVEADGLVWESLDLYLSDPENYLLKNGTSDVLLCGNSSDAGTCPEGYRCLKAG 345
              N T G +                P NY + N  S+   C + +  G   E Y   K  
Sbjct: 1309 --NQTEGDL----------------PLNYTIVNNKSE---CKSFNMTG---ELYWT-KVK 1343

Query: 346  ENPDHGYTSFDSFAWAFLALFRLMTQDCWERLYQQTLRSAG---------KIYM-IFFML 395
             N       FD+    +LAL ++ T   W  +    + S G          +YM I+F++
Sbjct: 1344 VN-------FDNVGAGYLALLQVATFKGWMDIMYAAVDSRGYEEQPQWEYNLYMYIYFVV 1396

Query: 396  VIFLGSFYLVNLILAVVAMAYEEQNQA----TIAETEEKEKRFQEAMEML 441
             I  GSF+ +NL + V+   + +Q +      I  TEE +K++  AM+ L
Sbjct: 1397 FIIFGSFFTLNLFIGVIIDNFNQQKKKLGGQDIFMTEE-QKKYYNAMKKL 1445


 Score = 70.9 bits (172), Expect = 2e-09,   Method: Compositional matrix adjust.
 Identities = 53/187 (28%), Positives = 90/187 (48%), Gaps = 15/187 (8%)

Query: 104 RFSATNALYVLSPFHPIRRAAVKILVHSLF-NMLIMCTILTNCVFMAQHDPPPWTKYVEY 162
           RF+    ++   P     +  VK +V   F ++ I   I+ N +FMA       T++ E 
Sbjct: 685 RFAKRYLIWECCPLWISIKQKVKFVVMDPFADLTITMCIVLNTLFMALEHYNMTTEFEEM 744

Query: 163 ------TFTAIYTFESLVKILARGFCLHAFTFLRDPWNWLDFSVIIMAYT-TEFVDLGNV 215
                  FT I+T E   KI+A    L  + + +  WN  D  ++I++        +GN+
Sbjct: 745 LQVGNLVFTGIFTAEMTFKIIA----LDPYYYFQQGWNIFDSIIVILSLMELGLSRMGNL 800

Query: 216 SALRTFRVLRALKTISVISGLKTIVGALIQSVKKLADVMVLTVFCLSVFALIGLQLFMGN 275
           S LR+FR+LR  K       L T++  +  SV  L ++ ++    + +FA++G+QLF  N
Sbjct: 801 SVLRSFRLLRVFKLAKSWPTLNTLIKIIGNSVGALGNLTLVLAIIVFIFAVVGMQLFGKN 860

Query: 276 ---LRHK 279
              LRH+
Sbjct: 861 YSELRHR 867


>gi348556686
          Length = 1997

 Score = 1314 bits (3401), Expect = 0.0,   Method: Compositional matrix adjust.
 Identities = 644/700 (92%), Positives = 663/700 (94%), Gaps = 4/700 (0%)

Query: 1   MANFLLPRGTSSFRRFTRESLAAIEKRMAEKQARGSTTLQESREGLPEEEAPRPQLDLQA 60
           MANFLLPRGTSSFRRFTRESLAAIEKRMAEKQARGS T QESREGLPEEEAPRPQLDLQA
Sbjct: 1   MANFLLPRGTSSFRRFTRESLAAIEKRMAEKQARGSATSQESREGLPEEEAPRPQLDLQA 60

Query: 61  SKKLPDLYGNPPQELIGEPLEDLDPFYSTQKTFIVLNKGKTIFRFSATNALYVLSPFHPI 120
           SKKLPDLYGNPP+ELIGEPLEDLDPFYSTQKTFIVLNKGKTIFRFSATNALY+LSPFHP+
Sbjct: 61  SKKLPDLYGNPPRELIGEPLEDLDPFYSTQKTFIVLNKGKTIFRFSATNALYILSPFHPV 120

Query: 121 RRAAVKILVHSLFNMLIMCTILTNCVFMAQHDPPPWTKYVEYTFTAIYTFESLVKILARG 180
           RRAAVKILVHSLF+MLIMCTILTNCVFMAQHDPPPWTKYVEYTFTAIYTFESLVKILARG
Sbjct: 121 RRAAVKILVHSLFSMLIMCTILTNCVFMAQHDPPPWTKYVEYTFTAIYTFESLVKILARG 180

Query: 181 FCLHAFTFLRDPWNWLDFSVIIMAYTTEFVDLGNVSALRTFRVLRALKTISVISGLKTIV 240
           FCLHAFTFLRDPWNWLDFSVIIMAY +E + LGN+SALRTFRVLRALKTISVI GLKTIV
Sbjct: 181 FCLHAFTFLRDPWNWLDFSVIIMAYVSENIKLGNLSALRTFRVLRALKTISVIPGLKTIV 240

Query: 241 GALIQSVKKLADVMVLTVFCLSVFALIGLQLFMGNLRHKCVRNFTALNGTNGSVEADGLV 300
           GALIQSVKKLADVMVLTVFCLSVFALIGLQLFMGNLRHKCVRNFTALN TNGSVEA+GLV
Sbjct: 241 GALIQSVKKLADVMVLTVFCLSVFALIGLQLFMGNLRHKCVRNFTALNDTNGSVEAEGLV 300

Query: 301 WESLDLYLSDPENYLLKNGTSDVLLCGNSSDAGTCPEGYRCLKAGENPDHGYTSFDSFAW 360
           W+SLDLYL DP NYLLKNGTSDVLLCGNSSDAGTCPEGYRCLKAG+NPDHGYTSFDSFAW
Sbjct: 301 WKSLDLYLRDPVNYLLKNGTSDVLLCGNSSDAGTCPEGYRCLKAGDNPDHGYTSFDSFAW 360

Query: 361 AFLALFRLMTQDCWERLYQQTLRSAGKIYMIFFMLVIFLGSFYLVNLILAVVAMAYEEQN 420
           AFLALFRLMTQDCWERLYQQTLRSAGKIYMIFFMLVIFLGSFYLVNLILAVVAMAYEEQN
Sbjct: 361 AFLALFRLMTQDCWERLYQQTLRSAGKIYMIFFMLVIFLGSFYLVNLILAVVAMAYEEQN 420

Query: 421 QATIAETEEKEKRFQEAMEMLKKEHEALTIRGVDTVSRSSLEMSPLAPVNSHERRSKRRK 480
           QATIAETEEKEKRFQEAMEMLKKEHEALTIRGVDTVSRSSLEMSPLAPV +HERRSKRRK
Sbjct: 421 QATIAETEEKEKRFQEAMEMLKKEHEALTIRGVDTVSRSSLEMSPLAPVTNHERRSKRRK 480

Query: 481 RMSSGTEECGEDRLPKSDSEDGPRAMNHLSLTRGLSRTSMKPRSSRGSIFTFRRRDLGSE 540
           RMSSGTEECG++R PKSDSEDGPRAMNH    R LSRTS+KPRSSRGSIFTFRRRDLGSE
Sbjct: 481 RMSSGTEECGDERFPKSDSEDGPRAMNH----RSLSRTSVKPRSSRGSIFTFRRRDLGSE 536

Query: 541 ADFADDENSTAGESESHHTSLLVPWPLRRTSAQGQPSPGTSAPGHALHGKKNSTVDCNGV 600
            DFADDENSTAG+SESH TSLLVPWPL R SAQGQPSP  SAP H  + K+NSTVDCNGV
Sbjct: 537 TDFADDENSTAGDSESHRTSLLVPWPLHRPSAQGQPSPVASAPSHVFNSKRNSTVDCNGV 596

Query: 601 VSLLGAGDPEATSPGSHLLRPVMLEHPPDTTTPSEEPGGPQMLTSQAPCVDGFEEPGARQ 660
           VSLLGAGD EA SPGS LLRP+MLE PPDTTTPSEEPGGPQMLT QAPC DGFEEPGARQ
Sbjct: 597 VSLLGAGDTEAMSPGSRLLRPMMLERPPDTTTPSEEPGGPQMLTPQAPCADGFEEPGARQ 656

Query: 661 RALSAVSVLTSALEELEESRHKCPPCWNRLAQRYLIWECC 700
           RALSAVSVLTS LEELEES  KCPPCW R A+RYLIWECC
Sbjct: 657 RALSAVSVLTSVLEELEESHRKCPPCWIRFAKRYLIWECC 696


 Score =  102 bits (255), Expect = 5e-19,   Method: Compositional matrix adjust.
 Identities = 87/341 (25%), Positives = 158/341 (46%), Gaps = 70/341 (20%)

Query: 120  IRRAAVKILVHSLFNMLIMCTILTNCVFMAQHDP--------PPWTKYVEYTFTAIYTFE 171
            +R+   +I+ HS F   I+  IL +   +A  D             +Y +  FT ++  E
Sbjct: 1192 LRKTCYRIVEHSWFETFIIFMILLSSGALAFEDIYLEERKTIKVLLEYADKMFTYVFVLE 1251

Query: 172  SLVKILARGFCLHAFTFLRDPWNWLDFSVI------IMAYTTEFVDLGNVSALRTFRVLR 225
             L+K +A GF      +  + W WLDF ++      ++A T  F ++G + +LRT R LR
Sbjct: 1252 MLLKWVAYGFK----KYFTNAWCWLDFLIVDVSLVSLVANTLGFAEMGPIKSLRTLRALR 1307

Query: 226  ALKTISVISGLKTIVGALIQSVKKLADVMVLTVFCLSVFALIGLQLFMGNLRHKCVRNFT 285
             L+ +S   G++ +V AL+ ++  + +V+++ +    +F+++G+ LF G    +C+    
Sbjct: 1308 PLRALSRFEGMRVVVNALVGAIPSIMNVLLVCLIFWLIFSIMGVNLFAGKF-GRCI---- 1362

Query: 286  ALNGTNGSVEADGLVWESLDLYLSDPENYLLKNGTSDVLLCGNSSDAGTCPEGYRCLKAG 345
              N T G +                P NY + N  S+   C + +  G   E Y   K  
Sbjct: 1363 --NQTEGDL----------------PLNYTIVNNKSE---CKSFNMTG---ELYWT-KVK 1397

Query: 346  ENPDHGYTSFDSFAWAFLALFRLMTQDCWERLYQQTLRSAGKIYM-IFFMLVIFLGSFYL 404
             N       FD+    +LAL          ++Y++  +    +YM I+F++ I  GSF+ 
Sbjct: 1398 VN-------FDNVGAGYLALL---------QVYEEQPQWEYNLYMYIYFVVFIIFGSFFT 1441

Query: 405  VNLILAVVAMAYEEQNQA----TIAETEEKEKRFQEAMEML 441
            +NL + V+   + +Q +      I  TEE +K++  AM+ L
Sbjct: 1442 LNLFIGVIIDNFNQQKKKLGGQDIFMTEE-QKKYYNAMKKL 1481


 Score = 71.6 bits (174), Expect = 1e-09,   Method: Compositional matrix adjust.
 Identities = 53/187 (28%), Positives = 90/187 (48%), Gaps = 15/187 (8%)

Query: 104 RFSATNALYVLSPFHPIRRAAVKILVHSLF-NMLIMCTILTNCVFMAQHDPPPWTKYVEY 162
           RF+    ++   P     +  VK +V   F ++ I   I+ N +FMA       T++ E 
Sbjct: 685 RFAKRYLIWECCPLWISIKQKVKFVVMDPFADLTITMCIVLNTLFMALEHYNMTTEFEEM 744

Query: 163 ------TFTAIYTFESLVKILARGFCLHAFTFLRDPWNWLDFSVIIMAYTT-EFVDLGNV 215
                  FT I+T E   KI+A    L  + + +  WN  D  ++I++        +GN+
Sbjct: 745 LQVGNLVFTGIFTAEMTFKIIA----LDPYYYFQQGWNIFDSIIVILSLMELGLSRMGNL 800

Query: 216 SALRTFRVLRALKTISVISGLKTIVGALIQSVKKLADVMVLTVFCLSVFALIGLQLFMGN 275
           S LR+FR+LR  K       L T++  +  SV  L ++ ++    + +FA++G+QLF  N
Sbjct: 801 SVLRSFRLLRVFKLAKSWPTLNTLIKIIGNSVGALGNLTLVLAIIVFIFAVVGMQLFGKN 860

Query: 276 ---LRHK 279
              LRH+
Sbjct: 861 YSELRHR 867


>gi348556684
          Length = 2015

 Score = 1314 bits (3401), Expect = 0.0,   Method: Compositional matrix adjust.
 Identities = 644/700 (92%), Positives = 663/700 (94%), Gaps = 4/700 (0%)

Query: 1   MANFLLPRGTSSFRRFTRESLAAIEKRMAEKQARGSTTLQESREGLPEEEAPRPQLDLQA 60
           MANFLLPRGTSSFRRFTRESLAAIEKRMAEKQARGS T QESREGLPEEEAPRPQLDLQA
Sbjct: 1   MANFLLPRGTSSFRRFTRESLAAIEKRMAEKQARGSATSQESREGLPEEEAPRPQLDLQA 60

Query: 61  SKKLPDLYGNPPQELIGEPLEDLDPFYSTQKTFIVLNKGKTIFRFSATNALYVLSPFHPI 120
           SKKLPDLYGNPP+ELIGEPLEDLDPFYSTQKTFIVLNKGKTIFRFSATNALY+LSPFHP+
Sbjct: 61  SKKLPDLYGNPPRELIGEPLEDLDPFYSTQKTFIVLNKGKTIFRFSATNALYILSPFHPV 120

Query: 121 RRAAVKILVHSLFNMLIMCTILTNCVFMAQHDPPPWTKYVEYTFTAIYTFESLVKILARG 180
           RRAAVKILVHSLF+MLIMCTILTNCVFMAQHDPPPWTKYVEYTFTAIYTFESLVKILARG
Sbjct: 121 RRAAVKILVHSLFSMLIMCTILTNCVFMAQHDPPPWTKYVEYTFTAIYTFESLVKILARG 180

Query: 181 FCLHAFTFLRDPWNWLDFSVIIMAYTTEFVDLGNVSALRTFRVLRALKTISVISGLKTIV 240
           FCLHAFTFLRDPWNWLDFSVIIMAY +E + LGN+SALRTFRVLRALKTISVI GLKTIV
Sbjct: 181 FCLHAFTFLRDPWNWLDFSVIIMAYVSENIKLGNLSALRTFRVLRALKTISVIPGLKTIV 240

Query: 241 GALIQSVKKLADVMVLTVFCLSVFALIGLQLFMGNLRHKCVRNFTALNGTNGSVEADGLV 300
           GALIQSVKKLADVMVLTVFCLSVFALIGLQLFMGNLRHKCVRNFTALN TNGSVEA+GLV
Sbjct: 241 GALIQSVKKLADVMVLTVFCLSVFALIGLQLFMGNLRHKCVRNFTALNDTNGSVEAEGLV 300

Query: 301 WESLDLYLSDPENYLLKNGTSDVLLCGNSSDAGTCPEGYRCLKAGENPDHGYTSFDSFAW 360
           W+SLDLYL DP NYLLKNGTSDVLLCGNSSDAGTCPEGYRCLKAG+NPDHGYTSFDSFAW
Sbjct: 301 WKSLDLYLRDPVNYLLKNGTSDVLLCGNSSDAGTCPEGYRCLKAGDNPDHGYTSFDSFAW 360

Query: 361 AFLALFRLMTQDCWERLYQQTLRSAGKIYMIFFMLVIFLGSFYLVNLILAVVAMAYEEQN 420
           AFLALFRLMTQDCWERLYQQTLRSAGKIYMIFFMLVIFLGSFYLVNLILAVVAMAYEEQN
Sbjct: 361 AFLALFRLMTQDCWERLYQQTLRSAGKIYMIFFMLVIFLGSFYLVNLILAVVAMAYEEQN 420

Query: 421 QATIAETEEKEKRFQEAMEMLKKEHEALTIRGVDTVSRSSLEMSPLAPVNSHERRSKRRK 480
           QATIAETEEKEKRFQEAMEMLKKEHEALTIRGVDTVSRSSLEMSPLAPV +HERRSKRRK
Sbjct: 421 QATIAETEEKEKRFQEAMEMLKKEHEALTIRGVDTVSRSSLEMSPLAPVTNHERRSKRRK 480

Query: 481 RMSSGTEECGEDRLPKSDSEDGPRAMNHLSLTRGLSRTSMKPRSSRGSIFTFRRRDLGSE 540
           RMSSGTEECG++R PKSDSEDGPRAMNH    R LSRTS+KPRSSRGSIFTFRRRDLGSE
Sbjct: 481 RMSSGTEECGDERFPKSDSEDGPRAMNH----RSLSRTSVKPRSSRGSIFTFRRRDLGSE 536

Query: 541 ADFADDENSTAGESESHHTSLLVPWPLRRTSAQGQPSPGTSAPGHALHGKKNSTVDCNGV 600
            DFADDENSTAG+SESH TSLLVPWPL R SAQGQPSP  SAP H  + K+NSTVDCNGV
Sbjct: 537 TDFADDENSTAGDSESHRTSLLVPWPLHRPSAQGQPSPVASAPSHVFNSKRNSTVDCNGV 596

Query: 601 VSLLGAGDPEATSPGSHLLRPVMLEHPPDTTTPSEEPGGPQMLTSQAPCVDGFEEPGARQ 660
           VSLLGAGD EA SPGS LLRP+MLE PPDTTTPSEEPGGPQMLT QAPC DGFEEPGARQ
Sbjct: 597 VSLLGAGDTEAMSPGSRLLRPMMLERPPDTTTPSEEPGGPQMLTPQAPCADGFEEPGARQ 656

Query: 661 RALSAVSVLTSALEELEESRHKCPPCWNRLAQRYLIWECC 700
           RALSAVSVLTS LEELEES  KCPPCW R A+RYLIWECC
Sbjct: 657 RALSAVSVLTSVLEELEESHRKCPPCWIRFAKRYLIWECC 696


 Score =  107 bits (266), Expect = 3e-20,   Method: Compositional matrix adjust.
 Identities = 90/350 (25%), Positives = 160/350 (45%), Gaps = 70/350 (20%)

Query: 120  IRRAAVKILVHSLFNMLIMCTILTNCVFMAQHDP--------PPWTKYVEYTFTAIYTFE 171
            +R+   +I+ HS F   I+  IL +   +A  D             +Y +  FT ++  E
Sbjct: 1192 LRKTCYRIVEHSWFETFIIFMILLSSGALAFEDIYLEERKTIKVLLEYADKMFTYVFVLE 1251

Query: 172  SLVKILARGFCLHAFTFLRDPWNWLDFSVI------IMAYTTEFVDLGNVSALRTFRVLR 225
             L+K +A GF      +  + W WLDF ++      ++A T  F ++G + +LRT R LR
Sbjct: 1252 MLLKWVAYGFK----KYFTNAWCWLDFLIVDVSLVSLVANTLGFAEMGPIKSLRTLRALR 1307

Query: 226  ALKTISVISGLKTIVGALIQSVKKLADVMVLTVFCLSVFALIGLQLFMGNLRHKCVRNFT 285
             L+ +S   G++ +V AL+ ++  + +V+++ +    +F+++G+ LF G    +C+    
Sbjct: 1308 PLRALSRFEGMRVVVNALVGAIPSIMNVLLVCLIFWLIFSIMGVNLFAGKF-GRCI---- 1362

Query: 286  ALNGTNGSVEADGLVWESLDLYLSDPENYLLKNGTSDVLLCGNSSDAGTCPEGYRCLKAG 345
              N T G +                P NY + N  S+   C + +  G   E Y   K  
Sbjct: 1363 --NQTEGDL----------------PLNYTIVNNKSE---CKSFNMTG---ELYWT-KVK 1397

Query: 346  ENPDHGYTSFDSFAWAFLALFRLMTQDCWERLYQQTLRSAG---------KIYM-IFFML 395
             N       FD+    +LAL ++ T   W  +    + S G          +YM I+F++
Sbjct: 1398 VN-------FDNVGAGYLALLQVATFKGWMDIMYAAVDSRGYEEQPQWEYNLYMYIYFVV 1450

Query: 396  VIFLGSFYLVNLILAVVAMAYEEQNQA----TIAETEEKEKRFQEAMEML 441
             I  GSF+ +NL + V+   + +Q +      I  TEE +K++  AM+ L
Sbjct: 1451 FIIFGSFFTLNLFIGVIIDNFNQQKKKLGGQDIFMTEE-QKKYYNAMKKL 1499


 Score = 71.6 bits (174), Expect = 1e-09,   Method: Compositional matrix adjust.
 Identities = 53/187 (28%), Positives = 90/187 (48%), Gaps = 15/187 (8%)

Query: 104 RFSATNALYVLSPFHPIRRAAVKILVHSLF-NMLIMCTILTNCVFMAQHDPPPWTKYVEY 162
           RF+    ++   P     +  VK +V   F ++ I   I+ N +FMA       T++ E 
Sbjct: 685 RFAKRYLIWECCPLWISIKQKVKFVVMDPFADLTITMCIVLNTLFMALEHYNMTTEFEEM 744

Query: 163 ------TFTAIYTFESLVKILARGFCLHAFTFLRDPWNWLDFSVIIMAYTT-EFVDLGNV 215
                  FT I+T E   KI+A    L  + + +  WN  D  ++I++        +GN+
Sbjct: 745 LQVGNLVFTGIFTAEMTFKIIA----LDPYYYFQQGWNIFDSIIVILSLMELGLSRMGNL 800

Query: 216 SALRTFRVLRALKTISVISGLKTIVGALIQSVKKLADVMVLTVFCLSVFALIGLQLFMGN 275
           S LR+FR+LR  K       L T++  +  SV  L ++ ++    + +FA++G+QLF  N
Sbjct: 801 SVLRSFRLLRVFKLAKSWPTLNTLIKIIGNSVGALGNLTLVLAIIVFIFAVVGMQLFGKN 860

Query: 276 ---LRHK 279
              LRH+
Sbjct: 861 YSELRHR 867


>gi348556690
          Length = 1982

 Score = 1313 bits (3399), Expect = 0.0,   Method: Compositional matrix adjust.
 Identities = 644/700 (92%), Positives = 663/700 (94%), Gaps = 4/700 (0%)

Query: 1   MANFLLPRGTSSFRRFTRESLAAIEKRMAEKQARGSTTLQESREGLPEEEAPRPQLDLQA 60
           MANFLLPRGTSSFRRFTRESLAAIEKRMAEKQARGS T QESREGLPEEEAPRPQLDLQA
Sbjct: 1   MANFLLPRGTSSFRRFTRESLAAIEKRMAEKQARGSATSQESREGLPEEEAPRPQLDLQA 60

Query: 61  SKKLPDLYGNPPQELIGEPLEDLDPFYSTQKTFIVLNKGKTIFRFSATNALYVLSPFHPI 120
           SKKLPDLYGNPP+ELIGEPLEDLDPFYSTQKTFIVLNKGKTIFRFSATNALY+LSPFHP+
Sbjct: 61  SKKLPDLYGNPPRELIGEPLEDLDPFYSTQKTFIVLNKGKTIFRFSATNALYILSPFHPV 120

Query: 121 RRAAVKILVHSLFNMLIMCTILTNCVFMAQHDPPPWTKYVEYTFTAIYTFESLVKILARG 180
           RRAAVKILVHSLF+MLIMCTILTNCVFMAQHDPPPWTKYVEYTFTAIYTFESLVKILARG
Sbjct: 121 RRAAVKILVHSLFSMLIMCTILTNCVFMAQHDPPPWTKYVEYTFTAIYTFESLVKILARG 180

Query: 181 FCLHAFTFLRDPWNWLDFSVIIMAYTTEFVDLGNVSALRTFRVLRALKTISVISGLKTIV 240
           FCLHAFTFLRDPWNWLDFSVIIMAY +E + LGN+SALRTFRVLRALKTISVI GLKTIV
Sbjct: 181 FCLHAFTFLRDPWNWLDFSVIIMAYVSENIKLGNLSALRTFRVLRALKTISVIPGLKTIV 240

Query: 241 GALIQSVKKLADVMVLTVFCLSVFALIGLQLFMGNLRHKCVRNFTALNGTNGSVEADGLV 300
           GALIQSVKKLADVMVLTVFCLSVFALIGLQLFMGNLRHKCVRNFTALN TNGSVEA+GLV
Sbjct: 241 GALIQSVKKLADVMVLTVFCLSVFALIGLQLFMGNLRHKCVRNFTALNDTNGSVEAEGLV 300

Query: 301 WESLDLYLSDPENYLLKNGTSDVLLCGNSSDAGTCPEGYRCLKAGENPDHGYTSFDSFAW 360
           W+SLDLYL DP NYLLKNGTSDVLLCGNSSDAGTCPEGYRCLKAG+NPDHGYTSFDSFAW
Sbjct: 301 WKSLDLYLRDPVNYLLKNGTSDVLLCGNSSDAGTCPEGYRCLKAGDNPDHGYTSFDSFAW 360

Query: 361 AFLALFRLMTQDCWERLYQQTLRSAGKIYMIFFMLVIFLGSFYLVNLILAVVAMAYEEQN 420
           AFLALFRLMTQDCWERLYQQTLRSAGKIYMIFFMLVIFLGSFYLVNLILAVVAMAYEEQN
Sbjct: 361 AFLALFRLMTQDCWERLYQQTLRSAGKIYMIFFMLVIFLGSFYLVNLILAVVAMAYEEQN 420

Query: 421 QATIAETEEKEKRFQEAMEMLKKEHEALTIRGVDTVSRSSLEMSPLAPVNSHERRSKRRK 480
           QATIAETEEKEKRFQEAMEMLKKEHEALTIRGVDTVSRSSLEMSPLAPV +HERRSKRRK
Sbjct: 421 QATIAETEEKEKRFQEAMEMLKKEHEALTIRGVDTVSRSSLEMSPLAPVTNHERRSKRRK 480

Query: 481 RMSSGTEECGEDRLPKSDSEDGPRAMNHLSLTRGLSRTSMKPRSSRGSIFTFRRRDLGSE 540
           RMSSGTEECG++R PKSDSEDGPRAMNH    R LSRTS+KPRSSRGSIFTFRRRDLGSE
Sbjct: 481 RMSSGTEECGDERFPKSDSEDGPRAMNH----RSLSRTSVKPRSSRGSIFTFRRRDLGSE 536

Query: 541 ADFADDENSTAGESESHHTSLLVPWPLRRTSAQGQPSPGTSAPGHALHGKKNSTVDCNGV 600
            DFADDENSTAG+SESH TSLLVPWPL R SAQGQPSP  SAP H  + K+NSTVDCNGV
Sbjct: 537 TDFADDENSTAGDSESHRTSLLVPWPLHRPSAQGQPSPVASAPSHVFNSKRNSTVDCNGV 596

Query: 601 VSLLGAGDPEATSPGSHLLRPVMLEHPPDTTTPSEEPGGPQMLTSQAPCVDGFEEPGARQ 660
           VSLLGAGD EA SPGS LLRP+MLE PPDTTTPSEEPGGPQMLT QAPC DGFEEPGARQ
Sbjct: 597 VSLLGAGDTEAMSPGSRLLRPMMLERPPDTTTPSEEPGGPQMLTPQAPCADGFEEPGARQ 656

Query: 661 RALSAVSVLTSALEELEESRHKCPPCWNRLAQRYLIWECC 700
           RALSAVSVLTS LEELEES  KCPPCW R A+RYLIWECC
Sbjct: 657 RALSAVSVLTSVLEELEESHRKCPPCWIRFAKRYLIWECC 696


 Score =  107 bits (266), Expect = 2e-20,   Method: Compositional matrix adjust.
 Identities = 90/350 (25%), Positives = 160/350 (45%), Gaps = 70/350 (20%)

Query: 120  IRRAAVKILVHSLFNMLIMCTILTNCVFMAQHDP--------PPWTKYVEYTFTAIYTFE 171
            +R+   +I+ HS F   I+  IL +   +A  D             +Y +  FT ++  E
Sbjct: 1191 LRKTCYRIVEHSWFETFIIFMILLSSGALAFEDIYLEERKTIKVLLEYADKMFTYVFVLE 1250

Query: 172  SLVKILARGFCLHAFTFLRDPWNWLDFSVI------IMAYTTEFVDLGNVSALRTFRVLR 225
             L+K +A GF      +  + W WLDF ++      ++A T  F ++G + +LRT R LR
Sbjct: 1251 MLLKWVAYGFK----KYFTNAWCWLDFLIVDVSLVSLVANTLGFAEMGPIKSLRTLRALR 1306

Query: 226  ALKTISVISGLKTIVGALIQSVKKLADVMVLTVFCLSVFALIGLQLFMGNLRHKCVRNFT 285
             L+ +S   G++ +V AL+ ++  + +V+++ +    +F+++G+ LF G    +C+    
Sbjct: 1307 PLRALSRFEGMRVVVNALVGAIPSIMNVLLVCLIFWLIFSIMGVNLFAGKF-GRCI---- 1361

Query: 286  ALNGTNGSVEADGLVWESLDLYLSDPENYLLKNGTSDVLLCGNSSDAGTCPEGYRCLKAG 345
              N T G +                P NY + N  S+   C + +  G   E Y   K  
Sbjct: 1362 --NQTEGDL----------------PLNYTIVNNKSE---CKSFNMTG---ELYWT-KVK 1396

Query: 346  ENPDHGYTSFDSFAWAFLALFRLMTQDCWERLYQQTLRSAG---------KIYM-IFFML 395
             N       FD+    +LAL ++ T   W  +    + S G          +YM I+F++
Sbjct: 1397 VN-------FDNVGAGYLALLQVATFKGWMDIMYAAVDSRGYEEQPQWEYNLYMYIYFVV 1449

Query: 396  VIFLGSFYLVNLILAVVAMAYEEQNQA----TIAETEEKEKRFQEAMEML 441
             I  GSF+ +NL + V+   + +Q +      I  TEE +K++  AM+ L
Sbjct: 1450 FIIFGSFFTLNLFIGVIIDNFNQQKKKLGGQDIFMTEE-QKKYYNAMKKL 1498


 Score = 71.6 bits (174), Expect = 1e-09,   Method: Compositional matrix adjust.
 Identities = 53/187 (28%), Positives = 90/187 (48%), Gaps = 15/187 (8%)

Query: 104 RFSATNALYVLSPFHPIRRAAVKILVHSLF-NMLIMCTILTNCVFMAQHDPPPWTKYVEY 162
           RF+    ++   P     +  VK +V   F ++ I   I+ N +FMA       T++ E 
Sbjct: 685 RFAKRYLIWECCPLWISIKQKVKFVVMDPFADLTITMCIVLNTLFMALEHYNMTTEFEEM 744

Query: 163 ------TFTAIYTFESLVKILARGFCLHAFTFLRDPWNWLDFSVIIMAYTT-EFVDLGNV 215
                  FT I+T E   KI+A    L  + + +  WN  D  ++I++        +GN+
Sbjct: 745 LQVGNLVFTGIFTAEMTFKIIA----LDPYYYFQQGWNIFDSIIVILSLMELGLSRMGNL 800

Query: 216 SALRTFRVLRALKTISVISGLKTIVGALIQSVKKLADVMVLTVFCLSVFALIGLQLFMGN 275
           S LR+FR+LR  K       L T++  +  SV  L ++ ++    + +FA++G+QLF  N
Sbjct: 801 SVLRSFRLLRVFKLAKSWPTLNTLIKIIGNSVGALGNLTLVLAIIVFIFAVVGMQLFGKN 860

Query: 276 ---LRHK 279
              LRH+
Sbjct: 861 YSELRHR 867


>gi27806135
          Length = 2022

 Score = 1310 bits (3389), Expect = 0.0,   Method: Compositional matrix adjust.
 Identities = 643/703 (91%), Positives = 661/703 (94%), Gaps = 3/703 (0%)

Query: 1   MANFLLPRGTSSFRRFTRESLAAIEKRMAEKQARGSTTLQESREGLPEEEAPRPQLDLQA 60
           MA FLLPRGTSSFRRFTRESLAAIEKRMAEKQAR S   QESR+GLPEEEAPRPQLDLQA
Sbjct: 1   MAAFLLPRGTSSFRRFTRESLAAIEKRMAEKQARSSAASQESRDGLPEEEAPRPQLDLQA 60

Query: 61  SKKLPDLYGNPPQELIGEPLEDLDPFYSTQKTFIVLNKGKTIFRFSATNALYVLSPFHPI 120
           SKKLPDLYGNPP+ELIGEPLEDLDPFYSTQKTFIVLNKGKTIFRFSATNAL+VLSPFHPI
Sbjct: 61  SKKLPDLYGNPPRELIGEPLEDLDPFYSTQKTFIVLNKGKTIFRFSATNALHVLSPFHPI 120

Query: 121 RRAAVKILVHSLFNMLIMCTILTNCVFMAQHDPPPWTKYVEYTFTAIYTFESLVKILARG 180
           RR AVKILVHSLF+MLIMCTILTNCVFMAQHDPPPWTKYVEY FTAIYTFESLVKILARG
Sbjct: 121 RRVAVKILVHSLFSMLIMCTILTNCVFMAQHDPPPWTKYVEYIFTAIYTFESLVKILARG 180

Query: 181 FCLHAFTFLRDPWNWLDFSVIIMAYTTEFVDLGNVSALRTFRVLRALKTISVISGLKTIV 240
           FCLHAFTFLRDPWNWLDFSVIIMAYTTEFVDLGNVSALRTFRVLRALKTISVISGLKTIV
Sbjct: 181 FCLHAFTFLRDPWNWLDFSVIIMAYTTEFVDLGNVSALRTFRVLRALKTISVISGLKTIV 240

Query: 241 GALIQSVKKLADVMVLTVFCLSVFALIGLQLFMGNLRHKCVRNFTALNGTN---GSVEAD 297
           GALIQSVKKLADVMVLTVFCLSVFALIGLQLFMGNLRHKCVRNFT LNGTN    SVEAD
Sbjct: 241 GALIQSVKKLADVMVLTVFCLSVFALIGLQLFMGNLRHKCVRNFTVLNGTNSTNASVEAD 300

Query: 298 GLVWESLDLYLSDPENYLLKNGTSDVLLCGNSSDAGTCPEGYRCLKAGENPDHGYTSFDS 357
           GL+W SLD YL+DPENYLLKNGTSDVLLCGNSSDAGTCPEGYRCLKAG NPDHGYTSFDS
Sbjct: 301 GLIWASLDDYLNDPENYLLKNGTSDVLLCGNSSDAGTCPEGYRCLKAGGNPDHGYTSFDS 360

Query: 358 FAWAFLALFRLMTQDCWERLYQQTLRSAGKIYMIFFMLVIFLGSFYLVNLILAVVAMAYE 417
           FAWAFLALFRLMTQDCWERLYQQTLRSAGKIYMIFFMLVIFLGSFYLVNLILAVVAMAYE
Sbjct: 361 FAWAFLALFRLMTQDCWERLYQQTLRSAGKIYMIFFMLVIFLGSFYLVNLILAVVAMAYE 420

Query: 418 EQNQATIAETEEKEKRFQEAMEMLKKEHEALTIRGVDTVSRSSLEMSPLAPVNSHERRSK 477
           EQNQATIAETEEKEKRFQEAME+LKKE EAL IRGVDTVSRSSLEMSPLAPV +HERRSK
Sbjct: 421 EQNQATIAETEEKEKRFQEAMELLKKEQEALAIRGVDTVSRSSLEMSPLAPVTTHERRSK 480

Query: 478 RRKRMSSGTEECGEDRLPKSDSEDGPRAMNHLSLTRGLSRTSMKPRSSRGSIFTFRRRDL 537
           RRKRMSSG EECG+D+ PKSDSEDGPRA+N  S+T GLSRTSMKPRSS GSIFTFRRRDL
Sbjct: 481 RRKRMSSGMEECGDDKFPKSDSEDGPRAVNRFSITHGLSRTSMKPRSSHGSIFTFRRRDL 540

Query: 538 GSEADFADDENSTAGESESHHTSLLVPWPLRRTSAQGQPSPGTSAPGHALHGKKNSTVDC 597
           GSE DFADDENSTAG+SESH TSLLVPWPLRR S  GQPSPGTS PGH L+GK+NSTVDC
Sbjct: 541 GSETDFADDENSTAGDSESHRTSLLVPWPLRRPSTLGQPSPGTSTPGHVLNGKRNSTVDC 600

Query: 598 NGVVSLLGAGDPEATSPGSHLLRPVMLEHPPDTTTPSEEPGGPQMLTSQAPCVDGFEEPG 657
           NGVVSLLGAGDPEATSPGSHLL P+ LE PPDTTTPSEEPG PQ LT QAPCVDGFEEPG
Sbjct: 601 NGVVSLLGAGDPEATSPGSHLLHPMKLERPPDTTTPSEEPGRPQTLTPQAPCVDGFEEPG 660

Query: 658 ARQRALSAVSVLTSALEELEESRHKCPPCWNRLAQRYLIWECC 700
            RQRALSAVSVLTSALEELEES+ +CPPCW R AQ YLIWECC
Sbjct: 661 ERQRALSAVSVLTSALEELEESQRRCPPCWIRFAQHYLIWECC 703


 Score =  106 bits (265), Expect = 3e-20,   Method: Compositional matrix adjust.
 Identities = 90/350 (25%), Positives = 159/350 (45%), Gaps = 70/350 (20%)

Query: 120  IRRAAVKILVHSLFNMLIMCTILTNCVFMAQHDP--------PPWTKYVEYTFTAIYTFE 171
            +R+   +I+ HS F   I+  IL +   +A  D             +Y +  FT ++  E
Sbjct: 1199 LRKTCYRIVEHSWFETFIIFMILLSSGALAFEDIYLEERKTIKVLLEYADKMFTYVFVLE 1258

Query: 172  SLVKILARGFCLHAFTFLRDPWNWLDFSVI------IMAYTTEFVDLGNVSALRTFRVLR 225
             L+K +A GF      +  + W WLDF ++      ++A    F ++G + +LRT R LR
Sbjct: 1259 MLLKWVAYGFK----KYFTNAWCWLDFLIVDVLLISLVANALGFAEMGPIKSLRTLRALR 1314

Query: 226  ALKTISVISGLKTIVGALIQSVKKLADVMVLTVFCLSVFALIGLQLFMGNLRHKCVRNFT 285
             L+ +S   G++ +V AL+ ++  + +V+++ +    +F+++G+ LF G    +C+    
Sbjct: 1315 PLRALSRFEGMRVVVNALVGAIPSIMNVLLVCLIFWLIFSIMGVNLFAGKF-GRCI---- 1369

Query: 286  ALNGTNGSVEADGLVWESLDLYLSDPENYLLKNGTSDVLLCGNSSDAGTCPEGYRCLKAG 345
              N T G +                P NY + N  SD   C + +  G   E Y   K  
Sbjct: 1370 --NQTEGDL----------------PLNYTIVNNKSD---CESFNVTG---ELYWT-KVK 1404

Query: 346  ENPDHGYTSFDSFAWAFLALFRLMTQDCWERLYQQTLRSAG---------KIYM-IFFML 395
             N       FD+    +LAL ++ T   W  +    + S G          +YM I+F++
Sbjct: 1405 VN-------FDNVGAGYLALLQVATFKGWMDIMYAAVDSRGYEEQPQWEYNLYMYIYFVI 1457

Query: 396  VIFLGSFYLVNLILAVVAMAYEEQNQA----TIAETEEKEKRFQEAMEML 441
             I  GSF+ +NL + V+   + +Q +      I  TEE +K++  AM+ L
Sbjct: 1458 FIIFGSFFTLNLFIGVIIDNFNQQKKKLGGQDIFMTEE-QKKYYNAMKKL 1506


 Score = 65.9 bits (159), Expect = 6e-08,   Method: Compositional matrix adjust.
 Identities = 51/187 (27%), Positives = 88/187 (47%), Gaps = 15/187 (8%)

Query: 104 RFSATNALYVLSPFHPIRRAAVKILVHSLF-NMLIMCTILTNCVFMAQHDPPPWTKYVEY 162
           RF+    ++   P     +  VK +V   F ++ I   I+ N +FMA       T++ E 
Sbjct: 692 RFAQHYLIWECCPLWMSIKQKVKFMVMDPFADLTITMCIVLNTLFMALEHYNMTTEFEEM 751

Query: 163 ------TFTAIYTFESLVKILARGFCLHAFTFLRDPWNWLDFSVIIMAYT-TEFVDLGNV 215
                  FT I+T E   KI+A    L  + + +  WN  D  ++I++        +GN+
Sbjct: 752 LQVGNLVFTGIFTAEMTFKIIA----LDPYYYFQQGWNIFDSIIVILSLMELGLSRMGNL 807

Query: 216 SALRTFRVLRALKTISVISGLKTIVGALIQSVKKLADVMVLTVFCLSVFALIGLQLFMGN 275
           S LR+F +LR  K       L T++  +  SV  L ++ ++    + +FA++G+QLF  N
Sbjct: 808 SVLRSFCLLRVFKLAKSWPTLNTLIKIIGNSVGALGNLTLVLAIIVFIFAVVGMQLFGKN 867

Query: 276 L---RHK 279
               RH+
Sbjct: 868 YSEQRHR 874


>gi351713933
          Length = 2017

 Score = 1303 bits (3372), Expect = 0.0,   Method: Compositional matrix adjust.
 Identities = 642/701 (91%), Positives = 663/701 (94%), Gaps = 5/701 (0%)

Query: 1   MANFLLPRGTSSFRRFTRESLAAIEKRMAEKQARGSTTLQESREGLPEEEAPRPQLDLQA 60
           MANFLLPRGTSSFRRFTRESLAAIEKRMAEKQA+GS T QE+ EGLPEEEAP+PQLDLQA
Sbjct: 1   MANFLLPRGTSSFRRFTRESLAAIEKRMAEKQAQGSATSQETHEGLPEEEAPQPQLDLQA 60

Query: 61  SKKLPDLYGNPPQELIGEPLEDLDPFYSTQKTFIVLNKGKTIFRFSATNALYVLSPFHPI 120
           SKKLPDLYGNPP+ELIGEPLEDLDPFYSTQKTFIVLNKGKTIFRFSAT ALY+LSPFHP+
Sbjct: 61  SKKLPDLYGNPPRELIGEPLEDLDPFYSTQKTFIVLNKGKTIFRFSATKALYILSPFHPV 120

Query: 121 RRAAVKILVHSL-FNMLIMCTILTNCVFMAQHDPPPWTKYVEYTFTAIYTFESLVKILAR 179
           RRAAVKILVHS    MLIMCTILTNCVFMAQHDPP WTKYVEYTFTAIYTFESLVKILAR
Sbjct: 121 RRAAVKILVHSYPLRMLIMCTILTNCVFMAQHDPPSWTKYVEYTFTAIYTFESLVKILAR 180

Query: 180 GFCLHAFTFLRDPWNWLDFSVIIMAYTTEFVDLGNVSALRTFRVLRALKTISVISGLKTI 239
           GFCLHAFTFLRDPWNWLDFSVI+MAY +E + LGN+SALRTFRVLRALKTISVI GLKTI
Sbjct: 181 GFCLHAFTFLRDPWNWLDFSVIVMAYVSENIKLGNLSALRTFRVLRALKTISVIPGLKTI 240

Query: 240 VGALIQSVKKLADVMVLTVFCLSVFALIGLQLFMGNLRHKCVRNFTALNGTNGSVEADGL 299
           VGALIQSVKKLADVMVLTVFCLSVFALIGLQLFMGNLRHKCVRNFTALN TNGSVEA+GL
Sbjct: 241 VGALIQSVKKLADVMVLTVFCLSVFALIGLQLFMGNLRHKCVRNFTALNDTNGSVEAEGL 300

Query: 300 VWESLDLYLSDPENYLLKNGTSDVLLCGNSSDAGTCPEGYRCLKAGENPDHGYTSFDSFA 359
           VWESLDLYL+DP NYLLKNGTSDVLLCGNSSDAGTCPEGYRCLKAGENPDHGYTSFDSFA
Sbjct: 301 VWESLDLYLNDPVNYLLKNGTSDVLLCGNSSDAGTCPEGYRCLKAGENPDHGYTSFDSFA 360

Query: 360 WAFLALFRLMTQDCWERLYQQTLRSAGKIYMIFFMLVIFLGSFYLVNLILAVVAMAYEEQ 419
           WAFLALFRLMTQDCWERLYQQTLRSAGKIYMIFFMLVIFLGSFYLVNLILAVVAMAYEEQ
Sbjct: 361 WAFLALFRLMTQDCWERLYQQTLRSAGKIYMIFFMLVIFLGSFYLVNLILAVVAMAYEEQ 420

Query: 420 NQATIAETEEKEKRFQEAMEMLKKEHEALTIRGVDTVSRSSLEMSPLAPVNSHERRSKRR 479
           NQATIAETEEKEKRFQEAMEMLKKEHEALTIRGVDTVSRSSLEMSPLAPV +HERRSKRR
Sbjct: 421 NQATIAETEEKEKRFQEAMEMLKKEHEALTIRGVDTVSRSSLEMSPLAPVTNHERRSKRR 480

Query: 480 KRMSSGTEECGEDRLPKSDSEDGPRAMNHLSLTRGLSRTSMKPRSSRGSIFTFRRRDLGS 539
           KRMSSGTEECG++R PKSDSEDGPRAMNHLS    LSRTS+KPRSSRGSIFTFRRRDLGS
Sbjct: 481 KRMSSGTEECGDERFPKSDSEDGPRAMNHLS----LSRTSVKPRSSRGSIFTFRRRDLGS 536

Query: 540 EADFADDENSTAGESESHHTSLLVPWPLRRTSAQGQPSPGTSAPGHALHGKKNSTVDCNG 599
           E DFADDENSTAG+SESH TSLLVPWPLRR SAQGQPSPG SAP H L+GK+NSTVDCNG
Sbjct: 537 ETDFADDENSTAGDSESHRTSLLVPWPLRRPSAQGQPSPGASAPSHVLNGKRNSTVDCNG 596

Query: 600 VVSLLGAGDPEATSPGSHLLRPVMLEHPPDTTTPSEEPGGPQMLTSQAPCVDGFEEPGAR 659
           VVSLLGAGD EA SPGS LLRP+MLE PPDTTTPSEE GG QMLT QAPC DGFEEPGAR
Sbjct: 597 VVSLLGAGDTEAMSPGSRLLRPMMLERPPDTTTPSEELGGAQMLTPQAPCADGFEEPGAR 656

Query: 660 QRALSAVSVLTSALEELEESRHKCPPCWNRLAQRYLIWECC 700
           QRALSAVSVLTSALEELEES  KCPPCWNR A+RYLIWECC
Sbjct: 657 QRALSAVSVLTSALEELEESHRKCPPCWNRFAERYLIWECC 697


 Score =  106 bits (264), Expect = 5e-20,   Method: Compositional matrix adjust.
 Identities = 87/349 (24%), Positives = 159/349 (45%), Gaps = 68/349 (19%)

Query: 120  IRRAAVKILVHSLFNMLIMCTILTNCVFMAQHDP--------PPWTKYVEYTFTAIYTFE 171
            +R+   +I+ HS F   I+  IL +   +A  D             +Y +  FT ++  E
Sbjct: 1192 LRKTCYRIVEHSWFETFIIFMILLSSGALAFEDIYLEERKTIKVLLEYADKMFTYVFVLE 1251

Query: 172  SLVKILARGFCLHAFTFLRDPWNWLDFSVI------IMAYTTEFVDLGNVSALRTFRVLR 225
             L+K +A GF      +  + W WLDF ++      ++A T  F ++G + +LRT R LR
Sbjct: 1252 MLLKWVAYGFK----KYFTNAWCWLDFLIVDVSLVSLVANTLGFSEMGPIKSLRTLRALR 1307

Query: 226  ALKTISVISGLKTIVGALIQSVKKLADVMVLTVFCLSVFALIGLQLFMGNLRHKCVRNFT 285
             L+ +S   G++ +V AL+ ++  + +V+++ +    +F+++G+ LF G    +C+    
Sbjct: 1308 PLRALSRFEGMRVVVNALVGAIPSIMNVLLVCLIFWLIFSIMGVNLFAGKF-GRCI---- 1362

Query: 286  ALNGTNGSVEADGLVWESLDLYLSDPENYLLKNGTSDVLLCGNSSDAGTCPEGYRCLKAG 345
              N T G +                P NY + N  S+   C + +  G   E Y   K  
Sbjct: 1363 --NQTEGDL----------------PLNYTIVNNKSE---CESFNMTG---ELYWT-KVK 1397

Query: 346  ENPDHGYTSFDSFAWAFLALFRLMTQDCWERLYQQTLRSAG---------KIYM-IFFML 395
             N       FD+    +LAL ++ T   W  +    + S G          +YM I+F++
Sbjct: 1398 VN-------FDNVGAGYLALLQVATFKGWMDIMYAAVDSRGYEEQPQWEYNLYMYIYFVV 1450

Query: 396  VIFLGSFYLVNLILAVVAMAYEEQNQATIAE---TEEKEKRFQEAMEML 441
             I  GSF+ +NL + V+   + +Q +    +     E++K++  AM+ L
Sbjct: 1451 FIIFGSFFTLNLFIGVIIDNFNQQKKKIRGQDIFMTEEQKKYYNAMKKL 1499


 Score = 71.6 bits (174), Expect = 1e-09,   Method: Compositional matrix adjust.
 Identities = 53/187 (28%), Positives = 90/187 (48%), Gaps = 15/187 (8%)

Query: 104 RFSATNALYVLSPFHPIRRAAVKILVHSLF-NMLIMCTILTNCVFMAQHDPPPWTKYVEY 162
           RF+    ++   P     +  VK +V   F ++ I   I+ N +FMA       T++ E 
Sbjct: 686 RFAERYLIWECCPLWMSIKQKVKFVVMDPFADLTITMCIVLNTLFMALEHYNMTTEFEEM 745

Query: 163 ------TFTAIYTFESLVKILARGFCLHAFTFLRDPWNWLDFSVIIMAYTT-EFVDLGNV 215
                  FT I+T E   KI+A    L  + + +  WN  D  ++I++        +GN+
Sbjct: 746 LQVGNLVFTGIFTAEMTFKIIA----LDPYYYFQQGWNIFDSIIVILSLMELGLSRMGNL 801

Query: 216 SALRTFRVLRALKTISVISGLKTIVGALIQSVKKLADVMVLTVFCLSVFALIGLQLFMGN 275
           S LR+FR+LR  K       L T++  +  SV  L ++ ++    + +FA++G+QLF  N
Sbjct: 802 SVLRSFRLLRVFKLAKSWPTLNTLIKIIGNSVGALGNLTLVLAIIVFIFAVVGMQLFGKN 861

Query: 276 ---LRHK 279
              LRH+
Sbjct: 862 YSELRHR 868


>gi291415629
          Length = 1900

 Score = 1279 bits (3309), Expect = 0.0,   Method: Compositional matrix adjust.
 Identities = 634/700 (90%), Positives = 658/700 (94%), Gaps = 5/700 (0%)

Query: 1   MANFLLPRGTSSFRRFTRESLAAIEKRMAEKQARGSTTLQESREGLPEEEAPRPQLDLQA 60
           MAN LLPRGT SFRRFTRESLAAIEKRMAEKQARGS   QESR GLPEEEAPRPQLDLQA
Sbjct: 1   MANLLLPRGTGSFRRFTRESLAAIEKRMAEKQARGSAASQESRAGLPEEEAPRPQLDLQA 60

Query: 61  SKKLPDLYGNPPQELIGEPLEDLDPFYSTQKTFIVLNKGKTIFRFSATNALYVLSPFHPI 120
           SKKLPDLYGNPP+ELIGEPLEDLDPFYSTQKTFIVLNKGKTIFRFSATNALY+LSPFHPI
Sbjct: 61  SKKLPDLYGNPPRELIGEPLEDLDPFYSTQKTFIVLNKGKTIFRFSATNALYLLSPFHPI 120

Query: 121 RRAAVKILVHSLFNMLIMCTILTNCVFMAQHDPPPWTKYVEYTFTAIYTFESLVKILARG 180
           RRAAVKILVHSLF++LIMCTILTNCVFMAQHDPPPWTKYVEY FTAIYTFESLVKILARG
Sbjct: 121 RRAAVKILVHSLFSLLIMCTILTNCVFMAQHDPPPWTKYVEYAFTAIYTFESLVKILARG 180

Query: 181 FCLHAFTFLRDPWNWLDFSVIIMAYTTEFVDLGNVSALRTFRVLRALKTISVISGLKTIV 240
           FCLHAFTFLRDPWNWLDFSVI+MAYTTEFVDLGNVSALRTFRVLRALKTISVI+GLKTIV
Sbjct: 181 FCLHAFTFLRDPWNWLDFSVIVMAYTTEFVDLGNVSALRTFRVLRALKTISVIAGLKTIV 240

Query: 241 GALIQSVKKLADVMVLTVFCLSVFALIGLQLFMGNLRHKCVRNFTALNGTNGSVEADGLV 300
           GALIQSVKKLADVMVLTVFCLSVFALIGLQLFMGNLRHKCVRNFTALN TNGSVEADGLV
Sbjct: 241 GALIQSVKKLADVMVLTVFCLSVFALIGLQLFMGNLRHKCVRNFTALNDTNGSVEADGLV 300

Query: 301 WESLDLYLSDPENYLLKNGTSDVLLCGNSSDAGTCPEGYRCLKAGENPDHGYTSFDSFAW 360
           W SLD YL+DP NYLLKNGTSDVLLCGNSSDAGTCPEGYRCLKAGENPDHGYTSFDSFAW
Sbjct: 301 WNSLDDYLNDPGNYLLKNGTSDVLLCGNSSDAGTCPEGYRCLKAGENPDHGYTSFDSFAW 360

Query: 361 AFLALFRLMTQDCWERLYQQTLRSAGKIYMIFFMLVIFLGSFYLVNLILAVVAMAYEEQN 420
           AFLALFRLMTQDCWERLYQQTLRSAGKIYMIFFMLVIFLGSFYLVNLILAVVAMAYEEQN
Sbjct: 361 AFLALFRLMTQDCWERLYQQTLRSAGKIYMIFFMLVIFLGSFYLVNLILAVVAMAYEEQN 420

Query: 421 QATIAETEEKEKRFQEAMEMLKKEHEALTIRGVDTVSRSSLEMSPLAPVNSHERRSKRRK 480
           QATIAE+EEKEKRFQEAMEML+KEHEAL I+GVDTVSRSS EMSPLAPV +HERRSKRRK
Sbjct: 421 QATIAESEEKEKRFQEAMEMLRKEHEALAIQGVDTVSRSSREMSPLAPVANHERRSKRRK 480

Query: 481 RMSSGTEECGEDRLPKSDSEDGPRAMNHLSLTRGLSRTSMKPRSSRGSIFTFRRRDLGSE 540
            +SSGTEECG+DR+PKSDS+DGPRA+NHL L RG SR+S +PRSSRGS+FTFRRRDLGSE
Sbjct: 481 VLSSGTEECGDDRVPKSDSDDGPRALNHLGLPRGPSRSSGRPRSSRGSLFTFRRRDLGSE 540

Query: 541 ADFADDENSTAGESESHHTSLLVPWPLRRTSAQGQPSPGTSAPGHALHGKKNSTVDCNGV 600
           ADFADDENSTAGESESH TSLLVPWPLRR S QGQ       PGHAL+GK+NSTVDCNGV
Sbjct: 541 ADFADDENSTAGESESHRTSLLVPWPLRRPSTQGQ-----LGPGHALNGKRNSTVDCNGV 595

Query: 601 VSLLGAGDPEATSPGSHLLRPVMLEHPPDTTTPSEEPGGPQMLTSQAPCVDGFEEPGARQ 660
           VSLLG GD EATSPGSHL RP + E P DTTTPSEEPGGPQ+L+ QAP VDGFEEPGARQ
Sbjct: 596 VSLLGTGDAEATSPGSHLRRPGVPERPADTTTPSEEPGGPQVLSPQAPGVDGFEEPGARQ 655

Query: 661 RALSAVSVLTSALEELEESRHKCPPCWNRLAQRYLIWECC 700
           RALSAVSVLTSALEELEESR KCPPCWN  AQR LIWECC
Sbjct: 656 RALSAVSVLTSALEELEESRRKCPPCWNHFAQRCLIWECC 695


 Score =  101 bits (251), Expect = 1e-18,   Method: Compositional matrix adjust.
 Identities = 81/326 (24%), Positives = 148/326 (45%), Gaps = 65/326 (19%)

Query: 120  IRRAAVKILVHSLFNMLIMCTILTNCVFMAQHDP--------PPWTKYVEYTFTAIYTFE 171
            +R+   +I+ HS F   I+  IL +   +A  D             +Y +  FT ++  E
Sbjct: 1140 LRKTCYRIVEHSWFESFIIFMILLSSGALAFEDIYLEERKAIKALLEYADKMFTYVFVLE 1199

Query: 172  SLVKILARGFCLHAFTFLRDPWNWLDFSVI------IMAYTTEFVDLGNVSALRTFRVLR 225
             ++K +A GF      +    W WLDF ++      ++A T  F ++G + +LRT R LR
Sbjct: 1200 MVLKWVAYGFK----KYFTSAWCWLDFLIVAVSLVSLVANTLGFSEMGPIKSLRTLRALR 1255

Query: 226  ALKTISVISGLKTIVGALIQSVKKLADVMVLTVFCLSVFALIGLQLFMGNLRHKCVRNFT 285
             L+ +S   G++ +V AL+ ++  + +V+++ +    +F+++G+ LF G    +C+    
Sbjct: 1256 PLRALSRFEGMRVVVNALVGAIPSIMNVLLVCLIFWLIFSIMGVNLFAGKF-GRCI---- 1310

Query: 286  ALNGTNGSVEADGLVWESLDLYLSDPENYLLKNGTSDVLLCGNSSDAGTCPEGYRCLKAG 345
              N T G V                P N+ + N  S+   C + +  G   E Y   K  
Sbjct: 1311 --NQTEGDV----------------PLNHTVVNNKSE---CESFNVTG---ELYWT-KVK 1345

Query: 346  ENPDHGYTSFDSFAWAFLALFRLMTQDCW---------ERLYQQTLRSAGKIYM-IFFML 395
             N       FD+    +LAL ++ T   W          R Y++  +    +YM I+F++
Sbjct: 1346 VN-------FDNVGAGYLALLQVATFKGWMDIMYAAVDSRGYEEQPQWENNLYMYIYFVI 1398

Query: 396  VIFLGSFYLVNLILAVVAMAYEEQNQ 421
             I  GSF+ +NL + V+   + +Q +
Sbjct: 1399 FIIFGSFFTLNLFIGVIIDNFNQQKK 1424


 Score = 64.3 bits (155), Expect = 2e-07,   Method: Compositional matrix adjust.
 Identities = 40/143 (27%), Positives = 68/143 (47%), Gaps = 20/143 (13%)

Query: 153 PPPWTKYVE------------YTFTAIYTFESLVKILARGFCLHAFTFLRDPWNWLDFSV 200
           PP W  + +              FT I+T E   KI+A    L  + + +  WN  D  +
Sbjct: 679 PPCWNHFAQRCLIWECCPLWLAVFTGIFTAEMTFKIIA----LDPYYYFQQGWNIFDSII 734

Query: 201 IIMAYTT-EFVDLGNVSALRTFRVLRALKTISVISGLKTIVGALIQSVKKLADVMVLTVF 259
           +I++        +GN+S LR+FR+LR  K       L T++  +  SV  L ++ ++   
Sbjct: 735 VILSLMELGLSRMGNLSVLRSFRLLRVFKLAKSWPTLNTLIKIIGNSVGALGNLTLVLAI 794

Query: 260 CLSVFALIGLQLFMGNL---RHK 279
            + +FA++G+QLF  N    RH+
Sbjct: 795 IVFIFAVVGMQLFGKNYSEQRHR 817


>gi119584946
          Length = 1439

 Score = 1268 bits (3280), Expect = 0.0,   Method: Compositional matrix adjust.
 Identities = 627/635 (98%), Positives = 629/635 (99%), Gaps = 4/635 (0%)

Query: 1   MANFLLPRGTSSFRRFTRESLAAIEKRMAEKQARGSTTLQESREGLPEEEAPRPQLDLQA 60
           MANFLLPRGTSSFRRFTRESLAAIEKRMAEKQARGSTTLQESREGLPEEEAPRPQLDLQA
Sbjct: 1   MANFLLPRGTSSFRRFTRESLAAIEKRMAEKQARGSTTLQESREGLPEEEAPRPQLDLQA 60

Query: 61  SKKLPDLYGNPPQELIGEPLEDLDPFYSTQKTFIVLNKGKTIFRFSATNALYVLSPFHPI 120
           SKKLPDLYGNPPQELIGEPLEDLDPFYSTQKTFIVLNKGKTIFRFSATNALYVLSPFHPI
Sbjct: 61  SKKLPDLYGNPPQELIGEPLEDLDPFYSTQKTFIVLNKGKTIFRFSATNALYVLSPFHPI 120

Query: 121 RRAAVKILV----HSLFNMLIMCTILTNCVFMAQHDPPPWTKYVEYTFTAIYTFESLVKI 176
           RRAAVKIL+     +LFNMLIMCTILTNCVFMAQHDPPPWTKYVEYTFTAIYTFESLVKI
Sbjct: 121 RRAAVKILLSLTPRTLFNMLIMCTILTNCVFMAQHDPPPWTKYVEYTFTAIYTFESLVKI 180

Query: 177 LARGFCLHAFTFLRDPWNWLDFSVIIMAYTTEFVDLGNVSALRTFRVLRALKTISVISGL 236
           LARGFCLHAFTFLRDPWNWLDFSVIIMAYTTEFVDLGNVSALRTFRVLRALKTISVISGL
Sbjct: 181 LARGFCLHAFTFLRDPWNWLDFSVIIMAYTTEFVDLGNVSALRTFRVLRALKTISVISGL 240

Query: 237 KTIVGALIQSVKKLADVMVLTVFCLSVFALIGLQLFMGNLRHKCVRNFTALNGTNGSVEA 296
           KTIVGALIQSVKKLADVMVLTVFCLSVFALIGLQLFMGNLRHKCVRNFTALNGTNGSVEA
Sbjct: 241 KTIVGALIQSVKKLADVMVLTVFCLSVFALIGLQLFMGNLRHKCVRNFTALNGTNGSVEA 300

Query: 297 DGLVWESLDLYLSDPENYLLKNGTSDVLLCGNSSDAGTCPEGYRCLKAGENPDHGYTSFD 356
           DGLVWESLDLYLSDPENYLLKNGTSDVLLCGNSSDAGTCPEGYRCLKAGENPDHGYTSFD
Sbjct: 301 DGLVWESLDLYLSDPENYLLKNGTSDVLLCGNSSDAGTCPEGYRCLKAGENPDHGYTSFD 360

Query: 357 SFAWAFLALFRLMTQDCWERLYQQTLRSAGKIYMIFFMLVIFLGSFYLVNLILAVVAMAY 416
           SFAWAFLALFRLMTQDCWERLYQQTLRSAGKIYMIFFMLVIFLGSFYLVNLILAVVAMAY
Sbjct: 361 SFAWAFLALFRLMTQDCWERLYQQTLRSAGKIYMIFFMLVIFLGSFYLVNLILAVVAMAY 420

Query: 417 EEQNQATIAETEEKEKRFQEAMEMLKKEHEALTIRGVDTVSRSSLEMSPLAPVNSHERRS 476
           EEQNQATIAETEEKEKRFQEAMEMLKKEHEALTIRGVDTVSRSSLEMSPLAPVNSHERRS
Sbjct: 421 EEQNQATIAETEEKEKRFQEAMEMLKKEHEALTIRGVDTVSRSSLEMSPLAPVNSHERRS 480

Query: 477 KRRKRMSSGTEECGEDRLPKSDSEDGPRAMNHLSLTRGLSRTSMKPRSSRGSIFTFRRRD 536
           KRRKRMSSGTEECGEDRLPKSDSEDGPRAMNHLSLTRGLSRTSMKPRSSRGSIFTFRRRD
Sbjct: 481 KRRKRMSSGTEECGEDRLPKSDSEDGPRAMNHLSLTRGLSRTSMKPRSSRGSIFTFRRRD 540

Query: 537 LGSEADFADDENSTAGESESHHTSLLVPWPLRRTSAQGQPSPGTSAPGHALHGKKNSTVD 596
           LGSEADFADDENSTAGESESHHTSLLVPWPLRRTSAQGQPSPGTSAPGHALHGKKNSTVD
Sbjct: 541 LGSEADFADDENSTAGESESHHTSLLVPWPLRRTSAQGQPSPGTSAPGHALHGKKNSTVD 600

Query: 597 CNGVVSLLGAGDPEATSPGSHLLRPVMLEHPPDTT 631
           CNGVVSLLGAGDPEATSPGSHLLRPVMLEHPPDT 
Sbjct: 601 CNGVVSLLGAGDPEATSPGSHLLRPVMLEHPPDTV 635


 Score =  100 bits (249), Expect = 2e-18,   Method: Compositional matrix adjust.
 Identities = 77/303 (25%), Positives = 141/303 (46%), Gaps = 60/303 (19%)

Query: 158  KYVEYTFTAIYTFESLVKILARGFCLHAFTFLRDPWNWLDFSVI------IMAYTTEFVD 211
            +Y +  FT ++  E L+K +A GF      +  + W WLDF ++      ++A T  F +
Sbjct: 852  EYADKMFTYVFVLEMLLKWVAYGFK----KYFTNAWCWLDFLIVDVSLVSLVANTLGFAE 907

Query: 212  LGNVSALRTFRVLRALKTISVISGLKTIVGALIQSVKKLADVMVLTVFCLSVFALIGLQL 271
            +G + +LRT R LR L+ +S   G++ +V AL+ ++  + +V+++ +    +F+++G+ L
Sbjct: 908  MGPIKSLRTLRALRPLRALSRFEGMRVVVNALVGAIPSIMNVLLVCLIFWLIFSIMGVNL 967

Query: 272  FMGNLRHKCVRNFTALNGTNGSVEADGLVWESLDLYLSDPENYLLKNGTSDVLLCGNSSD 331
            F G    +C+      N T G +                P NY + N  S    C + + 
Sbjct: 968  FAGKF-GRCI------NQTEGDL----------------PLNYTIVNNKSQ---CESLNL 1001

Query: 332  AGTCPEGYRCLKAGENPDHGYTSFDSFAWAFLALFRLMTQDCWERLYQQTLRSAG----- 386
             G   E Y   K   N       FD+    +LAL ++ T   W  +    + S G     
Sbjct: 1002 TG---ELYWT-KVKVN-------FDNVGAGYLALLQVATFKGWMDIMYAAVDSRGYEEQP 1050

Query: 387  ----KIYM-IFFMLVIFLGSFYLVNLILAVVAMAYEEQNQATIAE---TEEKEKRFQEAM 438
                 +YM I+F++ I  GSF+ +NL + V+   + +Q +    +     E++K++  AM
Sbjct: 1051 QWEYNLYMYIYFVIFIIFGSFFTLNLFIGVIIDNFNQQKKKIRGQDIFMTEEQKKYYNAM 1110

Query: 439  EML 441
            + L
Sbjct: 1111 KKL 1113


>gi119584945
          Length = 1440

 Score = 1268 bits (3280), Expect = 0.0,   Method: Compositional matrix adjust.
 Identities = 627/635 (98%), Positives = 629/635 (99%), Gaps = 4/635 (0%)

Query: 1   MANFLLPRGTSSFRRFTRESLAAIEKRMAEKQARGSTTLQESREGLPEEEAPRPQLDLQA 60
           MANFLLPRGTSSFRRFTRESLAAIEKRMAEKQARGSTTLQESREGLPEEEAPRPQLDLQA
Sbjct: 1   MANFLLPRGTSSFRRFTRESLAAIEKRMAEKQARGSTTLQESREGLPEEEAPRPQLDLQA 60

Query: 61  SKKLPDLYGNPPQELIGEPLEDLDPFYSTQKTFIVLNKGKTIFRFSATNALYVLSPFHPI 120
           SKKLPDLYGNPPQELIGEPLEDLDPFYSTQKTFIVLNKGKTIFRFSATNALYVLSPFHPI
Sbjct: 61  SKKLPDLYGNPPQELIGEPLEDLDPFYSTQKTFIVLNKGKTIFRFSATNALYVLSPFHPI 120

Query: 121 RRAAVKILV----HSLFNMLIMCTILTNCVFMAQHDPPPWTKYVEYTFTAIYTFESLVKI 176
           RRAAVKIL+     +LFNMLIMCTILTNCVFMAQHDPPPWTKYVEYTFTAIYTFESLVKI
Sbjct: 121 RRAAVKILLSLTPRTLFNMLIMCTILTNCVFMAQHDPPPWTKYVEYTFTAIYTFESLVKI 180

Query: 177 LARGFCLHAFTFLRDPWNWLDFSVIIMAYTTEFVDLGNVSALRTFRVLRALKTISVISGL 236
           LARGFCLHAFTFLRDPWNWLDFSVIIMAYTTEFVDLGNVSALRTFRVLRALKTISVISGL
Sbjct: 181 LARGFCLHAFTFLRDPWNWLDFSVIIMAYTTEFVDLGNVSALRTFRVLRALKTISVISGL 240

Query: 237 KTIVGALIQSVKKLADVMVLTVFCLSVFALIGLQLFMGNLRHKCVRNFTALNGTNGSVEA 296
           KTIVGALIQSVKKLADVMVLTVFCLSVFALIGLQLFMGNLRHKCVRNFTALNGTNGSVEA
Sbjct: 241 KTIVGALIQSVKKLADVMVLTVFCLSVFALIGLQLFMGNLRHKCVRNFTALNGTNGSVEA 300

Query: 297 DGLVWESLDLYLSDPENYLLKNGTSDVLLCGNSSDAGTCPEGYRCLKAGENPDHGYTSFD 356
           DGLVWESLDLYLSDPENYLLKNGTSDVLLCGNSSDAGTCPEGYRCLKAGENPDHGYTSFD
Sbjct: 301 DGLVWESLDLYLSDPENYLLKNGTSDVLLCGNSSDAGTCPEGYRCLKAGENPDHGYTSFD 360

Query: 357 SFAWAFLALFRLMTQDCWERLYQQTLRSAGKIYMIFFMLVIFLGSFYLVNLILAVVAMAY 416
           SFAWAFLALFRLMTQDCWERLYQQTLRSAGKIYMIFFMLVIFLGSFYLVNLILAVVAMAY
Sbjct: 361 SFAWAFLALFRLMTQDCWERLYQQTLRSAGKIYMIFFMLVIFLGSFYLVNLILAVVAMAY 420

Query: 417 EEQNQATIAETEEKEKRFQEAMEMLKKEHEALTIRGVDTVSRSSLEMSPLAPVNSHERRS 476
           EEQNQATIAETEEKEKRFQEAMEMLKKEHEALTIRGVDTVSRSSLEMSPLAPVNSHERRS
Sbjct: 421 EEQNQATIAETEEKEKRFQEAMEMLKKEHEALTIRGVDTVSRSSLEMSPLAPVNSHERRS 480

Query: 477 KRRKRMSSGTEECGEDRLPKSDSEDGPRAMNHLSLTRGLSRTSMKPRSSRGSIFTFRRRD 536
           KRRKRMSSGTEECGEDRLPKSDSEDGPRAMNHLSLTRGLSRTSMKPRSSRGSIFTFRRRD
Sbjct: 481 KRRKRMSSGTEECGEDRLPKSDSEDGPRAMNHLSLTRGLSRTSMKPRSSRGSIFTFRRRD 540

Query: 537 LGSEADFADDENSTAGESESHHTSLLVPWPLRRTSAQGQPSPGTSAPGHALHGKKNSTVD 596
           LGSEADFADDENSTAGESESHHTSLLVPWPLRRTSAQGQPSPGTSAPGHALHGKKNSTVD
Sbjct: 541 LGSEADFADDENSTAGESESHHTSLLVPWPLRRTSAQGQPSPGTSAPGHALHGKKNSTVD 600

Query: 597 CNGVVSLLGAGDPEATSPGSHLLRPVMLEHPPDTT 631
           CNGVVSLLGAGDPEATSPGSHLLRPVMLEHPPDT 
Sbjct: 601 CNGVVSLLGAGDPEATSPGSHLLRPVMLEHPPDTV 635


 Score =  100 bits (249), Expect = 2e-18,   Method: Compositional matrix adjust.
 Identities = 77/303 (25%), Positives = 141/303 (46%), Gaps = 60/303 (19%)

Query: 158  KYVEYTFTAIYTFESLVKILARGFCLHAFTFLRDPWNWLDFSVI------IMAYTTEFVD 211
            +Y +  FT ++  E L+K +A GF      +  + W WLDF ++      ++A T  F +
Sbjct: 853  EYADKMFTYVFVLEMLLKWVAYGFK----KYFTNAWCWLDFLIVDVSLVSLVANTLGFAE 908

Query: 212  LGNVSALRTFRVLRALKTISVISGLKTIVGALIQSVKKLADVMVLTVFCLSVFALIGLQL 271
            +G + +LRT R LR L+ +S   G++ +V AL+ ++  + +V+++ +    +F+++G+ L
Sbjct: 909  MGPIKSLRTLRALRPLRALSRFEGMRVVVNALVGAIPSIMNVLLVCLIFWLIFSIMGVNL 968

Query: 272  FMGNLRHKCVRNFTALNGTNGSVEADGLVWESLDLYLSDPENYLLKNGTSDVLLCGNSSD 331
            F G    +C+      N T G +                P NY + N  S    C + + 
Sbjct: 969  FAGKF-GRCI------NQTEGDL----------------PLNYTIVNNKSQ---CESLNL 1002

Query: 332  AGTCPEGYRCLKAGENPDHGYTSFDSFAWAFLALFRLMTQDCWERLYQQTLRSAG----- 386
             G   E Y   K   N       FD+    +LAL ++ T   W  +    + S G     
Sbjct: 1003 TG---ELYWT-KVKVN-------FDNVGAGYLALLQVATFKGWMDIMYAAVDSRGYEEQP 1051

Query: 387  ----KIYM-IFFMLVIFLGSFYLVNLILAVVAMAYEEQNQATIAE---TEEKEKRFQEAM 438
                 +YM I+F++ I  GSF+ +NL + V+   + +Q +    +     E++K++  AM
Sbjct: 1052 QWEYNLYMYIYFVIFIIFGSFFTLNLFIGVIIDNFNQQKKKIRGQDIFMTEEQKKYYNAM 1111

Query: 439  EML 441
            + L
Sbjct: 1112 KKL 1114


>gi119584944
          Length = 1440

 Score = 1254 bits (3244), Expect = 0.0,   Method: Compositional matrix adjust.
 Identities = 620/635 (97%), Positives = 625/635 (98%), Gaps = 4/635 (0%)

Query: 1   MANFLLPRGTSSFRRFTRESLAAIEKRMAEKQARGSTTLQESREGLPEEEAPRPQLDLQA 60
           MANFLLPRGTSSFRRFTRESLAAIEKRMAEKQARGSTTLQESREGLPEEEAPRPQLDLQA
Sbjct: 1   MANFLLPRGTSSFRRFTRESLAAIEKRMAEKQARGSTTLQESREGLPEEEAPRPQLDLQA 60

Query: 61  SKKLPDLYGNPPQELIGEPLEDLDPFYSTQKTFIVLNKGKTIFRFSATNALYVLSPFHPI 120
           SKKLPDLYGNPPQELIGEPLEDLDPFYSTQKTFIVLNKGKTIFRFSATNALYVLSPFHPI
Sbjct: 61  SKKLPDLYGNPPQELIGEPLEDLDPFYSTQKTFIVLNKGKTIFRFSATNALYVLSPFHPI 120

Query: 121 RRAAVKILV----HSLFNMLIMCTILTNCVFMAQHDPPPWTKYVEYTFTAIYTFESLVKI 176
           RRAAVKIL+     +LFNMLIMCTILTNCVFMAQHDPPPWTKYVEYTFTAIYTFESLVKI
Sbjct: 121 RRAAVKILLSLTPRTLFNMLIMCTILTNCVFMAQHDPPPWTKYVEYTFTAIYTFESLVKI 180

Query: 177 LARGFCLHAFTFLRDPWNWLDFSVIIMAYTTEFVDLGNVSALRTFRVLRALKTISVISGL 236
           LARGFCLHAFTFLRDPWNWLDFSVIIMAY +E + LGN+SALRTFRVLRALKTISVI GL
Sbjct: 181 LARGFCLHAFTFLRDPWNWLDFSVIIMAYVSENIKLGNLSALRTFRVLRALKTISVIPGL 240

Query: 237 KTIVGALIQSVKKLADVMVLTVFCLSVFALIGLQLFMGNLRHKCVRNFTALNGTNGSVEA 296
           KTIVGALIQSVKKLADVMVLTVFCLSVFALIGLQLFMGNLRHKCVRNFTALNGTNGSVEA
Sbjct: 241 KTIVGALIQSVKKLADVMVLTVFCLSVFALIGLQLFMGNLRHKCVRNFTALNGTNGSVEA 300

Query: 297 DGLVWESLDLYLSDPENYLLKNGTSDVLLCGNSSDAGTCPEGYRCLKAGENPDHGYTSFD 356
           DGLVWESLDLYLSDPENYLLKNGTSDVLLCGNSSDAGTCPEGYRCLKAGENPDHGYTSFD
Sbjct: 301 DGLVWESLDLYLSDPENYLLKNGTSDVLLCGNSSDAGTCPEGYRCLKAGENPDHGYTSFD 360

Query: 357 SFAWAFLALFRLMTQDCWERLYQQTLRSAGKIYMIFFMLVIFLGSFYLVNLILAVVAMAY 416
           SFAWAFLALFRLMTQDCWERLYQQTLRSAGKIYMIFFMLVIFLGSFYLVNLILAVVAMAY
Sbjct: 361 SFAWAFLALFRLMTQDCWERLYQQTLRSAGKIYMIFFMLVIFLGSFYLVNLILAVVAMAY 420

Query: 417 EEQNQATIAETEEKEKRFQEAMEMLKKEHEALTIRGVDTVSRSSLEMSPLAPVNSHERRS 476
           EEQNQATIAETEEKEKRFQEAMEMLKKEHEALTIRGVDTVSRSSLEMSPLAPVNSHERRS
Sbjct: 421 EEQNQATIAETEEKEKRFQEAMEMLKKEHEALTIRGVDTVSRSSLEMSPLAPVNSHERRS 480

Query: 477 KRRKRMSSGTEECGEDRLPKSDSEDGPRAMNHLSLTRGLSRTSMKPRSSRGSIFTFRRRD 536
           KRRKRMSSGTEECGEDRLPKSDSEDGPRAMNHLSLTRGLSRTSMKPRSSRGSIFTFRRRD
Sbjct: 481 KRRKRMSSGTEECGEDRLPKSDSEDGPRAMNHLSLTRGLSRTSMKPRSSRGSIFTFRRRD 540

Query: 537 LGSEADFADDENSTAGESESHHTSLLVPWPLRRTSAQGQPSPGTSAPGHALHGKKNSTVD 596
           LGSEADFADDENSTAGESESHHTSLLVPWPLRRTSAQGQPSPGTSAPGHALHGKKNSTVD
Sbjct: 541 LGSEADFADDENSTAGESESHHTSLLVPWPLRRTSAQGQPSPGTSAPGHALHGKKNSTVD 600

Query: 597 CNGVVSLLGAGDPEATSPGSHLLRPVMLEHPPDTT 631
           CNGVVSLLGAGDPEATSPGSHLLRPVMLEHPPDT 
Sbjct: 601 CNGVVSLLGAGDPEATSPGSHLLRPVMLEHPPDTV 635


 Score =  100 bits (249), Expect = 2e-18,   Method: Compositional matrix adjust.
 Identities = 77/303 (25%), Positives = 141/303 (46%), Gaps = 60/303 (19%)

Query: 158  KYVEYTFTAIYTFESLVKILARGFCLHAFTFLRDPWNWLDFSVI------IMAYTTEFVD 211
            +Y +  FT ++  E L+K +A GF      +  + W WLDF ++      ++A T  F +
Sbjct: 853  EYADKMFTYVFVLEMLLKWVAYGFK----KYFTNAWCWLDFLIVDVSLVSLVANTLGFAE 908

Query: 212  LGNVSALRTFRVLRALKTISVISGLKTIVGALIQSVKKLADVMVLTVFCLSVFALIGLQL 271
            +G + +LRT R LR L+ +S   G++ +V AL+ ++  + +V+++ +    +F+++G+ L
Sbjct: 909  MGPIKSLRTLRALRPLRALSRFEGMRVVVNALVGAIPSIMNVLLVCLIFWLIFSIMGVNL 968

Query: 272  FMGNLRHKCVRNFTALNGTNGSVEADGLVWESLDLYLSDPENYLLKNGTSDVLLCGNSSD 331
            F G    +C+      N T G +                P NY + N  S    C + + 
Sbjct: 969  FAGKF-GRCI------NQTEGDL----------------PLNYTIVNNKSQ---CESLNL 1002

Query: 332  AGTCPEGYRCLKAGENPDHGYTSFDSFAWAFLALFRLMTQDCWERLYQQTLRSAG----- 386
             G   E Y   K   N       FD+    +LAL ++ T   W  +    + S G     
Sbjct: 1003 TG---ELYWT-KVKVN-------FDNVGAGYLALLQVATFKGWMDIMYAAVDSRGYEEQP 1051

Query: 387  ----KIYM-IFFMLVIFLGSFYLVNLILAVVAMAYEEQNQATIAE---TEEKEKRFQEAM 438
                 +YM I+F++ I  GSF+ +NL + V+   + +Q +    +     E++K++  AM
Sbjct: 1052 QWEYNLYMYIYFVIFIIFGSFFTLNLFIGVIIDNFNQQKKKIRGQDIFMTEEQKKYYNAM 1111

Query: 439  EML 441
            + L
Sbjct: 1112 KKL 1114


>gi344288115
          Length = 1844

 Score = 1190 bits (3079), Expect = 0.0,   Method: Compositional matrix adjust.
 Identities = 570/634 (89%), Positives = 600/634 (94%)

Query: 1   MANFLLPRGTSSFRRFTRESLAAIEKRMAEKQARGSTTLQESREGLPEEEAPRPQLDLQA 60
           MA+FLL RGTSSFRRFTRESLAAIEKR+AEKQAR S   QESR+GLPEEEAP+PQLDLQA
Sbjct: 1   MADFLLRRGTSSFRRFTRESLAAIEKRLAEKQARSSAASQESRDGLPEEEAPQPQLDLQA 60

Query: 61  SKKLPDLYGNPPQELIGEPLEDLDPFYSTQKTFIVLNKGKTIFRFSATNALYVLSPFHPI 120
           SKKLPDLYGNPP+ELIG PLEDLDPFYSTQKTFIVLNK KTIFRFSAT+ALY+ SPFHP+
Sbjct: 61  SKKLPDLYGNPPRELIGVPLEDLDPFYSTQKTFIVLNKDKTIFRFSATDALYLFSPFHPV 120

Query: 121 RRAAVKILVHSLFNMLIMCTILTNCVFMAQHDPPPWTKYVEYTFTAIYTFESLVKILARG 180
           RRAAVKILVHSLFNMLIMCTILTNCVFMAQHDPPPWTKYVEYTFTA+YTFESLVKILARG
Sbjct: 121 RRAAVKILVHSLFNMLIMCTILTNCVFMAQHDPPPWTKYVEYTFTAVYTFESLVKILARG 180

Query: 181 FCLHAFTFLRDPWNWLDFSVIIMAYTTEFVDLGNVSALRTFRVLRALKTISVISGLKTIV 240
           FCLHAFTFLRDPWNWLDFSVI+MAYTTEFVDLGNVSALRTFRVLRALKTISVISGLKTIV
Sbjct: 181 FCLHAFTFLRDPWNWLDFSVIVMAYTTEFVDLGNVSALRTFRVLRALKTISVISGLKTIV 240

Query: 241 GALIQSVKKLADVMVLTVFCLSVFALIGLQLFMGNLRHKCVRNFTALNGTNGSVEADGLV 300
           GALIQSVKKLADVMVLTVFCLSVFALIGLQLFMGNLRHKCVRNFT LNGTNGSVEADG V
Sbjct: 241 GALIQSVKKLADVMVLTVFCLSVFALIGLQLFMGNLRHKCVRNFTVLNGTNGSVEADGQV 300

Query: 301 WESLDLYLSDPENYLLKNGTSDVLLCGNSSDAGTCPEGYRCLKAGENPDHGYTSFDSFAW 360
           W+SLD+YL+  +NYLLKNGTSDVLLCGNSSDAG CPEGYRCLKAG+NPDHGYTSFDSFAW
Sbjct: 301 WDSLDMYLNHEDNYLLKNGTSDVLLCGNSSDAGACPEGYRCLKAGQNPDHGYTSFDSFAW 360

Query: 361 AFLALFRLMTQDCWERLYQQTLRSAGKIYMIFFMLVIFLGSFYLVNLILAVVAMAYEEQN 420
           AFLALFRLMTQDCWERLYQQTLRSAGKIYMIFFMLVIFLGSFYLVNLILAVVAMAYEEQN
Sbjct: 361 AFLALFRLMTQDCWERLYQQTLRSAGKIYMIFFMLVIFLGSFYLVNLILAVVAMAYEEQN 420

Query: 421 QATIAETEEKEKRFQEAMEMLKKEHEALTIRGVDTVSRSSLEMSPLAPVNSHERRSKRRK 480
           QATIAET+EKEKRFQEA+EMLKKEHEAL IRGVDTVSRSSLEMSPLA V +H+RRSKR+K
Sbjct: 421 QATIAETQEKEKRFQEALEMLKKEHEALAIRGVDTVSRSSLEMSPLALVTAHDRRSKRKK 480

Query: 481 RMSSGTEECGEDRLPKSDSEDGPRAMNHLSLTRGLSRTSMKPRSSRGSIFTFRRRDLGSE 540
           RMSSGTEECG+DR PKSDSEDGPR +N LS+T GLS TSMKPRSS GSIFTFRRRDLGSE
Sbjct: 481 RMSSGTEECGDDRFPKSDSEDGPRVLNRLSITPGLSGTSMKPRSSHGSIFTFRRRDLGSE 540

Query: 541 ADFADDENSTAGESESHHTSLLVPWPLRRTSAQGQPSPGTSAPGHALHGKKNSTVDCNGV 600
            DFADDENSTAGESESH TSLLVPW LRR S QGQP PGT APGH L+GK++STVDCNGV
Sbjct: 541 TDFADDENSTAGESESHRTSLLVPWSLRRPSTQGQPGPGTPAPGHILNGKRDSTVDCNGV 600

Query: 601 VSLLGAGDPEATSPGSHLLRPVMLEHPPDTTTPS 634
           VSLLGAG+PEATSPGS LL P+MLE PPDT +P+
Sbjct: 601 VSLLGAGEPEATSPGSRLLHPMMLERPPDTVSPT 634


 Score =  106 bits (264), Expect = 4e-20,   Method: Compositional matrix adjust.
 Identities = 90/350 (25%), Positives = 159/350 (45%), Gaps = 70/350 (20%)

Query: 120  IRRAAVKILVHSLFNMLIMCTILTNCVFMAQHDP--------PPWTKYVEYTFTAIYTFE 171
            +R+   +I+ HS F   I+  IL +   +A  D             +Y +  FT ++  E
Sbjct: 1021 LRKTCYRIVEHSWFETFIIFMILLSSGALAFEDIYLEERRTIKVLLEYADKMFTYVFVLE 1080

Query: 172  SLVKILARGFCLHAFTFLRDPWNWLDFSVI------IMAYTTEFVDLGNVSALRTFRVLR 225
             L+K +A GF      +  + W WLDF ++      ++A T  F ++G + +LRT R LR
Sbjct: 1081 MLLKWVAYGFK----KYFTNAWCWLDFLIVDVSLISLVANTLGFAEMGPIKSLRTLRALR 1136

Query: 226  ALKTISVISGLKTIVGALIQSVKKLADVMVLTVFCLSVFALIGLQLFMGNLRHKCVRNFT 285
             L+ +S   G++ +V AL+ ++  + +V+++ +    +F+++G+ LF G    KC+    
Sbjct: 1137 PLRALSRFEGMRVVVNALVGAIPSIMNVLLVCLIFWLIFSIMGVNLFAGKF-GKCI---- 1191

Query: 286  ALNGTNGSVEADGLVWESLDLYLSDPENYLLKNGTSDVLLCGNSSDAGTCPEGYRCLKAG 345
              N T G +                P NY + N  S+   C   +  G   E Y   K  
Sbjct: 1192 --NQTEGDL----------------PLNYTVVNNKSE---CEAFNVTG---ELYWT-KVK 1226

Query: 346  ENPDHGYTSFDSFAWAFLALFRLMTQDCWERLYQQTLRSAG---------KIYM-IFFML 395
             N       FD+    +LAL ++ T   W  +    + S G          +YM ++F++
Sbjct: 1227 VN-------FDNVGAGYLALLQVATFKGWMDIMYAAVDSRGYEEQPQWEYNLYMYVYFVI 1279

Query: 396  VIFLGSFYLVNLILAVVAMAYEEQNQA----TIAETEEKEKRFQEAMEML 441
             I  GSF+ +NL + V+   + +Q +      I  TEE +K++  AM+ L
Sbjct: 1280 FIIFGSFFTLNLFIGVIIDNFNQQKKKLGGQDIFMTEE-QKKYYNAMKKL 1328


>gi332216357
          Length = 2283

 Score = 1143 bits (2956), Expect = 0.0,   Method: Compositional matrix adjust.
 Identities = 571/610 (93%), Positives = 584/610 (95%), Gaps = 10/610 (1%)

Query: 91  KTFIVLNKGKTIFRFSATNALYVLSPFHPIRRAAVKILVHSLFNMLIMCTILTNCVFMAQ 150
           +TFIVLNKGKTIFRFSATNALYVLSPFHPIRRAAVKILVHSLF+MLIMCTILTNCVFMAQ
Sbjct: 340 ETFIVLNKGKTIFRFSATNALYVLSPFHPIRRAAVKILVHSLFSMLIMCTILTNCVFMAQ 399

Query: 151 HDPPPWTKYVEYTFTAIYTFESLVKILARGFCLHAFTFLRDPWNWLDFSVIIMAYTTEFV 210
           HDPPPWTKY   TFTAIYTFESLVKILARGFCLHAFTFLRDPWNWLDFSVIIMAY +E +
Sbjct: 400 HDPPPWTKY---TFTAIYTFESLVKILARGFCLHAFTFLRDPWNWLDFSVIIMAYVSENI 456

Query: 211 DLGNVSALRTFRVLRALKTISVISGLKTIVGALIQSVKKLADVMVLTVFCLSVFALIGLQ 270
            LGN+SALRTFRVLRALKTISVI GLKTIVGALIQSVKKLADVMVLTVFCLSVFALIGLQ
Sbjct: 457 KLGNLSALRTFRVLRALKTISVIPGLKTIVGALIQSVKKLADVMVLTVFCLSVFALIGLQ 516

Query: 271 LFMGNLRHKCVRNFTALNGTNGSVEADGLVWESLDLYLSDPENYLLKNGTSDVLLCGNSS 330
           LFMGNLRHKCVRNFTALNGTNGS        +  D+ L+  ENYLLKNGTSDVLLCGNSS
Sbjct: 517 LFMGNLRHKCVRNFTALNGTNGSSAP-----QQHDVSLT--ENYLLKNGTSDVLLCGNSS 569

Query: 331 DAGTCPEGYRCLKAGENPDHGYTSFDSFAWAFLALFRLMTQDCWERLYQQTLRSAGKIYM 390
           DAGTCPEGYRCLKAGENPDHGYTSFDSFAWAFLALFRLMTQDCWERLYQQTLRSAGKIYM
Sbjct: 570 DAGTCPEGYRCLKAGENPDHGYTSFDSFAWAFLALFRLMTQDCWERLYQQTLRSAGKIYM 629

Query: 391 IFFMLVIFLGSFYLVNLILAVVAMAYEEQNQATIAETEEKEKRFQEAMEMLKKEHEALTI 450
           IFFMLVIFLGSFYLVNLILAVVAMAYEEQNQATIAET+EKEKRFQEAMEMLKKEHEALTI
Sbjct: 630 IFFMLVIFLGSFYLVNLILAVVAMAYEEQNQATIAETQEKEKRFQEAMEMLKKEHEALTI 689

Query: 451 RGVDTVSRSSLEMSPLAPVNSHERRSKRRKRMSSGTEECGEDRLPKSDSEDGPRAMNHLS 510
           RGVDT+S SSLEMSPLA VNSHERRSKRRKRMSSGTEECGEDRLPKSDSEDGPRAMNHLS
Sbjct: 690 RGVDTMSHSSLEMSPLASVNSHERRSKRRKRMSSGTEECGEDRLPKSDSEDGPRAMNHLS 749

Query: 511 LTRGLSRTSMKPRSSRGSIFTFRRRDLGSEADFADDENSTAGESESHHTSLLVPWPLRRT 570
           LT  LSRTSMKPRSSRGSIFTFRRRDLGSEADFADDENSTAGESESH TSLLVPWPLRRT
Sbjct: 750 LTHSLSRTSMKPRSSRGSIFTFRRRDLGSEADFADDENSTAGESESHRTSLLVPWPLRRT 809

Query: 571 SAQGQPSPGTSAPGHALHGKKNSTVDCNGVVSLLGAGDPEATSPGSHLLRPVMLEHPPDT 630
           SAQGQPSPGTSAPGHAL+GKKNSTVDCNGVVSLLGAG+PEATSPGSHLLRPVMLEHPPDT
Sbjct: 810 SAQGQPSPGTSAPGHALNGKKNSTVDCNGVVSLLGAGNPEATSPGSHLLRPVMLEHPPDT 869

Query: 631 TTPSEEPGGPQMLTSQAPCVDGFEEPGARQRALSAVSVLTSALEELEESRHKCPPCWNRL 690
           TTPSEEPGGPQM+TSQAPCVDGFEEPGARQRALSAVSVLTSALEELEESR KCPPCWNRL
Sbjct: 870 TTPSEEPGGPQMVTSQAPCVDGFEEPGARQRALSAVSVLTSALEELEESRRKCPPCWNRL 929

Query: 691 AQRYLIWECC 700
           AQRYLIWECC
Sbjct: 930 AQRYLIWECC 939


 Score =  105 bits (261), Expect = 9e-20,   Method: Compositional matrix adjust.
 Identities = 87/349 (24%), Positives = 157/349 (44%), Gaps = 68/349 (19%)

Query: 120  IRRAAVKILVHSLFNMLIMCTILTNCVFMAQHDP--------PPWTKYVEYTFTAIYTFE 171
            +R+    I+ HS F   I+  IL +   +A  D             +Y +  FT ++  E
Sbjct: 1432 LRKTCYHIVEHSWFETFIIFMILLSSGALAFEDIYLEERKTIKVVLEYADKMFTYVFVLE 1491

Query: 172  SLVKILARGFCLHAFTFLRDPWNWLDFSVI------IMAYTTEFVDLGNVSALRTFRVLR 225
             L+K +A GF      +  + W WLDF ++      ++A T  F ++G + +LRT R LR
Sbjct: 1492 MLLKWVAYGFK----KYFTNAWCWLDFLIVDVSLVSLVANTLGFAEMGPIKSLRTLRALR 1547

Query: 226  ALKTISVISGLKTIVGALIQSVKKLADVMVLTVFCLSVFALIGLQLFMGNLRHKCVRNFT 285
             L+ +S   G++ +V AL+ ++  + +V+++ +    +F+++G+ LF G    +C+    
Sbjct: 1548 PLRALSRFEGMRVVVNALVGAIPSIMNVLLVCLIFWLIFSIMGVNLFAGKF-GRCI---- 1602

Query: 286  ALNGTNGSVEADGLVWESLDLYLSDPENYLLKNGTSDVLLCGNSSDAGTCPEGYRCLKAG 345
              N T G +                P NY + N  S    C + +  G   E Y   K  
Sbjct: 1603 --NQTEGDL----------------PLNYTIVNNKSQ---CESLNMTG---ELYWT-KVK 1637

Query: 346  ENPDHGYTSFDSFAWAFLALFRLMTQDCWERLYQQTLRSAG---------KIYM-IFFML 395
             N       FD+    +LAL ++ T   W  +    + S G          +YM I+F++
Sbjct: 1638 VN-------FDNVGAGYLALLQVATFKGWMDIMYAAVDSRGYEEQPQWEYNLYMYIYFVI 1690

Query: 396  VIFLGSFYLVNLILAVVAMAYEEQNQATIAE---TEEKEKRFQEAMEML 441
             I  GSF+ +NL + V+   + +Q +    +     E++K++  AM+ L
Sbjct: 1691 FIIFGSFFTLNLFIGVIIDNFNQQKKKLGGQDIFMTEEQKKYYNAMKKL 1739


 Score = 63.9 bits (154), Expect = 2e-07,   Method: Compositional matrix adjust.
 Identities = 48/184 (26%), Positives = 88/184 (47%), Gaps = 20/184 (10%)

Query: 104  RFSATNALYVLSPFHPIRRAAVKILVHSLF-NMLIMCTILTNCVFMAQHDPPPWTKYVEY 162
            R +    ++   P     +  V+++V   F ++ I   I+ N +FMA       +++ E 
Sbjct: 928  RLAQRYLIWECCPLWTSIKQGVRLVVMDPFADLTITMCIVLNTLFMALEHYNMTSEFEEM 987

Query: 163  ------TFTAIYTFESLVKILARGFCLHAFTFLRDPWNWLDFSVIIMAYTTEFVDLG--- 213
                   FT I+T E   KI+A    L  + + +  WN  D  ++I++     ++LG   
Sbjct: 988  LQVGNLVFTGIFTAEMTFKIIA----LDPYYYFQQGWNIFDSIIVILS----LMELGLSR 1039

Query: 214  --NVSALRTFRVLRALKTISVISGLKTIVGALIQSVKKLADVMVLTVFCLSVFALIGLQL 271
              N+S LR+FR+LR  K       L T++  +  SV  L ++ ++    + +FA++G+QL
Sbjct: 1040 MSNLSVLRSFRLLRVFKLAKSWPTLNTLIKIIGNSVGALGNLTLVLAIIVFIFAVVGMQL 1099

Query: 272  FMGN 275
            F  N
Sbjct: 1100 FGKN 1103


>gi350536969
          Length = 1840

 Score = 1139 bits (2945), Expect = 0.0,   Method: Compositional matrix adjust.
 Identities = 578/731 (79%), Positives = 619/731 (84%), Gaps = 38/731 (5%)

Query: 1   MANFLLPRGTSSFRRFTRESLAAIEKRMAEKQARGSTTLQESREGLPEEEAPRPQLDLQA 60
           MANFLLPRG +SFRRFTRESLAAIEK++AEKQAR  T  Q+SR+   EEE PRPQLDLQA
Sbjct: 1   MANFLLPRGATSFRRFTRESLAAIEKQIAEKQARSVT--QDSRDTPLEEEKPRPQLDLQA 58

Query: 61  SKKLPDLYGNPPQELIGEPLEDLDPFYSTQKTFIVLNKGKTIFRFSATNALYVLSPFHPI 120
           SKKLPDLYGNPP++LIGEPLEDLDPFYSTQKTFIVLNKGKTIFRFSATNALY+LSPFHPI
Sbjct: 59  SKKLPDLYGNPPRDLIGEPLEDLDPFYSTQKTFIVLNKGKTIFRFSATNALYILSPFHPI 118

Query: 121 RRAAVKILVHSL-FNMLIMCTILTNCVFMAQHDPPPWTKYVEYTFTAIYTFESLVKILAR 179
           RRAAVKILVHS  F+M IMCTILTNCVFMAQH+PP WTKYVEYTFTAIYTFESLVKILAR
Sbjct: 119 RRAAVKILVHSYPFHMFIMCTILTNCVFMAQHEPPGWTKYVEYTFTAIYTFESLVKILAR 178

Query: 180 GFCLHAFTFLRDPWNWLDFSVIIMAYTTEFVDLGNVSALRTFRVLRALKTISVISGLKTI 239
           GFCL+AFTFLRDPWNWLDFSVI+MAYTTEFVDLGNVSALRTFRVLRALKTISVISGLKTI
Sbjct: 179 GFCLNAFTFLRDPWNWLDFSVIVMAYTTEFVDLGNVSALRTFRVLRALKTISVISGLKTI 238

Query: 240 VGALIQSVKKLADVMVLTVFCLSVFALIGLQLFMGNLRHKCVRNFTALNGTNGSVEADGL 299
           VGALIQSVKKLADVMVLTVFCLSVFALIGLQLFMGNLR+KCVRNFT +NGTNG+V +D  
Sbjct: 239 VGALIQSVKKLADVMVLTVFCLSVFALIGLQLFMGNLRNKCVRNFTIVNGTNGTVVSDDK 298

Query: 300 VWESLDLYLSDPENYLLKNGTSDVLLCGNSSDAGTCPEGYRCLKAGENPDHGYTSFDSFA 359
           +WES++ Y+S PENYLLKNGTSDVLLCGNS+DAG+CPEGY CLKAGENPDHGYTSFDSF 
Sbjct: 299 IWESVETYISSPENYLLKNGTSDVLLCGNSTDAGSCPEGYLCLKAGENPDHGYTSFDSFG 358

Query: 360 WAFLALFRLMTQDCWERLYQQTLRSAGKIYMIFFMLVIFLGSFYLVNLILAVVAMAYEEQ 419
           WAFLALFRLMTQDCWERLYQQTLRSAGKIYMIFFMLVIFLGSFYLVNLILAVVAMAYEEQ
Sbjct: 359 WAFLALFRLMTQDCWERLYQQTLRSAGKIYMIFFMLVIFLGSFYLVNLILAVVAMAYEEQ 418

Query: 420 NQATIAETEEKEKRFQEAMEMLKKEHEALTIRGVDTVSRSSLEMSPLAPVNSHERRSKRR 479
           NQATIAETEEKEKRFQEAMEMLKKEHEALT RG+DTVSRSS EMSPLAP  + +RRS+RR
Sbjct: 419 NQATIAETEEKEKRFQEAMEMLKKEHEALTARGMDTVSRSSFEMSPLAPKTAPDRRSRRR 478

Query: 480 KRMSSGTEECGEDRLPKSDSEDGPR--------------------------AMNHLSLTR 513
           KR SSGT+E GEDR PKSDS+DGPR                           +NH  L  
Sbjct: 479 KRQSSGTDEGGEDRFPKSDSDDGPRRTRSGAGLAEARTQPPPPSLPPQALLGVNHAPL-- 536

Query: 514 GLSRTSMKPRSSRGSIFTFRRRDLGSEADFADDENSTAGESESHHTSLLVPWPLRRTSAQ 573
              R+S+K RSS GS+FTFRRRDLGSE DFADDE ST GESESH  SLLVPWP RR S Q
Sbjct: 537 ---RSSLKRRSSHGSVFTFRRRDLGSETDFADDEISTPGESESHRASLLVPWPARRPSGQ 593

Query: 574 GQPSPGTSAPGHALH-GKKNSTVDCNGVVSLLGAGDPEATSPGSHLLRPVMLEH---PPD 629
            QPSPG       LH GK+NS VDCNGVVSLL +  PEA SPG  LL  V+LE    PPD
Sbjct: 594 SQPSPGVPGVPSLLHNGKRNSAVDCNGVVSLLASRVPEAASPGGSLLSSVILEKPRPPPD 653

Query: 630 TTTPSEEPGGPQMLTSQAPCVDGFEEPGARQRALSAVSVLTSALEELEESRHKCPPCWNR 689
           TT+ SEE    Q+L  Q   ++ FEEP  RQRALSAVSV+TSALEELEES  KCPPCW+R
Sbjct: 654 TTSVSEEVSKKQLLMPQRLSLEYFEEPHERQRALSAVSVITSALEELEESHRKCPPCWHR 713

Query: 690 LAQRYLIWECC 700
            AQ YLIWECC
Sbjct: 714 FAQNYLIWECC 724


 Score = 79.7 bits (195), Expect = 4e-12,   Method: Compositional matrix adjust.
 Identities = 59/254 (23%), Positives = 117/254 (46%), Gaps = 49/254 (19%)

Query: 200  VIIMAYTTEFVDLGNVSALRTFRVLRALKTISVISGLKTIVGALIQSVKKLADVMVLTVF 259
            + ++A T  F ++G + +LRT R LR L+ +S   G++ +V AL+ ++  + +V+++ + 
Sbjct: 1131 ISLVANTLGFAEMGPIKSLRTLRALRPLRALSRFEGMRVVVNALVGAIPSIMNVLLVCLI 1190

Query: 260  CLSVFALIGLQLFMGNLRHKCVRNFTALNGTNGSVEADGLVWESLDLYLSDPENYLLKNG 319
               +F+++G+ LF G    +C+      N T G +                P NY   N 
Sbjct: 1191 FWLIFSIMGVNLFAGKF-GRCI------NQTEGDL----------------PLNYTFVNN 1227

Query: 320  TSDVLLCGNSSDAGTCPEGYRCLKAGENPDHGYTSFDSFAWAFLALFRLMTQDCWERLYQ 379
             S+  L   + +          +K   N       FD+    +LAL ++ T   W  +  
Sbjct: 1228 KSECELYNITGE-------LYWIKVKVN-------FDNVGAGYLALLQVATFKGWMDIMY 1273

Query: 380  QTLRSAGK--------IYM-IFFMLVIFLGSFYLVNLILAVVAMAYEEQNQATIAE---T 427
              + S G+        +YM ++F++ I  GSF+ +NL + V+   + +Q +    +    
Sbjct: 1274 AAVDSRGEEQPQWEYNLYMYLYFVIFIIFGSFFTLNLFIGVIIDNFNQQKKKIRGQDIFM 1333

Query: 428  EEKEKRFQEAMEML 441
             E++K++  AM+ L
Sbjct: 1334 TEEQKKYYNAMKKL 1347


 Score = 69.7 bits (169), Expect = 5e-09,   Method: Compositional matrix adjust.
 Identities = 54/191 (28%), Positives = 92/191 (48%), Gaps = 16/191 (8%)

Query: 104 RFSATNALYVLSPFHPIRRAAVKILVHSLF-NMLIMCTILTNCVFMA-QH-----DPPPW 156
           RF+    ++   P     +  VK +V   F ++ I   I+ N +FMA +H     D    
Sbjct: 713 RFAQNYLIWECCPLWLSVKQRVKFVVMDPFTDLTITICIVLNTLFMALEHYNMTPDFEDM 772

Query: 157 TKYVEYTFTAIYTFESLVKILARGFCLHAFTFLRDPWNWLDFSVIIMAYT-TEFVDLGNV 215
            +     FT I+T E   KI+A    L  + + +  WN  D  ++I++        +GN+
Sbjct: 773 LQVGNLVFTGIFTGEMTFKIIA----LEPYYYFQQGWNIFDSIIVILSLMELGLSRMGNL 828

Query: 216 SALRTFRVLRALKTISVISGLKTIVGALIQSVKKLADVMVLTVFCLSVFALIGLQLFMGN 275
           S LR+FR+LR  K       L T++  +  SV  L ++ ++    + +FA++G+QLF  N
Sbjct: 829 SVLRSFRLLRVFKLAKSWPTLNTLIKIIGNSVGALGNLTLVLAIIVFIFAVVGMQLFGKN 888

Query: 276 ---LRHKCVRN 283
              LRH C+ +
Sbjct: 889 YSELRH-CISD 898


>gi355559772
          Length = 1810

 Score = 1138 bits (2944), Expect = 0.0,   Method: Compositional matrix adjust.
 Identities = 554/566 (97%), Positives = 559/566 (98%)

Query: 135 MLIMCTILTNCVFMAQHDPPPWTKYVEYTFTAIYTFESLVKILARGFCLHAFTFLRDPWN 194
           MLIMCTILTNCVFMAQHDPPPWTKYVEYTFTAIYTFESLVKILARGFCLHAFTFLRDPWN
Sbjct: 1   MLIMCTILTNCVFMAQHDPPPWTKYVEYTFTAIYTFESLVKILARGFCLHAFTFLRDPWN 60

Query: 195 WLDFSVIIMAYTTEFVDLGNVSALRTFRVLRALKTISVISGLKTIVGALIQSVKKLADVM 254
           WLDFSVI+MAYTTEFVDLGNVSALRTFRVLRALKTISVISGLKTIVGALIQSVKKLADVM
Sbjct: 61  WLDFSVIVMAYTTEFVDLGNVSALRTFRVLRALKTISVISGLKTIVGALIQSVKKLADVM 120

Query: 255 VLTVFCLSVFALIGLQLFMGNLRHKCVRNFTALNGTNGSVEADGLVWESLDLYLSDPENY 314
           VLTVFCLSVFALIGLQLFMGNLRHKCVRNFTALNGTNGSVEADGLVWESLDLYLSDPENY
Sbjct: 121 VLTVFCLSVFALIGLQLFMGNLRHKCVRNFTALNGTNGSVEADGLVWESLDLYLSDPENY 180

Query: 315 LLKNGTSDVLLCGNSSDAGTCPEGYRCLKAGENPDHGYTSFDSFAWAFLALFRLMTQDCW 374
           LLKNGTSDVLLCGNSSDAGTCPEGYRCLKAGENPDHGYTSFDSFAWAFLALFRLMTQDCW
Sbjct: 181 LLKNGTSDVLLCGNSSDAGTCPEGYRCLKAGENPDHGYTSFDSFAWAFLALFRLMTQDCW 240

Query: 375 ERLYQQTLRSAGKIYMIFFMLVIFLGSFYLVNLILAVVAMAYEEQNQATIAETEEKEKRF 434
           ERLYQQTLRSAGKIYMIFFMLVIFLGSFYLVNLILAVVAMAYEEQNQATIAETEEKEKRF
Sbjct: 241 ERLYQQTLRSAGKIYMIFFMLVIFLGSFYLVNLILAVVAMAYEEQNQATIAETEEKEKRF 300

Query: 435 QEAMEMLKKEHEALTIRGVDTVSRSSLEMSPLAPVNSHERRSKRRKRMSSGTEECGEDRL 494
           QEAMEMLKKEHEALTIRGVDTVSRSSLEMSPLAPVNSHERRSKRRKRMSSGTEECGEDRL
Sbjct: 301 QEAMEMLKKEHEALTIRGVDTVSRSSLEMSPLAPVNSHERRSKRRKRMSSGTEECGEDRL 360

Query: 495 PKSDSEDGPRAMNHLSLTRGLSRTSMKPRSSRGSIFTFRRRDLGSEADFADDENSTAGES 554
           PKSDSEDGPRAMNHLSLT GLSRTS+KPRSSRGSIFTFRRRDLGSE DFADDENSTAG+S
Sbjct: 361 PKSDSEDGPRAMNHLSLTHGLSRTSVKPRSSRGSIFTFRRRDLGSETDFADDENSTAGDS 420

Query: 555 ESHHTSLLVPWPLRRTSAQGQPSPGTSAPGHALHGKKNSTVDCNGVVSLLGAGDPEATSP 614
           ESHHTSLLVPWPLRRTSAQGQPSPGTS PGHAL+GKKNSTVDCNGVVSLLGAGDPEATSP
Sbjct: 421 ESHHTSLLVPWPLRRTSAQGQPSPGTSTPGHALNGKKNSTVDCNGVVSLLGAGDPEATSP 480

Query: 615 GSHLLRPVMLEHPPDTTTPSEEPGGPQMLTSQAPCVDGFEEPGARQRALSAVSVLTSALE 674
           GSH LRPVMLEHPPDTTTPSEEPGGPQMLT Q PC+DGFEEPGARQRALSAVSVLTSALE
Sbjct: 481 GSHHLRPVMLEHPPDTTTPSEEPGGPQMLTPQVPCIDGFEEPGARQRALSAVSVLTSALE 540

Query: 675 ELEESRHKCPPCWNRLAQRYLIWECC 700
           ELEESR KCPPCWNRLAQRYLIWECC
Sbjct: 541 ELEESRRKCPPCWNRLAQRYLIWECC 566


 Score =  100 bits (249), Expect = 2e-18,   Method: Compositional matrix adjust.
 Identities = 84/340 (24%), Positives = 155/340 (45%), Gaps = 68/340 (20%)

Query: 120  IRRAAVKILVHSLFNMLIMCTILTNCVFMAQHDP--------PPWTKYVEYTFTAIYTFE 171
            +R+    I+ HS F   I+  IL +   +A  D             +Y +  FT ++  E
Sbjct: 1006 LRKTCYHIVEHSWFETFIIFMILLSSGALAFEDIYLEERKTIKVLLEYADKMFTYVFVLE 1065

Query: 172  SLVKILARGFCLHAFTFLRDPWNWLDFSVI------IMAYTTEFVDLGNVSALRTFRVLR 225
             L+K +A GF      +  + W WLDF ++      ++A T  F ++G + +LRT R LR
Sbjct: 1066 MLLKWVAYGFK----KYFTNAWCWLDFLIVDVSLVSLVANTLGFAEMGPIKSLRTLRALR 1121

Query: 226  ALKTISVISGLKTIVGALIQSVKKLADVMVLTVFCLSVFALIGLQLFMGNLRHKCVRNFT 285
             L+ +S   G++ +V AL+ ++  + +V+++ +    +F+++G+ LF G    +C+    
Sbjct: 1122 PLRALSRFEGMRVVVNALVGAIPSIMNVLLVCLIFWLIFSIMGVNLFAGKF-GRCI---- 1176

Query: 286  ALNGTNGSVEADGLVWESLDLYLSDPENYLLKNGTSDVLLCGNSSDAGTCPEGYRCLKAG 345
              N T G +                P NY + N  S    C + +  G   E Y   K  
Sbjct: 1177 --NQTEGDL----------------PLNYTIVNNKSQ---CESLNMTG---ELYWT-KVK 1211

Query: 346  ENPDHGYTSFDSFAWAFLALFRLMTQDCWERLYQQTLRSAGKIYM-IFFMLVIFLGSFYL 404
             N       FD+    +LAL          ++Y++  +    +YM I+F++ I  GSF+ 
Sbjct: 1212 VN-------FDNVGAGYLALL---------QVYEEQPQWEYNLYMYIYFVIFIIFGSFFT 1255

Query: 405  VNLILAVVAMAYEEQNQATIAE---TEEKEKRFQEAMEML 441
            +NL + V+   + +Q +    +     E++K++  AM+ L
Sbjct: 1256 LNLFIGVIIDNFNQQKKKIWGQDIFMTEEQKKYYNAMKKL 1295


 Score = 63.5 bits (153), Expect = 3e-07,   Method: Compositional matrix adjust.
 Identities = 47/166 (28%), Positives = 83/166 (50%), Gaps = 20/166 (12%)

Query: 122 RAAVKILVHSLF-NMLIMCTILTNCVFMAQHDPPPWTKYVEY------TFTAIYTFESLV 174
           +  VK++V   F ++ I   I+ N +FMA       +++ E        FT I+T E   
Sbjct: 573 KQGVKLVVMDPFADLTITMCIVLNTLFMALEHYNMTSEFEEMLQVGNLVFTGIFTAEMTF 632

Query: 175 KILARGFCLHAFTFLRDPWNWLDFSVIIMAYTTEFVDLG-----NVSALRTFRVLRALKT 229
           KI+A    L  + + +  WN  D  ++I++     ++LG     N+S LR+FR+LR  K 
Sbjct: 633 KIIA----LDPYYYFQQGWNIFDSIIVILS----LMELGLSRMSNLSVLRSFRLLRVFKL 684

Query: 230 ISVISGLKTIVGALIQSVKKLADVMVLTVFCLSVFALIGLQLFMGN 275
                 L T++  +  SV  L ++ ++    + +FA++G+QLF  N
Sbjct: 685 AKSWPTLNTLIKIIGNSVGALGNLTLVLAIIVFIFAVVGMQLFGKN 730


>gi326921486
          Length = 1959

 Score = 1002 bits (2591), Expect = 0.0,   Method: Compositional matrix adjust.
 Identities = 509/711 (71%), Positives = 582/711 (81%), Gaps = 13/711 (1%)

Query: 1   MANFLLPRGTSSFRRFTRESLAAIEKRMAEKQARGSTTLQESREGLPEEEAPRPQLDLQA 60
           MA+FLLP GT+SF RFT ESLAAIEKR+AEK AR +   QE RE L EEE P+PQ DLQA
Sbjct: 1   MADFLLPPGTNSFHRFTPESLAAIEKRIAEKLARNAK--QEYREQLGEEEKPQPQFDLQA 58

Query: 61  SKKLPDLYGNPPQELIGEPLEDLDPFYSTQKTFIVLNKGKTIFRFSATNALYVLSPFHPI 120
            KKLPD+YG  P ELIGEPLED+DPFY+ +KTF+VLNKGKTIFRFSAT ALY+LSPFHP+
Sbjct: 59  CKKLPDIYGTVPPELIGEPLEDIDPFYNDRKTFVVLNKGKTIFRFSATPALYILSPFHPV 118

Query: 121 RRAAVKILVHSLFNMLIMCTILTNCVFMAQHDPPPWTKYVEYTFTAIYTFESLVKILARG 180
           RRAA+KILVHSLF+M IMCTILTNCVFMAQ + P W KYVEYTFT IYTFESL+KILARG
Sbjct: 119 RRAAIKILVHSLFSMFIMCTILTNCVFMAQSETPSWNKYVEYTFTGIYTFESLIKILARG 178

Query: 181 FCLHAFTFLRDPWNWLDFSVIIMAYTTEFVDLGNVSALRTFRVLRALKTISVISGLKTIV 240
           FC+  FTFLRDPWNWLDFSVI+MAY TEFVDLGNVSALRTFRVLRALKTISVISGLKTIV
Sbjct: 179 FCMTEFTFLRDPWNWLDFSVIVMAYITEFVDLGNVSALRTFRVLRALKTISVISGLKTIV 238

Query: 241 GALIQSVKKLADVMVLTVFCLSVFALIGLQLFMGNLRHKCVRNFTALNGTNGSVEADGLV 300
           GALIQSVKKLADVM+LTVFCLSVFALIGLQLFMGNLRHKCVR++T  N TNG++  DG  
Sbjct: 239 GALIQSVKKLADVMILTVFCLSVFALIGLQLFMGNLRHKCVRDYTQFNFTNGTLYLDGRT 298

Query: 301 WESLDLYLSDPENYLLKNGTSDVLLCGNSSDAGTCPEGYRCLKAGENPDHGYTSFDSFAW 360
           W + + +L+DP NY +KNGT DVLLCGNS+DAGTCPEGY CLKAGENPDHGYTSFD+F W
Sbjct: 299 WNNSEEFLNDPVNYFIKNGTEDVLLCGNSTDAGTCPEGYICLKAGENPDHGYTSFDTFGW 358

Query: 361 AFLALFRLMTQDCWERLYQQTLRSAGKIYMIFFMLVIFLGSFYLVNLILAVVAMAYEEQN 420
           AFL+LFRLMTQD WERLYQQTLRSAGKIYM+FFMLVIFLGSFYLVNLILAVVAMAYEEQN
Sbjct: 359 AFLSLFRLMTQDYWERLYQQTLRSAGKIYMLFFMLVIFLGSFYLVNLILAVVAMAYEEQN 418

Query: 421 QATIAETEEKEKRFQEAMEMLKKEHEALTIRGVDTVSRSSLEMSPLAPVNSHERRSKRRK 480
           QATIAETEEKE++F+EAMEMLKKE EAL  +G+D++S SSLEMSPLA  N+ ERR++R+K
Sbjct: 419 QATIAETEEKERKFREAMEMLKKEQEALAAKGIDSMSLSSLEMSPLASKNAKERRNRRKK 478

Query: 481 RMSSGTEECGED-RLPKSDSEDGPRAMNHLSLTRGLSRTSMKPRSSRGSIFTFRR--RDL 537
           + S G EE GED R  KS+ +D  R M  L ++ G S   +K R+S GSIF+FR   RD 
Sbjct: 479 KKSLGAEEYGEDQRNSKSEYDDSQRRMTLLGISYGPSANLVKRRTSHGSIFSFRLRGRDT 538

Query: 538 GSEADFADDENSTAGESESHHTSLLVPWPLRRTSAQGQPSPGT--SAPGHALHGKKNSTV 595
           GSE DFADDE STAGE+ESH  SLL+P   RR S Q Q S  +  + P +   GK+NS+V
Sbjct: 539 GSETDFADDEISTAGENESHRGSLLIPRSGRRPSIQSQVSHSSHPTTPSYTQTGKRNSSV 598

Query: 596 DCNGVVSLLGAG----DPEATSPGSHLLRPVMLEHP--PDTTTPSEEPGGPQMLTSQAPC 649
           DCNGVVSL+G G    +P+ TSP   LL PV++E P   D T+PS+E    Q+L    P 
Sbjct: 599 DCNGVVSLIGGGTGALNPDPTSPAGLLLPPVIMEKPGTGDLTSPSDEASKKQLLMPHRPS 658

Query: 650 VDGFEEPGARQRALSAVSVLTSALEELEESRHKCPPCWNRLAQRYLIWECC 700
           VD  +EP  RQRA+SAVS++TSALEELEES  KCPPCWN  A ++LIW+CC
Sbjct: 659 VDHSDEPFQRQRAVSAVSIITSALEELEESHQKCPPCWNHFAVKFLIWDCC 709


 Score =  100 bits (248), Expect = 4e-18,   Method: Compositional matrix adjust.
 Identities = 84/349 (24%), Positives = 156/349 (44%), Gaps = 68/349 (19%)

Query: 120  IRRAAVKILVHSLFNMLIMCTILTNCVFMAQHDP--------PPWTKYVEYTFTAIYTFE 171
            +R+   +I+ H+ F   I+  IL +   +A  D             +Y +  FT I+  E
Sbjct: 1138 LRKTCYRIVEHNWFETFIIFMILLSSGALAFEDIYLEDRKNIKTMLEYADKIFTYIFVLE 1197

Query: 172  SLVKILARGFCLHAFTFLRDPWNWLDFSVI------IMAYTTEFVDLGNVSALRTFRVLR 225
             L+K +A GF      +  + W WLDF ++      ++A T  + ++G + +LRT R LR
Sbjct: 1198 MLLKWVAYGFK----KYFTNAWCWLDFLIVDVSLISLIANTLGYSEMGPIKSLRTLRALR 1253

Query: 226  ALKTISVISGLKTIVGALIQSVKKLADVMVLTVFCLSVFALIGLQLFMGNLRHKCVRNFT 285
             L+ +S   G++ +V AL+ ++  + +V+++ +    +F+++G+ LF G    KC+    
Sbjct: 1254 PLRALSRFEGMRVVVNALVGAIPSIMNVLLVCLIFWLIFSIMGVNLFAGKF-GKCI---- 1308

Query: 286  ALNGTNGSVEADGLVWESLDLYLSDPENYLLKNGTSDVLLCGNSSDAGTCPEGYRCLKAG 345
              N T G +  D  +                 N  SD +L   S   GT    +   K  
Sbjct: 1309 --NKTEGDMPLDSKI----------------INNMSDCILYNVS---GT----FYWTKVK 1343

Query: 346  ENPDHGYTSFDSFAWAFLALFRLMTQDCWERLYQQTLRS---------AGKIYM-IFFML 395
             N       FD+    +LAL ++ T   W  +    + S            +YM ++F++
Sbjct: 1344 VN-------FDNVGAGYLALLQVATFKGWMDIMYAAVDSRECEEQPEWECNLYMYLYFVI 1396

Query: 396  VIFLGSFYLVNLILAVVAMAYEEQNQATIAE---TEEKEKRFQEAMEML 441
             I  GSF+ +NL + V+   + +Q +    +     E++K++  AM+ L
Sbjct: 1397 FIIFGSFFTLNLFIGVIIDNFNQQKKKISGQDIFMTEEQKKYYNAMKKL 1445


 Score = 66.6 bits (161), Expect = 4e-08,   Method: Compositional matrix adjust.
 Identities = 48/178 (26%), Positives = 88/178 (49%), Gaps = 14/178 (7%)

Query: 104 RFSATNALYVLSPFHPIRRAAVKILVHSLF-NMLIMCTILTNCVFMAQHDPPPWTKYVEY 162
            F+    ++   PF  + +  VK +V   F ++ I   I+ N +FMA  +    TK  ++
Sbjct: 698 HFAVKFLIWDCCPFWLLIKKFVKFVVMDPFTDLTITLCIVLNTLFMAL-EHYKMTKEFDH 756

Query: 163 -------TFTAIYTFESLVKILARGFCLHAFTFLRDPWNWLDFSVIIMAYT-TEFVDLGN 214
                   FT I+T E + K++A    L  + + +  WN  D  ++I++        +GN
Sbjct: 757 MLYIGNLVFTGIFTAEMIFKVIA----LDPYYYFQQGWNIFDSIIVILSLMELGLSSMGN 812

Query: 215 VSALRTFRVLRALKTISVISGLKTIVGALIQSVKKLADVMVLTVFCLSVFALIGLQLF 272
           +S LR+FR+LR  K       L T++  +  SV  L ++ ++    + +FA++G+QLF
Sbjct: 813 LSVLRSFRLLRVFKLAKSWPTLNTLIKIIGNSVGALGNLTLVLAIIVFIFAVVGMQLF 870


>gi363729762
          Length = 2038

 Score =  992 bits (2565), Expect = 0.0,   Method: Compositional matrix adjust.
 Identities = 505/711 (71%), Positives = 579/711 (81%), Gaps = 13/711 (1%)

Query: 1   MANFLLPRGTSSFRRFTRESLAAIEKRMAEKQARGSTTLQESREGLPEEEAPRPQLDLQA 60
           MA+FLLP GT+SF RFT ESLAAIEKR+AEK AR +   QE RE L EEE P+PQ DLQA
Sbjct: 1   MADFLLPPGTNSFHRFTPESLAAIEKRIAEKLARNAK--QEYREQLGEEEKPQPQFDLQA 58

Query: 61  SKKLPDLYGNPPQELIGEPLEDLDPFYSTQKTFIVLNKGKTIFRFSATNALYVLSPFHPI 120
            KKLPD+YG  P ELIGEPLED+DPFY+ +KTF+VLNKGKTIFRFSAT ALY+LSPFHP+
Sbjct: 59  CKKLPDIYGTVPPELIGEPLEDIDPFYNDRKTFVVLNKGKTIFRFSATPALYILSPFHPV 118

Query: 121 RRAAVKILVHSLFNMLIMCTILTNCVFMAQHDPPPWTKYVEYTFTAIYTFESLVKILARG 180
           RRAA+KIL+ +LF+M IMCTILTNCVFMAQ + P W KYVEYTFT IYTFESL+KILARG
Sbjct: 119 RRAAIKILLFTLFSMFIMCTILTNCVFMAQSETPSWNKYVEYTFTGIYTFESLIKILARG 178

Query: 181 FCLHAFTFLRDPWNWLDFSVIIMAYTTEFVDLGNVSALRTFRVLRALKTISVISGLKTIV 240
           FC+  FTFLRDPWNWLDFSVI+MAY TEFVDLGNVSALRTFRVLRALKTISVISGLKTIV
Sbjct: 179 FCMTEFTFLRDPWNWLDFSVIVMAYITEFVDLGNVSALRTFRVLRALKTISVISGLKTIV 238

Query: 241 GALIQSVKKLADVMVLTVFCLSVFALIGLQLFMGNLRHKCVRNFTALNGTNGSVEADGLV 300
           GALIQSVKKLADVM+LTVFCLSVFALIGLQLFMGNLRHKCVR++T  N TNGS+  DG  
Sbjct: 239 GALIQSVKKLADVMILTVFCLSVFALIGLQLFMGNLRHKCVRDYTQFNFTNGSLYLDGRT 298

Query: 301 WESLDLYLSDPENYLLKNGTSDVLLCGNSSDAGTCPEGYRCLKAGENPDHGYTSFDSFAW 360
           W + + +L+DP NY +KNGT DVLLCGNS+DAGTCPEGY CLKAGENPDHGYTSFD+F W
Sbjct: 299 WNNSEEFLNDPVNYFIKNGTEDVLLCGNSTDAGTCPEGYICLKAGENPDHGYTSFDTFGW 358

Query: 361 AFLALFRLMTQDCWERLYQQTLRSAGKIYMIFFMLVIFLGSFYLVNLILAVVAMAYEEQN 420
           AFL+LFRLMTQD WERLYQQTLRSAGKIYM+FFMLVIFLGSFYLVNLILAVVAMAYEEQN
Sbjct: 359 AFLSLFRLMTQDYWERLYQQTLRSAGKIYMLFFMLVIFLGSFYLVNLILAVVAMAYEEQN 418

Query: 421 QATIAETEEKEKRFQEAMEMLKKEHEALTIRGVDTVSRSSLEMSPLAPVNSHERRSKRRK 480
           QATIAETEEKE++F+EAMEMLKKE EAL  +G+D++S SSLEMSPLA  N+ ERR++R+K
Sbjct: 419 QATIAETEEKERKFREAMEMLKKEQEALAAKGIDSMSLSSLEMSPLASKNAKERRNRRKK 478

Query: 481 RMSSGTEECGED-RLPKSDSEDGPRAMNHLSLTRGLSRTSMKPRSSRGSIFTFRR--RDL 537
           + S G EE GED R  K + +D  R M  L ++ G S   +K R+S GSIF+FR   RD 
Sbjct: 479 KKSLGAEEYGEDQRNSKCEYDDSQRRMTLLGISYGPSANLVKRRTSHGSIFSFRLRGRDT 538

Query: 538 GSEADFADDENSTAGESESHHTSLLVPWPLRRTSAQGQPSPGT--SAPGHALHGKKNSTV 595
           GSE DFADDE STAGE+ESH  SLL+P   RR S Q Q S  +  + P +   GK+NS+V
Sbjct: 539 GSETDFADDEISTAGENESHRGSLLIPRSGRRPSIQSQVSHSSHPTTPNYTQTGKRNSSV 598

Query: 596 DCNGVVSLLGAG----DPEATSPGSHLLRPVMLEHP--PDTTTPSEEPGGPQMLTSQAPC 649
           DCNGVVSL+G G    +P+ TSP   LL P ++E P   D T+PS+E    Q+L    P 
Sbjct: 599 DCNGVVSLIGGGTGALNPDPTSPAGLLLPPFIMEKPGTGDLTSPSDEASKKQLLMPHRPS 658

Query: 650 VDGFEEPGARQRALSAVSVLTSALEELEESRHKCPPCWNRLAQRYLIWECC 700
           VD  +EP  RQRA+SAVS++TSALEELEES  KCPPCWN  A ++LIW+CC
Sbjct: 659 VDHSDEPFQRQRAVSAVSIITSALEELEESHQKCPPCWNHFAVKFLIWDCC 709


 Score = 99.0 bits (245), Expect = 8e-18,   Method: Compositional matrix adjust.
 Identities = 86/350 (24%), Positives = 157/350 (44%), Gaps = 70/350 (20%)

Query: 120  IRRAAVKILVHSLFNMLIMCTILTNCVFMAQHDP--------PPWTKYVEYTFTAIYTFE 171
            +R+   +I+ H+ F   I+  IL +   +A  D             +Y +  FT I+  E
Sbjct: 1217 LRKTCYRIVEHNWFETFIIFMILLSSGALAFEDIYLEDRKNIKTMLEYADKIFTYIFVLE 1276

Query: 172  SLVKILARGFCLHAFTFLRDPWNWLDFSVI------IMAYTTEFVDLGNVSALRTFRVLR 225
             L+K +A GF      +  + W WLDF ++      ++A T  + ++G + +LRT R LR
Sbjct: 1277 MLLKWVAYGFK----KYFTNAWCWLDFLIVDVSLISLIANTLGYSEMGPIKSLRTLRALR 1332

Query: 226  ALKTISVISGLKTIVGALIQSVKKLADVMVLTVFCLSVFALIGLQLFMGNLRHKCVRNFT 285
             L+ +S   G++ +V AL+ ++  + +V+++ +    +F+++G+ LF G    KC+    
Sbjct: 1333 PLRALSRFEGMRVVVNALVGAIPSIMNVLLVCLIFWLIFSIMGVNLFAGKF-GKCI---- 1387

Query: 286  ALNGTNGSVEADGLVWESLDLYLSDPENYLLKNGTSDVLLCGNSSDAGTCPEGYRCLKAG 345
              N T G +  D  +                 N  +D +L   S   GT    +   K  
Sbjct: 1388 --NKTEGDMPLDSKI----------------INNMTDCILYNVS---GT----FYWTKVK 1422

Query: 346  ENPDHGYTSFDSFAWAFLALFRLMTQDCWERLYQQTLRS---------AGKIYM-IFFML 395
             N       FD+    +LAL ++ T   W  +    + S            +YM ++F++
Sbjct: 1423 VN-------FDNVGAGYLALLQVATFKGWMDIMYAAVDSRECEEQPEWECNLYMYLYFVI 1475

Query: 396  VIFLGSFYLVNLILAVVAMAYEEQNQA----TIAETEEKEKRFQEAMEML 441
             I  GSF+ +NL + V+   + +Q +      I  TEE +K++  AM+ L
Sbjct: 1476 FIIFGSFFTLNLFIGVIIDNFNQQKKKLGGQDIFMTEE-QKKYYNAMKKL 1524


 Score = 67.0 bits (162), Expect = 3e-08,   Method: Compositional matrix adjust.
 Identities = 48/178 (26%), Positives = 88/178 (49%), Gaps = 14/178 (7%)

Query: 104 RFSATNALYVLSPFHPIRRAAVKILVHSLF-NMLIMCTILTNCVFMAQHDPPPWTKYVEY 162
            F+    ++   PF  + +  VK +V   F ++ I   I+ N +FMA  +    TK  ++
Sbjct: 698 HFAVKFLIWDCCPFWLLIKKFVKFVVMDPFTDLTITLCIVLNTLFMAL-EHYKMTKEFDH 756

Query: 163 -------TFTAIYTFESLVKILARGFCLHAFTFLRDPWNWLDFSVIIMAYT-TEFVDLGN 214
                   FT I+T E + K++A    L  + + +  WN  D  ++I++        +GN
Sbjct: 757 MLYIGNLVFTGIFTAEMIFKVIA----LDPYYYFQQGWNIFDSIIVILSLMELGLSSMGN 812

Query: 215 VSALRTFRVLRALKTISVISGLKTIVGALIQSVKKLADVMVLTVFCLSVFALIGLQLF 272
           +S LR+FR+LR  K       L T++  +  SV  L ++ ++    + +FA++G+QLF
Sbjct: 813 LSVLRSFRLLRVFKLAKSWPTLNTLIKIIGNSVGALGNLTLVLAIIVFIFAVVGMQLF 870


>gi224044620
          Length = 1828

 Score =  983 bits (2542), Expect = 0.0,   Method: Compositional matrix adjust.
 Identities = 505/711 (71%), Positives = 577/711 (81%), Gaps = 16/711 (2%)

Query: 1   MANFLLPRGTSSFRRFTRESLAAIEKRMAEKQARGSTTLQESREGLPEEEAPRPQLDLQA 60
           MA+FLLP GT+SF RFT ESLAAIEKR+AEK AR +   QE RE L EEE P+PQ DLQA
Sbjct: 1   MADFLLPPGTNSFHRFTPESLAAIEKRIAEKLARNAK--QEYREQLGEEEKPQPQFDLQA 58

Query: 61  SKKLPDLYGNPPQELIGEPLEDLDPFYSTQKTFIVLNKGKTIFRFSATNALYVLSPFHPI 120
            KKLPD+YG    ELIGEPLED+DPFY+ +KTFIVLNKGKTIFRFSAT ALY+LSPFHPI
Sbjct: 59  CKKLPDIYGTVSPELIGEPLEDIDPFYNDRKTFIVLNKGKTIFRFSATPALYILSPFHPI 118

Query: 121 RRAAVKILVHSLFNMLIMCTILTNCVFMAQHDPPPWTKYVEYTFTAIYTFESLVKILARG 180
           RRAA+KILVHSLF+M IMCTILTNCVFMAQ + P W KYVEYTFT IYTFESL+KILARG
Sbjct: 119 RRAAIKILVHSLFSMFIMCTILTNCVFMAQSETPSWNKYVEYTFTGIYTFESLIKILARG 178

Query: 181 FCLHAFTFLRDPWNWLDFSVIIMAYTTEFVDLGNVSALRTFRVLRALKTISVISGLKTIV 240
           FC+  FTFLRDPWNWLDFSVI+MAY TEFVDLGNVSALRTFRVLRALKTISVISGLKTIV
Sbjct: 179 FCMTEFTFLRDPWNWLDFSVIVMAYITEFVDLGNVSALRTFRVLRALKTISVISGLKTIV 238

Query: 241 GALIQSVKKLADVMVLTVFCLSVFALIGLQLFMGNLRHKCVRNFTALNGTNGSVEADGLV 300
           GALIQSVKKLADVM+LTVFCLSVFALIGLQLFMGNLRHKCVR++T  N TNGS+  DG  
Sbjct: 239 GALIQSVKKLADVMILTVFCLSVFALIGLQLFMGNLRHKCVRDYTMFNFTNGSLYLDGRT 298

Query: 301 WESLDLYLSDPENYLLKNGTSDVLLCGNSSDAGTCPEGYRCLKAGENPDHGYTSFDSFAW 360
           W + + +LSDP NY +KNGT DVLLCGNS+DAGTCPEGY CLKAGENPDHGYTSFD+F W
Sbjct: 299 WNNSEEFLSDPVNYFIKNGTEDVLLCGNSTDAGTCPEGYICLKAGENPDHGYTSFDTFGW 358

Query: 361 AFLALFRLMTQDCWERLYQQTLRSAGKIYMIFFMLVIFLGSFYLVNLILAVVAMAYEEQN 420
           AFL+LFRLMTQD WERLYQQTLRSAGKIYM+FFMLVIFLGSFYL+NLILAVVAMAYEEQN
Sbjct: 359 AFLSLFRLMTQDYWERLYQQTLRSAGKIYMLFFMLVIFLGSFYLINLILAVVAMAYEEQN 418

Query: 421 QATIAETEEKEKRFQEAMEMLKKEHEALTIRGVDTVSRSSLEMSPLAPVNSHERRSKRRK 480
           QATIAETEEKE++F+EAMEMLKKE EAL  +G+D++S SSLEMSP +   + ERR+KR+K
Sbjct: 419 QATIAETEEKERKFREAMEMLKKEQEALAAKGIDSMSLSSLEMSPKS---AKERRNKRKK 475

Query: 481 RMSSGTEECGED-RLPKSDSEDGPRAMNHLSLTRGLSRTSMKPRSSRGSIFTFRR--RDL 537
           + S G +E GED R PKSD +DG R M  L ++ G S   +K R+S GS+F+FR   RD 
Sbjct: 476 KKSLGADEYGEDQRNPKSDYDDGQRRMTLLGISYGPSANLVKRRTSHGSVFSFRLRGRDT 535

Query: 538 GSEADFADDENSTAGESESHHTSLLVPWPLRR--TSAQGQPSPGTSAPGHALHGKKNSTV 595
            SE DFADDE S AGE+ESH  SLL+P   RR    +Q   S   + P +   GK+NS+V
Sbjct: 536 CSETDFADDEISIAGENESHRGSLLIPRSGRRPSVQSQVSHSSHPTTPNYTQTGKRNSSV 595

Query: 596 DCNGVVSLLGAG----DPEATSPGSHLLRPVMLEHP--PDTTTPSEEPGGPQMLTSQAPC 649
           DCNGVVSL+G G    +P+ TSP   LL PV++E P   + T+PS+E    Q+L    P 
Sbjct: 596 DCNGVVSLIGGGTGALNPDPTSPAGLLLPPVIMEKPGTGNLTSPSDEASKKQLLMPHRPS 655

Query: 650 VDGFEEPGARQRALSAVSVLTSALEELEESRHKCPPCWNRLAQRYLIWECC 700
           VD  +EP  RQRA+SAVS++TSALEELEES  KCPPCWN  A ++LIW+CC
Sbjct: 656 VDHSDEPFQRQRAVSAVSIITSALEELEESHQKCPPCWNHFAVKFLIWDCC 706


 Score = 72.8 bits (177), Expect = 5e-10,   Method: Compositional matrix adjust.
 Identities = 60/253 (23%), Positives = 115/253 (45%), Gaps = 50/253 (19%)

Query: 202  IMAYTTEFVDLGNVSALRTFRVLRALKTISVISGLKTIVGALIQSVKKLADVMVLTVFCL 261
            ++A T  + ++G + +LRT R LR L+ +S   G++ +V AL+ ++  + +V+++ +   
Sbjct: 1099 LVASTLGYSEMGPIKSLRTLRALRPLRALSRFEGMRVVVNALVGAIPSIMNVLLVCLIFW 1158

Query: 262  SVFALIGLQLFMGNLRHKCVRNFTALNGTNGSVEADGLVWESLDLYLSDPENYLLKNGTS 321
             +F+++G+ LF G    KC+      N T G +  D  +                 N  S
Sbjct: 1159 LIFSIMGVNLFAGKF-GKCI------NKTEGDMPLDSKI----------------INNMS 1195

Query: 322  DVLLCGNSSDAGTCPEGYRCLKAGENPDHGYTSFDSFAWAFLALFRLMTQDCWERLYQQT 381
            D +L   S   GT    +   K   N       FD+    +LAL ++ T   W  +    
Sbjct: 1196 DCILYNVS---GT----FYWTKVKVN-------FDNVGAGYLALLQVATFKGWMDIMYAA 1241

Query: 382  LRS---------AGKIYM-IFFMLVIFLGSFYLVNLILAVVAMAYEEQNQATIAE---TE 428
            + S            +YM ++F++ I  GSF+ +NL + V+   + +Q +    +     
Sbjct: 1242 VDSRECEEQPEWECNLYMYLYFVIFIIFGSFFTLNLFIGVIIDNFNQQKKKISGQDIFMT 1301

Query: 429  EKEKRFQEAMEML 441
            E++K++  AM+ L
Sbjct: 1302 EEQKKYYNAMKKL 1314


 Score = 65.5 bits (158), Expect = 8e-08,   Method: Compositional matrix adjust.
 Identities = 48/178 (26%), Positives = 87/178 (48%), Gaps = 14/178 (7%)

Query: 104 RFSATNALYVLSPFHPIRRAAVKILVHSLF-NMLIMCTILTNCVFMAQHDPPPWTKYVEY 162
            F+    ++   P   + +  VK +V   F ++ I   I+ N +FMA  +    TK  E+
Sbjct: 695 HFAVKFLIWDCCPLWLLIKKFVKFVVMDPFTDLTITLCIVLNTLFMAL-EHYKMTKEFEH 753

Query: 163 -------TFTAIYTFESLVKILARGFCLHAFTFLRDPWNWLDFSVIIMAYT-TEFVDLGN 214
                   FT I+T E + K++A    L  + + +  WN  D  ++I++        +GN
Sbjct: 754 MLYIGNLVFTGIFTAEMIFKVIA----LDPYYYFQQGWNIFDSIIVILSLMELGLSSMGN 809

Query: 215 VSALRTFRVLRALKTISVISGLKTIVGALIQSVKKLADVMVLTVFCLSVFALIGLQLF 272
           +S LR+FR+LR  K       L T++  +  SV  L ++ ++    + +FA++G+QLF
Sbjct: 810 LSVLRSFRLLRVFKLAKSWPTLNTLIKIIGNSVGALGNLTLVLAIIVFIFAVVGMQLF 867


>gi344244728
          Length = 1929

 Score =  903 bits (2333), Expect = 0.0,   Method: Compositional matrix adjust.
 Identities = 481/703 (68%), Positives = 511/703 (72%), Gaps = 89/703 (12%)

Query: 1   MANFLLPRGTSSFRRFTRESLAAIEKRMAEKQARGSTTLQESREGLPEEEAPRPQLDLQA 60
           MANFLLPRGTSSFRRFTRESLAAIEKRMAEKQARGS T QESREGLPEEEAP+PQLDLQA
Sbjct: 48  MANFLLPRGTSSFRRFTRESLAAIEKRMAEKQARGSATSQESREGLPEEEAPQPQLDLQA 107

Query: 61  SKKLPDLYGNPPQELIGEPLEDLDPFYSTQKTFIVLNKGKTIFRFSATNALYVLSPFHPI 120
           SKKLPDLYGNPP+ELIGEPLEDLDPFYSTQKTFIVLNKGKTIFRFSATNA          
Sbjct: 108 SKKLPDLYGNPPRELIGEPLEDLDPFYSTQKTFIVLNKGKTIFRFSATNAF--------- 158

Query: 121 RRAAVKILVHSLFNMLIMCTILTNCVFMAQHDPPPWTKYVEYTFTAIYTFESLVKILARG 180
                         M IMCTILTNCVFMAQHDPPPWTKYVEYTFTAIYTFESLVKILARG
Sbjct: 159 --------------MFIMCTILTNCVFMAQHDPPPWTKYVEYTFTAIYTFESLVKILARG 204

Query: 181 FCLHAFTFLRDPWNWLDFSVIIMAYTTEFVDLGNVSALRTFRVLRALKTISVISGLKTIV 240
           FCLHAFTFLRDPWNWLDFSVI+MAYTTEFVDLGNVSALRTFRVLRALKTISVISGLKTIV
Sbjct: 205 FCLHAFTFLRDPWNWLDFSVIVMAYTTEFVDLGNVSALRTFRVLRALKTISVISGLKTIV 264

Query: 241 GALIQSVKKLADVMVLTVFCLSVFALIGLQLFMGNLRHKCVRNFTALNGTNGSVEADGLV 300
           GALIQSVKKLADVMVLTVFCLSVFALIGLQLFMGNLRHKCVRNFT LNGTNGSVE+DGLV
Sbjct: 265 GALIQSVKKLADVMVLTVFCLSVFALIGLQLFMGNLRHKCVRNFTELNGTNGSVESDGLV 324

Query: 301 WESLDLYLSDPENYLLKNGTSDVLLCGNSSDAGTCPEGYRCLKAGENPDHGYTSFDSFAW 360
           W+SLDLYL+DP+NYLLKNGT+DVLLCGNSSDAGTCPEGYRCLKAGENPDHGYTSFDSFAW
Sbjct: 325 WDSLDLYLNDPDNYLLKNGTTDVLLCGNSSDAGTCPEGYRCLKAGENPDHGYTSFDSFAW 384

Query: 361 AFLALFRLMTQDCWERLYQQTLRSAGKIYMIFFMLVIFLGSFYLVNLILAVVAMAYEEQN 420
           AFLALFRLMTQDCWERLYQQTLRSAGKIYM+FFMLVIFLGSFYLVNLILAVVAMAYEEQN
Sbjct: 385 AFLALFRLMTQDCWERLYQQTLRSAGKIYMVFFMLVIFLGSFYLVNLILAVVAMAYEEQN 444

Query: 421 QATIAETEEKEKRFQEAMEMLKKEHEALTIRGVDTVSRSSLEMSPLAPVNSHERRSKRRK 480
           QATIAETEEKEKRFQEAMEMLKKEHE   +     +SR+S++     P +S       R+
Sbjct: 445 QATIAETEEKEKRFQEAMEMLKKEHEN-RLSLTHGLSRTSMK-----PRSSRGSIFTFRR 498

Query: 481 RMSSGTEECGEDRLPKSDSEDGPRA--MNHLSLTRGLSRTSMKPRSSR-GSIFTFRRRDL 537
           R      +  +D    +   +  R   +    L    ++    P +S  G +   +R   
Sbjct: 499 RDQGSEADFADDENSTAGESESHRTSLLVPWPLRHPSAQGQHSPGTSAPGHVLNGKRNST 558

Query: 538 GSEADFADDENSTAGESESHHTSLLVPWPLRRTSAQGQPSPGTSAPGHALHGKKNSTVDC 597
                      +   E+ S  + LL P  L R        P T+ P              
Sbjct: 559 VDCNGVVSLLGAGDAEATSPGSHLLRPMVLER-------PPDTTTPSE------------ 599

Query: 598 NGVVSLLGAGDPEATSPGSHLLRPVMLEHPPDTTTPSEEPGGPQMLTSQAPCVDGFEEPG 657
                           PG     P ML          EEPG                   
Sbjct: 600 ---------------DPGG----PQMLTPQAPCADGFEEPGA------------------ 622

Query: 658 ARQRALSAVSVLTSALEELEESRHKCPPCWNRLAQRYLIWECC 700
            RQRALSAVSVLTSALEELEES  KCPPCWNR AQRYLIWECC
Sbjct: 623 -RQRALSAVSVLTSALEELEESHRKCPPCWNRFAQRYLIWECC 664


 Score =  105 bits (263), Expect = 6e-20,   Method: Compositional matrix adjust.
 Identities = 87/349 (24%), Positives = 159/349 (45%), Gaps = 68/349 (19%)

Query: 120  IRRAAVKILVHSLFNMLIMCTILTNCVFMAQHDP--------PPWTKYVEYTFTAIYTFE 171
            +R+   +I+ HS F   I+  IL +   +A  D             +Y +  FT ++  E
Sbjct: 1107 LRKTCYRIVEHSWFETFIIFMILLSSGALAFEDIYLEERQTIKVLLEYADKMFTYVFVLE 1166

Query: 172  SLVKILARGFCLHAFTFLRDPWNWLDFSVI------IMAYTTEFVDLGNVSALRTFRVLR 225
             L+K +A GF      +  + W WLDF ++      ++A T  F ++G + +LRT R LR
Sbjct: 1167 MLLKWVAYGFK----KYFTNAWCWLDFLIVDVSLVSLVANTLGFAEMGPIKSLRTLRALR 1222

Query: 226  ALKTISVISGLKTIVGALIQSVKKLADVMVLTVFCLSVFALIGLQLFMGNLRHKCVRNFT 285
             L+ +S   G++ +V AL+ ++  + +V+++ +    +F+++G+ LF G    +C+    
Sbjct: 1223 PLRALSRFEGMRVVVNALVGAIPSIMNVLLVCLIFWLIFSIMGVNLFAGKF-GRCI---- 1277

Query: 286  ALNGTNGSVEADGLVWESLDLYLSDPENYLLKNGTSDVLLCGNSSDAGTCPEGYRCLKAG 345
              N T G +                P NY + N  S+   C + +  G   E Y   K  
Sbjct: 1278 --NQTEGDL----------------PLNYTIVNNKSE---CESFNVTG---ELYWT-KVK 1312

Query: 346  ENPDHGYTSFDSFAWAFLALFRLMTQDCWERLYQQTLRSAG---------KIYM-IFFML 395
             N       FD+    +LAL ++ T   W  +    + S G          +YM I+F++
Sbjct: 1313 VN-------FDNVGAGYLALLQVATFKGWMDIMYAAVDSRGYEEQPQWEHNLYMYIYFVV 1365

Query: 396  VIFLGSFYLVNLILAVVAMAYEEQNQATIAE---TEEKEKRFQEAMEML 441
             I  GSF+ +NL + V+   + +Q +    +     E++K++  AM+ L
Sbjct: 1366 FIIFGSFFTLNLFIGVIIDNFNQQKKKIRGQDIFMTEEQKKYYNAMKKL 1414


 Score = 69.7 bits (169), Expect = 5e-09,   Method: Compositional matrix adjust.
 Identities = 53/187 (28%), Positives = 89/187 (47%), Gaps = 15/187 (8%)

Query: 104 RFSATNALYVLSPFHPIRRAAVKILVHSLF-NMLIMCTILTNCVFMAQHDPPPWTKYVEY 162
           RF+    ++   P     +  VK LV   F ++ I   I+ N +FMA        ++ E 
Sbjct: 653 RFAQRYLIWECCPLWMSIKQKVKFLVMDPFADLTITMCIVLNTLFMALEHYNMTAEFEEM 712

Query: 163 ------TFTAIYTFESLVKILARGFCLHAFTFLRDPWNWLDFSVIIMAYT-TEFVDLGNV 215
                  FT I+T E   KI+A    L  + + +  WN  D  ++I++        +GN+
Sbjct: 713 LQVGNLVFTGIFTAEMTFKIIA----LDPYYYFQQGWNIFDSIIVILSLMELGLSRMGNL 768

Query: 216 SALRTFRVLRALKTISVISGLKTIVGALIQSVKKLADVMVLTVFCLSVFALIGLQLFMGN 275
           S LR+FR+LR  K       L T++  +  SV  L ++ ++    + +FA++G+QLF  N
Sbjct: 769 SVLRSFRLLRVFKLAKSWPTLNTLIKIIGNSVGALGNLTLVLAIIVFIFAVVGMQLFGRN 828

Query: 276 ---LRHK 279
              LRH+
Sbjct: 829 YSELRHR 835


>gi301605808
          Length = 1827

 Score =  884 bits (2284), Expect = 0.0,   Method: Compositional matrix adjust.
 Identities = 462/711 (64%), Positives = 539/711 (75%), Gaps = 17/711 (2%)

Query: 1   MANFLLPRGTSSFRRFTRESLAAIEKRMAEKQARGSTTLQESR-EGLPEEEAPRPQLDLQ 59
           MA  LLP G  SFRRFT ESLAAIEKR+AE+QAR +   QE+R E   E   PRP  DL+
Sbjct: 1   MAVLLLPPGPDSFRRFTPESLAAIEKRIAEEQARSAK--QENRAEENNEGGKPRPHPDLE 58

Query: 60  ASKKLPDLYGNPPQELIGEPLEDLDPFYSTQKTFIVLNKGKTIFRFSATNALYVLSPFHP 119
           A K+LP +YG+ P+ LIG+PLED+DPFY  +KTFIVLNKGKTIFRFSAT ALY++SPFHP
Sbjct: 59  AGKQLPRIYGDFPKHLIGQPLEDIDPFYRNKKTFIVLNKGKTIFRFSATPALYIISPFHP 118

Query: 120 IRRAAVKILVHSLFNMLIMCTILTNCVFMAQHDPPPWTKYVEYTFTAIYTFESLVKILAR 179
           IRRA++KILVHSLF+M IMCTILTNCVFMA  D   W KYVEYTFT IYTFES++KILAR
Sbjct: 119 IRRASIKILVHSLFSMFIMCTILTNCVFMAMSDSSAWLKYVEYTFTGIYTFESMIKILAR 178

Query: 180 GFCLHAFTFLRDPWNWLDFSVIIMAYTTEFVDLGNVSALRTFRVLRALKTISVISGLKTI 239
           GFCL  FTFLRDPWNWLDFSVI+MAY TEFVDLGNVSALRTFRVLRALKTISVI GLKTI
Sbjct: 179 GFCLKPFTFLRDPWNWLDFSVIVMAYATEFVDLGNVSALRTFRVLRALKTISVIPGLKTI 238

Query: 240 VGALIQSVKKLADVMVLTVFCLSVFALIGLQLFMGNLRHKCVRNFTALNGTN-GSVE-AD 297
           VGALIQSV+KLADVM+LTVFCLSVFAL GLQLFMG+L+ KCVR+    N T  G ++ ++
Sbjct: 239 VGALIQSVRKLADVMILTVFCLSVFALTGLQLFMGHLKQKCVRDLDYFNATRMGMLDWSN 298

Query: 298 GLVWESLDLYLSDPENYLLKNGTSDVLLCGNSSDAGTCPEGYRCLKAGENPDHGYTSFDS 357
             +W S + ++SDP N   K+G  D LLCGNSSDAG CP+G+ C+K G NP++GYTSFD+
Sbjct: 299 ESMWSSYEAFISDPANIYHKDGAKDALLCGNSSDAGKCPDGFICMKTGRNPNYGYTSFDT 358

Query: 358 FAWAFLALFRLMTQDCWERLYQQTLRSAGKIYMIFFMLVIFLGSFYLVNLILAVVAMAYE 417
           F WAFL+LFRLMTQD WE LYQQTLR+AGK YMIFF+ VIFLGSFYLVNLILAVVAMAYE
Sbjct: 359 FGWAFLSLFRLMTQDYWENLYQQTLRAAGKTYMIFFVFVIFLGSFYLVNLILAVVAMAYE 418

Query: 418 EQNQATIAETEEKEKRFQEAMEMLKKEHEALTIRGVDTVSRSSLEMSPLAPVNSHERRSK 477
           EQNQATIAE E KE+ FQ+AME LKKE EAL  +G D  S SS EMSP +  ++ ERR++
Sbjct: 419 EQNQATIAEAEAKEREFQQAMEQLKKEQEALASKGPDAASHSSCEMSPFSSKSAKERRNR 478

Query: 478 RRKRMSSGTEECGEDRLPKSD--SEDGPRAMNHLSLTRGLSRTSMKPRSSRGSIFT--FR 533
           R+K+ SS TEE GED  P      E+  R M+ L +  G    S K R S+GSIF   FR
Sbjct: 479 RKKKKSSETEEYGEDMKPPRGEMDEESLRKMSILGI--GFGPGSGKRRISQGSIFNFRFR 536

Query: 534 RRDLGSEADFADDENSTAGESESHHTSLLVPWPLRRTSAQGQPSPGTSA--PGHALHGKK 591
            RDL SE +FADDE S A  S+ H  SLLVP   RR S Q Q SP + A  PG+  +GK+
Sbjct: 537 NRDLCSETEFADDEVSNA--SDGHRGSLLVPRAGRRQSTQSQTSPLSFANTPGYTQNGKR 594

Query: 592 NSTVDCNGVVSLLGAGDPEA--TSPGSHLLRPVMLEHPPDTTTPSEEPGGPQMLTSQAPC 649
           NS+VDCNGVVSL+G     +  TSPG  LL  V++E+PP  +    E    Q+L   A  
Sbjct: 595 NSSVDCNGVVSLVGGAGTYSNPTSPGGLLLPAVIVENPPQASPTDLELSRMQLLMPHALS 654

Query: 650 VDGFEEPGARQRALSAVSVLTSALEELEESRHKCPPCWNRLAQRYLIWECC 700
           V+  ++P  RQRA+S VSVLT+ALEELEESR KCPPCWN  AQ YLIW+CC
Sbjct: 655 VEYVDQPFQRQRAVSTVSVLTNALEELEESRQKCPPCWNHFAQSYLIWDCC 705


 Score = 93.2 bits (230), Expect = 4e-16,   Method: Compositional matrix adjust.
 Identities = 79/339 (23%), Positives = 149/339 (43%), Gaps = 68/339 (20%)

Query: 120  IRRAAVKILVHSLFNMLIMCTILTNCVFMAQHD--------PPPWTKYVEYTFTAIYTFE 171
            +R+   KI+ H+ F   I+  IL +   +A  D             +Y +  FT ++  E
Sbjct: 1132 LRKTCFKIVEHNWFETFIIFMILLSSGALAFEDIYIDQKKVVKTILEYADKVFTYVFVLE 1191

Query: 172  SLVKILARGFCLHAFTFLRDPWNWLDFSVI------IMAYTTEFVDLGNVSALRTFRVLR 225
             L+K +A GF      +  + W WLDF ++      ++A      +LG + +LRT R LR
Sbjct: 1192 MLLKWVAYGFK----KYFTNAWCWLDFFIVDVSLISLLATPLGLSELGPMKSLRTLRALR 1247

Query: 226  ALKTISVISGLKTIVGALIQSVKKLADVMVLTVFCLSVFALIGLQLFMGNLRHKCVRNFT 285
             L+ +S   G++ +V ALI ++  + +V+++ +    +F+++G+ LF G    KCV    
Sbjct: 1248 PLRALSRFEGMRVVVNALIGAIPSIMNVLLVCLIFWLIFSIMGVNLFAGKF-GKCV---- 1302

Query: 286  ALNGTNGSVEADGLVWESLDLYLSDPENYLLKNGTSDVLLCGNSSDAGTCPEGYRCLKAG 345
              N T                   +  +YL  +  S   +C +  +     E Y      
Sbjct: 1303 --NATT-----------------KEELSYLTVDNKS---MCNDFINT----EAYW----- 1331

Query: 346  ENPDHGYTSFDSFAWAFLALFRLMTQDCWERLYQQTLRSAGKIYMIFFMLVIFLGSFYLV 405
                    +FD+    +LAL +++         QQ +    K   ++F++ I  GSF+ +
Sbjct: 1332 ---TKTKVNFDNVGAGYLALLQVIE--------QQPIYEINKYMYLYFVIFIIFGSFFTL 1380

Query: 406  NLILAVVAMAYEEQNQATIAE---TEEKEKRFQEAMEML 441
            NL + V+   + +Q +    +     E++K++  AM+ L
Sbjct: 1381 NLFIGVIIDNFNQQKKKISGQDIFMTEEQKKYYNAMKKL 1419


 Score = 71.2 bits (173), Expect = 2e-09,   Method: Compositional matrix adjust.
 Identities = 53/174 (30%), Positives = 88/174 (50%), Gaps = 15/174 (8%)

Query: 122 RAAVKILVHSLF-NMLIMCTILTNCVFMA--QHDPPPWTKYV----EYTFTAIYTFESLV 174
           +  VK +V   F ++ I   I+ N +FMA   +   P  +Y+     Y FT I+T E + 
Sbjct: 712 KDGVKFVVMDPFIDLTITICIVLNTLFMALEHYKMTPEFEYMLSVGNYVFTGIFTAEMVF 771

Query: 175 KILARGFCLHAFTFLRDPWNWLDFSVIIMAYTTEF--VDLGNVSALRTFRVLRALKTISV 232
           KI+A    L  + + +  WN  D S+I+     E     +GN+S LR+FR+LR  K    
Sbjct: 772 KIIA----LDPYYYFQQGWNIFD-SIIVCLSLMELCLASMGNLSVLRSFRLLRVFKLAKS 826

Query: 233 ISGLKTIVGALIQSVKKLADVMVLTVFCLSVFALIGLQLFMGNLRHKCVRNFTA 286
              L T++  +  SV  L ++ ++    + +FA++G+QLF G    +CV   +A
Sbjct: 827 WPTLNTLIKIIGNSVGALGNLTLVLAIIVFIFAVVGVQLF-GRNYFECVCKISA 879


>gi363729897
          Length = 1957

 Score =  784 bits (2024), Expect = 0.0,   Method: Compositional matrix adjust.
 Identities = 409/717 (57%), Positives = 512/717 (71%), Gaps = 30/717 (4%)

Query: 1   MANFLLPRGTSSFRRFTRESLAAIEKRMAEKQARGSTTLQESREGLPEEEAPRPQLDLQA 60
           MA+FLLP GT++FR+FT ESLAAIEKR+A K+    +TL +       EE PRPQLDL+A
Sbjct: 1   MADFLLP-GTNNFRKFTPESLAAIEKRIAAKKDHQKSTLDQK-----PEEKPRPQLDLKA 54

Query: 61  SKKLPDLYGNPPQELIGEPLEDLDPFYSTQKTFIVLNKGKTIFRFSATNALYVLSPFHPI 120
            +KLP LYGNPP ELIGEPLEDLDP+Y  +K FIVLNK KTIFRF+AT AL++LSPFHPI
Sbjct: 55  FQKLPALYGNPPPELIGEPLEDLDPYYKDRKIFIVLNKQKTIFRFTATRALWILSPFHPI 114

Query: 121 RRAAVKILVHSLFNMLIMCTILTNCVFMAQHDPPP-----WTKYVEYTFTAIYTFESLVK 175
           RRAA+KI +HSLF   I+CTI+TNCVFMAQ++        W +YVE+TFT IYTFESL+K
Sbjct: 115 RRAAIKISIHSLFTWFIICTIITNCVFMAQNESSRSSSPSWNRYVEFTFTGIYTFESLIK 174

Query: 176 ILARGFCLHAFTFLRDPWNWLDFSVIIMAYTTEFVDLGNVSALRTFRVLRALKTISVISG 235
           ILARGFCL+ FTFLRDPWNWLDFSVIIMA+   F +LG+VS LRTFRVLRALKTISV+ G
Sbjct: 175 ILARGFCLNEFTFLRDPWNWLDFSVIIMAFVGAFSNLGSVSVLRTFRVLRALKTISVVPG 234

Query: 236 LKTIVGALIQSVKKLADVMVLTVFCLSVFALIGLQLFMGNLRHKCVRNFTALNGTNGSVE 295
           LK IVGALIQSVKKLA+VM+LTVFCLSVFALIGLQLF GNLR+KCV+     N T+ ++ 
Sbjct: 235 LKIIVGALIQSVKKLANVMILTVFCLSVFALIGLQLFKGNLRYKCVKK----NHTDSTIR 290

Query: 296 ADGL---VWESLDLYLSDPENYLLKNGTSDVLLCGNSSDAGTCPEGYRCLKAGENPDHGY 352
            D L    WES        E++ +K GTSDVLLCG    AGTCP  + C + G NPD+G+
Sbjct: 291 -DFLRNKTWESSATLADYAEHFAIKPGTSDVLLCG--PGAGTCPPEHTCKQIGPNPDYGF 347

Query: 353 TSFDSFAWAFLALFRLMTQDCWERLYQQTLRSAGKIYMIFFMLVIFLGSFYLVNLILAVV 412
           TSFD+F WAFL+LFRLMTQD WERLYQQTLR++GK+Y++FFMLVIFLGSFYLVNLILAVV
Sbjct: 348 TSFDTFGWAFLSLFRLMTQDYWERLYQQTLRASGKVYILFFMLVIFLGSFYLVNLILAVV 407

Query: 413 AMAYEEQNQATIAETEEKEKRFQEAMEMLKKEHEALTIRGVDTVSRSSLEMSPLAPVNSH 472
            MAYE+QN+ATIAETE KE++F+EAME+L+KE E+LT +G+D +S SS E SPL+     
Sbjct: 408 TMAYEDQNKATIAETEAKERKFREAMELLQKEQESLTAKGIDILSISSFEGSPLSAKEIK 467

Query: 473 ERRSKRRKRMSSGTEECGEDRLPKSDSEDGPRAMNHLSLTRGLSRTSMKPRSSRGSIFTF 532
           ER +++++  S G EEC E++ PKS   D  R ++ L L  G +   +K R S GS+F F
Sbjct: 468 ERSNRKKRNKSLGIEECEEEQFPKSQLTDSQRKLSLLGLLYGPNANQVKRRLSHGSVFNF 527

Query: 533 R--RRDLGSEADFADDENSTAGESESHHTSLLVPWPLRRTSAQGQPSPGT--SAPGHALH 588
           +    ++ S+AD AD+E  + GE++    S+ VP   RR+S   Q S G+  + P     
Sbjct: 528 QIPAFEVDSKADSADEEAHSTGENKIQGRSMSVPQVGRRSSMPSQKSHGSHPATPSCMQS 587

Query: 589 GKKNSTVDCNGVVSLLGAGDP-----EATSPGSHLLRPVMLEHPPDTTTPSEEPGGPQML 643
            K  +T DCNG++S++G G       E T+P   ++ P ++E    +  P+       M 
Sbjct: 588 SKWANTDDCNGMISVMGGGHGKVHGLEDTAPSEGVMLPPVMEDLGKSDLPAVNDESSMMH 647

Query: 644 TSQAPCVDGFEEPGARQRALSAVSVLTSALEELEESRHKCPPCWNRLAQRYLIWECC 700
                 V+ F E   RQRA SAVS++TS LEELEES+ KCP      A +YLIW CC
Sbjct: 648 LHPQLSVEYFNETFQRQRAASAVSIITSVLEELEESQQKCPRFLKDFAFKYLIWNCC 704


 Score = 87.0 bits (214), Expect = 3e-14,   Method: Compositional matrix adjust.
 Identities = 81/348 (23%), Positives = 152/348 (43%), Gaps = 69/348 (19%)

Query: 120  IRRAAVKILVHSLFNMLIMCTILTNCVFMAQHDP--------PPWTKYVEYTFTAIYTFE 171
            +R+   +I+ HS F   I+  IL +   +A  D              +++  FT ++  E
Sbjct: 1152 LRKTCYQIVEHSWFESFIVFMILLSSGVLAFEDIHINERRTIKAILSFLDRLFTFVFFLE 1211

Query: 172  SLVKILARGFCLHAFTFLRDPWNWLDFSVIIMAYTTEFVDLGN----VSALRTFRVLRAL 227
             ++K +A GF      +  + W WLDF ++ ++  +    LG+    V +LRT R LR L
Sbjct: 1212 MILKWVAYGFN----KYFTNAWCWLDFLIVGVSCVSLINILGSSLDGVKSLRTLRALRPL 1267

Query: 228  KTISVISGLKTIVGALIQSVKKLADVMVLTVFCLSVFALIGLQLFMGNLRHKCVRNFTAL 287
            + +S   G++ +V AL+ ++  + +V+++ +    +F+++G+ LF G    KCV N T  
Sbjct: 1268 RALSRFEGMRVVVNALVGAIPSIMNVLLVCLIFWLIFSIMGVNLFAGKF-GKCV-NLT-- 1323

Query: 288  NGTNGSVEADGLVWESLDLYLSDPENYLLKNGTSDVLLCGNSSDAGTCPEGYRCLKAGEN 347
                                    EN  L +  +D+  C   +  G     +  +K    
Sbjct: 1324 -----------------------EENSELDSSINDIADCKAWNHTGKI--FWVNVKV--- 1355

Query: 348  PDHGYTSFDSFAWAFLALFRLMTQDCWERLYQQTLRSAGK-----------IYMIFFMLV 396
                  +FD+    +LAL ++ T   W  +    + S  K           +Y+ F   +
Sbjct: 1356 ------NFDNVGSGYLALLQVATFKGWMEIMYAAVDSREKDEQPKMEYNLFMYLYFVNFI 1409

Query: 397  IFLGSFYLVNLILAVVAMAYEEQNQATIAE---TEEKEKRFQEAMEML 441
            IF GSF+ +NL + V+   + +Q +    E     E++K++  AM+ L
Sbjct: 1410 IF-GSFFTLNLFVGVIIDNFNQQKKKLGGEDIFMTEEQKKYYNAMKRL 1456


 Score = 62.8 bits (151), Expect = 6e-07,   Method: Compositional matrix adjust.
 Identities = 47/178 (26%), Positives = 85/178 (47%), Gaps = 28/178 (15%)

Query: 120 IRRAAVKILVHSLFNMLIMCTILTNCVFMA-QHDPPP-----WTKYVEYTFTAIYTFESL 173
           I++     +     ++ I   I+ N +FMA +H+          K     FT I+T E +
Sbjct: 710 IKKKVAAFIKDPFIDLTITLCIVMNTLFMALEHNNMTENFKLMLKVGNLIFTGIFTAEMV 769

Query: 174 VKILARGFCLHAFTFLRDPWNWLDFSVIIMAYTTEFVDL--------------GNVSALR 219
           +KI+A    L  + + + PWN  D S+I+   T   ++L              G +S LR
Sbjct: 770 LKIIA----LDPYYYFQQPWNIFD-SIIV---TLSLIELSLPRQRGKKERRKGGTLSVLR 821

Query: 220 TFRVLRALKTISVISGLKTIVGALIQSVKKLADVMVLTVFCLSVFALIGLQLFMGNLR 277
           +FR+LR  K       L T++  +  S+  L+++ ++    + +FA++G+QLF G+ R
Sbjct: 822 SFRLLRVFKLAKSWPTLNTLIKIIGNSLGALSNLTLVLAIIVFIFAIVGVQLFGGSYR 879


>gi326921484
          Length = 1956

 Score =  783 bits (2022), Expect = 0.0,   Method: Compositional matrix adjust.
 Identities = 405/716 (56%), Positives = 513/716 (71%), Gaps = 29/716 (4%)

Query: 1   MANFLLPRGTSSFRRFTRESLAAIEKRMAEKQARGSTTLQESREGLPEEEAPRPQLDLQA 60
           MA+FLLP GT++FR+FT ESLAAIEKR+A K+    +TL +     P+E+  RPQLDL+A
Sbjct: 1   MADFLLP-GTNNFRKFTPESLAAIEKRIAAKKDHQKSTLDQK----PKEKQ-RPQLDLKA 54

Query: 61  SKKLPDLYGNPPQELIGEPLEDLDPFYSTQKTFIVLNKGKTIFRFSATNALYVLSPFHPI 120
            +KLP LYGNPP +LIGEPLEDLDP+Y  +K FIV+NK KTIFRF+AT AL++LSPFHPI
Sbjct: 55  FQKLPALYGNPPPQLIGEPLEDLDPYYKDRKIFIVINKQKTIFRFTATRALWILSPFHPI 114

Query: 121 RRAAVKILVHSLFNMLIMCTILTNCVFMAQHDP-----PPWTKYVEYTFTAIYTFESLVK 175
           RRAA+KI +HSLF   I+CTI+TNCVFMA+++      P W KYVE+TFT IYTFESL+K
Sbjct: 115 RRAAIKISIHSLFTWFIICTIITNCVFMARNESSRSTSPSWNKYVEFTFTGIYTFESLIK 174

Query: 176 ILARGFCLHAFTFLRDPWNWLDFSVIIMAYTTEFVDLGNVSALRTFRVLRALKTISVISG 235
           ILARGFCL+ FTFLRDPWNWLDFSVI+MA+   F +LG+VS LRTFRVLRALKTISV+ G
Sbjct: 175 ILARGFCLNEFTFLRDPWNWLDFSVIVMAFVGAFSNLGSVSVLRTFRVLRALKTISVLPG 234

Query: 236 LKTIVGALIQSVKKLADVMVLTVFCLSVFALIGLQLFMGNLRHKCVRNFTALNGTNGSVE 295
           LK IVGALIQSVKKLA+VM+LTVFCLSVFALIGLQLF GNLR+KC++N+T     + S+ 
Sbjct: 235 LKVIVGALIQSVKKLANVMILTVFCLSVFALIGLQLFKGNLRYKCMKNYT-----DSSIR 289

Query: 296 --ADGLVWESLDLYLSDPENYLLKNGTSDVLLCGNSSDAGTCPEGYRCLKAGENPDHGYT 353
              +   WES   +    E++ +K GTSD+LLCG    AGTCP  Y C K G NPD+G+T
Sbjct: 290 DFLNNKTWESFATFADYAEHFAIKPGTSDILLCG--PGAGTCPPEYTCKKIGPNPDYGFT 347

Query: 354 SFDSFAWAFLALFRLMTQDCWERLYQQTLRSAGKIYMIFFMLVIFLGSFYLVNLILAVVA 413
           SFD+F WAFL+LFRLMTQD WERLYQQTLR++GK+Y++FFMLVIFLGSFYLVNLILAVV 
Sbjct: 348 SFDTFGWAFLSLFRLMTQDYWERLYQQTLRASGKVYILFFMLVIFLGSFYLVNLILAVVT 407

Query: 414 MAYEEQNQATIAETEEKEKRFQEAMEMLKKEHEALTIRGVDTVSRSSLEMSPLAPVNSHE 473
           MAYE+QN+ATIAETE KE++F+EAME+L+KE E+LT +G+D +S SS E SPL+     E
Sbjct: 408 MAYEDQNKATIAETEAKERKFREAMELLQKEQESLTAKGIDILSISSFEGSPLSAKEIKE 467

Query: 474 RRSKRRKRMSSGTEECGEDRLPKSDSEDGPRAMNHLSLTRGLSRTSMKPRSSRGSIFTFR 533
           R +++++  S G EE  ED+ PKS   D  R ++ L L  G +   +K R S GS+F F+
Sbjct: 468 RSNRKKRNKSLGIEEYEEDQFPKSQLTDSQRKLSLLGLLYGPNTNQVKRRLSHGSVFNFQ 527

Query: 534 --RRDLGSEADFADDENSTAGESESHHTSLLVPWPLRRTSAQGQPSPGT--SAPGHALHG 589
               ++ S+AD AD+E  + GE +    S+ VP   RR+S   Q S G+  + P      
Sbjct: 528 IPALEVDSKADSADEEPHSTGEKKIQGRSMSVPQVGRRSSMPSQKSYGSHPATPSCMQSS 587

Query: 590 KKNSTVDCNGVVSLLGAGDPEA----TSPGSH-LLRPVMLEHPPDTTTPSEEPGGPQMLT 644
           K+ +  DCNG++S++G G+ +     T+P    +L PVM +       P+       M  
Sbjct: 588 KRANADDCNGLISVMGGGNGKVHGLDTAPSEGIMLPPVMEDLGKGDLQPAVNDESSMMHL 647

Query: 645 SQAPCVDGFEEPGARQRALSAVSVLTSALEELEESRHKCPPCWNRLAQRYLIWECC 700
                V+ F E   RQRA SAVS++TS LEELEES+ KCP      A +YLIW CC
Sbjct: 648 HPQLSVEYFNETFQRQRAASAVSIITSVLEELEESQQKCPRVLKDFALKYLIWNCC 703


 Score = 87.0 bits (214), Expect = 3e-14,   Method: Compositional matrix adjust.
 Identities = 80/348 (22%), Positives = 151/348 (43%), Gaps = 69/348 (19%)

Query: 120  IRRAAVKILVHSLFNMLIMCTILTNCVFMAQHDPPPWTK--------YVEYTFTAIYTFE 171
            +R+   +I+ HS F   I+  IL +   +A  D     +        +++  FT ++  E
Sbjct: 1151 LRKTCYQIVEHSWFESFIIFMILLSSGALAFEDIHINERQTIKAVLLFLDRLFTFVFFLE 1210

Query: 172  SLVKILARGFCLHAFTFLRDPWNWLDFSVIIMAYTTEFVDLGN----VSALRTFRVLRAL 227
             ++K +A GF      +  + W WLDF ++ ++  +    LG+    V +LRT R LR L
Sbjct: 1211 MILKWVAYGFT----KYFTNAWCWLDFLIVGVSCISLINILGSSLDGVKSLRTLRALRPL 1266

Query: 228  KTISVISGLKTIVGALIQSVKKLADVMVLTVFCLSVFALIGLQLFMGNLRHKCVRNFTAL 287
            + +S   G++ +V AL+ ++  + +V+++ +    +F+++G+ LF G    KCV      
Sbjct: 1267 RALSRFEGMRVVVNALVGAIPSIMNVLLVCLIFWLIFSIMGVNLFAGKF-GKCV------ 1319

Query: 288  NGTNGSVEADGLVWESLDLYLSDPENYLLKNGTSDVLLCGNSSDAGTCPEGYRCLKAGEN 347
            N T  + E DG +        +D  +    N T  +                        
Sbjct: 1320 NLTEENSELDGSI--------NDKADCKAWNHTGKIFWVNVK------------------ 1353

Query: 348  PDHGYTSFDSFAWAFLALFRLMTQDCWERLYQQTLRSAGK-----------IYMIFFMLV 396
                  +FD+    +LAL ++ T   W  +    + S  K           +Y+ F   +
Sbjct: 1354 -----VNFDNVGSGYLALLQVATFKGWMEIMYAAVDSREKNEQPRMEHNLFMYLYFVTFI 1408

Query: 397  IFLGSFYLVNLILAVVAMAYEEQNQATIAE---TEEKEKRFQEAMEML 441
            IF GSF+ +NL + V+   + +Q +    E     E++K++  AM+ L
Sbjct: 1409 IF-GSFFTLNLFVGVIIDNFNQQKKKFGGEDIFMTEEQKKYYNAMKRL 1455


 Score = 61.6 bits (148), Expect = 1e-06,   Method: Compositional matrix adjust.
 Identities = 45/178 (25%), Positives = 83/178 (46%), Gaps = 28/178 (15%)

Query: 120 IRRAAVKILVHSLFNMLIMCTILTNCVFMA------QHDPPPWTKYVEYTFTAIYTFESL 173
           I++     +     ++ I   I+ N +FMA       H+           FT I+T E +
Sbjct: 709 IKKKVAAFIKDPFIDLTITLCIVMNTLFMALEHNNMTHNFKLMLSVGNSIFTGIFTAEMV 768

Query: 174 VKILARGFCLHAFTFLRDPWNWLDFSVIIMAYTTEFVDL--------------GNVSALR 219
           +KI+A    L  + + + PWN  D S+I+   T   ++L              G ++ LR
Sbjct: 769 LKIIA----LDPYYYFQQPWNIFD-SIIV---TLSLIELSLPRYGSKKERRKGGTLTVLR 820

Query: 220 TFRVLRALKTISVISGLKTIVGALIQSVKKLADVMVLTVFCLSVFALIGLQLFMGNLR 277
           +FR+LR  K       L T++  +  S+  L+++ ++    + +FA++G+QLF G+ R
Sbjct: 821 SFRLLRVFKLAKSWPTLNTLIKIIGNSLGALSNLTLVLAITVFIFAIVGVQLFGGSYR 878


>gi327277930
          Length = 2002

 Score =  774 bits (1999), Expect = 0.0,   Method: Compositional matrix adjust.
 Identities = 424/749 (56%), Positives = 508/749 (67%), Gaps = 70/749 (9%)

Query: 5   LLPRGTSSFRRFTRESLAAIEKRMAEKQARGSTTLQESREGLPEEEAPRPQLDLQASKKL 64
           L+P G  SFR FTRESLAAIEKR AE++A+     ++      +E  P+P  DL+A K L
Sbjct: 6   LVPPGPDSFRYFTRESLAAIEKRCAEEKAKKP---KQDHSDADDENGPKPNSDLEAGKTL 62

Query: 65  PDLYGNPPQELIGEPLEDLDPFYSTQKTFIVLNKGKTIFRFSATNALYVLSPFHPIRRAA 124
           P +YG+ P  ++ EPLEDLDP+YS +KTFIVLNKGK IFRFSAT+ALY+L+PF+P+R+ A
Sbjct: 63  PFIYGDIPPGMVSEPLEDLDPYYSNKKTFIVLNKGKAIFRFSATSALYILTPFNPLRKIA 122

Query: 125 VKILVHSLFNMLIMCTILTNCVFMAQHDPPPWTKYVEYTFTAIYTFESLVKILARGFCLH 184
           +KILVHSLF+MLIMCTILTNCVFM   +PP WTK VEYTFT IYTFESL+KILARGFCL 
Sbjct: 123 IKILVHSLFSMLIMCTILTNCVFMTMSNPPDWTKNVEYTFTGIYTFESLIKILARGFCLE 182

Query: 185 AFTFLRDPWNWLDFSVIIMAYTTEFVDLGNVSALRTFRVLRALKTISVISGLKTIVGALI 244
            FTFLRDPWNWLDFSVI+MAY TEFVDLGNVSALRTFRVLRALKTISVI GLKTIVGALI
Sbjct: 183 GFTFLRDPWNWLDFSVIVMAYVTEFVDLGNVSALRTFRVLRALKTISVIPGLKTIVGALI 242

Query: 245 QSVKKLADVMVLTVFCLSVFALIGLQLFMGNLRHKCV----------RNFTAL------- 287
           QSVKKL+DVM+LTVFCLSVFALIGLQLFMGNLR KC+           N T+        
Sbjct: 243 QSVKKLSDVMILTVFCLSVFALIGLQLFMGNLRQKCLIWPLDNSAFEINITSYFNSTAGE 302

Query: 288 NGTNGSVEADGLVWESLDLYLSDPENYLLKNGTSDVLLCGNSSDAGTCPEGYRCLKAGEN 347
           NGT  +       WE    Y+ D  ++    G  D LLCGNSSDAG CPEGY C+KAG N
Sbjct: 303 NGTFINTTVSNFDWEQ---YIEDESHFYTLEGQRDALLCGNSSDAGQCPEGYTCVKAGRN 359

Query: 348 PDHGYTSFDSFAWAFLALFRLMTQDCWERLYQQTLRSAGKIYMIFFMLVIFLGSFYLVNL 407
           P++GYTSFD+F+WAFL+LFRLMTQD WE LYQ TLR+AGK YMIFF+LVIFLGSFYL+NL
Sbjct: 360 PNYGYTSFDTFSWAFLSLFRLMTQDYWENLYQLTLRAAGKTYMIFFVLVIFLGSFYLINL 419

Query: 408 ILAVVAMAYEEQNQATIAETEEKEKRFQEAMEMLKKEHEALT-----------------I 450
           ILAVVAMAYEEQNQAT+ E E+KE  FQ+ +E LKK+ E                    +
[truncated: 1,718,974 more chars]
