# Supplementary material for: Assessment of the predictive accuracy of five in silico prediction tools, alone or in combination, and two metaservers to classify long QT syndrome gene mutations
Source: BMC Med Genet. 2015 May 13;16:34. doi: 10.1186/s12881-015-0176-z (PMC4630850; doi:10.1186/s12881-015-0176-z)
Supplement: Additional file 3: — Raw data. The zipped file contains all raw data results in txt format from the five different in silico prediction tools and two metaservers. [file 12881_2015_176_MOESM3_ESM.zip › Supplementary Materials 2/Predict SNP results/SCN5A/pathogenicity/sift_2.out]

G200R	DELETERIOUS	0.01	3.16	384	386
H206R	TOLERATED	1.00	3.16	386	386
L215Q	TOLERATED	0.63	3.19	361	386
A220D	TOLERATED	0.27	3.16	369	386
Q221E	TOLERATED	0.32	3.16	369	386
N240K	DELETERIOUS	0.01	3.23	372	386
G263E	TOLERATED	0.22	3.26	336	386
L266F	DELETERIOUS	0.01	3.29	319	386
L267F	DELETERIOUS	0.01	3.31	278	386
R268C	TOLERATED	0.08	3.32	177	386
T280M	DELETERIOUS	0.00	3.23	375	386
A295D	TOLERATED	0.24	3.17	342	386
R328H	TOLERATED	0.30	3.16	386	386
WARNING! H329 not allowed! score: 0.03 median: 3.16 # of sequence: 386
P349L	DELETERIOUS	0.00	3.16	386	386
A383V	DELETERIOUS	0.00	3.16	386	386
G400R	DELETERIOUS	0.00	3.18	385	386
D420N	DELETERIOUS	0.00	3.18	385	386
R526C	DELETERIOUS	0.00	3.16	386	386
