# Supplementary material for: Assessment of the predictive accuracy of five in silico prediction tools, alone or in combination, and two metaservers to classify long QT syndrome gene mutations
Source: BMC Med Genet. 2015 May 13;16:34. doi: 10.1186/s12881-015-0176-z (PMC4630850; doi:10.1186/s12881-015-0176-z)
Supplement: Additional file 3: — Raw data. The zipped file contains all raw data results in txt format from the five different in silico prediction tools and two metaservers. [file 12881_2015_176_MOESM3_ESM.zip › Supplementary Materials 2/Predict SNP results/SCN5A/pathogenicity/sift_2.seq.query.out]

BLASTP 2.2.19 [Nov-02-2008]


Reference: Altschul, Stephen F., Thomas L. Madden, Alejandro A. Schaffer, 
Jinghui Zhang, Zheng Zhang, Webb Miller, and David J. Lipman (1997), 
"Gapped BLAST and PSI-BLAST: a new generation of protein database search
programs",  Nucleic Acids Res. 25:3389-3402.


Reference for compositional score matrix adjustment: Altschul, Stephen F., 
John C. Wootton, E. Michael Gertz, Richa Agarwala, Aleksandr Morgulis,
Alejandro A. Schaffer, and Yi-Kuo Yu (2005) "Protein database searches
using compositionally adjusted substitution matrices", FEBS J. 272:5101-5109.

Query= awwfg1vv5a_@_2   
         (700 letters)

Database: NCBI_NR x 
           18,235,315 sequences; 6,253,148,003 total letters

Searching..................................................done


                                                                 Score    E
Sequences producing significant alignments:                      (bits) Value

gi237512982                                                          1392   0.0  
gi37622907                                                           1391   0.0  
gi30089970                                                           1391   0.0  
gi146048457                                                          1391   0.0  
gi237512980                                                          1390   0.0  
gi150417969                                                          1390   0.0  
gi150417967                                                          1389   0.0  
gi15072487                                                           1388   0.0  
gi44886084                                                           1387   0.0  
gi187954621                                                          1387   0.0  
gi29569618                                                           1387   0.0  
gi44886082                                                           1385   0.0  
gi184039                                                             1384   0.0  
gi148888458                                                          1380   0.0  
gi148888460                                                          1380   0.0  
gi355746804                                                          1366   0.0  
gi297671694                                                          1366   0.0  
gi355559772                                                          1363   0.0  
gi297286126                                                          1362   0.0  
gi332216357                                                          1348   0.0  
gi114586083                                                          1347   0.0  
gi148833298                                                          1322   0.0  
gi148833296                                                          1321   0.0  
gi296228386                                                          1316   0.0  
gi148677260                                                          1284   0.0  
gi6782382                                                            1281   0.0  
gi359718971                                                          1280   0.0  
gi341942012                                                          1280   0.0  
gi84875498                                                           1280   0.0  
gi255522923                                                          1275   0.0  
gi237512985                                                          1273   0.0  
gi6981514                                                            1273   0.0  
gi149018262                                                          1271   0.0  
gi149018261                                                          1270   0.0  
gi311268677                                                          1265   0.0  
gi311268683                                                          1265   0.0  
gi311268685                                                          1264   0.0  
gi311268679                                                          1264   0.0  
gi311268681                                                          1264   0.0  
gi311268687                                                          1264   0.0  
gi354487629                                                          1249   0.0  
gi351713933                                                          1249   0.0  
gi354487631                                                          1249   0.0  
gi354487623                                                          1248   0.0  
gi354487627                                                          1248   0.0  
gi354487625                                                          1248   0.0  
gi27806135                                                           1248   0.0  
gi62087312                                                           1248   0.0  
gi348556686                                                          1248   0.0  
gi354487633                                                          1248   0.0  
gi348556688                                                          1248   0.0  
gi348556692                                                          1247   0.0  
gi348556690                                                          1247   0.0  
gi301757655                                                          1247   0.0  
gi348556684                                                          1246   0.0  
gi348556682                                                          1246   0.0  
gi281353936                                                          1246   0.0  
gi50950233                                                           1244   0.0  
gi344244728                                                          1099   0.0  
gi350536969                                                          1052   0.0  
gi291415629                                                           983   0.0  
gi326921486                                                           896   0.0  
gi363729762                                                           892   0.0  
gi224044620                                                           874   0.0  
gi301605808                                                           828   0.0  
gi343098406                                                           806   0.0  
gi309753883                                                           757   0.0  
gi363729897                                                           756   0.0  
gi326921484                                                           734   0.0  
gi348506762                                                           705   0.0  
gi296204674                                                           697   0.0  
gi363736037                                                           696   0.0  
gi296204648                                                           694   0.0  
gi327274284                                                           694   0.0  
gi343098398                                                           693   0.0  
gi113675822                                                           693   0.0  
gi112494927                                                           692   0.0  
gi344268022                                                           692   0.0  
gi363736043                                                           692   0.0  
gi363736033                                                           692   0.0  
gi363736031                                                           692   0.0  
gi342837675                                                           691   0.0  
gi301614640                                                           691   0.0  
gi74004474                                                            691   0.0  
gi301786472                                                           691   0.0  
gi297465091                                                           691   0.0  
gi297471672                                                           691   0.0  
gi297264186                                                           690   0.0  
gi281345252                                                           690   0.0  
gi363735982                                                           690   0.0  
gi338715737                                                           689   0.0  
gi296490591                                                           689   0.0  
gi149022138                                                           689   0.0  
gi319772938                                                           689   0.0  
gi119631724                                                           689   0.0  
gi27819103                                                            689   0.0  
gi149022137                                                           689   0.0  
gi354487354                                                           688   0.0  
gi332814609                                                           688   0.0  
gi355750586                                                           688   0.0  
gi260166633                                                           688   0.0  
gi23978418                                                            688   0.0  
gi109099924                                                           688   0.0  
gi332234086                                                           688   0.0  
gi358410894                                                           688   0.0  
gi359063040                                                           687   0.0  
gi358410898                                                           687   0.0  
gi359063050                                                           687   0.0  
gi291391665                                                           687   0.0  
gi297668755                                                           687   0.0  
gi194222269                                                           687   0.0  
gi296204650                                                           687   0.0  
gi348585917                                                           687   0.0  
gi109099886                                                           687   0.0  
gi301783099                                                           686   0.0  
gi296204654                                                           686   0.0  
gi301783101                                                           686   0.0  
gi345797037                                                           686   0.0  
gi148695063                                                           686   0.0  
gi348539053                                                           686   0.0  
gi224054924                                                           686   0.0  
gi224054926                                                           686   0.0  
gi301783107                                                           686   0.0  
gi291391645                                                           686   0.0  
gi123857421                                                           686   0.0  
gi291391643                                                           686   0.0  
gi119631740                                                           686   0.0  
gi344268026                                                           686   0.0  
gi297668739                                                           686   0.0  
gi13540709                                                            686   0.0  
gi332234073                                                           685   0.0  
gi348585685                                                           685   0.0  
gi114581463                                                           685   0.0  
gi126362949                                                           685   0.0  
gi327277936                                                           685   0.0  
gi25014054                                                            684   0.0  
gi74004470                                                            684   0.0  
gi327277930                                                           684   0.0  
gi301786474                                                           684   0.0  
gi343098402                                                           684   0.0  
gi119631736                                                           684   0.0  
gi334330203                                                           683   0.0  
gi119887606                                                           683   0.0  
gi297488437                                                           683   0.0  
gi344242916                                                           683   0.0  
gi297471670                                                           683   0.0  
gi12642274                                                            683   0.0  
gi118093608                                                           683   0.0  
gi363735984                                                           683   0.0  
gi300794327                                                           682   0.0  
gi224054956                                                           682   0.0  
gi363735992                                                           682   0.0  
gi224054960                                                           682   0.0  
gi354478609                                                           682   0.0  
gi354478611                                                           682   0.0  
gi119631723                                                           682   0.0  
gi354478619                                                           681   0.0  
gi354478615                                                           681   0.0  
gi327277924                                                           681   0.0  
gi327277922                                                           681   0.0  
gi15421162                                                            681   0.0  
gi115583677                                                           681   0.0  
gi114581517                                                           681   0.0  
gi109099926                                                           681   0.0  
gi354487356                                                           681   0.0  
gi358410902                                                           681   0.0  
gi358410896                                                           681   0.0  
gi332234088                                                           681   0.0  
gi359063058                                                           681   0.0  
gi359063044                                                           681   0.0  
gi348585911                                                           681   0.0  
gi332814612                                                           681   0.0  
gi332234092                                                           681   0.0  
gi297264205                                                           680   0.0  
gi291391667                                                           680   0.0  
gi297668757                                                           680   0.0  
gi355564939                                                           680   0.0  
gi297668761                                                           679   0.0  
gi301783109                                                           679   0.0  
gi125630315                                                           679   0.0  
gi4325288                                                             679   0.0  
gi297264202                                                           677   0.0  
gi343098400                                                           677   0.0  
gi126326261                                                           677   0.0  
gi327286274                                                           677   0.0  
gi126326257                                                           677   0.0  
gi126326259                                                           677   0.0  
gi363736018                                                           677   0.0  
gi224054940                                                           676   0.0  
gi224054936                                                           676   0.0  
gi12642270                                                            676   0.0  
gi126326271                                                           676   0.0  
gi345328066                                                           676   0.0  
gi342837667                                                           676   0.0  
gi363736035                                                           675   0.0  
gi301619887                                                           674   0.0  
gi221136923                                                           674   0.0  
gi118093618                                                           674   0.0  
gi118093616                                                           674   0.0  
gi109099902                                                           673   0.0  
gi311272550                                                           673   0.0  
gi311272552                                                           673   0.0  
gi281344475                                                           673   0.0  
gi301783113                                                           673   0.0  
gi301783111                                                           673   0.0  
gi345328157                                                           672   0.0  
gi296204668                                                           672   0.0  
gi354478627                                                           672   0.0  
gi348521366                                                           672   0.0  
gi358410900                                                           672   0.0  
gi338715732                                                           672   0.0  
gi149730665                                                           672   0.0  
gi296204652                                                           671   0.0  
gi348585691                                                           671   0.0  
gi113676373                                                           671   0.0  
gi359063054                                                           671   0.0  
gi344268028                                                           671   0.0  
gi291391651                                                           671   0.0  
gi291391653                                                           671   0.0  
gi354478623                                                           670   0.0  
gi354478621                                                           670   0.0  
gi74004464                                                            670   0.0  
gi74004462                                                            670   0.0  
gi354478633                                                           669   0.0  
gi119631735                                                           669   0.0  
gi74004472                                                            669   0.0  
gi296204670                                                           669   0.0  
gi148695059                                                           669   0.0  
gi114581485                                                           669   0.0  
gi150010574                                                           669   0.0  
gi114581489                                                           669   0.0  
gi224044618                                                           669   0.0  
gi93141214                                                            669   0.0  
gi457879                                                              668   0.0  
gi119631738                                                           668   0.0  
gi93141210                                                            668   0.0  
gi109099894                                                           668   0.0  
gi301786476                                                           668   0.0  
gi229442477                                                           667   0.0  
gi62087356                                                            667   0.0  
gi119631733                                                           667   0.0  
gi363735988                                                           667   0.0  
gi344288113                                                           667   0.0  
gi348507645                                                           667   0.0  
gi296490593                                                           666   0.0  
gi113676138                                                           666   0.0  
gi260166635                                                           665   0.0  
gi354487352                                                           665   0.0  
gi359500287                                                           665   0.0  
gi114581519                                                           665   0.0  
gi27263190                                                            665   0.0  
gi109099928                                                           665   0.0  
gi332234090                                                           665   0.0  
gi149022132                                                           665   0.0  
gi291391669                                                           665   0.0  
gi355750587                                                           664   0.0  
gi297668759                                                           664   0.0  
gi123857420                                                           664   0.0  
gi24371298                                                            664   0.0  
gi309753885                                                           664   0.0  
gi224960                                                              664   0.0  
gi56748617                                                            664   0.0  
gi301786470                                                           664   0.0  
gi47228731                                                            664   0.0  
gi281345251                                                           663   0.0  
gi327478559                                                           663   0.0  
gi122066139                                                           662   0.0  
gi219521476                                                           662   0.0  
gi125630309                                                           662   0.0  
gi8394242                                                             662   0.0  
gi149022133                                                           661   0.0  
gi1586352                                                             661   0.0  
gi131889984                                                           661   0.0  
gi160707935                                                           661   0.0  
gi328927029                                                           661   0.0  
gi56748701                                                            661   0.0  
gi345328068                                                           661   0.0  
gi6981506                                                             661   0.0  
gi354487348                                                           661   0.0  
gi332234079                                                           661   0.0  
gi296490574                                                           660   0.0  
gi350593571                                                           660   0.0  
gi18959222                                                            660   0.0  
gi149022142                                                           660   0.0  
gi145933723                                                           660   0.0  
gi334330205                                                           659   0.0  
gi297264211                                                           659   0.0  
gi359323897                                                           659   0.0  
gi297668765                                                           658   0.0  
gi348556761                                                           658   0.0  
gi531237                                                              658   0.0  
gi4506813                                                             658   0.0  
gi187957230                                                           657   0.0  
gi301786468                                                           657   0.0  
gi123232657                                                           657   0.0  
gi62822245                                                            657   0.0  
gi338715743                                                           657   0.0  
gi332234094                                                           657   0.0  
gi332814614                                                           656   0.0  
gi301619885                                                           656   0.0  
gi354487346                                                           656   0.0  
gi354487344                                                           656   0.0  
gi363744968                                                           655   0.0  
gi355746803                                                           655   0.0  
gi355559771                                                           655   0.0  
gi332814616                                                           655   0.0  
gi332215569                                                           654   0.0  
gi296204644                                                           654   0.0  
gi363736022                                                           654   0.0  
gi354478631                                                           654   0.0  
gi363744972                                                           654   0.0  
gi301772386                                                           653   0.0  
gi118129624                                                           653   0.0  
gi363744966                                                           653   0.0  
gi301772384                                                           653   0.0  
gi348585905                                                           653   0.0  
gi348585903                                                           653   0.0  
gi301772388                                                           653   0.0  
gi113675683                                                           652   0.0  
gi338715741                                                           652   0.0  
gi149730681                                                           652   0.0  
gi338715746                                                           652   0.0  
gi114586260                                                           651   0.0  
gi326936479                                                           651   0.0  
gi281348730                                                           651   0.0  
gi7021531                                                             651   0.0  
gi297286124                                                           651   0.0  
gi342837659                                                           651   0.0  
gi348540042                                                           651   0.0  
gi326936475                                                           651   0.0  
gi119584947                                                           650   0.0  
gi326922830                                                           650   0.0  
gi4838145                                                             650   0.0  
gi110835710                                                           650   0.0  
gi332814618                                                           650   0.0  
gi344268020                                                           649   0.0  
gi363736041                                                           649   0.0  
gi126326275                                                           649   0.0  
gi363736039                                                           649   0.0  
gi334330211                                                           649   0.0  
gi348585901                                                           648   0.0  
gi297671692                                                           646   0.0  
gi55741729                                                            646   0.0  
gi344267966                                                           645   0.0  
gi344267968                                                           645   0.0  
gi291389171                                                           645   0.0  
gi291389169                                                           645   0.0  
gi296204656                                                           645   0.0  
gi354500749                                                           645   0.0  
gi354500745                                                           645   0.0  
gi296204658                                                           645   0.0  
gi34098761                                                            645   0.0  
gi354500747                                                           645   0.0  
gi148672123                                                           645   0.0  
gi172072624                                                           645   0.0  
gi117414174                                                           645   0.0  
gi345791969                                                           644   0.0  
gi355564241                                                           644   0.0  
gi363736225                                                           644   0.0  
gi73996384                                                            643   0.0  
gi300797151                                                           643   0.0  
gi350583949                                                           643   0.0  
gi149032007                                                           643   0.0  
gi78126165                                                            643   0.0  
gi224054930                                                           642   0.0  
gi224054934                                                           642   0.0  
gi351697574                                                           641   0.0  
gi296228388                                                           641   0.0  
gi363735990                                                           641   0.0  
gi344268024                                                           641   0.0  
gi222537873                                                           640   0.0  
gi332814620                                                           640   0.0  
gi363735986                                                           640   0.0  
gi332206182                                                           640   0.0  
gi295789135                                                           640   0.0  
gi119578602                                                           640   0.0  
gi332839179                                                           640   0.0  
gi119578601                                                           640   0.0  
gi224054962                                                           640   0.0  
gi4321647                                                             640   0.0  
gi338726087                                                           640   0.0  
gi7657544                                                             640   0.0  
gi350591072                                                           640   0.0  
gi332206180                                                           640   0.0  
gi149032006                                                           640   0.0  
gi3309115                                                             640   0.0  
gi109096715                                                           640   0.0  
gi296211699                                                           640   0.0  
gi296211697                                                           640   0.0  
gi297262393                                                           640   0.0  
gi297691869                                                           639   e-180
gi119578605                                                           639   e-180
gi359500285                                                           638   e-180
gi354487350                                                           638   e-180
gi291391649                                                           638   e-180
gi291391647                                                           638   e-180
gi301783105                                                           637   e-180
gi363744970                                                           637   e-180
gi301783103                                                           637   e-180
gi126723545                                                           637   e-180
gi109099890                                                           637   e-180
gi109099888                                                           637   e-180
gi1666092                                                             637   e-180
gi327277928                                                           636   e-180
gi327277926                                                           636   e-180
gi297264209                                                           636   e-180
gi355564940                                                           636   e-180
gi297264207                                                           636   e-179
gi332234077                                                           636   e-179
gi332234075                                                           636   e-179
gi326936477                                                           636   e-179
gi114581475                                                           636   e-179
gi126362955                                                           636   e-179
gi348585913                                                           636   e-179
gi348585915                                                           635   e-179
gi114581473                                                           635   e-179
gi126362947                                                           635   e-179
gi12642272                                                            635   e-179
gi119631739                                                           635   e-179
gi297668763                                                           634   e-179
gi297465095                                                           634   e-179
gi334330207                                                           634   e-179
gi297465093                                                           634   e-179
gi297471676                                                           634   e-179
gi297471674                                                           634   e-179
gi149022130                                                           632   e-178
gi354478617                                                           632   e-178
gi380805619                                                           632   e-178
gi380802719                                                           632   e-178
gi354478613                                                           632   e-178
gi380805227                                                           632   e-178
gi6981510                                                             632   e-178
gi355786104                                                           630   e-178
gi380792815                                                           630   e-178
gi334330177                                                           630   e-178
gi334330175                                                           630   e-178
gi224054968                                                           629   e-177
gi224054966                                                           629   e-177
gi160707887                                                           629   e-177
gi2665782                                                             628   e-177
gi2665784                                                             628   e-177
gi301783115                                                           627   e-177
gi224054946                                                           627   e-177
gi301783117                                                           627   e-177
gi224054942                                                           627   e-177
gi335302918                                                           627   e-177
gi335302920                                                           627   e-177
gi149730669                                                           626   e-176
gi338715734                                                           626   e-176
gi380792755                                                           626   e-176
gi291391655                                                           626   e-176
gi291391657                                                           626   e-176
gi343098408                                                           625   e-176
gi327264331                                                           625   e-176
gi345797049                                                           625   e-176
gi345797047                                                           625   e-176
gi149728754                                                           624   e-176
gi354478625                                                           624   e-176
gi354478629                                                           624   e-176
gi327264335                                                           624   e-176
gi327264333                                                           624   e-176
gi327264337                                                           623   e-176
gi363736025                                                           623   e-175
gi363736020                                                           623   e-175
gi327277934                                                           622   e-175
gi342837669                                                           618   e-174
gi343098410                                                           614   e-173
gi351713932                                                           614   e-173
gi829034                                                              613   e-173
gi327264339                                                           613   e-173
gi334330182                                                           610   e-172
gi334330180                                                           610   e-172
gi348519861                                                           607   e-171
gi149018260                                                           603   e-170
gi47228044                                                            603   e-170
gi354487655                                                           597   e-168
gi224054974                                                           586   e-164
gi224054970                                                           586   e-164
gi326922809                                                           581   e-163
gi344244729                                                           579   e-162
gi47218637                                                            562   e-157
gi345319355                                                           559   e-156
gi119584944                                                           550   e-154
gi119584946                                                           550   e-153
gi119584945                                                           550   e-153
gi103471981                                                           546   e-153
gi169146236                                                           546   e-152
gi344268032                                                           541   e-151
gi344268034                                                           541   e-151
gi149639502                                                           539   e-150
gi149639500                                                           539   e-150
gi126326265                                                           531   e-148
gi126326263                                                           531   e-148
gi344253552                                                           516   e-143
gi344288115                                                           510   e-142
gi229442283                                                           509   e-141
gi47207766                                                            503   e-140
gi342837661                                                           501   e-139
gi22022496                                                            498   e-138
gi344268036                                                           497   e-137

>gi237512982
          Length = 1962

 Score = 1392 bits (3603), Expect = 0.0,   Method: Compositional matrix adjust.
 Identities = 700/700 (100%), Positives = 700/700 (100%)

Query: 1    TSFDSFAWAFLALFRLMTQDCWERLYQQTLRSAGKIYMIFFMLVIFLGSFYLVNLILAVV 60
            TSFDSFAWAFLALFRLMTQDCWERLYQQTLRSAGKIYMIFFMLVIFLGSFYLVNLILAVV
Sbjct: 353  TSFDSFAWAFLALFRLMTQDCWERLYQQTLRSAGKIYMIFFMLVIFLGSFYLVNLILAVV 412

Query: 61   AMAYEEQNQATIAETEEKEKRFQEAMEMLKKEHEALTIRGVDTVSRSSLEMSPLAPVNSH 120
            AMAYEEQNQATIAETEEKEKRFQEAMEMLKKEHEALTIRGVDTVSRSSLEMSPLAPVNSH
Sbjct: 413  AMAYEEQNQATIAETEEKEKRFQEAMEMLKKEHEALTIRGVDTVSRSSLEMSPLAPVNSH 472

Query: 121  ERRSKRRKRMSSGTEECGEDRLPKSDSEDGPRAMNHLSLTRGLSRTSMKPRSSRGSIFTF 180
            ERRSKRRKRMSSGTEECGEDRLPKSDSEDGPRAMNHLSLTRGLSRTSMKPRSSRGSIFTF
Sbjct: 473  ERRSKRRKRMSSGTEECGEDRLPKSDSEDGPRAMNHLSLTRGLSRTSMKPRSSRGSIFTF 532

Query: 181  RRRDLGSEADFADDENSTAGESESHHTSLLVPWPLRRTSAQGQPSPGTSAPGHALHGKKN 240
            RRRDLGSEADFADDENSTAGESESHHTSLLVPWPLRRTSAQGQPSPGTSAPGHALHGKKN
Sbjct: 533  RRRDLGSEADFADDENSTAGESESHHTSLLVPWPLRRTSAQGQPSPGTSAPGHALHGKKN 592

Query: 241  STVDCNGVVSLLGAGDPEATSPGSHLLRPVMLEHPPDTTTPSEEPGGPQMLTSQAPCVDG 300
            STVDCNGVVSLLGAGDPEATSPGSHLLRPVMLEHPPDTTTPSEEPGGPQMLTSQAPCVDG
Sbjct: 593  STVDCNGVVSLLGAGDPEATSPGSHLLRPVMLEHPPDTTTPSEEPGGPQMLTSQAPCVDG 652

Query: 301  FEEPGARQRALSAVSVLTSALEELEESRHKCPPCWNRLAQRYLIWECCPLWMSIKQGVKL 360
            FEEPGARQRALSAVSVLTSALEELEESRHKCPPCWNRLAQRYLIWECCPLWMSIKQGVKL
Sbjct: 653  FEEPGARQRALSAVSVLTSALEELEESRHKCPPCWNRLAQRYLIWECCPLWMSIKQGVKL 712

Query: 361  VVMDPFTDLTITMCIVLNTLFMALEHYNMTSEFEEMLQVGNLVFTGIFTAEMTFKIIALD 420
            VVMDPFTDLTITMCIVLNTLFMALEHYNMTSEFEEMLQVGNLVFTGIFTAEMTFKIIALD
Sbjct: 713  VVMDPFTDLTITMCIVLNTLFMALEHYNMTSEFEEMLQVGNLVFTGIFTAEMTFKIIALD 772

Query: 421  PYYYFQQGWNIFDSIIVILSLMELGLSRMSNLSVLRSFRLLRVFKLAKSWPTLNTLIKII 480
            PYYYFQQGWNIFDSIIVILSLMELGLSRMSNLSVLRSFRLLRVFKLAKSWPTLNTLIKII
Sbjct: 773  PYYYFQQGWNIFDSIIVILSLMELGLSRMSNLSVLRSFRLLRVFKLAKSWPTLNTLIKII 832

Query: 481  GNSVGALGNLTLVLAIIVFIFAVVGMQLFGKNYSELRDSDSGLLPRWHMMDFFHAFLIIF 540
            GNSVGALGNLTLVLAIIVFIFAVVGMQLFGKNYSELRDSDSGLLPRWHMMDFFHAFLIIF
Sbjct: 833  GNSVGALGNLTLVLAIIVFIFAVVGMQLFGKNYSELRDSDSGLLPRWHMMDFFHAFLIIF 892

Query: 541  RILCGEWIETMWDCMEVSGQSLCLLVFLLVMVIGNLVVLNLFLALLLSSFSADNLTAPDE 600
            RILCGEWIETMWDCMEVSGQSLCLLVFLLVMVIGNLVVLNLFLALLLSSFSADNLTAPDE
Sbjct: 893  RILCGEWIETMWDCMEVSGQSLCLLVFLLVMVIGNLVVLNLFLALLLSSFSADNLTAPDE 952

Query: 601  DREMNNLQLALARIQRGLRFVKRTTWDFCCGLLRQRPQKPAALAAQGQLPSCIATPYSPP 660
            DREMNNLQLALARIQRGLRFVKRTTWDFCCGLLRQRPQKPAALAAQGQLPSCIATPYSPP
Sbjct: 953  DREMNNLQLALARIQRGLRFVKRTTWDFCCGLLRQRPQKPAALAAQGQLPSCIATPYSPP 1012

Query: 661  PPETEKVPPTRKETRFEEGEQPGQGTPGDPEPVCVPIAVA 700
            PPETEKVPPTRKETRFEEGEQPGQGTPGDPEPVCVPIAVA
Sbjct: 1013 PPETEKVPPTRKETRFEEGEQPGQGTPGDPEPVCVPIAVA 1052


 Score = 94.0 bits (232), Expect = 2e-16,   Method: Compositional matrix adjust.
 Identities = 69/253 (27%), Positives = 129/253 (50%), Gaps = 34/253 (13%)

Query: 368  DLTITMCIVLNTLFMALEHYNMTSEFEEMLQVGNLVFTGIFTAEMTFKIIALDPYYYFQQ 427
            D+TI   I LN + M +E  + + E   +L   NL+F  IFT E   K+ AL  +YYF  
Sbjct: 1477 DVTIMFLICLNMVTMMVETDDQSPEKINILAKINLLFVAIFTGECIVKLAALR-HYYFTN 1535

Query: 428  GWNIFDSIIVILSLMELGLSRM--------SNLSVLRSFRLLRVFKLAKSWPTLNTLIKI 479
             WNIFD ++VILS++   LS +        +   V+R  R+ R+ +L +    + TL+  
Sbjct: 1536 SWNIFDFVVVILSIVGTVLSDIIQKYFFSPTLFRVIRLARIGRILRLIRGAKGIRTLLFA 1595

Query: 480  IGNSVGALGNLTLVLAIIVFIFAVVGMQLFGKNYSELRDSDSGLLPRWHMMDFFHAFLII 539
            +  S+ AL N+ L+L +++FI+++ GM     N++ ++  ++G+   ++   F ++ L +
Sbjct: 1596 LMMSLPALFNIGLLLFLVMFIYSIFGM----ANFAYVK-WEAGIDDMFNFQTFANSMLCL 1650

Query: 540  FRILCGEWIETMWDCMEVSGQSLC--------------------LLVFLLVMVIGNLVVL 579
            F+I      + +   +  +G   C                    +L F   ++I  L+V+
Sbjct: 1651 FQITTSAGWDGLLSPILNTGPPYCDPTLPNSNGSRGDCGSPAVGILFFTTYIIISFLIVV 1710

Query: 580  NLFLALLLSSFSA 592
            N+++A++L +FS 
Sbjct: 1711 NMYIAIILENFSV 1723


 Score = 73.6 bits (179), Expect = 4e-10,   Method: Compositional matrix adjust.
 Identities = 76/337 (22%), Positives = 138/337 (40%), Gaps = 83/337 (24%)

Query: 355 KQGVKLVVMDPFTDLTITMCIVL-NTLFMALEHYNMTSEFEEMLQVGNLVFTGIFTAEMT 413
           +  VK++V   F  L   MC +L N +FMA       +++ E        FT I+T E  
Sbjct: 122 RAAVKILVHSLFNMLI--MCTILTNCVFMAQHDPPPWTKYVEY------TFTAIYTFESL 173

Query: 414 FKIIA----LDPYYYFQQGWNIFDSIIVILSLMELGLSRMSNLSVLRSFRLLRVFKLAKS 469
            KI+A    L  + + +  WN  D  ++I++ +   + ++ NLS LR+FR+LR  K    
Sbjct: 174 VKILARGFCLHAFTFLRDPWNWLDFSVIIMAYVSENI-KLGNLSALRTFRVLRALKTISV 232

Query: 470 WPTLNTLIKIIGNSVGALGNLTLVLAIIVFIFAVVGMQLFG--------KNYSEL----- 516
            P L T++  +  SV  L ++ ++    + +FA++G+QLF         +N++ L     
Sbjct: 233 IPGLKTIVGALIQSVKKLADVMVLTVFCLSVFALIGLQLFMGNLRHKCVRNFTALNGTNG 292

Query: 517 -----------------------------------RDSDSGLLPRW-----------HMM 530
                                                SD+G  P             H  
Sbjct: 293 SVEADGLVWESLDLYLSDPENYLLKNGTSDVLLCGNSSDAGTCPEGYRCLKAGENPDHGY 352

Query: 531 DFFHAF----LIIFRILCGEWIETMWDCMEVSGQSLCLLVFLLVMVIGNLVVLNLFLALL 586
             F +F    L +FR++  +  E ++     S   + ++ F+LV+ +G+  ++NL LA++
Sbjct: 353 TSFDSFAWAFLALFRLMTQDCWERLYQQTLRSAGKIYMIFFMLVIFLGSFYLVNLILAVV 412

Query: 587 LSSFSADNLTAPDEDREMNNLQLALARIQRGLRFVKR 623
             ++   N     E  E         R Q  +  +K+
Sbjct: 413 AMAYEEQNQATIAETEEKEK------RFQEAMEMLKK 443


 Score = 67.8 bits (164), Expect = 2e-08,   Method: Compositional matrix adjust.
 Identities = 63/334 (18%), Positives = 138/334 (41%), Gaps = 57/334 (17%)

Query: 350  LWMSIKQGVKLVVMDPFTDLTITMCIVLNTLFMALEHYNMTSE--FEEMLQVGNLVFTGI 407
            +W  +++    +V   + +  I   I+L++  +A E   +      + +L+  + +FT +
Sbjct: 1136 VWWRLRKTCYHIVEHSWFETFIIFMILLSSGALAFEDIYLEERKTIKVLLEYADKMFTYV 1195

Query: 408  FTAEMTFKIIALDPYYYFQQGWNIFDSIIVILSLME-----LGLSRMSNLSVLRSFRLLR 462
            F  EM  K +A     YF   W   D +IV +SL+      LG + M  +  LR+ R LR
Sbjct: 1196 FVLEMLLKWVAYGFKKYFTNAWCWLDFLIVDVSLVSLVANTLGFAEMGPIKSLRTLRALR 1255

Query: 463  VFKLAKSWPTLNTLIKIIGNSVGALGNLTLVLAIIVFIFAVVGMQLFGKNYSELRDSDSG 522
              +    +  +  ++  +  ++ ++ N+ LV  I   IF+++G+ LF   +    +   G
Sbjct: 1256 PLRALSRFEGMRVVVNALVGAIPSIMNVLLVCLIFWLIFSIMGVNLFAGKFGRCINQTEG 1315

Query: 523  LLP--------------------------RWHMMDFFHAFLIIFRILCGE-WIETMWDCM 555
             LP                          + +  +    +L + ++   + W++ M+  +
Sbjct: 1316 DLPLNYTIVNNKSQCESLNLTGELYWTKVKVNFDNVGAGYLALLQVATFKGWMDIMYAAV 1375

Query: 556  EVSG--------QSLCLLVFLLVMVI-GNLVVLNLFLALLLSSFSADNLTAPDEDREMNN 606
            +  G         +L + ++ ++ +I G+   LNLF+ +++ +F+        +D  M  
Sbjct: 1376 DSRGYEEQPQWEYNLYMYIYFVIFIIFGSFFTLNLFIGVIIDNFNQQKKKLGGQDIFMTE 1435

Query: 607  LQLALARIQRGLRFVKRTTWDFCCGLLRQRPQKP 640
             Q              +  ++    L  ++PQKP
Sbjct: 1436 EQ--------------KKYYNAMKKLGSKKPQKP 1455


>gi37622907
          Length = 2016

 Score = 1391 bits (3601), Expect = 0.0,   Method: Compositional matrix adjust.
 Identities = 700/700 (100%), Positives = 700/700 (100%)

Query: 1    TSFDSFAWAFLALFRLMTQDCWERLYQQTLRSAGKIYMIFFMLVIFLGSFYLVNLILAVV 60
            TSFDSFAWAFLALFRLMTQDCWERLYQQTLRSAGKIYMIFFMLVIFLGSFYLVNLILAVV
Sbjct: 353  TSFDSFAWAFLALFRLMTQDCWERLYQQTLRSAGKIYMIFFMLVIFLGSFYLVNLILAVV 412

Query: 61   AMAYEEQNQATIAETEEKEKRFQEAMEMLKKEHEALTIRGVDTVSRSSLEMSPLAPVNSH 120
            AMAYEEQNQATIAETEEKEKRFQEAMEMLKKEHEALTIRGVDTVSRSSLEMSPLAPVNSH
Sbjct: 413  AMAYEEQNQATIAETEEKEKRFQEAMEMLKKEHEALTIRGVDTVSRSSLEMSPLAPVNSH 472

Query: 121  ERRSKRRKRMSSGTEECGEDRLPKSDSEDGPRAMNHLSLTRGLSRTSMKPRSSRGSIFTF 180
            ERRSKRRKRMSSGTEECGEDRLPKSDSEDGPRAMNHLSLTRGLSRTSMKPRSSRGSIFTF
Sbjct: 473  ERRSKRRKRMSSGTEECGEDRLPKSDSEDGPRAMNHLSLTRGLSRTSMKPRSSRGSIFTF 532

Query: 181  RRRDLGSEADFADDENSTAGESESHHTSLLVPWPLRRTSAQGQPSPGTSAPGHALHGKKN 240
            RRRDLGSEADFADDENSTAGESESHHTSLLVPWPLRRTSAQGQPSPGTSAPGHALHGKKN
Sbjct: 533  RRRDLGSEADFADDENSTAGESESHHTSLLVPWPLRRTSAQGQPSPGTSAPGHALHGKKN 592

Query: 241  STVDCNGVVSLLGAGDPEATSPGSHLLRPVMLEHPPDTTTPSEEPGGPQMLTSQAPCVDG 300
            STVDCNGVVSLLGAGDPEATSPGSHLLRPVMLEHPPDTTTPSEEPGGPQMLTSQAPCVDG
Sbjct: 593  STVDCNGVVSLLGAGDPEATSPGSHLLRPVMLEHPPDTTTPSEEPGGPQMLTSQAPCVDG 652

Query: 301  FEEPGARQRALSAVSVLTSALEELEESRHKCPPCWNRLAQRYLIWECCPLWMSIKQGVKL 360
            FEEPGARQRALSAVSVLTSALEELEESRHKCPPCWNRLAQRYLIWECCPLWMSIKQGVKL
Sbjct: 653  FEEPGARQRALSAVSVLTSALEELEESRHKCPPCWNRLAQRYLIWECCPLWMSIKQGVKL 712

Query: 361  VVMDPFTDLTITMCIVLNTLFMALEHYNMTSEFEEMLQVGNLVFTGIFTAEMTFKIIALD 420
            VVMDPFTDLTITMCIVLNTLFMALEHYNMTSEFEEMLQVGNLVFTGIFTAEMTFKIIALD
Sbjct: 713  VVMDPFTDLTITMCIVLNTLFMALEHYNMTSEFEEMLQVGNLVFTGIFTAEMTFKIIALD 772

Query: 421  PYYYFQQGWNIFDSIIVILSLMELGLSRMSNLSVLRSFRLLRVFKLAKSWPTLNTLIKII 480
            PYYYFQQGWNIFDSIIVILSLMELGLSRMSNLSVLRSFRLLRVFKLAKSWPTLNTLIKII
Sbjct: 773  PYYYFQQGWNIFDSIIVILSLMELGLSRMSNLSVLRSFRLLRVFKLAKSWPTLNTLIKII 832

Query: 481  GNSVGALGNLTLVLAIIVFIFAVVGMQLFGKNYSELRDSDSGLLPRWHMMDFFHAFLIIF 540
            GNSVGALGNLTLVLAIIVFIFAVVGMQLFGKNYSELRDSDSGLLPRWHMMDFFHAFLIIF
Sbjct: 833  GNSVGALGNLTLVLAIIVFIFAVVGMQLFGKNYSELRDSDSGLLPRWHMMDFFHAFLIIF 892

Query: 541  RILCGEWIETMWDCMEVSGQSLCLLVFLLVMVIGNLVVLNLFLALLLSSFSADNLTAPDE 600
            RILCGEWIETMWDCMEVSGQSLCLLVFLLVMVIGNLVVLNLFLALLLSSFSADNLTAPDE
Sbjct: 893  RILCGEWIETMWDCMEVSGQSLCLLVFLLVMVIGNLVVLNLFLALLLSSFSADNLTAPDE 952

Query: 601  DREMNNLQLALARIQRGLRFVKRTTWDFCCGLLRQRPQKPAALAAQGQLPSCIATPYSPP 660
            DREMNNLQLALARIQRGLRFVKRTTWDFCCGLLRQRPQKPAALAAQGQLPSCIATPYSPP
Sbjct: 953  DREMNNLQLALARIQRGLRFVKRTTWDFCCGLLRQRPQKPAALAAQGQLPSCIATPYSPP 1012

Query: 661  PPETEKVPPTRKETRFEEGEQPGQGTPGDPEPVCVPIAVA 700
            PPETEKVPPTRKETRFEEGEQPGQGTPGDPEPVCVPIAVA
Sbjct: 1013 PPETEKVPPTRKETRFEEGEQPGQGTPGDPEPVCVPIAVA 1052


 Score = 94.7 bits (234), Expect = 1e-16,   Method: Compositional matrix adjust.
 Identities = 69/253 (27%), Positives = 129/253 (50%), Gaps = 34/253 (13%)

Query: 368  DLTITMCIVLNTLFMALEHYNMTSEFEEMLQVGNLVFTGIFTAEMTFKIIALDPYYYFQQ 427
            D+TI   I LN + M +E  + + E   +L   NL+F  IFT E   K+ AL  +YYF  
Sbjct: 1531 DVTIMFLICLNMVTMMVETDDQSPEKINILAKINLLFVAIFTGECIVKLAALR-HYYFTN 1589

Query: 428  GWNIFDSIIVILSLMELGLSRM--------SNLSVLRSFRLLRVFKLAKSWPTLNTLIKI 479
             WNIFD ++VILS++   LS +        +   V+R  R+ R+ +L +    + TL+  
Sbjct: 1590 SWNIFDFVVVILSIVGTVLSDIIQKYFFSPTLFRVIRLARIGRILRLIRGAKGIRTLLFA 1649

Query: 480  IGNSVGALGNLTLVLAIIVFIFAVVGMQLFGKNYSELRDSDSGLLPRWHMMDFFHAFLII 539
            +  S+ AL N+ L+L +++FI+++ GM     N++ ++  ++G+   ++   F ++ L +
Sbjct: 1650 LMMSLPALFNIGLLLFLVMFIYSIFGM----ANFAYVK-WEAGIDDMFNFQTFANSMLCL 1704

Query: 540  FRILCGEWIETMWDCMEVSGQSLC--------------------LLVFLLVMVIGNLVVL 579
            F+I      + +   +  +G   C                    +L F   ++I  L+V+
Sbjct: 1705 FQITTSAGWDGLLSPILNTGPPYCDPTLPNSNGSRGDCGSPAVGILFFTTYIIISFLIVV 1764

Query: 580  NLFLALLLSSFSA 592
            N+++A++L +FS 
Sbjct: 1765 NMYIAIILENFSV 1777


 Score = 68.6 bits (166), Expect = 9e-09,   Method: Compositional matrix adjust.
 Identities = 63/334 (18%), Positives = 138/334 (41%), Gaps = 57/334 (17%)

Query: 350  LWMSIKQGVKLVVMDPFTDLTITMCIVLNTLFMALEHYNMTSE--FEEMLQVGNLVFTGI 407
            +W  +++    +V   + +  I   I+L++  +A E   +      + +L+  + +FT +
Sbjct: 1190 VWWRLRKTCYHIVEHSWFETFIIFMILLSSGALAFEDIYLEERKTIKVLLEYADKMFTYV 1249

Query: 408  FTAEMTFKIIALDPYYYFQQGWNIFDSIIVILSLME-----LGLSRMSNLSVLRSFRLLR 462
            F  EM  K +A     YF   W   D +IV +SL+      LG + M  +  LR+ R LR
Sbjct: 1250 FVLEMLLKWVAYGFKKYFTNAWCWLDFLIVDVSLVSLVANTLGFAEMGPIKSLRTLRALR 1309

Query: 463  VFKLAKSWPTLNTLIKIIGNSVGALGNLTLVLAIIVFIFAVVGMQLFGKNYSELRDSDSG 522
              +    +  +  ++  +  ++ ++ N+ LV  I   IF+++G+ LF   +    +   G
Sbjct: 1310 PLRALSRFEGMRVVVNALVGAIPSIMNVLLVCLIFWLIFSIMGVNLFAGKFGRCINQTEG 1369

Query: 523  LLP--------------------------RWHMMDFFHAFLIIFRILCGE-WIETMWDCM 555
             LP                          + +  +    +L + ++   + W++ M+  +
Sbjct: 1370 DLPLNYTIVNNKSQCESLNLTGELYWTKVKVNFDNVGAGYLALLQVATFKGWMDIMYAAV 1429

Query: 556  EVSG--------QSLCLLVFLLVMVI-GNLVVLNLFLALLLSSFSADNLTAPDEDREMNN 606
            +  G         +L + ++ ++ +I G+   LNLF+ +++ +F+        +D  M  
Sbjct: 1430 DSRGYEEQPQWEYNLYMYIYFVIFIIFGSFFTLNLFIGVIIDNFNQQKKKLGGQDIFMTE 1489

Query: 607  LQLALARIQRGLRFVKRTTWDFCCGLLRQRPQKP 640
             Q              +  ++    L  ++PQKP
Sbjct: 1490 EQ--------------KKYYNAMKKLGSKKPQKP 1509


 Score = 67.0 bits (162), Expect = 3e-08,   Method: Compositional matrix adjust.
 Identities = 74/337 (21%), Positives = 134/337 (39%), Gaps = 83/337 (24%)

Query: 355 KQGVKLVVMDPFTDLTITMCIVL-NTLFMALEHYNMTSEFEEMLQVGNLVFTGIFTAEMT 413
           +  VK++V   F  L   MC +L N +FMA       +++ E        FT I+T E  
Sbjct: 122 RAAVKILVHSLFNMLI--MCTILTNCVFMAQHDPPPWTKYVEY------TFTAIYTFESL 173

Query: 414 FKIIA----LDPYYYFQQGWNIFDSIIVILSLMELGLSRMSNLSVLRSFRLLRVFKLAKS 469
            KI+A    L  + + +  WN  D  ++I++        + N+S LR+FR+LR  K    
Sbjct: 174 VKILARGFCLHAFTFLRDPWNWLDFSVIIMAYTT-EFVDLGNVSALRTFRVLRALKTISV 232

Query: 470 WPTLNTLIKIIGNSVGALGNLTLVLAIIVFIFAVVGMQLFG--------KNYSEL----- 516
              L T++  +  SV  L ++ ++    + +FA++G+QLF         +N++ L     
Sbjct: 233 ISGLKTIVGALIQSVKKLADVMVLTVFCLSVFALIGLQLFMGNLRHKCVRNFTALNGTNG 292

Query: 517 -----------------------------------RDSDSGLLPRW-----------HMM 530
                                                SD+G  P             H  
Sbjct: 293 SVEADGLVWESLDLYLSDPENYLLKNGTSDVLLCGNSSDAGTCPEGYRCLKAGENPDHGY 352

Query: 531 DFFHAF----LIIFRILCGEWIETMWDCMEVSGQSLCLLVFLLVMVIGNLVVLNLFLALL 586
             F +F    L +FR++  +  E ++     S   + ++ F+LV+ +G+  ++NL LA++
Sbjct: 353 TSFDSFAWAFLALFRLMTQDCWERLYQQTLRSAGKIYMIFFMLVIFLGSFYLVNLILAVV 412

Query: 587 LSSFSADNLTAPDEDREMNNLQLALARIQRGLRFVKR 623
             ++   N     E  E         R Q  +  +K+
Sbjct: 413 AMAYEEQNQATIAETEEKEK------RFQEAMEMLKK 443


>gi30089970
          Length = 2015

 Score = 1391 bits (3601), Expect = 0.0,   Method: Compositional matrix adjust.
 Identities = 700/700 (100%), Positives = 700/700 (100%)

Query: 1    TSFDSFAWAFLALFRLMTQDCWERLYQQTLRSAGKIYMIFFMLVIFLGSFYLVNLILAVV 60
            TSFDSFAWAFLALFRLMTQDCWERLYQQTLRSAGKIYMIFFMLVIFLGSFYLVNLILAVV
Sbjct: 353  TSFDSFAWAFLALFRLMTQDCWERLYQQTLRSAGKIYMIFFMLVIFLGSFYLVNLILAVV 412

Query: 61   AMAYEEQNQATIAETEEKEKRFQEAMEMLKKEHEALTIRGVDTVSRSSLEMSPLAPVNSH 120
            AMAYEEQNQATIAETEEKEKRFQEAMEMLKKEHEALTIRGVDTVSRSSLEMSPLAPVNSH
Sbjct: 413  AMAYEEQNQATIAETEEKEKRFQEAMEMLKKEHEALTIRGVDTVSRSSLEMSPLAPVNSH 472

Query: 121  ERRSKRRKRMSSGTEECGEDRLPKSDSEDGPRAMNHLSLTRGLSRTSMKPRSSRGSIFTF 180
            ERRSKRRKRMSSGTEECGEDRLPKSDSEDGPRAMNHLSLTRGLSRTSMKPRSSRGSIFTF
Sbjct: 473  ERRSKRRKRMSSGTEECGEDRLPKSDSEDGPRAMNHLSLTRGLSRTSMKPRSSRGSIFTF 532

Query: 181  RRRDLGSEADFADDENSTAGESESHHTSLLVPWPLRRTSAQGQPSPGTSAPGHALHGKKN 240
            RRRDLGSEADFADDENSTAGESESHHTSLLVPWPLRRTSAQGQPSPGTSAPGHALHGKKN
Sbjct: 533  RRRDLGSEADFADDENSTAGESESHHTSLLVPWPLRRTSAQGQPSPGTSAPGHALHGKKN 592

Query: 241  STVDCNGVVSLLGAGDPEATSPGSHLLRPVMLEHPPDTTTPSEEPGGPQMLTSQAPCVDG 300
            STVDCNGVVSLLGAGDPEATSPGSHLLRPVMLEHPPDTTTPSEEPGGPQMLTSQAPCVDG
Sbjct: 593  STVDCNGVVSLLGAGDPEATSPGSHLLRPVMLEHPPDTTTPSEEPGGPQMLTSQAPCVDG 652

Query: 301  FEEPGARQRALSAVSVLTSALEELEESRHKCPPCWNRLAQRYLIWECCPLWMSIKQGVKL 360
            FEEPGARQRALSAVSVLTSALEELEESRHKCPPCWNRLAQRYLIWECCPLWMSIKQGVKL
Sbjct: 653  FEEPGARQRALSAVSVLTSALEELEESRHKCPPCWNRLAQRYLIWECCPLWMSIKQGVKL 712

Query: 361  VVMDPFTDLTITMCIVLNTLFMALEHYNMTSEFEEMLQVGNLVFTGIFTAEMTFKIIALD 420
            VVMDPFTDLTITMCIVLNTLFMALEHYNMTSEFEEMLQVGNLVFTGIFTAEMTFKIIALD
Sbjct: 713  VVMDPFTDLTITMCIVLNTLFMALEHYNMTSEFEEMLQVGNLVFTGIFTAEMTFKIIALD 772

Query: 421  PYYYFQQGWNIFDSIIVILSLMELGLSRMSNLSVLRSFRLLRVFKLAKSWPTLNTLIKII 480
            PYYYFQQGWNIFDSIIVILSLMELGLSRMSNLSVLRSFRLLRVFKLAKSWPTLNTLIKII
Sbjct: 773  PYYYFQQGWNIFDSIIVILSLMELGLSRMSNLSVLRSFRLLRVFKLAKSWPTLNTLIKII 832

Query: 481  GNSVGALGNLTLVLAIIVFIFAVVGMQLFGKNYSELRDSDSGLLPRWHMMDFFHAFLIIF 540
            GNSVGALGNLTLVLAIIVFIFAVVGMQLFGKNYSELRDSDSGLLPRWHMMDFFHAFLIIF
Sbjct: 833  GNSVGALGNLTLVLAIIVFIFAVVGMQLFGKNYSELRDSDSGLLPRWHMMDFFHAFLIIF 892

Query: 541  RILCGEWIETMWDCMEVSGQSLCLLVFLLVMVIGNLVVLNLFLALLLSSFSADNLTAPDE 600
            RILCGEWIETMWDCMEVSGQSLCLLVFLLVMVIGNLVVLNLFLALLLSSFSADNLTAPDE
Sbjct: 893  RILCGEWIETMWDCMEVSGQSLCLLVFLLVMVIGNLVVLNLFLALLLSSFSADNLTAPDE 952

Query: 601  DREMNNLQLALARIQRGLRFVKRTTWDFCCGLLRQRPQKPAALAAQGQLPSCIATPYSPP 660
            DREMNNLQLALARIQRGLRFVKRTTWDFCCGLLRQRPQKPAALAAQGQLPSCIATPYSPP
Sbjct: 953  DREMNNLQLALARIQRGLRFVKRTTWDFCCGLLRQRPQKPAALAAQGQLPSCIATPYSPP 1012

Query: 661  PPETEKVPPTRKETRFEEGEQPGQGTPGDPEPVCVPIAVA 700
            PPETEKVPPTRKETRFEEGEQPGQGTPGDPEPVCVPIAVA
Sbjct: 1013 PPETEKVPPTRKETRFEEGEQPGQGTPGDPEPVCVPIAVA 1052


 Score = 94.7 bits (234), Expect = 1e-16,   Method: Compositional matrix adjust.
 Identities = 69/253 (27%), Positives = 129/253 (50%), Gaps = 34/253 (13%)

Query: 368  DLTITMCIVLNTLFMALEHYNMTSEFEEMLQVGNLVFTGIFTAEMTFKIIALDPYYYFQQ 427
            D+TI   I LN + M +E  + + E   +L   NL+F  IFT E   K+ AL  +YYF  
Sbjct: 1530 DVTIMFLICLNMVTMMVETDDQSPEKINILAKINLLFVAIFTGECIVKLAALR-HYYFTN 1588

Query: 428  GWNIFDSIIVILSLMELGLSRM--------SNLSVLRSFRLLRVFKLAKSWPTLNTLIKI 479
             WNIFD ++VILS++   LS +        +   V+R  R+ R+ +L +    + TL+  
Sbjct: 1589 SWNIFDFVVVILSIVGTVLSDIIQKYFFSPTLFRVIRLARIGRILRLIRGAKGIRTLLFA 1648

Query: 480  IGNSVGALGNLTLVLAIIVFIFAVVGMQLFGKNYSELRDSDSGLLPRWHMMDFFHAFLII 539
            +  S+ AL N+ L+L +++FI+++ GM     N++ ++  ++G+   ++   F ++ L +
Sbjct: 1649 LMMSLPALFNIGLLLFLVMFIYSIFGM----ANFAYVK-WEAGIDDMFNFQTFANSMLCL 1703

Query: 540  FRILCGEWIETMWDCMEVSGQSLC--------------------LLVFLLVMVIGNLVVL 579
            F+I      + +   +  +G   C                    +L F   ++I  L+V+
Sbjct: 1704 FQITTSAGWDGLLSPILNTGPPYCDPTLPNSNGSRGDCGSPAVGILFFTTYIIISFLIVV 1763

Query: 580  NLFLALLLSSFSA 592
            N+++A++L +FS 
Sbjct: 1764 NMYIAIILENFSV 1776


 Score = 68.6 bits (166), Expect = 9e-09,   Method: Compositional matrix adjust.
 Identities = 63/334 (18%), Positives = 138/334 (41%), Gaps = 57/334 (17%)

Query: 350  LWMSIKQGVKLVVMDPFTDLTITMCIVLNTLFMALEHYNMTSE--FEEMLQVGNLVFTGI 407
            +W  +++    +V   + +  I   I+L++  +A E   +      + +L+  + +FT +
Sbjct: 1189 VWWRLRKTCYHIVEHSWFETFIIFMILLSSGALAFEDIYLEERKTIKVLLEYADKMFTYV 1248

Query: 408  FTAEMTFKIIALDPYYYFQQGWNIFDSIIVILSLME-----LGLSRMSNLSVLRSFRLLR 462
            F  EM  K +A     YF   W   D +IV +SL+      LG + M  +  LR+ R LR
Sbjct: 1249 FVLEMLLKWVAYGFKKYFTNAWCWLDFLIVDVSLVSLVANTLGFAEMGPIKSLRTLRALR 1308

Query: 463  VFKLAKSWPTLNTLIKIIGNSVGALGNLTLVLAIIVFIFAVVGMQLFGKNYSELRDSDSG 522
              +    +  +  ++  +  ++ ++ N+ LV  I   IF+++G+ LF   +    +   G
Sbjct: 1309 PLRALSRFEGMRVVVNALVGAIPSIMNVLLVCLIFWLIFSIMGVNLFAGKFGRCINQTEG 1368

Query: 523  LLP--------------------------RWHMMDFFHAFLIIFRILCGE-WIETMWDCM 555
             LP                          + +  +    +L + ++   + W++ M+  +
Sbjct: 1369 DLPLNYTIVNNKSQCESLNLTGELYWTKVKVNFDNVGAGYLALLQVATFKGWMDIMYAAV 1428

Query: 556  EVSG--------QSLCLLVFLLVMVI-GNLVVLNLFLALLLSSFSADNLTAPDEDREMNN 606
            +  G         +L + ++ ++ +I G+   LNLF+ +++ +F+        +D  M  
Sbjct: 1429 DSRGYEEQPQWEYNLYMYIYFVIFIIFGSFFTLNLFIGVIIDNFNQQKKKLGGQDIFMTE 1488

Query: 607  LQLALARIQRGLRFVKRTTWDFCCGLLRQRPQKP 640
             Q              +  ++    L  ++PQKP
Sbjct: 1489 EQ--------------KKYYNAMKKLGSKKPQKP 1508


 Score = 67.0 bits (162), Expect = 3e-08,   Method: Compositional matrix adjust.
 Identities = 74/337 (21%), Positives = 134/337 (39%), Gaps = 83/337 (24%)

Query: 355 KQGVKLVVMDPFTDLTITMCIVL-NTLFMALEHYNMTSEFEEMLQVGNLVFTGIFTAEMT 413
           +  VK++V   F  L   MC +L N +FMA       +++ E        FT I+T E  
Sbjct: 122 RAAVKILVHSLFNMLI--MCTILTNCVFMAQHDPPPWTKYVEY------TFTAIYTFESL 173

Query: 414 FKIIA----LDPYYYFQQGWNIFDSIIVILSLMELGLSRMSNLSVLRSFRLLRVFKLAKS 469
            KI+A    L  + + +  WN  D  ++I++        + N+S LR+FR+LR  K    
Sbjct: 174 VKILARGFCLHAFTFLRDPWNWLDFSVIIMAYTT-EFVDLGNVSALRTFRVLRALKTISV 232

Query: 470 WPTLNTLIKIIGNSVGALGNLTLVLAIIVFIFAVVGMQLFG--------KNYSEL----- 516
              L T++  +  SV  L ++ ++    + +FA++G+QLF         +N++ L     
Sbjct: 233 ISGLKTIVGALIQSVKKLADVMVLTVFCLSVFALIGLQLFMGNLRHKCVRNFTALNGTNG 292

Query: 517 -----------------------------------RDSDSGLLPRW-----------HMM 530
                                                SD+G  P             H  
Sbjct: 293 SVEADGLVWESLDLYLSDPENYLLKNGTSDVLLCGNSSDAGTCPEGYRCLKAGENPDHGY 352

Query: 531 DFFHAF----LIIFRILCGEWIETMWDCMEVSGQSLCLLVFLLVMVIGNLVVLNLFLALL 586
             F +F    L +FR++  +  E ++     S   + ++ F+LV+ +G+  ++NL LA++
Sbjct: 353 TSFDSFAWAFLALFRLMTQDCWERLYQQTLRSAGKIYMIFFMLVIFLGSFYLVNLILAVV 412

Query: 587 LSSFSADNLTAPDEDREMNNLQLALARIQRGLRFVKR 623
             ++   N     E  E         R Q  +  +K+
Sbjct: 413 AMAYEEQNQATIAETEEKEK------RFQEAMEMLKK 443


>gi146048457
          Length = 2016

 Score = 1391 bits (3600), Expect = 0.0,   Method: Compositional matrix adjust.
 Identities = 700/700 (100%), Positives = 700/700 (100%)

Query: 1    TSFDSFAWAFLALFRLMTQDCWERLYQQTLRSAGKIYMIFFMLVIFLGSFYLVNLILAVV 60
            TSFDSFAWAFLALFRLMTQDCWERLYQQTLRSAGKIYMIFFMLVIFLGSFYLVNLILAVV
Sbjct: 353  TSFDSFAWAFLALFRLMTQDCWERLYQQTLRSAGKIYMIFFMLVIFLGSFYLVNLILAVV 412

Query: 61   AMAYEEQNQATIAETEEKEKRFQEAMEMLKKEHEALTIRGVDTVSRSSLEMSPLAPVNSH 120
            AMAYEEQNQATIAETEEKEKRFQEAMEMLKKEHEALTIRGVDTVSRSSLEMSPLAPVNSH
Sbjct: 413  AMAYEEQNQATIAETEEKEKRFQEAMEMLKKEHEALTIRGVDTVSRSSLEMSPLAPVNSH 472

Query: 121  ERRSKRRKRMSSGTEECGEDRLPKSDSEDGPRAMNHLSLTRGLSRTSMKPRSSRGSIFTF 180
            ERRSKRRKRMSSGTEECGEDRLPKSDSEDGPRAMNHLSLTRGLSRTSMKPRSSRGSIFTF
Sbjct: 473  ERRSKRRKRMSSGTEECGEDRLPKSDSEDGPRAMNHLSLTRGLSRTSMKPRSSRGSIFTF 532

Query: 181  RRRDLGSEADFADDENSTAGESESHHTSLLVPWPLRRTSAQGQPSPGTSAPGHALHGKKN 240
            RRRDLGSEADFADDENSTAGESESHHTSLLVPWPLRRTSAQGQPSPGTSAPGHALHGKKN
Sbjct: 533  RRRDLGSEADFADDENSTAGESESHHTSLLVPWPLRRTSAQGQPSPGTSAPGHALHGKKN 592

Query: 241  STVDCNGVVSLLGAGDPEATSPGSHLLRPVMLEHPPDTTTPSEEPGGPQMLTSQAPCVDG 300
            STVDCNGVVSLLGAGDPEATSPGSHLLRPVMLEHPPDTTTPSEEPGGPQMLTSQAPCVDG
Sbjct: 593  STVDCNGVVSLLGAGDPEATSPGSHLLRPVMLEHPPDTTTPSEEPGGPQMLTSQAPCVDG 652

Query: 301  FEEPGARQRALSAVSVLTSALEELEESRHKCPPCWNRLAQRYLIWECCPLWMSIKQGVKL 360
            FEEPGARQRALSAVSVLTSALEELEESRHKCPPCWNRLAQRYLIWECCPLWMSIKQGVKL
Sbjct: 653  FEEPGARQRALSAVSVLTSALEELEESRHKCPPCWNRLAQRYLIWECCPLWMSIKQGVKL 712

Query: 361  VVMDPFTDLTITMCIVLNTLFMALEHYNMTSEFEEMLQVGNLVFTGIFTAEMTFKIIALD 420
            VVMDPFTDLTITMCIVLNTLFMALEHYNMTSEFEEMLQVGNLVFTGIFTAEMTFKIIALD
Sbjct: 713  VVMDPFTDLTITMCIVLNTLFMALEHYNMTSEFEEMLQVGNLVFTGIFTAEMTFKIIALD 772

Query: 421  PYYYFQQGWNIFDSIIVILSLMELGLSRMSNLSVLRSFRLLRVFKLAKSWPTLNTLIKII 480
            PYYYFQQGWNIFDSIIVILSLMELGLSRMSNLSVLRSFRLLRVFKLAKSWPTLNTLIKII
Sbjct: 773  PYYYFQQGWNIFDSIIVILSLMELGLSRMSNLSVLRSFRLLRVFKLAKSWPTLNTLIKII 832

Query: 481  GNSVGALGNLTLVLAIIVFIFAVVGMQLFGKNYSELRDSDSGLLPRWHMMDFFHAFLIIF 540
            GNSVGALGNLTLVLAIIVFIFAVVGMQLFGKNYSELRDSDSGLLPRWHMMDFFHAFLIIF
Sbjct: 833  GNSVGALGNLTLVLAIIVFIFAVVGMQLFGKNYSELRDSDSGLLPRWHMMDFFHAFLIIF 892

Query: 541  RILCGEWIETMWDCMEVSGQSLCLLVFLLVMVIGNLVVLNLFLALLLSSFSADNLTAPDE 600
            RILCGEWIETMWDCMEVSGQSLCLLVFLLVMVIGNLVVLNLFLALLLSSFSADNLTAPDE
Sbjct: 893  RILCGEWIETMWDCMEVSGQSLCLLVFLLVMVIGNLVVLNLFLALLLSSFSADNLTAPDE 952

Query: 601  DREMNNLQLALARIQRGLRFVKRTTWDFCCGLLRQRPQKPAALAAQGQLPSCIATPYSPP 660
            DREMNNLQLALARIQRGLRFVKRTTWDFCCGLLRQRPQKPAALAAQGQLPSCIATPYSPP
Sbjct: 953  DREMNNLQLALARIQRGLRFVKRTTWDFCCGLLRQRPQKPAALAAQGQLPSCIATPYSPP 1012

Query: 661  PPETEKVPPTRKETRFEEGEQPGQGTPGDPEPVCVPIAVA 700
            PPETEKVPPTRKETRFEEGEQPGQGTPGDPEPVCVPIAVA
Sbjct: 1013 PPETEKVPPTRKETRFEEGEQPGQGTPGDPEPVCVPIAVA 1052


 Score = 94.7 bits (234), Expect = 1e-16,   Method: Compositional matrix adjust.
 Identities = 69/253 (27%), Positives = 129/253 (50%), Gaps = 34/253 (13%)

Query: 368  DLTITMCIVLNTLFMALEHYNMTSEFEEMLQVGNLVFTGIFTAEMTFKIIALDPYYYFQQ 427
            D+TI   I LN + M +E  + + E   +L   NL+F  IFT E   K+ AL  +YYF  
Sbjct: 1531 DVTIMFLICLNMVTMMVETDDQSPEKINILAKINLLFVAIFTGECIVKLAALR-HYYFTN 1589

Query: 428  GWNIFDSIIVILSLMELGLSRM--------SNLSVLRSFRLLRVFKLAKSWPTLNTLIKI 479
             WNIFD ++VILS++   LS +        +   V+R  R+ R+ +L +    + TL+  
Sbjct: 1590 SWNIFDFVVVILSIVGTVLSDIIQKYFFSPTLFRVIRLARIGRILRLIRGAKGIRTLLFA 1649

Query: 480  IGNSVGALGNLTLVLAIIVFIFAVVGMQLFGKNYSELRDSDSGLLPRWHMMDFFHAFLII 539
            +  S+ AL N+ L+L +++FI+++ GM     N++ ++  ++G+   ++   F ++ L +
Sbjct: 1650 LMMSLPALFNIGLLLFLVMFIYSIFGM----ANFAYVK-WEAGIDDMFNFQTFANSMLCL 1704

Query: 540  FRILCGEWIETMWDCMEVSGQSLC--------------------LLVFLLVMVIGNLVVL 579
            F+I      + +   +  +G   C                    +L F   ++I  L+V+
Sbjct: 1705 FQITTSAGWDGLLSPILNTGPPYCDPTLPNSNGSRGDCGSPAVGILFFTTYIIISFLIVV 1764

Query: 580  NLFLALLLSSFSA 592
            N+++A++L +FS 
Sbjct: 1765 NMYIAIILENFSV 1777


 Score = 68.6 bits (166), Expect = 9e-09,   Method: Compositional matrix adjust.
 Identities = 63/334 (18%), Positives = 138/334 (41%), Gaps = 57/334 (17%)

Query: 350  LWMSIKQGVKLVVMDPFTDLTITMCIVLNTLFMALEHYNMTSE--FEEMLQVGNLVFTGI 407
            +W  +++    +V   + +  I   I+L++  +A E   +      + +L+  + +FT +
Sbjct: 1190 VWWRLRKTCYHIVEHSWFETFIIFMILLSSGALAFEDIYLEERKTIKVLLEYADKMFTYV 1249

Query: 408  FTAEMTFKIIALDPYYYFQQGWNIFDSIIVILSLME-----LGLSRMSNLSVLRSFRLLR 462
            F  EM  K +A     YF   W   D +IV +SL+      LG + M  +  LR+ R LR
Sbjct: 1250 FVLEMLLKWVAYGFKKYFTNAWCWLDFLIVDVSLVSLVANTLGFAEMGPIKSLRTLRALR 1309

Query: 463  VFKLAKSWPTLNTLIKIIGNSVGALGNLTLVLAIIVFIFAVVGMQLFGKNYSELRDSDSG 522
              +    +  +  ++  +  ++ ++ N+ LV  I   IF+++G+ LF   +    +   G
Sbjct: 1310 PLRALSRFEGMRVVVNALVGAIPSIMNVLLVCLIFWLIFSIMGVNLFAGKFGRCINQTEG 1369

Query: 523  LLP--------------------------RWHMMDFFHAFLIIFRILCGE-WIETMWDCM 555
             LP                          + +  +    +L + ++   + W++ M+  +
Sbjct: 1370 DLPLNYTIVNNKSQCESLNLTGELYWTKVKVNFDNVGAGYLALLQVATFKGWMDIMYAAV 1429

Query: 556  EVSG--------QSLCLLVFLLVMVI-GNLVVLNLFLALLLSSFSADNLTAPDEDREMNN 606
            +  G         +L + ++ ++ +I G+   LNLF+ +++ +F+        +D  M  
Sbjct: 1430 DSRGYEEQPQWEYNLYMYIYFVIFIIFGSFFTLNLFIGVIIDNFNQQKKKIRGQDIFMTE 1489

Query: 607  LQLALARIQRGLRFVKRTTWDFCCGLLRQRPQKP 640
             Q              +  ++    L  ++PQKP
Sbjct: 1490 EQ--------------KKYYNAMKKLGSKKPQKP 1509


 Score = 67.0 bits (162), Expect = 3e-08,   Method: Compositional matrix adjust.
 Identities = 74/337 (21%), Positives = 134/337 (39%), Gaps = 83/337 (24%)

Query: 355 KQGVKLVVMDPFTDLTITMCIVL-NTLFMALEHYNMTSEFEEMLQVGNLVFTGIFTAEMT 413
           +  VK++V   F  L   MC +L N +FMA       +++ E        FT I+T E  
Sbjct: 122 RAAVKILVHSLFNMLI--MCTILTNCVFMAQHDPPPWTKYVEY------TFTAIYTFESL 173

Query: 414 FKIIA----LDPYYYFQQGWNIFDSIIVILSLMELGLSRMSNLSVLRSFRLLRVFKLAKS 469
            KI+A    L  + + +  WN  D  ++I++        + N+S LR+FR+LR  K    
Sbjct: 174 VKILARGFCLHAFTFLRDPWNWLDFSVIIMAYTT-EFVDLGNVSALRTFRVLRALKTISV 232

Query: 470 WPTLNTLIKIIGNSVGALGNLTLVLAIIVFIFAVVGMQLFG--------KNYSEL----- 516
              L T++  +  SV  L ++ ++    + +FA++G+QLF         +N++ L     
Sbjct: 233 ISGLKTIVGALIQSVKKLADVMVLTVFCLSVFALIGLQLFMGNLRHKCVRNFTALNGTNG 292

Query: 517 -----------------------------------RDSDSGLLPRW-----------HMM 530
                                                SD+G  P             H  
Sbjct: 293 SVEADGLVWESLDLYLSDPENYLLKNGTSDVLLCGNSSDAGTCPEGYRCLKAGENPDHGY 352

Query: 531 DFFHAF----LIIFRILCGEWIETMWDCMEVSGQSLCLLVFLLVMVIGNLVVLNLFLALL 586
             F +F    L +FR++  +  E ++     S   + ++ F+LV+ +G+  ++NL LA++
Sbjct: 353 TSFDSFAWAFLALFRLMTQDCWERLYQQTLRSAGKIYMIFFMLVIFLGSFYLVNLILAVV 412

Query: 587 LSSFSADNLTAPDEDREMNNLQLALARIQRGLRFVKR 623
             ++   N     E  E         R Q  +  +K+
Sbjct: 413 AMAYEEQNQATIAETEEKEK------RFQEAMEMLKK 443


>gi237512980
          Length = 1983

 Score = 1390 bits (3598), Expect = 0.0,   Method: Compositional matrix adjust.
 Identities = 700/700 (100%), Positives = 700/700 (100%)

Query: 1    TSFDSFAWAFLALFRLMTQDCWERLYQQTLRSAGKIYMIFFMLVIFLGSFYLVNLILAVV 60
            TSFDSFAWAFLALFRLMTQDCWERLYQQTLRSAGKIYMIFFMLVIFLGSFYLVNLILAVV
Sbjct: 353  TSFDSFAWAFLALFRLMTQDCWERLYQQTLRSAGKIYMIFFMLVIFLGSFYLVNLILAVV 412

Query: 61   AMAYEEQNQATIAETEEKEKRFQEAMEMLKKEHEALTIRGVDTVSRSSLEMSPLAPVNSH 120
            AMAYEEQNQATIAETEEKEKRFQEAMEMLKKEHEALTIRGVDTVSRSSLEMSPLAPVNSH
Sbjct: 413  AMAYEEQNQATIAETEEKEKRFQEAMEMLKKEHEALTIRGVDTVSRSSLEMSPLAPVNSH 472

Query: 121  ERRSKRRKRMSSGTEECGEDRLPKSDSEDGPRAMNHLSLTRGLSRTSMKPRSSRGSIFTF 180
            ERRSKRRKRMSSGTEECGEDRLPKSDSEDGPRAMNHLSLTRGLSRTSMKPRSSRGSIFTF
Sbjct: 473  ERRSKRRKRMSSGTEECGEDRLPKSDSEDGPRAMNHLSLTRGLSRTSMKPRSSRGSIFTF 532

Query: 181  RRRDLGSEADFADDENSTAGESESHHTSLLVPWPLRRTSAQGQPSPGTSAPGHALHGKKN 240
            RRRDLGSEADFADDENSTAGESESHHTSLLVPWPLRRTSAQGQPSPGTSAPGHALHGKKN
Sbjct: 533  RRRDLGSEADFADDENSTAGESESHHTSLLVPWPLRRTSAQGQPSPGTSAPGHALHGKKN 592

Query: 241  STVDCNGVVSLLGAGDPEATSPGSHLLRPVMLEHPPDTTTPSEEPGGPQMLTSQAPCVDG 300
            STVDCNGVVSLLGAGDPEATSPGSHLLRPVMLEHPPDTTTPSEEPGGPQMLTSQAPCVDG
Sbjct: 593  STVDCNGVVSLLGAGDPEATSPGSHLLRPVMLEHPPDTTTPSEEPGGPQMLTSQAPCVDG 652

Query: 301  FEEPGARQRALSAVSVLTSALEELEESRHKCPPCWNRLAQRYLIWECCPLWMSIKQGVKL 360
            FEEPGARQRALSAVSVLTSALEELEESRHKCPPCWNRLAQRYLIWECCPLWMSIKQGVKL
Sbjct: 653  FEEPGARQRALSAVSVLTSALEELEESRHKCPPCWNRLAQRYLIWECCPLWMSIKQGVKL 712

Query: 361  VVMDPFTDLTITMCIVLNTLFMALEHYNMTSEFEEMLQVGNLVFTGIFTAEMTFKIIALD 420
            VVMDPFTDLTITMCIVLNTLFMALEHYNMTSEFEEMLQVGNLVFTGIFTAEMTFKIIALD
Sbjct: 713  VVMDPFTDLTITMCIVLNTLFMALEHYNMTSEFEEMLQVGNLVFTGIFTAEMTFKIIALD 772

Query: 421  PYYYFQQGWNIFDSIIVILSLMELGLSRMSNLSVLRSFRLLRVFKLAKSWPTLNTLIKII 480
            PYYYFQQGWNIFDSIIVILSLMELGLSRMSNLSVLRSFRLLRVFKLAKSWPTLNTLIKII
Sbjct: 773  PYYYFQQGWNIFDSIIVILSLMELGLSRMSNLSVLRSFRLLRVFKLAKSWPTLNTLIKII 832

Query: 481  GNSVGALGNLTLVLAIIVFIFAVVGMQLFGKNYSELRDSDSGLLPRWHMMDFFHAFLIIF 540
            GNSVGALGNLTLVLAIIVFIFAVVGMQLFGKNYSELRDSDSGLLPRWHMMDFFHAFLIIF
Sbjct: 833  GNSVGALGNLTLVLAIIVFIFAVVGMQLFGKNYSELRDSDSGLLPRWHMMDFFHAFLIIF 892

Query: 541  RILCGEWIETMWDCMEVSGQSLCLLVFLLVMVIGNLVVLNLFLALLLSSFSADNLTAPDE 600
            RILCGEWIETMWDCMEVSGQSLCLLVFLLVMVIGNLVVLNLFLALLLSSFSADNLTAPDE
Sbjct: 893  RILCGEWIETMWDCMEVSGQSLCLLVFLLVMVIGNLVVLNLFLALLLSSFSADNLTAPDE 952

Query: 601  DREMNNLQLALARIQRGLRFVKRTTWDFCCGLLRQRPQKPAALAAQGQLPSCIATPYSPP 660
            DREMNNLQLALARIQRGLRFVKRTTWDFCCGLLRQRPQKPAALAAQGQLPSCIATPYSPP
Sbjct: 953  DREMNNLQLALARIQRGLRFVKRTTWDFCCGLLRQRPQKPAALAAQGQLPSCIATPYSPP 1012

Query: 661  PPETEKVPPTRKETRFEEGEQPGQGTPGDPEPVCVPIAVA 700
            PPETEKVPPTRKETRFEEGEQPGQGTPGDPEPVCVPIAVA
Sbjct: 1013 PPETEKVPPTRKETRFEEGEQPGQGTPGDPEPVCVPIAVA 1052


 Score = 74.7 bits (182), Expect = 2e-10,   Method: Compositional matrix adjust.
 Identities = 76/337 (22%), Positives = 138/337 (40%), Gaps = 83/337 (24%)

Query: 355 KQGVKLVVMDPFTDLTITMCIVL-NTLFMALEHYNMTSEFEEMLQVGNLVFTGIFTAEMT 413
           +  VK++V   F  L   MC +L N +FMA       +++ E        FT I+T E  
Sbjct: 122 RAAVKILVHSLFNMLI--MCTILTNCVFMAQHDPPPWTKYVEY------TFTAIYTFESL 173

Query: 414 FKIIA----LDPYYYFQQGWNIFDSIIVILSLMELGLSRMSNLSVLRSFRLLRVFKLAKS 469
            KI+A    L  + + +  WN  D  ++I++ +   + ++ NLS LR+FR+LR  K    
Sbjct: 174 VKILARGFCLHAFTFLRDPWNWLDFSVIIMAYVSENI-KLGNLSALRTFRVLRALKTISV 232

Query: 470 WPTLNTLIKIIGNSVGALGNLTLVLAIIVFIFAVVGMQLFG--------KNYSEL----- 516
            P L T++  +  SV  L ++ ++    + +FA++G+QLF         +N++ L     
Sbjct: 233 IPGLKTIVGALIQSVKKLADVMVLTVFCLSVFALIGLQLFMGNLRHKCVRNFTALNGTNG 292

Query: 517 -----------------------------------RDSDSGLLPRW-----------HMM 530
                                                SD+G  P             H  
Sbjct: 293 SVEADGLVWESLDLYLSDPENYLLKNGTSDVLLCGNSSDAGTCPEGYRCLKAGENPDHGY 352

Query: 531 DFFHAF----LIIFRILCGEWIETMWDCMEVSGQSLCLLVFLLVMVIGNLVVLNLFLALL 586
             F +F    L +FR++  +  E ++     S   + ++ F+LV+ +G+  ++NL LA++
Sbjct: 353 TSFDSFAWAFLALFRLMTQDCWERLYQQTLRSAGKIYMIFFMLVIFLGSFYLVNLILAVV 412

Query: 587 LSSFSADNLTAPDEDREMNNLQLALARIQRGLRFVKR 623
             ++   N     E  E         R Q  +  +K+
Sbjct: 413 AMAYEEQNQATIAETEEKEK------RFQEAMEMLKK 443


 Score = 68.9 bits (167), Expect = 8e-09,   Method: Compositional matrix adjust.
 Identities = 63/334 (18%), Positives = 138/334 (41%), Gaps = 57/334 (17%)

Query: 350  LWMSIKQGVKLVVMDPFTDLTITMCIVLNTLFMALEHYNMTSE--FEEMLQVGNLVFTGI 407
            +W  +++    +V   + +  I   I+L++  +A E   +      + +L+  + +FT +
Sbjct: 1189 VWWRLRKTCYHIVEHSWFETFIIFMILLSSGALAFEDIYLEERKTIKVLLEYADKMFTYV 1248

Query: 408  FTAEMTFKIIALDPYYYFQQGWNIFDSIIVILSLME-----LGLSRMSNLSVLRSFRLLR 462
            F  EM  K +A     YF   W   D +IV +SL+      LG + M  +  LR+ R LR
Sbjct: 1249 FVLEMLLKWVAYGFKKYFTNAWCWLDFLIVDVSLVSLVANTLGFAEMGPIKSLRTLRALR 1308

Query: 463  VFKLAKSWPTLNTLIKIIGNSVGALGNLTLVLAIIVFIFAVVGMQLFGKNYSELRDSDSG 522
              +    +  +  ++  +  ++ ++ N+ LV  I   IF+++G+ LF   +    +   G
Sbjct: 1309 PLRALSRFEGMRVVVNALVGAIPSIMNVLLVCLIFWLIFSIMGVNLFAGKFGRCINQTEG 1368

Query: 523  LLP--------------------------RWHMMDFFHAFLIIFRILCGE-WIETMWDCM 555
             LP                          + +  +    +L + ++   + W++ M+  +
Sbjct: 1369 DLPLNYTIVNNKSQCESLNLTGELYWTKVKVNFDNVGAGYLALLQVATFKGWMDIMYAAV 1428

Query: 556  EVSG--------QSLCLLVFLLVMVI-GNLVVLNLFLALLLSSFSADNLTAPDEDREMNN 606
            +  G         +L + ++ ++ +I G+   LNLF+ +++ +F+        +D  M  
Sbjct: 1429 DSRGYEEQPQWEYNLYMYIYFVIFIIFGSFFTLNLFIGVIIDNFNQQKKKLGGQDIFMTE 1488

Query: 607  LQLALARIQRGLRFVKRTTWDFCCGLLRQRPQKP 640
             Q              +  ++    L  ++PQKP
Sbjct: 1489 EQ--------------KKYYNAMKKLGSKKPQKP 1508


 Score = 58.9 bits (141), Expect = 8e-06,   Method: Compositional matrix adjust.
 Identities = 55/245 (22%), Positives = 110/245 (44%), Gaps = 50/245 (20%)

Query: 368  DLTITMCIVLNTLFMALEHYNMTSEFEEMLQVGNLVFTGIFTAEMTFKIIALDPYYYFQQ 427
            D+TI   I LN + M +E  + + E   +L   NL+F  IFT  +   II     Y+F  
Sbjct: 1530 DVTIMFLICLNMVTMMVETDDQSPEKINILAKINLLFVAIFTGTVLSDIIQ---KYFFSP 1586

Query: 428  GWNIFDSIIVILSLMELGLSRMSNLSVLRSFRLLRVFKLAKSWPTLNTLIKIIGNSVGAL 487
                                  +   V+R  R+ R+ +L +    + TL+  +  S+ AL
Sbjct: 1587 ----------------------TLFRVIRLARIGRILRLIRGAKGIRTLLFALMMSLPAL 1624

Query: 488  GNLTLVLAIIVFIFAVVGMQLFGKNYSELRDSDSGLLPRWHMMDFFHAFLIIFRILCGEW 547
             N+ L+L +++FI+++ GM     N++ ++  ++G+   ++   F ++ L +F+I     
Sbjct: 1625 FNIGLLLFLVMFIYSIFGM----ANFAYVK-WEAGIDDMFNFQTFANSMLCLFQITTSAG 1679

Query: 548  IETMWDCMEVSGQSLC--------------------LLVFLLVMVIGNLVVLNLFLALLL 587
             + +   +  +G   C                    +L F   ++I  L+V+N+++A++L
Sbjct: 1680 WDGLLSPILNTGPPYCDPTLPNSNGSRGDCGSPAVGILFFTTYIIISFLIVVNMYIAIIL 1739

Query: 588  SSFSA 592
             +FS 
Sbjct: 1740 ENFSV 1744


>gi150417969
          Length = 1998

 Score = 1390 bits (3597), Expect = 0.0,   Method: Compositional matrix adjust.
 Identities = 700/700 (100%), Positives = 700/700 (100%)

Query: 1    TSFDSFAWAFLALFRLMTQDCWERLYQQTLRSAGKIYMIFFMLVIFLGSFYLVNLILAVV 60
            TSFDSFAWAFLALFRLMTQDCWERLYQQTLRSAGKIYMIFFMLVIFLGSFYLVNLILAVV
Sbjct: 353  TSFDSFAWAFLALFRLMTQDCWERLYQQTLRSAGKIYMIFFMLVIFLGSFYLVNLILAVV 412

Query: 61   AMAYEEQNQATIAETEEKEKRFQEAMEMLKKEHEALTIRGVDTVSRSSLEMSPLAPVNSH 120
            AMAYEEQNQATIAETEEKEKRFQEAMEMLKKEHEALTIRGVDTVSRSSLEMSPLAPVNSH
Sbjct: 413  AMAYEEQNQATIAETEEKEKRFQEAMEMLKKEHEALTIRGVDTVSRSSLEMSPLAPVNSH 472

Query: 121  ERRSKRRKRMSSGTEECGEDRLPKSDSEDGPRAMNHLSLTRGLSRTSMKPRSSRGSIFTF 180
            ERRSKRRKRMSSGTEECGEDRLPKSDSEDGPRAMNHLSLTRGLSRTSMKPRSSRGSIFTF
Sbjct: 473  ERRSKRRKRMSSGTEECGEDRLPKSDSEDGPRAMNHLSLTRGLSRTSMKPRSSRGSIFTF 532

Query: 181  RRRDLGSEADFADDENSTAGESESHHTSLLVPWPLRRTSAQGQPSPGTSAPGHALHGKKN 240
            RRRDLGSEADFADDENSTAGESESHHTSLLVPWPLRRTSAQGQPSPGTSAPGHALHGKKN
Sbjct: 533  RRRDLGSEADFADDENSTAGESESHHTSLLVPWPLRRTSAQGQPSPGTSAPGHALHGKKN 592

Query: 241  STVDCNGVVSLLGAGDPEATSPGSHLLRPVMLEHPPDTTTPSEEPGGPQMLTSQAPCVDG 300
            STVDCNGVVSLLGAGDPEATSPGSHLLRPVMLEHPPDTTTPSEEPGGPQMLTSQAPCVDG
Sbjct: 593  STVDCNGVVSLLGAGDPEATSPGSHLLRPVMLEHPPDTTTPSEEPGGPQMLTSQAPCVDG 652

Query: 301  FEEPGARQRALSAVSVLTSALEELEESRHKCPPCWNRLAQRYLIWECCPLWMSIKQGVKL 360
            FEEPGARQRALSAVSVLTSALEELEESRHKCPPCWNRLAQRYLIWECCPLWMSIKQGVKL
Sbjct: 653  FEEPGARQRALSAVSVLTSALEELEESRHKCPPCWNRLAQRYLIWECCPLWMSIKQGVKL 712

Query: 361  VVMDPFTDLTITMCIVLNTLFMALEHYNMTSEFEEMLQVGNLVFTGIFTAEMTFKIIALD 420
            VVMDPFTDLTITMCIVLNTLFMALEHYNMTSEFEEMLQVGNLVFTGIFTAEMTFKIIALD
Sbjct: 713  VVMDPFTDLTITMCIVLNTLFMALEHYNMTSEFEEMLQVGNLVFTGIFTAEMTFKIIALD 772

Query: 421  PYYYFQQGWNIFDSIIVILSLMELGLSRMSNLSVLRSFRLLRVFKLAKSWPTLNTLIKII 480
            PYYYFQQGWNIFDSIIVILSLMELGLSRMSNLSVLRSFRLLRVFKLAKSWPTLNTLIKII
Sbjct: 773  PYYYFQQGWNIFDSIIVILSLMELGLSRMSNLSVLRSFRLLRVFKLAKSWPTLNTLIKII 832

Query: 481  GNSVGALGNLTLVLAIIVFIFAVVGMQLFGKNYSELRDSDSGLLPRWHMMDFFHAFLIIF 540
            GNSVGALGNLTLVLAIIVFIFAVVGMQLFGKNYSELRDSDSGLLPRWHMMDFFHAFLIIF
Sbjct: 833  GNSVGALGNLTLVLAIIVFIFAVVGMQLFGKNYSELRDSDSGLLPRWHMMDFFHAFLIIF 892

Query: 541  RILCGEWIETMWDCMEVSGQSLCLLVFLLVMVIGNLVVLNLFLALLLSSFSADNLTAPDE 600
            RILCGEWIETMWDCMEVSGQSLCLLVFLLVMVIGNLVVLNLFLALLLSSFSADNLTAPDE
Sbjct: 893  RILCGEWIETMWDCMEVSGQSLCLLVFLLVMVIGNLVVLNLFLALLLSSFSADNLTAPDE 952

Query: 601  DREMNNLQLALARIQRGLRFVKRTTWDFCCGLLRQRPQKPAALAAQGQLPSCIATPYSPP 660
            DREMNNLQLALARIQRGLRFVKRTTWDFCCGLLRQRPQKPAALAAQGQLPSCIATPYSPP
Sbjct: 953  DREMNNLQLALARIQRGLRFVKRTTWDFCCGLLRQRPQKPAALAAQGQLPSCIATPYSPP 1012

Query: 661  PPETEKVPPTRKETRFEEGEQPGQGTPGDPEPVCVPIAVA 700
            PPETEKVPPTRKETRFEEGEQPGQGTPGDPEPVCVPIAVA
Sbjct: 1013 PPETEKVPPTRKETRFEEGEQPGQGTPGDPEPVCVPIAVA 1052


 Score = 94.7 bits (234), Expect = 1e-16,   Method: Compositional matrix adjust.
 Identities = 69/253 (27%), Positives = 129/253 (50%), Gaps = 34/253 (13%)

Query: 368  DLTITMCIVLNTLFMALEHYNMTSEFEEMLQVGNLVFTGIFTAEMTFKIIALDPYYYFQQ 427
            D+TI   I LN + M +E  + + E   +L   NL+F  IFT E   K+ AL  +YYF  
Sbjct: 1513 DVTIMFLICLNMVTMMVETDDQSPEKINILAKINLLFVAIFTGECIVKLAALR-HYYFTN 1571

Query: 428  GWNIFDSIIVILSLMELGLSRM--------SNLSVLRSFRLLRVFKLAKSWPTLNTLIKI 479
             WNIFD ++VILS++   LS +        +   V+R  R+ R+ +L +    + TL+  
Sbjct: 1572 SWNIFDFVVVILSIVGTVLSDIIQKYFFSPTLFRVIRLARIGRILRLIRGAKGIRTLLFA 1631

Query: 480  IGNSVGALGNLTLVLAIIVFIFAVVGMQLFGKNYSELRDSDSGLLPRWHMMDFFHAFLII 539
            +  S+ AL N+ L+L +++FI+++ GM     N++ ++  ++G+   ++   F ++ L +
Sbjct: 1632 LMMSLPALFNIGLLLFLVMFIYSIFGM----ANFAYVK-WEAGIDDMFNFQTFANSMLCL 1686

Query: 540  FRILCGEWIETMWDCMEVSGQSLC--------------------LLVFLLVMVIGNLVVL 579
            F+I      + +   +  +G   C                    +L F   ++I  L+V+
Sbjct: 1687 FQITTSAGWDGLLSPILNTGPPYCDPTLPNSNGSRGDCGSPAVGILFFTTYIIISFLIVV 1746

Query: 580  NLFLALLLSSFSA 592
            N+++A++L +FS 
Sbjct: 1747 NMYIAIILENFSV 1759


 Score = 74.3 bits (181), Expect = 2e-10,   Method: Compositional matrix adjust.
 Identities = 76/337 (22%), Positives = 138/337 (40%), Gaps = 83/337 (24%)

Query: 355 KQGVKLVVMDPFTDLTITMCIVL-NTLFMALEHYNMTSEFEEMLQVGNLVFTGIFTAEMT 413
           +  VK++V   F  L   MC +L N +FMA       +++ E        FT I+T E  
Sbjct: 122 RAAVKILVHSLFNMLI--MCTILTNCVFMAQHDPPPWTKYVEY------TFTAIYTFESL 173

Query: 414 FKIIA----LDPYYYFQQGWNIFDSIIVILSLMELGLSRMSNLSVLRSFRLLRVFKLAKS 469
            KI+A    L  + + +  WN  D  ++I++ +   + ++ NLS LR+FR+LR  K    
Sbjct: 174 VKILARGFCLHAFTFLRDPWNWLDFSVIIMAYVSENI-KLGNLSALRTFRVLRALKTISV 232

Query: 470 WPTLNTLIKIIGNSVGALGNLTLVLAIIVFIFAVVGMQLFG--------KNYSEL----- 516
            P L T++  +  SV  L ++ ++    + +FA++G+QLF         +N++ L     
Sbjct: 233 IPGLKTIVGALIQSVKKLADVMVLTVFCLSVFALIGLQLFMGNLRHKCVRNFTALNGTNG 292

Query: 517 -----------------------------------RDSDSGLLPRW-----------HMM 530
                                                SD+G  P             H  
Sbjct: 293 SVEADGLVWESLDLYLSDPENYLLKNGTSDVLLCGNSSDAGTCPEGYRCLKAGENPDHGY 352

Query: 531 DFFHAF----LIIFRILCGEWIETMWDCMEVSGQSLCLLVFLLVMVIGNLVVLNLFLALL 586
             F +F    L +FR++  +  E ++     S   + ++ F+LV+ +G+  ++NL LA++
Sbjct: 353 TSFDSFAWAFLALFRLMTQDCWERLYQQTLRSAGKIYMIFFMLVIFLGSFYLVNLILAVV 412

Query: 587 LSSFSADNLTAPDEDREMNNLQLALARIQRGLRFVKR 623
             ++   N     E  E         R Q  +  +K+
Sbjct: 413 AMAYEEQNQATIAETEEKEK------RFQEAMEMLKK 443


 Score = 68.2 bits (165), Expect = 1e-08,   Method: Compositional matrix adjust.
 Identities = 66/317 (20%), Positives = 130/317 (41%), Gaps = 41/317 (12%)

Query: 350  LWMSIKQGVKLVVMDPFTDLTITMCIVLNTLFMALEHYNMTSE--FEEMLQVGNLVFTGI 407
            +W  +++    +V   + +  I   I+L++  +A E   +      + +L+  + +FT +
Sbjct: 1190 VWWRLRKTCYHIVEHSWFETFIIFMILLSSGALAFEDIYLEERKTIKVLLEYADKMFTYV 1249

Query: 408  FTAEMTFKIIALDPYYYFQQGWNIFDSIIVILSLME-----LGLSRMSNLSVLRSFRLLR 462
            F  EM  K +A     YF   W   D +IV +SL+      LG + M  +  LR+ R LR
Sbjct: 1250 FVLEMLLKWVAYGFKKYFTNAWCWLDFLIVDVSLVSLVANTLGFAEMGPIKSLRTLRALR 1309

Query: 463  VFKLAKSWPTLNTLIKIIGNSVGALGNLTLVLAIIVFIFAVVGMQLFGKNYSELRDSDSG 522
              +    +  +  ++  +  ++ ++ N+ LV  I   IF+++G+ LF   +    +   G
Sbjct: 1310 PLRALSRFEGMRVVVNALVGAIPSIMNVLLVCLIFWLIFSIMGVNLFAGKFGRCINQTEG 1369

Query: 523  LLPRWHMMDFFHAFLIIFRILCGE--WIETMWDCMEVSGQSLCLL--------------- 565
             LP  + +    +       L GE  W +   +   V    L LL               
Sbjct: 1370 DLPLNYTIVNNKSQCESLN-LTGELYWTKVKVNFDNVGAGYLALLQVYEEQPQWEYNLYM 1428

Query: 566  --VFLLVMVIGNLVVLNLFLALLLSSFSADNLTAPDEDREMNNLQLALARIQRGLRFVKR 623
               F++ ++ G+   LNLF+ +++ +F+        +D  M   Q              +
Sbjct: 1429 YIYFVIFIIFGSFFTLNLFIGVIIDNFNQQKKKLGGQDIFMTEEQ--------------K 1474

Query: 624  TTWDFCCGLLRQRPQKP 640
              ++    L  ++PQKP
Sbjct: 1475 KYYNAMKKLGSKKPQKP 1491


>gi150417967
          Length = 2016

 Score = 1389 bits (3596), Expect = 0.0,   Method: Compositional matrix adjust.
 Identities = 700/700 (100%), Positives = 700/700 (100%)

Query: 1    TSFDSFAWAFLALFRLMTQDCWERLYQQTLRSAGKIYMIFFMLVIFLGSFYLVNLILAVV 60
            TSFDSFAWAFLALFRLMTQDCWERLYQQTLRSAGKIYMIFFMLVIFLGSFYLVNLILAVV
Sbjct: 353  TSFDSFAWAFLALFRLMTQDCWERLYQQTLRSAGKIYMIFFMLVIFLGSFYLVNLILAVV 412

Query: 61   AMAYEEQNQATIAETEEKEKRFQEAMEMLKKEHEALTIRGVDTVSRSSLEMSPLAPVNSH 120
            AMAYEEQNQATIAETEEKEKRFQEAMEMLKKEHEALTIRGVDTVSRSSLEMSPLAPVNSH
Sbjct: 413  AMAYEEQNQATIAETEEKEKRFQEAMEMLKKEHEALTIRGVDTVSRSSLEMSPLAPVNSH 472

Query: 121  ERRSKRRKRMSSGTEECGEDRLPKSDSEDGPRAMNHLSLTRGLSRTSMKPRSSRGSIFTF 180
            ERRSKRRKRMSSGTEECGEDRLPKSDSEDGPRAMNHLSLTRGLSRTSMKPRSSRGSIFTF
Sbjct: 473  ERRSKRRKRMSSGTEECGEDRLPKSDSEDGPRAMNHLSLTRGLSRTSMKPRSSRGSIFTF 532

Query: 181  RRRDLGSEADFADDENSTAGESESHHTSLLVPWPLRRTSAQGQPSPGTSAPGHALHGKKN 240
            RRRDLGSEADFADDENSTAGESESHHTSLLVPWPLRRTSAQGQPSPGTSAPGHALHGKKN
Sbjct: 533  RRRDLGSEADFADDENSTAGESESHHTSLLVPWPLRRTSAQGQPSPGTSAPGHALHGKKN 592

Query: 241  STVDCNGVVSLLGAGDPEATSPGSHLLRPVMLEHPPDTTTPSEEPGGPQMLTSQAPCVDG 300
            STVDCNGVVSLLGAGDPEATSPGSHLLRPVMLEHPPDTTTPSEEPGGPQMLTSQAPCVDG
Sbjct: 593  STVDCNGVVSLLGAGDPEATSPGSHLLRPVMLEHPPDTTTPSEEPGGPQMLTSQAPCVDG 652

Query: 301  FEEPGARQRALSAVSVLTSALEELEESRHKCPPCWNRLAQRYLIWECCPLWMSIKQGVKL 360
            FEEPGARQRALSAVSVLTSALEELEESRHKCPPCWNRLAQRYLIWECCPLWMSIKQGVKL
Sbjct: 653  FEEPGARQRALSAVSVLTSALEELEESRHKCPPCWNRLAQRYLIWECCPLWMSIKQGVKL 712

Query: 361  VVMDPFTDLTITMCIVLNTLFMALEHYNMTSEFEEMLQVGNLVFTGIFTAEMTFKIIALD 420
            VVMDPFTDLTITMCIVLNTLFMALEHYNMTSEFEEMLQVGNLVFTGIFTAEMTFKIIALD
Sbjct: 713  VVMDPFTDLTITMCIVLNTLFMALEHYNMTSEFEEMLQVGNLVFTGIFTAEMTFKIIALD 772

Query: 421  PYYYFQQGWNIFDSIIVILSLMELGLSRMSNLSVLRSFRLLRVFKLAKSWPTLNTLIKII 480
            PYYYFQQGWNIFDSIIVILSLMELGLSRMSNLSVLRSFRLLRVFKLAKSWPTLNTLIKII
Sbjct: 773  PYYYFQQGWNIFDSIIVILSLMELGLSRMSNLSVLRSFRLLRVFKLAKSWPTLNTLIKII 832

Query: 481  GNSVGALGNLTLVLAIIVFIFAVVGMQLFGKNYSELRDSDSGLLPRWHMMDFFHAFLIIF 540
            GNSVGALGNLTLVLAIIVFIFAVVGMQLFGKNYSELRDSDSGLLPRWHMMDFFHAFLIIF
Sbjct: 833  GNSVGALGNLTLVLAIIVFIFAVVGMQLFGKNYSELRDSDSGLLPRWHMMDFFHAFLIIF 892

Query: 541  RILCGEWIETMWDCMEVSGQSLCLLVFLLVMVIGNLVVLNLFLALLLSSFSADNLTAPDE 600
            RILCGEWIETMWDCMEVSGQSLCLLVFLLVMVIGNLVVLNLFLALLLSSFSADNLTAPDE
Sbjct: 893  RILCGEWIETMWDCMEVSGQSLCLLVFLLVMVIGNLVVLNLFLALLLSSFSADNLTAPDE 952

Query: 601  DREMNNLQLALARIQRGLRFVKRTTWDFCCGLLRQRPQKPAALAAQGQLPSCIATPYSPP 660
            DREMNNLQLALARIQRGLRFVKRTTWDFCCGLLRQRPQKPAALAAQGQLPSCIATPYSPP
Sbjct: 953  DREMNNLQLALARIQRGLRFVKRTTWDFCCGLLRQRPQKPAALAAQGQLPSCIATPYSPP 1012

Query: 661  PPETEKVPPTRKETRFEEGEQPGQGTPGDPEPVCVPIAVA 700
            PPETEKVPPTRKETRFEEGEQPGQGTPGDPEPVCVPIAVA
Sbjct: 1013 PPETEKVPPTRKETRFEEGEQPGQGTPGDPEPVCVPIAVA 1052


 Score = 94.7 bits (234), Expect = 1e-16,   Method: Compositional matrix adjust.
 Identities = 69/253 (27%), Positives = 129/253 (50%), Gaps = 34/253 (13%)

Query: 368  DLTITMCIVLNTLFMALEHYNMTSEFEEMLQVGNLVFTGIFTAEMTFKIIALDPYYYFQQ 427
            D+TI   I LN + M +E  + + E   +L   NL+F  IFT E   K+ AL  +YYF  
Sbjct: 1531 DVTIMFLICLNMVTMMVETDDQSPEKINILAKINLLFVAIFTGECIVKLAALR-HYYFTN 1589

Query: 428  GWNIFDSIIVILSLMELGLSRM--------SNLSVLRSFRLLRVFKLAKSWPTLNTLIKI 479
             WNIFD ++VILS++   LS +        +   V+R  R+ R+ +L +    + TL+  
Sbjct: 1590 SWNIFDFVVVILSIVGTVLSDIIQKYFFSPTLFRVIRLARIGRILRLIRGAKGIRTLLFA 1649

Query: 480  IGNSVGALGNLTLVLAIIVFIFAVVGMQLFGKNYSELRDSDSGLLPRWHMMDFFHAFLII 539
            +  S+ AL N+ L+L +++FI+++ GM     N++ ++  ++G+   ++   F ++ L +
Sbjct: 1650 LMMSLPALFNIGLLLFLVMFIYSIFGM----ANFAYVK-WEAGIDDMFNFQTFANSMLCL 1704

Query: 540  FRILCGEWIETMWDCMEVSGQSLC--------------------LLVFLLVMVIGNLVVL 579
            F+I      + +   +  +G   C                    +L F   ++I  L+V+
Sbjct: 1705 FQITTSAGWDGLLSPILNTGPPYCDPTLPNSNGSRGDCGSPAVGILFFTTYIIISFLIVV 1764

Query: 580  NLFLALLLSSFSA 592
            N+++A++L +FS 
Sbjct: 1765 NMYIAIILENFSV 1777


 Score = 73.9 bits (180), Expect = 2e-10,   Method: Compositional matrix adjust.
 Identities = 75/337 (22%), Positives = 138/337 (40%), Gaps = 83/337 (24%)

Query: 355 KQGVKLVVMDPFTDLTITMCIVL-NTLFMALEHYNMTSEFEEMLQVGNLVFTGIFTAEMT 413
           +  VK++V   F    + MC +L N +FMA       +++ E        FT I+T E  
Sbjct: 122 RAAVKILVHSLFN--MLIMCTILTNCVFMAQHDPPPWTKYVEY------TFTAIYTFESL 173

Query: 414 FKIIA----LDPYYYFQQGWNIFDSIIVILSLMELGLSRMSNLSVLRSFRLLRVFKLAKS 469
            KI+A    L  + + +  WN  D  ++I++ +   + ++ NLS LR+FR+LR  K    
Sbjct: 174 VKILARGFCLHAFTFLRDPWNWLDFSVIIMAYVSENI-KLGNLSALRTFRVLRALKTISV 232

Query: 470 WPTLNTLIKIIGNSVGALGNLTLVLAIIVFIFAVVGMQLFG--------KNYSEL----- 516
            P L T++  +  SV  L ++ ++    + +FA++G+QLF         +N++ L     
Sbjct: 233 IPGLKTIVGALIQSVKKLADVMVLTVFCLSVFALIGLQLFMGNLRHKCVRNFTALNGTNG 292

Query: 517 -----------------------------------RDSDSGLLPRW-----------HMM 530
                                                SD+G  P             H  
Sbjct: 293 SVEADGLVWESLDLYLSDPENYLLKNGTSDVLLCGNSSDAGTCPEGYRCLKAGENPDHGY 352

Query: 531 DFFHAF----LIIFRILCGEWIETMWDCMEVSGQSLCLLVFLLVMVIGNLVVLNLFLALL 586
             F +F    L +FR++  +  E ++     S   + ++ F+LV+ +G+  ++NL LA++
Sbjct: 353 TSFDSFAWAFLALFRLMTQDCWERLYQQTLRSAGKIYMIFFMLVIFLGSFYLVNLILAVV 412

Query: 587 LSSFSADNLTAPDEDREMNNLQLALARIQRGLRFVKR 623
             ++   N     E  E         R Q  +  +K+
Sbjct: 413 AMAYEEQNQATIAETEEKEK------RFQEAMEMLKK 443


 Score = 68.6 bits (166), Expect = 1e-08,   Method: Compositional matrix adjust.
 Identities = 63/334 (18%), Positives = 138/334 (41%), Gaps = 57/334 (17%)

Query: 350  LWMSIKQGVKLVVMDPFTDLTITMCIVLNTLFMALEHYNMTSE--FEEMLQVGNLVFTGI 407
            +W  +++    +V   + +  I   I+L++  +A E   +      + +L+  + +FT +
Sbjct: 1190 VWWRLRKTCYHIVEHSWFETFIIFMILLSSGALAFEDIYLEERKTIKVLLEYADKMFTYV 1249

Query: 408  FTAEMTFKIIALDPYYYFQQGWNIFDSIIVILSLME-----LGLSRMSNLSVLRSFRLLR 462
            F  EM  K +A     YF   W   D +IV +SL+      LG + M  +  LR+ R LR
Sbjct: 1250 FVLEMLLKWVAYGFKKYFTNAWCWLDFLIVDVSLVSLVANTLGFAEMGPIKSLRTLRALR 1309

Query: 463  VFKLAKSWPTLNTLIKIIGNSVGALGNLTLVLAIIVFIFAVVGMQLFGKNYSELRDSDSG 522
              +    +  +  ++  +  ++ ++ N+ LV  I   IF+++G+ LF   +    +   G
Sbjct: 1310 PLRALSRFEGMRVVVNALVGAIPSIMNVLLVCLIFWLIFSIMGVNLFAGKFGRCINQTEG 1369

Query: 523  LLP--------------------------RWHMMDFFHAFLIIFRILCGE-WIETMWDCM 555
             LP                          + +  +    +L + ++   + W++ M+  +
Sbjct: 1370 DLPLNYTIVNNKSQCESLNLTGELYWTKVKVNFDNVGAGYLALLQVATFKGWMDIMYAAV 1429

Query: 556  EVSG--------QSLCLLVFLLVMVI-GNLVVLNLFLALLLSSFSADNLTAPDEDREMNN 606
            +  G         +L + ++ ++ +I G+   LNLF+ +++ +F+        +D  M  
Sbjct: 1430 DSRGYEEQPQWEYNLYMYIYFVIFIIFGSFFTLNLFIGVIIDNFNQQKKKLGGQDIFMTE 1489

Query: 607  LQLALARIQRGLRFVKRTTWDFCCGLLRQRPQKP 640
             Q              +  ++    L  ++PQKP
Sbjct: 1490 EQ--------------KKYYNAMKKLGSKKPQKP 1509


>gi15072487
          Length = 2015

 Score = 1388 bits (3592), Expect = 0.0,   Method: Compositional matrix adjust.
 Identities = 699/700 (99%), Positives = 699/700 (99%)

Query: 1    TSFDSFAWAFLALFRLMTQDCWERLYQQTLRSAGKIYMIFFMLVIFLGSFYLVNLILAVV 60
            TSFDSFAWAFLALFRLMTQDCWERLYQQTLRSAGKIYMIFFMLVIFLGSFYLVNLILAVV
Sbjct: 353  TSFDSFAWAFLALFRLMTQDCWERLYQQTLRSAGKIYMIFFMLVIFLGSFYLVNLILAVV 412

Query: 61   AMAYEEQNQATIAETEEKEKRFQEAMEMLKKEHEALTIRGVDTVSRSSLEMSPLAPVNSH 120
            AMAYEEQNQATIAETEEKEKRFQEAMEMLKKEHEALTIRGVDTVSRSSLEMSPLAPVNSH
Sbjct: 413  AMAYEEQNQATIAETEEKEKRFQEAMEMLKKEHEALTIRGVDTVSRSSLEMSPLAPVNSH 472

Query: 121  ERRSKRRKRMSSGTEECGEDRLPKSDSEDGPRAMNHLSLTRGLSRTSMKPRSSRGSIFTF 180
            ERRSKRRKRMSSGTEECGEDRLPKSDSEDGPRAMNHLSLTRGLSRTSMKPRSSRGSIFTF
Sbjct: 473  ERRSKRRKRMSSGTEECGEDRLPKSDSEDGPRAMNHLSLTRGLSRTSMKPRSSRGSIFTF 532

Query: 181  RRRDLGSEADFADDENSTAGESESHHTSLLVPWPLRRTSAQGQPSPGTSAPGHALHGKKN 240
            RRRDLGSEADFADDENSTA ESESHHTSLLVPWPLRRTSAQGQPSPGTSAPGHALHGKKN
Sbjct: 533  RRRDLGSEADFADDENSTARESESHHTSLLVPWPLRRTSAQGQPSPGTSAPGHALHGKKN 592

Query: 241  STVDCNGVVSLLGAGDPEATSPGSHLLRPVMLEHPPDTTTPSEEPGGPQMLTSQAPCVDG 300
            STVDCNGVVSLLGAGDPEATSPGSHLLRPVMLEHPPDTTTPSEEPGGPQMLTSQAPCVDG
Sbjct: 593  STVDCNGVVSLLGAGDPEATSPGSHLLRPVMLEHPPDTTTPSEEPGGPQMLTSQAPCVDG 652

Query: 301  FEEPGARQRALSAVSVLTSALEELEESRHKCPPCWNRLAQRYLIWECCPLWMSIKQGVKL 360
            FEEPGARQRALSAVSVLTSALEELEESRHKCPPCWNRLAQRYLIWECCPLWMSIKQGVKL
Sbjct: 653  FEEPGARQRALSAVSVLTSALEELEESRHKCPPCWNRLAQRYLIWECCPLWMSIKQGVKL 712

Query: 361  VVMDPFTDLTITMCIVLNTLFMALEHYNMTSEFEEMLQVGNLVFTGIFTAEMTFKIIALD 420
            VVMDPFTDLTITMCIVLNTLFMALEHYNMTSEFEEMLQVGNLVFTGIFTAEMTFKIIALD
Sbjct: 713  VVMDPFTDLTITMCIVLNTLFMALEHYNMTSEFEEMLQVGNLVFTGIFTAEMTFKIIALD 772

Query: 421  PYYYFQQGWNIFDSIIVILSLMELGLSRMSNLSVLRSFRLLRVFKLAKSWPTLNTLIKII 480
            PYYYFQQGWNIFDSIIVILSLMELGLSRMSNLSVLRSFRLLRVFKLAKSWPTLNTLIKII
Sbjct: 773  PYYYFQQGWNIFDSIIVILSLMELGLSRMSNLSVLRSFRLLRVFKLAKSWPTLNTLIKII 832

Query: 481  GNSVGALGNLTLVLAIIVFIFAVVGMQLFGKNYSELRDSDSGLLPRWHMMDFFHAFLIIF 540
            GNSVGALGNLTLVLAIIVFIFAVVGMQLFGKNYSELRDSDSGLLPRWHMMDFFHAFLIIF
Sbjct: 833  GNSVGALGNLTLVLAIIVFIFAVVGMQLFGKNYSELRDSDSGLLPRWHMMDFFHAFLIIF 892

Query: 541  RILCGEWIETMWDCMEVSGQSLCLLVFLLVMVIGNLVVLNLFLALLLSSFSADNLTAPDE 600
            RILCGEWIETMWDCMEVSGQSLCLLVFLLVMVIGNLVVLNLFLALLLSSFSADNLTAPDE
Sbjct: 893  RILCGEWIETMWDCMEVSGQSLCLLVFLLVMVIGNLVVLNLFLALLLSSFSADNLTAPDE 952

Query: 601  DREMNNLQLALARIQRGLRFVKRTTWDFCCGLLRQRPQKPAALAAQGQLPSCIATPYSPP 660
            DREMNNLQLALARIQRGLRFVKRTTWDFCCGLLRQRPQKPAALAAQGQLPSCIATPYSPP
Sbjct: 953  DREMNNLQLALARIQRGLRFVKRTTWDFCCGLLRQRPQKPAALAAQGQLPSCIATPYSPP 1012

Query: 661  PPETEKVPPTRKETRFEEGEQPGQGTPGDPEPVCVPIAVA 700
            PPETEKVPPTRKETRFEEGEQPGQGTPGDPEPVCVPIAVA
Sbjct: 1013 PPETEKVPPTRKETRFEEGEQPGQGTPGDPEPVCVPIAVA 1052


 Score = 94.7 bits (234), Expect = 1e-16,   Method: Compositional matrix adjust.
 Identities = 69/253 (27%), Positives = 129/253 (50%), Gaps = 34/253 (13%)

Query: 368  DLTITMCIVLNTLFMALEHYNMTSEFEEMLQVGNLVFTGIFTAEMTFKIIALDPYYYFQQ 427
            D+TI   I LN + M +E  + + E   +L   NL+F  IFT E   K+ AL  +YYF  
Sbjct: 1530 DVTIMFLICLNMVTMMVETDDQSPEKINILAKINLLFVAIFTGECIVKLAALR-HYYFTN 1588

Query: 428  GWNIFDSIIVILSLMELGLSRM--------SNLSVLRSFRLLRVFKLAKSWPTLNTLIKI 479
             WNIFD ++VILS++   LS +        +   V+R  R+ R+ +L +    + TL+  
Sbjct: 1589 SWNIFDFVVVILSIVGTVLSDIIQKYFFSPTLFRVIRLARIGRILRLIRGAKGIRTLLFA 1648

Query: 480  IGNSVGALGNLTLVLAIIVFIFAVVGMQLFGKNYSELRDSDSGLLPRWHMMDFFHAFLII 539
            +  S+ AL N+ L+L +++FI+++ GM     N++ ++  ++G+   ++   F ++ L +
Sbjct: 1649 LMMSLPALFNIGLLLFLVMFIYSIFGM----ANFAYVK-WEAGIDDMFNFQTFANSMLCL 1703

Query: 540  FRILCGEWIETMWDCMEVSGQSLC--------------------LLVFLLVMVIGNLVVL 579
            F+I      + +   +  +G   C                    +L F   ++I  L+V+
Sbjct: 1704 FQITTSAGWDGLLSPILNTGPPYCDPTLPNSNGSRGDCGSPAVGILFFTTYIIISFLIVV 1763

Query: 580  NLFLALLLSSFSA 592
            N+++A++L +FS 
Sbjct: 1764 NMYIAIILENFSV 1776


 Score = 68.6 bits (166), Expect = 1e-08,   Method: Compositional matrix adjust.
 Identities = 63/334 (18%), Positives = 138/334 (41%), Gaps = 57/334 (17%)

Query: 350  LWMSIKQGVKLVVMDPFTDLTITMCIVLNTLFMALEHYNMTSE--FEEMLQVGNLVFTGI 407
            +W  +++    +V   + +  I   I+L++  +A E   +      + +L+  + +FT +
Sbjct: 1189 VWWRLRKTCYHIVEHSWFETFIIFMILLSSGALAFEDIYLEERKTIKVLLEYADKMFTYV 1248

Query: 408  FTAEMTFKIIALDPYYYFQQGWNIFDSIIVILSLME-----LGLSRMSNLSVLRSFRLLR 462
            F  EM  K +A     YF   W   D +IV +SL+      LG + M  +  LR+ R LR
Sbjct: 1249 FVLEMLLKWVAYGFKKYFTNAWCWLDFLIVDVSLVSLVANTLGFAEMGPIKSLRTLRALR 1308

Query: 463  VFKLAKSWPTLNTLIKIIGNSVGALGNLTLVLAIIVFIFAVVGMQLFGKNYSELRDSDSG 522
              +    +  +  ++  +  ++ ++ N+ LV  I   IF+++G+ LF   +    +   G
Sbjct: 1309 PLRALSRFEGMRVVVNALVGAIPSIMNVLLVCLIFWLIFSIMGVNLFAGKFGRCINQTEG 1368

Query: 523  LLP--------------------------RWHMMDFFHAFLIIFRILCGE-WIETMWDCM 555
             LP                          + +  +    +L + ++   + W++ M+  +
Sbjct: 1369 DLPLNYTIVNNKSQCESLNLTGELYWTKVKVNFDNVGAGYLALLQVATFKGWMDIMYAAV 1428

Query: 556  EVSG--------QSLCLLVFLLVMVI-GNLVVLNLFLALLLSSFSADNLTAPDEDREMNN 606
            +  G         +L + ++ ++ +I G+   LNLF+ +++ +F+        +D  M  
Sbjct: 1429 DSRGYEEQPQWEYNLYMYIYFVIFIIFGSFFTLNLFIGVIIDNFNQQKKKLGGQDIFMTE 1488

Query: 607  LQLALARIQRGLRFVKRTTWDFCCGLLRQRPQKP 640
             Q              +  ++    L  ++PQKP
Sbjct: 1489 EQ--------------KKYYNAMKKLGSKKPQKP 1508


 Score = 67.0 bits (162), Expect = 3e-08,   Method: Compositional matrix adjust.
 Identities = 74/337 (21%), Positives = 134/337 (39%), Gaps = 83/337 (24%)

Query: 355 KQGVKLVVMDPFTDLTITMCIVL-NTLFMALEHYNMTSEFEEMLQVGNLVFTGIFTAEMT 413
           +  VK++V   F  L   MC +L N +FMA       +++ E        FT I+T E  
Sbjct: 122 RAAVKILVHSLFNMLI--MCTILTNCVFMAQHDPPPWTKYVEY------TFTAIYTFESL 173

Query: 414 FKIIA----LDPYYYFQQGWNIFDSIIVILSLMELGLSRMSNLSVLRSFRLLRVFKLAKS 469
            KI+A    L  + + +  WN  D  ++I++        + N+S LR+FR+LR  K    
Sbjct: 174 VKILARGFCLHAFTFLRDPWNWLDFSVIIMAYTT-EFVDLGNVSALRTFRVLRALKTISV 232

Query: 470 WPTLNTLIKIIGNSVGALGNLTLVLAIIVFIFAVVGMQLFG--------KNYSEL----- 516
              L T++  +  SV  L ++ ++    + +FA++G+QLF         +N++ L     
Sbjct: 233 ISGLKTIVGALIQSVKKLADVMVLTVFCLSVFALIGLQLFMGNLRHKCVRNFTALNGTNG 292

Query: 517 -----------------------------------RDSDSGLLPRW-----------HMM 530
                                                SD+G  P             H  
Sbjct: 293 SVEADGLVWESLDLYLSDPENYLLKNGTSDVLLCGNSSDAGTCPEGYRCLKAGENPDHGY 352

Query: 531 DFFHAF----LIIFRILCGEWIETMWDCMEVSGQSLCLLVFLLVMVIGNLVVLNLFLALL 586
             F +F    L +FR++  +  E ++     S   + ++ F+LV+ +G+  ++NL LA++
Sbjct: 353 TSFDSFAWAFLALFRLMTQDCWERLYQQTLRSAGKIYMIFFMLVIFLGSFYLVNLILAVV 412

Query: 587 LSSFSADNLTAPDEDREMNNLQLALARIQRGLRFVKR 623
             ++   N     E  E         R Q  +  +K+
Sbjct: 413 AMAYEEQNQATIAETEEKEK------RFQEAMEMLKK 443


>gi44886084
          Length = 1962

 Score = 1387 bits (3591), Expect = 0.0,   Method: Compositional matrix adjust.
 Identities = 698/700 (99%), Positives = 698/700 (99%)

Query: 1    TSFDSFAWAFLALFRLMTQDCWERLYQQTLRSAGKIYMIFFMLVIFLGSFYLVNLILAVV 60
            TSFDSFAWAFLALFRLMTQDCWERLYQQTLRSAGKIYMIFFMLVIFLGSFYLVNLILAVV
Sbjct: 353  TSFDSFAWAFLALFRLMTQDCWERLYQQTLRSAGKIYMIFFMLVIFLGSFYLVNLILAVV 412

Query: 61   AMAYEEQNQATIAETEEKEKRFQEAMEMLKKEHEALTIRGVDTVSRSSLEMSPLAPVNSH 120
            AMAYEEQNQATIAETEEKEKRFQEAMEMLKKEHEALTIRGVDTVSRSSLEMSPLAPVNSH
Sbjct: 413  AMAYEEQNQATIAETEEKEKRFQEAMEMLKKEHEALTIRGVDTVSRSSLEMSPLAPVNSH 472

Query: 121  ERRSKRRKRMSSGTEECGEDRLPKSDSEDGPRAMNHLSLTRGLSRTSMKPRSSRGSIFTF 180
            ERRSKRRKRMSSGTEECGEDRLPKSDSEDGPRAMNHLSLTRGLSRTSMKPRSSRGSIFTF
Sbjct: 473  ERRSKRRKRMSSGTEECGEDRLPKSDSEDGPRAMNHLSLTRGLSRTSMKPRSSRGSIFTF 532

Query: 181  RRRDLGSEADFADDENSTAGESESHHTSLLVPWPLRRTSAQGQPSPGTSAPGHALHGKKN 240
            RRRDLGSEADFADDENSTAGESESHHTSLLVPWPLRRTSAQGQPSPGTSAPGHALHGKKN
Sbjct: 533  RRRDLGSEADFADDENSTAGESESHHTSLLVPWPLRRTSAQGQPSPGTSAPGHALHGKKN 592

Query: 241  STVDCNGVVSLLGAGDPEATSPGSHLLRPVMLEHPPDTTTPSEEPGGPQMLTSQAPCVDG 300
            STVDCNGVVSLLGAGDPEATSPGSHLLRPVMLEHPPDTTTPSEEPGGPQMLTSQAPCVDG
Sbjct: 593  STVDCNGVVSLLGAGDPEATSPGSHLLRPVMLEHPPDTTTPSEEPGGPQMLTSQAPCVDG 652

Query: 301  FEEPGARQRALSAVSVLTSALEELEESRHKCPPCWNRLAQRYLIWECCPLWMSIKQGVKL 360
             EEPGARQRALSAVSVLTSALEELEESRHKCPPCWNRLAQRYLIWECCPLWMSIKQGVKL
Sbjct: 653  VEEPGARQRALSAVSVLTSALEELEESRHKCPPCWNRLAQRYLIWECCPLWMSIKQGVKL 712

Query: 361  VVMDPFTDLTITMCIVLNTLFMALEHYNMTSEFEEMLQVGNLVFTGIFTAEMTFKIIALD 420
            VVMDPFTDLTITMCIVLNTLFMALEHYNMTSEFEEMLQVGNLVFTGIFTAEMTFKIIALD
Sbjct: 713  VVMDPFTDLTITMCIVLNTLFMALEHYNMTSEFEEMLQVGNLVFTGIFTAEMTFKIIALD 772

Query: 421  PYYYFQQGWNIFDSIIVILSLMELGLSRMSNLSVLRSFRLLRVFKLAKSWPTLNTLIKII 480
            PYYYFQQGWNIFDSIIVILSLMELGLSRMSNLSVLRSFRLLRVFKLAKSWPTLNTLIKII
Sbjct: 773  PYYYFQQGWNIFDSIIVILSLMELGLSRMSNLSVLRSFRLLRVFKLAKSWPTLNTLIKII 832

Query: 481  GNSVGALGNLTLVLAIIVFIFAVVGMQLFGKNYSELRDSDSGLLPRWHMMDFFHAFLIIF 540
            GNSVGALGNLTLVLAIIVFIFAVVGMQLFGKNYSELRDSDSGLLPRWHMMDFFHAFLIIF
Sbjct: 833  GNSVGALGNLTLVLAIIVFIFAVVGMQLFGKNYSELRDSDSGLLPRWHMMDFFHAFLIIF 892

Query: 541  RILCGEWIETMWDCMEVSGQSLCLLVFLLVMVIGNLVVLNLFLALLLSSFSADNLTAPDE 600
            RILCGEWIETMWDCMEVSGQSLCLLVFLLVMVIGNLVVLNLFLALLLSSFSADNLTAPDE
Sbjct: 893  RILCGEWIETMWDCMEVSGQSLCLLVFLLVMVIGNLVVLNLFLALLLSSFSADNLTAPDE 952

Query: 601  DREMNNLQLALARIQRGLRFVKRTTWDFCCGLLRQRPQKPAALAAQGQLPSCIATPYSPP 660
            DREMNNLQLALARIQRGLRFVKRTTWDFCCGLLR RPQKPAALAAQGQLPSCIATPYSPP
Sbjct: 953  DREMNNLQLALARIQRGLRFVKRTTWDFCCGLLRHRPQKPAALAAQGQLPSCIATPYSPP 1012

Query: 661  PPETEKVPPTRKETRFEEGEQPGQGTPGDPEPVCVPIAVA 700
            PPETEKVPPTRKETRFEEGEQPGQGTPGDPEPVCVPIAVA
Sbjct: 1013 PPETEKVPPTRKETRFEEGEQPGQGTPGDPEPVCVPIAVA 1052


 Score = 94.0 bits (232), Expect = 2e-16,   Method: Compositional matrix adjust.
 Identities = 69/253 (27%), Positives = 129/253 (50%), Gaps = 34/253 (13%)

Query: 368  DLTITMCIVLNTLFMALEHYNMTSEFEEMLQVGNLVFTGIFTAEMTFKIIALDPYYYFQQ 427
            D+TI   I LN + M +E  + + E   +L   NL+F  IFT E   K+ AL  +YYF  
Sbjct: 1477 DVTIMFLICLNMVTMMVETDDQSPEKINILAKINLLFVAIFTGECIVKLAALR-HYYFTN 1535

Query: 428  GWNIFDSIIVILSLMELGLSRM--------SNLSVLRSFRLLRVFKLAKSWPTLNTLIKI 479
             WNIFD ++VILS++   LS +        +   V+R  R+ R+ +L +    + TL+  
Sbjct: 1536 SWNIFDFVVVILSIVGTVLSDIIQKYFFSPTLFRVIRLARIGRILRLIRGAKGIRTLLFA 1595

Query: 480  IGNSVGALGNLTLVLAIIVFIFAVVGMQLFGKNYSELRDSDSGLLPRWHMMDFFHAFLII 539
            +  S+ AL N+ L+L +++FI+++ GM     N++ ++  ++G+   ++   F ++ L +
Sbjct: 1596 LMMSLPALFNIGLLLFLVMFIYSIFGM----ANFAYVK-WEAGIDDMFNFQTFANSMLCL 1650

Query: 540  FRILCGEWIETMWDCMEVSGQSLC--------------------LLVFLLVMVIGNLVVL 579
            F+I      + +   +  +G   C                    +L F   ++I  L+V+
Sbjct: 1651 FQITTSAGWDGLLSPILNTGPPYCDPTLPNSNGSRGDCGSPAVGILFFTTYIIISFLIVV 1710

Query: 580  NLFLALLLSSFSA 592
            N+++A++L +FS 
Sbjct: 1711 NMYIAIILENFSV 1723


 Score = 72.8 bits (177), Expect = 5e-10,   Method: Compositional matrix adjust.
 Identities = 76/337 (22%), Positives = 138/337 (40%), Gaps = 83/337 (24%)

Query: 355 KQGVKLVVMDPFTDLTITMCIVL-NTLFMALEHYNMTSEFEEMLQVGNLVFTGIFTAEMT 413
           +  VK++V   F  L   MC +L N +FMA       +++ E        FT I+T E  
Sbjct: 122 RAAVKILVHSLFNMLI--MCTILTNCVFMAQHDPPPWTKYVEY------TFTAIYTFESL 173

Query: 414 FKIIA----LDPYYYFQQGWNIFDSIIVILSLMELGLSRMSNLSVLRSFRLLRVFKLAKS 469
            KI+A    L  + + +  WN  D  ++I++ +   + ++ NLS LR+FR+LR  K    
Sbjct: 174 VKILARGFCLHAFTFLRGPWNWLDFSVIIMAYVSENI-KLGNLSALRTFRVLRALKTISV 232

Query: 470 WPTLNTLIKIIGNSVGALGNLTLVLAIIVFIFAVVGMQLFG--------KNYSEL----- 516
            P L T++  +  SV  L ++ ++    + +FA++G+QLF         +N++ L     
Sbjct: 233 IPGLKTIVGALIQSVKKLADVMVLTVFCLSVFALIGLQLFMGNLRHKCVRNFTALNGTNG 292

Query: 517 -----------------------------------RDSDSGLLPRW-----------HMM 530
                                                SD+G  P             H  
Sbjct: 293 SVEADGLVWESLDLYLSDPENYLLKNGTSDVLLCGNSSDAGTCPEGYRCLKAGENPDHGY 352

Query: 531 DFFHAF----LIIFRILCGEWIETMWDCMEVSGQSLCLLVFLLVMVIGNLVVLNLFLALL 586
             F +F    L +FR++  +  E ++     S   + ++ F+LV+ +G+  ++NL LA++
Sbjct: 353 TSFDSFAWAFLALFRLMTQDCWERLYQQTLRSAGKIYMIFFMLVIFLGSFYLVNLILAVV 412

Query: 587 LSSFSADNLTAPDEDREMNNLQLALARIQRGLRFVKR 623
             ++   N     E  E         R Q  +  +K+
Sbjct: 413 AMAYEEQNQATIAETEEKEK------RFQEAMEMLKK 443


 Score = 70.1 bits (170), Expect = 4e-09,   Method: Compositional matrix adjust.
 Identities = 64/334 (19%), Positives = 139/334 (41%), Gaps = 57/334 (17%)

Query: 350  LWMSIKQGVKLVVMDPFTDLTITMCIVLNTLFMALEHYNMTSE--FEEMLQVGNLVFTGI 407
            +W  +++    +V   + +  I   I+L++  +A E   +      + +L+  + +FT +
Sbjct: 1136 VWWRLRKTCYHIVEHSWFETFIIFMILLSSGALAFEDIYLEERKTIKVLLEYADKMFTYV 1195

Query: 408  FTAEMTFKIIALDPYYYFQQGWNIFDSIIVILSLME-----LGLSRMSNLSVLRSFRLLR 462
            F  EM  K +A     YF   W   D +IV +SL+      LG + M  +  LR+ R LR
Sbjct: 1196 FVLEMLLKWVAYGFKKYFTNAWCWLDFLIVDVSLVSLVANTLGFAEMGPIKSLRTLRALR 1255

Query: 463  VFKLAKSWPTLNTLIKIIGNSVGALGNLTLVLAIIVFIFAVVGMQLFGKNYSELRDSDSG 522
              +    +  +  ++  +  ++ ++ N+ LV  I   IF+++G+ LF   +    +   G
Sbjct: 1256 PLRALSRFEGMRVVVNALVGAIPSIMNVLLVCLIFWLIFSIMGVNLFAGKFGRCINQTEG 1315

Query: 523  LLP--------------------------RWHMMDFFHAFLIIFRILCGE-WIETMWDCM 555
             LP                          + +  +    +L + ++   + W++ M+  +
Sbjct: 1316 DLPLNYTIVNNKSQCESLNLTGELYWTKVKVNFDNVGAGYLALLQVATFKGWMDIMYAAV 1375

Query: 556  EVSG--------QSLCLLVFLLVMVI-GNLVVLNLFLALLLSSFSADNLTAPDEDREMNN 606
            +  G         +L + ++ ++ +I G+   LNLF+ +++ +F+    T   +D  M  
Sbjct: 1376 DSRGYEEQPQWEYNLYMYIYFVIFIIFGSFFTLNLFIGVIIDNFNQQKKTLGGQDIFMTE 1435

Query: 607  LQLALARIQRGLRFVKRTTWDFCCGLLRQRPQKP 640
             Q              +  ++    L  ++PQKP
Sbjct: 1436 EQ--------------KKYYNATKKLGSKKPQKP 1455


>gi187954621
          Length = 1983

 Score = 1387 bits (3589), Expect = 0.0,   Method: Compositional matrix adjust.
 Identities = 699/700 (99%), Positives = 699/700 (99%)

Query: 1    TSFDSFAWAFLALFRLMTQDCWERLYQQTLRSAGKIYMIFFMLVIFLGSFYLVNLILAVV 60
            TSFDSFAWAFLALFRLMTQDCWERLYQQTLRSAGKIYMIFFMLVIFLGSFYLVNLILAVV
Sbjct: 353  TSFDSFAWAFLALFRLMTQDCWERLYQQTLRSAGKIYMIFFMLVIFLGSFYLVNLILAVV 412

Query: 61   AMAYEEQNQATIAETEEKEKRFQEAMEMLKKEHEALTIRGVDTVSRSSLEMSPLAPVNSH 120
            AMAYEEQNQATIAETEEKEKRFQEAMEMLKKEHEALTIRGVDTVSRSSLEMSPLAPVNSH
Sbjct: 413  AMAYEEQNQATIAETEEKEKRFQEAMEMLKKEHEALTIRGVDTVSRSSLEMSPLAPVNSH 472

Query: 121  ERRSKRRKRMSSGTEECGEDRLPKSDSEDGPRAMNHLSLTRGLSRTSMKPRSSRGSIFTF 180
            ERRSKRRKRMSSGTEECGEDRLPKSDSEDGPRAMNHLSLTRGLSRTSMKPRSSRGSIFTF
Sbjct: 473  ERRSKRRKRMSSGTEECGEDRLPKSDSEDGPRAMNHLSLTRGLSRTSMKPRSSRGSIFTF 532

Query: 181  RRRDLGSEADFADDENSTAGESESHHTSLLVPWPLRRTSAQGQPSPGTSAPGHALHGKKN 240
            RRRDLGSEADFADDENSTAGESESH TSLLVPWPLRRTSAQGQPSPGTSAPGHALHGKKN
Sbjct: 533  RRRDLGSEADFADDENSTAGESESHRTSLLVPWPLRRTSAQGQPSPGTSAPGHALHGKKN 592

Query: 241  STVDCNGVVSLLGAGDPEATSPGSHLLRPVMLEHPPDTTTPSEEPGGPQMLTSQAPCVDG 300
            STVDCNGVVSLLGAGDPEATSPGSHLLRPVMLEHPPDTTTPSEEPGGPQMLTSQAPCVDG
Sbjct: 593  STVDCNGVVSLLGAGDPEATSPGSHLLRPVMLEHPPDTTTPSEEPGGPQMLTSQAPCVDG 652

Query: 301  FEEPGARQRALSAVSVLTSALEELEESRHKCPPCWNRLAQRYLIWECCPLWMSIKQGVKL 360
            FEEPGARQRALSAVSVLTSALEELEESRHKCPPCWNRLAQRYLIWECCPLWMSIKQGVKL
Sbjct: 653  FEEPGARQRALSAVSVLTSALEELEESRHKCPPCWNRLAQRYLIWECCPLWMSIKQGVKL 712

Query: 361  VVMDPFTDLTITMCIVLNTLFMALEHYNMTSEFEEMLQVGNLVFTGIFTAEMTFKIIALD 420
            VVMDPFTDLTITMCIVLNTLFMALEHYNMTSEFEEMLQVGNLVFTGIFTAEMTFKIIALD
Sbjct: 713  VVMDPFTDLTITMCIVLNTLFMALEHYNMTSEFEEMLQVGNLVFTGIFTAEMTFKIIALD 772

Query: 421  PYYYFQQGWNIFDSIIVILSLMELGLSRMSNLSVLRSFRLLRVFKLAKSWPTLNTLIKII 480
            PYYYFQQGWNIFDSIIVILSLMELGLSRMSNLSVLRSFRLLRVFKLAKSWPTLNTLIKII
Sbjct: 773  PYYYFQQGWNIFDSIIVILSLMELGLSRMSNLSVLRSFRLLRVFKLAKSWPTLNTLIKII 832

Query: 481  GNSVGALGNLTLVLAIIVFIFAVVGMQLFGKNYSELRDSDSGLLPRWHMMDFFHAFLIIF 540
            GNSVGALGNLTLVLAIIVFIFAVVGMQLFGKNYSELRDSDSGLLPRWHMMDFFHAFLIIF
Sbjct: 833  GNSVGALGNLTLVLAIIVFIFAVVGMQLFGKNYSELRDSDSGLLPRWHMMDFFHAFLIIF 892

Query: 541  RILCGEWIETMWDCMEVSGQSLCLLVFLLVMVIGNLVVLNLFLALLLSSFSADNLTAPDE 600
            RILCGEWIETMWDCMEVSGQSLCLLVFLLVMVIGNLVVLNLFLALLLSSFSADNLTAPDE
Sbjct: 893  RILCGEWIETMWDCMEVSGQSLCLLVFLLVMVIGNLVVLNLFLALLLSSFSADNLTAPDE 952

Query: 601  DREMNNLQLALARIQRGLRFVKRTTWDFCCGLLRQRPQKPAALAAQGQLPSCIATPYSPP 660
            DREMNNLQLALARIQRGLRFVKRTTWDFCCGLLRQRPQKPAALAAQGQLPSCIATPYSPP
Sbjct: 953  DREMNNLQLALARIQRGLRFVKRTTWDFCCGLLRQRPQKPAALAAQGQLPSCIATPYSPP 1012

Query: 661  PPETEKVPPTRKETRFEEGEQPGQGTPGDPEPVCVPIAVA 700
            PPETEKVPPTRKETRFEEGEQPGQGTPGDPEPVCVPIAVA
Sbjct: 1013 PPETEKVPPTRKETRFEEGEQPGQGTPGDPEPVCVPIAVA 1052


 Score = 74.7 bits (182), Expect = 2e-10,   Method: Compositional matrix adjust.
 Identities = 76/337 (22%), Positives = 138/337 (40%), Gaps = 83/337 (24%)

Query: 355 KQGVKLVVMDPFTDLTITMCIVL-NTLFMALEHYNMTSEFEEMLQVGNLVFTGIFTAEMT 413
           +  VK++V   F  L   MC +L N +FMA       +++ E        FT I+T E  
Sbjct: 122 RAAVKILVHSLFNMLI--MCTILTNCVFMAQHDPPPWTKYVEY------TFTAIYTFESL 173

Query: 414 FKIIA----LDPYYYFQQGWNIFDSIIVILSLMELGLSRMSNLSVLRSFRLLRVFKLAKS 469
            KI+A    L  + + +  WN  D  ++I++ +   + ++ NLS LR+FR+LR  K    
Sbjct: 174 VKILARGFCLHAFTFLRDPWNWLDFSVIIMAYVSENI-KLGNLSALRTFRVLRALKTISV 232

Query: 470 WPTLNTLIKIIGNSVGALGNLTLVLAIIVFIFAVVGMQLFG--------KNYSEL----- 516
            P L T++  +  SV  L ++ ++    + +FA++G+QLF         +N++ L     
Sbjct: 233 IPGLKTIVGALIQSVKKLADVMVLTVFCLSVFALIGLQLFMGNLRHKCVRNFTALNGTNG 292

Query: 517 -----------------------------------RDSDSGLLPRW-----------HMM 530
                                                SD+G  P             H  
Sbjct: 293 SVEADGLVWESLDLYLSDPENYLLKNGTSDVLLCGNSSDAGTCPEGYRCLKAGENPDHGY 352

Query: 531 DFFHAF----LIIFRILCGEWIETMWDCMEVSGQSLCLLVFLLVMVIGNLVVLNLFLALL 586
             F +F    L +FR++  +  E ++     S   + ++ F+LV+ +G+  ++NL LA++
Sbjct: 353 TSFDSFAWAFLALFRLMTQDCWERLYQQTLRSAGKIYMIFFMLVIFLGSFYLVNLILAVV 412

Query: 587 LSSFSADNLTAPDEDREMNNLQLALARIQRGLRFVKR 623
             ++   N     E  E         R Q  +  +K+
Sbjct: 413 AMAYEEQNQATIAETEEKEK------RFQEAMEMLKK 443


 Score = 68.9 bits (167), Expect = 8e-09,   Method: Compositional matrix adjust.
 Identities = 63/334 (18%), Positives = 138/334 (41%), Gaps = 57/334 (17%)

Query: 350  LWMSIKQGVKLVVMDPFTDLTITMCIVLNTLFMALEHYNMTSE--FEEMLQVGNLVFTGI 407
            +W  +++    +V   + +  I   I+L++  +A E   +      + +L+  + +FT +
Sbjct: 1189 VWWRLRKTCYHIVEHSWFETFIIFMILLSSGALAFEDIYLEERKTIKVLLEYADKMFTYV 1248

Query: 408  FTAEMTFKIIALDPYYYFQQGWNIFDSIIVILSLME-----LGLSRMSNLSVLRSFRLLR 462
            F  EM  K +A     YF   W   D +IV +SL+      LG + M  +  LR+ R LR
Sbjct: 1249 FVLEMLLKWVAYGFKKYFTNAWCWLDFLIVDVSLVSLVANTLGFAEMGPIKSLRTLRALR 1308

Query: 463  VFKLAKSWPTLNTLIKIIGNSVGALGNLTLVLAIIVFIFAVVGMQLFGKNYSELRDSDSG 522
              +    +  +  ++  +  ++ ++ N+ LV  I   IF+++G+ LF   +    +   G
Sbjct: 1309 PLRALSRFEGMRVVVNALVGAIPSIMNVLLVCLIFWLIFSIMGVNLFAGKFGRCINQTEG 1368

Query: 523  LLP--------------------------RWHMMDFFHAFLIIFRILCGE-WIETMWDCM 555
             LP                          + +  +    +L + ++   + W++ M+  +
Sbjct: 1369 DLPLNYTIVNNKSQCESLNLTGELYWTKVKVNFDNVGAGYLALLQVATFKGWMDIMYAAV 1428

Query: 556  EVSG--------QSLCLLVFLLVMVI-GNLVVLNLFLALLLSSFSADNLTAPDEDREMNN 606
            +  G         +L + ++ ++ +I G+   LNLF+ +++ +F+        +D  M  
Sbjct: 1429 DSRGYEEQPQWEYNLYMYIYFVIFIIFGSFFTLNLFIGVIIDNFNQQKKKLGGQDIFMTE 1488

Query: 607  LQLALARIQRGLRFVKRTTWDFCCGLLRQRPQKP 640
             Q              +  ++    L  ++PQKP
Sbjct: 1489 EQ--------------KKYYNAMKKLGSKKPQKP 1508


 Score = 58.9 bits (141), Expect = 8e-06,   Method: Compositional matrix adjust.
 Identities = 55/245 (22%), Positives = 110/245 (44%), Gaps = 50/245 (20%)

Query: 368  DLTITMCIVLNTLFMALEHYNMTSEFEEMLQVGNLVFTGIFTAEMTFKIIALDPYYYFQQ 427
            D+TI   I LN + M +E  + + E   +L   NL+F  IFT  +   II     Y+F  
Sbjct: 1530 DVTIMFLICLNMVTMMVETDDQSPEKINILAKINLLFVAIFTGTVLSDIIQ---KYFFSP 1586

Query: 428  GWNIFDSIIVILSLMELGLSRMSNLSVLRSFRLLRVFKLAKSWPTLNTLIKIIGNSVGAL 487
                                  +   V+R  R+ R+ +L +    + TL+  +  S+ AL
Sbjct: 1587 ----------------------TLFRVIRLARIGRILRLIRGAKGIRTLLFALMMSLPAL 1624

Query: 488  GNLTLVLAIIVFIFAVVGMQLFGKNYSELRDSDSGLLPRWHMMDFFHAFLIIFRILCGEW 547
             N+ L+L +++FI+++ GM     N++ ++  ++G+   ++   F ++ L +F+I     
Sbjct: 1625 FNIGLLLFLVMFIYSIFGM----ANFAYVK-WEAGIDDMFNFQTFANSMLCLFQITTSAG 1679

Query: 548  IETMWDCMEVSGQSLC--------------------LLVFLLVMVIGNLVVLNLFLALLL 587
             + +   +  +G   C                    +L F   ++I  L+V+N+++A++L
Sbjct: 1680 WDGLLSPILNTGPPYCDPTLPNSNGSRGDCGSPAVGILFFTTYIIISFLIVVNMYIAIIL 1739

Query: 588  SSFSA 592
             +FS 
Sbjct: 1740 ENFSV 1744


>gi29569618
          Length = 2015

 Score = 1387 bits (3589), Expect = 0.0,   Method: Compositional matrix adjust.
 Identities = 698/700 (99%), Positives = 699/700 (99%)

Query: 1    TSFDSFAWAFLALFRLMTQDCWERLYQQTLRSAGKIYMIFFMLVIFLGSFYLVNLILAVV 60
            TSFDSFAWAFLALFRLMTQDCWERLYQQTLRSAGKIYMIFFMLVIFLGSFYLVNLILAVV
Sbjct: 353  TSFDSFAWAFLALFRLMTQDCWERLYQQTLRSAGKIYMIFFMLVIFLGSFYLVNLILAVV 412

Query: 61   AMAYEEQNQATIAETEEKEKRFQEAMEMLKKEHEALTIRGVDTVSRSSLEMSPLAPVNSH 120
            AMAYEEQNQATIAETEEKEKRFQEAMEMLKKEHEALTIRGVDTVSRSSLEMSPLAPVNSH
Sbjct: 413  AMAYEEQNQATIAETEEKEKRFQEAMEMLKKEHEALTIRGVDTVSRSSLEMSPLAPVNSH 472

Query: 121  ERRSKRRKRMSSGTEECGEDRLPKSDSEDGPRAMNHLSLTRGLSRTSMKPRSSRGSIFTF 180
            ERRSKRRKRMSSGTEECGEDRLPKSDSEDGPRAMNHLSLTRGLSRTSMKPRSSRGSIFTF
Sbjct: 473  ERRSKRRKRMSSGTEECGEDRLPKSDSEDGPRAMNHLSLTRGLSRTSMKPRSSRGSIFTF 532

Query: 181  RRRDLGSEADFADDENSTAGESESHHTSLLVPWPLRRTSAQGQPSPGTSAPGHALHGKKN 240
            RRRDLGSEADFADDENSTAGESESH TSLLVPWPLRRTSAQGQPSPGTSAPGHALHGKKN
Sbjct: 533  RRRDLGSEADFADDENSTAGESESHRTSLLVPWPLRRTSAQGQPSPGTSAPGHALHGKKN 592

Query: 241  STVDCNGVVSLLGAGDPEATSPGSHLLRPVMLEHPPDTTTPSEEPGGPQMLTSQAPCVDG 300
            STVDCNGVVSLLGAGDPEATSPGSH+LRPVMLEHPPDTTTPSEEPGGPQMLTSQAPCVDG
Sbjct: 593  STVDCNGVVSLLGAGDPEATSPGSHILRPVMLEHPPDTTTPSEEPGGPQMLTSQAPCVDG 652

Query: 301  FEEPGARQRALSAVSVLTSALEELEESRHKCPPCWNRLAQRYLIWECCPLWMSIKQGVKL 360
            FEEPGARQRALSAVSVLTSALEELEESRHKCPPCWNRLAQRYLIWECCPLWMSIKQGVKL
Sbjct: 653  FEEPGARQRALSAVSVLTSALEELEESRHKCPPCWNRLAQRYLIWECCPLWMSIKQGVKL 712

Query: 361  VVMDPFTDLTITMCIVLNTLFMALEHYNMTSEFEEMLQVGNLVFTGIFTAEMTFKIIALD 420
            VVMDPFTDLTITMCIVLNTLFMALEHYNMTSEFEEMLQVGNLVFTGIFTAEMTFKIIALD
Sbjct: 713  VVMDPFTDLTITMCIVLNTLFMALEHYNMTSEFEEMLQVGNLVFTGIFTAEMTFKIIALD 772

Query: 421  PYYYFQQGWNIFDSIIVILSLMELGLSRMSNLSVLRSFRLLRVFKLAKSWPTLNTLIKII 480
            PYYYFQQGWNIFDSIIVILSLMELGLSRMSNLSVLRSFRLLRVFKLAKSWPTLNTLIKII
Sbjct: 773  PYYYFQQGWNIFDSIIVILSLMELGLSRMSNLSVLRSFRLLRVFKLAKSWPTLNTLIKII 832

Query: 481  GNSVGALGNLTLVLAIIVFIFAVVGMQLFGKNYSELRDSDSGLLPRWHMMDFFHAFLIIF 540
            GNSVGALGNLTLVLAIIVFIFAVVGMQLFGKNYSELRDSDSGLLPRWHMMDFFHAFLIIF
Sbjct: 833  GNSVGALGNLTLVLAIIVFIFAVVGMQLFGKNYSELRDSDSGLLPRWHMMDFFHAFLIIF 892

Query: 541  RILCGEWIETMWDCMEVSGQSLCLLVFLLVMVIGNLVVLNLFLALLLSSFSADNLTAPDE 600
            RILCGEWIETMWDCMEVSGQSLCLLVFLLVMVIGNLVVLNLFLALLLSSFSADNLTAPDE
Sbjct: 893  RILCGEWIETMWDCMEVSGQSLCLLVFLLVMVIGNLVVLNLFLALLLSSFSADNLTAPDE 952

Query: 601  DREMNNLQLALARIQRGLRFVKRTTWDFCCGLLRQRPQKPAALAAQGQLPSCIATPYSPP 660
            DREMNNLQLALARIQRGLRFVKRTTWDFCCGLLRQRPQKPAALAAQGQLPSCIATPYSPP
Sbjct: 953  DREMNNLQLALARIQRGLRFVKRTTWDFCCGLLRQRPQKPAALAAQGQLPSCIATPYSPP 1012

Query: 661  PPETEKVPPTRKETRFEEGEQPGQGTPGDPEPVCVPIAVA 700
            PPETEKVPPTRKETRFEEGEQPGQGTPGDPEPVCVPIAVA
Sbjct: 1013 PPETEKVPPTRKETRFEEGEQPGQGTPGDPEPVCVPIAVA 1052


 Score = 94.7 bits (234), Expect = 1e-16,   Method: Compositional matrix adjust.
 Identities = 69/253 (27%), Positives = 129/253 (50%), Gaps = 34/253 (13%)

Query: 368  DLTITMCIVLNTLFMALEHYNMTSEFEEMLQVGNLVFTGIFTAEMTFKIIALDPYYYFQQ 427
            D+TI   I LN + M +E  + + E   +L   NL+F  IFT E   K+ AL  +YYF  
Sbjct: 1530 DVTIMFLICLNMVTMMVETDDQSPEKINILAKINLLFVAIFTGECIVKLAALR-HYYFTN 1588

Query: 428  GWNIFDSIIVILSLMELGLSRM--------SNLSVLRSFRLLRVFKLAKSWPTLNTLIKI 479
             WNIFD ++VILS++   LS +        +   V+R  R+ R+ +L +    + TL+  
Sbjct: 1589 SWNIFDFVVVILSIVGTVLSDIIQKYFFSPTLFRVIRLARIGRILRLIRGAKGIRTLLFA 1648

Query: 480  IGNSVGALGNLTLVLAIIVFIFAVVGMQLFGKNYSELRDSDSGLLPRWHMMDFFHAFLII 539
            +  S+ AL N+ L+L +++FI+++ GM     N++ ++  ++G+   ++   F ++ L +
Sbjct: 1649 LMMSLPALFNIGLLLFLVMFIYSIFGM----ANFAYVK-WEAGIDDMFNFQTFANSMLCL 1703

Query: 540  FRILCGEWIETMWDCMEVSGQSLC--------------------LLVFLLVMVIGNLVVL 579
            F+I      + +   +  +G   C                    +L F   ++I  L+V+
Sbjct: 1704 FQITTSAGWDGLLSPILNTGPPYCDPTLPNSNGSRGDCGSPAVGILFFTTYIIISFLIVV 1763

Query: 580  NLFLALLLSSFSA 592
            N+++A++L +FS 
Sbjct: 1764 NMYIAIILENFSV 1776


 Score = 68.6 bits (166), Expect = 1e-08,   Method: Compositional matrix adjust.
 Identities = 63/334 (18%), Positives = 138/334 (41%), Gaps = 57/334 (17%)

Query: 350  LWMSIKQGVKLVVMDPFTDLTITMCIVLNTLFMALEHYNMTSE--FEEMLQVGNLVFTGI 407
            +W  +++    +V   + +  I   I+L++  +A E   +      + +L+  + +FT +
Sbjct: 1189 VWWRLRKTCYHIVEHSWFETFIIFMILLSSGALAFEDIYLEERKTIKVLLEYADKMFTYV 1248

Query: 408  FTAEMTFKIIALDPYYYFQQGWNIFDSIIVILSLME-----LGLSRMSNLSVLRSFRLLR 462
            F  EM  K +A     YF   W   D +IV +SL+      LG + M  +  LR+ R LR
Sbjct: 1249 FVLEMLLKWVAYGFKKYFTNAWCWLDFLIVDVSLVSLVANTLGFAEMGPIKSLRTLRALR 1308

Query: 463  VFKLAKSWPTLNTLIKIIGNSVGALGNLTLVLAIIVFIFAVVGMQLFGKNYSELRDSDSG 522
              +    +  +  ++  +  ++ ++ N+ LV  I   IF+++G+ LF   +    +   G
Sbjct: 1309 PLRALSRFEGMRVVVNALVGAIPSIMNVLLVCLIFWLIFSIMGVNLFAGKFGRCINQTEG 1368

Query: 523  LLP--------------------------RWHMMDFFHAFLIIFRILCGE-WIETMWDCM 555
             LP                          + +  +    +L + ++   + W++ M+  +
Sbjct: 1369 DLPLNYTIVNNKSQCESLNLTGELYWTKVKVNFDNVGAGYLALLQVATFKGWMDIMYAAV 1428

Query: 556  EVSG--------QSLCLLVFLLVMVI-GNLVVLNLFLALLLSSFSADNLTAPDEDREMNN 606
            +  G         +L + ++ ++ +I G+   LNLF+ +++ +F+        +D  M  
Sbjct: 1429 DSRGYEEQPQWEYNLYMYIYFVIFIIFGSFFTLNLFIGVIIDNFNQQKKKLGGQDIFMTE 1488

Query: 607  LQLALARIQRGLRFVKRTTWDFCCGLLRQRPQKP 640
             Q              +  ++    L  ++PQKP
Sbjct: 1489 EQ--------------KKYYNAMKKLGSKKPQKP 1508


 Score = 67.0 bits (162), Expect = 3e-08,   Method: Compositional matrix adjust.
 Identities = 74/337 (21%), Positives = 134/337 (39%), Gaps = 83/337 (24%)

Query: 355 KQGVKLVVMDPFTDLTITMCIVL-NTLFMALEHYNMTSEFEEMLQVGNLVFTGIFTAEMT 413
           +  VK++V   F  L   MC +L N +FMA       +++ E        FT I+T E  
Sbjct: 122 RAAVKILVHSLFNMLI--MCTILTNCVFMAQHDPPPWTKYVEY------TFTAIYTFESL 173

Query: 414 FKIIA----LDPYYYFQQGWNIFDSIIVILSLMELGLSRMSNLSVLRSFRLLRVFKLAKS 469
            KI+A    L  + + +  WN  D  ++I++        + N+S LR+FR+LR  K    
Sbjct: 174 VKILARGFCLHAFTFLRDPWNWLDFSVIIMAYTT-EFVDLGNVSALRTFRVLRALKTISV 232

Query: 470 WPTLNTLIKIIGNSVGALGNLTLVLAIIVFIFAVVGMQLFG--------KNYSEL----- 516
              L T++  +  SV  L ++ ++    + +FA++G+QLF         +N++ L     
Sbjct: 233 ISGLKTIVGALIQSVKKLADVMVLTVFCLSVFALIGLQLFMGNLRHKCVRNFTALNGTNG 292

Query: 517 -----------------------------------RDSDSGLLPRW-----------HMM 530
                                                SD+G  P             H  
Sbjct: 293 SVEADGLVWESLDLYLSDPENYLLKNGTSDVLLCGNSSDAGTCPEGYRCLKAGENPDHGY 352

Query: 531 DFFHAF----LIIFRILCGEWIETMWDCMEVSGQSLCLLVFLLVMVIGNLVVLNLFLALL 586
             F +F    L +FR++  +  E ++     S   + ++ F+LV+ +G+  ++NL LA++
Sbjct: 353 TSFDSFAWAFLALFRLMTQDCWERLYQQTLRSAGKIYMIFFMLVIFLGSFYLVNLILAVV 412

Query: 587 LSSFSADNLTAPDEDREMNNLQLALARIQRGLRFVKR 623
             ++   N     E  E         R Q  +  +K+
Sbjct: 413 AMAYEEQNQATIAETEEKEK------RFQEAMEMLKK 443


>gi44886082
          Length = 2016

 Score = 1385 bits (3584), Expect = 0.0,   Method: Compositional matrix adjust.
 Identities = 698/700 (99%), Positives = 698/700 (99%)

Query: 1    TSFDSFAWAFLALFRLMTQDCWERLYQQTLRSAGKIYMIFFMLVIFLGSFYLVNLILAVV 60
            TSFDSFAWAFLALFRLMTQDCWERLYQQTLRSAGKIYMIFFMLVIFLGSFYLVNLILAVV
Sbjct: 353  TSFDSFAWAFLALFRLMTQDCWERLYQQTLRSAGKIYMIFFMLVIFLGSFYLVNLILAVV 412

Query: 61   AMAYEEQNQATIAETEEKEKRFQEAMEMLKKEHEALTIRGVDTVSRSSLEMSPLAPVNSH 120
            AMAYEEQNQATIAETEEKEKRFQEAMEMLKKEHEALTIRGVDTVSRSSLEMSPLAPVNSH
Sbjct: 413  AMAYEEQNQATIAETEEKEKRFQEAMEMLKKEHEALTIRGVDTVSRSSLEMSPLAPVNSH 472

Query: 121  ERRSKRRKRMSSGTEECGEDRLPKSDSEDGPRAMNHLSLTRGLSRTSMKPRSSRGSIFTF 180
            ERRSKRRKRMSSGTEECGEDRLPKSDSEDGPRAMNHLSLTRGLSRTSMKPRSSRGSIFTF
Sbjct: 473  ERRSKRRKRMSSGTEECGEDRLPKSDSEDGPRAMNHLSLTRGLSRTSMKPRSSRGSIFTF 532

Query: 181  RRRDLGSEADFADDENSTAGESESHHTSLLVPWPLRRTSAQGQPSPGTSAPGHALHGKKN 240
            RRRDLGSEADFADDENSTAGESESHHTSLLVPWPLRRTSAQGQPSPGTSAPGHALHGKKN
Sbjct: 533  RRRDLGSEADFADDENSTAGESESHHTSLLVPWPLRRTSAQGQPSPGTSAPGHALHGKKN 592

Query: 241  STVDCNGVVSLLGAGDPEATSPGSHLLRPVMLEHPPDTTTPSEEPGGPQMLTSQAPCVDG 300
            STVDCNGVVSLLGAGDPEATSPGSHLLRPVMLEHPPDTTTPSEEPGGPQMLTSQAPCVDG
Sbjct: 593  STVDCNGVVSLLGAGDPEATSPGSHLLRPVMLEHPPDTTTPSEEPGGPQMLTSQAPCVDG 652

Query: 301  FEEPGARQRALSAVSVLTSALEELEESRHKCPPCWNRLAQRYLIWECCPLWMSIKQGVKL 360
             EEPGARQRALSAVSVLTSALEELEESRHKCPPCWNRLAQRYLIWECCPLWMSIKQGVKL
Sbjct: 653  VEEPGARQRALSAVSVLTSALEELEESRHKCPPCWNRLAQRYLIWECCPLWMSIKQGVKL 712

Query: 361  VVMDPFTDLTITMCIVLNTLFMALEHYNMTSEFEEMLQVGNLVFTGIFTAEMTFKIIALD 420
            VVMDPFTDLTITMCIVLNTLFMALEHYNMTSEFEEMLQVGNLVFTGIFTAEMTFKIIALD
Sbjct: 713  VVMDPFTDLTITMCIVLNTLFMALEHYNMTSEFEEMLQVGNLVFTGIFTAEMTFKIIALD 772

Query: 421  PYYYFQQGWNIFDSIIVILSLMELGLSRMSNLSVLRSFRLLRVFKLAKSWPTLNTLIKII 480
            PYYYFQQGWNIFDSIIVILSLMELGLSRMSNLSVLRSFRLLRVFKLAKSWPTLNTLIKII
Sbjct: 773  PYYYFQQGWNIFDSIIVILSLMELGLSRMSNLSVLRSFRLLRVFKLAKSWPTLNTLIKII 832

Query: 481  GNSVGALGNLTLVLAIIVFIFAVVGMQLFGKNYSELRDSDSGLLPRWHMMDFFHAFLIIF 540
            GNSVGALGNLTLVLAIIVFIFAVVGMQLFGKNYSELRDSDSGLLPRWHMMDFFHAFLIIF
Sbjct: 833  GNSVGALGNLTLVLAIIVFIFAVVGMQLFGKNYSELRDSDSGLLPRWHMMDFFHAFLIIF 892

Query: 541  RILCGEWIETMWDCMEVSGQSLCLLVFLLVMVIGNLVVLNLFLALLLSSFSADNLTAPDE 600
            RILCGEWIETMWDCMEVSGQSLCLLVFLLVMVIGNLVVLNLFLALLLSSFSADNLTAPDE
Sbjct: 893  RILCGEWIETMWDCMEVSGQSLCLLVFLLVMVIGNLVVLNLFLALLLSSFSADNLTAPDE 952

Query: 601  DREMNNLQLALARIQRGLRFVKRTTWDFCCGLLRQRPQKPAALAAQGQLPSCIATPYSPP 660
            DREMNNLQLALARIQRGLRFVKRTTWDFCCGLLR RPQKPAALAAQGQLPSCIATPYSPP
Sbjct: 953  DREMNNLQLALARIQRGLRFVKRTTWDFCCGLLRHRPQKPAALAAQGQLPSCIATPYSPP 1012

Query: 661  PPETEKVPPTRKETRFEEGEQPGQGTPGDPEPVCVPIAVA 700
            PPETEKVPPTRKETRFEEGEQPGQGTPGDPEPVCVPIAVA
Sbjct: 1013 PPETEKVPPTRKETRFEEGEQPGQGTPGDPEPVCVPIAVA 1052


 Score = 94.4 bits (233), Expect = 2e-16,   Method: Compositional matrix adjust.
 Identities = 69/253 (27%), Positives = 129/253 (50%), Gaps = 34/253 (13%)

Query: 368  DLTITMCIVLNTLFMALEHYNMTSEFEEMLQVGNLVFTGIFTAEMTFKIIALDPYYYFQQ 427
            D+TI   I LN + M +E  + + E   +L   NL+F  IFT E   K+ AL  +YYF  
Sbjct: 1531 DVTIMFLICLNMVTMMVETDDQSPEKINILAKINLLFVAIFTGECIVKLAALR-HYYFTN 1589

Query: 428  GWNIFDSIIVILSLMELGLSRM--------SNLSVLRSFRLLRVFKLAKSWPTLNTLIKI 479
             WNIFD ++VILS++   LS +        +   V+R  R+ R+ +L +    + TL+  
Sbjct: 1590 SWNIFDFVVVILSIVGTVLSDIIQKYFFSPTLFRVIRLARIGRILRLIRGAKGIRTLLFA 1649

Query: 480  IGNSVGALGNLTLVLAIIVFIFAVVGMQLFGKNYSELRDSDSGLLPRWHMMDFFHAFLII 539
            +  S+ AL N+ L+L +++FI+++ GM     N++ ++  ++G+   ++   F ++ L +
Sbjct: 1650 LMMSLPALFNIGLLLFLVMFIYSIFGM----ANFAYVK-WEAGIDDMFNFQTFANSMLCL 1704

Query: 540  FRILCGEWIETMWDCMEVSGQSLC--------------------LLVFLLVMVIGNLVVL 579
            F+I      + +   +  +G   C                    +L F   ++I  L+V+
Sbjct: 1705 FQITTSAGWDGLLSPILNTGPPYCDPTLPNSNGSRGDCGSPAVGILFFTTYIIISFLIVV 1764

Query: 580  NLFLALLLSSFSA 592
            N+++A++L +FS 
Sbjct: 1765 NMYIAIILENFSV 1777


 Score = 73.6 bits (179), Expect = 3e-10,   Method: Compositional matrix adjust.
 Identities = 76/337 (22%), Positives = 138/337 (40%), Gaps = 83/337 (24%)

Query: 355 KQGVKLVVMDPFTDLTITMCIVL-NTLFMALEHYNMTSEFEEMLQVGNLVFTGIFTAEMT 413
           +  VK++V   F  L   MC +L N +FMA       +++ E        FT I+T E  
Sbjct: 122 RAAVKILVHSLFNMLI--MCTILTNCVFMAQHDPPPWTKYVEY------TFTAIYTFESL 173

Query: 414 FKIIA----LDPYYYFQQGWNIFDSIIVILSLMELGLSRMSNLSVLRSFRLLRVFKLAKS 469
            KI+A    L  + + +  WN  D  ++I++ +   + ++ NLS LR+FR+LR  K    
Sbjct: 174 VKILARGFCLHAFTFLRGPWNWLDFSVIIMAYVSENI-KLGNLSALRTFRVLRALKTISV 232

Query: 470 WPTLNTLIKIIGNSVGALGNLTLVLAIIVFIFAVVGMQLFG--------KNYSEL----- 516
            P L T++  +  SV  L ++ ++    + +FA++G+QLF         +N++ L     
Sbjct: 233 IPGLKTIVGALIQSVKKLADVMVLTVFCLSVFALIGLQLFMGNLRHKCVRNFTALNGTNG 292

Query: 517 -----------------------------------RDSDSGLLPRW-----------HMM 530
                                                SD+G  P             H  
Sbjct: 293 SVEADGLVWESLDLYLSDPENYLLKNGTSDVLLCGNSSDAGTCPEGYRCLKAGENPDHGY 352

Query: 531 DFFHAF----LIIFRILCGEWIETMWDCMEVSGQSLCLLVFLLVMVIGNLVVLNLFLALL 586
             F +F    L +FR++  +  E ++     S   + ++ F+LV+ +G+  ++NL LA++
Sbjct: 353 TSFDSFAWAFLALFRLMTQDCWERLYQQTLRSAGKIYMIFFMLVIFLGSFYLVNLILAVV 412

Query: 587 LSSFSADNLTAPDEDREMNNLQLALARIQRGLRFVKR 623
             ++   N     E  E         R Q  +  +K+
Sbjct: 413 AMAYEEQNQATIAETEEKEK------RFQEAMEMLKK 443


 Score = 70.9 bits (172), Expect = 2e-09,   Method: Compositional matrix adjust.
 Identities = 64/334 (19%), Positives = 139/334 (41%), Gaps = 57/334 (17%)

Query: 350  LWMSIKQGVKLVVMDPFTDLTITMCIVLNTLFMALEHYNMTSE--FEEMLQVGNLVFTGI 407
            +W  +++    +V   + +  I   I+L++  +A E   +      + +L+  + +FT +
Sbjct: 1190 VWWRLRKTCYHIVEHSWFETFIIFMILLSSGALAFEDIYLEERKTIKVLLEYADKMFTYV 1249

Query: 408  FTAEMTFKIIALDPYYYFQQGWNIFDSIIVILSLME-----LGLSRMSNLSVLRSFRLLR 462
            F  EM  K +A     YF   W   D +IV +SL+      LG + M  +  LR+ R LR
Sbjct: 1250 FVLEMLLKWVAYGFKKYFTNAWCWLDFLIVDVSLVSLVANTLGFAEMGPIKSLRTLRALR 1309

Query: 463  VFKLAKSWPTLNTLIKIIGNSVGALGNLTLVLAIIVFIFAVVGMQLFGKNYSELRDSDSG 522
              +    +  +  ++  +  ++ ++ N+ LV  I   IF+++G+ LF   +    +   G
Sbjct: 1310 PLRALSRFEGMRVVVNALVGAIPSIMNVLLVCLIFWLIFSIMGVNLFAGKFGRCINQTEG 1369

Query: 523  LLP--------------------------RWHMMDFFHAFLIIFRILCGE-WIETMWDCM 555
             LP                          + +  +    +L + ++   + W++ M+  +
Sbjct: 1370 DLPLNYTIVNNKSQCESLNLTGELYWTKVKVNFDNVGAGYLALLQVATFKGWMDIMYAAV 1429

Query: 556  EVSG--------QSLCLLVFLLVMVI-GNLVVLNLFLALLLSSFSADNLTAPDEDREMNN 606
            +  G         +L + ++ ++ +I G+   LNLF+ +++ +F+    T   +D  M  
Sbjct: 1430 DSRGYEEQPQWEYNLYMYIYFVIFIIFGSFFTLNLFIGVIIDNFNQQKKTLGGQDIFMTE 1489

Query: 607  LQLALARIQRGLRFVKRTTWDFCCGLLRQRPQKP 640
             Q              +  ++    L  ++PQKP
Sbjct: 1490 EQ--------------KKYYNATKKLGSKKPQKP 1509


>gi184039
          Length = 2016

 Score = 1384 bits (3582), Expect = 0.0,   Method: Compositional matrix adjust.
 Identities = 697/700 (99%), Positives = 698/700 (99%)

Query: 1    TSFDSFAWAFLALFRLMTQDCWERLYQQTLRSAGKIYMIFFMLVIFLGSFYLVNLILAVV 60
            TSFDSFAWAFLALFRLMTQDCWERLYQQTLRSAGKIYMIFFMLVIFLGSFYLVNLILAVV
Sbjct: 353  TSFDSFAWAFLALFRLMTQDCWERLYQQTLRSAGKIYMIFFMLVIFLGSFYLVNLILAVV 412

Query: 61   AMAYEEQNQATIAETEEKEKRFQEAMEMLKKEHEALTIRGVDTVSRSSLEMSPLAPVNSH 120
            AMAYEEQNQATIAETEEKEKRFQEAMEMLKKEHEALTIRGVDTVSRSSLEMSPLAPVNSH
Sbjct: 413  AMAYEEQNQATIAETEEKEKRFQEAMEMLKKEHEALTIRGVDTVSRSSLEMSPLAPVNSH 472

Query: 121  ERRSKRRKRMSSGTEECGEDRLPKSDSEDGPRAMNHLSLTRGLSRTSMKPRSSRGSIFTF 180
            ERRSKRRKRMSSGTEECGEDRLPKSDSEDGPRAMNHLSLTRGLSRTSMKPRSSRGSIFTF
Sbjct: 473  ERRSKRRKRMSSGTEECGEDRLPKSDSEDGPRAMNHLSLTRGLSRTSMKPRSSRGSIFTF 532

Query: 181  RRRDLGSEADFADDENSTAGESESHHTSLLVPWPLRRTSAQGQPSPGTSAPGHALHGKKN 240
            RRRDLGSEADFADDENSTA ESESHHTSLLVPWPLRRTSAQGQPSPGTSAPGHALHGKKN
Sbjct: 533  RRRDLGSEADFADDENSTARESESHHTSLLVPWPLRRTSAQGQPSPGTSAPGHALHGKKN 592

Query: 241  STVDCNGVVSLLGAGDPEATSPGSHLLRPVMLEHPPDTTTPSEEPGGPQMLTSQAPCVDG 300
            STVDCNGVVSLLGAGDPEATSPGSHLLRPVMLEHPPDTTTPSEEPGGPQMLTSQAPCVDG
Sbjct: 593  STVDCNGVVSLLGAGDPEATSPGSHLLRPVMLEHPPDTTTPSEEPGGPQMLTSQAPCVDG 652

Query: 301  FEEPGARQRALSAVSVLTSALEELEESRHKCPPCWNRLAQRYLIWECCPLWMSIKQGVKL 360
            FEEPGARQRALSAVSVLTSALEELEESRHKCPPCWNRLAQRYLIWECCPLWMSIKQGVKL
Sbjct: 653  FEEPGARQRALSAVSVLTSALEELEESRHKCPPCWNRLAQRYLIWECCPLWMSIKQGVKL 712

Query: 361  VVMDPFTDLTITMCIVLNTLFMALEHYNMTSEFEEMLQVGNLVFTGIFTAEMTFKIIALD 420
            VVMDPFTDLTITMCIVLNTLFMALEHYNMTSEFEEMLQVGNLVFTGIFTAEMTFKIIALD
Sbjct: 713  VVMDPFTDLTITMCIVLNTLFMALEHYNMTSEFEEMLQVGNLVFTGIFTAEMTFKIIALD 772

Query: 421  PYYYFQQGWNIFDSIIVILSLMELGLSRMSNLSVLRSFRLLRVFKLAKSWPTLNTLIKII 480
            PYYYFQQGWNIFDSIIVILSLMELGLSRMSNLSVLRSFRLLRVFKLAKSWPTLNTLIKII
Sbjct: 773  PYYYFQQGWNIFDSIIVILSLMELGLSRMSNLSVLRSFRLLRVFKLAKSWPTLNTLIKII 832

Query: 481  GNSVGALGNLTLVLAIIVFIFAVVGMQLFGKNYSELRDSDSGLLPRWHMMDFFHAFLIIF 540
            GNSVGALGNLTLVLAIIVFIFAVVGMQLFGKNYSELRDSDSGLLPRWHMMDFFHAFLIIF
Sbjct: 833  GNSVGALGNLTLVLAIIVFIFAVVGMQLFGKNYSELRDSDSGLLPRWHMMDFFHAFLIIF 892

Query: 541  RILCGEWIETMWDCMEVSGQSLCLLVFLLVMVIGNLVVLNLFLALLLSSFSADNLTAPDE 600
            RILCGEWIETMWDCMEVSGQSLCLLVFLLVMVIGNLVVLNLFLALLLSSFSADNLTAPDE
Sbjct: 893  RILCGEWIETMWDCMEVSGQSLCLLVFLLVMVIGNLVVLNLFLALLLSSFSADNLTAPDE 952

Query: 601  DREMNNLQLALARIQRGLRFVKRTTWDFCCGLLRQRPQKPAALAAQGQLPSCIATPYSPP 660
            DREMNNLQLALARIQRGLRFVKRTTWDFCCGLLR RPQKPAALAAQGQLPSCIATPYSPP
Sbjct: 953  DREMNNLQLALARIQRGLRFVKRTTWDFCCGLLRHRPQKPAALAAQGQLPSCIATPYSPP 1012

Query: 661  PPETEKVPPTRKETRFEEGEQPGQGTPGDPEPVCVPIAVA 700
            PPETEKVPPTRKET+FEEGEQPGQGTPGDPEPVCVPIAVA
Sbjct: 1013 PPETEKVPPTRKETQFEEGEQPGQGTPGDPEPVCVPIAVA 1052


 Score = 94.7 bits (234), Expect = 1e-16,   Method: Compositional matrix adjust.
 Identities = 69/253 (27%), Positives = 129/253 (50%), Gaps = 34/253 (13%)

Query: 368  DLTITMCIVLNTLFMALEHYNMTSEFEEMLQVGNLVFTGIFTAEMTFKIIALDPYYYFQQ 427
            D+TI   I LN + M +E  + + E   +L   NL+F  IFT E   K+ AL  +YYF  
Sbjct: 1531 DVTIMFLICLNMVTMMVETDDQSPEKINILAKINLLFVAIFTGECIVKLAALR-HYYFTN 1589

Query: 428  GWNIFDSIIVILSLMELGLSRM--------SNLSVLRSFRLLRVFKLAKSWPTLNTLIKI 479
             WNIFD ++VILS++   LS +        +   V+R  R+ R+ +L +    + TL+  
Sbjct: 1590 SWNIFDFVVVILSIVGTVLSDIIQKYFFSPTLFRVIRLARIGRILRLIRGAKGIRTLLFA 1649

Query: 480  IGNSVGALGNLTLVLAIIVFIFAVVGMQLFGKNYSELRDSDSGLLPRWHMMDFFHAFLII 539
            +  S+ AL N+ L+L +++FI+++ GM     N++ ++  ++G+   ++   F ++ L +
Sbjct: 1650 LMMSLPALFNIGLLLFLVMFIYSIFGM----ANFAYVK-WEAGIDDMFNFQTFANSMLCL 1704

Query: 540  FRILCGEWIETMWDCMEVSGQSLC--------------------LLVFLLVMVIGNLVVL 579
            F+I      + +   +  +G   C                    +L F   ++I  L+V+
Sbjct: 1705 FQITTSAGWDGLLSPILNTGPPYCDPTLPNSNGSRGDCGSPAVGILFFTTYIIISFLIVV 1764

Query: 580  NLFLALLLSSFSA 592
            N+++A++L +FS 
Sbjct: 1765 NMYIAIILENFSV 1777


 Score = 68.6 bits (166), Expect = 9e-09,   Method: Compositional matrix adjust.
 Identities = 58/302 (19%), Positives = 128/302 (42%), Gaps = 43/302 (14%)

Query: 350  LWMSIKQGVKLVVMDPFTDLTITMCIVLNTLFMALEHYNMTSE--FEEMLQVGNLVFTGI 407
            +W  +++    +V   + +  I   I+L++  +A E   +      + +L+  + +FT +
Sbjct: 1190 VWWRLRKTCYHIVEHSWFETFIIFMILLSSGALAFEDIYLEERKTIKVLLEYADKMFTYV 1249

Query: 408  FTAEMTFKIIALDPYYYFQQGWNIFDSIIVILSLME-----LGLSRMSNLSVLRSFRLLR 462
            F  EM  K +A     YF   W   D +IV +SL+      LG + M  +  LR+ R LR
Sbjct: 1250 FVLEMLLKWVAYGFKKYFTNAWCWLDFLIVDVSLVSLVANTLGFAEMGPIKSLRTLRALR 1309

Query: 463  VFKLAKSWPTLNTLIKIIGNSVGALGNLTLVLAIIVFIFAVVGMQLFGKNYSELRDSDSG 522
              +    +  +  ++  +  ++ ++ N+ LV  I   IF+++G+ LF   +    +   G
Sbjct: 1310 PLRALSRFEGMRVVVNALVGAIPSIMNVLLVCLIFWLIFSIMGVNLFAGKFGRCINQTEG 1369

Query: 523  LLP--------------------------RWHMMDFFHAFLIIFRILCGE-WIETMWDCM 555
             LP                          + +  +    +L + ++   + W++ M+  +
Sbjct: 1370 DLPLNYTIVNNKSQCESLNLTGELYWTKVKVNFDNVGAGYLALLQVATFKGWMDIMYAAV 1429

Query: 556  EVSG--------QSLCLLVFLLVMVI-GNLVVLNLFLALLLSSFSADNLTAPDEDREMNN 606
            +  G         +L + ++ ++ +I G+   LNLF+ +++ +F+        +D  M  
Sbjct: 1430 DSRGYEEQPQWEYNLYMYIYFVIFIIFGSFFTLNLFIGVIIDNFNQQKKKLGGQDIFMTE 1489

Query: 607  LQ 608
             Q
Sbjct: 1490 EQ 1491


 Score = 67.0 bits (162), Expect = 3e-08,   Method: Compositional matrix adjust.
 Identities = 74/337 (21%), Positives = 134/337 (39%), Gaps = 83/337 (24%)

Query: 355 KQGVKLVVMDPFTDLTITMCIVL-NTLFMALEHYNMTSEFEEMLQVGNLVFTGIFTAEMT 413
           +  VK++V   F  L   MC +L N +FMA       +++ E        FT I+T E  
Sbjct: 122 RAAVKILVHSLFNMLI--MCTILTNCVFMAQHDPPPWTKYVEY------TFTAIYTFESL 173

Query: 414 FKIIA----LDPYYYFQQGWNIFDSIIVILSLMELGLSRMSNLSVLRSFRLLRVFKLAKS 469
            KI+A    L  + + +  WN  D  ++I++        + N+S LR+FR+LR  K    
Sbjct: 174 VKILARAFCLHAFTFLRDPWNWLDFSVIIMAYTT-EFVDLGNVSALRTFRVLRALKTISV 232

Query: 470 WPTLNTLIKIIGNSVGALGNLTLVLAIIVFIFAVVGMQLFG--------KNYSEL----- 516
              L T++  +  SV  L ++ ++    + +FA++G+QLF         +N++ L     
Sbjct: 233 ISGLKTIVGALIQSVKKLADVMVLTVFCLSVFALIGLQLFMGNLRHKCVRNFTALNGTNG 292

Query: 517 -----------------------------------RDSDSGLLPRW-----------HMM 530
                                                SD+G  P             H  
Sbjct: 293 SVEADGLVWESLDLYLSDPENYLLKNGTSDVLLCGNSSDAGTCPEGYRCLKAGENPDHGY 352

Query: 531 DFFHAF----LIIFRILCGEWIETMWDCMEVSGQSLCLLVFLLVMVIGNLVVLNLFLALL 586
             F +F    L +FR++  +  E ++     S   + ++ F+LV+ +G+  ++NL LA++
Sbjct: 353 TSFDSFAWAFLALFRLMTQDCWERLYQQTLRSAGKIYMIFFMLVIFLGSFYLVNLILAVV 412

Query: 587 LSSFSADNLTAPDEDREMNNLQLALARIQRGLRFVKR 623
             ++   N     E  E         R Q  +  +K+
Sbjct: 413 AMAYEEQNQATIAETEEKEK------RFQEAMEMLKK 443


>gi148888458
          Length = 2016

 Score = 1380 bits (3573), Expect = 0.0,   Method: Compositional matrix adjust.
 Identities = 695/700 (99%), Positives = 698/700 (99%)

Query: 1    TSFDSFAWAFLALFRLMTQDCWERLYQQTLRSAGKIYMIFFMLVIFLGSFYLVNLILAVV 60
            TSFDSFAWAFLALFRLMTQDCWERLYQQTLRSAGKIYMIFFMLVIFLGSFYLVNLILAVV
Sbjct: 353  TSFDSFAWAFLALFRLMTQDCWERLYQQTLRSAGKIYMIFFMLVIFLGSFYLVNLILAVV 412

Query: 61   AMAYEEQNQATIAETEEKEKRFQEAMEMLKKEHEALTIRGVDTVSRSSLEMSPLAPVNSH 120
            AMAYEEQNQATIAETEEKEKRFQEAMEMLKKEHEALTIRGVDTVSRSSLEMSPLAPVNSH
Sbjct: 413  AMAYEEQNQATIAETEEKEKRFQEAMEMLKKEHEALTIRGVDTVSRSSLEMSPLAPVNSH 472

Query: 121  ERRSKRRKRMSSGTEECGEDRLPKSDSEDGPRAMNHLSLTRGLSRTSMKPRSSRGSIFTF 180
            ERRSKRRKRMSSGTEECGEDRLPKSDSEDGPRAMNHLSLTRGL+RTSMKPRSSRGSIFTF
Sbjct: 473  ERRSKRRKRMSSGTEECGEDRLPKSDSEDGPRAMNHLSLTRGLNRTSMKPRSSRGSIFTF 532

Query: 181  RRRDLGSEADFADDENSTAGESESHHTSLLVPWPLRRTSAQGQPSPGTSAPGHALHGKKN 240
            RRRDLGSEADFADDENSTAGESESHHTSLLVPWPLRRTSAQGQPSPGTSAPGHALHGKKN
Sbjct: 533  RRRDLGSEADFADDENSTAGESESHHTSLLVPWPLRRTSAQGQPSPGTSAPGHALHGKKN 592

Query: 241  STVDCNGVVSLLGAGDPEATSPGSHLLRPVMLEHPPDTTTPSEEPGGPQMLTSQAPCVDG 300
            STVDCNGVVSLLGAG+PEATSPGSHLLRPVMLEHPPDTTTPSEEPGGPQMLTSQAPCVDG
Sbjct: 593  STVDCNGVVSLLGAGNPEATSPGSHLLRPVMLEHPPDTTTPSEEPGGPQMLTSQAPCVDG 652

Query: 301  FEEPGARQRALSAVSVLTSALEELEESRHKCPPCWNRLAQRYLIWECCPLWMSIKQGVKL 360
            FEEPGARQRALSAVSVLTSALEELEESRHKCPPCWNRLAQRYLIWECCPLWMSIKQGVKL
Sbjct: 653  FEEPGARQRALSAVSVLTSALEELEESRHKCPPCWNRLAQRYLIWECCPLWMSIKQGVKL 712

Query: 361  VVMDPFTDLTITMCIVLNTLFMALEHYNMTSEFEEMLQVGNLVFTGIFTAEMTFKIIALD 420
            VVMDPFTDLTITMCIVLNTLFMALEHYNMTSEFEEMLQVGNLVFTGIFTAEMTFKIIALD
Sbjct: 713  VVMDPFTDLTITMCIVLNTLFMALEHYNMTSEFEEMLQVGNLVFTGIFTAEMTFKIIALD 772

Query: 421  PYYYFQQGWNIFDSIIVILSLMELGLSRMSNLSVLRSFRLLRVFKLAKSWPTLNTLIKII 480
            PYYYFQQGWNIFDSIIVILSLMELGLSRMSNLSVLRSFRLLRVFKLAKSWPTLNTLIKII
Sbjct: 773  PYYYFQQGWNIFDSIIVILSLMELGLSRMSNLSVLRSFRLLRVFKLAKSWPTLNTLIKII 832

Query: 481  GNSVGALGNLTLVLAIIVFIFAVVGMQLFGKNYSELRDSDSGLLPRWHMMDFFHAFLIIF 540
            GNSVGALGNLTLVLAIIVFIFAVVGMQLFGKNYSELRDSDSGLLPRWHMMDFFHAFLIIF
Sbjct: 833  GNSVGALGNLTLVLAIIVFIFAVVGMQLFGKNYSELRDSDSGLLPRWHMMDFFHAFLIIF 892

Query: 541  RILCGEWIETMWDCMEVSGQSLCLLVFLLVMVIGNLVVLNLFLALLLSSFSADNLTAPDE 600
            RILCGEWIETMWDCMEVSGQSLCLL FLLVMVIGNLVVLNLFLALLLSSFSADNLTAPDE
Sbjct: 893  RILCGEWIETMWDCMEVSGQSLCLLGFLLVMVIGNLVVLNLFLALLLSSFSADNLTAPDE 952

Query: 601  DREMNNLQLALARIQRGLRFVKRTTWDFCCGLLRQRPQKPAALAAQGQLPSCIATPYSPP 660
            DREMNNLQLALARIQRGLRFVKRTTWDFCCGLLR RPQKPAALAAQGQLPSCIATPYSPP
Sbjct: 953  DREMNNLQLALARIQRGLRFVKRTTWDFCCGLLRHRPQKPAALAAQGQLPSCIATPYSPP 1012

Query: 661  PPETEKVPPTRKETRFEEGEQPGQGTPGDPEPVCVPIAVA 700
            PPETEKVPPTRKET+FEEGEQPGQGTPGDPEPVCVPIAVA
Sbjct: 1013 PPETEKVPPTRKETQFEEGEQPGQGTPGDPEPVCVPIAVA 1052


 Score = 92.0 bits (227), Expect = 9e-16,   Method: Compositional matrix adjust.
 Identities = 68/253 (26%), Positives = 128/253 (50%), Gaps = 34/253 (13%)

Query: 368  DLTITMCIVLNTLFMALEHYNMTSEFEEMLQVGNLVFTGIFTAEMTFKIIALDPYYYFQQ 427
            D+TI   I LN + M +E  + + E   +L   NL+F  IFT E   K+ AL  +YYF  
Sbjct: 1531 DVTIMFLICLNMVTMMVETDDQSPEKINILAKINLLFVAIFTGECIVKLAALR-HYYFTN 1589

Query: 428  GWNIFDSIIVILSLMELGLSRM--------SNLSVLRSFRLLRVFKLAKSWPTLNTLIKI 479
             WNIFD ++VILS++   LS +        +   V+R  R+ R+ +L +    + TL+  
Sbjct: 1590 SWNIFDFVVVILSIVGTVLSDIIQKYFFSPTLFRVIRLARIGRILRLIRGAKGIRTLLFA 1649

Query: 480  IGNSVGALGNLTLVLAIIVFIFAVVGMQLFGKNYSELRDSDSGLLPRWHMMDFFHAFLII 539
            +  S+ A  N+ L+L +++FI+++ GM     N++ ++  ++G+   ++   F ++ L +
Sbjct: 1650 LMMSLPAPFNIGLLLFLVMFIYSIFGM----ANFAYVK-WEAGIDDMFNFQTFANSMLCL 1704

Query: 540  FRILCGEWIETMWDCMEVSGQSLC--------------------LLVFLLVMVIGNLVVL 579
            F+I      + +   +  +G   C                    +L F   ++I  L+V+
Sbjct: 1705 FQITTSAGWDGLLSPILNTGPPYCDPTLPNSNGSRGDCGSPAVGILFFTTYIIISFLIVV 1764

Query: 580  NLFLALLLSSFSA 592
            N+++A++L +FS 
Sbjct: 1765 NMYIAIILENFSV 1777


 Score = 68.9 bits (167), Expect = 7e-09,   Method: Compositional matrix adjust.
 Identities = 63/334 (18%), Positives = 138/334 (41%), Gaps = 57/334 (17%)

Query: 350  LWMSIKQGVKLVVMDPFTDLTITMCIVLNTLFMALEHYNMTSE--FEEMLQVGNLVFTGI 407
            +W  +++    +V   + +  I   I+L++  +A E   +      + +L+  + +FT +
Sbjct: 1190 VWWRLRKTCYHIVEHSWFETFIIFMILLSSGALAFEDIYLEERKTIKVLLEYADKMFTYV 1249

Query: 408  FTAEMTFKIIALDPYYYFQQGWNIFDSIIVILSLME-----LGLSRMSNLSVLRSFRLLR 462
            F  EM  K +A     YF   W   D +IV +SL+      LG + M  +  LR+ R LR
Sbjct: 1250 FVLEMLLKWVAYGFKKYFTNAWCWLDFLIVDVSLVSLVANTLGFAEMGPIKSLRTLRALR 1309

Query: 463  VFKLAKSWPTLNTLIKIIGNSVGALGNLTLVLAIIVFIFAVVGMQLFGKNYSELRDSDSG 522
              +    +  +  ++  +  ++ ++ N+ LV  I   IF+++G+ LF   +    +   G
Sbjct: 1310 PLRALSRFEGMRVVVNALVGAIPSIMNVLLVCHIFWLIFSIMGVNLFAGKFGRCINQTEG 1369

Query: 523  LLP--------------------------RWHMMDFFHAFLIIFRILCGE-WIETMWDCM 555
             LP                          + +  +    +L + ++   + W++ M+  +
Sbjct: 1370 DLPLNYTIVNNKSQCESLNLTGELYWTKVKVNFDNVGAGYLALLQVATFKGWMDIMYAAV 1429

Query: 556  EVSG--------QSLCLLVFLLVMVI-GNLVVLNLFLALLLSSFSADNLTAPDEDREMNN 606
            +  G         +L + ++ ++ +I G+   LNLF+ +++ +F+        +D  M  
Sbjct: 1430 DSRGYEEQPQWEYNLYMYIYFVIFIIFGSFFTLNLFIGVIIDNFNQQKKKLGGQDIFMTE 1489

Query: 607  LQLALARIQRGLRFVKRTTWDFCCGLLRQRPQKP 640
             Q              +  ++    L  ++PQKP
Sbjct: 1490 EQ--------------KKYYNAMKKLGSKKPQKP 1509


 Score = 68.2 bits (165), Expect = 1e-08,   Method: Compositional matrix adjust.
 Identities = 50/168 (29%), Positives = 85/168 (50%), Gaps = 14/168 (8%)

Query: 355 KQGVKLVVMDPFTDLTITMCIVL-NTLFMALEHYNMTSEFEEMLQVGNLVFTGIFTAEMT 413
           +  VK++V   F  L   MC +L N +FMA       +++ E        FT I+T E  
Sbjct: 122 RAAVKILVHSLFNMLI--MCTILTNCVFMAQHDPPPWTKYVEH------TFTAIYTFESL 173

Query: 414 FKIIA----LDPYYYFQQGWNIFDSIIVILSLMELGLSRMSNLSVLRSFRLLRVFKLAKS 469
            KI+A    L  + + +  WN  D  ++I++ +   + ++ NLS LR+FR+LR  K    
Sbjct: 174 VKILARGSCLHAFTFLRGPWNWPDFSVIIMAYVSENI-KLGNLSALRTFRVLRALKTISV 232

Query: 470 WPTLNTLIKIIGNSVGALGNLTLVLAIIVFIFAVVGMQLFGKNYSELR 517
            P L T++  +  SV  L ++ ++    + +FA++G+QLF  N    R
Sbjct: 233 IPGLKTIVGALIQSVKKLADVMVLTVFCLSVFALIGLQLFMGNLRHKR 280


>gi148888460
          Length = 1998

 Score = 1380 bits (3572), Expect = 0.0,   Method: Compositional matrix adjust.
 Identities = 695/700 (99%), Positives = 698/700 (99%)

Query: 1    TSFDSFAWAFLALFRLMTQDCWERLYQQTLRSAGKIYMIFFMLVIFLGSFYLVNLILAVV 60
            TSFDSFAWAFLALFRLMTQDCWERLYQQTLRSAGKIYMIFFMLVIFLGSFYLVNLILAVV
Sbjct: 353  TSFDSFAWAFLALFRLMTQDCWERLYQQTLRSAGKIYMIFFMLVIFLGSFYLVNLILAVV 412

Query: 61   AMAYEEQNQATIAETEEKEKRFQEAMEMLKKEHEALTIRGVDTVSRSSLEMSPLAPVNSH 120
            AMAYEEQNQATIAETEEKEKRFQEAMEMLKKEHEALTIRGVDTVSRSSLEMSPLAPVNSH
Sbjct: 413  AMAYEEQNQATIAETEEKEKRFQEAMEMLKKEHEALTIRGVDTVSRSSLEMSPLAPVNSH 472

Query: 121  ERRSKRRKRMSSGTEECGEDRLPKSDSEDGPRAMNHLSLTRGLSRTSMKPRSSRGSIFTF 180
            ERRSKRRKRMSSGTEECGEDRLPKSDSEDGPRAMNHLSLTRGL+RTSMKPRSSRGSIFTF
Sbjct: 473  ERRSKRRKRMSSGTEECGEDRLPKSDSEDGPRAMNHLSLTRGLNRTSMKPRSSRGSIFTF 532

Query: 181  RRRDLGSEADFADDENSTAGESESHHTSLLVPWPLRRTSAQGQPSPGTSAPGHALHGKKN 240
            RRRDLGSEADFADDENSTAGESESHHTSLLVPWPLRRTSAQGQPSPGTSAPGHALHGKKN
Sbjct: 533  RRRDLGSEADFADDENSTAGESESHHTSLLVPWPLRRTSAQGQPSPGTSAPGHALHGKKN 592

Query: 241  STVDCNGVVSLLGAGDPEATSPGSHLLRPVMLEHPPDTTTPSEEPGGPQMLTSQAPCVDG 300
            STVDCNGVVSLLGAG+PEATSPGSHLLRPVMLEHPPDTTTPSEEPGGPQMLTSQAPCVDG
Sbjct: 593  STVDCNGVVSLLGAGNPEATSPGSHLLRPVMLEHPPDTTTPSEEPGGPQMLTSQAPCVDG 652

Query: 301  FEEPGARQRALSAVSVLTSALEELEESRHKCPPCWNRLAQRYLIWECCPLWMSIKQGVKL 360
            FEEPGARQRALSAVSVLTSALEELEESRHKCPPCWNRLAQRYLIWECCPLWMSIKQGVKL
Sbjct: 653  FEEPGARQRALSAVSVLTSALEELEESRHKCPPCWNRLAQRYLIWECCPLWMSIKQGVKL 712

Query: 361  VVMDPFTDLTITMCIVLNTLFMALEHYNMTSEFEEMLQVGNLVFTGIFTAEMTFKIIALD 420
            VVMDPFTDLTITMCIVLNTLFMALEHYNMTSEFEEMLQVGNLVFTGIFTAEMTFKIIALD
Sbjct: 713  VVMDPFTDLTITMCIVLNTLFMALEHYNMTSEFEEMLQVGNLVFTGIFTAEMTFKIIALD 772

Query: 421  PYYYFQQGWNIFDSIIVILSLMELGLSRMSNLSVLRSFRLLRVFKLAKSWPTLNTLIKII 480
            PYYYFQQGWNIFDSIIVILSLMELGLSRMSNLSVLRSFRLLRVFKLAKSWPTLNTLIKII
Sbjct: 773  PYYYFQQGWNIFDSIIVILSLMELGLSRMSNLSVLRSFRLLRVFKLAKSWPTLNTLIKII 832

Query: 481  GNSVGALGNLTLVLAIIVFIFAVVGMQLFGKNYSELRDSDSGLLPRWHMMDFFHAFLIIF 540
            GNSVGALGNLTLVLAIIVFIFAVVGMQLFGKNYSELRDSDSGLLPRWHMMDFFHAFLIIF
Sbjct: 833  GNSVGALGNLTLVLAIIVFIFAVVGMQLFGKNYSELRDSDSGLLPRWHMMDFFHAFLIIF 892

Query: 541  RILCGEWIETMWDCMEVSGQSLCLLVFLLVMVIGNLVVLNLFLALLLSSFSADNLTAPDE 600
            RILCGEWIETMWDCMEVSGQSLCLL FLLVMVIGNLVVLNLFLALLLSSFSADNLTAPDE
Sbjct: 893  RILCGEWIETMWDCMEVSGQSLCLLGFLLVMVIGNLVVLNLFLALLLSSFSADNLTAPDE 952

Query: 601  DREMNNLQLALARIQRGLRFVKRTTWDFCCGLLRQRPQKPAALAAQGQLPSCIATPYSPP 660
            DREMNNLQLALARIQRGLRFVKRTTWDFCCGLLR RPQKPAALAAQGQLPSCIATPYSPP
Sbjct: 953  DREMNNLQLALARIQRGLRFVKRTTWDFCCGLLRHRPQKPAALAAQGQLPSCIATPYSPP 1012

Query: 661  PPETEKVPPTRKETRFEEGEQPGQGTPGDPEPVCVPIAVA 700
            PPETEKVPPTRKET+FEEGEQPGQGTPGDPEPVCVPIAVA
Sbjct: 1013 PPETEKVPPTRKETQFEEGEQPGQGTPGDPEPVCVPIAVA 1052


 Score = 92.0 bits (227), Expect = 9e-16,   Method: Compositional matrix adjust.
 Identities = 68/253 (26%), Positives = 128/253 (50%), Gaps = 34/253 (13%)

Query: 368  DLTITMCIVLNTLFMALEHYNMTSEFEEMLQVGNLVFTGIFTAEMTFKIIALDPYYYFQQ 427
            D+TI   I LN + M +E  + + E   +L   NL+F  IFT E   K+ AL  +YYF  
Sbjct: 1513 DVTIMFLICLNMVTMMVETDDQSPEKINILAKINLLFVAIFTGECIVKLAALR-HYYFTN 1571

Query: 428  GWNIFDSIIVILSLMELGLSRM--------SNLSVLRSFRLLRVFKLAKSWPTLNTLIKI 479
             WNIFD ++VILS++   LS +        +   V+R  R+ R+ +L +    + TL+  
Sbjct: 1572 SWNIFDFVVVILSIVGTVLSDIIQKYFFSPTLFRVIRLARIGRILRLIRGAKGIRTLLFA 1631

Query: 480  IGNSVGALGNLTLVLAIIVFIFAVVGMQLFGKNYSELRDSDSGLLPRWHMMDFFHAFLII 539
            +  S+ A  N+ L+L +++FI+++ GM     N++ ++  ++G+   ++   F ++ L +
Sbjct: 1632 LMMSLPAPFNIGLLLFLVMFIYSIFGM----ANFAYVK-WEAGIDDMFNFQTFANSMLCL 1686

Query: 540  FRILCGEWIETMWDCMEVSGQSLC--------------------LLVFLLVMVIGNLVVL 579
            F+I      + +   +  +G   C                    +L F   ++I  L+V+
Sbjct: 1687 FQITTSAGWDGLLSPILNTGPPYCDPTLPNSNGSRGDCGSPAVGILFFTTYIIISFLIVV 1746

Query: 580  NLFLALLLSSFSA 592
            N+++A++L +FS 
Sbjct: 1747 NMYIAIILENFSV 1759


 Score = 68.6 bits (166), Expect = 1e-08,   Method: Compositional matrix adjust.
 Identities = 66/317 (20%), Positives = 130/317 (41%), Gaps = 41/317 (12%)

Query: 350  LWMSIKQGVKLVVMDPFTDLTITMCIVLNTLFMALEHYNMTSE--FEEMLQVGNLVFTGI 407
            +W  +++    +V   + +  I   I+L++  +A E   +      + +L+  + +FT +
Sbjct: 1190 VWWRLRKTCYHIVEHSWFETFIIFMILLSSGALAFEDIYLEERKTIKVLLEYADKMFTYV 1249

Query: 408  FTAEMTFKIIALDPYYYFQQGWNIFDSIIVILSLME-----LGLSRMSNLSVLRSFRLLR 462
            F  EM  K +A     YF   W   D +IV +SL+      LG + M  +  LR+ R LR
Sbjct: 1250 FVLEMLLKWVAYGFKKYFTNAWCWLDFLIVDVSLVSLVANTLGFAEMGPIKSLRTLRALR 1309

Query: 463  VFKLAKSWPTLNTLIKIIGNSVGALGNLTLVLAIIVFIFAVVGMQLFGKNYSELRDSDSG 522
              +    +  +  ++  +  ++ ++ N+ LV  I   IF+++G+ LF   +    +   G
Sbjct: 1310 PLRALSRFEGMRVVVNALVGAIPSIMNVLLVCHIFWLIFSIMGVNLFAGKFGRCINQTEG 1369

Query: 523  LLPRWHMMDFFHAFLIIFRILCGE--WIETMWDCMEVSGQSLCLL--------------- 565
             LP  + +    +       L GE  W +   +   V    L LL               
Sbjct: 1370 DLPLNYTIVNNKSQCESLN-LTGELYWTKVKVNFDNVGAGYLALLQVYEEQPQWEYNLYM 1428

Query: 566  --VFLLVMVIGNLVVLNLFLALLLSSFSADNLTAPDEDREMNNLQLALARIQRGLRFVKR 623
               F++ ++ G+   LNLF+ +++ +F+        +D  M   Q              +
Sbjct: 1429 YIYFVIFIIFGSFFTLNLFIGVIIDNFNQQKKKLGGQDIFMTEEQ--------------K 1474

Query: 624  TTWDFCCGLLRQRPQKP 640
              ++    L  ++PQKP
Sbjct: 1475 KYYNAMKKLGSKKPQKP 1491


 Score = 68.2 bits (165), Expect = 1e-08,   Method: Compositional matrix adjust.
 Identities = 50/168 (29%), Positives = 85/168 (50%), Gaps = 14/168 (8%)

Query: 355 KQGVKLVVMDPFTDLTITMCIVL-NTLFMALEHYNMTSEFEEMLQVGNLVFTGIFTAEMT 413
           +  VK++V   F  L   MC +L N +FMA       +++ E        FT I+T E  
Sbjct: 122 RAAVKILVHSLFNMLI--MCTILTNCVFMAQHDPPPWTKYVEH------TFTAIYTFESL 173

Query: 414 FKIIA----LDPYYYFQQGWNIFDSIIVILSLMELGLSRMSNLSVLRSFRLLRVFKLAKS 469
            KI+A    L  + + +  WN  D  ++I++ +   + ++ NLS LR+FR+LR  K    
Sbjct: 174 VKILARGSCLHAFTFLRGPWNWPDFSVIIMAYVSENI-KLGNLSALRTFRVLRALKTISV 232

Query: 470 WPTLNTLIKIIGNSVGALGNLTLVLAIIVFIFAVVGMQLFGKNYSELR 517
            P L T++  +  SV  L ++ ++    + +FA++G+QLF  N    R
Sbjct: 233 IPGLKTIVGALIQSVKKLADVMVLTVFCLSVFALIGLQLFMGNLRHKR 280


>gi355746804
          Length = 2017

 Score = 1366 bits (3536), Expect = 0.0,   Method: Compositional matrix adjust.
 Identities = 687/700 (98%), Positives = 691/700 (98%)

Query: 1    TSFDSFAWAFLALFRLMTQDCWERLYQQTLRSAGKIYMIFFMLVIFLGSFYLVNLILAVV 60
            TSFDSFAWAFLALFRLMTQDCWERLYQQTLRSAGKIYMIFFMLVIFLGSFYLVNLILAVV
Sbjct: 353  TSFDSFAWAFLALFRLMTQDCWERLYQQTLRSAGKIYMIFFMLVIFLGSFYLVNLILAVV 412

Query: 61   AMAYEEQNQATIAETEEKEKRFQEAMEMLKKEHEALTIRGVDTVSRSSLEMSPLAPVNSH 120
            AMAYEEQNQATIAETEEKEKRFQEAMEMLKKEHEALTIRGVDTVSRSSLEMSPLAPVNSH
Sbjct: 413  AMAYEEQNQATIAETEEKEKRFQEAMEMLKKEHEALTIRGVDTVSRSSLEMSPLAPVNSH 472

Query: 121  ERRSKRRKRMSSGTEECGEDRLPKSDSEDGPRAMNHLSLTRGLSRTSMKPRSSRGSIFTF 180
            ERRSKRRKRMSSGTEECGEDRLPKSDSEDGPRAMNHLSLT GLSRTS+KPRSSRGSIFTF
Sbjct: 473  ERRSKRRKRMSSGTEECGEDRLPKSDSEDGPRAMNHLSLTHGLSRTSVKPRSSRGSIFTF 532

Query: 181  RRRDLGSEADFADDENSTAGESESHHTSLLVPWPLRRTSAQGQPSPGTSAPGHALHGKKN 240
            RRRDLGSE DFADDENSTAG+SESHHTSLLVPWPLRRTSAQGQPSPGTS PGHAL+GKKN
Sbjct: 533  RRRDLGSETDFADDENSTAGDSESHHTSLLVPWPLRRTSAQGQPSPGTSTPGHALNGKKN 592

Query: 241  STVDCNGVVSLLGAGDPEATSPGSHLLRPVMLEHPPDTTTPSEEPGGPQMLTSQAPCVDG 300
            STVDCNGVVSLLGAGDPEATSPGSHLLRPVMLEHPPDTTTPSEEPGGPQMLT Q PC+DG
Sbjct: 593  STVDCNGVVSLLGAGDPEATSPGSHLLRPVMLEHPPDTTTPSEEPGGPQMLTPQVPCIDG 652

Query: 301  FEEPGARQRALSAVSVLTSALEELEESRHKCPPCWNRLAQRYLIWECCPLWMSIKQGVKL 360
            FEEPGARQRALSAVSVLTSALEELEESR KCPPCWNRLAQRYLIWECCPLWMSIKQGVKL
Sbjct: 653  FEEPGARQRALSAVSVLTSALEELEESRRKCPPCWNRLAQRYLIWECCPLWMSIKQGVKL 712

Query: 361  VVMDPFTDLTITMCIVLNTLFMALEHYNMTSEFEEMLQVGNLVFTGIFTAEMTFKIIALD 420
            VVMDPF DLTITMCIVLNTLFMALEHYNMTSEFEEMLQVGNLVFTGIFTAEMTFKIIALD
Sbjct: 713  VVMDPFADLTITMCIVLNTLFMALEHYNMTSEFEEMLQVGNLVFTGIFTAEMTFKIIALD 772

Query: 421  PYYYFQQGWNIFDSIIVILSLMELGLSRMSNLSVLRSFRLLRVFKLAKSWPTLNTLIKII 480
            PYYYFQQGWNIFDSIIVILSLMELGLSRMSNLSVLRSFRLLRVFKLAKSWPTLNTLIKII
Sbjct: 773  PYYYFQQGWNIFDSIIVILSLMELGLSRMSNLSVLRSFRLLRVFKLAKSWPTLNTLIKII 832

Query: 481  GNSVGALGNLTLVLAIIVFIFAVVGMQLFGKNYSELRDSDSGLLPRWHMMDFFHAFLIIF 540
            GNSVGALGNLTLVLAIIVFIFAVVGMQLFGKNYSELRDSDSGLLPRWHMMDFFHAFLIIF
Sbjct: 833  GNSVGALGNLTLVLAIIVFIFAVVGMQLFGKNYSELRDSDSGLLPRWHMMDFFHAFLIIF 892

Query: 541  RILCGEWIETMWDCMEVSGQSLCLLVFLLVMVIGNLVVLNLFLALLLSSFSADNLTAPDE 600
            RILCGEWIETMWDCMEVSGQSLCLLVFLLVMVIGNLVVLNLFLALLLSSFSADNLTAPDE
Sbjct: 893  RILCGEWIETMWDCMEVSGQSLCLLVFLLVMVIGNLVVLNLFLALLLSSFSADNLTAPDE 952

Query: 601  DREMNNLQLALARIQRGLRFVKRTTWDFCCGLLRQRPQKPAALAAQGQLPSCIATPYSPP 660
            DREMNNLQLALARIQRGLRFVKRTTWDFCCGLLRQRPQKPAALAAQGQLPSCIATPYS P
Sbjct: 953  DREMNNLQLALARIQRGLRFVKRTTWDFCCGLLRQRPQKPAALAAQGQLPSCIATPYSTP 1012

Query: 661  PPETEKVPPTRKETRFEEGEQPGQGTPGDPEPVCVPIAVA 700
            PPETEKVPPTRKETRFEEGEQPGQGTP DPEPVCVPIAVA
Sbjct: 1013 PPETEKVPPTRKETRFEEGEQPGQGTPRDPEPVCVPIAVA 1052


 Score = 95.5 bits (236), Expect = 7e-17,   Method: Compositional matrix adjust.
 Identities = 69/253 (27%), Positives = 130/253 (51%), Gaps = 34/253 (13%)

Query: 368  DLTITMCIVLNTLFMALEHYNMTSEFEEMLQVGNLVFTGIFTAEMTFKIIALDPYYYFQQ 427
            D+TI   I LN + M +E  + + E   +L   NL+F  IFT E   K+ AL  +YYF  
Sbjct: 1532 DVTIMFLICLNMVTMMVETDDQSPEKINILAKINLLFVAIFTGECIVKLAALR-HYYFTN 1590

Query: 428  GWNIFDSIIVILSLMELGLSRM--------SNLSVLRSFRLLRVFKLAKSWPTLNTLIKI 479
             WNIFD ++VILS++   LS +        +   V+R  R+ R+ +L ++   + TL+  
Sbjct: 1591 SWNIFDFVVVILSIVGTVLSDIIQKYFFSPTLFRVIRLARIGRILRLIRAAKGIRTLLFA 1650

Query: 480  IGNSVGALGNLTLVLAIIVFIFAVVGMQLFGKNYSELRDSDSGLLPRWHMMDFFHAFLII 539
            +  S+ AL N+ L+L +++FI+++ GM     N++ ++  ++G+   ++   F ++ L +
Sbjct: 1651 LMMSLPALFNIGLLLFLVMFIYSIFGM----ANFAYVK-WEAGIDDMFNFQTFANSMLCL 1705

Query: 540  FRILCGEWIETMWDCMEVSGQSLC--------------------LLVFLLVMVIGNLVVL 579
            F+I      + +   +  +G   C                    +L F   ++I  L+V+
Sbjct: 1706 FQITTSAGWDGLLSPILNTGPPYCDPTLPNSNGSRGDCGSPAVGILFFTTYIIISFLIVV 1765

Query: 580  NLFLALLLSSFSA 592
            N+++A++L +FS 
Sbjct: 1766 NMYIAIILENFSV 1778


 Score = 74.3 bits (181), Expect = 2e-10,   Method: Compositional matrix adjust.
 Identities = 75/337 (22%), Positives = 139/337 (41%), Gaps = 83/337 (24%)

Query: 355 KQGVKLVVMDPFTDLTITMCIVL-NTLFMALEHYNMTSEFEEMLQVGNLVFTGIFTAEMT 413
           +  VK++V   F+ L   MC +L N +FMA       +++ E        FT I+T E  
Sbjct: 122 RAAVKILVHSLFSMLI--MCTILTNCVFMAQHDPPPWTKYVEY------TFTAIYTFESL 173

Query: 414 FKIIA----LDPYYYFQQGWNIFDSIIVILSLMELGLSRMSNLSVLRSFRLLRVFKLAKS 469
            KI+A    L  + + +  WN  D  +++++ +   + ++ NLS LR+FR+LR  K    
Sbjct: 174 VKILARGFCLHAFTFLRDPWNWLDFSVIVMAYVSENI-KLGNLSALRTFRVLRALKTISV 232

Query: 470 WPTLNTLIKIIGNSVGALGNLTLVLAIIVFIFAVVGMQLFG--------KNYSEL----- 516
            P L T++  +  SV  L ++ ++    + +FA++G+QLF         +N++ L     
Sbjct: 233 IPGLKTIVGALIQSVKKLADVMVLTVFCLSVFALIGLQLFMGNLRHKCVRNFTALNGTNG 292

Query: 517 -----------------------------------RDSDSGLLPRW-----------HMM 530
                                                SD+G  P             H  
Sbjct: 293 SVEADGLVWESLDLYLSDPENYLLKNGTSDVLLCGNSSDAGTCPEGYRCLKAGENPDHGY 352

Query: 531 DFFHAF----LIIFRILCGEWIETMWDCMEVSGQSLCLLVFLLVMVIGNLVVLNLFLALL 586
             F +F    L +FR++  +  E ++     S   + ++ F+LV+ +G+  ++NL LA++
Sbjct: 353 TSFDSFAWAFLALFRLMTQDCWERLYQQTLRSAGKIYMIFFMLVIFLGSFYLVNLILAVV 412

Query: 587 LSSFSADNLTAPDEDREMNNLQLALARIQRGLRFVKR 623
             ++   N     E  E         R Q  +  +K+
Sbjct: 413 AMAYEEQNQATIAETEEKEK------RFQEAMEMLKK 443


 Score = 68.9 bits (167), Expect = 8e-09,   Method: Compositional matrix adjust.
 Identities = 67/355 (18%), Positives = 144/355 (40%), Gaps = 62/355 (17%)

Query: 329  HKCPPCWNRLAQRYLIWECCPLWMSIKQGVKLVVMDPFTDLTITMCIVLNTLFMALEHYN 388
             +CP C    +Q         +W  +++    +V   + +  I   I+L++  +A E   
Sbjct: 1175 RRCPCCAVDTSQ-----APGKVWWRLRKTCYHIVEHSWFETFIIFMILLSSGALAFEDIY 1229

Query: 389  MTSE--FEEMLQVGNLVFTGIFTAEMTFKIIALDPYYYFQQGWNIFDSIIVILSLME--- 443
            +      + +L+  + +FT +F  EM  K +A     YF   W   D +IV +SL+    
Sbjct: 1230 LEERKTIKVLLEYADKMFTYVFVLEMLLKWVAYGFKKYFTNAWCWLDFLIVDVSLVSLVA 1289

Query: 444  --LGLSRMSNLSVLRSFRLLRVFKLAKSWPTLNTLIKIIGNSVGALGNLTLVLAIIVFIF 501
              LG + M  +  LR+ R LR  +    +  +  ++  +  ++ ++ N+ LV  I   IF
Sbjct: 1290 NTLGFAEMGPIKSLRTLRALRPLRALSRFEGMRVVVNALVGAIPSIMNVLLVCLIFWLIF 1349

Query: 502  AVVGMQLFGKNYSELRDSDSGLLP--------------------------RWHMMDFFHA 535
            +++G+ LF   +    +   G LP                          + +  +    
Sbjct: 1350 SIMGVNLFAGKFGRCINQTEGDLPLNYTIVNNKSQCESLNMTGELYWTKVKVNFDNVGAG 1409

Query: 536  FLIIFRILCGE-WIETMWDCMEVSG--------QSLCLLVFLLVMVI-GNLVVLNLFLAL 585
            +L + ++   + W++ M+  ++  G         +L + ++ ++ +I G+   LNLF+ +
Sbjct: 1410 YLALLQVATFKGWMDIMYAAVDSRGYEEQPQWEYNLYMYIYFVIFIIFGSFFTLNLFIGV 1469

Query: 586  LLSSFSADNLTAPDEDREMNNLQLALARIQRGLRFVKRTTWDFCCGLLRQRPQKP 640
            ++ +F+        +D  M   Q              +  ++    L  ++PQKP
Sbjct: 1470 IIDNFNQQKKKLGGQDIFMTEEQ--------------KKYYNAMKKLGSKKPQKP 1510


>gi297671694
          Length = 1998

 Score = 1366 bits (3536), Expect = 0.0,   Method: Compositional matrix adjust.
 Identities = 689/700 (98%), Positives = 692/700 (98%)

Query: 1    TSFDSFAWAFLALFRLMTQDCWERLYQQTLRSAGKIYMIFFMLVIFLGSFYLVNLILAVV 60
            TSFDSFAWAFLALFRLMTQDCWERLYQQTLRSAGKIYMIFFMLVIFLGSFYLVNLILAVV
Sbjct: 353  TSFDSFAWAFLALFRLMTQDCWERLYQQTLRSAGKIYMIFFMLVIFLGSFYLVNLILAVV 412

Query: 61   AMAYEEQNQATIAETEEKEKRFQEAMEMLKKEHEALTIRGVDTVSRSSLEMSPLAPVNSH 120
            AMAYEEQNQATIAETEEKEKRFQEAMEMLKKEHEALTIRGVDTVSRSSLEMSPLAPVNSH
Sbjct: 413  AMAYEEQNQATIAETEEKEKRFQEAMEMLKKEHEALTIRGVDTVSRSSLEMSPLAPVNSH 472

Query: 121  ERRSKRRKRMSSGTEECGEDRLPKSDSEDGPRAMNHLSLTRGLSRTSMKPRSSRGSIFTF 180
            ERRSKRRKRMSSGTEECGEDR PKSDSEDGPRAMNHLSLT GLSRTSMKPRSSRGSIFTF
Sbjct: 473  ERRSKRRKRMSSGTEECGEDRFPKSDSEDGPRAMNHLSLTHGLSRTSMKPRSSRGSIFTF 532

Query: 181  RRRDLGSEADFADDENSTAGESESHHTSLLVPWPLRRTSAQGQPSPGTSAPGHALHGKKN 240
            RRRDLGSEADFADDENSTAGESESHH SLLVPWPLRRTSAQGQPSPGTSAPGHAL+GKKN
Sbjct: 533  RRRDLGSEADFADDENSTAGESESHHISLLVPWPLRRTSAQGQPSPGTSAPGHALNGKKN 592

Query: 241  STVDCNGVVSLLGAGDPEATSPGSHLLRPVMLEHPPDTTTPSEEPGGPQMLTSQAPCVDG 300
            STVDCNGVVSLLGAGD EATSPGSHLL PVMLEHPPDTTTPSEEPGGPQMLTSQAPCVDG
Sbjct: 593  STVDCNGVVSLLGAGDLEATSPGSHLLHPVMLEHPPDTTTPSEEPGGPQMLTSQAPCVDG 652

Query: 301  FEEPGARQRALSAVSVLTSALEELEESRHKCPPCWNRLAQRYLIWECCPLWMSIKQGVKL 360
            FEEPGARQRALSAVSVLTSALEELEESR KCPPCWNRLAQRYLIWECCPLWMSIKQGVKL
Sbjct: 653  FEEPGARQRALSAVSVLTSALEELEESRRKCPPCWNRLAQRYLIWECCPLWMSIKQGVKL 712

Query: 361  VVMDPFTDLTITMCIVLNTLFMALEHYNMTSEFEEMLQVGNLVFTGIFTAEMTFKIIALD 420
            VVMDPFTDLTITMCIVLNTLFMALEHYNMTSEFEEMLQVGNLVFTGIFTAEMTFKIIALD
Sbjct: 713  VVMDPFTDLTITMCIVLNTLFMALEHYNMTSEFEEMLQVGNLVFTGIFTAEMTFKIIALD 772

Query: 421  PYYYFQQGWNIFDSIIVILSLMELGLSRMSNLSVLRSFRLLRVFKLAKSWPTLNTLIKII 480
            PYYYFQQGWNIFDSIIVILSLMELGLSRMSNLSVLRSFRLLRVFKLAKSWPTLNTLIKII
Sbjct: 773  PYYYFQQGWNIFDSIIVILSLMELGLSRMSNLSVLRSFRLLRVFKLAKSWPTLNTLIKII 832

Query: 481  GNSVGALGNLTLVLAIIVFIFAVVGMQLFGKNYSELRDSDSGLLPRWHMMDFFHAFLIIF 540
            GNSVGALGNLTLVLAIIVFIFAVVGMQLFGKNYSELRDSDSGLLPRWHMMDFFHAFLIIF
Sbjct: 833  GNSVGALGNLTLVLAIIVFIFAVVGMQLFGKNYSELRDSDSGLLPRWHMMDFFHAFLIIF 892

Query: 541  RILCGEWIETMWDCMEVSGQSLCLLVFLLVMVIGNLVVLNLFLALLLSSFSADNLTAPDE 600
            RILCGEWIETMWDCMEVSGQSLCLLVFLLVMVIGNLVVLNLFLALLLSSFSADNLTAPDE
Sbjct: 893  RILCGEWIETMWDCMEVSGQSLCLLVFLLVMVIGNLVVLNLFLALLLSSFSADNLTAPDE 952

Query: 601  DREMNNLQLALARIQRGLRFVKRTTWDFCCGLLRQRPQKPAALAAQGQLPSCIATPYSPP 660
            DRE+NNLQLALARIQRGLRFVKRTTWDFCCGLLRQRPQKPAALAAQGQLPSCIATPYSPP
Sbjct: 953  DRELNNLQLALARIQRGLRFVKRTTWDFCCGLLRQRPQKPAALAAQGQLPSCIATPYSPP 1012

Query: 661  PPETEKVPPTRKETRFEEGEQPGQGTPGDPEPVCVPIAVA 700
            PPETEK PPTRKETRFEE +QPGQGTPGDPEPVCVPIAVA
Sbjct: 1013 PPETEKAPPTRKETRFEESKQPGQGTPGDPEPVCVPIAVA 1052


 Score = 94.4 bits (233), Expect = 2e-16,   Method: Compositional matrix adjust.
 Identities = 71/257 (27%), Positives = 130/257 (50%), Gaps = 36/257 (14%)

Query: 365  PFTDLTITMCIVLNTLFMALEHYNMTSEFEEMLQVGNLVFTGIFTAEMTFKIIALDPYYY 424
            PF D+TI   I LN + M +E  + + E   +L   NL+F  IFT E   K+ AL  +YY
Sbjct: 1510 PF-DVTIMFXICLNMVTMMVETDDQSPEKINILAKINLLFVAIFTGECIVKLAALR-HYY 1567

Query: 425  FQQGWNIFDSIIVILSLMELGLSRM--------SNLSVLRSFRLLRVFKLAKSWPTLNTL 476
            F   WNIFD ++VILS++   LS +        +   V+R  R+ R+ +L +    + TL
Sbjct: 1568 FTNSWNIFDFVVVILSIVGTVLSDIIQKYFFSPTLFRVIRLARIGRILRLIRGAKGIRTL 1627

Query: 477  IKIIGNSVGALGNLTLVLAIIVFIFAVVGMQLFGKNYSELRDSDSGLLPRWHMMDFFHAF 536
            +  +  S+ AL N+ L+L +++FI+++ GM     N++ ++  ++G+   ++   F ++ 
Sbjct: 1628 LFALMMSLPALFNIGLLLFLVMFIYSIFGM----ANFAYVK-WEAGIDDMFNFQTFANSM 1682

Query: 537  LIIFRILCGEWIETMWDCMEVSGQSLC---------------------LLVFLLVMVIGN 575
            L +F+I      + +   +  +G   C                     L  F   ++I  
Sbjct: 1683 LCLFQITTSAGWDGLLSPILNTGPPYCDPTLPNSNGSRGDCGSPAVGILFFFTTYIIISF 1742

Query: 576  LVVLNLFLALLLSSFSA 592
            L+V+N+++A++L +FS 
Sbjct: 1743 LIVVNMYIAIILENFSV 1759


 Score = 68.2 bits (165), Expect = 1e-08,   Method: Compositional matrix adjust.
 Identities = 66/323 (20%), Positives = 131/323 (40%), Gaps = 53/323 (16%)

Query: 350  LWMSIKQGVKLVVMDPFTDLTITMCIVLNTLFMALEHYNMTSE--FEEMLQVGNLVFTGI 407
            +W  +++    +V   + +  I   I+L++  +A E   +      + +L+  + +FT +
Sbjct: 1189 VWWQLRKTCYHIVEHSWFETFIIFMILLSSGALAFEDIYLEERKTIKVLLEYADKMFTYV 1248

Query: 408  FTAEMTFKIIALDPYYYFQQGWNIFDSIIVILSLME-----LGLSRMSNLSVLRSFRLLR 462
            F  EM  K +A     YF   W   D +IV +SL+      LG + M  +  LR+ R LR
Sbjct: 1249 FVLEMLLKWVAYGFKKYFTNAWCWLDFLIVDVSLISLVANTLGFAEMGPIKSLRTLRALR 1308

Query: 463  VFKLAKSWPTLNTLIKIIGNSVGALGNLTLVLAIIVFIFAVVGMQLFGKNYSELRDSDSG 522
              +    +  +  ++  +  ++ ++ N+ LV  I   IF+++G+ LF   +    +   G
Sbjct: 1309 PLRALSRFEGMRVVVNALVGAIPSIMNVLLVCLIFWLIFSIMGVNLFAGKFGRCINQTEG 1368

Query: 523  LLPRWHMMDFFHAFLIIFRILC------GE--WIETMWDCMEVSGQSLCLL--------- 565
             LP        +  ++  +  C      GE  W +   +   V    L LL         
Sbjct: 1369 DLP-------LNYTIVNNKSQCESLNMTGELYWTKVKVNFDNVGAGYLALLQVYEEQPQW 1421

Query: 566  --------VFLLVMVIGNLVVLNLFLALLLSSFSADNLTAPDEDREMNNLQLALARIQRG 617
                     F++ ++ G+   LNLF+ +++ +F+        +D  M   Q         
Sbjct: 1422 EYNLYMYIYFVIFIIFGSFFTLNLFIGVIIDNFNQQKKKLGGQDIFMTEEQ--------- 1472

Query: 618  LRFVKRTTWDFCCGLLRQRPQKP 640
                 +  ++    L  ++PQKP
Sbjct: 1473 -----KKYYNAMKKLGSKKPQKP 1490


 Score = 67.0 bits (162), Expect = 3e-08,   Method: Compositional matrix adjust.
 Identities = 77/338 (22%), Positives = 136/338 (40%), Gaps = 85/338 (25%)

Query: 355 KQGVKLVVMDPFTDLTITMCIVL-NTLFMALEHYNMTSEFEEMLQVGNLVFTGIFTAEMT 413
           +  VK++V   F+ L   MC +L N +FMA       +++ E        FT I+T E  
Sbjct: 122 RAAVKILVHSLFSMLI--MCTILTNCVFMAQHDPPPWTKYVEY------TFTAIYTFESL 173

Query: 414 FKIIA----LDPYYYFQQGWNIFD-SIIVILSLMELGLSRMSNLSVLRSFRLLRVFKLAK 468
            KI+A    L  + + +  WN  D S+IV+    E     + N+S LR+FR+LR  K   
Sbjct: 174 VKILARGFCLHAFTFLRDPWNWLDFSVIVMAYTTEF--VDLGNVSALRTFRVLRALKTIS 231

Query: 469 SWPTLNTLIKIIGNSVGALGNLTLVLAIIVFIFAVVGMQLFG--------KNYSEL---- 516
               L T++  +  SV  L ++ ++    + +FA++G+QLF         +N++ L    
Sbjct: 232 VISGLKTIVGALIQSVKKLADVMVLTVFCLSVFALIGLQLFMGNLRHKCVRNFTALNGTN 291

Query: 517 ------------------------------------RDSDSGLLPRW-----------HM 529
                                                 SD+G  P             H 
Sbjct: 292 GSVEADGLVWESLDLYLSDPENYLLKNGTSDVLLCGNSSDAGTCPEGYRCLKAGENPDHG 351

Query: 530 MDFFHAF----LIIFRILCGEWIETMWDCMEVSGQSLCLLVFLLVMVIGNLVVLNLFLAL 585
              F +F    L +FR++  +  E ++     S   + ++ F+LV+ +G+  ++NL LA+
Sbjct: 352 YTSFDSFAWAFLALFRLMTQDCWERLYQQTLRSAGKIYMIFFMLVIFLGSFYLVNLILAV 411

Query: 586 LLSSFSADNLTAPDEDREMNNLQLALARIQRGLRFVKR 623
           +  ++   N     E  E         R Q  +  +K+
Sbjct: 412 VAMAYEEQNQATIAETEEKEK------RFQEAMEMLKK 443


>gi355559772
          Length = 1810

 Score = 1363 bits (3527), Expect = 0.0,   Method: Compositional matrix adjust.
 Identities = 686/700 (98%), Positives = 690/700 (98%)

Query: 1   TSFDSFAWAFLALFRLMTQDCWERLYQQTLRSAGKIYMIFFMLVIFLGSFYLVNLILAVV 60
           TSFDSFAWAFLALFRLMTQDCWERLYQQTLRSAGKIYMIFFMLVIFLGSFYLVNLILAVV
Sbjct: 219 TSFDSFAWAFLALFRLMTQDCWERLYQQTLRSAGKIYMIFFMLVIFLGSFYLVNLILAVV 278

Query: 61  AMAYEEQNQATIAETEEKEKRFQEAMEMLKKEHEALTIRGVDTVSRSSLEMSPLAPVNSH 120
           AMAYEEQNQATIAETEEKEKRFQEAMEMLKKEHEALTIRGVDTVSRSSLEMSPLAPVNSH
Sbjct: 279 AMAYEEQNQATIAETEEKEKRFQEAMEMLKKEHEALTIRGVDTVSRSSLEMSPLAPVNSH 338

Query: 121 ERRSKRRKRMSSGTEECGEDRLPKSDSEDGPRAMNHLSLTRGLSRTSMKPRSSRGSIFTF 180
           ERRSKRRKRMSSGTEECGEDRLPKSDSEDGPRAMNHLSLT GLSRTS+KPRSSRGSIFTF
Sbjct: 339 ERRSKRRKRMSSGTEECGEDRLPKSDSEDGPRAMNHLSLTHGLSRTSVKPRSSRGSIFTF 398

Query: 181 RRRDLGSEADFADDENSTAGESESHHTSLLVPWPLRRTSAQGQPSPGTSAPGHALHGKKN 240
           RRRDLGSE DFADDENSTAG+SESHHTSLLVPWPLRRTSAQGQPSPGTS PGHAL+GKKN
Sbjct: 399 RRRDLGSETDFADDENSTAGDSESHHTSLLVPWPLRRTSAQGQPSPGTSTPGHALNGKKN 458

Query: 241 STVDCNGVVSLLGAGDPEATSPGSHLLRPVMLEHPPDTTTPSEEPGGPQMLTSQAPCVDG 300
           STVDCNGVVSLLGAGDPEATSPGSH LRPVMLEHPPDTTTPSEEPGGPQMLT Q PC+DG
Sbjct: 459 STVDCNGVVSLLGAGDPEATSPGSHHLRPVMLEHPPDTTTPSEEPGGPQMLTPQVPCIDG 518

Query: 301 FEEPGARQRALSAVSVLTSALEELEESRHKCPPCWNRLAQRYLIWECCPLWMSIKQGVKL 360
           FEEPGARQRALSAVSVLTSALEELEESR KCPPCWNRLAQRYLIWECCPLWMSIKQGVKL
Sbjct: 519 FEEPGARQRALSAVSVLTSALEELEESRRKCPPCWNRLAQRYLIWECCPLWMSIKQGVKL 578

Query: 361 VVMDPFTDLTITMCIVLNTLFMALEHYNMTSEFEEMLQVGNLVFTGIFTAEMTFKIIALD 420
           VVMDPF DLTITMCIVLNTLFMALEHYNMTSEFEEMLQVGNLVFTGIFTAEMTFKIIALD
Sbjct: 579 VVMDPFADLTITMCIVLNTLFMALEHYNMTSEFEEMLQVGNLVFTGIFTAEMTFKIIALD 638

Query: 421 PYYYFQQGWNIFDSIIVILSLMELGLSRMSNLSVLRSFRLLRVFKLAKSWPTLNTLIKII 480
           PYYYFQQGWNIFDSIIVILSLMELGLSRMSNLSVLRSFRLLRVFKLAKSWPTLNTLIKII
Sbjct: 639 PYYYFQQGWNIFDSIIVILSLMELGLSRMSNLSVLRSFRLLRVFKLAKSWPTLNTLIKII 698

Query: 481 GNSVGALGNLTLVLAIIVFIFAVVGMQLFGKNYSELRDSDSGLLPRWHMMDFFHAFLIIF 540
           GNSVGALGNLTLVLAIIVFIFAVVGMQLFGKNYSELRDSDSGLLPRWHMMDFFHAFLIIF
Sbjct: 699 GNSVGALGNLTLVLAIIVFIFAVVGMQLFGKNYSELRDSDSGLLPRWHMMDFFHAFLIIF 758

Query: 541 RILCGEWIETMWDCMEVSGQSLCLLVFLLVMVIGNLVVLNLFLALLLSSFSADNLTAPDE 600
           RILCGEWIETMWDCMEVSGQSLCLLVFLLVMVIGNLVVLNLFLALLLSSFSADNLTAPDE
Sbjct: 759 RILCGEWIETMWDCMEVSGQSLCLLVFLLVMVIGNLVVLNLFLALLLSSFSADNLTAPDE 818

Query: 601 DREMNNLQLALARIQRGLRFVKRTTWDFCCGLLRQRPQKPAALAAQGQLPSCIATPYSPP 660
           DREMNNLQLALARIQRGLRFVKRTTWDFCCGLLRQRPQKPAALAAQGQLPSCIATPYS P
Sbjct: 819 DREMNNLQLALARIQRGLRFVKRTTWDFCCGLLRQRPQKPAALAAQGQLPSCIATPYSAP 878

Query: 661 PPETEKVPPTRKETRFEEGEQPGQGTPGDPEPVCVPIAVA 700
           PPETEKVPPTRKETRFEEGEQPGQGTP DPEPVCVPIAVA
Sbjct: 879 PPETEKVPPTRKETRFEEGEQPGQGTPRDPEPVCVPIAVA 918


 Score = 93.2 bits (230), Expect = 4e-16,   Method: Compositional matrix adjust.
 Identities = 69/253 (27%), Positives = 129/253 (50%), Gaps = 34/253 (13%)

Query: 368  DLTITMCIVLNTLFMALEHYNMTSEFEEMLQVGNLVFTGIFTAEMTFKIIALDPYYYFQQ 427
            D+TI   I LN + M +E  + + E   +L   NL+F  IFT E   K+ AL  +YYF  
Sbjct: 1325 DVTIMFLICLNMVTMMVETDDQSPEKINILAKINLLFVAIFTGECIVKLAALR-HYYFTN 1383

Query: 428  GWNIFDSIIVILSLMELGLSRM--------SNLSVLRSFRLLRVFKLAKSWPTLNTLIKI 479
             WNIFD ++VILS++   LS +        +   V+R  R+ R+ +L +    + TL+  
Sbjct: 1384 SWNIFDFVVVILSIVGTVLSDIIQKYFFSPTLFRVIRLARIGRILRLIRGAKGIRTLLFA 1443

Query: 480  IGNSVGALGNLTLVLAIIVFIFAVVGMQLFGKNYSELRDSDSGLLPRWHMMDFFHAFLII 539
            +  S+ AL N+ L+L +++FI+++ GM     N++ ++  ++G+   ++   F ++ L +
Sbjct: 1444 LMMSLPALFNIGLLLFLVMFIYSIFGM----ANFAYVK-WEAGIDDMFNFQTFANSMLCL 1498

Query: 540  FRILCGEWIETMWDCMEVSGQSLC--------------------LLVFLLVMVIGNLVVL 579
            F+I      + +   +  +G   C                    +L F   ++I  L+V+
Sbjct: 1499 FQITTSAGWDGLLSPILNTGPPYCDPTLPNSNGSRGDCGSPAVGILFFTTYIIISFLIVV 1558

Query: 580  NLFLALLLSSFSA 592
            N+++A++L +FS 
Sbjct: 1559 NMYIAIILENFSV 1571


 Score = 65.9 bits (159), Expect = 7e-08,   Method: Compositional matrix adjust.
 Identities = 63/299 (21%), Positives = 124/299 (41%), Gaps = 44/299 (14%)

Query: 325  EESRHKCPPCWNRLAQRYLIWECCPLWMSIKQGVKLVVMDPFTDLTITMCIVLNTLFMAL 384
            E    +CP C    +Q         +W  +++    +V   + +  I   I+L++  +A 
Sbjct: 982  EGCVRRCPCCAVDTSQ-----APGKVWWRLRKTCYHIVEHSWFETFIIFMILLSSGALAF 1036

Query: 385  EHYNMTSE--FEEMLQVGNLVFTGIFTAEMTFKIIALDPYYYFQQGWNIFDSIIVILSLM 442
            E   +      + +L+  + +FT +F  EM  K +A     YF   W   D +IV +SL+
Sbjct: 1037 EDIYLEERKTIKVLLEYADKMFTYVFVLEMLLKWVAYGFKKYFTNAWCWLDFLIVDVSLV 1096

Query: 443  E-----LGLSRMSNLSVLRSFRLLRVFKLAKSWPTLNTLIKIIGNSVGALGNLTLVLAII 497
                  LG + M  +  LR+ R LR  +    +  +  ++  +  ++ ++ N+ LV  I 
Sbjct: 1097 SLVANTLGFAEMGPIKSLRTLRALRPLRALSRFEGMRVVVNALVGAIPSIMNVLLVCLIF 1156

Query: 498  VFIFAVVGMQLFGKNYSELRDSDSGLLPRWHMMDFFHAFLIIFRILC------GE--WIE 549
              IF+++G+ LF   +    +   G LP        +  ++  +  C      GE  W +
Sbjct: 1157 WLIFSIMGVNLFAGKFGRCINQTEGDLP-------LNYTIVNNKSQCESLNMTGELYWTK 1209

Query: 550  TMWDCMEVSGQSLCLL-----------------VFLLVMVIGNLVVLNLFLALLLSSFS 591
               +   V    L LL                  F++ ++ G+   LNLF+ +++ +F+
Sbjct: 1210 VKVNFDNVGAGYLALLQVYEEQPQWEYNLYMYIYFVIFIIFGSFFTLNLFIGVIIDNFN 1268


 Score = 62.8 bits (151), Expect = 5e-07,   Method: Compositional matrix adjust.
 Identities = 72/322 (22%), Positives = 128/322 (39%), Gaps = 83/322 (25%)

Query: 371 ITMCIVL-NTLFMALEHYNMTSEFEEMLQVGNLVFTGIFTAEMTFKIIA----LDPYYYF 425
           + MC +L N +FMA       +++ E        FT I+T E   KI+A    L  + + 
Sbjct: 2   LIMCTILTNCVFMAQHDPPPWTKYVEY------TFTAIYTFESLVKILARGFCLHAFTFL 55

Query: 426 QQGWNIFD-SIIVILSLMELGLSRMSNLSVLRSFRLLRVFKLAKSWPTLNTLIKIIGNSV 484
           +  WN  D S+IV+    E     + N+S LR+FR+LR  K       L T++  +  SV
Sbjct: 56  RDPWNWLDFSVIVMAYTTEF--VDLGNVSALRTFRVLRALKTISVISGLKTIVGALIQSV 113

Query: 485 GALGNLTLVLAIIVFIFAVVGMQLFG--------KNYSEL-------------------- 516
             L ++ ++    + +FA++G+QLF         +N++ L                    
Sbjct: 114 KKLADVMVLTVFCLSVFALIGLQLFMGNLRHKCVRNFTALNGTNGSVEADGLVWESLDLY 173

Query: 517 --------------------RDSDSGLLPRW-----------HMMDFFHAF----LIIFR 541
                                 SD+G  P             H    F +F    L +FR
Sbjct: 174 LSDPENYLLKNGTSDVLLCGNSSDAGTCPEGYRCLKAGENPDHGYTSFDSFAWAFLALFR 233

Query: 542 ILCGEWIETMWDCMEVSGQSLCLLVFLLVMVIGNLVVLNLFLALLLSSFSADNLTAPDED 601
           ++  +  E ++     S   + ++ F+LV+ +G+  ++NL LA++  ++   N     E 
Sbjct: 234 LMTQDCWERLYQQTLRSAGKIYMIFFMLVIFLGSFYLVNLILAVVAMAYEEQNQATIAET 293

Query: 602 REMNNLQLALARIQRGLRFVKR 623
            E         R Q  +  +K+
Sbjct: 294 EEKEK------RFQEAMEMLKK 309


>gi297286126
          Length = 2003

 Score = 1362 bits (3526), Expect = 0.0,   Method: Compositional matrix adjust.
 Identities = 687/700 (98%), Positives = 691/700 (98%)

Query: 1    TSFDSFAWAFLALFRLMTQDCWERLYQQTLRSAGKIYMIFFMLVIFLGSFYLVNLILAVV 60
            TSFDSFAWAFLALFRLMTQDCWERLYQQTLRSAGKIYMIFFMLVIFLGSFYLVNLILAVV
Sbjct: 349  TSFDSFAWAFLALFRLMTQDCWERLYQQTLRSAGKIYMIFFMLVIFLGSFYLVNLILAVV 408

Query: 61   AMAYEEQNQATIAETEEKEKRFQEAMEMLKKEHEALTIRGVDTVSRSSLEMSPLAPVNSH 120
            AMAYEEQNQATIAETEEKEKRFQEAMEMLKKEHEALTIRGVDTVSRSSLEMSPLAPVNSH
Sbjct: 409  AMAYEEQNQATIAETEEKEKRFQEAMEMLKKEHEALTIRGVDTVSRSSLEMSPLAPVNSH 468

Query: 121  ERRSKRRKRMSSGTEECGEDRLPKSDSEDGPRAMNHLSLTRGLSRTSMKPRSSRGSIFTF 180
            ERRSKRRKRMSSGTEECGEDRLPKSDSEDGPRAMNHLSLT GLSRTS+KPRSSRGSIFTF
Sbjct: 469  ERRSKRRKRMSSGTEECGEDRLPKSDSEDGPRAMNHLSLTHGLSRTSVKPRSSRGSIFTF 528

Query: 181  RRRDLGSEADFADDENSTAGESESHHTSLLVPWPLRRTSAQGQPSPGTSAPGHALHGKKN 240
            RRRDLGSE DFADDENSTAG+SESHHTSLLVPWPLRRTSAQGQPSPGTS PGHAL+GKKN
Sbjct: 529  RRRDLGSETDFADDENSTAGDSESHHTSLLVPWPLRRTSAQGQPSPGTSTPGHALNGKKN 588

Query: 241  STVDCNGVVSLLGAGDPEATSPGSHLLRPVMLEHPPDTTTPSEEPGGPQMLTSQAPCVDG 300
            STVDCNGVVSLLGAGDPEATSPGSHLLRPVMLEHPPDTTTPSEEPGGPQMLT Q PC+DG
Sbjct: 589  STVDCNGVVSLLGAGDPEATSPGSHLLRPVMLEHPPDTTTPSEEPGGPQMLTPQVPCIDG 648

Query: 301  FEEPGARQRALSAVSVLTSALEELEESRHKCPPCWNRLAQRYLIWECCPLWMSIKQGVKL 360
            FEEPGARQRALSAVSVLTSALEELEESR KCPPCWNRLAQRYLIWECCPLWMSIKQGVKL
Sbjct: 649  FEEPGARQRALSAVSVLTSALEELEESRRKCPPCWNRLAQRYLIWECCPLWMSIKQGVKL 708

Query: 361  VVMDPFTDLTITMCIVLNTLFMALEHYNMTSEFEEMLQVGNLVFTGIFTAEMTFKIIALD 420
            VVMDPF DLTITMCIVLNTLFMALEHYNMTSEFEEMLQVGNLVFTGIFTAEMTFKIIALD
Sbjct: 709  VVMDPFADLTITMCIVLNTLFMALEHYNMTSEFEEMLQVGNLVFTGIFTAEMTFKIIALD 768

Query: 421  PYYYFQQGWNIFDSIIVILSLMELGLSRMSNLSVLRSFRLLRVFKLAKSWPTLNTLIKII 480
            PYYYFQQGWNIFDSIIVILSLMELGLSRMSNLSVLRSFRLLRVFKLAKSWPTLNTLIKII
Sbjct: 769  PYYYFQQGWNIFDSIIVILSLMELGLSRMSNLSVLRSFRLLRVFKLAKSWPTLNTLIKII 828

Query: 481  GNSVGALGNLTLVLAIIVFIFAVVGMQLFGKNYSELRDSDSGLLPRWHMMDFFHAFLIIF 540
            GNSVGALGNLTLVLAIIVFIFAVVGMQLFGKNYSELRDSDSGLLPRWHMMDFFHAFLIIF
Sbjct: 829  GNSVGALGNLTLVLAIIVFIFAVVGMQLFGKNYSELRDSDSGLLPRWHMMDFFHAFLIIF 888

Query: 541  RILCGEWIETMWDCMEVSGQSLCLLVFLLVMVIGNLVVLNLFLALLLSSFSADNLTAPDE 600
            RILCGEWIETMWDCMEVSGQSLCLLVFLLVMVIGNLVVLNLFLALLLSSFSADNLTAPDE
Sbjct: 889  RILCGEWIETMWDCMEVSGQSLCLLVFLLVMVIGNLVVLNLFLALLLSSFSADNLTAPDE 948

Query: 601  DREMNNLQLALARIQRGLRFVKRTTWDFCCGLLRQRPQKPAALAAQGQLPSCIATPYSPP 660
            DREMNNLQLALARIQRGLRFVKRTTWDFCCGLLRQRPQKPAALAAQGQLPSCIATPYS P
Sbjct: 949  DREMNNLQLALARIQRGLRFVKRTTWDFCCGLLRQRPQKPAALAAQGQLPSCIATPYSAP 1008

Query: 661  PPETEKVPPTRKETRFEEGEQPGQGTPGDPEPVCVPIAVA 700
            PPETEKVPPTRKETRFEEGEQPGQGTP DPEPVCVPIAVA
Sbjct: 1009 PPETEKVPPTRKETRFEEGEQPGQGTPRDPEPVCVPIAVA 1048


 Score = 95.1 bits (235), Expect = 1e-16,   Method: Compositional matrix adjust.
 Identities = 69/253 (27%), Positives = 129/253 (50%), Gaps = 34/253 (13%)

Query: 368  DLTITMCIVLNTLFMALEHYNMTSEFEEMLQVGNLVFTGIFTAEMTFKIIALDPYYYFQQ 427
            D+TI   I LN + M +E  + + E   +L   NL+F  IFT E   K+ AL  +YYF  
Sbjct: 1518 DVTIMFLICLNMVTMMVETDDQSPEKINILAKINLLFVAIFTGECIVKLAALR-HYYFTN 1576

Query: 428  GWNIFDSIIVILSLMELGLSRM--------SNLSVLRSFRLLRVFKLAKSWPTLNTLIKI 479
             WNIFD ++VILS++   LS +        +   V+R  R+ R+ +L +    + TL+  
Sbjct: 1577 SWNIFDFVVVILSIVGTVLSDIIQKYFFSPTLFRVIRLARIGRILRLIRGAKGIRTLLFA 1636

Query: 480  IGNSVGALGNLTLVLAIIVFIFAVVGMQLFGKNYSELRDSDSGLLPRWHMMDFFHAFLII 539
            +  S+ AL N+ L+L +++FI+++ GM     N++ ++  ++G+   ++   F ++ L +
Sbjct: 1637 LMMSLPALFNIGLLLFLVMFIYSIFGM----ANFAYVK-WEAGIDDMFNFQTFANSMLCL 1691

Query: 540  FRILCGEWIETMWDCMEVSGQSLC--------------------LLVFLLVMVIGNLVVL 579
            F+I      + +   +  +G   C                    +L F   ++I  L+V+
Sbjct: 1692 FQITTSAGWDGLLSPILNTGPPYCDPTLPNSNGSRGDCGSPAVGILFFTTYIIISFLIVV 1751

Query: 580  NLFLALLLSSFSA 592
            N+++A++L +FS 
Sbjct: 1752 NMYIAIILENFSV 1764


 Score = 78.2 bits (191), Expect = 1e-11,   Method: Compositional matrix adjust.
 Identities = 74/335 (22%), Positives = 141/335 (42%), Gaps = 83/335 (24%)

Query: 355 KQGVKLVVMDPFTDLTITMCIVL-NTLFMALEHYNMTSEFEEMLQVGNLVFTGIFTAEMT 413
           +  VK++V   F+ L   MC +L N +FMA       +++ E        FT I+T E  
Sbjct: 122 RAAVKILVHSLFSMLI--MCTILTNCVFMAQHDPPPWTKYVEY------TFTAIYTFESL 173

Query: 414 FKIIA----LDPYYYFQQGWNIFDSIIVILSLMELGLSRMSNLSVLRSFRLLRVFKLAKS 469
            KI+A    L  + + +  WN  D  +++++ +   + ++ NLS LR+FR+LR  K    
Sbjct: 174 VKILARGFCLHAFTFLRDPWNWLDFSVIVMAYVSENI-KLGNLSALRTFRVLRALKTISV 232

Query: 470 WPTLNTLIKIIGNSVGALGNLTLVLAIIVFIFAVVGMQLFG--------KNYSELRDSD- 520
            P L T++  +  SV  L ++ ++    + +FA++G+QLF         +N++ L  ++ 
Sbjct: 233 IPGLKTIVGALIQSVKKLADVMVLTVFCLSVFALIGLQLFMGNLRHKCVRNFTALNGTNG 292

Query: 521 ----SGLLPRWHMMDFF------------------------------------------- 533
                GL+  W  +D +                                           
Sbjct: 293 SVEADGLV--WESLDLYLSDPGANSFCSWGRLCETSRAGTCPEGYRCLKAGENPDHGYTS 350

Query: 534 -----HAFLIIFRILCGEWIETMWDCMEVSGQSLCLLVFLLVMVIGNLVVLNLFLALLLS 588
                 AFL +FR++  +  E ++     S   + ++ F+LV+ +G+  ++NL LA++  
Sbjct: 351 FDSFAWAFLALFRLMTQDCWERLYQQTLRSAGKIYMIFFMLVIFLGSFYLVNLILAVVAM 410

Query: 589 SFSADNLTAPDEDREMNNLQLALARIQRGLRFVKR 623
           ++   N     E  E         R Q  +  +K+
Sbjct: 411 AYEEQNQATIAETEEKEK------RFQEAMEMLKK 439


 Score = 65.9 bits (159), Expect = 7e-08,   Method: Compositional matrix adjust.
 Identities = 43/183 (23%), Positives = 85/183 (46%), Gaps = 7/183 (3%)

Query: 350  LWMSIKQGVKLVVMDPFTDLTITMCIVLNTLFMALEHYNMTSE--FEEMLQVGNLVFTGI 407
            +W  +++    +V   + +  I   I+L++  +A E   +      + +L+  + +FT +
Sbjct: 1187 VWWRLRKTCYHIVEHSWFETFIIFMILLSSGALAFEDIYLEERKTIKVLLEYADKMFTYV 1246

Query: 408  FTAEMTFKIIALDPYYYFQQGWNIFDSIIVILSLME-----LGLSRMSNLSVLRSFRLLR 462
            F  EM  K +A     YF   W   D +IV +SL+      LG + M  +  LR+ R LR
Sbjct: 1247 FVLEMLLKWVAYGFKKYFTNAWCWLDFLIVDVSLVSLVANTLGFAEMGPIKSLRTLRALR 1306

Query: 463  VFKLAKSWPTLNTLIKIIGNSVGALGNLTLVLAIIVFIFAVVGMQLFGKNYSELRDSDSG 522
              +    +  +  ++  +  ++ ++ N+ LV  I   IF+++G+ LF   +    +   G
Sbjct: 1307 PLRALSRFEGMRVVVNALVGAIPSIMNVLLVCLIFWLIFSIMGVNLFAGKFGRCINQTEG 1366

Query: 523  LLP 525
             LP
Sbjct: 1367 DLP 1369


>gi332216357
          Length = 2283

 Score = 1348 bits (3488), Expect = 0.0,   Method: Compositional matrix adjust.
 Identities = 684/700 (97%), Positives = 690/700 (98%)

Query: 1    TSFDSFAWAFLALFRLMTQDCWERLYQQTLRSAGKIYMIFFMLVIFLGSFYLVNLILAVV 60
            TSFDSFAWAFLALFRLMTQDCWERLYQQTLRSAGKIYMIFFMLVIFLGSFYLVNLILAVV
Sbjct: 592  TSFDSFAWAFLALFRLMTQDCWERLYQQTLRSAGKIYMIFFMLVIFLGSFYLVNLILAVV 651

Query: 61   AMAYEEQNQATIAETEEKEKRFQEAMEMLKKEHEALTIRGVDTVSRSSLEMSPLAPVNSH 120
            AMAYEEQNQATIAET+EKEKRFQEAMEMLKKEHEALTIRGVDT+S SSLEMSPLA VNSH
Sbjct: 652  AMAYEEQNQATIAETQEKEKRFQEAMEMLKKEHEALTIRGVDTMSHSSLEMSPLASVNSH 711

Query: 121  ERRSKRRKRMSSGTEECGEDRLPKSDSEDGPRAMNHLSLTRGLSRTSMKPRSSRGSIFTF 180
            ERRSKRRKRMSSGTEECGEDRLPKSDSEDGPRAMNHLSLT  LSRTSMKPRSSRGSIFTF
Sbjct: 712  ERRSKRRKRMSSGTEECGEDRLPKSDSEDGPRAMNHLSLTHSLSRTSMKPRSSRGSIFTF 771

Query: 181  RRRDLGSEADFADDENSTAGESESHHTSLLVPWPLRRTSAQGQPSPGTSAPGHALHGKKN 240
            RRRDLGSEADFADDENSTAGESESH TSLLVPWPLRRTSAQGQPSPGTSAPGHAL+GKKN
Sbjct: 772  RRRDLGSEADFADDENSTAGESESHRTSLLVPWPLRRTSAQGQPSPGTSAPGHALNGKKN 831

Query: 241  STVDCNGVVSLLGAGDPEATSPGSHLLRPVMLEHPPDTTTPSEEPGGPQMLTSQAPCVDG 300
            STVDCNGVVSLLGAG+PEATSPGSHLLRPVMLEHPPDTTTPSEEPGGPQM+TSQAPCVDG
Sbjct: 832  STVDCNGVVSLLGAGNPEATSPGSHLLRPVMLEHPPDTTTPSEEPGGPQMVTSQAPCVDG 891

Query: 301  FEEPGARQRALSAVSVLTSALEELEESRHKCPPCWNRLAQRYLIWECCPLWMSIKQGVKL 360
            FEEPGARQRALSAVSVLTSALEELEESR KCPPCWNRLAQRYLIWECCPLW SIKQGV+L
Sbjct: 892  FEEPGARQRALSAVSVLTSALEELEESRRKCPPCWNRLAQRYLIWECCPLWTSIKQGVRL 951

Query: 361  VVMDPFTDLTITMCIVLNTLFMALEHYNMTSEFEEMLQVGNLVFTGIFTAEMTFKIIALD 420
            VVMDPF DLTITMCIVLNTLFMALEHYNMTSEFEEMLQVGNLVFTGIFTAEMTFKIIALD
Sbjct: 952  VVMDPFADLTITMCIVLNTLFMALEHYNMTSEFEEMLQVGNLVFTGIFTAEMTFKIIALD 1011

Query: 421  PYYYFQQGWNIFDSIIVILSLMELGLSRMSNLSVLRSFRLLRVFKLAKSWPTLNTLIKII 480
            PYYYFQQGWNIFDSIIVILSLMELGLSRMSNLSVLRSFRLLRVFKLAKSWPTLNTLIKII
Sbjct: 1012 PYYYFQQGWNIFDSIIVILSLMELGLSRMSNLSVLRSFRLLRVFKLAKSWPTLNTLIKII 1071

Query: 481  GNSVGALGNLTLVLAIIVFIFAVVGMQLFGKNYSELRDSDSGLLPRWHMMDFFHAFLIIF 540
            GNSVGALGNLTLVLAIIVFIFAVVGMQLFGKNYSELRDSDSGLLPRWHMMDFFHAFLIIF
Sbjct: 1072 GNSVGALGNLTLVLAIIVFIFAVVGMQLFGKNYSELRDSDSGLLPRWHMMDFFHAFLIIF 1131

Query: 541  RILCGEWIETMWDCMEVSGQSLCLLVFLLVMVIGNLVVLNLFLALLLSSFSADNLTAPDE 600
            RILCGEWIETMWDCMEVSGQSLCLLVFLLVMVIGNLVVLNLFLALLLSSFSADNLTAPDE
Sbjct: 1132 RILCGEWIETMWDCMEVSGQSLCLLVFLLVMVIGNLVVLNLFLALLLSSFSADNLTAPDE 1191

Query: 601  DREMNNLQLALARIQRGLRFVKRTTWDFCCGLLRQRPQKPAALAAQGQLPSCIATPYSPP 660
            DREMNNLQLALARIQRGLRFVKRTTWDFCCGLLRQRPQKPAALAAQGQLPSCIATPYSPP
Sbjct: 1192 DREMNNLQLALARIQRGLRFVKRTTWDFCCGLLRQRPQKPAALAAQGQLPSCIATPYSPP 1251

Query: 661  PPETEKVPPTRKETRFEEGEQPGQGTPGDPEPVCVPIAVA 700
            PPETEK PPTRKETRFEEGEQPGQGTP DPEPVCVPIAVA
Sbjct: 1252 PPETEKAPPTRKETRFEEGEQPGQGTPRDPEPVCVPIAVA 1291


 Score = 89.0 bits (219), Expect = 8e-15,   Method: Compositional matrix adjust.
 Identities = 64/246 (26%), Positives = 124/246 (50%), Gaps = 34/246 (13%)

Query: 375  IVLNTLFMALEHYNMTSEFEEMLQVGNLVFTGIFTAEMTFKIIALDPYYYFQQGWNIFDS 434
            + LN + M +E  + + E   +L   N++F  IFT E   K+ AL  +YYF   WNIFD 
Sbjct: 1805 VCLNMVTMMVETDDQSPEKINILSKINVLFVAIFTGECIVKLAALR-HYYFTNSWNIFDF 1863

Query: 435  IIVILSLMELGLSRMSN--------LSVLRSFRLLRVFKLAKSWPTLNTLIKIIGNSVGA 486
            ++VILS++   LS +            V+R  R+ R+ +L +    + TL+  +  S+ A
Sbjct: 1864 VVVILSIVGTVLSDIIQKYFFSPTLFRVIRLARIGRILRLIRGAKGIRTLLFALMMSLPA 1923

Query: 487  LGNLTLVLAIIVFIFAVVGMQLFGKNYSELRDSDSGLLPRWHMMDFFHAFLIIFRILCGE 546
            L N+ L+L +++FI+++ GM     N++ ++  ++G+   ++   F ++ L +F+I    
Sbjct: 1924 LFNIGLLLFLVMFIYSIFGM----ANFAYVK-WEAGIDDMFNFQTFANSMLCLFQITTSA 1978

Query: 547  WIETMWDCMEVSGQSLC--------------------LLVFLLVMVIGNLVVLNLFLALL 586
              + +   +  +G   C                    +L F   ++I  L+V+N+++A++
Sbjct: 1979 GWDGLLSPILNTGPPYCDPTLPNSNGSRGDCGSPAVGILFFTTYIIISFLIVVNMYIAII 2038

Query: 587  LSSFSA 592
            L +FS 
Sbjct: 2039 LENFSV 2044


 Score = 81.3 bits (199), Expect = 2e-12,   Method: Compositional matrix adjust.
 Identities = 73/330 (22%), Positives = 139/330 (42%), Gaps = 79/330 (23%)

Query: 355 KQGVKLVVMDPFTDLTITMCIVL-NTLFMALEHYNMTSEFEEMLQVGNLVFTGIFTAEMT 413
           +  VK++V   F+ L   MC +L N +FMA       +++          FT I+T E  
Sbjct: 371 RAAVKILVHSLFSMLI--MCTILTNCVFMAQHDPPPWTKY---------TFTAIYTFESL 419

Query: 414 FKIIA----LDPYYYFQQGWNIFDSIIVILSLMELGLSRMSNLSVLRSFRLLRVFKLAKS 469
            KI+A    L  + + +  WN  D  ++I++ +   + ++ NLS LR+FR+LR  K    
Sbjct: 420 VKILARGFCLHAFTFLRDPWNWLDFSVIIMAYVSENI-KLGNLSALRTFRVLRALKTISV 478

Query: 470 WPTLNTLIKIIGNSVGALGNLTLVLAIIVFIFAVVGMQLFG--------KNYSELRDSDS 521
            P L T++  +  SV  L ++ ++    + +FA++G+QLF         +N++ L  ++ 
Sbjct: 479 IPGLKTIVGALIQSVKKLADVMVLTVFCLSVFALIGLQLFMGNLRHKCVRNFTALNGTNG 538

Query: 522 GLLPRWHMM------------------------------------------------DFF 533
              P+ H +                                                 F 
Sbjct: 539 SSAPQQHDVSLTENYLLKNGTSDVLLCGNSSDAGTCPEGYRCLKAGENPDHGYTSFDSFA 598

Query: 534 HAFLIIFRILCGEWIETMWDCMEVSGQSLCLLVFLLVMVIGNLVVLNLFLALLLSSFSAD 593
            AFL +FR++  +  E ++     S   + ++ F+LV+ +G+  ++NL LA++  ++   
Sbjct: 599 WAFLALFRLMTQDCWERLYQQTLRSAGKIYMIFFMLVIFLGSFYLVNLILAVVAMAYEEQ 658

Query: 594 NLTAPDEDREMNNLQLALARIQRGLRFVKR 623
           N     E +E         R Q  +  +K+
Sbjct: 659 NQATIAETQEKEK------RFQEAMEMLKK 682


 Score = 70.1 bits (170), Expect = 3e-09,   Method: Compositional matrix adjust.
 Identities = 58/302 (19%), Positives = 128/302 (42%), Gaps = 43/302 (14%)

Query: 350  LWMSIKQGVKLVVMDPFTDLTITMCIVLNTLFMALEHYNMTSE--FEEMLQVGNLVFTGI 407
            +W  +++    +V   + +  I   I+L++  +A E   +      + +L+  + +FT +
Sbjct: 1428 VWWRLRKTCYHIVEHSWFETFIIFMILLSSGALAFEDIYLEERKTIKVVLEYADKMFTYV 1487

Query: 408  FTAEMTFKIIALDPYYYFQQGWNIFDSIIVILSLME-----LGLSRMSNLSVLRSFRLLR 462
            F  EM  K +A     YF   W   D +IV +SL+      LG + M  +  LR+ R LR
Sbjct: 1488 FVLEMLLKWVAYGFKKYFTNAWCWLDFLIVDVSLVSLVANTLGFAEMGPIKSLRTLRALR 1547

Query: 463  VFKLAKSWPTLNTLIKIIGNSVGALGNLTLVLAIIVFIFAVVGMQLFGKNYSELRDSDSG 522
              +    +  +  ++  +  ++ ++ N+ LV  I   IF+++G+ LF   +    +   G
Sbjct: 1548 PLRALSRFEGMRVVVNALVGAIPSIMNVLLVCLIFWLIFSIMGVNLFAGKFGRCINQTEG 1607

Query: 523  LLP--------------------------RWHMMDFFHAFLIIFRILCGE-WIETMWDCM 555
             LP                          + +  +    +L + ++   + W++ M+  +
Sbjct: 1608 DLPLNYTIVNNKSQCESLNMTGELYWTKVKVNFDNVGAGYLALLQVATFKGWMDIMYAAV 1667

Query: 556  EVSG--------QSLCLLVFLLVMVI-GNLVVLNLFLALLLSSFSADNLTAPDEDREMNN 606
            +  G         +L + ++ ++ +I G+   LNLF+ +++ +F+        +D  M  
Sbjct: 1668 DSRGYEEQPQWEYNLYMYIYFVIFIIFGSFFTLNLFIGVIIDNFNQQKKKLGGQDIFMTE 1727

Query: 607  LQ 608
             Q
Sbjct: 1728 EQ 1729


>gi114586083
          Length = 2016

 Score = 1347 bits (3485), Expect = 0.0,   Method: Compositional matrix adjust.
 Identities = 692/700 (98%), Positives = 694/700 (99%)

Query: 1    TSFDSFAWAFLALFRLMTQDCWERLYQQTLRSAGKIYMIFFMLVIFLGSFYLVNLILAVV 60
            TSFDSFAWAFLALFRLMTQDCWERLYQQTLRSAGKIYMIFFMLVIFLGSFYLVNLILAVV
Sbjct: 353  TSFDSFAWAFLALFRLMTQDCWERLYQQTLRSAGKIYMIFFMLVIFLGSFYLVNLILAVV 412

Query: 61   AMAYEEQNQATIAETEEKEKRFQEAMEMLKKEHEALTIRGVDTVSRSSLEMSPLAPVNSH 120
            AMAYEEQNQATIAETEEKEKRFQEAMEMLKKEHEALTIRGVDTVSRSSLEMSPLAPVNSH
Sbjct: 413  AMAYEEQNQATIAETEEKEKRFQEAMEMLKKEHEALTIRGVDTVSRSSLEMSPLAPVNSH 472

Query: 121  ERRSKRRKRMSSGTEECGEDRLPKSDSEDGPRAMNHLSLTRGLSRTSMKPRSSRGSIFTF 180
            ERRSKRRKRMSSGTEECGEDRLPKSDSEDGPRAMNHLSLT GLSRTSMKPRSSRGSIFTF
Sbjct: 473  ERRSKRRKRMSSGTEECGEDRLPKSDSEDGPRAMNHLSLTHGLSRTSMKPRSSRGSIFTF 532

Query: 181  RRRDLGSEADFADDENSTAGESESHHTSLLVPWPLRRTSAQGQPSPGTSAPGHALHGKKN 240
            RRRDLGSEADFADDENSTAGESESH TSLLVPWPLRRTSAQGQPS GTSAPGHALHGKK+
Sbjct: 533  RRRDLGSEADFADDENSTAGESESHRTSLLVPWPLRRTSAQGQPSSGTSAPGHALHGKKS 592

Query: 241  STVDCNGVVSLLGAGDPEATSPGSHLLRPVMLEHPPDTTTPSEEPGGPQMLTSQAPCVDG 300
            STVDCNGVVSLLGAGDPEATSPGSHLLRPVMLEHPPDTTTPSEEPGGPQMLTSQAPCVDG
Sbjct: 593  STVDCNGVVSLLGAGDPEATSPGSHLLRPVMLEHPPDTTTPSEEPGGPQMLTSQAPCVDG 652

Query: 301  FEEPGARQRALSAVSVLTSALEELEESRHKCPPCWNRLAQRYLIWECCPLWMSIKQGVKL 360
            FEEPGARQRALSAVSVLTSALEELEESR KCPPCWNRL QRYLIWECCPLWMSIKQGVKL
Sbjct: 653  FEEPGARQRALSAVSVLTSALEELEESRRKCPPCWNRLTQRYLIWECCPLWMSIKQGVKL 712

Query: 361  VVMDPFTDLTITMCIVLNTLFMALEHYNMTSEFEEMLQVGNLVFTGIFTAEMTFKIIALD 420
            VVMDPFTDLTITMCIVLNTLFMALEHYNMTSEFEEMLQVGNLVFTGIFTAEMTFKIIALD
Sbjct: 713  VVMDPFTDLTITMCIVLNTLFMALEHYNMTSEFEEMLQVGNLVFTGIFTAEMTFKIIALD 772

Query: 421  PYYYFQQGWNIFDSIIVILSLMELGLSRMSNLSVLRSFRLLRVFKLAKSWPTLNTLIKII 480
            PYYYFQQGWNIFDSIIVILSLMELGLSRMSNLSVLRSFRLLRVFKLAKSWPTLNTLIKII
Sbjct: 773  PYYYFQQGWNIFDSIIVILSLMELGLSRMSNLSVLRSFRLLRVFKLAKSWPTLNTLIKII 832

Query: 481  GNSVGALGNLTLVLAIIVFIFAVVGMQLFGKNYSELRDSDSGLLPRWHMMDFFHAFLIIF 540
            GNSVGALGNLTLVLAIIVFIFAVVGMQLFGKNYSELRDSDSGLLPRWHMMDFFHAFLIIF
Sbjct: 833  GNSVGALGNLTLVLAIIVFIFAVVGMQLFGKNYSELRDSDSGLLPRWHMMDFFHAFLIIF 892

Query: 541  RILCGEWIETMWDCMEVSGQSLCLLVFLLVMVIGNLVVLNLFLALLLSSFSADNLTAPDE 600
            RILCGEWIETMWDCMEVSGQSLCLLVFLLVMVIGNLVVLNLFLALLLSSFSADNLTAPDE
Sbjct: 893  RILCGEWIETMWDCMEVSGQSLCLLVFLLVMVIGNLVVLNLFLALLLSSFSADNLTAPDE 952

Query: 601  DREMNNLQLALARIQRGLRFVKRTTWDFCCGLLRQRPQKPAALAAQGQLPSCIATPYSPP 660
            DREMNNLQLALARIQRGLRFVKRTTWDFCCGLLRQRPQKPAALAAQGQLPSCIATPYSPP
Sbjct: 953  DREMNNLQLALARIQRGLRFVKRTTWDFCCGLLRQRPQKPAALAAQGQLPSCIATPYSPP 1012

Query: 661  PPETEKVPPTRKETRFEEGEQPGQGTPGDPEPVCVPIAVA 700
            PPE+EK PPTRKETRFEEGEQPGQGTPGDPEPVCVPIAVA
Sbjct: 1013 PPESEKAPPTRKETRFEEGEQPGQGTPGDPEPVCVPIAVA 1052


 Score = 94.4 bits (233), Expect = 2e-16,   Method: Compositional matrix adjust.
 Identities = 69/253 (27%), Positives = 129/253 (50%), Gaps = 34/253 (13%)

Query: 368  DLTITMCIVLNTLFMALEHYNMTSEFEEMLQVGNLVFTGIFTAEMTFKIIALDPYYYFQQ 427
            D+TI   I LN + M +E  + + E   +L   NL+F  IFT E   K+ AL  +YYF  
Sbjct: 1531 DVTIMFLICLNMVTMMVETDDQSPEKINILAKINLLFVAIFTGECIVKLAALR-HYYFTN 1589

Query: 428  GWNIFDSIIVILSLMELGLSRM--------SNLSVLRSFRLLRVFKLAKSWPTLNTLIKI 479
             WNIFD ++VILS++   LS +        +   V+R  R+ R+ +L +    + TL+  
Sbjct: 1590 SWNIFDFVVVILSIVGTVLSDIIQKYFFSPTLFRVIRLARIGRILRLIRGAKGIRTLLFA 1649

Query: 480  IGNSVGALGNLTLVLAIIVFIFAVVGMQLFGKNYSELRDSDSGLLPRWHMMDFFHAFLII 539
            +  S+ AL N+ L+L +++FI+++ GM     N++ ++  ++G+   ++   F ++ L +
Sbjct: 1650 LMMSLPALFNIGLLLFLVMFIYSIFGM----ANFAYVK-WEAGIDDMFNFQTFANSMLCL 1704

Query: 540  FRILCGEWIETMWDCMEVSGQSLC--------------------LLVFLLVMVIGNLVVL 579
            F+I      + +   +  +G   C                    +L F   ++I  L+V+
Sbjct: 1705 FQITTSAGWDGLLSPILNTGPPYCDPTLPNSNGSRGDCGSPAVGILFFTTYIIISFLIVV 1764

Query: 580  NLFLALLLSSFSA 592
            N+++A++L +FS 
Sbjct: 1765 NMYIAIILENFSV 1777


 Score = 68.2 bits (165), Expect = 1e-08,   Method: Compositional matrix adjust.
 Identities = 63/334 (18%), Positives = 138/334 (41%), Gaps = 57/334 (17%)

Query: 350  LWMSIKQGVKLVVMDPFTDLTITMCIVLNTLFMALEHYNMTSE--FEEMLQVGNLVFTGI 407
            +W  +++    +V   + +  I   I+L++  +A E   +      + +L+  + +FT +
Sbjct: 1190 VWWRLRKTCYHIVEHSWFETFIIFMILLSSGALAFEDIYLEERKTIKVLLEYADKMFTYV 1249

Query: 408  FTAEMTFKIIALDPYYYFQQGWNIFDSIIVILSLME-----LGLSRMSNLSVLRSFRLLR 462
            F  EM  K +A     YF   W   D +IV +SL+      LG + M  +  LR+ R LR
Sbjct: 1250 FVLEMLLKWVAYGFKKYFTNAWCWLDFLIVDVSLVSLVANTLGFAEMGPIKSLRTLRALR 1309

Query: 463  VFKLAKSWPTLNTLIKIIGNSVGALGNLTLVLAIIVFIFAVVGMQLFGKNYSELRDSDSG 522
              +    +  +  ++  +  ++ ++ N+ LV  I   IF+++G+ LF   +    +   G
Sbjct: 1310 PLRALSRFEGMRVVVNALVGAIPSIMNVLLVCLIFWLIFSIMGVNLFAGKFGRCINQTEG 1369

Query: 523  LLP--------------------------RWHMMDFFHAFLIIFRILCGE-WIETMWDCM 555
             LP                          + +  +    +L + ++   + W++ M+  +
Sbjct: 1370 DLPLNYTIVNNKSQCESLNMTGELYWTKVKVNFDNVGAGYLALLQVATFKGWMDIMYAAV 1429

Query: 556  EVSG--------QSLCLLVFLLVMVI-GNLVVLNLFLALLLSSFSADNLTAPDEDREMNN 606
            +  G         +L + ++ ++ +I G+   LNLF+ +++ +F+        +D  M  
Sbjct: 1430 DSRGYEEQPQWEYNLYMYIYFVIFIIFGSFFTLNLFIGVIIDNFNQQKKKLGGQDIFMTE 1489

Query: 607  LQLALARIQRGLRFVKRTTWDFCCGLLRQRPQKP 640
             Q              +  ++    L  ++PQKP
Sbjct: 1490 EQ--------------KKYYNAMKKLGSKKPQKP 1509


 Score = 66.6 bits (161), Expect = 4e-08,   Method: Compositional matrix adjust.
 Identities = 74/337 (21%), Positives = 134/337 (39%), Gaps = 83/337 (24%)

Query: 355 KQGVKLVVMDPFTDLTITMCIVL-NTLFMALEHYNMTSEFEEMLQVGNLVFTGIFTAEMT 413
           +  VK++V   F  L   MC +L N +FMA       +++ E        FT I+T E  
Sbjct: 122 RAAVKILVHSLFNMLI--MCTILTNCVFMAQHDPPPWTKYVEY------TFTAIYTFESL 173

Query: 414 FKIIA----LDPYYYFQQGWNIFDSIIVILSLMELGLSRMSNLSVLRSFRLLRVFKLAKS 469
            KI+A    L  + + +  WN  D  ++I++        + N+S LR+FR+LR  K    
Sbjct: 174 VKILARGFCLHAFTFLRDPWNWLDFSVIIMAYTT-EFVDLGNVSALRTFRVLRALKTISV 232

Query: 470 WPTLNTLIKIIGNSVGALGNLTLVLAIIVFIFAVVGMQLFG--------KNYSEL----- 516
              L T++  +  SV  L ++ ++    + +FA++G+QLF         +N++ L     
Sbjct: 233 ISGLKTIVGALIQSVKKLADVMVLTVFCLSVFALIGLQLFMGNLRHKCVRNFTALNGTNG 292

Query: 517 -----------------------------------RDSDSGLLPRW-----------HMM 530
                                                SD+G  P             H  
Sbjct: 293 SVEADGLVWESLDLYLSDPENYLLKNGTSDVLLCGNSSDAGTCPEGYRCLKAGENPDHGY 352

Query: 531 DFFHAF----LIIFRILCGEWIETMWDCMEVSGQSLCLLVFLLVMVIGNLVVLNLFLALL 586
             F +F    L +FR++  +  E ++     S   + ++ F+LV+ +G+  ++NL LA++
Sbjct: 353 TSFDSFAWAFLALFRLMTQDCWERLYQQTLRSAGKIYMIFFMLVIFLGSFYLVNLILAVV 412

Query: 587 LSSFSADNLTAPDEDREMNNLQLALARIQRGLRFVKR 623
             ++   N     E  E         R Q  +  +K+
Sbjct: 413 AMAYEEQNQATIAETEEKEK------RFQEAMEMLKK 443


>gi148833298
          Length = 1963

 Score = 1322 bits (3422), Expect = 0.0,   Method: Compositional matrix adjust.
 Identities = 680/700 (97%), Positives = 685/700 (97%)

Query: 1    TSFDSFAWAFLALFRLMTQDCWERLYQQTLRSAGKIYMIFFMLVIFLGSFYLVNLILAVV 60
            TSFDSFAWAFLALFRLMTQDCWERLYQQTLRSAGKIYMIFFMLVIFLGSFYLVNLILAVV
Sbjct: 353  TSFDSFAWAFLALFRLMTQDCWERLYQQTLRSAGKIYMIFFMLVIFLGSFYLVNLILAVV 412

Query: 61   AMAYEEQNQATIAETEEKEKRFQEAMEMLKKEHEALTIRGVDTVSRSSLEMSPLAPVNSH 120
            AMAYEEQNQATIAETEEKEKRFQEAMEMLKKEHEALTIRG DTVSRSSLEMSPLAPVNSH
Sbjct: 413  AMAYEEQNQATIAETEEKEKRFQEAMEMLKKEHEALTIRGADTVSRSSLEMSPLAPVNSH 472

Query: 121  ERRSKRRKRMSSGTEECGEDRLPKSDSEDGPRAMNHLSLTRGLSRTSMKPRSSRGSIFTF 180
            ERRSKRRKRMSSGTEECGEDRLPKSDSEDGPRAMNHLSLTRGLSRTSMKPRSSRGSIFTF
Sbjct: 473  ERRSKRRKRMSSGTEECGEDRLPKSDSEDGPRAMNHLSLTRGLSRTSMKPRSSRGSIFTF 532

Query: 181  RRRDLGSEADFADDENSTAGESESHHTSLLVPWPLRRTSAQGQPSPGTSAPGHALHGKKN 240
            RRRDLGSEADFADDENSTAGESESHHTSLLVPWPLRRTSAQGQPSPGTSAPGHALHGKKN
Sbjct: 533  RRRDLGSEADFADDENSTAGESESHHTSLLVPWPLRRTSAQGQPSPGTSAPGHALHGKKN 592

Query: 241  STVDCNGVVSLLGAGDPEATSPGSHLLRPVMLEHPPDTTTPSEEPGGPQMLTSQAPCVDG 300
            STVDCNGVVSLLGAGDPEATSPGSHLLRPVMLEHPPDTTTPSEEPGGPQMLTSQAPCVDG
Sbjct: 593  STVDCNGVVSLLGAGDPEATSPGSHLLRPVMLEHPPDTTTPSEEPGGPQMLTSQAPCVDG 652

Query: 301  FEEPGARQRALSAVSVLTSALEELEESRHKCPPCWNRLAQRYLIWECCPLWMSIKQGVKL 360
            FEEPGARQRALSAVSVLTSALEELEESRHKCPPCWNRLAQRYLIWECCPLWMSIKQGVKL
Sbjct: 653  FEEPGARQRALSAVSVLTSALEELEESRHKCPPCWNRLAQRYLIWECCPLWMSIKQGVKL 712

Query: 361  VVMDPFTDLTITMCIVLNTLFMALEHYNMTSEFEEMLQVGNLVFTGIFTAEMTFKIIALD 420
            VVMDP TDLTIT CIVLNTLFMALEHYNMTSEFEEMLQVGNLVFTGIFTAEMTFKIIALD
Sbjct: 713  VVMDPXTDLTITXCIVLNTLFMALEHYNMTSEFEEMLQVGNLVFTGIFTAEMTFKIIALD 772

Query: 421  PYYYFQQGWNIFDSIIVILSLMELGLSRMSNLSVLRSFRLLRVFKLAKSWPTLNTLIKII 480
            PYYYFQQGWNIFDSIIVILSLMELGLSRMSNLSVLRSFRLLRVFKLAKSWPTLNTLIKII
Sbjct: 773  PYYYFQQGWNIFDSIIVILSLMELGLSRMSNLSVLRSFRLLRVFKLAKSWPTLNTLIKII 832

Query: 481  GNSVGALGNLTLVLAIIVFIFAVVGMQLFGKNYSELRDSDSGLLPRWHMMDFFHAFLIIF 540
            GNSVGALGNLTLVLAIIVFIFAVVGMQLFGKNYSELRDSDSGLLPRWHMMDFFHAFL IF
Sbjct: 833  GNSVGALGNLTLVLAIIVFIFAVVGMQLFGKNYSELRDSDSGLLPRWHMMDFFHAFLXIF 892

Query: 541  RILCGEWIETMWDCMEVSGQSLCLLVFLLVMVIGNLVVLNLFLALLLSSFSADNLTAPDE 600
            RILCGEWIETMWDCMEVSGQSLCLLVFLLVMVIGNLVVLNLFLALLLSSFSADNLTAPDE
Sbjct: 893  RILCGEWIETMWDCMEVSGQSLCLLVFLLVMVIGNLVVLNLFLALLLSSFSADNLTAPDE 952

Query: 601  DREMNNLQLALARIQRGLRFVKRTTWDFCCGLLRQRPQKPAALAAQGQLPSCIATPYSPP 660
            D EMNNLQLALARIQRGLRFVKRTTWDFCCG+LR+RP+KPAALA   QLPSCI  P SPP
Sbjct: 953  DGEMNNLQLALARIQRGLRFVKRTTWDFCCGILRRRPKKPAALATHSQLPSCITAPRSPP 1012

Query: 661  PPETEKVPPTRKETRFEEGEQPGQGTPGDPEPVCVPIAVA 700
            PPE EKVPP RKETRFEE ++PGQGTPGD EPVCVPIAVA
Sbjct: 1013 PPEVEKVPPARKETRFEEDKRPGQGTPGDSEPVCVPIAVA 1052


 Score = 94.0 bits (232), Expect = 2e-16,   Method: Compositional matrix adjust.
 Identities = 69/253 (27%), Positives = 129/253 (50%), Gaps = 34/253 (13%)

Query: 368  DLTITMCIVLNTLFMALEHYNMTSEFEEMLQVGNLVFTGIFTAEMTFKIIALDPYYYFQQ 427
            D+TI   I LN + M +E  + + E   +L   NL+F  IFT E   K+ AL  +YYF  
Sbjct: 1477 DVTIMFLICLNMVTMMVETDDQSPEKVNILAKINLLFVAIFTGECIVKMAALR-HYYFTN 1535

Query: 428  GWNIFDSIIVILSLMELGLSRM--------SNLSVLRSFRLLRVFKLAKSWPTLNTLIKI 479
             WNIFD ++VILS++   LS +        +   V+R  R+ R+ +L +    + TL+  
Sbjct: 1536 SWNIFDFVVVILSIVGTVLSDIIQKYFFSPTLFRVIRLARIGRILRLIRGAKGIRTLLFA 1595

Query: 480  IGNSVGALGNLTLVLAIIVFIFAVVGMQLFGKNYSELRDSDSGLLPRWHMMDFFHAFLII 539
            +  S+ AL N+ L+L +++FI+++ GM     N++ ++  ++G+   ++   F ++ L +
Sbjct: 1596 LMMSLPALFNIGLLLFLVMFIYSIFGM----ANFAYVK-WEAGIDDMFNFQTFANSMLCL 1650

Query: 540  FRILCGEWIETMWDCMEVSGQSLC--------------------LLVFLLVMVIGNLVVL 579
            F+I      + +   +  +G   C                    +L F   ++I  L+V+
Sbjct: 1651 FQITTSAGWDGLLSPILNTGPPYCDPNLPNSNGSRGNCGSPAVGILFFTTYIIISFLIVV 1710

Query: 580  NLFLALLLSSFSA 592
            N+++A++L +FS 
Sbjct: 1711 NMYIAIILENFSV 1723


 Score = 71.6 bits (174), Expect = 1e-09,   Method: Compositional matrix adjust.
 Identities = 50/168 (29%), Positives = 86/168 (51%), Gaps = 14/168 (8%)

Query: 355 KQGVKLVVMDPFTDLTITMCIVL-NTLFMALEHYNMTSEFEEMLQVGNLVFTGIFTAEMT 413
           +  VK++V   F   T+ MC +L N +FMA       +++ E        FT I+T E  
Sbjct: 122 RAAVKILVHSLFN--TLIMCTILTNCVFMAQHDPPPWTKYVEH------TFTAIYTFESL 173

Query: 414 FKIIA----LDPYYYFQQGWNIFDSIIVILSLMELGLSRMSNLSVLRSFRLLRVFKLAKS 469
            KI+A    L  + + +  WN  D  ++I++ +   + ++ NLS LR+FR+LR  K    
Sbjct: 174 VKILARGSCLHAFTFLRGPWNWLDFSVIIMAYVSENI-KLGNLSALRTFRVLRALKTISV 232

Query: 470 WPTLNTLIKIIGNSVGALGNLTLVLAIIVFIFAVVGMQLFGKNYSELR 517
            P L T++  +  SV  L ++ ++    + +FA++G+QLF  N    R
Sbjct: 233 IPGLKTIVGALIQSVKKLADVMVLTVFCLSVFALIGLQLFMGNLRHKR 280


 Score = 68.9 bits (167), Expect = 8e-09,   Method: Compositional matrix adjust.
 Identities = 68/355 (19%), Positives = 143/355 (40%), Gaps = 62/355 (17%)

Query: 329  HKCPPCWNRLAQRYLIWECCPLWMSIKQGVKLVVMDPFTDLTITMCIVLNTLFMALEHYN 388
             +CP C     Q         +W  +++    +V   + +  I   I+L++  +A E   
Sbjct: 1120 RRCPCCMVDTTQ-----SPGKVWWRLRKTCYHIVEHSWFETFIIFMILLSSGALAFEDIY 1174

Query: 389  MTSE--FEEMLQVGNLVFTGIFTAEMTFKIIALDPYYYFQQGWNIFDSIIVILSLME--- 443
            +      + +L+  + +FT +F  EM  K +A     YF   W   D +IV +SL+    
Sbjct: 1175 LEERKTIKVLLEYADKMFTYVFVLEMLLKWVAYGFKKYFTNAWCWLDFLIVDVSLVSLVA 1234

Query: 444  --LGLSRMSNLSVLRSFRLLRVFKLAKSWPTLNTLIKIIGNSVGALGNLTLVLAIIVFIF 501
              LG + M  +  LR+ R LR  +    +  +  ++  +  ++ ++ N+ LV  I   IF
Sbjct: 1235 NTLGFAEMGPIKSLRTLRALRPLRALSRFEGMRVVVNALVGAIPSIMNVLLVCLIFWLIF 1294

Query: 502  AVVGMQLFGKNYSELRDSDSGLLP--------------------------RWHMMDFFHA 535
            +++G+ LF   +    +   G LP                          + +  +    
Sbjct: 1295 SIMGVNLFAGKFGRCINQTEGDLPLNYTIVNNKSECESFNVTGELYWTKVKVNFDNVGAG 1354

Query: 536  FLIIFRILCGE-WIETMWDCMEVSG--------QSLCLLVFLLVMVI-GNLVVLNLFLAL 585
            +L + ++   + W++ M+  ++  G         +L + ++ +V +I G+   LNLF+ +
Sbjct: 1355 YLALLQVATFKGWMDIMYAAVDSRGYEEQPQWEDNLYMYIYFVVFIIFGSFFTLNLFIGV 1414

Query: 586  LLSSFSADNLTAPDEDREMNNLQLALARIQRGLRFVKRTTWDFCCGLLRQRPQKP 640
            ++ +F+        +D  M   Q              +  ++    L  ++PQKP
Sbjct: 1415 IIDNFNQQKKKLGGQDIFMTEEQ--------------KKYYNAMKKLGSKKPQKP 1455


>gi148833296
          Length = 2016

 Score = 1321 bits (3420), Expect = 0.0,   Method: Compositional matrix adjust.
 Identities = 680/700 (97%), Positives = 685/700 (97%)

Query: 1    TSFDSFAWAFLALFRLMTQDCWERLYQQTLRSAGKIYMIFFMLVIFLGSFYLVNLILAVV 60
            TSFDSFAWAFLALFRLMTQDCWERLYQQTLRSAGKIYMIFFMLVIFLGSFYLVNLILAVV
Sbjct: 353  TSFDSFAWAFLALFRLMTQDCWERLYQQTLRSAGKIYMIFFMLVIFLGSFYLVNLILAVV 412

Query: 61   AMAYEEQNQATIAETEEKEKRFQEAMEMLKKEHEALTIRGVDTVSRSSLEMSPLAPVNSH 120
            AMAYEEQNQATIAETEEKEKRFQEAMEMLKKEHEALTIRG DTVSRSSLEMSPLAPVNSH
Sbjct: 413  AMAYEEQNQATIAETEEKEKRFQEAMEMLKKEHEALTIRGADTVSRSSLEMSPLAPVNSH 472

Query: 121  ERRSKRRKRMSSGTEECGEDRLPKSDSEDGPRAMNHLSLTRGLSRTSMKPRSSRGSIFTF 180
            ERRSKRRKRMSSGTEECGEDRLPKSDSEDGPRAMNHLSLTRGLSRTSMKPRSSRGSIFTF
Sbjct: 473  ERRSKRRKRMSSGTEECGEDRLPKSDSEDGPRAMNHLSLTRGLSRTSMKPRSSRGSIFTF 532

Query: 181  RRRDLGSEADFADDENSTAGESESHHTSLLVPWPLRRTSAQGQPSPGTSAPGHALHGKKN 240
            RRRDLGSEADFADDENSTAGESESHHTSLLVPWPLRRTSAQGQPSPGTSAPGHALHGKKN
Sbjct: 533  RRRDLGSEADFADDENSTAGESESHHTSLLVPWPLRRTSAQGQPSPGTSAPGHALHGKKN 592

Query: 241  STVDCNGVVSLLGAGDPEATSPGSHLLRPVMLEHPPDTTTPSEEPGGPQMLTSQAPCVDG 300
            STVDCNGVVSLLGAGDPEATSPGSHLLRPVMLEHPPDTTTPSEEPGGPQMLTSQAPCVDG
Sbjct: 593  STVDCNGVVSLLGAGDPEATSPGSHLLRPVMLEHPPDTTTPSEEPGGPQMLTSQAPCVDG 652

Query: 301  FEEPGARQRALSAVSVLTSALEELEESRHKCPPCWNRLAQRYLIWECCPLWMSIKQGVKL 360
            FEEPGARQRALSAVSVLTSALEELEESRHKCPPCWNRLAQRYLIWECCPLWMSIKQGVKL
Sbjct: 653  FEEPGARQRALSAVSVLTSALEELEESRHKCPPCWNRLAQRYLIWECCPLWMSIKQGVKL 712

Query: 361  VVMDPFTDLTITMCIVLNTLFMALEHYNMTSEFEEMLQVGNLVFTGIFTAEMTFKIIALD 420
            VVMDP TDLTIT CIVLNTLFMALEHYNMTSEFEEMLQVGNLVFTGIFTAEMTFKIIALD
Sbjct: 713  VVMDPXTDLTITXCIVLNTLFMALEHYNMTSEFEEMLQVGNLVFTGIFTAEMTFKIIALD 772

Query: 421  PYYYFQQGWNIFDSIIVILSLMELGLSRMSNLSVLRSFRLLRVFKLAKSWPTLNTLIKII 480
            PYYYFQQGWNIFDSIIVILSLMELGLSRMSNLSVLRSFRLLRVFKLAKSWPTLNTLIKII
Sbjct: 773  PYYYFQQGWNIFDSIIVILSLMELGLSRMSNLSVLRSFRLLRVFKLAKSWPTLNTLIKII 832

Query: 481  GNSVGALGNLTLVLAIIVFIFAVVGMQLFGKNYSELRDSDSGLLPRWHMMDFFHAFLIIF 540
            GNSVGALGNLTLVLAIIVFIFAVVGMQLFGKNYSELRDSDSGLLPRWHMMDFFHAFL IF
Sbjct: 833  GNSVGALGNLTLVLAIIVFIFAVVGMQLFGKNYSELRDSDSGLLPRWHMMDFFHAFLXIF 892

Query: 541  RILCGEWIETMWDCMEVSGQSLCLLVFLLVMVIGNLVVLNLFLALLLSSFSADNLTAPDE 600
            RILCGEWIETMWDCMEVSGQSLCLLVFLLVMVIGNLVVLNLFLALLLSSFSADNLTAPDE
Sbjct: 893  RILCGEWIETMWDCMEVSGQSLCLLVFLLVMVIGNLVVLNLFLALLLSSFSADNLTAPDE 952

Query: 601  DREMNNLQLALARIQRGLRFVKRTTWDFCCGLLRQRPQKPAALAAQGQLPSCIATPYSPP 660
            D EMNNLQLALARIQRGLRFVKRTTWDFCCG+LR+RP+KPAALA   QLPSCI  P SPP
Sbjct: 953  DGEMNNLQLALARIQRGLRFVKRTTWDFCCGILRRRPKKPAALATHSQLPSCITAPRSPP 1012

Query: 661  PPETEKVPPTRKETRFEEGEQPGQGTPGDPEPVCVPIAVA 700
            PPE EKVPP RKETRFEE ++PGQGTPGD EPVCVPIAVA
Sbjct: 1013 PPEVEKVPPARKETRFEEDKRPGQGTPGDSEPVCVPIAVA 1052


 Score = 94.7 bits (234), Expect = 1e-16,   Method: Compositional matrix adjust.
 Identities = 69/253 (27%), Positives = 129/253 (50%), Gaps = 34/253 (13%)

Query: 368  DLTITMCIVLNTLFMALEHYNMTSEFEEMLQVGNLVFTGIFTAEMTFKIIALDPYYYFQQ 427
            D+TI   I LN + M +E  + + E   +L   NL+F  IFT E   K+ AL  +YYF  
Sbjct: 1530 DVTIMFLICLNMVTMMVETDDQSPEKVNILAKINLLFVAIFTGECIVKMAALR-HYYFTN 1588

Query: 428  GWNIFDSIIVILSLMELGLSRM--------SNLSVLRSFRLLRVFKLAKSWPTLNTLIKI 479
             WNIFD ++VILS++   LS +        +   V+R  R+ R+ +L +    + TL+  
Sbjct: 1589 SWNIFDFVVVILSIVGTVLSDIIQKYFFSPTLFRVIRLARIGRILRLIRGAKGIRTLLFA 1648

Query: 480  IGNSVGALGNLTLVLAIIVFIFAVVGMQLFGKNYSELRDSDSGLLPRWHMMDFFHAFLII 539
            +  S+ AL N+ L+L +++FI+++ GM     N++ ++  ++G+   ++   F ++ L +
Sbjct: 1649 LMMSLPALFNIGLLLFLVMFIYSIFGM----ANFAYVK-WEAGIDDMFNFQTFANSMLCL 1703

Query: 540  FRILCGEWIETMWDCMEVSGQSLC--------------------LLVFLLVMVIGNLVVL 579
            F+I      + +   +  +G   C                    +L F   ++I  L+V+
Sbjct: 1704 FQITTSAGWDGLLSPILNTGPPYCDPNLPNSNGSRGNCGSPAVGILFFTTYIIISFLIVV 1763

Query: 580  NLFLALLLSSFSA 592
            N+++A++L +FS 
Sbjct: 1764 NMYIAIILENFSV 1776


 Score = 72.0 bits (175), Expect = 9e-10,   Method: Compositional matrix adjust.
 Identities = 50/168 (29%), Positives = 86/168 (51%), Gaps = 14/168 (8%)

Query: 355 KQGVKLVVMDPFTDLTITMCIVL-NTLFMALEHYNMTSEFEEMLQVGNLVFTGIFTAEMT 413
           +  VK++V   F   T+ MC +L N +FMA       +++ E        FT I+T E  
Sbjct: 122 RAAVKILVHSLFN--TLIMCTILTNCVFMAQHDPPPWTKYVEH------TFTAIYTFESL 173

Query: 414 FKIIA----LDPYYYFQQGWNIFDSIIVILSLMELGLSRMSNLSVLRSFRLLRVFKLAKS 469
            KI+A    L  + + +  WN  D  ++I++ +   + ++ NLS LR+FR+LR  K    
Sbjct: 174 VKILARGSCLHAFTFLRGPWNWLDFSVIIMAYVSENI-KLGNLSALRTFRVLRALKTISV 232

Query: 470 WPTLNTLIKIIGNSVGALGNLTLVLAIIVFIFAVVGMQLFGKNYSELR 517
            P L T++  +  SV  L ++ ++    + +FA++G+QLF  N    R
Sbjct: 233 IPGLKTIVGALIQSVKKLADVMVLTVFCLSVFALIGLQLFMGNLRHKR 280


 Score = 69.7 bits (169), Expect = 4e-09,   Method: Compositional matrix adjust.
 Identities = 68/355 (19%), Positives = 143/355 (40%), Gaps = 62/355 (17%)

Query: 329  HKCPPCWNRLAQRYLIWECCPLWMSIKQGVKLVVMDPFTDLTITMCIVLNTLFMALEHYN 388
             +CP C     Q         +W  +++    +V   + +  I   I+L++  +A E   
Sbjct: 1173 RRCPCCMVDTTQ-----SPGKVWWRLRKTCYHIVEHSWFETFIIFMILLSSGALAFEDIY 1227

Query: 389  MTSE--FEEMLQVGNLVFTGIFTAEMTFKIIALDPYYYFQQGWNIFDSIIVILSLME--- 443
            +      + +L+  + +FT +F  EM  K +A     YF   W   D +IV +SL+    
Sbjct: 1228 LEERKTIKVLLEYADKMFTYVFVLEMLLKWVAYGFKKYFTNAWCWLDFLIVDVSLVSLVA 1287

Query: 444  --LGLSRMSNLSVLRSFRLLRVFKLAKSWPTLNTLIKIIGNSVGALGNLTLVLAIIVFIF 501
              LG + M  +  LR+ R LR  +    +  +  ++  +  ++ ++ N+ LV  I   IF
Sbjct: 1288 NTLGFAEMGPIKSLRTLRALRPLRALSRFEGMRVVVNALVGAIPSIMNVLLVCLIFWLIF 1347

Query: 502  AVVGMQLFGKNYSELRDSDSGLLP--------------------------RWHMMDFFHA 535
            +++G+ LF   +    +   G LP                          + +  +    
Sbjct: 1348 SIMGVNLFAGKFGRCINQTEGDLPLNYTIVNNKSECESFNVTGELYWTKVKVNFDNVGAG 1407

Query: 536  FLIIFRILCGE-WIETMWDCMEVSG--------QSLCLLVFLLVMVI-GNLVVLNLFLAL 585
            +L + ++   + W++ M+  ++  G         +L + ++ +V +I G+   LNLF+ +
Sbjct: 1408 YLALLQVATFKGWMDIMYAAVDSRGYEEQPQWEDNLYMYIYFVVFIIFGSFFTLNLFIGV 1467

Query: 586  LLSSFSADNLTAPDEDREMNNLQLALARIQRGLRFVKRTTWDFCCGLLRQRPQKP 640
            ++ +F+        +D  M   Q              +  ++    L  ++PQKP
Sbjct: 1468 IIDNFNQQKKKLGGQDIFMTEEQ--------------KKYYNAMKKLGSKKPQKP 1508


>gi296228386
          Length = 2015

 Score = 1316 bits (3406), Expect = 0.0,   Method: Compositional matrix adjust.
 Identities = 663/700 (94%), Positives = 678/700 (96%)

Query: 1    TSFDSFAWAFLALFRLMTQDCWERLYQQTLRSAGKIYMIFFMLVIFLGSFYLVNLILAVV 60
            TSFDSFAWAFLALFRLMTQDCWERLYQQTLRSAGKIYMIFFMLVIFLGSFYLVNLILAVV
Sbjct: 353  TSFDSFAWAFLALFRLMTQDCWERLYQQTLRSAGKIYMIFFMLVIFLGSFYLVNLILAVV 412

Query: 61   AMAYEEQNQATIAETEEKEKRFQEAMEMLKKEHEALTIRGVDTVSRSSLEMSPLAPVNSH 120
            AMAYEEQNQATIAETEEKEKRFQEAMEMLKKEHEALTIRGVDTVSRSSLEMSPLAPV  H
Sbjct: 413  AMAYEEQNQATIAETEEKEKRFQEAMEMLKKEHEALTIRGVDTVSRSSLEMSPLAPVTIH 472

Query: 121  ERRSKRRKRMSSGTEECGEDRLPKSDSEDGPRAMNHLSLTRGLSRTSMKPRSSRGSIFTF 180
            ERRSKRRKRMSSGTEECGEDRLPKSDSEDGPRA+N LSLT GLSRTSMKPRSSRGSIFTF
Sbjct: 473  ERRSKRRKRMSSGTEECGEDRLPKSDSEDGPRAVNRLSLTHGLSRTSMKPRSSRGSIFTF 532

Query: 181  RRRDLGSEADFADDENSTAGESESHHTSLLVPWPLRRTSAQGQPSPGTSAPGHALHGKKN 240
            RRRDLGSE DFADDENSTAGESESHHTSLLVPWPLRRT AQGQP+ GT+APGHAL+GKKN
Sbjct: 533  RRRDLGSETDFADDENSTAGESESHHTSLLVPWPLRRTGAQGQPNIGTAAPGHALNGKKN 592

Query: 241  STVDCNGVVSLLGAGDPEATSPGSHLLRPVMLEHPPDTTTPSEEPGGPQMLTSQAPCVDG 300
            STVDCNGVVSL+GAGDPEATSPGSHLLRPVMLEHP DTTTPSEEPGGP+MLT QAPCVDG
Sbjct: 593  STVDCNGVVSLVGAGDPEATSPGSHLLRPVMLEHPLDTTTPSEEPGGPRMLTPQAPCVDG 652

Query: 301  FEEPGARQRALSAVSVLTSALEELEESRHKCPPCWNRLAQRYLIWECCPLWMSIKQGVKL 360
            FEEP ARQRALSAVSVLTSALEELEES+ KCPPCWNR AQR+LIWECCPLW+S+KQGVK 
Sbjct: 653  FEEPEARQRALSAVSVLTSALEELEESQRKCPPCWNRFAQRFLIWECCPLWISVKQGVKF 712

Query: 361  VVMDPFTDLTITMCIVLNTLFMALEHYNMTSEFEEMLQVGNLVFTGIFTAEMTFKIIALD 420
            VV DPF DLTITMCIVLNTLFMALEHYNMTSEFE+MLQVGNLVFTGIFTAEMTFKIIALD
Sbjct: 713  VVTDPFADLTITMCIVLNTLFMALEHYNMTSEFEDMLQVGNLVFTGIFTAEMTFKIIALD 772

Query: 421  PYYYFQQGWNIFDSIIVILSLMELGLSRMSNLSVLRSFRLLRVFKLAKSWPTLNTLIKII 480
            PYYYFQQGWNIFDSIIV+LSLMELGLSRMSNLSVLRSFRLLRVFKLAKSWPTLNTLIKII
Sbjct: 773  PYYYFQQGWNIFDSIIVVLSLMELGLSRMSNLSVLRSFRLLRVFKLAKSWPTLNTLIKII 832

Query: 481  GNSVGALGNLTLVLAIIVFIFAVVGMQLFGKNYSELRDSDSGLLPRWHMMDFFHAFLIIF 540
            GNSVGALGNLTLVLAIIVFIFAVVGMQLFGKNYSELR SDSGLLPRWHMMDFFHAFLIIF
Sbjct: 833  GNSVGALGNLTLVLAIIVFIFAVVGMQLFGKNYSELRHSDSGLLPRWHMMDFFHAFLIIF 892

Query: 541  RILCGEWIETMWDCMEVSGQSLCLLVFLLVMVIGNLVVLNLFLALLLSSFSADNLTAPDE 600
            RILCGEWIETMWDCMEVSGQSLCLLVFLLVMVIGNLVVLNLFLALLLSSFSADNLTAPDE
Sbjct: 893  RILCGEWIETMWDCMEVSGQSLCLLVFLLVMVIGNLVVLNLFLALLLSSFSADNLTAPDE 952

Query: 601  DREMNNLQLALARIQRGLRFVKRTTWDFCCGLLRQRPQKPAALAAQGQLPSCIATPYSPP 660
            DRE+NNLQLALARIQRGLRF+K TTWDFCCGLLRQRPQKPAALAA GQLPSCIATP+SPP
Sbjct: 953  DRELNNLQLALARIQRGLRFIKWTTWDFCCGLLRQRPQKPAALAAPGQLPSCIATPHSPP 1012

Query: 661  PPETEKVPPTRKETRFEEGEQPGQGTPGDPEPVCVPIAVA 700
            PPETEK PP RKETRFEEGEQ GQGTPGDPE VCVPIAVA
Sbjct: 1013 PPETEKAPPARKETRFEEGEQLGQGTPGDPETVCVPIAVA 1052


 Score = 97.8 bits (242), Expect = 1e-17,   Method: Compositional matrix adjust.
 Identities = 72/260 (27%), Positives = 131/260 (50%), Gaps = 34/260 (13%)

Query: 361  VVMDPFTDLTITMCIVLNTLFMALEHYNMTSEFEEMLQVGNLVFTGIFTAEMTFKIIALD 420
            VV     D+TI   I LN + M +E  + + E   +L   NL+F  IFT E  FK+ AL 
Sbjct: 1523 VVTKQAFDVTIMFLICLNMVTMMVETDDQSPEKVNILTKINLLFVAIFTGECIFKMAALR 1582

Query: 421  PYYYFQQGWNIFDSIIVILSLMELGLSRMSN--------LSVLRSFRLLRVFKLAKSWPT 472
             +YYF   WNIFD ++VILS++   LS +            V+R  R+ R+ +L +    
Sbjct: 1583 -HYYFTNSWNIFDFVVVILSIVGTVLSDIIQKYFFSPTLFRVIRLARIGRILRLIRGAKG 1641

Query: 473  LNTLIKIIGNSVGALGNLTLVLAIIVFIFAVVGMQLFGKNYSELRDSDSGLLPRWHMMDF 532
            + TL+  +  S+ AL N+ L+L +++FI+++ GM     N++ ++  ++G+   ++   F
Sbjct: 1642 IRTLLFALMMSLPALFNIGLLLFLVMFIYSIFGM----ANFAYVK-WEAGIDDMFNFQTF 1696

Query: 533  FHAFLIIFRILCGEWIETMWDCMEVSGQSLC--------------------LLVFLLVMV 572
             ++ L +F+I      + +   +  +G   C                    +L F   ++
Sbjct: 1697 ANSMLCLFQITTSAGWDGLLSPILNTGPPYCDPNLPNSNGSRGDCGSPAVGILFFTTYII 1756

Query: 573  IGNLVVLNLFLALLLSSFSA 592
            I  L+V+N+++A++L +FS 
Sbjct: 1757 ISFLIVVNMYIAIILENFSV 1776


 Score = 69.3 bits (168), Expect = 6e-09,   Method: Compositional matrix adjust.
 Identities = 64/334 (19%), Positives = 138/334 (41%), Gaps = 57/334 (17%)

Query: 350  LWMSIKQGVKLVVMDPFTDLTITMCIVLNTLFMALEHYNMTSE--FEEMLQVGNLVFTGI 407
            +W  +++    +V   + +  I   I+L++  +A E   +      + +L+  + +FT +
Sbjct: 1189 VWWQLRKTCYRIVEHSWFETFIIFMILLSSGALAFEDIYLEERKTIKVLLEYADKMFTYV 1248

Query: 408  FTAEMTFKIIALDPYYYFQQGWNIFDSIIVILSLME-----LGLSRMSNLSVLRSFRLLR 462
            F  EM  K +A     YF   W   D +IV +SL+      LG + M  +  LR+ R LR
Sbjct: 1249 FVLEMLLKWVAYGFKKYFTNAWCWLDFLIVDVSLVSLVANTLGFAEMGPIKSLRTLRALR 1308

Query: 463  VFKLAKSWPTLNTLIKIIGNSVGALGNLTLVLAIIVFIFAVVGMQLFGKNYSELRDSDSG 522
              +    +  +  ++  +  ++ ++ N+ LV  I   IF+++G+ LF   +    +   G
Sbjct: 1309 PLRALSRFEGMRVVVNALVGAIPSIMNVLLVCLIFWLIFSIMGVNLFAGKFGRCINQTEG 1368

Query: 523  LLP--------------------------RWHMMDFFHAFLIIFRILCGE-WIETMWDCM 555
             LP                          + +  +    +L + ++   + W++ M+  +
Sbjct: 1369 DLPLNYTIVNNKSQCESLNMTGELYWTKVKVNFDNVGAGYLALLQVATFKGWMDIMYAAV 1428

Query: 556  EVSG--------QSLCLLVFLLVMVI-GNLVVLNLFLALLLSSFSADNLTAPDEDREMNN 606
            +  G         +L + ++ +V +I G+   LNLF+ +++ +F+        +D  M  
Sbjct: 1429 DSRGYEEQPQWEYNLYMYIYFVVFIIFGSFFTLNLFIGVIIDNFNQQKKKLGGQDIFMTE 1488

Query: 607  LQLALARIQRGLRFVKRTTWDFCCGLLRQRPQKP 640
             Q              +  ++    L  ++PQKP
Sbjct: 1489 EQ--------------KKYYNAMKKLGSKKPQKP 1508


 Score = 67.4 bits (163), Expect = 2e-08,   Method: Compositional matrix adjust.
 Identities = 77/338 (22%), Positives = 136/338 (40%), Gaps = 85/338 (25%)

Query: 355 KQGVKLVVMDPFTDLTITMCIVL-NTLFMALEHYNMTSEFEEMLQVGNLVFTGIFTAEMT 413
           +  VK++V   F+ L   MC +L N +FMA       +++ E        FT I+T E  
Sbjct: 122 RAAVKILVHSLFSMLI--MCTILTNCVFMAQHDPPPWTKYVEY------TFTAIYTFESL 173

Query: 414 FKIIA----LDPYYYFQQGWNIFD-SIIVILSLMELGLSRMSNLSVLRSFRLLRVFKLAK 468
            KI+A    L  + + +  WN  D S+IV+    E     + N+S LR+FR+LR  K   
Sbjct: 174 VKILARGFCLHAFTFLRDPWNWLDFSVIVMAYTTEF--VDLGNVSALRTFRVLRALKTIS 231

Query: 469 SWPTLNTLIKIIGNSVGALGNLTLVLAIIVFIFAVVGMQLFG--------KNYSEL---- 516
               L T++  +  SV  L ++ ++    + +FA++G+QLF         +N++ L    
Sbjct: 232 VISGLKTIVGALIQSVKKLADVMVLTVFCLSVFALIGLQLFMGNLRHKCVRNFTALNGTN 291

Query: 517 ------------------------------------RDSDSGLLPRW-----------HM 529
                                                 SD+G  P             H 
Sbjct: 292 GSVEADGSVWESLDLYLSDPENYLLKNGTSDVLLCGNSSDAGTCPEGYRCLKAGENPDHG 351

Query: 530 MDFFHAF----LIIFRILCGEWIETMWDCMEVSGQSLCLLVFLLVMVIGNLVVLNLFLAL 585
              F +F    L +FR++  +  E ++     S   + ++ F+LV+ +G+  ++NL LA+
Sbjct: 352 YTSFDSFAWAFLALFRLMTQDCWERLYQQTLRSAGKIYMIFFMLVIFLGSFYLVNLILAV 411

Query: 586 LLSSFSADNLTAPDEDREMNNLQLALARIQRGLRFVKR 623
           +  ++   N     E  E         R Q  +  +K+
Sbjct: 412 VAMAYEEQNQATIAETEEKEK------RFQEAMEMLKK 443


>gi148677260
          Length = 2019

 Score = 1284 bits (3322), Expect = 0.0,   Method: Compositional matrix adjust.
 Identities = 650/702 (92%), Positives = 666/702 (94%), Gaps = 2/702 (0%)

Query: 1    TSFDSFAWAFLALFRLMTQDCWERLYQQTLRSAGKIYMIFFMLVIFLGSFYLVNLILAVV 60
            TSFDSFAWAFLALFRLMTQDCWERLYQQTLRSAGKIYMIFFMLVIFLGSFYLVNLILAVV
Sbjct: 353  TSFDSFAWAFLALFRLMTQDCWERLYQQTLRSAGKIYMIFFMLVIFLGSFYLVNLILAVV 412

Query: 61   AMAYEEQNQATIAETEEKEKRFQEAMEMLKKEHEALTIRGVDTVSRSSLEMSPLAPVNSH 120
            AMAYEEQNQATIAETEEKEKRFQEAMEMLKKEHEALTIRGVDTVSRSSLEMSPLAPV +H
Sbjct: 413  AMAYEEQNQATIAETEEKEKRFQEAMEMLKKEHEALTIRGVDTVSRSSLEMSPLAPVTNH 472

Query: 121  ERRSKRRKRMSSGTEECGEDRLPKSDSEDGPRAMNHLSLTRGLSRTSMKPRSSRGSIFTF 180
            ERRSKRRKR+SSGTE+ G+DRLPKSDSEDGPRA+N LSLT GLSRTSM+PRSSRGSIFTF
Sbjct: 473  ERRSKRRKRLSSGTEDGGDDRLPKSDSEDGPRALNQLSLTHGLSRTSMRPRSSRGSIFTF 532

Query: 181  RRRDLGSEADFADDENSTAGESESHHTSLLVPWPLRRTSAQGQPSPGTSAPGHALHGKKN 240
            RRRD GSEADFADDENSTAGESESH TSLLVPWPLRR S QGQP  GTSAPGH L+GK+N
Sbjct: 533  RRRDQGSEADFADDENSTAGESESHRTSLLVPWPLRRPSTQGQPGFGTSAPGHVLNGKRN 592

Query: 241  STVDCNGVVSLLGAGDPEATSPGSHLLRPVMLEHPPDTTTPSEEPGGPQMLTSQAPCVDG 300
            STVDCNGVVSLLGAGD EATSPGSHLLRP++L+ PPDTTTPSEEPGGPQMLT QAPC DG
Sbjct: 593  STVDCNGVVSLLGAGDAEATSPGSHLLRPIVLDRPPDTTTPSEEPGGPQMLTPQAPCADG 652

Query: 301  FEEPGARQRALSAVSVLTSALEELEESRHKCPPCWNRLAQRYLIWECCPLWMSIKQGVKL 360
            FEEPGARQRALSAVSVLTSALEELEES  KCPPCWNR AQ YLIWECCPLWMSIKQ VK 
Sbjct: 653  FEEPGARQRALSAVSVLTSALEELEESHRKCPPCWNRFAQHYLIWECCPLWMSIKQKVKF 712

Query: 361  VVMDPFTDLTITMCIVLNTLFMALEHYNMTSEFEEMLQVGNLVFTGIFTAEMTFKIIALD 420
            VVMDPF DLTITMCIVLNTLFMALEHYNMT+EFEEMLQVGNLVFTGIFTAEMTFKIIALD
Sbjct: 713  VVMDPFADLTITMCIVLNTLFMALEHYNMTAEFEEMLQVGNLVFTGIFTAEMTFKIIALD 772

Query: 421  PYYYFQQGWNIFDSIIVILSLMELGLSRMSNLSVLRSFRLLRVFKLAKSWPTLNTLIKII 480
            PYYYFQQGWNIFDSIIVILSLMELGLSRM NLSVLRSFRLLRVFKLAKSWPTLNTLIKII
Sbjct: 773  PYYYFQQGWNIFDSIIVILSLMELGLSRMGNLSVLRSFRLLRVFKLAKSWPTLNTLIKII 832

Query: 481  GNSVGALGNLTLVLAIIVFIFAVVGMQLFGKNYSELRD--SDSGLLPRWHMMDFFHAFLI 538
            GNSVGALGNLTLVLAIIVFIFAVVGMQLFGKNYSELR   SDSGLLPRWHMMDFFHAFLI
Sbjct: 833  GNSVGALGNLTLVLAIIVFIFAVVGMQLFGKNYSELRHRISDSGLLPRWHMMDFFHAFLI 892

Query: 539  IFRILCGEWIETMWDCMEVSGQSLCLLVFLLVMVIGNLVVLNLFLALLLSSFSADNLTAP 598
            IFRILCGEWIETMWDCMEVSGQSLCLLVFLLVMVIGNLVVLNLFLALLLSSFSADNLTAP
Sbjct: 893  IFRILCGEWIETMWDCMEVSGQSLCLLVFLLVMVIGNLVVLNLFLALLLSSFSADNLTAP 952

Query: 599  DEDREMNNLQLALARIQRGLRFVKRTTWDFCCGLLRQRPQKPAALAAQGQLPSCIATPYS 658
            DED EMNNLQLALARIQRGLRFVKRTTWDFCCGLLR+RP+KPAALA   QLPSCIATP S
Sbjct: 953  DEDGEMNNLQLALARIQRGLRFVKRTTWDFCCGLLRRRPKKPAALATHSQLPSCIATPRS 1012

Query: 659  PPPPETEKVPPTRKETRFEEGEQPGQGTPGDPEPVCVPIAVA 700
            PPPPE EK PP RKETRFEE ++PGQGTPGD EPVCVPIAVA
Sbjct: 1013 PPPPEVEKAPPARKETRFEEDKRPGQGTPGDTEPVCVPIAVA 1054


 Score = 94.7 bits (234), Expect = 1e-16,   Method: Compositional matrix adjust.
 Identities = 69/253 (27%), Positives = 129/253 (50%), Gaps = 34/253 (13%)

Query: 368  DLTITMCIVLNTLFMALEHYNMTSEFEEMLQVGNLVFTGIFTAEMTFKIIALDPYYYFQQ 427
            D+TI   I LN + M +E  + + E   +L   NL+F  IFT E   K+ AL  +YYF  
Sbjct: 1533 DVTIMFLICLNMVTMMVETDDQSPEKVNILAKINLLFVAIFTGECIVKMAALR-HYYFTN 1591

Query: 428  GWNIFDSIIVILSLMELGLSRM--------SNLSVLRSFRLLRVFKLAKSWPTLNTLIKI 479
             WNIFD ++VILS++   LS +        +   V+R  R+ R+ +L +    + TL+  
Sbjct: 1592 SWNIFDFVVVILSIVGTVLSDIIQKYFFSPTLFRVIRLARIGRILRLIRGAKGIRTLLFA 1651

Query: 480  IGNSVGALGNLTLVLAIIVFIFAVVGMQLFGKNYSELRDSDSGLLPRWHMMDFFHAFLII 539
            +  S+ AL N+ L+L +++FI+++ GM     N++ ++  ++G+   ++   F ++ L +
Sbjct: 1652 LMMSLPALFNIGLLLFLVMFIYSIFGM----ANFAYVK-WEAGIDDMFNFQTFANSMLCL 1706

Query: 540  FRILCGEWIETMWDCMEVSGQSLC--------------------LLVFLLVMVIGNLVVL 579
            F+I      + +   +  +G   C                    +L F   ++I  L+V+
Sbjct: 1707 FQITTSAGWDGLLSPILNTGPPYCDPNLPNSNGSRGNCGSPAVGILFFTTYIIISFLIVV 1766

Query: 580  NLFLALLLSSFSA 592
            N+++A++L +FS 
Sbjct: 1767 NMYIAIILENFSV 1779


 Score = 72.4 bits (176), Expect = 7e-10,   Method: Compositional matrix adjust.
 Identities = 78/338 (23%), Positives = 137/338 (40%), Gaps = 85/338 (25%)

Query: 355 KQGVKLVVMDPFTDLTITMCIVL-NTLFMALEHYNMTSEFEEMLQVGNLVFTGIFTAEMT 413
           +  VK++V   F+ L   MC +L N +FMA       +++ E        FT I+T E  
Sbjct: 122 RAAVKILVHSLFSMLI--MCTILTNCVFMAQHDPPPWTKYVEY------TFTAIYTFESL 173

Query: 414 FKIIA----LDPYYYFQQGWNIFD-SIIVILSLMELGLSRMSNLSVLRSFRLLRVFKLAK 468
            KI+A    L  + + +  WN  D S+IV+    E     + N+S LR+FR+LR  K   
Sbjct: 174 VKILARGFCLHAFTFLRDPWNWLDFSVIVMAYTTEF--VDLGNVSALRTFRVLRALKTIS 231

Query: 469 SWPTLNTLIKIIGNSVGALGNLTLVLAIIVFIFAVVGMQLFG--------KNYSEL---- 516
               L T++  +  SV  L ++ ++    + +FA++G+QLF         +N++EL    
Sbjct: 232 VISGLKTIVGALIQSVKKLADVMVLTVFCLSVFALIGLQLFMGNLRHKCVRNFTELNGTN 291

Query: 517 ------------------------------------RDSDSGLLPRWH------------ 528
                                                 SD+G  P  +            
Sbjct: 292 GSVEADGIVWNSLDVYLNDPANYLLKNGTTDVLLCGNSSDAGTCPEGYRCLKAGENPDHG 351

Query: 529 ---MMDFFHAFLIIFRILCGEWIETMWDCMEVSGQSLCLLVFLLVMVIGNLVVLNLFLAL 585
                 F  AFL +FR++  +  E ++     S   + ++ F+LV+ +G+  ++NL LA+
Sbjct: 352 YTSFDSFAWAFLALFRLMTQDCWERLYQQTLRSAGKIYMIFFMLVIFLGSFYLVNLILAV 411

Query: 586 LLSSFSADNLTAPDEDREMNNLQLALARIQRGLRFVKR 623
           +  ++   N     E  E         R Q  +  +K+
Sbjct: 412 VAMAYEEQNQATIAETEEKEK------RFQEAMEMLKK 443


 Score = 69.7 bits (169), Expect = 4e-09,   Method: Compositional matrix adjust.
 Identities = 68/355 (19%), Positives = 143/355 (40%), Gaps = 62/355 (17%)

Query: 329  HKCPPCWNRLAQRYLIWECCPLWMSIKQGVKLVVMDPFTDLTITMCIVLNTLFMALEHYN 388
             +CP C     Q         +W  +++    +V   + +  I   I+L++  +A E   
Sbjct: 1176 RRCPCCMVDTTQ-----APGKVWWRLRKTCYRIVEHSWFETFIIFMILLSSGALAFEDIY 1230

Query: 389  MTSE--FEEMLQVGNLVFTGIFTAEMTFKIIALDPYYYFQQGWNIFDSIIVILSLME--- 443
            +      + +L+  + +FT +F  EM  K +A     YF   W   D +IV +SL+    
Sbjct: 1231 LEERKTIKVLLEYADKMFTYVFVLEMLLKWVAYGFKKYFTNAWCWLDFLIVDVSLVSLVA 1290

Query: 444  --LGLSRMSNLSVLRSFRLLRVFKLAKSWPTLNTLIKIIGNSVGALGNLTLVLAIIVFIF 501
              LG + M  +  LR+ R LR  +    +  +  ++  +  ++ ++ N+ LV  I   IF
Sbjct: 1291 NTLGFAEMGPIKSLRTLRALRPLRALSRFEGMRVVVNALVGAIPSIMNVLLVCLIFWLIF 1350

Query: 502  AVVGMQLFGKNYSELRDSDSGLLP--------------------------RWHMMDFFHA 535
            +++G+ LF   +    +   G LP                          + +  +    
Sbjct: 1351 SIMGVNLFAGKFGRCINQTEGDLPLNYTIVNNKSECESFNVTGELYWTKVKVNFDNVGAG 1410

Query: 536  FLIIFRILCGE-WIETMWDCMEVSG--------QSLCLLVFLLVMVI-GNLVVLNLFLAL 585
            +L + ++   + W++ M+  ++  G         +L + ++ +V +I G+   LNLF+ +
Sbjct: 1411 YLALLQVATFKGWMDIMYAAVDSRGYEEQPQWEDNLYMYIYFVVFIIFGSFFTLNLFIGV 1470

Query: 586  LLSSFSADNLTAPDEDREMNNLQLALARIQRGLRFVKRTTWDFCCGLLRQRPQKP 640
            ++ +F+        +D  M   Q              +  ++    L  ++PQKP
Sbjct: 1471 IIDNFNQQKKKIRGQDIFMTEEQ--------------KKYYNAMKKLGSKKPQKP 1511


>gi6782382
          Length = 2019

 Score = 1281 bits (3314), Expect = 0.0,   Method: Compositional matrix adjust.
 Identities = 649/702 (92%), Positives = 665/702 (94%), Gaps = 2/702 (0%)

Query: 1    TSFDSFAWAFLALFRLMTQDCWERLYQQTLRSAGKIYMIFFMLVIFLGSFYLVNLILAVV 60
            TSFDSFAWAFLALFRLMTQDCWERLYQQTLRSAGKIYMIFFMLVIFLGSFYLVNLILAVV
Sbjct: 353  TSFDSFAWAFLALFRLMTQDCWERLYQQTLRSAGKIYMIFFMLVIFLGSFYLVNLILAVV 412

Query: 61   AMAYEEQNQATIAETEEKEKRFQEAMEMLKKEHEALTIRGVDTVSRSSLEMSPLAPVNSH 120
            AMAYEEQNQATIAETEEKEKRFQEAMEMLKKEHEALTIRGVDTVSRSSLEMSPLAPV +H
Sbjct: 413  AMAYEEQNQATIAETEEKEKRFQEAMEMLKKEHEALTIRGVDTVSRSSLEMSPLAPVTNH 472

Query: 121  ERRSKRRKRMSSGTEECGEDRLPKSDSEDGPRAMNHLSLTRGLSRTSMKPRSSRGSIFTF 180
            ERRSKRRKR+SSGTE+ G+DRLPKSDSEDGPRA+N LSLT GLSRTSM+PRSSRGSIFTF
Sbjct: 473  ERRSKRRKRLSSGTEDGGDDRLPKSDSEDGPRALNQLSLTHGLSRTSMRPRSSRGSIFTF 532

Query: 181  RRRDLGSEADFADDENSTAGESESHHTSLLVPWPLRRTSAQGQPSPGTSAPGHALHGKKN 240
            RRRD GSEADFADDENSTAGESESH TSLLVPWPLRR S QGQP  GTSAPGH L+GK+N
Sbjct: 533  RRRDQGSEADFADDENSTAGESESHRTSLLVPWPLRRPSTQGQPGFGTSAPGHVLNGKRN 592

Query: 241  STVDCNGVVSLLGAGDPEATSPGSHLLRPVMLEHPPDTTTPSEEPGGPQMLTSQAPCVDG 300
            STVDCNGVVSLLGAGD EATSPGSHLLRP++L+ PPDTTTPSEEPGGPQMLT QAPC DG
Sbjct: 593  STVDCNGVVSLLGAGDAEATSPGSHLLRPIVLDRPPDTTTPSEEPGGPQMLTPQAPCADG 652

Query: 301  FEEPGARQRALSAVSVLTSALEELEESRHKCPPCWNRLAQRYLIWECCPLWMSIKQGVKL 360
            FEEPGARQRALSAVSVLTSALEELEES  KCPPCWNR AQ YLIWECCPLWMSIKQ VK 
Sbjct: 653  FEEPGARQRALSAVSVLTSALEELEESHRKCPPCWNRFAQHYLIWECCPLWMSIKQKVKF 712

Query: 361  VVMDPFTDLTITMCIVLNTLFMALEHYNMTSEFEEMLQVGNLVFTGIFTAEMTFKIIALD 420
            VVMDPF DLTITMCIVLNTLFMALEHYNMT+EFEEMLQVGNLVFTGIFTAEMTFKIIALD
Sbjct: 713  VVMDPFADLTITMCIVLNTLFMALEHYNMTAEFEEMLQVGNLVFTGIFTAEMTFKIIALD 772

Query: 421  PYYYFQQGWNIFDSIIVILSLMELGLSRMSNLSVLRSFRLLRVFKLAKSWPTLNTLIKII 480
            PYYYFQQGWNIFDSIIVILSLMELGLSRM NLSVLRSFRLLRVFKLAKSWPTLNTLIKII
Sbjct: 773  PYYYFQQGWNIFDSIIVILSLMELGLSRMGNLSVLRSFRLLRVFKLAKSWPTLNTLIKII 832

Query: 481  GNSVGALGNLTLVLAIIVFIFAVVGMQLFGKNYSELRD--SDSGLLPRWHMMDFFHAFLI 538
            GNSVGALGNLTLVLAIIVFIFAVVGMQLFGKNYSELR   SDSGLLPRWHMMDFFHAFLI
Sbjct: 833  GNSVGALGNLTLVLAIIVFIFAVVGMQLFGKNYSELRHRISDSGLLPRWHMMDFFHAFLI 892

Query: 539  IFRILCGEWIETMWDCMEVSGQSLCLLVFLLVMVIGNLVVLNLFLALLLSSFSADNLTAP 598
            IFRILCGEWIETMWDCMEVSGQSLCLLVFLLVMVIGNLVVLNLFLALLLSSFSADNLTAP
Sbjct: 893  IFRILCGEWIETMWDCMEVSGQSLCLLVFLLVMVIGNLVVLNLFLALLLSSFSADNLTAP 952

Query: 599  DEDREMNNLQLALARIQRGLRFVKRTTWDFCCGLLRQRPQKPAALAAQGQLPSCIATPYS 658
            DED EMNNLQLALARIQRGLRFVKRTTWDFCCGLLR+RP+KPAALA   QLPSCI TP S
Sbjct: 953  DEDGEMNNLQLALARIQRGLRFVKRTTWDFCCGLLRRRPKKPAALATHSQLPSCITTPRS 1012

Query: 659  PPPPETEKVPPTRKETRFEEGEQPGQGTPGDPEPVCVPIAVA 700
            PPPPE EK PP RKETRFEE ++PGQGTPGD EPVCVPIAVA
Sbjct: 1013 PPPPEVEKAPPARKETRFEEDKRPGQGTPGDTEPVCVPIAVA 1054


 Score = 94.7 bits (234), Expect = 1e-16,   Method: Compositional matrix adjust.
 Identities = 69/253 (27%), Positives = 129/253 (50%), Gaps = 34/253 (13%)

Query: 368  DLTITMCIVLNTLFMALEHYNMTSEFEEMLQVGNLVFTGIFTAEMTFKIIALDPYYYFQQ 427
            D+TI   I LN + M +E  + + E   +L   NL+F  IFT E   K+ AL  +YYF  
Sbjct: 1533 DVTIMFLICLNMVTMMVETDDQSPEKVNILAKINLLFVAIFTGECIVKMAALR-HYYFTN 1591

Query: 428  GWNIFDSIIVILSLMELGLSRM--------SNLSVLRSFRLLRVFKLAKSWPTLNTLIKI 479
             WNIFD ++VILS++   LS +        +   V+R  R+ R+ +L +    + TL+  
Sbjct: 1592 SWNIFDFVVVILSIVGTVLSDIIQKYFFSPTLFRVIRLARIGRILRLIRGAKGIRTLLFA 1651

Query: 480  IGNSVGALGNLTLVLAIIVFIFAVVGMQLFGKNYSELRDSDSGLLPRWHMMDFFHAFLII 539
            +  S+ AL N+ L+L +++FI+++ GM     N++ ++  ++G+   ++   F ++ L +
Sbjct: 1652 LMMSLPALFNIGLLLFLVMFIYSIFGM----ANFAYVK-WEAGIDDMFNFQTFANSMLCL 1706

Query: 540  FRILCGEWIETMWDCMEVSGQSLC--------------------LLVFLLVMVIGNLVVL 579
            F+I      + +   +  +G   C                    +L F   ++I  L+V+
Sbjct: 1707 FQITTSAGWDGLLSPILNTGPPYCDPNLPNSNGSRGNCGSPAVGILFFTTYIIISFLIVV 1766

Query: 580  NLFLALLLSSFSA 592
            N+++A++L +FS 
Sbjct: 1767 NMYIAIILENFSV 1779


 Score = 72.0 bits (175), Expect = 8e-10,   Method: Compositional matrix adjust.
 Identities = 78/338 (23%), Positives = 137/338 (40%), Gaps = 85/338 (25%)

Query: 355 KQGVKLVVMDPFTDLTITMCIVL-NTLFMALEHYNMTSEFEEMLQVGNLVFTGIFTAEMT 413
           +  VK++V   F+ L   MC +L N +FMA       +++ E        FT I+T E  
Sbjct: 122 RAAVKILVHSLFSMLI--MCTILTNCVFMAQHDPPPWTKYVEY------TFTAIYTFESL 173

Query: 414 FKIIA----LDPYYYFQQGWNIFD-SIIVILSLMELGLSRMSNLSVLRSFRLLRVFKLAK 468
            KI+A    L  + + +  WN  D S+IV+    E     + N+S LR+FR+LR  K   
Sbjct: 174 VKILARGFCLHAFTFLRDPWNWLDFSVIVMAYTTEF--VDLGNVSALRTFRVLRALKTIS 231

Query: 469 SWPTLNTLIKIIGNSVGALGNLTLVLAIIVFIFAVVGMQLFG--------KNYSEL---- 516
               L T++  +  SV  L ++ ++    + +FA++G+QLF         +N++EL    
Sbjct: 232 VISGLKTIVGALIQSVKKLADVMVLTVFCLSVFALIGLQLFMGNLRHKCVRNFTELNGTN 291

Query: 517 ------------------------------------RDSDSGLLPRWH------------ 528
                                                 SD+G  P  +            
Sbjct: 292 GSVEADGIVWNSLDVYLNDPANYLLKNGTTDVLLCGNSSDAGTCPEGYRCLKAGENPDHG 351

Query: 529 ---MMDFFHAFLIIFRILCGEWIETMWDCMEVSGQSLCLLVFLLVMVIGNLVVLNLFLAL 585
                 F  AFL +FR++  +  E ++     S   + ++ F+LV+ +G+  ++NL LA+
Sbjct: 352 YTSFDSFAWAFLALFRLMTQDCWERLYQQTLRSAGKIYMIFFMLVIFLGSFYLVNLILAV 411

Query: 586 LLSSFSADNLTAPDEDREMNNLQLALARIQRGLRFVKR 623
           +  ++   N     E  E         R Q  +  +K+
Sbjct: 412 VAMAYEEQNQATIAETEEKEK------RFQEAMEMLKK 443


 Score = 69.3 bits (168), Expect = 5e-09,   Method: Compositional matrix adjust.
 Identities = 68/355 (19%), Positives = 143/355 (40%), Gaps = 62/355 (17%)

Query: 329  HKCPPCWNRLAQRYLIWECCPLWMSIKQGVKLVVMDPFTDLTITMCIVLNTLFMALEHYN 388
             +CP C     Q         +W  +++    +V   + +  I   I+L++  +A E   
Sbjct: 1176 RRCPCCMVDTTQ-----APGKVWWRLRKTCYRIVEHSWFETFIIFMILLSSGALAFEDIY 1230

Query: 389  MTSE--FEEMLQVGNLVFTGIFTAEMTFKIIALDPYYYFQQGWNIFDSIIVILSLME--- 443
            +      + +L+  + +FT +F  EM  K +A     YF   W   D +IV +SL+    
Sbjct: 1231 LEERKTIKVLLEYADKMFTYVFVLEMLLKWVAYGFKKYFTNAWCWLDFLIVDVSLVSLVA 1290

Query: 444  --LGLSRMSNLSVLRSFRLLRVFKLAKSWPTLNTLIKIIGNSVGALGNLTLVLAIIVFIF 501
              LG + M  +  LR+ R LR  +    +  +  ++  +  ++ ++ N+ LV  I   IF
Sbjct: 1291 NTLGFAEMGPIKSLRTLRALRPLRALSRFEGMRVVVNALVGAIPSIMNVLLVCLIFWLIF 1350

Query: 502  AVVGMQLFGKNYSELRDSDSGLLP--------------------------RWHMMDFFHA 535
            +++G+ LF   +    +   G LP                          + +  +    
Sbjct: 1351 SIMGVNLFAGKFGRCINQTEGDLPLNYTIVNNKSECESFNVTGELYWTKVKVNFDNVGAG 1410

Query: 536  FLIIFRILCGE-WIETMWDCMEVSG--------QSLCLLVFLLVMVI-GNLVVLNLFLAL 585
            +L + ++   + W++ M+  ++  G         +L + ++ +V +I G+   LNLF+ +
Sbjct: 1411 YLALLQVATFKGWMDIMYAAVDSRGYEEQPQWEDNLYMYIYFVVFIIFGSFFTLNLFIGV 1470

Query: 586  LLSSFSADNLTAPDEDREMNNLQLALARIQRGLRFVKRTTWDFCCGLLRQRPQKP 640
            ++ +F+        +D  M   Q              +  ++    L  ++PQKP
Sbjct: 1471 IIDNFNQQKKKLGGQDIFMTEEQ--------------KKYYNAMKKLGSKKPQKP 1511


>gi359718971
          Length = 2020

 Score = 1280 bits (3313), Expect = 0.0,   Method: Compositional matrix adjust.
 Identities = 649/702 (92%), Positives = 665/702 (94%), Gaps = 2/702 (0%)

Query: 1    TSFDSFAWAFLALFRLMTQDCWERLYQQTLRSAGKIYMIFFMLVIFLGSFYLVNLILAVV 60
            TSFDSFAWAFLALFRLMTQDCWERLYQQTLRSAGKIYMIFFMLVIFLGSFYLVNLILAVV
Sbjct: 353  TSFDSFAWAFLALFRLMTQDCWERLYQQTLRSAGKIYMIFFMLVIFLGSFYLVNLILAVV 412

Query: 61   AMAYEEQNQATIAETEEKEKRFQEAMEMLKKEHEALTIRGVDTVSRSSLEMSPLAPVNSH 120
            AMAYEEQNQATIAETEEKEKRFQEAMEMLKKEHEALTIRGVDTVSRSSLEMSPLAPV +H
Sbjct: 413  AMAYEEQNQATIAETEEKEKRFQEAMEMLKKEHEALTIRGVDTVSRSSLEMSPLAPVTNH 472

Query: 121  ERRSKRRKRMSSGTEECGEDRLPKSDSEDGPRAMNHLSLTRGLSRTSMKPRSSRGSIFTF 180
            ERRSKRRKR+SSGTE+ G+DRLPKSDSEDGPRA+N LSLT GLSRTSM+PRSSRGSIFTF
Sbjct: 473  ERRSKRRKRLSSGTEDGGDDRLPKSDSEDGPRALNQLSLTHGLSRTSMRPRSSRGSIFTF 532

Query: 181  RRRDLGSEADFADDENSTAGESESHHTSLLVPWPLRRTSAQGQPSPGTSAPGHALHGKKN 240
            RRRD GSEADFADDENSTAGESESH TSLLVPWPLRR S QGQP  GTSAPGH L+GK+N
Sbjct: 533  RRRDQGSEADFADDENSTAGESESHRTSLLVPWPLRRPSTQGQPGFGTSAPGHVLNGKRN 592

Query: 241  STVDCNGVVSLLGAGDPEATSPGSHLLRPVMLEHPPDTTTPSEEPGGPQMLTSQAPCVDG 300
            STVDCNGVVSLLGAGD EATSPGSHLLRP++L+ PPDTTTPSEEPGGPQMLT QAPC DG
Sbjct: 593  STVDCNGVVSLLGAGDAEATSPGSHLLRPIVLDRPPDTTTPSEEPGGPQMLTPQAPCADG 652

Query: 301  FEEPGARQRALSAVSVLTSALEELEESRHKCPPCWNRLAQRYLIWECCPLWMSIKQGVKL 360
            FEEPGARQRALSAVSVLTSALEELEES  KCPPCWNR AQ YLIWECCPLWMSIKQ VK 
Sbjct: 653  FEEPGARQRALSAVSVLTSALEELEESHRKCPPCWNRFAQHYLIWECCPLWMSIKQKVKF 712

Query: 361  VVMDPFTDLTITMCIVLNTLFMALEHYNMTSEFEEMLQVGNLVFTGIFTAEMTFKIIALD 420
            VVMDPF DLTITMCIVLNTLFMALEHYNMT+EFEEMLQVGNLVFTGIFTAEMTFKIIALD
Sbjct: 713  VVMDPFADLTITMCIVLNTLFMALEHYNMTAEFEEMLQVGNLVFTGIFTAEMTFKIIALD 772

Query: 421  PYYYFQQGWNIFDSIIVILSLMELGLSRMSNLSVLRSFRLLRVFKLAKSWPTLNTLIKII 480
            PYYYFQQGWNIFDSIIVILSLMELGLSRM NLSVLRSFRLLRVFKLAKSWPTLNTLIKII
Sbjct: 773  PYYYFQQGWNIFDSIIVILSLMELGLSRMGNLSVLRSFRLLRVFKLAKSWPTLNTLIKII 832

Query: 481  GNSVGALGNLTLVLAIIVFIFAVVGMQLFGKNYSELRD--SDSGLLPRWHMMDFFHAFLI 538
            GNSVGALGNLTLVLAIIVFIFAVVGMQLFGKNYSELR   SDSGLLPRWHMMDFFHAFLI
Sbjct: 833  GNSVGALGNLTLVLAIIVFIFAVVGMQLFGKNYSELRHRISDSGLLPRWHMMDFFHAFLI 892

Query: 539  IFRILCGEWIETMWDCMEVSGQSLCLLVFLLVMVIGNLVVLNLFLALLLSSFSADNLTAP 598
            IFRILCGEWIETMWDCMEVSGQSLCLLVFLLVMVIGNLVVLNLFLALLLSSFSADNLTAP
Sbjct: 893  IFRILCGEWIETMWDCMEVSGQSLCLLVFLLVMVIGNLVVLNLFLALLLSSFSADNLTAP 952

Query: 599  DEDREMNNLQLALARIQRGLRFVKRTTWDFCCGLLRQRPQKPAALAAQGQLPSCIATPYS 658
            DED EMNNLQLALARIQRGLRFVKRTTWDFCCGLLR+RP+KPAALA   QLPSCIA P S
Sbjct: 953  DEDGEMNNLQLALARIQRGLRFVKRTTWDFCCGLLRRRPKKPAALATHSQLPSCIAAPRS 1012

Query: 659  PPPPETEKVPPTRKETRFEEGEQPGQGTPGDPEPVCVPIAVA 700
            PPPPE EK PP RKETRFEE ++PGQGTPGD EPVCVPIAVA
Sbjct: 1013 PPPPEVEKAPPARKETRFEEDKRPGQGTPGDTEPVCVPIAVA 1054


 Score = 94.7 bits (234), Expect = 1e-16,   Method: Compositional matrix adjust.
 Identities = 69/253 (27%), Positives = 129/253 (50%), Gaps = 34/253 (13%)

Query: 368  DLTITMCIVLNTLFMALEHYNMTSEFEEMLQVGNLVFTGIFTAEMTFKIIALDPYYYFQQ 427
            D+TI   I LN + M +E  + + E   +L   NL+F  IFT E   K+ AL  +YYF  
Sbjct: 1534 DVTIMFLICLNMVTMMVETDDQSPEKVNILAKINLLFVAIFTGECIVKMAALR-HYYFTN 1592

Query: 428  GWNIFDSIIVILSLMELGLSRM--------SNLSVLRSFRLLRVFKLAKSWPTLNTLIKI 479
             WNIFD ++VILS++   LS +        +   V+R  R+ R+ +L +    + TL+  
Sbjct: 1593 SWNIFDFVVVILSIVGTVLSDIIQKYFFSPTLFRVIRLARIGRILRLIRGAKGIRTLLFA 1652

Query: 480  IGNSVGALGNLTLVLAIIVFIFAVVGMQLFGKNYSELRDSDSGLLPRWHMMDFFHAFLII 539
            +  S+ AL N+ L+L +++FI+++ GM     N++ ++  ++G+   ++   F ++ L +
Sbjct: 1653 LMMSLPALFNIGLLLFLVMFIYSIFGM----ANFAYVK-WEAGIDDMFNFQTFANSMLCL 1707

Query: 540  FRILCGEWIETMWDCMEVSGQSLC--------------------LLVFLLVMVIGNLVVL 579
            F+I      + +   +  +G   C                    +L F   ++I  L+V+
Sbjct: 1708 FQITTSAGWDGLLSPILNTGPPYCDPNLPNSNGSRGNCGSPAVGILFFTTYIIISFLIVV 1767

Query: 580  NLFLALLLSSFSA 592
            N+++A++L +FS 
Sbjct: 1768 NMYIAIILENFSV 1780


 Score = 72.0 bits (175), Expect = 8e-10,   Method: Compositional matrix adjust.
 Identities = 77/338 (22%), Positives = 137/338 (40%), Gaps = 85/338 (25%)

Query: 355 KQGVKLVVMDPFTDLTITMCIVL-NTLFMALEHYNMTSEFEEMLQVGNLVFTGIFTAEMT 413
           +  VK++V   F+   + MC +L N +FMA       +++ E        FT I+T E  
Sbjct: 122 RAAVKILVHSLFS--MLIMCTILTNCVFMAQHDPPPWTKYVEY------TFTAIYTFESL 173

Query: 414 FKIIA----LDPYYYFQQGWNIFD-SIIVILSLMELGLSRMSNLSVLRSFRLLRVFKLAK 468
            KI+A    L  + + +  WN  D S+IV+    E     + N+S LR+FR+LR  K   
Sbjct: 174 VKILARGFCLHAFTFLRDPWNWLDFSVIVMAYTTEF--VDLGNVSALRTFRVLRALKTIS 231

Query: 469 SWPTLNTLIKIIGNSVGALGNLTLVLAIIVFIFAVVGMQLFG--------KNYSEL---- 516
               L T++  +  SV  L ++ ++    + +FA++G+QLF         +N++EL    
Sbjct: 232 VISGLKTIVGALIQSVKKLADVMVLTVFCLSVFALIGLQLFMGNLRHKCVRNFTELNGTN 291

Query: 517 ------------------------------------RDSDSGLLPRWH------------ 528
                                                 SD+G  P  +            
Sbjct: 292 GSVEADGIVWNSLDVYLNDPANYLLKNGTTDVLLCGNSSDAGTCPEGYRCLKAGENPDHG 351

Query: 529 ---MMDFFHAFLIIFRILCGEWIETMWDCMEVSGQSLCLLVFLLVMVIGNLVVLNLFLAL 585
                 F  AFL +FR++  +  E ++     S   + ++ F+LV+ +G+  ++NL LA+
Sbjct: 352 YTSFDSFAWAFLALFRLMTQDCWERLYQQTLRSAGKIYMIFFMLVIFLGSFYLVNLILAV 411

Query: 586 LLSSFSADNLTAPDEDREMNNLQLALARIQRGLRFVKR 623
           +  ++   N     E  E         R Q  +  +K+
Sbjct: 412 VAMAYEEQNQATIAETEEKEK------RFQEAMEMLKK 443


 Score = 69.3 bits (168), Expect = 5e-09,   Method: Compositional matrix adjust.
 Identities = 68/355 (19%), Positives = 143/355 (40%), Gaps = 62/355 (17%)

Query: 329  HKCPPCWNRLAQRYLIWECCPLWMSIKQGVKLVVMDPFTDLTITMCIVLNTLFMALEHYN 388
             +CP C     Q         +W  +++    +V   + +  I   I+L++  +A E   
Sbjct: 1177 RRCPCCMVDTTQ-----APGKVWWRLRKTCYRIVEHSWFETFIIFMILLSSGALAFEDIY 1231

Query: 389  MTSE--FEEMLQVGNLVFTGIFTAEMTFKIIALDPYYYFQQGWNIFDSIIVILSLME--- 443
            +      + +L+  + +FT +F  EM  K +A     YF   W   D +IV +SL+    
Sbjct: 1232 LEERKTIKVLLEYADKMFTYVFVLEMLLKWVAYGFKKYFTNAWCWLDFLIVDVSLVSLVA 1291

Query: 444  --LGLSRMSNLSVLRSFRLLRVFKLAKSWPTLNTLIKIIGNSVGALGNLTLVLAIIVFIF 501
              LG + M  +  LR+ R LR  +    +  +  ++  +  ++ ++ N+ LV  I   IF
Sbjct: 1292 NTLGFAEMGPIKSLRTLRALRPLRALSRFEGMRVVVNALVGAIPSIMNVLLVCLIFWLIF 1351

Query: 502  AVVGMQLFGKNYSELRDSDSGLLP--------------------------RWHMMDFFHA 535
            +++G+ LF   +    +   G LP                          + +  +    
Sbjct: 1352 SIMGVNLFAGKFGRCINQTEGDLPLNYTIVNNKSECESFNVTGELYWTKVKVNFDNVGAG 1411

Query: 536  FLIIFRILCGE-WIETMWDCMEVSG--------QSLCLLVFLLVMVI-GNLVVLNLFLAL 585
            +L + ++   + W++ M+  ++  G         +L + ++ +V +I G+   LNLF+ +
Sbjct: 1412 YLALLQVATFKGWMDIMYAAVDSRGYEEQPQWEDNLYMYIYFVVFIIFGSFFTLNLFIGV 1471

Query: 586  LLSSFSADNLTAPDEDREMNNLQLALARIQRGLRFVKRTTWDFCCGLLRQRPQKP 640
            ++ +F+        +D  M   Q              +  ++    L  ++PQKP
Sbjct: 1472 IIDNFNQQKKKLGGQDIFMTEEQ--------------KKYYNAMKKLGSKKPQKP 1512


>gi341942012
          Length = 2019

 Score = 1280 bits (3313), Expect = 0.0,   Method: Compositional matrix adjust.
 Identities = 649/702 (92%), Positives = 665/702 (94%), Gaps = 2/702 (0%)

Query: 1    TSFDSFAWAFLALFRLMTQDCWERLYQQTLRSAGKIYMIFFMLVIFLGSFYLVNLILAVV 60
            TSFDSFAWAFLALFRLMTQDCWERLYQQTLRSAGKIYMIFFMLVIFLGSFYLVNLILAVV
Sbjct: 353  TSFDSFAWAFLALFRLMTQDCWERLYQQTLRSAGKIYMIFFMLVIFLGSFYLVNLILAVV 412

Query: 61   AMAYEEQNQATIAETEEKEKRFQEAMEMLKKEHEALTIRGVDTVSRSSLEMSPLAPVNSH 120
            AMAYEEQNQATIAETEEKEKRFQEAMEMLKKEHEALTIRGVDTVSRSSLEMSPLAPV +H
Sbjct: 413  AMAYEEQNQATIAETEEKEKRFQEAMEMLKKEHEALTIRGVDTVSRSSLEMSPLAPVTNH 472

Query: 121  ERRSKRRKRMSSGTEECGEDRLPKSDSEDGPRAMNHLSLTRGLSRTSMKPRSSRGSIFTF 180
            ERRSKRRKR+SSGTE+ G+DRLPKSDSEDGPRA+N LSLT GLSRTSM+PRSSRGSIFTF
Sbjct: 473  ERRSKRRKRLSSGTEDGGDDRLPKSDSEDGPRALNQLSLTHGLSRTSMRPRSSRGSIFTF 532

Query: 181  RRRDLGSEADFADDENSTAGESESHHTSLLVPWPLRRTSAQGQPSPGTSAPGHALHGKKN 240
            RRRD GSEADFADDENSTAGESESH TSLLVPWPLRR S QGQP  GTSAPGH L+GK+N
Sbjct: 533  RRRDQGSEADFADDENSTAGESESHRTSLLVPWPLRRPSTQGQPGFGTSAPGHVLNGKRN 592

Query: 241  STVDCNGVVSLLGAGDPEATSPGSHLLRPVMLEHPPDTTTPSEEPGGPQMLTSQAPCVDG 300
            STVDCNGVVSLLGAGD EATSPGSHLLRP++L+ PPDTTTPSEEPGGPQMLT QAPC DG
Sbjct: 593  STVDCNGVVSLLGAGDAEATSPGSHLLRPIVLDRPPDTTTPSEEPGGPQMLTPQAPCADG 652

Query: 301  FEEPGARQRALSAVSVLTSALEELEESRHKCPPCWNRLAQRYLIWECCPLWMSIKQGVKL 360
            FEEPGARQRALSAVSVLTSALEELEES  KCPPCWNR AQ YLIWECCPLWMSIKQ VK 
Sbjct: 653  FEEPGARQRALSAVSVLTSALEELEESHRKCPPCWNRFAQHYLIWECCPLWMSIKQKVKF 712

Query: 361  VVMDPFTDLTITMCIVLNTLFMALEHYNMTSEFEEMLQVGNLVFTGIFTAEMTFKIIALD 420
            VVMDPF DLTITMCIVLNTLFMALEHYNMT+EFEEMLQVGNLVFTGIFTAEMTFKIIALD
Sbjct: 713  VVMDPFADLTITMCIVLNTLFMALEHYNMTAEFEEMLQVGNLVFTGIFTAEMTFKIIALD 772

Query: 421  PYYYFQQGWNIFDSIIVILSLMELGLSRMSNLSVLRSFRLLRVFKLAKSWPTLNTLIKII 480
            PYYYFQQGWNIFDSIIVILSLMELGLSRM NLSVLRSFRLLRVFKLAKSWPTLNTLIKII
Sbjct: 773  PYYYFQQGWNIFDSIIVILSLMELGLSRMGNLSVLRSFRLLRVFKLAKSWPTLNTLIKII 832

Query: 481  GNSVGALGNLTLVLAIIVFIFAVVGMQLFGKNYSELRD--SDSGLLPRWHMMDFFHAFLI 538
            GNSVGALGNLTLVLAIIVFIFAVVGMQLFGKNYSELR   SDSGLLPRWHMMDFFHAFLI
Sbjct: 833  GNSVGALGNLTLVLAIIVFIFAVVGMQLFGKNYSELRHRISDSGLLPRWHMMDFFHAFLI 892

Query: 539  IFRILCGEWIETMWDCMEVSGQSLCLLVFLLVMVIGNLVVLNLFLALLLSSFSADNLTAP 598
            IFRILCGEWIETMWDCMEVSGQSLCLLVFLLVMVIGNLVVLNLFLALLLSSFSADNLTAP
Sbjct: 893  IFRILCGEWIETMWDCMEVSGQSLCLLVFLLVMVIGNLVVLNLFLALLLSSFSADNLTAP 952

Query: 599  DEDREMNNLQLALARIQRGLRFVKRTTWDFCCGLLRQRPQKPAALAAQGQLPSCIATPYS 658
            DED EMNNLQLALARIQRGLRFVKRTTWDFCCGLLR+RP+KPAALA   QLPSCIA P S
Sbjct: 953  DEDGEMNNLQLALARIQRGLRFVKRTTWDFCCGLLRRRPKKPAALATHSQLPSCIAAPRS 1012

Query: 659  PPPPETEKVPPTRKETRFEEGEQPGQGTPGDPEPVCVPIAVA 700
            PPPPE EK PP RKETRFEE ++PGQGTPGD EPVCVPIAVA
Sbjct: 1013 PPPPEVEKAPPARKETRFEEDKRPGQGTPGDTEPVCVPIAVA 1054


 Score = 94.7 bits (234), Expect = 1e-16,   Method: Compositional matrix adjust.
 Identities = 69/253 (27%), Positives = 129/253 (50%), Gaps = 34/253 (13%)

Query: 368  DLTITMCIVLNTLFMALEHYNMTSEFEEMLQVGNLVFTGIFTAEMTFKIIALDPYYYFQQ 427
            D+TI   I LN + M +E  + + E   +L   NL+F  IFT E   K+ AL  +YYF  
Sbjct: 1533 DVTIMFLICLNMVTMMVETDDQSPEKVNILAKINLLFVAIFTGECIVKMAALR-HYYFTN 1591

Query: 428  GWNIFDSIIVILSLMELGLSRM--------SNLSVLRSFRLLRVFKLAKSWPTLNTLIKI 479
             WNIFD ++VILS++   LS +        +   V+R  R+ R+ +L +    + TL+  
Sbjct: 1592 SWNIFDFVVVILSIVGTVLSDIIQKYFFSPTLFRVIRLARIGRILRLIRGAKGIRTLLFA 1651

Query: 480  IGNSVGALGNLTLVLAIIVFIFAVVGMQLFGKNYSELRDSDSGLLPRWHMMDFFHAFLII 539
            +  S+ AL N+ L+L +++FI+++ GM     N++ ++  ++G+   ++   F ++ L +
Sbjct: 1652 LMMSLPALFNIGLLLFLVMFIYSIFGM----ANFAYVK-WEAGIDDMFNFQTFANSMLCL 1706

Query: 540  FRILCGEWIETMWDCMEVSGQSLC--------------------LLVFLLVMVIGNLVVL 579
            F+I      + +   +  +G   C                    +L F   ++I  L+V+
Sbjct: 1707 FQITTSAGWDGLLSPILNTGPPYCDPNLPNSNGSRGNCGSPAVGILFFTTYIIISFLIVV 1766

Query: 580  NLFLALLLSSFSA 592
            N+++A++L +FS 
Sbjct: 1767 NMYIAIILENFSV 1779


 Score = 72.0 bits (175), Expect = 8e-10,   Method: Compositional matrix adjust.
 Identities = 77/338 (22%), Positives = 137/338 (40%), Gaps = 85/338 (25%)

Query: 355 KQGVKLVVMDPFTDLTITMCIVL-NTLFMALEHYNMTSEFEEMLQVGNLVFTGIFTAEMT 413
           +  VK++V   F+   + MC +L N +FMA       +++ E        FT I+T E  
Sbjct: 122 RAAVKILVHSLFS--MLIMCTILTNCVFMAQHDPPPWTKYVEY------TFTAIYTFESL 173

Query: 414 FKIIA----LDPYYYFQQGWNIFD-SIIVILSLMELGLSRMSNLSVLRSFRLLRVFKLAK 468
            KI+A    L  + + +  WN  D S+IV+    E     + N+S LR+FR+LR  K   
Sbjct: 174 VKILARGFCLHAFTFLRDPWNWLDFSVIVMAYTTEF--VDLGNVSALRTFRVLRALKTIS 231

Query: 469 SWPTLNTLIKIIGNSVGALGNLTLVLAIIVFIFAVVGMQLFG--------KNYSEL---- 516
               L T++  +  SV  L ++ ++    + +FA++G+QLF         +N++EL    
Sbjct: 232 VISGLKTIVGALIQSVKKLADVMVLTVFCLSVFALIGLQLFMGNLRHKCVRNFTELNGTN 291

Query: 517 ------------------------------------RDSDSGLLPRWH------------ 528
                                                 SD+G  P  +            
Sbjct: 292 GSVEADGIVWNSLDVYLNDPANYLLKNGTTDVLLCGNSSDAGTCPEGYRCLKAGENPDHG 351

Query: 529 ---MMDFFHAFLIIFRILCGEWIETMWDCMEVSGQSLCLLVFLLVMVIGNLVVLNLFLAL 585
                 F  AFL +FR++  +  E ++     S   + ++ F+LV+ +G+  ++NL LA+
Sbjct: 352 YTSFDSFAWAFLALFRLMTQDCWERLYQQTLRSAGKIYMIFFMLVIFLGSFYLVNLILAV 411

Query: 586 LLSSFSADNLTAPDEDREMNNLQLALARIQRGLRFVKR 623
           +  ++   N     E  E         R Q  +  +K+
Sbjct: 412 VAMAYEEQNQATIAETEEKEK------RFQEAMEMLKK 443


 Score = 69.3 bits (168), Expect = 5e-09,   Method: Compositional matrix adjust.
 Identities = 68/355 (19%), Positives = 143/355 (40%), Gaps = 62/355 (17%)

Query: 329  HKCPPCWNRLAQRYLIWECCPLWMSIKQGVKLVVMDPFTDLTITMCIVLNTLFMALEHYN 388
             +CP C     Q         +W  +++    +V   + +  I   I+L++  +A E   
Sbjct: 1176 RRCPCCMVDTTQ-----APGKVWWRLRKTCYRIVEHSWFETFIIFMILLSSGALAFEDIY 1230

Query: 389  MTSE--FEEMLQVGNLVFTGIFTAEMTFKIIALDPYYYFQQGWNIFDSIIVILSLME--- 443
            +      + +L+  + +FT +F  EM  K +A     YF   W   D +IV +SL+    
Sbjct: 1231 LEERKTIKVLLEYADKMFTYVFVLEMLLKWVAYGFKKYFTNAWCWLDFLIVDVSLVSLVA 1290

Query: 444  --LGLSRMSNLSVLRSFRLLRVFKLAKSWPTLNTLIKIIGNSVGALGNLTLVLAIIVFIF 501
              LG + M  +  LR+ R LR  +    +  +  ++  +  ++ ++ N+ LV  I   IF
Sbjct: 1291 NTLGFAEMGPIKSLRTLRALRPLRALSRFEGMRVVVNALVGAIPSIMNVLLVCLIFWLIF 1350

Query: 502  AVVGMQLFGKNYSELRDSDSGLLP--------------------------RWHMMDFFHA 535
            +++G+ LF   +    +   G LP                          + +  +    
Sbjct: 1351 SIMGVNLFAGKFGRCINQTEGDLPLNYTIVNNKSECESFNVTGELYWTKVKVNFDNVGAG 1410

Query: 536  FLIIFRILCGE-WIETMWDCMEVSG--------QSLCLLVFLLVMVI-GNLVVLNLFLAL 585
            +L + ++   + W++ M+  ++  G         +L + ++ +V +I G+   LNLF+ +
Sbjct: 1411 YLALLQVATFKGWMDIMYAAVDSRGYEEQPQWEDNLYMYIYFVVFIIFGSFFTLNLFIGV 1470

Query: 586  LLSSFSADNLTAPDEDREMNNLQLALARIQRGLRFVKRTTWDFCCGLLRQRPQKP 640
            ++ +F+        +D  M   Q              +  ++    L  ++PQKP
Sbjct: 1471 IIDNFNQQKKKLGGQDIFMTEEQ--------------KKYYNAMKKLGSKKPQKP 1511


>gi84875498
          Length = 2020

 Score = 1280 bits (3313), Expect = 0.0,   Method: Compositional matrix adjust.
 Identities = 649/702 (92%), Positives = 665/702 (94%), Gaps = 2/702 (0%)

Query: 1    TSFDSFAWAFLALFRLMTQDCWERLYQQTLRSAGKIYMIFFMLVIFLGSFYLVNLILAVV 60
            TSFDSFAWAFLALFRLMTQDCWERLYQQTLRSAGKIYMIFFMLVIFLGSFYLVNLILAVV
Sbjct: 353  TSFDSFAWAFLALFRLMTQDCWERLYQQTLRSAGKIYMIFFMLVIFLGSFYLVNLILAVV 412

Query: 61   AMAYEEQNQATIAETEEKEKRFQEAMEMLKKEHEALTIRGVDTVSRSSLEMSPLAPVNSH 120
            AMAYEEQNQATIAETEEKEKRFQEAMEMLKKEHEALTIRGVDTVSRSSLEMSPLAPV +H
Sbjct: 413  AMAYEEQNQATIAETEEKEKRFQEAMEMLKKEHEALTIRGVDTVSRSSLEMSPLAPVTNH 472

Query: 121  ERRSKRRKRMSSGTEECGEDRLPKSDSEDGPRAMNHLSLTRGLSRTSMKPRSSRGSIFTF 180
            ERRSKRRKR+SSGTE+ G+DRLPKSDSEDGPRA+N LSLT GLSRTSM+PRSSRGSIFTF
Sbjct: 473  ERRSKRRKRLSSGTEDGGDDRLPKSDSEDGPRALNQLSLTHGLSRTSMRPRSSRGSIFTF 532

Query: 181  RRRDLGSEADFADDENSTAGESESHHTSLLVPWPLRRTSAQGQPSPGTSAPGHALHGKKN 240
            RRRD GSEADFADDENSTAGESESH TSLLVPWPLRR S QGQP  GTSAPGH L+GK+N
Sbjct: 533  RRRDQGSEADFADDENSTAGESESHRTSLLVPWPLRRPSTQGQPGFGTSAPGHVLNGKRN 592

Query: 241  STVDCNGVVSLLGAGDPEATSPGSHLLRPVMLEHPPDTTTPSEEPGGPQMLTSQAPCVDG 300
            STVDCNGVVSLLGAGD EATSPGSHLLRP++L+ PPDTTTPSEEPGGPQMLT QAPC DG
Sbjct: 593  STVDCNGVVSLLGAGDAEATSPGSHLLRPIVLDRPPDTTTPSEEPGGPQMLTPQAPCADG 652

Query: 301  FEEPGARQRALSAVSVLTSALEELEESRHKCPPCWNRLAQRYLIWECCPLWMSIKQGVKL 360
            FEEPGARQRALSAVSVLTSALEELEES  KCPPCWNR AQ YLIWECCPLWMSIKQ VK 
Sbjct: 653  FEEPGARQRALSAVSVLTSALEELEESHRKCPPCWNRFAQHYLIWECCPLWMSIKQKVKF 712

Query: 361  VVMDPFTDLTITMCIVLNTLFMALEHYNMTSEFEEMLQVGNLVFTGIFTAEMTFKIIALD 420
            VVMDPF DLTITMCIVLNTLFMALEHYNMT+EFEEMLQVGNLVFTGIFTAEMTFKIIALD
Sbjct: 713  VVMDPFADLTITMCIVLNTLFMALEHYNMTAEFEEMLQVGNLVFTGIFTAEMTFKIIALD 772

Query: 421  PYYYFQQGWNIFDSIIVILSLMELGLSRMSNLSVLRSFRLLRVFKLAKSWPTLNTLIKII 480
            PYYYFQQGWNIFDSIIVILSLMELGLSRM NLSVLRSFRLLRVFKLAKSWPTLNTLIKII
Sbjct: 773  PYYYFQQGWNIFDSIIVILSLMELGLSRMGNLSVLRSFRLLRVFKLAKSWPTLNTLIKII 832

Query: 481  GNSVGALGNLTLVLAIIVFIFAVVGMQLFGKNYSELRD--SDSGLLPRWHMMDFFHAFLI 538
            GNSVGALGNLTLVLAIIVFIFAVVGMQLFGKNYSELR   SDSGLLPRWHMMDFFHAFLI
Sbjct: 833  GNSVGALGNLTLVLAIIVFIFAVVGMQLFGKNYSELRHRISDSGLLPRWHMMDFFHAFLI 892

Query: 539  IFRILCGEWIETMWDCMEVSGQSLCLLVFLLVMVIGNLVVLNLFLALLLSSFSADNLTAP 598
            IFRILCGEWIETMWDCMEVSGQSLCLLVFLLVMVIGNLVVLNLFLALLLSSFSADNLTAP
Sbjct: 893  IFRILCGEWIETMWDCMEVSGQSLCLLVFLLVMVIGNLVVLNLFLALLLSSFSADNLTAP 952

Query: 599  DEDREMNNLQLALARIQRGLRFVKRTTWDFCCGLLRQRPQKPAALAAQGQLPSCIATPYS 658
            DED EMNNLQLALARIQRGLRFVKRTTWDFCCGLLR+RP+KPAALA   QLPSCIA P S
Sbjct: 953  DEDGEMNNLQLALARIQRGLRFVKRTTWDFCCGLLRRRPKKPAALATHSQLPSCIAAPRS 1012

Query: 659  PPPPETEKVPPTRKETRFEEGEQPGQGTPGDPEPVCVPIAVA 700
            PPPPE EK PP RKETRFEE ++PGQGTPGD EPVCVPIAVA
Sbjct: 1013 PPPPEVEKAPPARKETRFEEDKRPGQGTPGDTEPVCVPIAVA 1054


 Score = 94.7 bits (234), Expect = 1e-16,   Method: Compositional matrix adjust.
 Identities = 69/253 (27%), Positives = 129/253 (50%), Gaps = 34/253 (13%)

Query: 368  DLTITMCIVLNTLFMALEHYNMTSEFEEMLQVGNLVFTGIFTAEMTFKIIALDPYYYFQQ 427
            D+TI   I LN + M +E  + + E   +L   NL+F  IFT E   K+ AL  +YYF  
Sbjct: 1534 DVTIMFLICLNMVTMMVETDDQSPEKVNILAKINLLFVAIFTGECIVKMAALR-HYYFTN 1592

Query: 428  GWNIFDSIIVILSLMELGLSRM--------SNLSVLRSFRLLRVFKLAKSWPTLNTLIKI 479
             WNIFD ++VILS++   LS +        +   V+R  R+ R+ +L +    + TL+  
Sbjct: 1593 SWNIFDFVVVILSIVGTVLSDIIQKYFFSPTLFRVIRLARIGRILRLIRGAKGIRTLLFA 1652

Query: 480  IGNSVGALGNLTLVLAIIVFIFAVVGMQLFGKNYSELRDSDSGLLPRWHMMDFFHAFLII 539
            +  S+ AL N+ L+L +++FI+++ GM     N++ ++  ++G+   ++   F ++ L +
Sbjct: 1653 LMMSLPALFNIGLLLFLVMFIYSIFGM----ANFAYVK-WEAGIDDMFNFQTFANSMLCL 1707

Query: 540  FRILCGEWIETMWDCMEVSGQSLC--------------------LLVFLLVMVIGNLVVL 579
            F+I      + +   +  +G   C                    +L F   ++I  L+V+
Sbjct: 1708 FQITTSAGWDGLLSPILNTGPPYCDPNLPNSNGSRGNCGSPAVGILFFTTYIIISFLIVV 1767

Query: 580  NLFLALLLSSFSA 592
            N+++A++L +FS 
Sbjct: 1768 NMYIAIILENFSV 1780


 Score = 79.0 bits (193), Expect = 7e-12,   Method: Compositional matrix adjust.
 Identities = 75/337 (22%), Positives = 140/337 (41%), Gaps = 83/337 (24%)

Query: 355 KQGVKLVVMDPFTDLTITMCIVL-NTLFMALEHYNMTSEFEEMLQVGNLVFTGIFTAEMT 413
           +  VK++V   F+   + MC +L N +FMA       +++ E        FT I+T E  
Sbjct: 122 RAAVKILVHSLFS--MLIMCTILTNCVFMAQHDPPPWTKYVEY------TFTAIYTFESL 173

Query: 414 FKIIA----LDPYYYFQQGWNIFDSIIVILSLMELGLSRMSNLSVLRSFRLLRVFKLAKS 469
            KI+A    L  + + +  WN  D  +++++ +   + ++ NLS LR+FR+LR  K    
Sbjct: 174 VKILARGFCLHAFTFLRDPWNWLDFSVIVMAYVSENI-KLGNLSALRTFRVLRALKTISV 232

Query: 470 WPTLNTLIKIIGNSVGALGNLTLVLAIIVFIFAVVGMQLFG--------KNYSEL----- 516
            P L T++  +  SV  L ++ ++    + +FA++G+QLF         +N++EL     
Sbjct: 233 IPGLKTIVGALIQSVKKLADVMVLTVFCLSVFALIGLQLFMGNLRHKCVRNFTELNGTNG 292

Query: 517 -----------------------------------RDSDSGLLPRWH------------- 528
                                                SD+G  P  +             
Sbjct: 293 SVEADGIVWNSLDVYLNDPANYLLKNGTTDVLLCGNSSDAGTCPEGYRCLKAGENPDHGY 352

Query: 529 --MMDFFHAFLIIFRILCGEWIETMWDCMEVSGQSLCLLVFLLVMVIGNLVVLNLFLALL 586
                F  AFL +FR++  +  E ++     S   + ++ F+LV+ +G+  ++NL LA++
Sbjct: 353 TSFDSFAWAFLALFRLMTQDCWERLYQQTLRSAGKIYMIFFMLVIFLGSFYLVNLILAVV 412

Query: 587 LSSFSADNLTAPDEDREMNNLQLALARIQRGLRFVKR 623
             ++   N     E  E         R Q  +  +K+
Sbjct: 413 AMAYEEQNQATIAETEEKEK------RFQEAMEMLKK 443


 Score = 69.7 bits (169), Expect = 5e-09,   Method: Compositional matrix adjust.
 Identities = 68/355 (19%), Positives = 143/355 (40%), Gaps = 62/355 (17%)

Query: 329  HKCPPCWNRLAQRYLIWECCPLWMSIKQGVKLVVMDPFTDLTITMCIVLNTLFMALEHYN 388
             +CP C     Q         +W  +++    +V   + +  I   I+L++  +A E   
Sbjct: 1177 RRCPCCMVDTTQ-----APGKVWWRLRKTCYRIVEHSWFETFIIFMILLSSGALAFEDIY 1231

Query: 389  MTSE--FEEMLQVGNLVFTGIFTAEMTFKIIALDPYYYFQQGWNIFDSIIVILSLME--- 443
            +      + +L+  + +FT +F  EM  K +A     YF   W   D +IV +SL+    
Sbjct: 1232 LEERKTIKVLLEYADKMFTYVFVLEMLLKWVAYGFKKYFTNAWCWLDFLIVDVSLVSLVA 1291

Query: 444  --LGLSRMSNLSVLRSFRLLRVFKLAKSWPTLNTLIKIIGNSVGALGNLTLVLAIIVFIF 501
              LG + M  +  LR+ R LR  +    +  +  ++  +  ++ ++ N+ LV  I   IF
Sbjct: 1292 NTLGFAEMGPIKSLRTLRALRPLRALSRFEGMRVVVNALVGAIPSIMNVLLVCLIFWLIF 1351

Query: 502  AVVGMQLFGKNYSELRDSDSGLLP--------------------------RWHMMDFFHA 535
            +++G+ LF   +    +   G LP                          + +  +    
Sbjct: 1352 SIMGVNLFAGKFGRCINQTEGDLPLNYTIVNNKSECESFNVTGELYWTKVKVNFDNVGAG 1411

Query: 536  FLIIFRILCGE-WIETMWDCMEVSG--------QSLCLLVFLLVMVI-GNLVVLNLFLAL 585
            +L + ++   + W++ M+  ++  G         +L + ++ +V +I G+   LNLF+ +
Sbjct: 1412 YLALLQVATFKGWMDIMYAAVDSRGYEEQPQWEDNLYMYIYFVVFIIFGSFFTLNLFIGV 1471

Query: 586  LLSSFSADNLTAPDEDREMNNLQLALARIQRGLRFVKRTTWDFCCGLLRQRPQKP 640
            ++ +F+        +D  M   Q              +  ++    L  ++PQKP
Sbjct: 1472 IIDNFNQQKKKLGGQDIFMTEEQ--------------KKYYNAMKKLGSKKPQKP 1512


>gi255522923
          Length = 2019

 Score = 1275 bits (3299), Expect = 0.0,   Method: Compositional matrix adjust.
 Identities = 647/702 (92%), Positives = 664/702 (94%), Gaps = 2/702 (0%)

Query: 1    TSFDSFAWAFLALFRLMTQDCWERLYQQTLRSAGKIYMIFFMLVIFLGSFYLVNLILAVV 60
            TSFDSFAWAFLALFRLMTQDCWERLYQQTLRSAGKIYMIFFMLVIFLGSFYLVNLILAVV
Sbjct: 353  TSFDSFAWAFLALFRLMTQDCWERLYQQTLRSAGKIYMIFFMLVIFLGSFYLVNLILAVV 412

Query: 61   AMAYEEQNQATIAETEEKEKRFQEAMEMLKKEHEALTIRGVDTVSRSSLEMSPLAPVNSH 120
            AMAYEEQNQATIAETEEKEKRFQEAMEMLKKEHEALTIRGVDTVSRSSLEMSPLAPV + 
Sbjct: 413  AMAYEEQNQATIAETEEKEKRFQEAMEMLKKEHEALTIRGVDTVSRSSLEMSPLAPVTTC 472

Query: 121  ERRSKRRKRMSSGTEECGEDRLPKSDSEDGPRAMNHLSLTRGLSRTSMKPRSSRGSIFTF 180
            ERRSKRRKRMSSGTEECG+DR PKSDSEDGPRAMN LS++ GLSRTSMK RSSRGSIFTF
Sbjct: 473  ERRSKRRKRMSSGTEECGDDRFPKSDSEDGPRAMNRLSISHGLSRTSMKQRSSRGSIFTF 532

Query: 181  RRRDLGSEADFADDENSTAGESESHHTSLLVPWPLRRTSAQGQPSPGTSAPGHALHGKKN 240
            RRRDLGSE DFADDENSTAG+SESH TSLLVPWPLRR SA GQPSPGTSAP HAL+GK+N
Sbjct: 533  RRRDLGSETDFADDENSTAGDSESHRTSLLVPWPLRRPSALGQPSPGTSAPSHALNGKRN 592

Query: 241  STVDCNGVVSLLGAGDPEATSPGSHLLRPVMLEHPPDTTTPSEEPGGPQMLTSQAPCVDG 300
            STVDCNGVVSLLGAGDPEATSPGS LLRP+MLE PPDTTTPSEEPG PQML+ QAPC DG
Sbjct: 593  STVDCNGVVSLLGAGDPEATSPGSRLLRPIMLERPPDTTTPSEEPGRPQMLSPQAPCADG 652

Query: 301  FEEPGARQRALSAVSVLTSALEELEESRHKCPPCWNRLAQRYLIWECCPLWMSIKQGVKL 360
            FEEPG RQRALSAVSVLTS LEELEES  KCPPCW R AQRYLIWECCPLWMSIKQ VK 
Sbjct: 653  FEEPGERQRALSAVSVLTSVLEELEESHRKCPPCWTRFAQRYLIWECCPLWMSIKQRVKF 712

Query: 361  VVMDPFTDLTITMCIVLNTLFMALEHYNMTSEFEEMLQVGNLVFTGIFTAEMTFKIIALD 420
            +VMDPF DLTIT+CIV+NTLFMALEHYNMT+EFEEMLQVGNLVFTGIFTAEMTFKIIALD
Sbjct: 713  MVMDPFADLTITLCIVINTLFMALEHYNMTTEFEEMLQVGNLVFTGIFTAEMTFKIIALD 772

Query: 421  PYYYFQQGWNIFDSIIVILSLMELGLSRMSNLSVLRSFRLLRVFKLAKSWPTLNTLIKII 480
            PYYYFQQGWNIFDSIIVILSLMELGLSRM NLSVLRSFRLLRVFKLAKSWPTLNTLIKII
Sbjct: 773  PYYYFQQGWNIFDSIIVILSLMELGLSRMGNLSVLRSFRLLRVFKLAKSWPTLNTLIKII 832

Query: 481  GNSVGALGNLTLVLAIIVFIFAVVGMQLFGKNYSELRD--SDSGLLPRWHMMDFFHAFLI 538
            GNSVGALGNLTLVLAIIVFIFAVVGMQLFGKNYSELR   SDSGLLPRWHMMDFFHAFLI
Sbjct: 833  GNSVGALGNLTLVLAIIVFIFAVVGMQLFGKNYSELRYRISDSGLLPRWHMMDFFHAFLI 892

Query: 539  IFRILCGEWIETMWDCMEVSGQSLCLLVFLLVMVIGNLVVLNLFLALLLSSFSADNLTAP 598
            IFRILCGEWIETMWDCMEVSGQSLCLLVFLLVMVIGNLVVLNLFLALLLSSFSADNLTAP
Sbjct: 893  IFRILCGEWIETMWDCMEVSGQSLCLLVFLLVMVIGNLVVLNLFLALLLSSFSADNLTAP 952

Query: 599  DEDREMNNLQLALARIQRGLRFVKRTTWDFCCGLLRQRPQKPAALAAQGQLPSCIATPYS 658
            DED EMNNLQLALARIQRGLRFVKRTTWDFCCGLL+QRPQKPAALA + QLPSCIAT  S
Sbjct: 953  DEDGEMNNLQLALARIQRGLRFVKRTTWDFCCGLLQQRPQKPAALATRDQLPSCIATSGS 1012

Query: 659  PPPPETEKVPPTRKETRFEEGEQPGQGTPGDPEPVCVPIAVA 700
            P PPETEK PP RKETRFEEG +PGQGTPGDPEPVCVPIA+A
Sbjct: 1013 PQPPETEKAPPARKETRFEEGNRPGQGTPGDPEPVCVPIAMA 1054


 Score = 94.7 bits (234), Expect = 1e-16,   Method: Compositional matrix adjust.
 Identities = 69/253 (27%), Positives = 129/253 (50%), Gaps = 34/253 (13%)

Query: 368  DLTITMCIVLNTLFMALEHYNMTSEFEEMLQVGNLVFTGIFTAEMTFKIIALDPYYYFQQ 427
            D+TI   I LN + M +E  + + E   +L   NL+F  IFT E   K+ AL  +YYF  
Sbjct: 1533 DVTIMFLICLNMVTMMVETDDQSPEKVNILAKINLLFVAIFTGECIIKMTALR-HYYFTN 1591

Query: 428  GWNIFDSIIVILSLMELGLSRM--------SNLSVLRSFRLLRVFKLAKSWPTLNTLIKI 479
             WNIFD ++VILS++   LS +        +   V+R  R+ R+ +L +    + TL+  
Sbjct: 1592 SWNIFDFVVVILSIVGTVLSDIIQKYFFSPTLFRVIRLARIGRILRLIRGAKGIRTLLFA 1651

Query: 480  IGNSVGALGNLTLVLAIIVFIFAVVGMQLFGKNYSELRDSDSGLLPRWHMMDFFHAFLII 539
            +  S+ AL N+ L+L +++FI+++ GM     N++ ++  ++G+   ++   F ++ L +
Sbjct: 1652 LMMSLPALFNIGLLLFLVMFIYSIFGM----ANFAYVK-WEAGIDDMFNFQTFANSMLCL 1706

Query: 540  FRILCGEWIETMWDCMEVSGQSLC--------------------LLVFLLVMVIGNLVVL 579
            F+I      + +   +  +G   C                    +L F   ++I  L+V+
Sbjct: 1707 FQITTSAGWDGLLSPILNTGPPSCDPNLPNSNGSRGNCGSPAVGILFFTTYIIISFLIVV 1766

Query: 580  NLFLALLLSSFSA 592
            N+++A++L +FS 
Sbjct: 1767 NMYIAIILENFSV 1779


 Score = 73.2 bits (178), Expect = 4e-10,   Method: Compositional matrix adjust.
 Identities = 78/338 (23%), Positives = 137/338 (40%), Gaps = 85/338 (25%)

Query: 355 KQGVKLVVMDPFTDLTITMCIVL-NTLFMALEHYNMTSEFEEMLQVGNLVFTGIFTAEMT 413
           +  VK++V   F+ L   MC +L N +FMA       +++ E        FT I+T E  
Sbjct: 122 RAAVKILVHSLFSMLI--MCTILTNCVFMAQHDPPPWTKYVEY------TFTAIYTFESL 173

Query: 414 FKIIA----LDPYYYFQQGWNIFD-SIIVILSLMELGLSRMSNLSVLRSFRLLRVFKLAK 468
            KI+A    L  + + +  WN  D S+IV+    E     + N+S LR+FR+LR  K   
Sbjct: 174 VKILARGFCLHAFTFLRDPWNWLDFSVIVMAYTTEF--VDLGNVSALRTFRVLRALKTIS 231

Query: 469 SWPTLNTLIKIIGNSVGALGNLTLVLAIIVFIFAVVGMQLFG--------KNYSELRD-- 518
               L T++  +  SV  L ++ ++    + +FA++G+QLF         +N++ L D  
Sbjct: 232 VISGLKTIVGALIQSVKKLADVMVLTVFCLSVFALIGLQLFMGNLRHKCVRNFTALNDTN 291

Query: 519 --------------------------------------SDSGLLPRWH------------ 528
                                                 SD+G  P  +            
Sbjct: 292 GSVEADGLVWESLDLYLNDPENYLLKNGTSDVLLCGNSSDAGTCPEGYRCLKAGENPDHG 351

Query: 529 ---MMDFFHAFLIIFRILCGEWIETMWDCMEVSGQSLCLLVFLLVMVIGNLVVLNLFLAL 585
                 F  AFL +FR++  +  E ++     S   + ++ F+LV+ +G+  ++NL LA+
Sbjct: 352 YTSFDSFAWAFLALFRLMTQDCWERLYQQTLRSAGKIYMIFFMLVIFLGSFYLVNLILAV 411

Query: 586 LLSSFSADNLTAPDEDREMNNLQLALARIQRGLRFVKR 623
           +  ++   N     E  E         R Q  +  +K+
Sbjct: 412 VAMAYEEQNQATIAETEEKEK------RFQEAMEMLKK 443


 Score = 69.3 bits (168), Expect = 5e-09,   Method: Compositional matrix adjust.
 Identities = 63/334 (18%), Positives = 138/334 (41%), Gaps = 57/334 (17%)

Query: 350  LWMSIKQGVKLVVMDPFTDLTITMCIVLNTLFMALEHYNMTSE--FEEMLQVGNLVFTGI 407
            +W  +++    +V   + +  I   I+L++  +A E   +      + +L+  + +FT +
Sbjct: 1192 VWWQLRKTCYRIVEHSWFETFIIFMILLSSGALAFEDIYLEERKTIKVLLEYADKMFTYV 1251

Query: 408  FTAEMTFKIIALDPYYYFQQGWNIFDSIIVILSLME-----LGLSRMSNLSVLRSFRLLR 462
            F  EM  K +A     YF   W   D +IV +SL+      LG + M  +  LR+ R LR
Sbjct: 1252 FVLEMLLKWVAYGFKKYFTNAWCWLDFLIVDVSLISLVANTLGFAEMGPIKSLRTLRALR 1311

Query: 463  VFKLAKSWPTLNTLIKIIGNSVGALGNLTLVLAIIVFIFAVVGMQLFGKNYSELRDSDSG 522
              +    +  +  ++  +  ++ ++ N+ LV  I   IF+++G+ LF   +    +   G
Sbjct: 1312 PLRALSRFEGMRVVVNALVGAIPSIMNVLLVCLIFWLIFSIMGVNLFAGKFGRCINQTEG 1371

Query: 523  LLP--------------------------RWHMMDFFHAFLIIFRILCGE-WIETMWDCM 555
             LP                          + +  +    +L + ++   + W++ M+  +
Sbjct: 1372 DLPLNYTIVNNKSDCESFNVTGELYWTKVKVNFDNVGAGYLALLQVATFKGWMDIMYAAV 1431

Query: 556  EVSG--------QSLCLLVFLLVMVI-GNLVVLNLFLALLLSSFSADNLTAPDEDREMNN 606
            +  G         +L + ++ ++ +I G+   LNLF+ +++ +F+        +D  M  
Sbjct: 1432 DSRGFEEQPQWEYNLYMYIYFVIFIIFGSFFTLNLFIGVIIDNFNQQKKKLGGQDIFMTE 1491

Query: 607  LQLALARIQRGLRFVKRTTWDFCCGLLRQRPQKP 640
             Q              +  ++    L  ++PQKP
Sbjct: 1492 EQ--------------KKYYNAMKKLGSKKPQKP 1511


>gi237512985
          Length = 1966

 Score = 1273 bits (3294), Expect = 0.0,   Method: Compositional matrix adjust.
 Identities = 645/702 (91%), Positives = 665/702 (94%), Gaps = 2/702 (0%)

Query: 1    TSFDSFAWAFLALFRLMTQDCWERLYQQTLRSAGKIYMIFFMLVIFLGSFYLVNLILAVV 60
            TSFDSFAWAFLALFRLMTQDCWERLYQQTLRSAGKIYMIFFMLVIFLGSFYLVNLILAVV
Sbjct: 354  TSFDSFAWAFLALFRLMTQDCWERLYQQTLRSAGKIYMIFFMLVIFLGSFYLVNLILAVV 413

Query: 61   AMAYEEQNQATIAETEEKEKRFQEAMEMLKKEHEALTIRGVDTVSRSSLEMSPLAPVNSH 120
            AMAYEEQNQATIAETEEKEKRFQEAMEMLKKEHEALTIRGVDTVSRSSLEMSPLAPV +H
Sbjct: 414  AMAYEEQNQATIAETEEKEKRFQEAMEMLKKEHEALTIRGVDTVSRSSLEMSPLAPVTNH 473

Query: 121  ERRSKRRKRMSSGTEECGEDRLPKSDSEDGPRAMNHLSLTRGLSRTSMKPRSSRGSIFTF 180
            ER+SKRRKR+SSGTE+ G+DRLPKSDSEDGPRA+N LSLT GLSRTSM+PRSSRGSIFTF
Sbjct: 474  ERKSKRRKRLSSGTEDGGDDRLPKSDSEDGPRALNQLSLTHGLSRTSMRPRSSRGSIFTF 533

Query: 181  RRRDLGSEADFADDENSTAGESESHHTSLLVPWPLRRTSAQGQPSPGTSAPGHALHGKKN 240
            RRRD GSEADFADDENSTAGESESH TSLLVPWPLR  SAQGQP PG SAPG+ L+GK+N
Sbjct: 534  RRRDQGSEADFADDENSTAGESESHRTSLLVPWPLRHPSAQGQPGPGASAPGYVLNGKRN 593

Query: 241  STVDCNGVVSLLGAGDPEATSPGSHLLRPVMLEHPPDTTTPSEEPGGPQMLTSQAPCVDG 300
            STVDCNGVVSLLGAGD EATSPGS+LLRP++L+ PPDTTTPSEEPGGPQMLT QAPC DG
Sbjct: 594  STVDCNGVVSLLGAGDAEATSPGSYLLRPMVLDRPPDTTTPSEEPGGPQMLTPQAPCADG 653

Query: 301  FEEPGARQRALSAVSVLTSALEELEESRHKCPPCWNRLAQRYLIWECCPLWMSIKQGVKL 360
            FEEPGARQRALSAVSVLTSALEELEES  KCPPCWNR AQ YLIWECCPLWMSIKQ VK 
Sbjct: 654  FEEPGARQRALSAVSVLTSALEELEESHRKCPPCWNRFAQHYLIWECCPLWMSIKQKVKF 713

Query: 361  VVMDPFTDLTITMCIVLNTLFMALEHYNMTSEFEEMLQVGNLVFTGIFTAEMTFKIIALD 420
            VVMDPF DLTITMCIVLNTLFMALEHYNMT+EFEEMLQVGNLVFTGIFTAEMTFKIIALD
Sbjct: 714  VVMDPFADLTITMCIVLNTLFMALEHYNMTAEFEEMLQVGNLVFTGIFTAEMTFKIIALD 773

Query: 421  PYYYFQQGWNIFDSIIVILSLMELGLSRMSNLSVLRSFRLLRVFKLAKSWPTLNTLIKII 480
            PYYYFQQGWNIFDSIIVILSLMELGLSRM NLSVLRSFRLLRVFKLAKSWPTLNTLIKII
Sbjct: 774  PYYYFQQGWNIFDSIIVILSLMELGLSRMGNLSVLRSFRLLRVFKLAKSWPTLNTLIKII 833

Query: 481  GNSVGALGNLTLVLAIIVFIFAVVGMQLFGKNYSELRD--SDSGLLPRWHMMDFFHAFLI 538
            GNSVGALGNLTLVLAIIVFIFAVVGMQLFGKNYSELR   SDSGLLPRWHMMDFFHAFLI
Sbjct: 834  GNSVGALGNLTLVLAIIVFIFAVVGMQLFGKNYSELRHRISDSGLLPRWHMMDFFHAFLI 893

Query: 539  IFRILCGEWIETMWDCMEVSGQSLCLLVFLLVMVIGNLVVLNLFLALLLSSFSADNLTAP 598
            IFRILCGEWIETMWDCMEVSGQSLCLLVFLLVMVIGNLVVLNLFLALLLSSFSADNLTAP
Sbjct: 894  IFRILCGEWIETMWDCMEVSGQSLCLLVFLLVMVIGNLVVLNLFLALLLSSFSADNLTAP 953

Query: 599  DEDREMNNLQLALARIQRGLRFVKRTTWDFCCGLLRQRPQKPAALAAQGQLPSCIATPYS 658
            DED EMNNLQLALARIQRGLRFVKRTTWDFCCG+LR+RP+KPAALA   QLPSCI  P S
Sbjct: 954  DEDGEMNNLQLALARIQRGLRFVKRTTWDFCCGILRRRPKKPAALATHSQLPSCITAPRS 1013

Query: 659  PPPPETEKVPPTRKETRFEEGEQPGQGTPGDPEPVCVPIAVA 700
            PPPPE EKVPP RKETRFEE ++PGQGTPGD EPVCVPIAVA
Sbjct: 1014 PPPPEVEKVPPARKETRFEEDKRPGQGTPGDSEPVCVPIAVA 1055


 Score = 94.0 bits (232), Expect = 2e-16,   Method: Compositional matrix adjust.
 Identities = 69/253 (27%), Positives = 129/253 (50%), Gaps = 34/253 (13%)

Query: 368  DLTITMCIVLNTLFMALEHYNMTSEFEEMLQVGNLVFTGIFTAEMTFKIIALDPYYYFQQ 427
            D+TI   I LN + M +E  + + E   +L   NL+F  IFT E   K+ AL  +YYF  
Sbjct: 1480 DVTIMFLICLNMVTMMVETDDQSPEKVNILAKINLLFVAIFTGECIVKMAALR-HYYFTN 1538

Query: 428  GWNIFDSIIVILSLMELGLSRM--------SNLSVLRSFRLLRVFKLAKSWPTLNTLIKI 479
             WNIFD ++VILS++   LS +        +   V+R  R+ R+ +L +    + TL+  
Sbjct: 1539 SWNIFDFVVVILSIVGTVLSDIIQKYFFSPTLFRVIRLARIGRILRLIRGAKGIRTLLFA 1598

Query: 480  IGNSVGALGNLTLVLAIIVFIFAVVGMQLFGKNYSELRDSDSGLLPRWHMMDFFHAFLII 539
            +  S+ AL N+ L+L +++FI+++ GM     N++ ++  ++G+   ++   F ++ L +
Sbjct: 1599 LMMSLPALFNIGLLLFLVMFIYSIFGM----ANFAYVK-WEAGIDDMFNFQTFANSMLCL 1653

Query: 540  FRILCGEWIETMWDCMEVSGQSLC--------------------LLVFLLVMVIGNLVVL 579
            F+I      + +   +  +G   C                    +L F   ++I  L+V+
Sbjct: 1654 FQITTSAGWDGLLSPILNTGPPYCDPNLPNSNGSRGNCGSPAVGILFFTTYIIISFLIVV 1713

Query: 580  NLFLALLLSSFSA 592
            N+++A++L +FS 
Sbjct: 1714 NMYIAIILENFSV 1726


 Score = 71.2 bits (173), Expect = 1e-09,   Method: Compositional matrix adjust.
 Identities = 77/338 (22%), Positives = 137/338 (40%), Gaps = 85/338 (25%)

Query: 355 KQGVKLVVMDPFTDLTITMCIVL-NTLFMALEHYNMTSEFEEMLQVGNLVFTGIFTAEMT 413
           +  VK++V   F+   + MC +L N +FMA       +++ E        FT I+T E  
Sbjct: 123 RAAVKILVHSLFS--MLIMCTILTNCVFMAQHDPPPWTKYVEY------TFTAIYTFESL 174

Query: 414 FKIIA----LDPYYYFQQGWNIFD-SIIVILSLMELGLSRMSNLSVLRSFRLLRVFKLAK 468
            KI+A    L  + + +  WN  D S+IV+    E     + N+S LR+FR+LR  K   
Sbjct: 175 VKILARGFCLHAFTFLRDPWNWLDFSVIVMAYTTEF--VDLGNVSALRTFRVLRALKTIS 232

Query: 469 SWPTLNTLIKIIGNSVGALGNLTLVLAIIVFIFAVVGMQLFG--------KNYSEL---- 516
               L T++  +  SV  L ++ ++    + +FA++G+QLF         +N++EL    
Sbjct: 233 VISGLKTIVGALIQSVKKLADVMVLTVFCLSVFALIGLQLFMGNLRHKCVRNFTELNGTN 292

Query: 517 ------------------------------------RDSDSGLLPRWH------------ 528
                                                 SD+G  P  +            
Sbjct: 293 GSVEADGLVWNSLDVYLNDPANYLLKNGTTDVLLCGNSSDAGTCPEGYRCLKAGENPDHG 352

Query: 529 ---MMDFFHAFLIIFRILCGEWIETMWDCMEVSGQSLCLLVFLLVMVIGNLVVLNLFLAL 585
                 F  AFL +FR++  +  E ++     S   + ++ F+LV+ +G+  ++NL LA+
Sbjct: 353 YTSFDSFAWAFLALFRLMTQDCWERLYQQTLRSAGKIYMIFFMLVIFLGSFYLVNLILAV 412

Query: 586 LLSSFSADNLTAPDEDREMNNLQLALARIQRGLRFVKR 623
           +  ++   N     E  E         R Q  +  +K+
Sbjct: 413 VAMAYEEQNQATIAETEEKEK------RFQEAMEMLKK 444


 Score = 68.9 bits (167), Expect = 7e-09,   Method: Compositional matrix adjust.
 Identities = 68/355 (19%), Positives = 143/355 (40%), Gaps = 62/355 (17%)

Query: 329  HKCPPCWNRLAQRYLIWECCPLWMSIKQGVKLVVMDPFTDLTITMCIVLNTLFMALEHYN 388
             +CP C     Q         +W  +++    +V   + +  I   I+L++  +A E   
Sbjct: 1123 RRCPCCMVDTTQ-----SPGKVWWRLRKTCYRIVEHSWFETFIIFMILLSSGALAFEDIY 1177

Query: 389  MTSE--FEEMLQVGNLVFTGIFTAEMTFKIIALDPYYYFQQGWNIFDSIIVILSLME--- 443
            +      + +L+  + +FT +F  EM  K +A     YF   W   D +IV +SL+    
Sbjct: 1178 LEERKTIKVLLEYADKMFTYVFVLEMLLKWVAYGFKKYFTNAWCWLDFLIVDVSLVSLVA 1237

Query: 444  --LGLSRMSNLSVLRSFRLLRVFKLAKSWPTLNTLIKIIGNSVGALGNLTLVLAIIVFIF 501
              LG + M  +  LR+ R LR  +    +  +  ++  +  ++ ++ N+ LV  I   IF
Sbjct: 1238 NTLGFAEMGPIKSLRTLRALRPLRALSRFEGMRVVVNALVGAIPSIMNVLLVCLIFWLIF 1297

Query: 502  AVVGMQLFGKNYSELRDSDSGLLP--------------------------RWHMMDFFHA 535
            +++G+ LF   +    +   G LP                          + +  +    
Sbjct: 1298 SIMGVNLFAGKFGRCINQTEGDLPLNYTIVNNKSECESFNVTGELYWTKVKVNFDNVGAG 1357

Query: 536  FLIIFRILCGE-WIETMWDCMEVSG--------QSLCLLVFLLVMVI-GNLVVLNLFLAL 585
            +L + ++   + W++ M+  ++  G         +L + ++ +V +I G+   LNLF+ +
Sbjct: 1358 YLALLQVATFKGWMDIMYAAVDSRGYEEQPQWEDNLYMYIYFVVFIIFGSFFTLNLFIGV 1417

Query: 586  LLSSFSADNLTAPDEDREMNNLQLALARIQRGLRFVKRTTWDFCCGLLRQRPQKP 640
            ++ +F+        +D  M   Q              +  ++    L  ++PQKP
Sbjct: 1418 IIDNFNQQKKKLGGQDIFMTEEQ--------------KKYYNAMKKLGSKKPQKP 1458


>gi6981514
          Length = 2019

 Score = 1273 bits (3293), Expect = 0.0,   Method: Compositional matrix adjust.
 Identities = 645/702 (91%), Positives = 665/702 (94%), Gaps = 2/702 (0%)

Query: 1    TSFDSFAWAFLALFRLMTQDCWERLYQQTLRSAGKIYMIFFMLVIFLGSFYLVNLILAVV 60
            TSFDSFAWAFLALFRLMTQDCWERLYQQTLRSAGKIYMIFFMLVIFLGSFYLVNLILAVV
Sbjct: 354  TSFDSFAWAFLALFRLMTQDCWERLYQQTLRSAGKIYMIFFMLVIFLGSFYLVNLILAVV 413

Query: 61   AMAYEEQNQATIAETEEKEKRFQEAMEMLKKEHEALTIRGVDTVSRSSLEMSPLAPVNSH 120
            AMAYEEQNQATIAETEEKEKRFQEAMEMLKKEHEALTIRGVDTVSRSSLEMSPLAPV +H
Sbjct: 414  AMAYEEQNQATIAETEEKEKRFQEAMEMLKKEHEALTIRGVDTVSRSSLEMSPLAPVTNH 473

Query: 121  ERRSKRRKRMSSGTEECGEDRLPKSDSEDGPRAMNHLSLTRGLSRTSMKPRSSRGSIFTF 180
            ER+SKRRKR+SSGTE+ G+DRLPKSDSEDGPRA+N LSLT GLSRTSM+PRSSRGSIFTF
Sbjct: 474  ERKSKRRKRLSSGTEDGGDDRLPKSDSEDGPRALNQLSLTHGLSRTSMRPRSSRGSIFTF 533

Query: 181  RRRDLGSEADFADDENSTAGESESHHTSLLVPWPLRRTSAQGQPSPGTSAPGHALHGKKN 240
            RRRD GSEADFADDENSTAGESESH TSLLVPWPLR  SAQGQP PG SAPG+ L+GK+N
Sbjct: 534  RRRDQGSEADFADDENSTAGESESHRTSLLVPWPLRHPSAQGQPGPGASAPGYVLNGKRN 593

Query: 241  STVDCNGVVSLLGAGDPEATSPGSHLLRPVMLEHPPDTTTPSEEPGGPQMLTSQAPCVDG 300
            STVDCNGVVSLLGAGD EATSPGS+LLRP++L+ PPDTTTPSEEPGGPQMLT QAPC DG
Sbjct: 594  STVDCNGVVSLLGAGDAEATSPGSYLLRPMVLDRPPDTTTPSEEPGGPQMLTPQAPCADG 653

Query: 301  FEEPGARQRALSAVSVLTSALEELEESRHKCPPCWNRLAQRYLIWECCPLWMSIKQGVKL 360
            FEEPGARQRALSAVSVLTSALEELEES  KCPPCWNR AQ YLIWECCPLWMSIKQ VK 
Sbjct: 654  FEEPGARQRALSAVSVLTSALEELEESHRKCPPCWNRFAQHYLIWECCPLWMSIKQKVKF 713

Query: 361  VVMDPFTDLTITMCIVLNTLFMALEHYNMTSEFEEMLQVGNLVFTGIFTAEMTFKIIALD 420
            VVMDPF DLTITMCIVLNTLFMALEHYNMT+EFEEMLQVGNLVFTGIFTAEMTFKIIALD
Sbjct: 714  VVMDPFADLTITMCIVLNTLFMALEHYNMTAEFEEMLQVGNLVFTGIFTAEMTFKIIALD 773

Query: 421  PYYYFQQGWNIFDSIIVILSLMELGLSRMSNLSVLRSFRLLRVFKLAKSWPTLNTLIKII 480
            PYYYFQQGWNIFDSIIVILSLMELGLSRM NLSVLRSFRLLRVFKLAKSWPTLNTLIKII
Sbjct: 774  PYYYFQQGWNIFDSIIVILSLMELGLSRMGNLSVLRSFRLLRVFKLAKSWPTLNTLIKII 833

Query: 481  GNSVGALGNLTLVLAIIVFIFAVVGMQLFGKNYSELRD--SDSGLLPRWHMMDFFHAFLI 538
            GNSVGALGNLTLVLAIIVFIFAVVGMQLFGKNYSELR   SDSGLLPRWHMMDFFHAFLI
Sbjct: 834  GNSVGALGNLTLVLAIIVFIFAVVGMQLFGKNYSELRHRISDSGLLPRWHMMDFFHAFLI 893

Query: 539  IFRILCGEWIETMWDCMEVSGQSLCLLVFLLVMVIGNLVVLNLFLALLLSSFSADNLTAP 598
            IFRILCGEWIETMWDCMEVSGQSLCLLVFLLVMVIGNLVVLNLFLALLLSSFSADNLTAP
Sbjct: 894  IFRILCGEWIETMWDCMEVSGQSLCLLVFLLVMVIGNLVVLNLFLALLLSSFSADNLTAP 953

Query: 599  DEDREMNNLQLALARIQRGLRFVKRTTWDFCCGLLRQRPQKPAALAAQGQLPSCIATPYS 658
            DED EMNNLQLALARIQRGLRFVKRTTWDFCCG+LR+RP+KPAALA   QLPSCI  P S
Sbjct: 954  DEDGEMNNLQLALARIQRGLRFVKRTTWDFCCGILRRRPKKPAALATHSQLPSCITAPRS 1013

Query: 659  PPPPETEKVPPTRKETRFEEGEQPGQGTPGDPEPVCVPIAVA 700
            PPPPE EKVPP RKETRFEE ++PGQGTPGD EPVCVPIAVA
Sbjct: 1014 PPPPEVEKVPPARKETRFEEDKRPGQGTPGDSEPVCVPIAVA 1055


 Score = 94.7 bits (234), Expect = 1e-16,   Method: Compositional matrix adjust.
 Identities = 69/253 (27%), Positives = 129/253 (50%), Gaps = 34/253 (13%)

Query: 368  DLTITMCIVLNTLFMALEHYNMTSEFEEMLQVGNLVFTGIFTAEMTFKIIALDPYYYFQQ 427
            D+TI   I LN + M +E  + + E   +L   NL+F  IFT E   K+ AL  +YYF  
Sbjct: 1533 DVTIMFLICLNMVTMMVETDDQSPEKVNILAKINLLFVAIFTGECIVKMAALR-HYYFTN 1591

Query: 428  GWNIFDSIIVILSLMELGLSRM--------SNLSVLRSFRLLRVFKLAKSWPTLNTLIKI 479
             WNIFD ++VILS++   LS +        +   V+R  R+ R+ +L +    + TL+  
Sbjct: 1592 SWNIFDFVVVILSIVGTVLSDIIQKYFFSPTLFRVIRLARIGRILRLIRGAKGIRTLLFA 1651

Query: 480  IGNSVGALGNLTLVLAIIVFIFAVVGMQLFGKNYSELRDSDSGLLPRWHMMDFFHAFLII 539
            +  S+ AL N+ L+L +++FI+++ GM     N++ ++  ++G+   ++   F ++ L +
Sbjct: 1652 LMMSLPALFNIGLLLFLVMFIYSIFGM----ANFAYVK-WEAGIDDMFNFQTFANSMLCL 1706

Query: 540  FRILCGEWIETMWDCMEVSGQSLC--------------------LLVFLLVMVIGNLVVL 579
            F+I      + +   +  +G   C                    +L F   ++I  L+V+
Sbjct: 1707 FQITTSAGWDGLLSPILNTGPPYCDPNLPNSNGSRGNCGSPAVGILFFTTYIIISFLIVV 1766

Query: 580  NLFLALLLSSFSA 592
            N+++A++L +FS 
Sbjct: 1767 NMYIAIILENFSV 1779


 Score = 72.0 bits (175), Expect = 8e-10,   Method: Compositional matrix adjust.
 Identities = 78/338 (23%), Positives = 137/338 (40%), Gaps = 85/338 (25%)

Query: 355 KQGVKLVVMDPFTDLTITMCIVL-NTLFMALEHYNMTSEFEEMLQVGNLVFTGIFTAEMT 413
           +  VK++V   F+ L   MC +L N +FMA       +++ E        FT I+T E  
Sbjct: 123 RAAVKILVHSLFSMLI--MCTILTNCVFMAQHDPPPWTKYVEY------TFTAIYTFESL 174

Query: 414 FKIIA----LDPYYYFQQGWNIFD-SIIVILSLMELGLSRMSNLSVLRSFRLLRVFKLAK 468
            KI+A    L  + + +  WN  D S+IV+    E     + N+S LR+FR+LR  K   
Sbjct: 175 VKILARGFCLHAFTFLRDPWNWLDFSVIVMAYTTEF--VDLGNVSALRTFRVLRALKTIS 232

Query: 469 SWPTLNTLIKIIGNSVGALGNLTLVLAIIVFIFAVVGMQLFG--------KNYSEL---- 516
               L T++  +  SV  L ++ ++    + +FA++G+QLF         +N++EL    
Sbjct: 233 VISGLKTIVGALIQSVKKLADVMVLTVFCLSVFALIGLQLFMGNLRHKCVRNFTELNGTN 292

Query: 517 ------------------------------------RDSDSGLLPRWH------------ 528
                                                 SD+G  P  +            
Sbjct: 293 GSVEADGLVWNSLDVYLNDPANYLLKNGTTDVLLCGNSSDAGTCPEGYRCLKAGENPDHG 352

Query: 529 ---MMDFFHAFLIIFRILCGEWIETMWDCMEVSGQSLCLLVFLLVMVIGNLVVLNLFLAL 585
                 F  AFL +FR++  +  E ++     S   + ++ F+LV+ +G+  ++NL LA+
Sbjct: 353 YTSFDSFAWAFLALFRLMTQDCWERLYQQTLRSAGKIYMIFFMLVIFLGSFYLVNLILAV 412

Query: 586 LLSSFSADNLTAPDEDREMNNLQLALARIQRGLRFVKR 623
           +  ++   N     E  E         R Q  +  +K+
Sbjct: 413 VAMAYEEQNQATIAETEEKEK------RFQEAMEMLKK 444


 Score = 70.1 bits (170), Expect = 4e-09,   Method: Compositional matrix adjust.
 Identities = 68/355 (19%), Positives = 143/355 (40%), Gaps = 62/355 (17%)

Query: 329  HKCPPCWNRLAQRYLIWECCPLWMSIKQGVKLVVMDPFTDLTITMCIVLNTLFMALEHYN 388
             +CP C     Q         +W  +++    +V   + +  I   I+L++  +A E   
Sbjct: 1176 RRCPCCMVDTTQ-----SPGKVWWRLRKTCYRIVEHSWFETFIIFMILLSSGALAFEDIY 1230

Query: 389  MTSE--FEEMLQVGNLVFTGIFTAEMTFKIIALDPYYYFQQGWNIFDSIIVILSLME--- 443
            +      + +L+  + +FT +F  EM  K +A     YF   W   D +IV +SL+    
Sbjct: 1231 LEERKTIKVLLEYADKMFTYVFVLEMLLKWVAYGFKKYFTNAWCWLDFLIVDVSLVSLVA 1290

Query: 444  --LGLSRMSNLSVLRSFRLLRVFKLAKSWPTLNTLIKIIGNSVGALGNLTLVLAIIVFIF 501
              LG + M  +  LR+ R LR  +    +  +  ++  +  ++ ++ N+ LV  I   IF
Sbjct: 1291 NTLGFAEMGPIKSLRTLRALRPLRALSRFEGMRVVVNALVGAIPSIMNVLLVCLIFWLIF 1350

Query: 502  AVVGMQLFGKNYSELRDSDSGLLP--------------------------RWHMMDFFHA 535
            +++G+ LF   +    +   G LP                          + +  +    
Sbjct: 1351 SIMGVNLFAGKFGRCINQTEGDLPLNYTIVNNKSECESFNVTGELYWTKVKVNFDNVGAG 1410

Query: 536  FLIIFRILCGE-WIETMWDCMEVSG--------QSLCLLVFLLVMVI-GNLVVLNLFLAL 585
            +L + ++   + W++ M+  ++  G         +L + ++ +V +I G+   LNLF+ +
Sbjct: 1411 YLALLQVATFKGWMDIMYAAVDSRGYEEQPQWEDNLYMYIYFVVFIIFGSFFTLNLFIGV 1470

Query: 586  LLSSFSADNLTAPDEDREMNNLQLALARIQRGLRFVKRTTWDFCCGLLRQRPQKP 640
            ++ +F+        +D  M   Q              +  ++    L  ++PQKP
Sbjct: 1471 IIDNFNQQKKKLGGQDIFMTEEQ--------------KKYYNAMKKLGSKKPQKP 1511


>gi149018262
          Length = 1966

 Score = 1271 bits (3288), Expect = 0.0,   Method: Compositional matrix adjust.
 Identities = 644/702 (91%), Positives = 664/702 (94%), Gaps = 2/702 (0%)

Query: 1    TSFDSFAWAFLALFRLMTQDCWERLYQQTLRSAGKIYMIFFMLVIFLGSFYLVNLILAVV 60
            TSFDSFAWAFLALFRLMTQDCWERLYQQTLRSAGKIYMIFFMLVIFLGSFYLVNLILAVV
Sbjct: 354  TSFDSFAWAFLALFRLMTQDCWERLYQQTLRSAGKIYMIFFMLVIFLGSFYLVNLILAVV 413

Query: 61   AMAYEEQNQATIAETEEKEKRFQEAMEMLKKEHEALTIRGVDTVSRSSLEMSPLAPVNSH 120
            AMAYEEQNQATIAETEEKEKRFQEAMEMLKKEHEALTIRGVDTVS SSLEMSPLAPV +H
Sbjct: 414  AMAYEEQNQATIAETEEKEKRFQEAMEMLKKEHEALTIRGVDTVSHSSLEMSPLAPVTNH 473

Query: 121  ERRSKRRKRMSSGTEECGEDRLPKSDSEDGPRAMNHLSLTRGLSRTSMKPRSSRGSIFTF 180
            ER+SKRRKR+SSGTE+ G+DRLPKSDSEDGPRA+N LSLT GLSRTSM+PRSSRGSIFTF
Sbjct: 474  ERKSKRRKRLSSGTEDGGDDRLPKSDSEDGPRALNQLSLTHGLSRTSMRPRSSRGSIFTF 533

Query: 181  RRRDLGSEADFADDENSTAGESESHHTSLLVPWPLRRTSAQGQPSPGTSAPGHALHGKKN 240
            RRRD GSEADFADDENSTAGESESH TSLLVPWPLR  SAQGQP PG SAPG+ L+GK+N
Sbjct: 534  RRRDQGSEADFADDENSTAGESESHRTSLLVPWPLRHPSAQGQPGPGASAPGYVLNGKRN 593

Query: 241  STVDCNGVVSLLGAGDPEATSPGSHLLRPVMLEHPPDTTTPSEEPGGPQMLTSQAPCVDG 300
            STVDCNGVVSLLGAGD EATSPGS+LLRP++L+ PPDTTTPSEEPGGPQMLT QAPC DG
Sbjct: 594  STVDCNGVVSLLGAGDAEATSPGSYLLRPMVLDRPPDTTTPSEEPGGPQMLTPQAPCADG 653

Query: 301  FEEPGARQRALSAVSVLTSALEELEESRHKCPPCWNRLAQRYLIWECCPLWMSIKQGVKL 360
            FEEPGARQRALSAVSVLTSALEELEES  KCPPCWNR AQ YLIWECCPLWMSIKQ VK 
Sbjct: 654  FEEPGARQRALSAVSVLTSALEELEESHRKCPPCWNRFAQHYLIWECCPLWMSIKQKVKF 713

Query: 361  VVMDPFTDLTITMCIVLNTLFMALEHYNMTSEFEEMLQVGNLVFTGIFTAEMTFKIIALD 420
            VVMDPF DLTITMCIVLNTLFMALEHYNMT+EFEEMLQVGNLVFTGIFTAEMTFKIIALD
Sbjct: 714  VVMDPFADLTITMCIVLNTLFMALEHYNMTAEFEEMLQVGNLVFTGIFTAEMTFKIIALD 773

Query: 421  PYYYFQQGWNIFDSIIVILSLMELGLSRMSNLSVLRSFRLLRVFKLAKSWPTLNTLIKII 480
            PYYYFQQGWNIFDSIIVILSLMELGLSRM NLSVLRSFRLLRVFKLAKSWPTLNTLIKII
Sbjct: 774  PYYYFQQGWNIFDSIIVILSLMELGLSRMGNLSVLRSFRLLRVFKLAKSWPTLNTLIKII 833

Query: 481  GNSVGALGNLTLVLAIIVFIFAVVGMQLFGKNYSELRD--SDSGLLPRWHMMDFFHAFLI 538
            GNSVGALGNLTLVLAIIVFIFAVVGMQLFGKNYSELR   SDSGLLPRWHMMDFFHAFLI
Sbjct: 834  GNSVGALGNLTLVLAIIVFIFAVVGMQLFGKNYSELRHRISDSGLLPRWHMMDFFHAFLI 893

Query: 539  IFRILCGEWIETMWDCMEVSGQSLCLLVFLLVMVIGNLVVLNLFLALLLSSFSADNLTAP 598
            IFRILCGEWIETMWDCMEVSGQSLCLLVFLLVMVIGNLVVLNLFLALLLSSFSADNLTAP
Sbjct: 894  IFRILCGEWIETMWDCMEVSGQSLCLLVFLLVMVIGNLVVLNLFLALLLSSFSADNLTAP 953

Query: 599  DEDREMNNLQLALARIQRGLRFVKRTTWDFCCGLLRQRPQKPAALAAQGQLPSCIATPYS 658
            DED EMNNLQLALARIQRGLRFVKRTTWDFCCG+LR+RP+KPAALA   QLPSCI  P S
Sbjct: 954  DEDGEMNNLQLALARIQRGLRFVKRTTWDFCCGILRRRPKKPAALATHSQLPSCITAPRS 1013

Query: 659  PPPPETEKVPPTRKETRFEEGEQPGQGTPGDPEPVCVPIAVA 700
            PPPPE EKVPP RKETRFEE ++PGQGTPGD EPVCVPIAVA
Sbjct: 1014 PPPPEVEKVPPARKETRFEEDKRPGQGTPGDSEPVCVPIAVA 1055


 Score = 94.0 bits (232), Expect = 2e-16,   Method: Compositional matrix adjust.
 Identities = 69/253 (27%), Positives = 129/253 (50%), Gaps = 34/253 (13%)

Query: 368  DLTITMCIVLNTLFMALEHYNMTSEFEEMLQVGNLVFTGIFTAEMTFKIIALDPYYYFQQ 427
            D+TI   I LN + M +E  + + E   +L   NL+F  IFT E   K+ AL  +YYF  
Sbjct: 1480 DVTIMFLICLNMVTMMVETDDQSPEKVNILAKINLLFVAIFTGECIVKMAALR-HYYFTN 1538

Query: 428  GWNIFDSIIVILSLMELGLSRM--------SNLSVLRSFRLLRVFKLAKSWPTLNTLIKI 479
             WNIFD ++VILS++   LS +        +   V+R  R+ R+ +L +    + TL+  
Sbjct: 1539 SWNIFDFVVVILSIVGTVLSDIIQKYFFSPTLFRVIRLARIGRILRLIRGAKGIRTLLFA 1598

Query: 480  IGNSVGALGNLTLVLAIIVFIFAVVGMQLFGKNYSELRDSDSGLLPRWHMMDFFHAFLII 539
            +  S+ AL N+ L+L +++FI+++ GM     N++ ++  ++G+   ++   F ++ L +
Sbjct: 1599 LMMSLPALFNIGLLLFLVMFIYSIFGM----ANFAYVK-WEAGIDDMFNFQTFANSMLCL 1653

Query: 540  FRILCGEWIETMWDCMEVSGQSLC--------------------LLVFLLVMVIGNLVVL 579
            F+I      + +   +  +G   C                    +L F   ++I  L+V+
Sbjct: 1654 FQITTSAGWDGLLSPILNTGPPYCDPNLPNSNGSRGNCGSPAVGILFFTTYIIISFLIVV 1713

Query: 580  NLFLALLLSSFSA 592
            N+++A++L +FS 
Sbjct: 1714 NMYIAIILENFSV 1726


 Score = 71.2 bits (173), Expect = 2e-09,   Method: Compositional matrix adjust.
 Identities = 88/399 (22%), Positives = 155/399 (38%), Gaps = 101/399 (25%)

Query: 355 KQGVKLVVMDPFTDLTITMCIVL-NTLFMALEHYNMTSEFEEMLQVGNLVFTGIFTAEMT 413
           +  VK++V   F+   + MC +L N +FMA       +++ E        FT I+T E  
Sbjct: 123 RAAVKILVHSLFS--MLIMCTILTNCVFMAQHDPPPWTKYVEY------TFTAIYTFESL 174

Query: 414 FKIIA----LDPYYYFQQGWNIFD-SIIVILSLMELGLSRMSNLSVLRSFRLLRVFKLAK 468
            KI+A    L  + + +  WN  D S+IV+    E     + N+S LR+FR+LR  K   
Sbjct: 175 VKILARGFCLHAFTFLRDPWNWLDFSVIVMAYTTEF--VDLGNVSALRTFRVLRALKTIS 232

Query: 469 SWPTLNTLIKIIGNSVGALGNLTLVLAIIVFIFAVVGMQLFG--------KNYSEL---- 516
               L T++  +  SV  L ++ ++    + +FA++G+QLF         +N++EL    
Sbjct: 233 VISGLKTIVGALIQSVKKLADVMVLTVFCLSVFALIGLQLFMGNLRHKCVRNFTELNGTN 292

Query: 517 ------------------------------------RDSDSGLLPRWH------------ 528
                                                 SD+G  P  +            
Sbjct: 293 GSVEADGLVWNSLDVYLNDPANYLLKNGTTDVLLCGNSSDAGTCPEGYRCLKAGENPDHG 352

Query: 529 ---MMDFFHAFLIIFRILCGEWIETMWDCMEVSGQSLCLLVFLLVMVIGNLVVLNLFLAL 585
                 F  AFL +FR++  +  E ++     S   + ++ F+LV+ +G+  ++NL LA+
Sbjct: 353 YTSFDSFAWAFLALFRLMTQDCWERLYQQTLRSAGKIYMIFFMLVIFLGSFYLVNLILAV 412

Query: 586 LLSSFSADNLTAPDEDREMNNLQLALARIQRGLRFVKRTTWDFCCGLLRQRPQKPAALAA 645
           +  ++   N     E  E         R Q  +  +K+               +  AL  
Sbjct: 413 VAMAYEEQNQATIAETEEKEK------RFQEAMEMLKK---------------EHEALTI 451

Query: 646 QG-QLPSCIATPYSPPPPETEKVPPTRKETRFEEGEQPG 683
           +G    S  +   SP  P T     +++  R   G + G
Sbjct: 452 RGVDTVSHSSLEMSPLAPVTNHERKSKRRKRLSSGTEDG 490


 Score = 68.9 bits (167), Expect = 7e-09,   Method: Compositional matrix adjust.
 Identities = 68/355 (19%), Positives = 143/355 (40%), Gaps = 62/355 (17%)

Query: 329  HKCPPCWNRLAQRYLIWECCPLWMSIKQGVKLVVMDPFTDLTITMCIVLNTLFMALEHYN 388
             +CP C     Q         +W  +++    +V   + +  I   I+L++  +A E   
Sbjct: 1123 RRCPCCMVDTTQ-----SPGKVWWRLRKTCYRIVEHSWFETFIIFMILLSSGALAFEDIY 1177

Query: 389  MTSE--FEEMLQVGNLVFTGIFTAEMTFKIIALDPYYYFQQGWNIFDSIIVILSLME--- 443
            +      + +L+  + +FT +F  EM  K +A     YF   W   D +IV +SL+    
Sbjct: 1178 LEERKTIKVLLEYADKMFTYVFVLEMLLKWVAYGFKKYFTNAWCWLDFLIVDVSLVSLVA 1237

Query: 444  --LGLSRMSNLSVLRSFRLLRVFKLAKSWPTLNTLIKIIGNSVGALGNLTLVLAIIVFIF 501
              LG + M  +  LR+ R LR  +    +  +  ++  +  ++ ++ N+ LV  I   IF
Sbjct: 1238 NTLGFAEMGPIKSLRTLRALRPLRALSRFEGMRVVVNALVGAIPSIMNVLLVCLIFWLIF 1297

Query: 502  AVVGMQLFGKNYSELRDSDSGLLP--------------------------RWHMMDFFHA 535
            +++G+ LF   +    +   G LP                          + +  +    
Sbjct: 1298 SIMGVNLFAGKFGRCINQTEGDLPLNYTIVNNKSECESFNVTGELYWTKVKVNFDNVGAG 1357

Query: 536  FLIIFRILCGE-WIETMWDCMEVSG--------QSLCLLVFLLVMVI-GNLVVLNLFLAL 585
            +L + ++   + W++ M+  ++  G         +L + ++ +V +I G+   LNLF+ +
Sbjct: 1358 YLALLQVATFKGWMDIMYAAVDSRGYEEQPQWEDNLYMYIYFVVFIIFGSFFTLNLFIGV 1417

Query: 586  LLSSFSADNLTAPDEDREMNNLQLALARIQRGLRFVKRTTWDFCCGLLRQRPQKP 640
            ++ +F+        +D  M   Q              +  ++    L  ++PQKP
Sbjct: 1418 IIDNFNQQKKKIRGQDIFMTEEQ--------------KKYYNAMKKLGSKKPQKP 1458


>gi149018261
          Length = 2019

 Score = 1270 bits (3287), Expect = 0.0,   Method: Compositional matrix adjust.
 Identities = 644/702 (91%), Positives = 664/702 (94%), Gaps = 2/702 (0%)

Query: 1    TSFDSFAWAFLALFRLMTQDCWERLYQQTLRSAGKIYMIFFMLVIFLGSFYLVNLILAVV 60
            TSFDSFAWAFLALFRLMTQDCWERLYQQTLRSAGKIYMIFFMLVIFLGSFYLVNLILAVV
Sbjct: 354  TSFDSFAWAFLALFRLMTQDCWERLYQQTLRSAGKIYMIFFMLVIFLGSFYLVNLILAVV 413

Query: 61   AMAYEEQNQATIAETEEKEKRFQEAMEMLKKEHEALTIRGVDTVSRSSLEMSPLAPVNSH 120
            AMAYEEQNQATIAETEEKEKRFQEAMEMLKKEHEALTIRGVDTVS SSLEMSPLAPV +H
Sbjct: 414  AMAYEEQNQATIAETEEKEKRFQEAMEMLKKEHEALTIRGVDTVSHSSLEMSPLAPVTNH 473

Query: 121  ERRSKRRKRMSSGTEECGEDRLPKSDSEDGPRAMNHLSLTRGLSRTSMKPRSSRGSIFTF 180
            ER+SKRRKR+SSGTE+ G+DRLPKSDSEDGPRA+N LSLT GLSRTSM+PRSSRGSIFTF
Sbjct: 474  ERKSKRRKRLSSGTEDGGDDRLPKSDSEDGPRALNQLSLTHGLSRTSMRPRSSRGSIFTF 533

Query: 181  RRRDLGSEADFADDENSTAGESESHHTSLLVPWPLRRTSAQGQPSPGTSAPGHALHGKKN 240
            RRRD GSEADFADDENSTAGESESH TSLLVPWPLR  SAQGQP PG SAPG+ L+GK+N
Sbjct: 534  RRRDQGSEADFADDENSTAGESESHRTSLLVPWPLRHPSAQGQPGPGASAPGYVLNGKRN 593

Query: 241  STVDCNGVVSLLGAGDPEATSPGSHLLRPVMLEHPPDTTTPSEEPGGPQMLTSQAPCVDG 300
            STVDCNGVVSLLGAGD EATSPGS+LLRP++L+ PPDTTTPSEEPGGPQMLT QAPC DG
Sbjct: 594  STVDCNGVVSLLGAGDAEATSPGSYLLRPMVLDRPPDTTTPSEEPGGPQMLTPQAPCADG 653

Query: 301  FEEPGARQRALSAVSVLTSALEELEESRHKCPPCWNRLAQRYLIWECCPLWMSIKQGVKL 360
            FEEPGARQRALSAVSVLTSALEELEES  KCPPCWNR AQ YLIWECCPLWMSIKQ VK 
Sbjct: 654  FEEPGARQRALSAVSVLTSALEELEESHRKCPPCWNRFAQHYLIWECCPLWMSIKQKVKF 713

Query: 361  VVMDPFTDLTITMCIVLNTLFMALEHYNMTSEFEEMLQVGNLVFTGIFTAEMTFKIIALD 420
            VVMDPF DLTITMCIVLNTLFMALEHYNMT+EFEEMLQVGNLVFTGIFTAEMTFKIIALD
Sbjct: 714  VVMDPFADLTITMCIVLNTLFMALEHYNMTAEFEEMLQVGNLVFTGIFTAEMTFKIIALD 773

Query: 421  PYYYFQQGWNIFDSIIVILSLMELGLSRMSNLSVLRSFRLLRVFKLAKSWPTLNTLIKII 480
            PYYYFQQGWNIFDSIIVILSLMELGLSRM NLSVLRSFRLLRVFKLAKSWPTLNTLIKII
Sbjct: 774  PYYYFQQGWNIFDSIIVILSLMELGLSRMGNLSVLRSFRLLRVFKLAKSWPTLNTLIKII 833

Query: 481  GNSVGALGNLTLVLAIIVFIFAVVGMQLFGKNYSELRD--SDSGLLPRWHMMDFFHAFLI 538
            GNSVGALGNLTLVLAIIVFIFAVVGMQLFGKNYSELR   SDSGLLPRWHMMDFFHAFLI
Sbjct: 834  GNSVGALGNLTLVLAIIVFIFAVVGMQLFGKNYSELRHRISDSGLLPRWHMMDFFHAFLI 893

Query: 539  IFRILCGEWIETMWDCMEVSGQSLCLLVFLLVMVIGNLVVLNLFLALLLSSFSADNLTAP 598
            IFRILCGEWIETMWDCMEVSGQSLCLLVFLLVMVIGNLVVLNLFLALLLSSFSADNLTAP
Sbjct: 894  IFRILCGEWIETMWDCMEVSGQSLCLLVFLLVMVIGNLVVLNLFLALLLSSFSADNLTAP 953

Query: 599  DEDREMNNLQLALARIQRGLRFVKRTTWDFCCGLLRQRPQKPAALAAQGQLPSCIATPYS 658
            DED EMNNLQLALARIQRGLRFVKRTTWDFCCG+LR+RP+KPAALA   QLPSCI  P S
Sbjct: 954  DEDGEMNNLQLALARIQRGLRFVKRTTWDFCCGILRRRPKKPAALATHSQLPSCITAPRS 1013

Query: 659  PPPPETEKVPPTRKETRFEEGEQPGQGTPGDPEPVCVPIAVA 700
            PPPPE EKVPP RKETRFEE ++PGQGTPGD EPVCVPIAVA
Sbjct: 1014 PPPPEVEKVPPARKETRFEEDKRPGQGTPGDSEPVCVPIAVA 1055


 Score = 94.7 bits (234), Expect = 1e-16,   Method: Compositional matrix adjust.
 Identities = 69/253 (27%), Positives = 129/253 (50%), Gaps = 34/253 (13%)

Query: 368  DLTITMCIVLNTLFMALEHYNMTSEFEEMLQVGNLVFTGIFTAEMTFKIIALDPYYYFQQ 427
            D+TI   I LN + M +E  + + E   +L   NL+F  IFT E   K+ AL  +YYF  
Sbjct: 1533 DVTIMFLICLNMVTMMVETDDQSPEKVNILAKINLLFVAIFTGECIVKMAALR-HYYFTN 1591

Query: 428  GWNIFDSIIVILSLMELGLSRM--------SNLSVLRSFRLLRVFKLAKSWPTLNTLIKI 479
             WNIFD ++VILS++   LS +        +   V+R  R+ R+ +L +    + TL+  
Sbjct: 1592 SWNIFDFVVVILSIVGTVLSDIIQKYFFSPTLFRVIRLARIGRILRLIRGAKGIRTLLFA 1651

Query: 480  IGNSVGALGNLTLVLAIIVFIFAVVGMQLFGKNYSELRDSDSGLLPRWHMMDFFHAFLII 539
            +  S+ AL N+ L+L +++FI+++ GM     N++ ++  ++G+   ++   F ++ L +
Sbjct: 1652 LMMSLPALFNIGLLLFLVMFIYSIFGM----ANFAYVK-WEAGIDDMFNFQTFANSMLCL 1706

Query: 540  FRILCGEWIETMWDCMEVSGQSLC--------------------LLVFLLVMVIGNLVVL 579
            F+I      + +   +  +G   C                    +L F   ++I  L+V+
Sbjct: 1707 FQITTSAGWDGLLSPILNTGPPYCDPNLPNSNGSRGNCGSPAVGILFFTTYIIISFLIVV 1766

Query: 580  NLFLALLLSSFSA 592
            N+++A++L +FS 
Sbjct: 1767 NMYIAIILENFSV 1779


 Score = 72.4 bits (176), Expect = 8e-10,   Method: Compositional matrix adjust.
 Identities = 78/338 (23%), Positives = 137/338 (40%), Gaps = 85/338 (25%)

Query: 355 KQGVKLVVMDPFTDLTITMCIVL-NTLFMALEHYNMTSEFEEMLQVGNLVFTGIFTAEMT 413
           +  VK++V   F+ L   MC +L N +FMA       +++ E        FT I+T E  
Sbjct: 123 RAAVKILVHSLFSMLI--MCTILTNCVFMAQHDPPPWTKYVEY------TFTAIYTFESL 174

Query: 414 FKIIA----LDPYYYFQQGWNIFD-SIIVILSLMELGLSRMSNLSVLRSFRLLRVFKLAK 468
            KI+A    L  + + +  WN  D S+IV+    E     + N+S LR+FR+LR  K   
Sbjct: 175 VKILARGFCLHAFTFLRDPWNWLDFSVIVMAYTTEF--VDLGNVSALRTFRVLRALKTIS 232

Query: 469 SWPTLNTLIKIIGNSVGALGNLTLVLAIIVFIFAVVGMQLFG--------KNYSEL---- 516
               L T++  +  SV  L ++ ++    + +FA++G+QLF         +N++EL    
Sbjct: 233 VISGLKTIVGALIQSVKKLADVMVLTVFCLSVFALIGLQLFMGNLRHKCVRNFTELNGTN 292

Query: 517 ------------------------------------RDSDSGLLPRWH------------ 528
                                                 SD+G  P  +            
Sbjct: 293 GSVEADGLVWNSLDVYLNDPANYLLKNGTTDVLLCGNSSDAGTCPEGYRCLKAGENPDHG 352

Query: 529 ---MMDFFHAFLIIFRILCGEWIETMWDCMEVSGQSLCLLVFLLVMVIGNLVVLNLFLAL 585
                 F  AFL +FR++  +  E ++     S   + ++ F+LV+ +G+  ++NL LA+
Sbjct: 353 YTSFDSFAWAFLALFRLMTQDCWERLYQQTLRSAGKIYMIFFMLVIFLGSFYLVNLILAV 412

Query: 586 LLSSFSADNLTAPDEDREMNNLQLALARIQRGLRFVKR 623
           +  ++   N     E  E         R Q  +  +K+
Sbjct: 413 VAMAYEEQNQATIAETEEKEK------RFQEAMEMLKK 444


 Score = 70.1 bits (170), Expect = 4e-09,   Method: Compositional matrix adjust.
 Identities = 68/355 (19%), Positives = 143/355 (40%), Gaps = 62/355 (17%)

Query: 329  HKCPPCWNRLAQRYLIWECCPLWMSIKQGVKLVVMDPFTDLTITMCIVLNTLFMALEHYN 388
             +CP C     Q         +W  +++    +V   + +  I   I+L++  +A E   
Sbjct: 1176 RRCPCCMVDTTQ-----SPGKVWWRLRKTCYRIVEHSWFETFIIFMILLSSGALAFEDIY 1230

Query: 389  MTSE--FEEMLQVGNLVFTGIFTAEMTFKIIALDPYYYFQQGWNIFDSIIVILSLME--- 443
            +      + +L+  + +FT +F  EM  K +A     YF   W   D +IV +SL+    
Sbjct: 1231 LEERKTIKVLLEYADKMFTYVFVLEMLLKWVAYGFKKYFTNAWCWLDFLIVDVSLVSLVA 1290

Query: 444  --LGLSRMSNLSVLRSFRLLRVFKLAKSWPTLNTLIKIIGNSVGALGNLTLVLAIIVFIF 501
              LG + M  +  LR+ R LR  +    +  +  ++  +  ++ ++ N+ LV  I   IF
Sbjct: 1291 NTLGFAEMGPIKSLRTLRALRPLRALSRFEGMRVVVNALVGAIPSIMNVLLVCLIFWLIF 1350

Query: 502  AVVGMQLFGKNYSELRDSDSGLLP--------------------------RWHMMDFFHA 535
            +++G+ LF   +    +   G LP                          + +  +    
Sbjct: 1351 SIMGVNLFAGKFGRCINQTEGDLPLNYTIVNNKSECESFNVTGELYWTKVKVNFDNVGAG 1410

Query: 536  FLIIFRILCGE-WIETMWDCMEVSG--------QSLCLLVFLLVMVI-GNLVVLNLFLAL 585
            +L + ++   + W++ M+  ++  G         +L + ++ +V +I G+   LNLF+ +
Sbjct: 1411 YLALLQVATFKGWMDIMYAAVDSRGYEEQPQWEDNLYMYIYFVVFIIFGSFFTLNLFIGV 1470

Query: 586  LLSSFSADNLTAPDEDREMNNLQLALARIQRGLRFVKRTTWDFCCGLLRQRPQKP 640
            ++ +F+        +D  M   Q              +  ++    L  ++PQKP
Sbjct: 1471 IIDNFNQQKKKIRGQDIFMTEEQ--------------KKYYNAMKKLGSKKPQKP 1511


>gi311268677
          Length = 2020

 Score = 1265 bits (3273), Expect = 0.0,   Method: Compositional matrix adjust.
 Identities = 652/702 (92%), Positives = 665/702 (94%), Gaps = 2/702 (0%)

Query: 1    TSFDSFAWAFLALFRLMTQDCWERLYQQTLRSAGKIYMIFFMLVIFLGSFYLVNLILAVV 60
            TSFDSFAWAFLALFRLMTQDCWERLYQQTLRSAGKIYMIFFMLVIFLGSFYLVNLILAVV
Sbjct: 356  TSFDSFAWAFLALFRLMTQDCWERLYQQTLRSAGKIYMIFFMLVIFLGSFYLVNLILAVV 415

Query: 61   AMAYEEQNQATIAETEEKEKRFQEAMEMLKKEHEALTIRGVDTVSRSSLEMSPLAPVNSH 120
            AMAYEEQNQATIAETEEKEKRFQEAMEMLKKEHEALTIRGVDTVSRSSLEMSPLAPV SH
Sbjct: 416  AMAYEEQNQATIAETEEKEKRFQEAMEMLKKEHEALTIRGVDTVSRSSLEMSPLAPVTSH 475

Query: 121  ERRSKRRKRMSSGTEECGEDRLPKSDSEDGPRAMNHLSLTRGLSRTSMKPRSSRGSIFTF 180
            ERRSKRRKRMSSGTEECG+DR PKSDSEDGPRAMN  S+T+GLSRTSMKPRSSRGSIFTF
Sbjct: 476  ERRSKRRKRMSSGTEECGDDRFPKSDSEDGPRAMNRFSITQGLSRTSMKPRSSRGSIFTF 535

Query: 181  RRRDLGSEADFADDENSTAGESESHHTSLLVPWPLRRTSAQGQPSPGTSAPGHALHGKKN 240
            RRRDLGSE DFADDENSTAG+SESH TSLLVPWPLRR S QGQPSPG S PGH L+GK+N
Sbjct: 536  RRRDLGSETDFADDENSTAGDSESHRTSLLVPWPLRRPSVQGQPSPGASTPGHVLNGKRN 595

Query: 241  STVDCNGVVSLLGAGDPEATSPGSHLLRPVMLEHPPDTTTPSEEPGGPQMLTSQAPCVDG 300
            STVDCNGVVSLLGAGDPEATSPGS LLRP MLE PPDTTTPSEEPG PQ LT QAPCVDG
Sbjct: 596  STVDCNGVVSLLGAGDPEATSPGSRLLRPTMLERPPDTTTPSEEPGRPQTLTPQAPCVDG 655

Query: 301  FEEPGARQRALSAVSVLTSALEELEESRHKCPPCWNRLAQRYLIWECCPLWMSIKQGVKL 360
            FEEPG RQRALSAVSVLTS LEELEES  KCPPCWNR AQRYLIWECCPLWMSIKQ VK 
Sbjct: 656  FEEPGERQRALSAVSVLTSVLEELEESHRKCPPCWNRFAQRYLIWECCPLWMSIKQKVKF 715

Query: 361  VVMDPFTDLTITMCIVLNTLFMALEHYNMTSEFEEMLQVGNLVFTGIFTAEMTFKIIALD 420
            +VMDPF DLTITMCIVLNTLFMALEHYNMT+EFEEMLQVGNLVFTGIFTAEMTFKIIALD
Sbjct: 716  MVMDPFADLTITMCIVLNTLFMALEHYNMTTEFEEMLQVGNLVFTGIFTAEMTFKIIALD 775

Query: 421  PYYYFQQGWNIFDSIIVILSLMELGLSRMSNLSVLRSFRLLRVFKLAKSWPTLNTLIKII 480
            PYYYFQQGWNIFDSIIVILSLMELGLSRM NLSVLRSFRLLRVFKLAKSWPTLNTLIKII
Sbjct: 776  PYYYFQQGWNIFDSIIVILSLMELGLSRMGNLSVLRSFRLLRVFKLAKSWPTLNTLIKII 835

Query: 481  GNSVGALGNLTLVLAIIVFIFAVVGMQLFGKNYSELRD--SDSGLLPRWHMMDFFHAFLI 538
            GNSVGALGNLTLVLAIIVFIFAVVGMQLFGKNYSELR   SDSGLLPRWHMMDFFHAFLI
Sbjct: 836  GNSVGALGNLTLVLAIIVFIFAVVGMQLFGKNYSELRHRISDSGLLPRWHMMDFFHAFLI 895

Query: 539  IFRILCGEWIETMWDCMEVSGQSLCLLVFLLVMVIGNLVVLNLFLALLLSSFSADNLTAP 598
            IFRILCGEWIETMWDCMEVSGQSLCLLVFLLVMVIGNLVVLNLFLALLLSSFSADNLTAP
Sbjct: 896  IFRILCGEWIETMWDCMEVSGQSLCLLVFLLVMVIGNLVVLNLFLALLLSSFSADNLTAP 955

Query: 599  DEDREMNNLQLALARIQRGLRFVKRTTWDFCCGLLRQRPQKPAALAAQGQLPSCIATPYS 658
            DED EMNNLQLALARIQRGLRF+KRTTWDFCCGLL++RPQKPAALA QGQLPSCIAT   
Sbjct: 956  DEDGEMNNLQLALARIQRGLRFIKRTTWDFCCGLLQRRPQKPAALATQGQLPSCIATSSP 1015

Query: 659  PPPPETEKVPPTRKETRFEEGEQPGQGTPGDPEPVCVPIAVA 700
            PPPPE EK PP RKETRFEEG++PGQGTPGDPEPVCVPIAVA
Sbjct: 1016 PPPPEAEKAPPARKETRFEEGQRPGQGTPGDPEPVCVPIAVA 1057


 Score = 95.9 bits (237), Expect = 6e-17,   Method: Compositional matrix adjust.
 Identities = 70/253 (27%), Positives = 129/253 (50%), Gaps = 34/253 (13%)

Query: 368  DLTITMCIVLNTLFMALEHYNMTSEFEEMLQVGNLVFTGIFTAEMTFKIIALDPYYYFQQ 427
            D+TI   I LN + M +E  + + E   +L   NL+F  IFT E   KI AL  +YYF  
Sbjct: 1534 DVTIMFLICLNMVTMMVETDDQSPEKVNILAKINLLFVAIFTGECIVKIAALR-HYYFTN 1592

Query: 428  GWNIFDSIIVILSLMELGLSRM--------SNLSVLRSFRLLRVFKLAKSWPTLNTLIKI 479
             WNIFD ++VILS++   LS +        +   V+R  R+ R+ +L +    + TL+  
Sbjct: 1593 SWNIFDFVVVILSIVGTVLSDIIQKYFFSPTLFRVIRLARIGRILRLIRGAKGIRTLLFA 1652

Query: 480  IGNSVGALGNLTLVLAIIVFIFAVVGMQLFGKNYSELRDSDSGLLPRWHMMDFFHAFLII 539
            +  S+ AL N+ L+L +++FI+++ GM     N++ ++  ++G+   ++   F ++ L +
Sbjct: 1653 LMMSLPALFNIGLLLFLVMFIYSIFGM----ANFAYVK-WEAGIDDMFNFQTFANSMLCL 1707

Query: 540  FRILCGEWIETMWDCMEVSGQSLC--------------------LLVFLLVMVIGNLVVL 579
            F+I      + +   +  +G   C                    +L F   ++I  L+V+
Sbjct: 1708 FQITTSAGWDGLLSPILNTGPPYCDPHLPNSNGSRGNCGSPAVGILFFTTYIIISFLIVV 1767

Query: 580  NLFLALLLSSFSA 592
            N+++A++L +FS 
Sbjct: 1768 NMYIAIILENFSV 1780


 Score = 69.3 bits (168), Expect = 6e-09,   Method: Compositional matrix adjust.
 Identities = 64/334 (19%), Positives = 138/334 (41%), Gaps = 57/334 (17%)

Query: 350  LWMSIKQGVKLVVMDPFTDLTITMCIVLNTLFMALEHYNMTSE--FEEMLQVGNLVFTGI 407
            +W  +++    +V   + +  I   I+L++  +A E   +      + +L+  + +FT +
Sbjct: 1193 VWWRLRKTCYRIVEHSWFETFIIFMILLSSGALAFEDIYLEERRTIKVLLEYADKMFTYV 1252

Query: 408  FTAEMTFKIIALDPYYYFQQGWNIFDSIIVILSLME-----LGLSRMSNLSVLRSFRLLR 462
            F  EM  K +A     YF   W   D +IV +SL+      LG + M  +  LR+ R LR
Sbjct: 1253 FVLEMLLKWVAYGFKKYFTNAWCWLDFLIVDVSLISLVANALGFAEMGPIKSLRTLRALR 1312

Query: 463  VFKLAKSWPTLNTLIKIIGNSVGALGNLTLVLAIIVFIFAVVGMQLFGKNYSELRDSDSG 522
              +    +  +  ++  +  ++ ++ N+ LV  I   IF+++G+ LF   +    +   G
Sbjct: 1313 PLRALSRFEGMRVVVNALVGAIPSIMNVLLVCLIFWLIFSIMGVNLFAGKFGRCINQTEG 1372

Query: 523  LLP--------------------------RWHMMDFFHAFLIIFRILCGE-WIETMWDCM 555
             LP                          + +  +    +L + ++   + W++ M+  +
Sbjct: 1373 DLPLNYTIVNNKSDCESFNVTGELYWTKVKVNFDNVGAGYLALLQVATFKGWMDIMYAAV 1432

Query: 556  EVSG--------QSLCLLVFLLVMVI-GNLVVLNLFLALLLSSFSADNLTAPDEDREMNN 606
            +  G         +L + ++ +V +I G+   LNLF+ +++ +F+        +D  M  
Sbjct: 1433 DSRGLEEQPQWEYNLYMYIYFVVFIIFGSFFTLNLFIGVIIDNFNQQKKKLGGQDIFMTE 1492

Query: 607  LQLALARIQRGLRFVKRTTWDFCCGLLRQRPQKP 640
             Q              +  ++    L  ++PQKP
Sbjct: 1493 EQ--------------KKYYNAMKKLGSKKPQKP 1512


 Score = 63.2 bits (152), Expect = 4e-07,   Method: Compositional matrix adjust.
 Identities = 46/163 (28%), Positives = 81/163 (49%), Gaps = 14/163 (8%)

Query: 355 KQGVKLVVMDPFTDLTITMCIVL-NTLFMALEHYNMTSEFEEMLQVGNLVFTGIFTAEMT 413
           +  VK++V   F+   + MC +L N +FMA       +++ E        FT I+T E  
Sbjct: 122 RAAVKILVHSLFS--MLIMCTILTNCVFMAQHDPPPWTKYVEY------TFTAIYTFESL 173

Query: 414 FKIIA----LDPYYYFQQGWNIFDSIIVILSLMELGLSRMSNLSVLRSFRLLRVFKLAKS 469
            KI+A    L  + + +  WN  D  ++I++        + N+S LR+FR+LR  K    
Sbjct: 174 VKILARGFCLHAFTFLRDPWNWLDFSVIIMAYTT-EFVDLGNVSALRTFRVLRALKTISV 232

Query: 470 WPTLNTLIKIIGNSVGALGNLTLVLAIIVFIFAVVGMQLFGKN 512
              L T++  +  SV  L ++ ++    + +FA++G+QLF  N
Sbjct: 233 ISGLKTIVGALIQSVKKLADVMVLTVFCLSVFALIGLQLFMGN 275


>gi311268683
          Length = 1967

 Score = 1265 bits (3273), Expect = 0.0,   Method: Compositional matrix adjust.
 Identities = 652/702 (92%), Positives = 665/702 (94%), Gaps = 2/702 (0%)

Query: 1    TSFDSFAWAFLALFRLMTQDCWERLYQQTLRSAGKIYMIFFMLVIFLGSFYLVNLILAVV 60
            TSFDSFAWAFLALFRLMTQDCWERLYQQTLRSAGKIYMIFFMLVIFLGSFYLVNLILAVV
Sbjct: 356  TSFDSFAWAFLALFRLMTQDCWERLYQQTLRSAGKIYMIFFMLVIFLGSFYLVNLILAVV 415

Query: 61   AMAYEEQNQATIAETEEKEKRFQEAMEMLKKEHEALTIRGVDTVSRSSLEMSPLAPVNSH 120
            AMAYEEQNQATIAETEEKEKRFQEAMEMLKKEHEALTIRGVDTVSRSSLEMSPLAPV SH
Sbjct: 416  AMAYEEQNQATIAETEEKEKRFQEAMEMLKKEHEALTIRGVDTVSRSSLEMSPLAPVTSH 475

Query: 121  ERRSKRRKRMSSGTEECGEDRLPKSDSEDGPRAMNHLSLTRGLSRTSMKPRSSRGSIFTF 180
            ERRSKRRKRMSSGTEECG+DR PKSDSEDGPRAMN  S+T+GLSRTSMKPRSSRGSIFTF
Sbjct: 476  ERRSKRRKRMSSGTEECGDDRFPKSDSEDGPRAMNRFSITQGLSRTSMKPRSSRGSIFTF 535

Query: 181  RRRDLGSEADFADDENSTAGESESHHTSLLVPWPLRRTSAQGQPSPGTSAPGHALHGKKN 240
            RRRDLGSE DFADDENSTAG+SESH TSLLVPWPLRR S QGQPSPG S PGH L+GK+N
Sbjct: 536  RRRDLGSETDFADDENSTAGDSESHRTSLLVPWPLRRPSVQGQPSPGASTPGHVLNGKRN 595

Query: 241  STVDCNGVVSLLGAGDPEATSPGSHLLRPVMLEHPPDTTTPSEEPGGPQMLTSQAPCVDG 300
            STVDCNGVVSLLGAGDPEATSPGS LLRP MLE PPDTTTPSEEPG PQ LT QAPCVDG
Sbjct: 596  STVDCNGVVSLLGAGDPEATSPGSRLLRPTMLERPPDTTTPSEEPGRPQTLTPQAPCVDG 655

Query: 301  FEEPGARQRALSAVSVLTSALEELEESRHKCPPCWNRLAQRYLIWECCPLWMSIKQGVKL 360
            FEEPG RQRALSAVSVLTS LEELEES  KCPPCWNR AQRYLIWECCPLWMSIKQ VK 
Sbjct: 656  FEEPGERQRALSAVSVLTSVLEELEESHRKCPPCWNRFAQRYLIWECCPLWMSIKQKVKF 715

Query: 361  VVMDPFTDLTITMCIVLNTLFMALEHYNMTSEFEEMLQVGNLVFTGIFTAEMTFKIIALD 420
            +VMDPF DLTITMCIVLNTLFMALEHYNMT+EFEEMLQVGNLVFTGIFTAEMTFKIIALD
Sbjct: 716  MVMDPFADLTITMCIVLNTLFMALEHYNMTTEFEEMLQVGNLVFTGIFTAEMTFKIIALD 775

Query: 421  PYYYFQQGWNIFDSIIVILSLMELGLSRMSNLSVLRSFRLLRVFKLAKSWPTLNTLIKII 480
            PYYYFQQGWNIFDSIIVILSLMELGLSRM NLSVLRSFRLLRVFKLAKSWPTLNTLIKII
Sbjct: 776  PYYYFQQGWNIFDSIIVILSLMELGLSRMGNLSVLRSFRLLRVFKLAKSWPTLNTLIKII 835

Query: 481  GNSVGALGNLTLVLAIIVFIFAVVGMQLFGKNYSELRD--SDSGLLPRWHMMDFFHAFLI 538
            GNSVGALGNLTLVLAIIVFIFAVVGMQLFGKNYSELR   SDSGLLPRWHMMDFFHAFLI
Sbjct: 836  GNSVGALGNLTLVLAIIVFIFAVVGMQLFGKNYSELRHRISDSGLLPRWHMMDFFHAFLI 895

Query: 539  IFRILCGEWIETMWDCMEVSGQSLCLLVFLLVMVIGNLVVLNLFLALLLSSFSADNLTAP 598
            IFRILCGEWIETMWDCMEVSGQSLCLLVFLLVMVIGNLVVLNLFLALLLSSFSADNLTAP
Sbjct: 896  IFRILCGEWIETMWDCMEVSGQSLCLLVFLLVMVIGNLVVLNLFLALLLSSFSADNLTAP 955

Query: 599  DEDREMNNLQLALARIQRGLRFVKRTTWDFCCGLLRQRPQKPAALAAQGQLPSCIATPYS 658
            DED EMNNLQLALARIQRGLRF+KRTTWDFCCGLL++RPQKPAALA QGQLPSCIAT   
Sbjct: 956  DEDGEMNNLQLALARIQRGLRFIKRTTWDFCCGLLQRRPQKPAALATQGQLPSCIATSSP 1015

Query: 659  PPPPETEKVPPTRKETRFEEGEQPGQGTPGDPEPVCVPIAVA 700
            PPPPE EK PP RKETRFEEG++PGQGTPGDPEPVCVPIAVA
Sbjct: 1016 PPPPEAEKAPPARKETRFEEGQRPGQGTPGDPEPVCVPIAVA 1057


 Score = 95.5 bits (236), Expect = 8e-17,   Method: Compositional matrix adjust.
 Identities = 70/253 (27%), Positives = 129/253 (50%), Gaps = 34/253 (13%)

Query: 368  DLTITMCIVLNTLFMALEHYNMTSEFEEMLQVGNLVFTGIFTAEMTFKIIALDPYYYFQQ 427
            D+TI   I LN + M +E  + + E   +L   NL+F  IFT E   KI AL  +YYF  
Sbjct: 1481 DVTIMFLICLNMVTMMVETDDQSPEKVNILAKINLLFVAIFTGECIVKIAALR-HYYFTN 1539

Query: 428  GWNIFDSIIVILSLMELGLSRM--------SNLSVLRSFRLLRVFKLAKSWPTLNTLIKI 479
             WNIFD ++VILS++   LS +        +   V+R  R+ R+ +L +    + TL+  
Sbjct: 1540 SWNIFDFVVVILSIVGTVLSDIIQKYFFSPTLFRVIRLARIGRILRLIRGAKGIRTLLFA 1599

Query: 480  IGNSVGALGNLTLVLAIIVFIFAVVGMQLFGKNYSELRDSDSGLLPRWHMMDFFHAFLII 539
            +  S+ AL N+ L+L +++FI+++ GM     N++ ++  ++G+   ++   F ++ L +
Sbjct: 1600 LMMSLPALFNIGLLLFLVMFIYSIFGM----ANFAYVK-WEAGIDDMFNFQTFANSMLCL 1654

Query: 540  FRILCGEWIETMWDCMEVSGQSLC--------------------LLVFLLVMVIGNLVVL 579
            F+I      + +   +  +G   C                    +L F   ++I  L+V+
Sbjct: 1655 FQITTSAGWDGLLSPILNTGPPYCDPHLPNSNGSRGNCGSPAVGILFFTTYIIISFLIVV 1714

Query: 580  NLFLALLLSSFSA 592
            N+++A++L +FS 
Sbjct: 1715 NMYIAIILENFSV 1727


 Score = 68.6 bits (166), Expect = 1e-08,   Method: Compositional matrix adjust.
 Identities = 64/334 (19%), Positives = 138/334 (41%), Gaps = 57/334 (17%)

Query: 350  LWMSIKQGVKLVVMDPFTDLTITMCIVLNTLFMALEHYNMTSE--FEEMLQVGNLVFTGI 407
            +W  +++    +V   + +  I   I+L++  +A E   +      + +L+  + +FT +
Sbjct: 1140 VWWRLRKTCYRIVEHSWFETFIIFMILLSSGALAFEDIYLEERRTIKVLLEYADKMFTYV 1199

Query: 408  FTAEMTFKIIALDPYYYFQQGWNIFDSIIVILSLME-----LGLSRMSNLSVLRSFRLLR 462
            F  EM  K +A     YF   W   D +IV +SL+      LG + M  +  LR+ R LR
Sbjct: 1200 FVLEMLLKWVAYGFKKYFTNAWCWLDFLIVDVSLISLVANALGFAEMGPIKSLRTLRALR 1259

Query: 463  VFKLAKSWPTLNTLIKIIGNSVGALGNLTLVLAIIVFIFAVVGMQLFGKNYSELRDSDSG 522
              +    +  +  ++  +  ++ ++ N+ LV  I   IF+++G+ LF   +    +   G
Sbjct: 1260 PLRALSRFEGMRVVVNALVGAIPSIMNVLLVCLIFWLIFSIMGVNLFAGKFGRCINQTEG 1319

Query: 523  LLP--------------------------RWHMMDFFHAFLIIFRILCGE-WIETMWDCM 555
             LP                          + +  +    +L + ++   + W++ M+  +
Sbjct: 1320 DLPLNYTIVNNKSDCESFNVTGELYWTKVKVNFDNVGAGYLALLQVATFKGWMDIMYAAV 1379

Query: 556  EVSG--------QSLCLLVFLLVMVI-GNLVVLNLFLALLLSSFSADNLTAPDEDREMNN 606
            +  G         +L + ++ +V +I G+   LNLF+ +++ +F+        +D  M  
Sbjct: 1380 DSRGLEEQPQWEYNLYMYIYFVVFIIFGSFFTLNLFIGVIIDNFNQQKKKLGGQDIFMTE 1439

Query: 607  LQLALARIQRGLRFVKRTTWDFCCGLLRQRPQKP 640
             Q              +  ++    L  ++PQKP
Sbjct: 1440 EQ--------------KKYYNAMKKLGSKKPQKP 1459


 Score = 63.2 bits (152), Expect = 5e-07,   Method: Compositional matrix adjust.
 Identities = 46/163 (28%), Positives = 81/163 (49%), Gaps = 14/163 (8%)

Query: 355 KQGVKLVVMDPFTDLTITMCIVL-NTLFMALEHYNMTSEFEEMLQVGNLVFTGIFTAEMT 413
           +  VK++V   F+   + MC +L N +FMA       +++ E        FT I+T E  
Sbjct: 122 RAAVKILVHSLFS--MLIMCTILTNCVFMAQHDPPPWTKYVEY------TFTAIYTFESL 173

Query: 414 FKIIA----LDPYYYFQQGWNIFDSIIVILSLMELGLSRMSNLSVLRSFRLLRVFKLAKS 469
            KI+A    L  + + +  WN  D  ++I++        + N+S LR+FR+LR  K    
Sbjct: 174 VKILARGFCLHAFTFLRDPWNWLDFSVIIMAYTT-EFVDLGNVSALRTFRVLRALKTISV 232

Query: 470 WPTLNTLIKIIGNSVGALGNLTLVLAIIVFIFAVVGMQLFGKN 512
              L T++  +  SV  L ++ ++    + +FA++G+QLF  N
Sbjct: 233 ISGLKTIVGALIQSVKKLADVMVLTVFCLSVFALIGLQLFMGN 275


>gi311268685
          Length = 1967

 Score = 1264 bits (3272), Expect = 0.0,   Method: Compositional matrix adjust.
 Identities = 652/702 (92%), Positives = 665/702 (94%), Gaps = 2/702 (0%)

Query: 1    TSFDSFAWAFLALFRLMTQDCWERLYQQTLRSAGKIYMIFFMLVIFLGSFYLVNLILAVV 60
            TSFDSFAWAFLALFRLMTQDCWERLYQQTLRSAGKIYMIFFMLVIFLGSFYLVNLILAVV
Sbjct: 356  TSFDSFAWAFLALFRLMTQDCWERLYQQTLRSAGKIYMIFFMLVIFLGSFYLVNLILAVV 415

Query: 61   AMAYEEQNQATIAETEEKEKRFQEAMEMLKKEHEALTIRGVDTVSRSSLEMSPLAPVNSH 120
            AMAYEEQNQATIAETEEKEKRFQEAMEMLKKEHEALTIRGVDTVSRSSLEMSPLAPV SH
Sbjct: 416  AMAYEEQNQATIAETEEKEKRFQEAMEMLKKEHEALTIRGVDTVSRSSLEMSPLAPVTSH 475

Query: 121  ERRSKRRKRMSSGTEECGEDRLPKSDSEDGPRAMNHLSLTRGLSRTSMKPRSSRGSIFTF 180
            ERRSKRRKRMSSGTEECG+DR PKSDSEDGPRAMN  S+T+GLSRTSMKPRSSRGSIFTF
Sbjct: 476  ERRSKRRKRMSSGTEECGDDRFPKSDSEDGPRAMNRFSITQGLSRTSMKPRSSRGSIFTF 535

Query: 181  RRRDLGSEADFADDENSTAGESESHHTSLLVPWPLRRTSAQGQPSPGTSAPGHALHGKKN 240
            RRRDLGSE DFADDENSTAG+SESH TSLLVPWPLRR S QGQPSPG S PGH L+GK+N
Sbjct: 536  RRRDLGSETDFADDENSTAGDSESHRTSLLVPWPLRRPSVQGQPSPGASTPGHVLNGKRN 595

Query: 241  STVDCNGVVSLLGAGDPEATSPGSHLLRPVMLEHPPDTTTPSEEPGGPQMLTSQAPCVDG 300
            STVDCNGVVSLLGAGDPEATSPGS LLRP MLE PPDTTTPSEEPG PQ LT QAPCVDG
Sbjct: 596  STVDCNGVVSLLGAGDPEATSPGSRLLRPTMLERPPDTTTPSEEPGRPQTLTPQAPCVDG 655

Query: 301  FEEPGARQRALSAVSVLTSALEELEESRHKCPPCWNRLAQRYLIWECCPLWMSIKQGVKL 360
            FEEPG RQRALSAVSVLTS LEELEES  KCPPCWNR AQRYLIWECCPLWMSIKQ VK 
Sbjct: 656  FEEPGERQRALSAVSVLTSVLEELEESHRKCPPCWNRFAQRYLIWECCPLWMSIKQKVKF 715

Query: 361  VVMDPFTDLTITMCIVLNTLFMALEHYNMTSEFEEMLQVGNLVFTGIFTAEMTFKIIALD 420
            +VMDPF DLTITMCIVLNTLFMALEHYNMT+EFEEMLQVGNLVFTGIFTAEMTFKIIALD
Sbjct: 716  MVMDPFADLTITMCIVLNTLFMALEHYNMTTEFEEMLQVGNLVFTGIFTAEMTFKIIALD 775

Query: 421  PYYYFQQGWNIFDSIIVILSLMELGLSRMSNLSVLRSFRLLRVFKLAKSWPTLNTLIKII 480
            PYYYFQQGWNIFDSIIVILSLMELGLSRM NLSVLRSFRLLRVFKLAKSWPTLNTLIKII
Sbjct: 776  PYYYFQQGWNIFDSIIVILSLMELGLSRMGNLSVLRSFRLLRVFKLAKSWPTLNTLIKII 835

Query: 481  GNSVGALGNLTLVLAIIVFIFAVVGMQLFGKNYSELRD--SDSGLLPRWHMMDFFHAFLI 538
            GNSVGALGNLTLVLAIIVFIFAVVGMQLFGKNYSELR   SDSGLLPRWHMMDFFHAFLI
Sbjct: 836  GNSVGALGNLTLVLAIIVFIFAVVGMQLFGKNYSELRHRISDSGLLPRWHMMDFFHAFLI 895

Query: 539  IFRILCGEWIETMWDCMEVSGQSLCLLVFLLVMVIGNLVVLNLFLALLLSSFSADNLTAP 598
            IFRILCGEWIETMWDCMEVSGQSLCLLVFLLVMVIGNLVVLNLFLALLLSSFSADNLTAP
Sbjct: 896  IFRILCGEWIETMWDCMEVSGQSLCLLVFLLVMVIGNLVVLNLFLALLLSSFSADNLTAP 955

Query: 599  DEDREMNNLQLALARIQRGLRFVKRTTWDFCCGLLRQRPQKPAALAAQGQLPSCIATPYS 658
            DED EMNNLQLALARIQRGLRF+KRTTWDFCCGLL++RPQKPAALA QGQLPSCIAT   
Sbjct: 956  DEDGEMNNLQLALARIQRGLRFIKRTTWDFCCGLLQRRPQKPAALATQGQLPSCIATSSP 1015

Query: 659  PPPPETEKVPPTRKETRFEEGEQPGQGTPGDPEPVCVPIAVA 700
            PPPPE EK PP RKETRFEEG++PGQGTPGDPEPVCVPIAVA
Sbjct: 1016 PPPPEAEKAPPARKETRFEEGQRPGQGTPGDPEPVCVPIAVA 1057


 Score = 95.5 bits (236), Expect = 8e-17,   Method: Compositional matrix adjust.
 Identities = 70/253 (27%), Positives = 129/253 (50%), Gaps = 34/253 (13%)

Query: 368  DLTITMCIVLNTLFMALEHYNMTSEFEEMLQVGNLVFTGIFTAEMTFKIIALDPYYYFQQ 427
            D+TI   I LN + M +E  + + E   +L   NL+F  IFT E   KI AL  +YYF  
Sbjct: 1481 DVTIMFLICLNMVTMMVETDDQSPEKVNILAKINLLFVAIFTGECIVKIAALR-HYYFTN 1539

Query: 428  GWNIFDSIIVILSLMELGLSRM--------SNLSVLRSFRLLRVFKLAKSWPTLNTLIKI 479
             WNIFD ++VILS++   LS +        +   V+R  R+ R+ +L +    + TL+  
Sbjct: 1540 SWNIFDFVVVILSIVGTVLSDIIQKYFFSPTLFRVIRLARIGRILRLIRGAKGIRTLLFA 1599

Query: 480  IGNSVGALGNLTLVLAIIVFIFAVVGMQLFGKNYSELRDSDSGLLPRWHMMDFFHAFLII 539
            +  S+ AL N+ L+L +++FI+++ GM     N++ ++  ++G+   ++   F ++ L +
Sbjct: 1600 LMMSLPALFNIGLLLFLVMFIYSIFGM----ANFAYVK-WEAGIDDMFNFQTFANSMLCL 1654

Query: 540  FRILCGEWIETMWDCMEVSGQSLC--------------------LLVFLLVMVIGNLVVL 579
            F+I      + +   +  +G   C                    +L F   ++I  L+V+
Sbjct: 1655 FQITTSAGWDGLLSPILNTGPPYCDPHLPNSNGSRGNCGSPAVGILFFTTYIIISFLIVV 1714

Query: 580  NLFLALLLSSFSA 592
            N+++A++L +FS 
Sbjct: 1715 NMYIAIILENFSV 1727


 Score = 70.1 bits (170), Expect = 3e-09,   Method: Compositional matrix adjust.
 Identities = 48/163 (29%), Positives = 85/163 (52%), Gaps = 14/163 (8%)

Query: 355 KQGVKLVVMDPFTDLTITMCIVL-NTLFMALEHYNMTSEFEEMLQVGNLVFTGIFTAEMT 413
           +  VK++V   F+   + MC +L N +FMA       +++ E        FT I+T E  
Sbjct: 122 RAAVKILVHSLFS--MLIMCTILTNCVFMAQHDPPPWTKYVEY------TFTAIYTFESL 173

Query: 414 FKIIA----LDPYYYFQQGWNIFDSIIVILSLMELGLSRMSNLSVLRSFRLLRVFKLAKS 469
            KI+A    L  + + +  WN  D  ++I++ +   + ++ NLS LR+FR+LR  K    
Sbjct: 174 VKILARGFCLHAFTFLRDPWNWLDFSVIIMAYVSENI-KLGNLSALRTFRVLRALKTISV 232

Query: 470 WPTLNTLIKIIGNSVGALGNLTLVLAIIVFIFAVVGMQLFGKN 512
            P L T++  +  SV  L ++ ++    + +FA++G+QLF  N
Sbjct: 233 IPGLKTIVGALIQSVKKLADVMVLTVFCLSVFALIGLQLFMGN 275


 Score = 68.6 bits (166), Expect = 1e-08,   Method: Compositional matrix adjust.
 Identities = 64/334 (19%), Positives = 138/334 (41%), Gaps = 57/334 (17%)

Query: 350  LWMSIKQGVKLVVMDPFTDLTITMCIVLNTLFMALEHYNMTSE--FEEMLQVGNLVFTGI 407
            +W  +++    +V   + +  I   I+L++  +A E   +      + +L+  + +FT +
Sbjct: 1140 VWWRLRKTCYRIVEHSWFETFIIFMILLSSGALAFEDIYLEERRTIKVLLEYADKMFTYV 1199

Query: 408  FTAEMTFKIIALDPYYYFQQGWNIFDSIIVILSLME-----LGLSRMSNLSVLRSFRLLR 462
            F  EM  K +A     YF   W   D +IV +SL+      LG + M  +  LR+ R LR
Sbjct: 1200 FVLEMLLKWVAYGFKKYFTNAWCWLDFLIVDVSLISLVANALGFAEMGPIKSLRTLRALR 1259

Query: 463  VFKLAKSWPTLNTLIKIIGNSVGALGNLTLVLAIIVFIFAVVGMQLFGKNYSELRDSDSG 522
              +    +  +  ++  +  ++ ++ N+ LV  I   IF+++G+ LF   +    +   G
Sbjct: 1260 PLRALSRFEGMRVVVNALVGAIPSIMNVLLVCLIFWLIFSIMGVNLFAGKFGRCINQTEG 1319

Query: 523  LLP--------------------------RWHMMDFFHAFLIIFRILCGE-WIETMWDCM 555
             LP                          + +  +    +L + ++   + W++ M+  +
Sbjct: 1320 DLPLNYTIVNNKSDCESFNVTGELYWTKVKVNFDNVGAGYLALLQVATFKGWMDIMYAAV 1379

Query: 556  EVSG--------QSLCLLVFLLVMVI-GNLVVLNLFLALLLSSFSADNLTAPDEDREMNN 606
            +  G         +L + ++ +V +I G+   LNLF+ +++ +F+        +D  M  
Sbjct: 1380 DSRGLEEQPQWEYNLYMYIYFVVFIIFGSFFTLNLFIGVIIDNFNQQKKKLGGQDIFMTE 1439

Query: 607  LQLALARIQRGLRFVKRTTWDFCCGLLRQRPQKP 640
             Q              +  ++    L  ++PQKP
Sbjct: 1440 EQ--------------KKYYNAMKKLGSKKPQKP 1459


>gi311268679
          Length = 2021

 Score = 1264 bits (3272), Expect = 0.0,   Method: Compositional matrix adjust.
 Identities = 652/702 (92%), Positives = 665/702 (94%), Gaps = 2/702 (0%)

Query: 1    TSFDSFAWAFLALFRLMTQDCWERLYQQTLRSAGKIYMIFFMLVIFLGSFYLVNLILAVV 60
            TSFDSFAWAFLALFRLMTQDCWERLYQQTLRSAGKIYMIFFMLVIFLGSFYLVNLILAVV
Sbjct: 356  TSFDSFAWAFLALFRLMTQDCWERLYQQTLRSAGKIYMIFFMLVIFLGSFYLVNLILAVV 415

Query: 61   AMAYEEQNQATIAETEEKEKRFQEAMEMLKKEHEALTIRGVDTVSRSSLEMSPLAPVNSH 120
            AMAYEEQNQATIAETEEKEKRFQEAMEMLKKEHEALTIRGVDTVSRSSLEMSPLAPV SH
Sbjct: 416  AMAYEEQNQATIAETEEKEKRFQEAMEMLKKEHEALTIRGVDTVSRSSLEMSPLAPVTSH 475

Query: 121  ERRSKRRKRMSSGTEECGEDRLPKSDSEDGPRAMNHLSLTRGLSRTSMKPRSSRGSIFTF 180
            ERRSKRRKRMSSGTEECG+DR PKSDSEDGPRAMN  S+T+GLSRTSMKPRSSRGSIFTF
Sbjct: 476  ERRSKRRKRMSSGTEECGDDRFPKSDSEDGPRAMNRFSITQGLSRTSMKPRSSRGSIFTF 535

Query: 181  RRRDLGSEADFADDENSTAGESESHHTSLLVPWPLRRTSAQGQPSPGTSAPGHALHGKKN 240
            RRRDLGSE DFADDENSTAG+SESH TSLLVPWPLRR S QGQPSPG S PGH L+GK+N
Sbjct: 536  RRRDLGSETDFADDENSTAGDSESHRTSLLVPWPLRRPSVQGQPSPGASTPGHVLNGKRN 595

Query: 241  STVDCNGVVSLLGAGDPEATSPGSHLLRPVMLEHPPDTTTPSEEPGGPQMLTSQAPCVDG 300
            STVDCNGVVSLLGAGDPEATSPGS LLRP MLE PPDTTTPSEEPG PQ LT QAPCVDG
Sbjct: 596  STVDCNGVVSLLGAGDPEATSPGSRLLRPTMLERPPDTTTPSEEPGRPQTLTPQAPCVDG 655

Query: 301  FEEPGARQRALSAVSVLTSALEELEESRHKCPPCWNRLAQRYLIWECCPLWMSIKQGVKL 360
            FEEPG RQRALSAVSVLTS LEELEES  KCPPCWNR AQRYLIWECCPLWMSIKQ VK 
Sbjct: 656  FEEPGERQRALSAVSVLTSVLEELEESHRKCPPCWNRFAQRYLIWECCPLWMSIKQKVKF 715

Query: 361  VVMDPFTDLTITMCIVLNTLFMALEHYNMTSEFEEMLQVGNLVFTGIFTAEMTFKIIALD 420
            +VMDPF DLTITMCIVLNTLFMALEHYNMT+EFEEMLQVGNLVFTGIFTAEMTFKIIALD
Sbjct: 716  MVMDPFADLTITMCIVLNTLFMALEHYNMTTEFEEMLQVGNLVFTGIFTAEMTFKIIALD 775

Query: 421  PYYYFQQGWNIFDSIIVILSLMELGLSRMSNLSVLRSFRLLRVFKLAKSWPTLNTLIKII 480
            PYYYFQQGWNIFDSIIVILSLMELGLSRM NLSVLRSFRLLRVFKLAKSWPTLNTLIKII
Sbjct: 776  PYYYFQQGWNIFDSIIVILSLMELGLSRMGNLSVLRSFRLLRVFKLAKSWPTLNTLIKII 835

Query: 481  GNSVGALGNLTLVLAIIVFIFAVVGMQLFGKNYSELRD--SDSGLLPRWHMMDFFHAFLI 538
            GNSVGALGNLTLVLAIIVFIFAVVGMQLFGKNYSELR   SDSGLLPRWHMMDFFHAFLI
Sbjct: 836  GNSVGALGNLTLVLAIIVFIFAVVGMQLFGKNYSELRHRISDSGLLPRWHMMDFFHAFLI 895

Query: 539  IFRILCGEWIETMWDCMEVSGQSLCLLVFLLVMVIGNLVVLNLFLALLLSSFSADNLTAP 598
            IFRILCGEWIETMWDCMEVSGQSLCLLVFLLVMVIGNLVVLNLFLALLLSSFSADNLTAP
Sbjct: 896  IFRILCGEWIETMWDCMEVSGQSLCLLVFLLVMVIGNLVVLNLFLALLLSSFSADNLTAP 955

Query: 599  DEDREMNNLQLALARIQRGLRFVKRTTWDFCCGLLRQRPQKPAALAAQGQLPSCIATPYS 658
            DED EMNNLQLALARIQRGLRF+KRTTWDFCCGLL++RPQKPAALA QGQLPSCIAT   
Sbjct: 956  DEDGEMNNLQLALARIQRGLRFIKRTTWDFCCGLLQRRPQKPAALATQGQLPSCIATSSP 1015

Query: 659  PPPPETEKVPPTRKETRFEEGEQPGQGTPGDPEPVCVPIAVA 700
            PPPPE EK PP RKETRFEEG++PGQGTPGDPEPVCVPIAVA
Sbjct: 1016 PPPPEAEKAPPARKETRFEEGQRPGQGTPGDPEPVCVPIAVA 1057


 Score = 95.9 bits (237), Expect = 6e-17,   Method: Compositional matrix adjust.
 Identities = 70/253 (27%), Positives = 129/253 (50%), Gaps = 34/253 (13%)

Query: 368  DLTITMCIVLNTLFMALEHYNMTSEFEEMLQVGNLVFTGIFTAEMTFKIIALDPYYYFQQ 427
            D+TI   I LN + M +E  + + E   +L   NL+F  IFT E   KI AL  +YYF  
Sbjct: 1535 DVTIMFLICLNMVTMMVETDDQSPEKVNILAKINLLFVAIFTGECIVKIAALR-HYYFTN 1593

Query: 428  GWNIFDSIIVILSLMELGLSRM--------SNLSVLRSFRLLRVFKLAKSWPTLNTLIKI 479
             WNIFD ++VILS++   LS +        +   V+R  R+ R+ +L +    + TL+  
Sbjct: 1594 SWNIFDFVVVILSIVGTVLSDIIQKYFFSPTLFRVIRLARIGRILRLIRGAKGIRTLLFA 1653

Query: 480  IGNSVGALGNLTLVLAIIVFIFAVVGMQLFGKNYSELRDSDSGLLPRWHMMDFFHAFLII 539
            +  S+ AL N+ L+L +++FI+++ GM     N++ ++  ++G+   ++   F ++ L +
Sbjct: 1654 LMMSLPALFNIGLLLFLVMFIYSIFGM----ANFAYVK-WEAGIDDMFNFQTFANSMLCL 1708

Query: 540  FRILCGEWIETMWDCMEVSGQSLC--------------------LLVFLLVMVIGNLVVL 579
            F+I      + +   +  +G   C                    +L F   ++I  L+V+
Sbjct: 1709 FQITTSAGWDGLLSPILNTGPPYCDPHLPNSNGSRGNCGSPAVGILFFTTYIIISFLIVV 1768

Query: 580  NLFLALLLSSFSA 592
            N+++A++L +FS 
Sbjct: 1769 NMYIAIILENFSV 1781


 Score = 70.5 bits (171), Expect = 2e-09,   Method: Compositional matrix adjust.
 Identities = 48/163 (29%), Positives = 85/163 (52%), Gaps = 14/163 (8%)

Query: 355 KQGVKLVVMDPFTDLTITMCIVL-NTLFMALEHYNMTSEFEEMLQVGNLVFTGIFTAEMT 413
           +  VK++V   F+   + MC +L N +FMA       +++ E        FT I+T E  
Sbjct: 122 RAAVKILVHSLFS--MLIMCTILTNCVFMAQHDPPPWTKYVEY------TFTAIYTFESL 173

Query: 414 FKIIA----LDPYYYFQQGWNIFDSIIVILSLMELGLSRMSNLSVLRSFRLLRVFKLAKS 469
            KI+A    L  + + +  WN  D  ++I++ +   + ++ NLS LR+FR+LR  K    
Sbjct: 174 VKILARGFCLHAFTFLRDPWNWLDFSVIIMAYVSENI-KLGNLSALRTFRVLRALKTISV 232

Query: 470 WPTLNTLIKIIGNSVGALGNLTLVLAIIVFIFAVVGMQLFGKN 512
            P L T++  +  SV  L ++ ++    + +FA++G+QLF  N
Sbjct: 233 IPGLKTIVGALIQSVKKLADVMVLTVFCLSVFALIGLQLFMGN 275


 Score = 69.3 bits (168), Expect = 6e-09,   Method: Compositional matrix adjust.
 Identities = 64/334 (19%), Positives = 138/334 (41%), Gaps = 57/334 (17%)

Query: 350  LWMSIKQGVKLVVMDPFTDLTITMCIVLNTLFMALEHYNMTSE--FEEMLQVGNLVFTGI 407
            +W  +++    +V   + +  I   I+L++  +A E   +      + +L+  + +FT +
Sbjct: 1194 VWWRLRKTCYRIVEHSWFETFIIFMILLSSGALAFEDIYLEERRTIKVLLEYADKMFTYV 1253

Query: 408  FTAEMTFKIIALDPYYYFQQGWNIFDSIIVILSLME-----LGLSRMSNLSVLRSFRLLR 462
            F  EM  K +A     YF   W   D +IV +SL+      LG + M  +  LR+ R LR
Sbjct: 1254 FVLEMLLKWVAYGFKKYFTNAWCWLDFLIVDVSLISLVANALGFAEMGPIKSLRTLRALR 1313

Query: 463  VFKLAKSWPTLNTLIKIIGNSVGALGNLTLVLAIIVFIFAVVGMQLFGKNYSELRDSDSG 522
              +    +  +  ++  +  ++ ++ N+ LV  I   IF+++G+ LF   +    +   G
Sbjct: 1314 PLRALSRFEGMRVVVNALVGAIPSIMNVLLVCLIFWLIFSIMGVNLFAGKFGRCINQTEG 1373

Query: 523  LLP--------------------------RWHMMDFFHAFLIIFRILCGE-WIETMWDCM 555
             LP                          + +  +    +L + ++   + W++ M+  +
Sbjct: 1374 DLPLNYTIVNNKSDCESFNVTGELYWTKVKVNFDNVGAGYLALLQVATFKGWMDIMYAAV 1433

Query: 556  EVSG--------QSLCLLVFLLVMVI-GNLVVLNLFLALLLSSFSADNLTAPDEDREMNN 606
            +  G         +L + ++ +V +I G+   LNLF+ +++ +F+        +D  M  
Sbjct: 1434 DSRGLEEQPQWEYNLYMYIYFVVFIIFGSFFTLNLFIGVIIDNFNQQKKKLGGQDIFMTE 1493

Query: 607  LQLALARIQRGLRFVKRTTWDFCCGLLRQRPQKP 640
             Q              +  ++    L  ++PQKP
Sbjct: 1494 EQ--------------KKYYNAMKKLGSKKPQKP 1513


>gi311268681
          Length = 2003

 Score = 1264 bits (3271), Expect = 0.0,   Method: Compositional matrix adjust.
 Identities = 652/702 (92%), Positives = 665/702 (94%), Gaps = 2/702 (0%)

Query: 1    TSFDSFAWAFLALFRLMTQDCWERLYQQTLRSAGKIYMIFFMLVIFLGSFYLVNLILAVV 60
            TSFDSFAWAFLALFRLMTQDCWERLYQQTLRSAGKIYMIFFMLVIFLGSFYLVNLILAVV
Sbjct: 356  TSFDSFAWAFLALFRLMTQDCWERLYQQTLRSAGKIYMIFFMLVIFLGSFYLVNLILAVV 415

Query: 61   AMAYEEQNQATIAETEEKEKRFQEAMEMLKKEHEALTIRGVDTVSRSSLEMSPLAPVNSH 120
            AMAYEEQNQATIAETEEKEKRFQEAMEMLKKEHEALTIRGVDTVSRSSLEMSPLAPV SH
Sbjct: 416  AMAYEEQNQATIAETEEKEKRFQEAMEMLKKEHEALTIRGVDTVSRSSLEMSPLAPVTSH 475

Query: 121  ERRSKRRKRMSSGTEECGEDRLPKSDSEDGPRAMNHLSLTRGLSRTSMKPRSSRGSIFTF 180
            ERRSKRRKRMSSGTEECG+DR PKSDSEDGPRAMN  S+T+GLSRTSMKPRSSRGSIFTF
Sbjct: 476  ERRSKRRKRMSSGTEECGDDRFPKSDSEDGPRAMNRFSITQGLSRTSMKPRSSRGSIFTF 535

Query: 181  RRRDLGSEADFADDENSTAGESESHHTSLLVPWPLRRTSAQGQPSPGTSAPGHALHGKKN 240
            RRRDLGSE DFADDENSTAG+SESH TSLLVPWPLRR S QGQPSPG S PGH L+GK+N
Sbjct: 536  RRRDLGSETDFADDENSTAGDSESHRTSLLVPWPLRRPSVQGQPSPGASTPGHVLNGKRN 595

Query: 241  STVDCNGVVSLLGAGDPEATSPGSHLLRPVMLEHPPDTTTPSEEPGGPQMLTSQAPCVDG 300
            STVDCNGVVSLLGAGDPEATSPGS LLRP MLE PPDTTTPSEEPG PQ LT QAPCVDG
Sbjct: 596  STVDCNGVVSLLGAGDPEATSPGSRLLRPTMLERPPDTTTPSEEPGRPQTLTPQAPCVDG 655

Query: 301  FEEPGARQRALSAVSVLTSALEELEESRHKCPPCWNRLAQRYLIWECCPLWMSIKQGVKL 360
            FEEPG RQRALSAVSVLTS LEELEES  KCPPCWNR AQRYLIWECCPLWMSIKQ VK 
Sbjct: 656  FEEPGERQRALSAVSVLTSVLEELEESHRKCPPCWNRFAQRYLIWECCPLWMSIKQKVKF 715

Query: 361  VVMDPFTDLTITMCIVLNTLFMALEHYNMTSEFEEMLQVGNLVFTGIFTAEMTFKIIALD 420
            +VMDPF DLTITMCIVLNTLFMALEHYNMT+EFEEMLQVGNLVFTGIFTAEMTFKIIALD
Sbjct: 716  MVMDPFADLTITMCIVLNTLFMALEHYNMTTEFEEMLQVGNLVFTGIFTAEMTFKIIALD 775

Query: 421  PYYYFQQGWNIFDSIIVILSLMELGLSRMSNLSVLRSFRLLRVFKLAKSWPTLNTLIKII 480
            PYYYFQQGWNIFDSIIVILSLMELGLSRM NLSVLRSFRLLRVFKLAKSWPTLNTLIKII
Sbjct: 776  PYYYFQQGWNIFDSIIVILSLMELGLSRMGNLSVLRSFRLLRVFKLAKSWPTLNTLIKII 835

Query: 481  GNSVGALGNLTLVLAIIVFIFAVVGMQLFGKNYSELRD--SDSGLLPRWHMMDFFHAFLI 538
            GNSVGALGNLTLVLAIIVFIFAVVGMQLFGKNYSELR   SDSGLLPRWHMMDFFHAFLI
Sbjct: 836  GNSVGALGNLTLVLAIIVFIFAVVGMQLFGKNYSELRHRISDSGLLPRWHMMDFFHAFLI 895

Query: 539  IFRILCGEWIETMWDCMEVSGQSLCLLVFLLVMVIGNLVVLNLFLALLLSSFSADNLTAP 598
            IFRILCGEWIETMWDCMEVSGQSLCLLVFLLVMVIGNLVVLNLFLALLLSSFSADNLTAP
Sbjct: 896  IFRILCGEWIETMWDCMEVSGQSLCLLVFLLVMVIGNLVVLNLFLALLLSSFSADNLTAP 955

Query: 599  DEDREMNNLQLALARIQRGLRFVKRTTWDFCCGLLRQRPQKPAALAAQGQLPSCIATPYS 658
            DED EMNNLQLALARIQRGLRF+KRTTWDFCCGLL++RPQKPAALA QGQLPSCIAT   
Sbjct: 956  DEDGEMNNLQLALARIQRGLRFIKRTTWDFCCGLLQRRPQKPAALATQGQLPSCIATSSP 1015

Query: 659  PPPPETEKVPPTRKETRFEEGEQPGQGTPGDPEPVCVPIAVA 700
            PPPPE EK PP RKETRFEEG++PGQGTPGDPEPVCVPIAVA
Sbjct: 1016 PPPPEAEKAPPARKETRFEEGQRPGQGTPGDPEPVCVPIAVA 1057


 Score = 96.3 bits (238), Expect = 5e-17,   Method: Compositional matrix adjust.
 Identities = 70/253 (27%), Positives = 129/253 (50%), Gaps = 34/253 (13%)

Query: 368  DLTITMCIVLNTLFMALEHYNMTSEFEEMLQVGNLVFTGIFTAEMTFKIIALDPYYYFQQ 427
            D+TI   I LN + M +E  + + E   +L   NL+F  IFT E   KI AL  +YYF  
Sbjct: 1517 DVTIMFLICLNMVTMMVETDDQSPEKVNILAKINLLFVAIFTGECIVKIAALR-HYYFTN 1575

Query: 428  GWNIFDSIIVILSLMELGLSRM--------SNLSVLRSFRLLRVFKLAKSWPTLNTLIKI 479
             WNIFD ++VILS++   LS +        +   V+R  R+ R+ +L +    + TL+  
Sbjct: 1576 SWNIFDFVVVILSIVGTVLSDIIQKYFFSPTLFRVIRLARIGRILRLIRGAKGIRTLLFA 1635

Query: 480  IGNSVGALGNLTLVLAIIVFIFAVVGMQLFGKNYSELRDSDSGLLPRWHMMDFFHAFLII 539
            +  S+ AL N+ L+L +++FI+++ GM     N++ ++  ++G+   ++   F ++ L +
Sbjct: 1636 LMMSLPALFNIGLLLFLVMFIYSIFGM----ANFAYVK-WEAGIDDMFNFQTFANSMLCL 1690

Query: 540  FRILCGEWIETMWDCMEVSGQSLC--------------------LLVFLLVMVIGNLVVL 579
            F+I      + +   +  +G   C                    +L F   ++I  L+V+
Sbjct: 1691 FQITTSAGWDGLLSPILNTGPPYCDPHLPNSNGSRGNCGSPAVGILFFTTYIIISFLIVV 1750

Query: 580  NLFLALLLSSFSA 592
            N+++A++L +FS 
Sbjct: 1751 NMYIAIILENFSV 1763


 Score = 70.9 bits (172), Expect = 2e-09,   Method: Compositional matrix adjust.
 Identities = 48/163 (29%), Positives = 85/163 (52%), Gaps = 14/163 (8%)

Query: 355 KQGVKLVVMDPFTDLTITMCIVL-NTLFMALEHYNMTSEFEEMLQVGNLVFTGIFTAEMT 413
           +  VK++V   F+   + MC +L N +FMA       +++ E        FT I+T E  
Sbjct: 122 RAAVKILVHSLFS--MLIMCTILTNCVFMAQHDPPPWTKYVEY------TFTAIYTFESL 173

Query: 414 FKIIA----LDPYYYFQQGWNIFDSIIVILSLMELGLSRMSNLSVLRSFRLLRVFKLAKS 469
            KI+A    L  + + +  WN  D  ++I++ +   + ++ NLS LR+FR+LR  K    
Sbjct: 174 VKILARGFCLHAFTFLRDPWNWLDFSVIIMAYVSENI-KLGNLSALRTFRVLRALKTISV 232

Query: 470 WPTLNTLIKIIGNSVGALGNLTLVLAIIVFIFAVVGMQLFGKN 512
            P L T++  +  SV  L ++ ++    + +FA++G+QLF  N
Sbjct: 233 IPGLKTIVGALIQSVKKLADVMVLTVFCLSVFALIGLQLFMGN 275


 Score = 69.7 bits (169), Expect = 4e-09,   Method: Compositional matrix adjust.
 Identities = 66/317 (20%), Positives = 131/317 (41%), Gaps = 41/317 (12%)

Query: 350  LWMSIKQGVKLVVMDPFTDLTITMCIVLNTLFMALEHYNMTSE--FEEMLQVGNLVFTGI 407
            +W  +++    +V   + +  I   I+L++  +A E   +      + +L+  + +FT +
Sbjct: 1194 VWWRLRKTCYRIVEHSWFETFIIFMILLSSGALAFEDIYLEERRTIKVLLEYADKMFTYV 1253

Query: 408  FTAEMTFKIIALDPYYYFQQGWNIFDSIIVILSLME-----LGLSRMSNLSVLRSFRLLR 462
            F  EM  K +A     YF   W   D +IV +SL+      LG + M  +  LR+ R LR
Sbjct: 1254 FVLEMLLKWVAYGFKKYFTNAWCWLDFLIVDVSLISLVANALGFAEMGPIKSLRTLRALR 1313

Query: 463  VFKLAKSWPTLNTLIKIIGNSVGALGNLTLVLAIIVFIFAVVGMQLFGKNYSELRDSDSG 522
              +    +  +  ++  +  ++ ++ N+ LV  I   IF+++G+ LF   +    +   G
Sbjct: 1314 PLRALSRFEGMRVVVNALVGAIPSIMNVLLVCLIFWLIFSIMGVNLFAGKFGRCINQTEG 1373

Query: 523  LLPRWHMMDFFHAFLIIFRILCGE--WIETMWDCMEVSGQSLCLL--------------- 565
             LP  + +    +    F +  GE  W +   +   V    L LL               
Sbjct: 1374 DLPLNYTIVNNKSDCESFNV-TGELYWTKVKVNFDNVGAGYLALLQVLEEQPQWEYNLYM 1432

Query: 566  --VFLLVMVIGNLVVLNLFLALLLSSFSADNLTAPDEDREMNNLQLALARIQRGLRFVKR 623
               F++ ++ G+   LNLF+ +++ +F+        +D  M   Q              +
Sbjct: 1433 YIYFVVFIIFGSFFTLNLFIGVIIDNFNQQKKKLGGQDIFMTEEQ--------------K 1478

Query: 624  TTWDFCCGLLRQRPQKP 640
              ++    L  ++PQKP
Sbjct: 1479 KYYNAMKKLGSKKPQKP 1495


>gi311268687
          Length = 1988

 Score = 1264 bits (3271), Expect = 0.0,   Method: Compositional matrix adjust.
 Identities = 652/702 (92%), Positives = 665/702 (94%), Gaps = 2/702 (0%)

Query: 1    TSFDSFAWAFLALFRLMTQDCWERLYQQTLRSAGKIYMIFFMLVIFLGSFYLVNLILAVV 60
            TSFDSFAWAFLALFRLMTQDCWERLYQQTLRSAGKIYMIFFMLVIFLGSFYLVNLILAVV
Sbjct: 356  TSFDSFAWAFLALFRLMTQDCWERLYQQTLRSAGKIYMIFFMLVIFLGSFYLVNLILAVV 415

Query: 61   AMAYEEQNQATIAETEEKEKRFQEAMEMLKKEHEALTIRGVDTVSRSSLEMSPLAPVNSH 120
            AMAYEEQNQATIAETEEKEKRFQEAMEMLKKEHEALTIRGVDTVSRSSLEMSPLAPV SH
Sbjct: 416  AMAYEEQNQATIAETEEKEKRFQEAMEMLKKEHEALTIRGVDTVSRSSLEMSPLAPVTSH 475

Query: 121  ERRSKRRKRMSSGTEECGEDRLPKSDSEDGPRAMNHLSLTRGLSRTSMKPRSSRGSIFTF 180
            ERRSKRRKRMSSGTEECG+DR PKSDSEDGPRAMN  S+T+GLSRTSMKPRSSRGSIFTF
Sbjct: 476  ERRSKRRKRMSSGTEECGDDRFPKSDSEDGPRAMNRFSITQGLSRTSMKPRSSRGSIFTF 535

Query: 181  RRRDLGSEADFADDENSTAGESESHHTSLLVPWPLRRTSAQGQPSPGTSAPGHALHGKKN 240
            RRRDLGSE DFADDENSTAG+SESH TSLLVPWPLRR S QGQPSPG S PGH L+GK+N
Sbjct: 536  RRRDLGSETDFADDENSTAGDSESHRTSLLVPWPLRRPSVQGQPSPGASTPGHVLNGKRN 595

Query: 241  STVDCNGVVSLLGAGDPEATSPGSHLLRPVMLEHPPDTTTPSEEPGGPQMLTSQAPCVDG 300
            STVDCNGVVSLLGAGDPEATSPGS LLRP MLE PPDTTTPSEEPG PQ LT QAPCVDG
Sbjct: 596  STVDCNGVVSLLGAGDPEATSPGSRLLRPTMLERPPDTTTPSEEPGRPQTLTPQAPCVDG 655

Query: 301  FEEPGARQRALSAVSVLTSALEELEESRHKCPPCWNRLAQRYLIWECCPLWMSIKQGVKL 360
            FEEPG RQRALSAVSVLTS LEELEES  KCPPCWNR AQRYLIWECCPLWMSIKQ VK 
Sbjct: 656  FEEPGERQRALSAVSVLTSVLEELEESHRKCPPCWNRFAQRYLIWECCPLWMSIKQKVKF 715

Query: 361  VVMDPFTDLTITMCIVLNTLFMALEHYNMTSEFEEMLQVGNLVFTGIFTAEMTFKIIALD 420
            +VMDPF DLTITMCIVLNTLFMALEHYNMT+EFEEMLQVGNLVFTGIFTAEMTFKIIALD
Sbjct: 716  MVMDPFADLTITMCIVLNTLFMALEHYNMTTEFEEMLQVGNLVFTGIFTAEMTFKIIALD 775

Query: 421  PYYYFQQGWNIFDSIIVILSLMELGLSRMSNLSVLRSFRLLRVFKLAKSWPTLNTLIKII 480
            PYYYFQQGWNIFDSIIVILSLMELGLSRM NLSVLRSFRLLRVFKLAKSWPTLNTLIKII
Sbjct: 776  PYYYFQQGWNIFDSIIVILSLMELGLSRMGNLSVLRSFRLLRVFKLAKSWPTLNTLIKII 835

Query: 481  GNSVGALGNLTLVLAIIVFIFAVVGMQLFGKNYSELRD--SDSGLLPRWHMMDFFHAFLI 538
            GNSVGALGNLTLVLAIIVFIFAVVGMQLFGKNYSELR   SDSGLLPRWHMMDFFHAFLI
Sbjct: 836  GNSVGALGNLTLVLAIIVFIFAVVGMQLFGKNYSELRHRISDSGLLPRWHMMDFFHAFLI 895

Query: 539  IFRILCGEWIETMWDCMEVSGQSLCLLVFLLVMVIGNLVVLNLFLALLLSSFSADNLTAP 598
            IFRILCGEWIETMWDCMEVSGQSLCLLVFLLVMVIGNLVVLNLFLALLLSSFSADNLTAP
Sbjct: 896  IFRILCGEWIETMWDCMEVSGQSLCLLVFLLVMVIGNLVVLNLFLALLLSSFSADNLTAP 955

Query: 599  DEDREMNNLQLALARIQRGLRFVKRTTWDFCCGLLRQRPQKPAALAAQGQLPSCIATPYS 658
            DED EMNNLQLALARIQRGLRF+KRTTWDFCCGLL++RPQKPAALA QGQLPSCIAT   
Sbjct: 956  DEDGEMNNLQLALARIQRGLRFIKRTTWDFCCGLLQRRPQKPAALATQGQLPSCIATSSP 1015

Query: 659  PPPPETEKVPPTRKETRFEEGEQPGQGTPGDPEPVCVPIAVA 700
            PPPPE EK PP RKETRFEEG++PGQGTPGDPEPVCVPIAVA
Sbjct: 1016 PPPPEAEKAPPARKETRFEEGQRPGQGTPGDPEPVCVPIAVA 1057


 Score = 70.9 bits (172), Expect = 2e-09,   Method: Compositional matrix adjust.
 Identities = 48/163 (29%), Positives = 85/163 (52%), Gaps = 14/163 (8%)

Query: 355 KQGVKLVVMDPFTDLTITMCIVL-NTLFMALEHYNMTSEFEEMLQVGNLVFTGIFTAEMT 413
           +  VK++V   F+   + MC +L N +FMA       +++ E        FT I+T E  
Sbjct: 122 RAAVKILVHSLFS--MLIMCTILTNCVFMAQHDPPPWTKYVEY------TFTAIYTFESL 173

Query: 414 FKIIA----LDPYYYFQQGWNIFDSIIVILSLMELGLSRMSNLSVLRSFRLLRVFKLAKS 469
            KI+A    L  + + +  WN  D  ++I++ +   + ++ NLS LR+FR+LR  K    
Sbjct: 174 VKILARGFCLHAFTFLRDPWNWLDFSVIIMAYVSENI-KLGNLSALRTFRVLRALKTISV 232

Query: 470 WPTLNTLIKIIGNSVGALGNLTLVLAIIVFIFAVVGMQLFGKN 512
            P L T++  +  SV  L ++ ++    + +FA++G+QLF  N
Sbjct: 233 IPGLKTIVGALIQSVKKLADVMVLTVFCLSVFALIGLQLFMGN 275


 Score = 69.7 bits (169), Expect = 5e-09,   Method: Compositional matrix adjust.
 Identities = 64/334 (19%), Positives = 138/334 (41%), Gaps = 57/334 (17%)

Query: 350  LWMSIKQGVKLVVMDPFTDLTITMCIVLNTLFMALEHYNMTSE--FEEMLQVGNLVFTGI 407
            +W  +++    +V   + +  I   I+L++  +A E   +      + +L+  + +FT +
Sbjct: 1193 VWWRLRKTCYRIVEHSWFETFIIFMILLSSGALAFEDIYLEERRTIKVLLEYADKMFTYV 1252

Query: 408  FTAEMTFKIIALDPYYYFQQGWNIFDSIIVILSLME-----LGLSRMSNLSVLRSFRLLR 462
            F  EM  K +A     YF   W   D +IV +SL+      LG + M  +  LR+ R LR
Sbjct: 1253 FVLEMLLKWVAYGFKKYFTNAWCWLDFLIVDVSLISLVANALGFAEMGPIKSLRTLRALR 1312

Query: 463  VFKLAKSWPTLNTLIKIIGNSVGALGNLTLVLAIIVFIFAVVGMQLFGKNYSELRDSDSG 522
              +    +  +  ++  +  ++ ++ N+ LV  I   IF+++G+ LF   +    +   G
Sbjct: 1313 PLRALSRFEGMRVVVNALVGAIPSIMNVLLVCLIFWLIFSIMGVNLFAGKFGRCINQTEG 1372

Query: 523  LLP--------------------------RWHMMDFFHAFLIIFRILCGE-WIETMWDCM 555
             LP                          + +  +    +L + ++   + W++ M+  +
Sbjct: 1373 DLPLNYTIVNNKSDCESFNVTGELYWTKVKVNFDNVGAGYLALLQVATFKGWMDIMYAAV 1432

Query: 556  EVSG--------QSLCLLVFLLVMVI-GNLVVLNLFLALLLSSFSADNLTAPDEDREMNN 606
            +  G         +L + ++ +V +I G+   LNLF+ +++ +F+        +D  M  
Sbjct: 1433 DSRGLEEQPQWEYNLYMYIYFVVFIIFGSFFTLNLFIGVIIDNFNQQKKKLGGQDIFMTE 1492

Query: 607  LQLALARIQRGLRFVKRTTWDFCCGLLRQRPQKP 640
             Q              +  ++    L  ++PQKP
Sbjct: 1493 EQ--------------KKYYNAMKKLGSKKPQKP 1512


 Score = 59.3 bits (142), Expect = 6e-06,   Method: Compositional matrix adjust.
 Identities = 55/245 (22%), Positives = 110/245 (44%), Gaps = 50/245 (20%)

Query: 368  DLTITMCIVLNTLFMALEHYNMTSEFEEMLQVGNLVFTGIFTAEMTFKIIALDPYYYFQQ 427
            D+TI   I LN + M +E  + + E   +L   NL+F  IFT  +   II     Y+F  
Sbjct: 1534 DVTIMFLICLNMVTMMVETDDQSPEKVNILAKINLLFVAIFTGTVLSDIIQ---KYFFSP 1590

Query: 428  GWNIFDSIIVILSLMELGLSRMSNLSVLRSFRLLRVFKLAKSWPTLNTLIKIIGNSVGAL 487
                                  +   V+R  R+ R+ +L +    + TL+  +  S+ AL
Sbjct: 1591 ----------------------TLFRVIRLARIGRILRLIRGAKGIRTLLFALMMSLPAL 1628

Query: 488  GNLTLVLAIIVFIFAVVGMQLFGKNYSELRDSDSGLLPRWHMMDFFHAFLIIFRILCGEW 547
             N+ L+L +++FI+++ GM     N++ ++  ++G+   ++   F ++ L +F+I     
Sbjct: 1629 FNIGLLLFLVMFIYSIFGM----ANFAYVK-WEAGIDDMFNFQTFANSMLCLFQITTSAG 1683

Query: 548  IETMWDCMEVSGQSLC--------------------LLVFLLVMVIGNLVVLNLFLALLL 587
             + +   +  +G   C                    +L F   ++I  L+V+N+++A++L
Sbjct: 1684 WDGLLSPILNTGPPYCDPHLPNSNGSRGNCGSPAVGILFFTTYIIISFLIVVNMYIAIIL 1743

Query: 588  SSFSA 592
             +FS 
Sbjct: 1744 ENFSV 1748


>gi354487629
          Length = 1965

 Score = 1249 bits (3232), Expect = 0.0,   Method: Compositional matrix adjust.
 Identities = 646/702 (92%), Positives = 665/702 (94%), Gaps = 2/702 (0%)

Query: 1    TSFDSFAWAFLALFRLMTQDCWERLYQQTLRSAGKIYMIFFMLVIFLGSFYLVNLILAVV 60
            TSFDSFAWAFLALFRLMTQDCWERLYQQTLRSAGKIYM+FFMLVIFLGSFYLVNLILAVV
Sbjct: 353  TSFDSFAWAFLALFRLMTQDCWERLYQQTLRSAGKIYMVFFMLVIFLGSFYLVNLILAVV 412

Query: 61   AMAYEEQNQATIAETEEKEKRFQEAMEMLKKEHEALTIRGVDTVSRSSLEMSPLAPVNSH 120
            AMAYEEQNQATIAETEEKEKRFQEAMEMLKKEHEALTIRGVDTVSRSSLEMSPLAPV +H
Sbjct: 413  AMAYEEQNQATIAETEEKEKRFQEAMEMLKKEHEALTIRGVDTVSRSSLEMSPLAPVTNH 472

Query: 121  ERRSKRRKRMSSGTEECGEDRLPKSDSEDGPRAMNHLSLTRGLSRTSMKPRSSRGSIFTF 180
            +RRSKRRKR+SSGTE+ G+DRLPKSDSEDGPRA+N LSLT GLSRTSMKPRSSRGSIFTF
Sbjct: 473  DRRSKRRKRLSSGTEDGGDDRLPKSDSEDGPRALNRLSLTHGLSRTSMKPRSSRGSIFTF 532

Query: 181  RRRDLGSEADFADDENSTAGESESHHTSLLVPWPLRRTSAQGQPSPGTSAPGHALHGKKN 240
            RRRD GSEADFADDENSTAGESESH TSLLVPWPLR  SAQGQ SPGTSAPGH L+GK+N
Sbjct: 533  RRRDQGSEADFADDENSTAGESESHRTSLLVPWPLRHPSAQGQHSPGTSAPGHVLNGKRN 592

Query: 241  STVDCNGVVSLLGAGDPEATSPGSHLLRPVMLEHPPDTTTPSEEPGGPQMLTSQAPCVDG 300
            STVDCNGVVSLLGAGD EATSPGSHLLRP++LE PPDTTTPSE+PGGPQMLT QAPC DG
Sbjct: 593  STVDCNGVVSLLGAGDAEATSPGSHLLRPMVLERPPDTTTPSEDPGGPQMLTPQAPCADG 652

Query: 301  FEEPGARQRALSAVSVLTSALEELEESRHKCPPCWNRLAQRYLIWECCPLWMSIKQGVKL 360
            FEEPGARQRALSAVSVLTSALEELEES  KCPPCWNR AQRYLIWECCPLWMSIKQ VK 
Sbjct: 653  FEEPGARQRALSAVSVLTSALEELEESHRKCPPCWNRFAQRYLIWECCPLWMSIKQKVKF 712

Query: 361  VVMDPFTDLTITMCIVLNTLFMALEHYNMTSEFEEMLQVGNLVFTGIFTAEMTFKIIALD 420
            +VMDPF DLTITMCIVLNTLFMALEHYNMT+EFEEMLQVGNLVFTGIFTAEMTFKIIALD
Sbjct: 713  LVMDPFADLTITMCIVLNTLFMALEHYNMTAEFEEMLQVGNLVFTGIFTAEMTFKIIALD 772

Query: 421  PYYYFQQGWNIFDSIIVILSLMELGLSRMSNLSVLRSFRLLRVFKLAKSWPTLNTLIKII 480
            PYYYFQQGWNIFDSIIVILSLMELGLSRM NLSVLRSFRLLRVFKLAKSWPTLNTLIKII
Sbjct: 773  PYYYFQQGWNIFDSIIVILSLMELGLSRMGNLSVLRSFRLLRVFKLAKSWPTLNTLIKII 832

Query: 481  GNSVGALGNLTLVLAIIVFIFAVVGMQLFGKNYSELRD--SDSGLLPRWHMMDFFHAFLI 538
            GNSVGALGNLTLVLAIIVFIFAVVGMQLFG+NYSELR   SD G LPRWHMMDFFHAFLI
Sbjct: 833  GNSVGALGNLTLVLAIIVFIFAVVGMQLFGRNYSELRHRVSDCGRLPRWHMMDFFHAFLI 892

Query: 539  IFRILCGEWIETMWDCMEVSGQSLCLLVFLLVMVIGNLVVLNLFLALLLSSFSADNLTAP 598
            IFRILCGEWIETMWDCMEVSGQSLCLLVFLLVMVIGNLVVLNLFLALLLSSFSADNLTAP
Sbjct: 893  IFRILCGEWIETMWDCMEVSGQSLCLLVFLLVMVIGNLVVLNLFLALLLSSFSADNLTAP 952

Query: 599  DEDREMNNLQLALARIQRGLRFVKRTTWDFCCGLLRQRPQKPAALAAQGQLPSCIATPYS 658
            DED EMNNLQLALARIQRGLRFVKRTTWDFCCGLLR++P+KP ALA   QLPSCI TP S
Sbjct: 953  DEDGEMNNLQLALARIQRGLRFVKRTTWDFCCGLLRRQPKKPVALATHSQLPSCITTPRS 1012

Query: 659  PPPPETEKVPPTRKETRFEEGEQPGQGTPGDPEPVCVPIAVA 700
            PPPPE EKVPP RKETRFEE E+PGQGTPGD EPVCVPIAVA
Sbjct: 1013 PPPPEVEKVPPARKETRFEEDERPGQGTPGDTEPVCVPIAVA 1054


 Score = 94.0 bits (232), Expect = 2e-16,   Method: Compositional matrix adjust.
 Identities = 69/253 (27%), Positives = 129/253 (50%), Gaps = 34/253 (13%)

Query: 368  DLTITMCIVLNTLFMALEHYNMTSEFEEMLQVGNLVFTGIFTAEMTFKIIALDPYYYFQQ 427
            D+TI   I LN + M +E  + + E   +L   NL+F  IFT E   K+ AL  +YYF  
Sbjct: 1480 DVTIMFLICLNMVTMMVETDDQSPEKVNILAKVNLLFVAIFTGECIVKMAALR-HYYFTN 1538

Query: 428  GWNIFDSIIVILSLMELGLSRM--------SNLSVLRSFRLLRVFKLAKSWPTLNTLIKI 479
             WNIFD ++VILS++   LS +        +   V+R  R+ R+ +L +    + TL+  
Sbjct: 1539 SWNIFDFVVVILSIVGTVLSDIIQKYFFSPTLFRVIRLARIGRILRLIRGAKGIRTLLFA 1598

Query: 480  IGNSVGALGNLTLVLAIIVFIFAVVGMQLFGKNYSELRDSDSGLLPRWHMMDFFHAFLII 539
            +  S+ AL N+ L+L +++FI+++ GM     N++ ++  ++G+   ++   F ++ L +
Sbjct: 1599 LMMSLPALFNIGLLLFLVMFIYSIFGM----ANFAYVK-WEAGIDDMFNFQTFANSMLCL 1653

Query: 540  FRILCGEWIETMWDCMEVSGQSLC--------------------LLVFLLVMVIGNLVVL 579
            F+I      + +   +  +G   C                    +L F   ++I  L+V+
Sbjct: 1654 FQITTSAGWDGLLSPILNTGPPYCDPNLPNSNGSRGNCGSPAVGILFFTTYIIISFLIVV 1713

Query: 580  NLFLALLLSSFSA 592
            N+++A++L +FS 
Sbjct: 1714 NMYIAIILENFSV 1726


 Score = 70.5 bits (171), Expect = 3e-09,   Method: Compositional matrix adjust.
 Identities = 77/338 (22%), Positives = 136/338 (40%), Gaps = 85/338 (25%)

Query: 355 KQGVKLVVMDPFTDLTITMCIVL-NTLFMALEHYNMTSEFEEMLQVGNLVFTGIFTAEMT 413
           +  VK++V   F+     MC +L N +FMA       +++ E        FT I+T E  
Sbjct: 122 RAAVKILVHSLFS--MFIMCTILTNCVFMAQHDPPPWTKYVEY------TFTAIYTFESL 173

Query: 414 FKIIA----LDPYYYFQQGWNIFD-SIIVILSLMELGLSRMSNLSVLRSFRLLRVFKLAK 468
            KI+A    L  + + +  WN  D S+IV+    E     + N+S LR+FR+LR  K   
Sbjct: 174 VKILARGFCLHAFTFLRDPWNWLDFSVIVMAYTTEF--VDLGNVSALRTFRVLRALKTIS 231

Query: 469 SWPTLNTLIKIIGNSVGALGNLTLVLAIIVFIFAVVGMQLFG--------KNYSEL---- 516
               L T++  +  SV  L ++ ++    + +FA++G+QLF         +N++EL    
Sbjct: 232 VISGLKTIVGALIQSVKKLADVMVLTVFCLSVFALIGLQLFMGNLRHKCVRNFTELNGTN 291

Query: 517 ------------------------------------RDSDSGLLPRWH------------ 528
                                                 SD+G  P  +            
Sbjct: 292 GSVESDGLVWDSLDLYLNDPDNYLLKNGTTDVLLCGNSSDAGTCPEGYRCLKAGENPDHG 351

Query: 529 ---MMDFFHAFLIIFRILCGEWIETMWDCMEVSGQSLCLLVFLLVMVIGNLVVLNLFLAL 585
                 F  AFL +FR++  +  E ++     S   + ++ F+LV+ +G+  ++NL LA+
Sbjct: 352 YTSFDSFAWAFLALFRLMTQDCWERLYQQTLRSAGKIYMVFFMLVIFLGSFYLVNLILAV 411

Query: 586 LLSSFSADNLTAPDEDREMNNLQLALARIQRGLRFVKR 623
           +  ++   N     E  E         R Q  +  +K+
Sbjct: 412 VAMAYEEQNQATIAETEEKEK------RFQEAMEMLKK 443


 Score = 68.9 bits (167), Expect = 9e-09,   Method: Compositional matrix adjust.
 Identities = 64/334 (19%), Positives = 138/334 (41%), Gaps = 57/334 (17%)

Query: 350  LWMSIKQGVKLVVMDPFTDLTITMCIVLNTLFMALEHYNMTSE--FEEMLQVGNLVFTGI 407
            +W  +++    +V   + +  I   I+L++  +A E   +      + +L+  + +FT +
Sbjct: 1139 VWWRLRKTCYRIVEHSWFETFIIFMILLSSGALAFEDIYLEERQTIKVLLEYADKMFTYV 1198

Query: 408  FTAEMTFKIIALDPYYYFQQGWNIFDSIIVILSLME-----LGLSRMSNLSVLRSFRLLR 462
            F  EM  K +A     YF   W   D +IV +SL+      LG + M  +  LR+ R LR
Sbjct: 1199 FVLEMLLKWVAYGFKKYFTNAWCWLDFLIVDVSLVSLVANTLGFAEMGPIKSLRTLRALR 1258

Query: 463  VFKLAKSWPTLNTLIKIIGNSVGALGNLTLVLAIIVFIFAVVGMQLFGKNYSELRDSDSG 522
              +    +  +  ++  +  ++ ++ N+ LV  I   IF+++G+ LF   +    +   G
Sbjct: 1259 PLRALSRFEGMRVVVNALVGAIPSIMNVLLVCLIFWLIFSIMGVNLFAGKFGRCINQTEG 1318

Query: 523  LLP--------------------------RWHMMDFFHAFLIIFRILCGE-WIETMWDCM 555
             LP                          + +  +    +L + ++   + W++ M+  +
Sbjct: 1319 DLPLNYTIVNNKSECESFNVTGELYWTKVKVNFDNVGAGYLALLQVATFKGWMDIMYAAV 1378

Query: 556  EVSG--------QSLCLLVFLLVMVI-GNLVVLNLFLALLLSSFSADNLTAPDEDREMNN 606
            +  G         +L + ++ +V +I G+   LNLF+ +++ +F+        +D  M  
Sbjct: 1379 DSRGYEEQPQWEHNLYMYIYFVVFIIFGSFFTLNLFIGVIIDNFNQQKKKLGGQDIFMTE 1438

Query: 607  LQLALARIQRGLRFVKRTTWDFCCGLLRQRPQKP 640
             Q              +  ++    L  ++PQKP
Sbjct: 1439 EQ--------------KKYYNAMKKLGSKKPQKP 1458


>gi351713933
          Length = 2017

 Score = 1249 bits (3231), Expect = 0.0,   Method: Compositional matrix adjust.
 Identities = 644/702 (91%), Positives = 663/702 (94%), Gaps = 6/702 (0%)

Query: 1    TSFDSFAWAFLALFRLMTQDCWERLYQQTLRSAGKIYMIFFMLVIFLGSFYLVNLILAVV 60
            TSFDSFAWAFLALFRLMTQDCWERLYQQTLRSAGKIYMIFFMLVIFLGSFYLVNLILAVV
Sbjct: 354  TSFDSFAWAFLALFRLMTQDCWERLYQQTLRSAGKIYMIFFMLVIFLGSFYLVNLILAVV 413

Query: 61   AMAYEEQNQATIAETEEKEKRFQEAMEMLKKEHEALTIRGVDTVSRSSLEMSPLAPVNSH 120
            AMAYEEQNQATIAETEEKEKRFQEAMEMLKKEHEALTIRGVDTVSRSSLEMSPLAPV +H
Sbjct: 414  AMAYEEQNQATIAETEEKEKRFQEAMEMLKKEHEALTIRGVDTVSRSSLEMSPLAPVTNH 473

Query: 121  ERRSKRRKRMSSGTEECGEDRLPKSDSEDGPRAMNHLSLTRGLSRTSMKPRSSRGSIFTF 180
            ERRSKRRKRMSSGTEECG++R PKSDSEDGPRAMNHLSL    SRTS+KPRSSRGSIFTF
Sbjct: 474  ERRSKRRKRMSSGTEECGDERFPKSDSEDGPRAMNHLSL----SRTSVKPRSSRGSIFTF 529

Query: 181  RRRDLGSEADFADDENSTAGESESHHTSLLVPWPLRRTSAQGQPSPGTSAPGHALHGKKN 240
            RRRDLGSE DFADDENSTAG+SESH TSLLVPWPLRR SAQGQPSPG SAP H L+GK+N
Sbjct: 530  RRRDLGSETDFADDENSTAGDSESHRTSLLVPWPLRRPSAQGQPSPGASAPSHVLNGKRN 589

Query: 241  STVDCNGVVSLLGAGDPEATSPGSHLLRPVMLEHPPDTTTPSEEPGGPQMLTSQAPCVDG 300
            STVDCNGVVSLLGAGD EA SPGS LLRP+MLE PPDTTTPSEE GG QMLT QAPC DG
Sbjct: 590  STVDCNGVVSLLGAGDTEAMSPGSRLLRPMMLERPPDTTTPSEELGGAQMLTPQAPCADG 649

Query: 301  FEEPGARQRALSAVSVLTSALEELEESRHKCPPCWNRLAQRYLIWECCPLWMSIKQGVKL 360
            FEEPGARQRALSAVSVLTSALEELEES  KCPPCWNR A+RYLIWECCPLWMSIKQ VK 
Sbjct: 650  FEEPGARQRALSAVSVLTSALEELEESHRKCPPCWNRFAERYLIWECCPLWMSIKQKVKF 709

Query: 361  VVMDPFTDLTITMCIVLNTLFMALEHYNMTSEFEEMLQVGNLVFTGIFTAEMTFKIIALD 420
            VVMDPF DLTITMCIVLNTLFMALEHYNMT+EFEEMLQVGNLVFTGIFTAEMTFKIIALD
Sbjct: 710  VVMDPFADLTITMCIVLNTLFMALEHYNMTTEFEEMLQVGNLVFTGIFTAEMTFKIIALD 769

Query: 421  PYYYFQQGWNIFDSIIVILSLMELGLSRMSNLSVLRSFRLLRVFKLAKSWPTLNTLIKII 480
            PYYYFQQGWNIFDSIIVILSLMELGLSRM NLSVLRSFRLLRVFKLAKSWPTLNTLIKII
Sbjct: 770  PYYYFQQGWNIFDSIIVILSLMELGLSRMGNLSVLRSFRLLRVFKLAKSWPTLNTLIKII 829

Query: 481  GNSVGALGNLTLVLAIIVFIFAVVGMQLFGKNYSELRD--SDSGLLPRWHMMDFFHAFLI 538
            GNSVGALGNLTLVLAIIVFIFAVVGMQLFGKNYSELR   SDSGLLPRWHMMDFFHAFLI
Sbjct: 830  GNSVGALGNLTLVLAIIVFIFAVVGMQLFGKNYSELRHRISDSGLLPRWHMMDFFHAFLI 889

Query: 539  IFRILCGEWIETMWDCMEVSGQSLCLLVFLLVMVIGNLVVLNLFLALLLSSFSADNLTAP 598
            IFRILCGEWIETMWDCMEVSGQSLCLLVFLLVMVIGNLVVLNLFLALLLSSFSADNLTAP
Sbjct: 890  IFRILCGEWIETMWDCMEVSGQSLCLLVFLLVMVIGNLVVLNLFLALLLSSFSADNLTAP 949

Query: 599  DEDREMNNLQLALARIQRGLRFVKRTTWDFCCGLLRQRPQKPAALAAQGQLPSCIATPYS 658
            DED EMNNLQLALARIQRGLRF+KRTTWDFCCGLLR+RP+KPAALA + QLP+C+A+P S
Sbjct: 950  DEDGEMNNLQLALARIQRGLRFIKRTTWDFCCGLLRRRPKKPAALAPRSQLPNCMASPSS 1009

Query: 659  PPPPETEKVPPTRKETRFEEGEQPGQGTPGDPEPVCVPIAVA 700
            PPPPE EK PP RKETRFEEG+ PGQG PG+PEPVCVPIAVA
Sbjct: 1010 PPPPEVEKAPPARKETRFEEGKCPGQGAPGEPEPVCVPIAVA 1051


 Score = 90.5 bits (223), Expect = 2e-15,   Method: Compositional matrix adjust.
 Identities = 71/257 (27%), Positives = 130/257 (50%), Gaps = 40/257 (15%)

Query: 368  DLTITMCIVLNTLFMALEHYNMTSEFEEMLQVGNLVFTGIFTAEMTFKIIALDPYYYFQQ 427
            D+TI   I LN + M +E  + + E   +L   NL+F  IFT E   K+ AL  +YYF  
Sbjct: 1529 DVTIMFLICLNMVTMMVETDDQSPEKVNILSKINLLFVAIFTGECIVKMTALR-HYYFTN 1587

Query: 428  GWNIFDSIIVILSLMELGLSRMSN---------LSVLRSFRLL---RVFKLAKSWPTLNT 475
             WNIFD ++VILS+  +G +  SN         + +L  FRL    R+ +L +    + T
Sbjct: 1588 SWNIFDFVVVILSI--VGGNLCSNPLLHFKNWVIFLLLRFRLARIGRILRLIRGAKGIRT 1645

Query: 476  LIKIIGNSVGALGNLTLVLAIIVFIFAVVGMQLFGKNYSELRDSDSGLLPRWHMMDFFHA 535
            L+  +  S+ AL N+ L+L +++FI+++ GM     N++ ++  ++G+   ++   F ++
Sbjct: 1646 LLFALMMSLPALFNIGLLLFLVMFIYSIFGM----ANFAYVK-WEAGIDDMFNFQTFANS 1700

Query: 536  FLIIFRILCGEWIETMWDCMEVSGQSLC--------------------LLVFLLVMVIGN 575
             L +F+I      + +   +  +G   C                    +L F   ++I  
Sbjct: 1701 MLCLFQITTSAGWDGLLSPILNTGPPYCDPNLPNSNGSRGNCGSPAVGILFFTTYIIISF 1760

Query: 576  LVVLNLFLALLLSSFSA 592
            L+V+N+++A++L +FS 
Sbjct: 1761 LIVVNMYIAIILENFSV 1777


 Score = 78.2 bits (191), Expect = 1e-11,   Method: Compositional matrix adjust.
 Identities = 73/336 (21%), Positives = 137/336 (40%), Gaps = 80/336 (23%)

Query: 355 KQGVKLVVMDPFTDLTITMCIVLNTLFMALEHYNMTSEFEEMLQVGNLVFTGIFTAEMTF 414
           +  VK++V      + I   I+ N +FMA       +++ E        FT I+T E   
Sbjct: 122 RAAVKILVHSYPLRMLIMCTILTNCVFMAQHDPPSWTKYVEY------TFTAIYTFESLV 175

Query: 415 KIIA----LDPYYYFQQGWNIFDSIIVILSLMELGLSRMSNLSVLRSFRLLRVFKLAKSW 470
           KI+A    L  + + +  WN  D  +++++ +   + ++ NLS LR+FR+LR  K     
Sbjct: 176 KILARGFCLHAFTFLRDPWNWLDFSVIVMAYVSENI-KLGNLSALRTFRVLRALKTISVI 234

Query: 471 PTLNTLIKIIGNSVGALGNLTLVLAIIVFIFAVVGMQLFG--------KNYSELRD---- 518
           P L T++  +  SV  L ++ ++    + +FA++G+QLF         +N++ L D    
Sbjct: 235 PGLKTIVGALIQSVKKLADVMVLTVFCLSVFALIGLQLFMGNLRHKCVRNFTALNDTNGS 294

Query: 519 ------------------------------------SDSGLLPRWH-------------- 528
                                               SD+G  P  +              
Sbjct: 295 VEAEGLVWESLDLYLNDPVNYLLKNGTSDVLLCGNSSDAGTCPEGYRCLKAGENPDHGYT 354

Query: 529 -MMDFFHAFLIIFRILCGEWIETMWDCMEVSGQSLCLLVFLLVMVIGNLVVLNLFLALLL 587
               F  AFL +FR++  +  E ++     S   + ++ F+LV+ +G+  ++NL LA++ 
Sbjct: 355 SFDSFAWAFLALFRLMTQDCWERLYQQTLRSAGKIYMIFFMLVIFLGSFYLVNLILAVVA 414

Query: 588 SSFSADNLTAPDEDREMNNLQLALARIQRGLRFVKR 623
            ++   N     E  E         R Q  +  +K+
Sbjct: 415 MAYEEQNQATIAETEEKEK------RFQEAMEMLKK 444


 Score = 70.5 bits (171), Expect = 3e-09,   Method: Compositional matrix adjust.
 Identities = 65/334 (19%), Positives = 138/334 (41%), Gaps = 57/334 (17%)

Query: 350  LWMSIKQGVKLVVMDPFTDLTITMCIVLNTLFMALEHYNMTSE--FEEMLQVGNLVFTGI 407
            +W  +++    +V   + +  I   I+L++  +A E   +      + +L+  + +FT +
Sbjct: 1188 VWWRLRKTCYRIVEHSWFETFIIFMILLSSGALAFEDIYLEERKTIKVLLEYADKMFTYV 1247

Query: 408  FTAEMTFKIIALDPYYYFQQGWNIFDSIIVILSLME-----LGLSRMSNLSVLRSFRLLR 462
            F  EM  K +A     YF   W   D +IV +SL+      LG S M  +  LR+ R LR
Sbjct: 1248 FVLEMLLKWVAYGFKKYFTNAWCWLDFLIVDVSLVSLVANTLGFSEMGPIKSLRTLRALR 1307

Query: 463  VFKLAKSWPTLNTLIKIIGNSVGALGNLTLVLAIIVFIFAVVGMQLFGKNYSELRDSDSG 522
              +    +  +  ++  +  ++ ++ N+ LV  I   IF+++G+ LF   +    +   G
Sbjct: 1308 PLRALSRFEGMRVVVNALVGAIPSIMNVLLVCLIFWLIFSIMGVNLFAGKFGRCINQTEG 1367

Query: 523  LLP--------------------------RWHMMDFFHAFLIIFRILCGE-WIETMWDCM 555
             LP                          + +  +    +L + ++   + W++ M+  +
Sbjct: 1368 DLPLNYTIVNNKSECESFNMTGELYWTKVKVNFDNVGAGYLALLQVATFKGWMDIMYAAV 1427

Query: 556  EVSG--------QSLCLLVFLLVMVI-GNLVVLNLFLALLLSSFSADNLTAPDEDREMNN 606
            +  G         +L + ++ +V +I G+   LNLF+ +++ +F+        +D  M  
Sbjct: 1428 DSRGYEEQPQWEYNLYMYIYFVVFIIFGSFFTLNLFIGVIIDNFNQQKKKIRGQDIFMTE 1487

Query: 607  LQLALARIQRGLRFVKRTTWDFCCGLLRQRPQKP 640
             Q              +  ++    L  ++PQKP
Sbjct: 1488 EQ--------------KKYYNAMKKLGSKKPQKP 1507


>gi354487631
          Length = 2001

 Score = 1249 bits (3231), Expect = 0.0,   Method: Compositional matrix adjust.
 Identities = 646/702 (92%), Positives = 665/702 (94%), Gaps = 2/702 (0%)

Query: 1    TSFDSFAWAFLALFRLMTQDCWERLYQQTLRSAGKIYMIFFMLVIFLGSFYLVNLILAVV 60
            TSFDSFAWAFLALFRLMTQDCWERLYQQTLRSAGKIYM+FFMLVIFLGSFYLVNLILAVV
Sbjct: 353  TSFDSFAWAFLALFRLMTQDCWERLYQQTLRSAGKIYMVFFMLVIFLGSFYLVNLILAVV 412

Query: 61   AMAYEEQNQATIAETEEKEKRFQEAMEMLKKEHEALTIRGVDTVSRSSLEMSPLAPVNSH 120
            AMAYEEQNQATIAETEEKEKRFQEAMEMLKKEHEALTIRGVDTVSRSSLEMSPLAPV +H
Sbjct: 413  AMAYEEQNQATIAETEEKEKRFQEAMEMLKKEHEALTIRGVDTVSRSSLEMSPLAPVTNH 472

Query: 121  ERRSKRRKRMSSGTEECGEDRLPKSDSEDGPRAMNHLSLTRGLSRTSMKPRSSRGSIFTF 180
            +RRSKRRKR+SSGTE+ G+DRLPKSDSEDGPRA+N LSLT GLSRTSMKPRSSRGSIFTF
Sbjct: 473  DRRSKRRKRLSSGTEDGGDDRLPKSDSEDGPRALNRLSLTHGLSRTSMKPRSSRGSIFTF 532

Query: 181  RRRDLGSEADFADDENSTAGESESHHTSLLVPWPLRRTSAQGQPSPGTSAPGHALHGKKN 240
            RRRD GSEADFADDENSTAGESESH TSLLVPWPLR  SAQGQ SPGTSAPGH L+GK+N
Sbjct: 533  RRRDQGSEADFADDENSTAGESESHRTSLLVPWPLRHPSAQGQHSPGTSAPGHVLNGKRN 592

Query: 241  STVDCNGVVSLLGAGDPEATSPGSHLLRPVMLEHPPDTTTPSEEPGGPQMLTSQAPCVDG 300
            STVDCNGVVSLLGAGD EATSPGSHLLRP++LE PPDTTTPSE+PGGPQMLT QAPC DG
Sbjct: 593  STVDCNGVVSLLGAGDAEATSPGSHLLRPMVLERPPDTTTPSEDPGGPQMLTPQAPCADG 652

Query: 301  FEEPGARQRALSAVSVLTSALEELEESRHKCPPCWNRLAQRYLIWECCPLWMSIKQGVKL 360
            FEEPGARQRALSAVSVLTSALEELEES  KCPPCWNR AQRYLIWECCPLWMSIKQ VK 
Sbjct: 653  FEEPGARQRALSAVSVLTSALEELEESHRKCPPCWNRFAQRYLIWECCPLWMSIKQKVKF 712

Query: 361  VVMDPFTDLTITMCIVLNTLFMALEHYNMTSEFEEMLQVGNLVFTGIFTAEMTFKIIALD 420
            +VMDPF DLTITMCIVLNTLFMALEHYNMT+EFEEMLQVGNLVFTGIFTAEMTFKIIALD
Sbjct: 713  LVMDPFADLTITMCIVLNTLFMALEHYNMTAEFEEMLQVGNLVFTGIFTAEMTFKIIALD 772

Query: 421  PYYYFQQGWNIFDSIIVILSLMELGLSRMSNLSVLRSFRLLRVFKLAKSWPTLNTLIKII 480
            PYYYFQQGWNIFDSIIVILSLMELGLSRM NLSVLRSFRLLRVFKLAKSWPTLNTLIKII
Sbjct: 773  PYYYFQQGWNIFDSIIVILSLMELGLSRMGNLSVLRSFRLLRVFKLAKSWPTLNTLIKII 832

Query: 481  GNSVGALGNLTLVLAIIVFIFAVVGMQLFGKNYSELRD--SDSGLLPRWHMMDFFHAFLI 538
            GNSVGALGNLTLVLAIIVFIFAVVGMQLFG+NYSELR   SD G LPRWHMMDFFHAFLI
Sbjct: 833  GNSVGALGNLTLVLAIIVFIFAVVGMQLFGRNYSELRHRVSDCGRLPRWHMMDFFHAFLI 892

Query: 539  IFRILCGEWIETMWDCMEVSGQSLCLLVFLLVMVIGNLVVLNLFLALLLSSFSADNLTAP 598
            IFRILCGEWIETMWDCMEVSGQSLCLLVFLLVMVIGNLVVLNLFLALLLSSFSADNLTAP
Sbjct: 893  IFRILCGEWIETMWDCMEVSGQSLCLLVFLLVMVIGNLVVLNLFLALLLSSFSADNLTAP 952

Query: 599  DEDREMNNLQLALARIQRGLRFVKRTTWDFCCGLLRQRPQKPAALAAQGQLPSCIATPYS 658
            DED EMNNLQLALARIQRGLRFVKRTTWDFCCGLLR++P+KP ALA   QLPSCI TP S
Sbjct: 953  DEDGEMNNLQLALARIQRGLRFVKRTTWDFCCGLLRRQPKKPVALATHSQLPSCITTPRS 1012

Query: 659  PPPPETEKVPPTRKETRFEEGEQPGQGTPGDPEPVCVPIAVA 700
            PPPPE EKVPP RKETRFEE E+PGQGTPGD EPVCVPIAVA
Sbjct: 1013 PPPPEVEKVPPARKETRFEEDERPGQGTPGDTEPVCVPIAVA 1054


 Score = 95.1 bits (235), Expect = 1e-16,   Method: Compositional matrix adjust.
 Identities = 69/253 (27%), Positives = 129/253 (50%), Gaps = 34/253 (13%)

Query: 368  DLTITMCIVLNTLFMALEHYNMTSEFEEMLQVGNLVFTGIFTAEMTFKIIALDPYYYFQQ 427
            D+TI   I LN + M +E  + + E   +L   NL+F  IFT E   K+ AL  +YYF  
Sbjct: 1516 DVTIMFLICLNMVTMMVETDDQSPEKVNILAKVNLLFVAIFTGECIVKMAALR-HYYFTN 1574

Query: 428  GWNIFDSIIVILSLMELGLSRM--------SNLSVLRSFRLLRVFKLAKSWPTLNTLIKI 479
             WNIFD ++VILS++   LS +        +   V+R  R+ R+ +L +    + TL+  
Sbjct: 1575 SWNIFDFVVVILSIVGTVLSDIIQKYFFSPTLFRVIRLARIGRILRLIRGAKGIRTLLFA 1634

Query: 480  IGNSVGALGNLTLVLAIIVFIFAVVGMQLFGKNYSELRDSDSGLLPRWHMMDFFHAFLII 539
            +  S+ AL N+ L+L +++FI+++ GM     N++ ++  ++G+   ++   F ++ L +
Sbjct: 1635 LMMSLPALFNIGLLLFLVMFIYSIFGM----ANFAYVK-WEAGIDDMFNFQTFANSMLCL 1689

Query: 540  FRILCGEWIETMWDCMEVSGQSLC--------------------LLVFLLVMVIGNLVVL 579
            F+I      + +   +  +G   C                    +L F   ++I  L+V+
Sbjct: 1690 FQITTSAGWDGLLSPILNTGPPYCDPNLPNSNGSRGNCGSPAVGILFFTTYIIISFLIVV 1749

Query: 580  NLFLALLLSSFSA 592
            N+++A++L +FS 
Sbjct: 1750 NMYIAIILENFSV 1762


 Score = 78.2 bits (191), Expect = 1e-11,   Method: Compositional matrix adjust.
 Identities = 75/337 (22%), Positives = 139/337 (41%), Gaps = 83/337 (24%)

Query: 355 KQGVKLVVMDPFTDLTITMCIVL-NTLFMALEHYNMTSEFEEMLQVGNLVFTGIFTAEMT 413
           +  VK++V   F+     MC +L N +FMA       +++ E        FT I+T E  
Sbjct: 122 RAAVKILVHSLFS--MFIMCTILTNCVFMAQHDPPPWTKYVEY------TFTAIYTFESL 173

Query: 414 FKIIA----LDPYYYFQQGWNIFDSIIVILSLMELGLSRMSNLSVLRSFRLLRVFKLAKS 469
            KI+A    L  + + +  WN  D  +++++ +   + ++ NLS LR+FR+LR  K    
Sbjct: 174 VKILARGFCLHAFTFLRDPWNWLDFSVIVMAYVSENI-KLGNLSALRTFRVLRALKTISV 232

Query: 470 WPTLNTLIKIIGNSVGALGNLTLVLAIIVFIFAVVGMQLFG--------KNYSEL----- 516
            P L T++  +  SV  L ++ ++    + +FA++G+QLF         +N++EL     
Sbjct: 233 IPGLKTIVGALIQSVKKLADVMVLTVFCLSVFALIGLQLFMGNLRHKCVRNFTELNGTNG 292

Query: 517 -----------------------------------RDSDSGLLPRWH------------- 528
                                                SD+G  P  +             
Sbjct: 293 SVESDGLVWDSLDLYLNDPDNYLLKNGTTDVLLCGNSSDAGTCPEGYRCLKAGENPDHGY 352

Query: 529 --MMDFFHAFLIIFRILCGEWIETMWDCMEVSGQSLCLLVFLLVMVIGNLVVLNLFLALL 586
                F  AFL +FR++  +  E ++     S   + ++ F+LV+ +G+  ++NL LA++
Sbjct: 353 TSFDSFAWAFLALFRLMTQDCWERLYQQTLRSAGKIYMVFFMLVIFLGSFYLVNLILAVV 412

Query: 587 LSSFSADNLTAPDEDREMNNLQLALARIQRGLRFVKR 623
             ++   N     E  E         R Q  +  +K+
Sbjct: 413 AMAYEEQNQATIAETEEKEK------RFQEAMEMLKK 443


 Score = 69.7 bits (169), Expect = 4e-09,   Method: Compositional matrix adjust.
 Identities = 66/317 (20%), Positives = 131/317 (41%), Gaps = 41/317 (12%)

Query: 350  LWMSIKQGVKLVVMDPFTDLTITMCIVLNTLFMALEHYNMTSE--FEEMLQVGNLVFTGI 407
            +W  +++    +V   + +  I   I+L++  +A E   +      + +L+  + +FT +
Sbjct: 1193 VWWRLRKTCYRIVEHSWFETFIIFMILLSSGALAFEDIYLEERQTIKVLLEYADKMFTYV 1252

Query: 408  FTAEMTFKIIALDPYYYFQQGWNIFDSIIVILSLME-----LGLSRMSNLSVLRSFRLLR 462
            F  EM  K +A     YF   W   D +IV +SL+      LG + M  +  LR+ R LR
Sbjct: 1253 FVLEMLLKWVAYGFKKYFTNAWCWLDFLIVDVSLVSLVANTLGFAEMGPIKSLRTLRALR 1312

Query: 463  VFKLAKSWPTLNTLIKIIGNSVGALGNLTLVLAIIVFIFAVVGMQLFGKNYSELRDSDSG 522
              +    +  +  ++  +  ++ ++ N+ LV  I   IF+++G+ LF   +    +   G
Sbjct: 1313 PLRALSRFEGMRVVVNALVGAIPSIMNVLLVCLIFWLIFSIMGVNLFAGKFGRCINQTEG 1372

Query: 523  LLPRWHMMDFFHAFLIIFRILCGE--WIETMWDCMEVSGQSLCLL--------------- 565
             LP  + +    +    F +  GE  W +   +   V    L LL               
Sbjct: 1373 DLPLNYTIVNNKSECESFNV-TGELYWTKVKVNFDNVGAGYLALLQVYEEQPQWEHNLYM 1431

Query: 566  --VFLLVMVIGNLVVLNLFLALLLSSFSADNLTAPDEDREMNNLQLALARIQRGLRFVKR 623
               F++ ++ G+   LNLF+ +++ +F+        +D  M   Q              +
Sbjct: 1432 YIYFVVFIIFGSFFTLNLFIGVIIDNFNQQKKKLGGQDIFMTEEQ--------------K 1477

Query: 624  TTWDFCCGLLRQRPQKP 640
              ++    L  ++PQKP
Sbjct: 1478 KYYNAMKKLGSKKPQKP 1494


>gi354487623
          Length = 2019

 Score = 1248 bits (3230), Expect = 0.0,   Method: Compositional matrix adjust.
 Identities = 646/702 (92%), Positives = 665/702 (94%), Gaps = 2/702 (0%)

Query: 1    TSFDSFAWAFLALFRLMTQDCWERLYQQTLRSAGKIYMIFFMLVIFLGSFYLVNLILAVV 60
            TSFDSFAWAFLALFRLMTQDCWERLYQQTLRSAGKIYM+FFMLVIFLGSFYLVNLILAVV
Sbjct: 353  TSFDSFAWAFLALFRLMTQDCWERLYQQTLRSAGKIYMVFFMLVIFLGSFYLVNLILAVV 412

Query: 61   AMAYEEQNQATIAETEEKEKRFQEAMEMLKKEHEALTIRGVDTVSRSSLEMSPLAPVNSH 120
            AMAYEEQNQATIAETEEKEKRFQEAMEMLKKEHEALTIRGVDTVSRSSLEMSPLAPV +H
Sbjct: 413  AMAYEEQNQATIAETEEKEKRFQEAMEMLKKEHEALTIRGVDTVSRSSLEMSPLAPVTNH 472

Query: 121  ERRSKRRKRMSSGTEECGEDRLPKSDSEDGPRAMNHLSLTRGLSRTSMKPRSSRGSIFTF 180
            +RRSKRRKR+SSGTE+ G+DRLPKSDSEDGPRA+N LSLT GLSRTSMKPRSSRGSIFTF
Sbjct: 473  DRRSKRRKRLSSGTEDGGDDRLPKSDSEDGPRALNRLSLTHGLSRTSMKPRSSRGSIFTF 532

Query: 181  RRRDLGSEADFADDENSTAGESESHHTSLLVPWPLRRTSAQGQPSPGTSAPGHALHGKKN 240
            RRRD GSEADFADDENSTAGESESH TSLLVPWPLR  SAQGQ SPGTSAPGH L+GK+N
Sbjct: 533  RRRDQGSEADFADDENSTAGESESHRTSLLVPWPLRHPSAQGQHSPGTSAPGHVLNGKRN 592

Query: 241  STVDCNGVVSLLGAGDPEATSPGSHLLRPVMLEHPPDTTTPSEEPGGPQMLTSQAPCVDG 300
            STVDCNGVVSLLGAGD EATSPGSHLLRP++LE PPDTTTPSE+PGGPQMLT QAPC DG
Sbjct: 593  STVDCNGVVSLLGAGDAEATSPGSHLLRPMVLERPPDTTTPSEDPGGPQMLTPQAPCADG 652

Query: 301  FEEPGARQRALSAVSVLTSALEELEESRHKCPPCWNRLAQRYLIWECCPLWMSIKQGVKL 360
            FEEPGARQRALSAVSVLTSALEELEES  KCPPCWNR AQRYLIWECCPLWMSIKQ VK 
Sbjct: 653  FEEPGARQRALSAVSVLTSALEELEESHRKCPPCWNRFAQRYLIWECCPLWMSIKQKVKF 712

Query: 361  VVMDPFTDLTITMCIVLNTLFMALEHYNMTSEFEEMLQVGNLVFTGIFTAEMTFKIIALD 420
            +VMDPF DLTITMCIVLNTLFMALEHYNMT+EFEEMLQVGNLVFTGIFTAEMTFKIIALD
Sbjct: 713  LVMDPFADLTITMCIVLNTLFMALEHYNMTAEFEEMLQVGNLVFTGIFTAEMTFKIIALD 772

Query: 421  PYYYFQQGWNIFDSIIVILSLMELGLSRMSNLSVLRSFRLLRVFKLAKSWPTLNTLIKII 480
            PYYYFQQGWNIFDSIIVILSLMELGLSRM NLSVLRSFRLLRVFKLAKSWPTLNTLIKII
Sbjct: 773  PYYYFQQGWNIFDSIIVILSLMELGLSRMGNLSVLRSFRLLRVFKLAKSWPTLNTLIKII 832

Query: 481  GNSVGALGNLTLVLAIIVFIFAVVGMQLFGKNYSELRD--SDSGLLPRWHMMDFFHAFLI 538
            GNSVGALGNLTLVLAIIVFIFAVVGMQLFG+NYSELR   SD G LPRWHMMDFFHAFLI
Sbjct: 833  GNSVGALGNLTLVLAIIVFIFAVVGMQLFGRNYSELRHRVSDCGRLPRWHMMDFFHAFLI 892

Query: 539  IFRILCGEWIETMWDCMEVSGQSLCLLVFLLVMVIGNLVVLNLFLALLLSSFSADNLTAP 598
            IFRILCGEWIETMWDCMEVSGQSLCLLVFLLVMVIGNLVVLNLFLALLLSSFSADNLTAP
Sbjct: 893  IFRILCGEWIETMWDCMEVSGQSLCLLVFLLVMVIGNLVVLNLFLALLLSSFSADNLTAP 952

Query: 599  DEDREMNNLQLALARIQRGLRFVKRTTWDFCCGLLRQRPQKPAALAAQGQLPSCIATPYS 658
            DED EMNNLQLALARIQRGLRFVKRTTWDFCCGLLR++P+KP ALA   QLPSCI TP S
Sbjct: 953  DEDGEMNNLQLALARIQRGLRFVKRTTWDFCCGLLRRQPKKPVALATHSQLPSCITTPRS 1012

Query: 659  PPPPETEKVPPTRKETRFEEGEQPGQGTPGDPEPVCVPIAVA 700
            PPPPE EKVPP RKETRFEE E+PGQGTPGD EPVCVPIAVA
Sbjct: 1013 PPPPEVEKVPPARKETRFEEDERPGQGTPGDTEPVCVPIAVA 1054


 Score = 94.7 bits (234), Expect = 1e-16,   Method: Compositional matrix adjust.
 Identities = 69/253 (27%), Positives = 128/253 (50%), Gaps = 34/253 (13%)

Query: 368  DLTITMCIVLNTLFMALEHYNMTSEFEEMLQVGNLVFTGIFTAEMTFKIIALDPYYYFQQ 427
            D+TI   I LN + M +E  + + E   +L   NL+F  IFT E   K+ AL  +YYF  
Sbjct: 1534 DVTIMFLICLNMVTMMVETDDQSPEKVNILAKVNLLFVAIFTGECIVKMAALR-HYYFTN 1592

Query: 428  GWNIFDSIIVILSLMELGLSRMSN--------LSVLRSFRLLRVFKLAKSWPTLNTLIKI 479
             WNIFD ++VILS++   LS +            V+R  R+ R+ +L +    + TL+  
Sbjct: 1593 SWNIFDFVVVILSIVGTVLSDIIQKYFFSPTLFRVIRLARIGRILRLIRGAKGIRTLLFA 1652

Query: 480  IGNSVGALGNLTLVLAIIVFIFAVVGMQLFGKNYSELRDSDSGLLPRWHMMDFFHAFLII 539
            +  S+ AL N+ L+L +++FI+++ GM     N++ ++  ++G+   ++   F ++ L +
Sbjct: 1653 LMMSLPALFNIGLLLFLVMFIYSIFGM----ANFAYVK-WEAGIDDMFNFQTFANSMLCL 1707

Query: 540  FRILCGEWIETMWDCMEVSGQSLC--------------------LLVFLLVMVIGNLVVL 579
            F+I      + +   +  +G   C                    +L F   ++I  L+V+
Sbjct: 1708 FQITTSAGWDGLLSPILNTGPPYCDPNLPNSNGSRGNCGSPAVGILFFTTYIIISFLIVV 1767

Query: 580  NLFLALLLSSFSA 592
            N+++A++L +FS 
Sbjct: 1768 NMYIAIILENFSV 1780


 Score = 71.2 bits (173), Expect = 2e-09,   Method: Compositional matrix adjust.
 Identities = 77/338 (22%), Positives = 136/338 (40%), Gaps = 85/338 (25%)

Query: 355 KQGVKLVVMDPFTDLTITMCIVL-NTLFMALEHYNMTSEFEEMLQVGNLVFTGIFTAEMT 413
           +  VK++V   F+     MC +L N +FMA       +++ E        FT I+T E  
Sbjct: 122 RAAVKILVHSLFS--MFIMCTILTNCVFMAQHDPPPWTKYVEY------TFTAIYTFESL 173

Query: 414 FKIIA----LDPYYYFQQGWNIFD-SIIVILSLMELGLSRMSNLSVLRSFRLLRVFKLAK 468
            KI+A    L  + + +  WN  D S+IV+    E     + N+S LR+FR+LR  K   
Sbjct: 174 VKILARGFCLHAFTFLRDPWNWLDFSVIVMAYTTEF--VDLGNVSALRTFRVLRALKTIS 231

Query: 469 SWPTLNTLIKIIGNSVGALGNLTLVLAIIVFIFAVVGMQLFG--------KNYSEL---- 516
               L T++  +  SV  L ++ ++    + +FA++G+QLF         +N++EL    
Sbjct: 232 VISGLKTIVGALIQSVKKLADVMVLTVFCLSVFALIGLQLFMGNLRHKCVRNFTELNGTN 291

Query: 517 ------------------------------------RDSDSGLLPRWH------------ 528
                                                 SD+G  P  +            
Sbjct: 292 GSVESDGLVWDSLDLYLNDPDNYLLKNGTTDVLLCGNSSDAGTCPEGYRCLKAGENPDHG 351

Query: 529 ---MMDFFHAFLIIFRILCGEWIETMWDCMEVSGQSLCLLVFLLVMVIGNLVVLNLFLAL 585
                 F  AFL +FR++  +  E ++     S   + ++ F+LV+ +G+  ++NL LA+
Sbjct: 352 YTSFDSFAWAFLALFRLMTQDCWERLYQQTLRSAGKIYMVFFMLVIFLGSFYLVNLILAV 411

Query: 586 LLSSFSADNLTAPDEDREMNNLQLALARIQRGLRFVKR 623
           +  ++   N     E  E         R Q  +  +K+
Sbjct: 412 VAMAYEEQNQATIAETEEKEK------RFQEAMEMLKK 443


 Score = 69.7 bits (169), Expect = 5e-09,   Method: Compositional matrix adjust.
 Identities = 64/334 (19%), Positives = 138/334 (41%), Gaps = 57/334 (17%)

Query: 350  LWMSIKQGVKLVVMDPFTDLTITMCIVLNTLFMALEHYNMTSE--FEEMLQVGNLVFTGI 407
            +W  +++    +V   + +  I   I+L++  +A E   +      + +L+  + +FT +
Sbjct: 1193 VWWRLRKTCYRIVEHSWFETFIIFMILLSSGALAFEDIYLEERQTIKVLLEYADKMFTYV 1252

Query: 408  FTAEMTFKIIALDPYYYFQQGWNIFDSIIVILSLME-----LGLSRMSNLSVLRSFRLLR 462
            F  EM  K +A     YF   W   D +IV +SL+      LG + M  +  LR+ R LR
Sbjct: 1253 FVLEMLLKWVAYGFKKYFTNAWCWLDFLIVDVSLVSLVANTLGFAEMGPIKSLRTLRALR 1312

Query: 463  VFKLAKSWPTLNTLIKIIGNSVGALGNLTLVLAIIVFIFAVVGMQLFGKNYSELRDSDSG 522
              +    +  +  ++  +  ++ ++ N+ LV  I   IF+++G+ LF   +    +   G
Sbjct: 1313 PLRALSRFEGMRVVVNALVGAIPSIMNVLLVCLIFWLIFSIMGVNLFAGKFGRCINQTEG 1372

Query: 523  LLP--------------------------RWHMMDFFHAFLIIFRILCGE-WIETMWDCM 555
             LP                          + +  +    +L + ++   + W++ M+  +
Sbjct: 1373 DLPLNYTIVNNKSECESFNVTGELYWTKVKVNFDNVGAGYLALLQVATFKGWMDIMYAAV 1432

Query: 556  EVSG--------QSLCLLVFLLVMVI-GNLVVLNLFLALLLSSFSADNLTAPDEDREMNN 606
            +  G         +L + ++ +V +I G+   LNLF+ +++ +F+        +D  M  
Sbjct: 1433 DSRGYEEQPQWEHNLYMYIYFVVFIIFGSFFTLNLFIGVIIDNFNQQKKKLGGQDIFMTE 1492

Query: 607  LQLALARIQRGLRFVKRTTWDFCCGLLRQRPQKP 640
             Q              +  ++    L  ++PQKP
Sbjct: 1493 EQ--------------KKYYNAMKKLGSKKPQKP 1512


>gi354487627
          Length = 1965

 Score = 1248 bits (3230), Expect = 0.0,   Method: Compositional matrix adjust.
 Identities = 646/702 (92%), Positives = 665/702 (94%), Gaps = 2/702 (0%)

Query: 1    TSFDSFAWAFLALFRLMTQDCWERLYQQTLRSAGKIYMIFFMLVIFLGSFYLVNLILAVV 60
            TSFDSFAWAFLALFRLMTQDCWERLYQQTLRSAGKIYM+FFMLVIFLGSFYLVNLILAVV
Sbjct: 353  TSFDSFAWAFLALFRLMTQDCWERLYQQTLRSAGKIYMVFFMLVIFLGSFYLVNLILAVV 412

Query: 61   AMAYEEQNQATIAETEEKEKRFQEAMEMLKKEHEALTIRGVDTVSRSSLEMSPLAPVNSH 120
            AMAYEEQNQATIAETEEKEKRFQEAMEMLKKEHEALTIRGVDTVSRSSLEMSPLAPV +H
Sbjct: 413  AMAYEEQNQATIAETEEKEKRFQEAMEMLKKEHEALTIRGVDTVSRSSLEMSPLAPVTNH 472

Query: 121  ERRSKRRKRMSSGTEECGEDRLPKSDSEDGPRAMNHLSLTRGLSRTSMKPRSSRGSIFTF 180
            +RRSKRRKR+SSGTE+ G+DRLPKSDSEDGPRA+N LSLT GLSRTSMKPRSSRGSIFTF
Sbjct: 473  DRRSKRRKRLSSGTEDGGDDRLPKSDSEDGPRALNRLSLTHGLSRTSMKPRSSRGSIFTF 532

Query: 181  RRRDLGSEADFADDENSTAGESESHHTSLLVPWPLRRTSAQGQPSPGTSAPGHALHGKKN 240
            RRRD GSEADFADDENSTAGESESH TSLLVPWPLR  SAQGQ SPGTSAPGH L+GK+N
Sbjct: 533  RRRDQGSEADFADDENSTAGESESHRTSLLVPWPLRHPSAQGQHSPGTSAPGHVLNGKRN 592

Query: 241  STVDCNGVVSLLGAGDPEATSPGSHLLRPVMLEHPPDTTTPSEEPGGPQMLTSQAPCVDG 300
            STVDCNGVVSLLGAGD EATSPGSHLLRP++LE PPDTTTPSE+PGGPQMLT QAPC DG
Sbjct: 593  STVDCNGVVSLLGAGDAEATSPGSHLLRPMVLERPPDTTTPSEDPGGPQMLTPQAPCADG 652

Query: 301  FEEPGARQRALSAVSVLTSALEELEESRHKCPPCWNRLAQRYLIWECCPLWMSIKQGVKL 360
            FEEPGARQRALSAVSVLTSALEELEES  KCPPCWNR AQRYLIWECCPLWMSIKQ VK 
Sbjct: 653  FEEPGARQRALSAVSVLTSALEELEESHRKCPPCWNRFAQRYLIWECCPLWMSIKQKVKF 712

Query: 361  VVMDPFTDLTITMCIVLNTLFMALEHYNMTSEFEEMLQVGNLVFTGIFTAEMTFKIIALD 420
            +VMDPF DLTITMCIVLNTLFMALEHYNMT+EFEEMLQVGNLVFTGIFTAEMTFKIIALD
Sbjct: 713  LVMDPFADLTITMCIVLNTLFMALEHYNMTAEFEEMLQVGNLVFTGIFTAEMTFKIIALD 772

Query: 421  PYYYFQQGWNIFDSIIVILSLMELGLSRMSNLSVLRSFRLLRVFKLAKSWPTLNTLIKII 480
            PYYYFQQGWNIFDSIIVILSLMELGLSRM NLSVLRSFRLLRVFKLAKSWPTLNTLIKII
Sbjct: 773  PYYYFQQGWNIFDSIIVILSLMELGLSRMGNLSVLRSFRLLRVFKLAKSWPTLNTLIKII 832

Query: 481  GNSVGALGNLTLVLAIIVFIFAVVGMQLFGKNYSELRD--SDSGLLPRWHMMDFFHAFLI 538
            GNSVGALGNLTLVLAIIVFIFAVVGMQLFG+NYSELR   SD G LPRWHMMDFFHAFLI
Sbjct: 833  GNSVGALGNLTLVLAIIVFIFAVVGMQLFGRNYSELRHRVSDCGRLPRWHMMDFFHAFLI 892

Query: 539  IFRILCGEWIETMWDCMEVSGQSLCLLVFLLVMVIGNLVVLNLFLALLLSSFSADNLTAP 598
            IFRILCGEWIETMWDCMEVSGQSLCLLVFLLVMVIGNLVVLNLFLALLLSSFSADNLTAP
Sbjct: 893  IFRILCGEWIETMWDCMEVSGQSLCLLVFLLVMVIGNLVVLNLFLALLLSSFSADNLTAP 952

Query: 599  DEDREMNNLQLALARIQRGLRFVKRTTWDFCCGLLRQRPQKPAALAAQGQLPSCIATPYS 658
            DED EMNNLQLALARIQRGLRFVKRTTWDFCCGLLR++P+KP ALA   QLPSCI TP S
Sbjct: 953  DEDGEMNNLQLALARIQRGLRFVKRTTWDFCCGLLRRQPKKPVALATHSQLPSCITTPRS 1012

Query: 659  PPPPETEKVPPTRKETRFEEGEQPGQGTPGDPEPVCVPIAVA 700
            PPPPE EKVPP RKETRFEE E+PGQGTPGD EPVCVPIAVA
Sbjct: 1013 PPPPEVEKVPPARKETRFEEDERPGQGTPGDTEPVCVPIAVA 1054


 Score = 94.0 bits (232), Expect = 2e-16,   Method: Compositional matrix adjust.
 Identities = 69/253 (27%), Positives = 129/253 (50%), Gaps = 34/253 (13%)

Query: 368  DLTITMCIVLNTLFMALEHYNMTSEFEEMLQVGNLVFTGIFTAEMTFKIIALDPYYYFQQ 427
            D+TI   I LN + M +E  + + E   +L   NL+F  IFT E   K+ AL  +YYF  
Sbjct: 1480 DVTIMFLICLNMVTMMVETDDQSPEKVNILAKVNLLFVAIFTGECIVKMAALR-HYYFTN 1538

Query: 428  GWNIFDSIIVILSLMELGLSRM--------SNLSVLRSFRLLRVFKLAKSWPTLNTLIKI 479
             WNIFD ++VILS++   LS +        +   V+R  R+ R+ +L +    + TL+  
Sbjct: 1539 SWNIFDFVVVILSIVGTVLSDIIQKYFFSPTLFRVIRLARIGRILRLIRGAKGIRTLLFA 1598

Query: 480  IGNSVGALGNLTLVLAIIVFIFAVVGMQLFGKNYSELRDSDSGLLPRWHMMDFFHAFLII 539
            +  S+ AL N+ L+L +++FI+++ GM     N++ ++  ++G+   ++   F ++ L +
Sbjct: 1599 LMMSLPALFNIGLLLFLVMFIYSIFGM----ANFAYVK-WEAGIDDMFNFQTFANSMLCL 1653

Query: 540  FRILCGEWIETMWDCMEVSGQSLC--------------------LLVFLLVMVIGNLVVL 579
            F+I      + +   +  +G   C                    +L F   ++I  L+V+
Sbjct: 1654 FQITTSAGWDGLLSPILNTGPPYCDPNLPNSNGSRGNCGSPAVGILFFTTYIIISFLIVV 1713

Query: 580  NLFLALLLSSFSA 592
            N+++A++L +FS 
Sbjct: 1714 NMYIAIILENFSV 1726


 Score = 77.4 bits (189), Expect = 2e-11,   Method: Compositional matrix adjust.
 Identities = 75/337 (22%), Positives = 139/337 (41%), Gaps = 83/337 (24%)

Query: 355 KQGVKLVVMDPFTDLTITMCIVL-NTLFMALEHYNMTSEFEEMLQVGNLVFTGIFTAEMT 413
           +  VK++V   F+     MC +L N +FMA       +++ E        FT I+T E  
Sbjct: 122 RAAVKILVHSLFS--MFIMCTILTNCVFMAQHDPPPWTKYVEY------TFTAIYTFESL 173

Query: 414 FKIIA----LDPYYYFQQGWNIFDSIIVILSLMELGLSRMSNLSVLRSFRLLRVFKLAKS 469
            KI+A    L  + + +  WN  D  +++++ +   + ++ NLS LR+FR+LR  K    
Sbjct: 174 VKILARGFCLHAFTFLRDPWNWLDFSVIVMAYVSENI-KLGNLSALRTFRVLRALKTISV 232

Query: 470 WPTLNTLIKIIGNSVGALGNLTLVLAIIVFIFAVVGMQLFG--------KNYSEL----- 516
            P L T++  +  SV  L ++ ++    + +FA++G+QLF         +N++EL     
Sbjct: 233 IPGLKTIVGALIQSVKKLADVMVLTVFCLSVFALIGLQLFMGNLRHKCVRNFTELNGTNG 292

Query: 517 -----------------------------------RDSDSGLLPRWH------------- 528
                                                SD+G  P  +             
Sbjct: 293 SVESDGLVWDSLDLYLNDPDNYLLKNGTTDVLLCGNSSDAGTCPEGYRCLKAGENPDHGY 352

Query: 529 --MMDFFHAFLIIFRILCGEWIETMWDCMEVSGQSLCLLVFLLVMVIGNLVVLNLFLALL 586
                F  AFL +FR++  +  E ++     S   + ++ F+LV+ +G+  ++NL LA++
Sbjct: 353 TSFDSFAWAFLALFRLMTQDCWERLYQQTLRSAGKIYMVFFMLVIFLGSFYLVNLILAVV 412

Query: 587 LSSFSADNLTAPDEDREMNNLQLALARIQRGLRFVKR 623
             ++   N     E  E         R Q  +  +K+
Sbjct: 413 AMAYEEQNQATIAETEEKEK------RFQEAMEMLKK 443


 Score = 68.6 bits (166), Expect = 9e-09,   Method: Compositional matrix adjust.
 Identities = 64/334 (19%), Positives = 138/334 (41%), Gaps = 57/334 (17%)

Query: 350  LWMSIKQGVKLVVMDPFTDLTITMCIVLNTLFMALEHYNMTSE--FEEMLQVGNLVFTGI 407
            +W  +++    +V   + +  I   I+L++  +A E   +      + +L+  + +FT +
Sbjct: 1139 VWWRLRKTCYRIVEHSWFETFIIFMILLSSGALAFEDIYLEERQTIKVLLEYADKMFTYV 1198

Query: 408  FTAEMTFKIIALDPYYYFQQGWNIFDSIIVILSLME-----LGLSRMSNLSVLRSFRLLR 462
            F  EM  K +A     YF   W   D +IV +SL+      LG + M  +  LR+ R LR
Sbjct: 1199 FVLEMLLKWVAYGFKKYFTNAWCWLDFLIVDVSLVSLVANTLGFAEMGPIKSLRTLRALR 1258

Query: 463  VFKLAKSWPTLNTLIKIIGNSVGALGNLTLVLAIIVFIFAVVGMQLFGKNYSELRDSDSG 522
              +    +  +  ++  +  ++ ++ N+ LV  I   IF+++G+ LF   +    +   G
Sbjct: 1259 PLRALSRFEGMRVVVNALVGAIPSIMNVLLVCLIFWLIFSIMGVNLFAGKFGRCINQTEG 1318

Query: 523  LLP--------------------------RWHMMDFFHAFLIIFRILCGE-WIETMWDCM 555
             LP                          + +  +    +L + ++   + W++ M+  +
Sbjct: 1319 DLPLNYTIVNNKSECESFNVTGELYWTKVKVNFDNVGAGYLALLQVATFKGWMDIMYAAV 1378

Query: 556  EVSG--------QSLCLLVFLLVMVI-GNLVVLNLFLALLLSSFSADNLTAPDEDREMNN 606
            +  G         +L + ++ +V +I G+   LNLF+ +++ +F+        +D  M  
Sbjct: 1379 DSRGYEEQPQWEHNLYMYIYFVVFIIFGSFFTLNLFIGVIIDNFNQQKKKLGGQDIFMTE 1438

Query: 607  LQLALARIQRGLRFVKRTTWDFCCGLLRQRPQKP 640
             Q              +  ++    L  ++PQKP
Sbjct: 1439 EQ--------------KKYYNAMKKLGSKKPQKP 1458


>gi354487625
          Length = 2019

 Score = 1248 bits (3229), Expect = 0.0,   Method: Compositional matrix adjust.
 Identities = 646/702 (92%), Positives = 665/702 (94%), Gaps = 2/702 (0%)

Query: 1    TSFDSFAWAFLALFRLMTQDCWERLYQQTLRSAGKIYMIFFMLVIFLGSFYLVNLILAVV 60
            TSFDSFAWAFLALFRLMTQDCWERLYQQTLRSAGKIYM+FFMLVIFLGSFYLVNLILAVV
Sbjct: 353  TSFDSFAWAFLALFRLMTQDCWERLYQQTLRSAGKIYMVFFMLVIFLGSFYLVNLILAVV 412

Query: 61   AMAYEEQNQATIAETEEKEKRFQEAMEMLKKEHEALTIRGVDTVSRSSLEMSPLAPVNSH 120
            AMAYEEQNQATIAETEEKEKRFQEAMEMLKKEHEALTIRGVDTVSRSSLEMSPLAPV +H
Sbjct: 413  AMAYEEQNQATIAETEEKEKRFQEAMEMLKKEHEALTIRGVDTVSRSSLEMSPLAPVTNH 472

Query: 121  ERRSKRRKRMSSGTEECGEDRLPKSDSEDGPRAMNHLSLTRGLSRTSMKPRSSRGSIFTF 180
            +RRSKRRKR+SSGTE+ G+DRLPKSDSEDGPRA+N LSLT GLSRTSMKPRSSRGSIFTF
Sbjct: 473  DRRSKRRKRLSSGTEDGGDDRLPKSDSEDGPRALNRLSLTHGLSRTSMKPRSSRGSIFTF 532

Query: 181  RRRDLGSEADFADDENSTAGESESHHTSLLVPWPLRRTSAQGQPSPGTSAPGHALHGKKN 240
            RRRD GSEADFADDENSTAGESESH TSLLVPWPLR  SAQGQ SPGTSAPGH L+GK+N
Sbjct: 533  RRRDQGSEADFADDENSTAGESESHRTSLLVPWPLRHPSAQGQHSPGTSAPGHVLNGKRN 592

Query: 241  STVDCNGVVSLLGAGDPEATSPGSHLLRPVMLEHPPDTTTPSEEPGGPQMLTSQAPCVDG 300
            STVDCNGVVSLLGAGD EATSPGSHLLRP++LE PPDTTTPSE+PGGPQMLT QAPC DG
Sbjct: 593  STVDCNGVVSLLGAGDAEATSPGSHLLRPMVLERPPDTTTPSEDPGGPQMLTPQAPCADG 652

Query: 301  FEEPGARQRALSAVSVLTSALEELEESRHKCPPCWNRLAQRYLIWECCPLWMSIKQGVKL 360
            FEEPGARQRALSAVSVLTSALEELEES  KCPPCWNR AQRYLIWECCPLWMSIKQ VK 
Sbjct: 653  FEEPGARQRALSAVSVLTSALEELEESHRKCPPCWNRFAQRYLIWECCPLWMSIKQKVKF 712

Query: 361  VVMDPFTDLTITMCIVLNTLFMALEHYNMTSEFEEMLQVGNLVFTGIFTAEMTFKIIALD 420
            +VMDPF DLTITMCIVLNTLFMALEHYNMT+EFEEMLQVGNLVFTGIFTAEMTFKIIALD
Sbjct: 713  LVMDPFADLTITMCIVLNTLFMALEHYNMTAEFEEMLQVGNLVFTGIFTAEMTFKIIALD 772

Query: 421  PYYYFQQGWNIFDSIIVILSLMELGLSRMSNLSVLRSFRLLRVFKLAKSWPTLNTLIKII 480
            PYYYFQQGWNIFDSIIVILSLMELGLSRM NLSVLRSFRLLRVFKLAKSWPTLNTLIKII
Sbjct: 773  PYYYFQQGWNIFDSIIVILSLMELGLSRMGNLSVLRSFRLLRVFKLAKSWPTLNTLIKII 832

Query: 481  GNSVGALGNLTLVLAIIVFIFAVVGMQLFGKNYSELRD--SDSGLLPRWHMMDFFHAFLI 538
            GNSVGALGNLTLVLAIIVFIFAVVGMQLFG+NYSELR   SD G LPRWHMMDFFHAFLI
Sbjct: 833  GNSVGALGNLTLVLAIIVFIFAVVGMQLFGRNYSELRHRVSDCGRLPRWHMMDFFHAFLI 892

Query: 539  IFRILCGEWIETMWDCMEVSGQSLCLLVFLLVMVIGNLVVLNLFLALLLSSFSADNLTAP 598
            IFRILCGEWIETMWDCMEVSGQSLCLLVFLLVMVIGNLVVLNLFLALLLSSFSADNLTAP
Sbjct: 893  IFRILCGEWIETMWDCMEVSGQSLCLLVFLLVMVIGNLVVLNLFLALLLSSFSADNLTAP 952

Query: 599  DEDREMNNLQLALARIQRGLRFVKRTTWDFCCGLLRQRPQKPAALAAQGQLPSCIATPYS 658
            DED EMNNLQLALARIQRGLRFVKRTTWDFCCGLLR++P+KP ALA   QLPSCI TP S
Sbjct: 953  DEDGEMNNLQLALARIQRGLRFVKRTTWDFCCGLLRRQPKKPVALATHSQLPSCITTPRS 1012

Query: 659  PPPPETEKVPPTRKETRFEEGEQPGQGTPGDPEPVCVPIAVA 700
            PPPPE EKVPP RKETRFEE E+PGQGTPGD EPVCVPIAVA
Sbjct: 1013 PPPPEVEKVPPARKETRFEEDERPGQGTPGDTEPVCVPIAVA 1054


 Score = 94.7 bits (234), Expect = 1e-16,   Method: Compositional matrix adjust.
 Identities = 69/253 (27%), Positives = 129/253 (50%), Gaps = 34/253 (13%)

Query: 368  DLTITMCIVLNTLFMALEHYNMTSEFEEMLQVGNLVFTGIFTAEMTFKIIALDPYYYFQQ 427
            D+TI   I LN + M +E  + + E   +L   NL+F  IFT E   K+ AL  +YYF  
Sbjct: 1534 DVTIMFLICLNMVTMMVETDDQSPEKVNILAKVNLLFVAIFTGECIVKMAALR-HYYFTN 1592

Query: 428  GWNIFDSIIVILSLMELGLSRM--------SNLSVLRSFRLLRVFKLAKSWPTLNTLIKI 479
             WNIFD ++VILS++   LS +        +   V+R  R+ R+ +L +    + TL+  
Sbjct: 1593 SWNIFDFVVVILSIVGTVLSDIIQKYFFSPTLFRVIRLARIGRILRLIRGAKGIRTLLFA 1652

Query: 480  IGNSVGALGNLTLVLAIIVFIFAVVGMQLFGKNYSELRDSDSGLLPRWHMMDFFHAFLII 539
            +  S+ AL N+ L+L +++FI+++ GM     N++ ++  ++G+   ++   F ++ L +
Sbjct: 1653 LMMSLPALFNIGLLLFLVMFIYSIFGM----ANFAYVK-WEAGIDDMFNFQTFANSMLCL 1707

Query: 540  FRILCGEWIETMWDCMEVSGQSLC--------------------LLVFLLVMVIGNLVVL 579
            F+I      + +   +  +G   C                    +L F   ++I  L+V+
Sbjct: 1708 FQITTSAGWDGLLSPILNTGPPYCDPNLPNSNGSRGNCGSPAVGILFFTTYIIISFLIVV 1767

Query: 580  NLFLALLLSSFSA 592
            N+++A++L +FS 
Sbjct: 1768 NMYIAIILENFSV 1780


 Score = 78.2 bits (191), Expect = 1e-11,   Method: Compositional matrix adjust.
 Identities = 75/337 (22%), Positives = 139/337 (41%), Gaps = 83/337 (24%)

Query: 355 KQGVKLVVMDPFTDLTITMCIVL-NTLFMALEHYNMTSEFEEMLQVGNLVFTGIFTAEMT 413
           +  VK++V   F+     MC +L N +FMA       +++ E        FT I+T E  
Sbjct: 122 RAAVKILVHSLFS--MFIMCTILTNCVFMAQHDPPPWTKYVEY------TFTAIYTFESL 173

Query: 414 FKIIA----LDPYYYFQQGWNIFDSIIVILSLMELGLSRMSNLSVLRSFRLLRVFKLAKS 469
            KI+A    L  + + +  WN  D  +++++ +   + ++ NLS LR+FR+LR  K    
Sbjct: 174 VKILARGFCLHAFTFLRDPWNWLDFSVIVMAYVSENI-KLGNLSALRTFRVLRALKTISV 232

Query: 470 WPTLNTLIKIIGNSVGALGNLTLVLAIIVFIFAVVGMQLFG--------KNYSEL----- 516
            P L T++  +  SV  L ++ ++    + +FA++G+QLF         +N++EL     
Sbjct: 233 IPGLKTIVGALIQSVKKLADVMVLTVFCLSVFALIGLQLFMGNLRHKCVRNFTELNGTNG 292

Query: 517 -----------------------------------RDSDSGLLPRWH------------- 528
                                                SD+G  P  +             
Sbjct: 293 SVESDGLVWDSLDLYLNDPDNYLLKNGTTDVLLCGNSSDAGTCPEGYRCLKAGENPDHGY 352

Query: 529 --MMDFFHAFLIIFRILCGEWIETMWDCMEVSGQSLCLLVFLLVMVIGNLVVLNLFLALL 586
                F  AFL +FR++  +  E ++     S   + ++ F+LV+ +G+  ++NL LA++
Sbjct: 353 TSFDSFAWAFLALFRLMTQDCWERLYQQTLRSAGKIYMVFFMLVIFLGSFYLVNLILAVV 412

Query: 587 LSSFSADNLTAPDEDREMNNLQLALARIQRGLRFVKR 623
             ++   N     E  E         R Q  +  +K+
Sbjct: 413 AMAYEEQNQATIAETEEKEK------RFQEAMEMLKK 443


 Score = 69.7 bits (169), Expect = 5e-09,   Method: Compositional matrix adjust.
 Identities = 64/334 (19%), Positives = 138/334 (41%), Gaps = 57/334 (17%)

Query: 350  LWMSIKQGVKLVVMDPFTDLTITMCIVLNTLFMALEHYNMTSE--FEEMLQVGNLVFTGI 407
            +W  +++    +V   + +  I   I+L++  +A E   +      + +L+  + +FT +
Sbjct: 1193 VWWRLRKTCYRIVEHSWFETFIIFMILLSSGALAFEDIYLEERQTIKVLLEYADKMFTYV 1252

Query: 408  FTAEMTFKIIALDPYYYFQQGWNIFDSIIVILSLME-----LGLSRMSNLSVLRSFRLLR 462
            F  EM  K +A     YF   W   D +IV +SL+      LG + M  +  LR+ R LR
Sbjct: 1253 FVLEMLLKWVAYGFKKYFTNAWCWLDFLIVDVSLVSLVANTLGFAEMGPIKSLRTLRALR 1312

Query: 463  VFKLAKSWPTLNTLIKIIGNSVGALGNLTLVLAIIVFIFAVVGMQLFGKNYSELRDSDSG 522
              +    +  +  ++  +  ++ ++ N+ LV  I   IF+++G+ LF   +    +   G
Sbjct: 1313 PLRALSRFEGMRVVVNALVGAIPSIMNVLLVCLIFWLIFSIMGVNLFAGKFGRCINQTEG 1372

Query: 523  LLP--------------------------RWHMMDFFHAFLIIFRILCGE-WIETMWDCM 555
             LP                          + +  +    +L + ++   + W++ M+  +
Sbjct: 1373 DLPLNYTIVNNKSECESFNVTGELYWTKVKVNFDNVGAGYLALLQVATFKGWMDIMYAAV 1432

Query: 556  EVSG--------QSLCLLVFLLVMVI-GNLVVLNLFLALLLSSFSADNLTAPDEDREMNN 606
            +  G         +L + ++ +V +I G+   LNLF+ +++ +F+        +D  M  
Sbjct: 1433 DSRGYEEQPQWEHNLYMYIYFVVFIIFGSFFTLNLFIGVIIDNFNQQKKKLGGQDIFMTE 1492

Query: 607  LQLALARIQRGLRFVKRTTWDFCCGLLRQRPQKP 640
             Q              +  ++    L  ++PQKP
Sbjct: 1493 EQ--------------KKYYNAMKKLGSKKPQKP 1512


>gi27806135
          Length = 2022

 Score = 1248 bits (3229), Expect = 0.0,   Method: Compositional matrix adjust.
 Identities = 633/702 (90%), Positives = 654/702 (93%), Gaps = 2/702 (0%)

Query: 1    TSFDSFAWAFLALFRLMTQDCWERLYQQTLRSAGKIYMIFFMLVIFLGSFYLVNLILAVV 60
            TSFDSFAWAFLALFRLMTQDCWERLYQQTLRSAGKIYMIFFMLVIFLGSFYLVNLILAVV
Sbjct: 356  TSFDSFAWAFLALFRLMTQDCWERLYQQTLRSAGKIYMIFFMLVIFLGSFYLVNLILAVV 415

Query: 61   AMAYEEQNQATIAETEEKEKRFQEAMEMLKKEHEALTIRGVDTVSRSSLEMSPLAPVNSH 120
            AMAYEEQNQATIAETEEKEKRFQEAME+LKKE EAL IRGVDTVSRSSLEMSPLAPV +H
Sbjct: 416  AMAYEEQNQATIAETEEKEKRFQEAMELLKKEQEALAIRGVDTVSRSSLEMSPLAPVTTH 475

Query: 121  ERRSKRRKRMSSGTEECGEDRLPKSDSEDGPRAMNHLSLTRGLSRTSMKPRSSRGSIFTF 180
            ERRSKRRKRMSSG EECG+D+ PKSDSEDGPRA+N  S+T GLSRTSMKPRSS GSIFTF
Sbjct: 476  ERRSKRRKRMSSGMEECGDDKFPKSDSEDGPRAVNRFSITHGLSRTSMKPRSSHGSIFTF 535

Query: 181  RRRDLGSEADFADDENSTAGESESHHTSLLVPWPLRRTSAQGQPSPGTSAPGHALHGKKN 240
            RRRDLGSE DFADDENSTAG+SESH TSLLVPWPLRR S  GQPSPGTS PGH L+GK+N
Sbjct: 536  RRRDLGSETDFADDENSTAGDSESHRTSLLVPWPLRRPSTLGQPSPGTSTPGHVLNGKRN 595

Query: 241  STVDCNGVVSLLGAGDPEATSPGSHLLRPVMLEHPPDTTTPSEEPGGPQMLTSQAPCVDG 300
            STVDCNGVVSLLGAGDPEATSPGSHLL P+ LE PPDTTTPSEEPG PQ LT QAPCVDG
Sbjct: 596  STVDCNGVVSLLGAGDPEATSPGSHLLHPMKLERPPDTTTPSEEPGRPQTLTPQAPCVDG 655

Query: 301  FEEPGARQRALSAVSVLTSALEELEESRHKCPPCWNRLAQRYLIWECCPLWMSIKQGVKL 360
            FEEPG RQRALSAVSVLTSALEELEES+ +CPPCW R AQ YLIWECCPLWMSIKQ VK 
Sbjct: 656  FEEPGERQRALSAVSVLTSALEELEESQRRCPPCWIRFAQHYLIWECCPLWMSIKQKVKF 715

Query: 361  VVMDPFTDLTITMCIVLNTLFMALEHYNMTSEFEEMLQVGNLVFTGIFTAEMTFKIIALD 420
            +VMDPF DLTITMCIVLNTLFMALEHYNMT+EFEEMLQVGNLVFTGIFTAEMTFKIIALD
Sbjct: 716  MVMDPFADLTITMCIVLNTLFMALEHYNMTTEFEEMLQVGNLVFTGIFTAEMTFKIIALD 775

Query: 421  PYYYFQQGWNIFDSIIVILSLMELGLSRMSNLSVLRSFRLLRVFKLAKSWPTLNTLIKII 480
            PYYYFQQGWNIFDSIIVILSLMELGLSRM NLSVLRSF LLRVFKLAKSWPTLNTLIKII
Sbjct: 776  PYYYFQQGWNIFDSIIVILSLMELGLSRMGNLSVLRSFCLLRVFKLAKSWPTLNTLIKII 835

Query: 481  GNSVGALGNLTLVLAIIVFIFAVVGMQLFGKNYSELRD--SDSGLLPRWHMMDFFHAFLI 538
            GNSVGALGNLTLVLAIIVFIFAVVGMQLFGKNYSE R   SDSGLLPRWHMMDFFHAFLI
Sbjct: 836  GNSVGALGNLTLVLAIIVFIFAVVGMQLFGKNYSEQRHRISDSGLLPRWHMMDFFHAFLI 895

Query: 539  IFRILCGEWIETMWDCMEVSGQSLCLLVFLLVMVIGNLVVLNLFLALLLSSFSADNLTAP 598
            IFRILCGEWIETMWDCMEVSGQSLCLLVFLLVMVIGNLVVLNLFLALLLSSFSADNLTAP
Sbjct: 896  IFRILCGEWIETMWDCMEVSGQSLCLLVFLLVMVIGNLVVLNLFLALLLSSFSADNLTAP 955

Query: 599  DEDREMNNLQLALARIQRGLRFVKRTTWDFCCGLLRQRPQKPAALAAQGQLPSCIATPYS 658
            DED EMNNLQLALARIQRGLRF+KRTTWDFCC LL++ PQKPAALA+QGQLP CIAT   
Sbjct: 956  DEDGEMNNLQLALARIQRGLRFIKRTTWDFCCVLLQRPPQKPAALASQGQLPGCIATSSP 1015

Query: 659  PPPPETEKVPPTRKETRFEEGEQPGQGTPGDPEPVCVPIAVA 700
            PP PE+EK PP RKETRFEEG++PGQG PGD EPVCVPIAVA
Sbjct: 1016 PPQPESEKAPPARKETRFEEGQRPGQGAPGDAEPVCVPIAVA 1057


 Score =  103 bits (256), Expect = 4e-19,   Method: Compositional matrix adjust.
 Identities = 72/253 (28%), Positives = 133/253 (52%), Gaps = 34/253 (13%)

Query: 368  DLTITMCIVLNTLFMALEHYNMTSEFEEMLQVGNLVFTGIFTAEMTFKIIALDPYYYFQQ 427
            D+TI   I LN + M +E  + + E   +L   NL+F GIFTAE  FK++AL  +YYF  
Sbjct: 1536 DVTIMFLICLNMVTMMVETDDQSPEKVNILAKINLLFVGIFTAECIFKMVALR-HYYFTN 1594

Query: 428  GWNIFDSIIVILSLMELGLSRM--------SNLSVLRSFRLLRVFKLAKSWPTLNTLIKI 479
             WNIFD ++VILS++   LS +        +   V+R  R+ R+ +L +    + TL+  
Sbjct: 1595 SWNIFDFVVVILSIVGTVLSDIIQKYFFSPTLFRVIRLARISRILRLIRGAKGIRTLLFA 1654

Query: 480  IGNSVGALGNLTLVLAIIVFIFAVVGMQLFGKNYSELRDSDSGLLPRWHMMDFFHAFLII 539
            +  S+ AL N+ L+L +++FI+++ GM     N++ ++  ++G+   ++   F ++ L +
Sbjct: 1655 LMMSLPALFNIGLLLFLVMFIYSIFGM----ANFAYVK-WEAGIDDMFNFQTFANSMLCL 1709

Query: 540  FRILCGEWIETMWDCMEVSGQSLC--------------------LLVFLLVMVIGNLVVL 579
            F+I      + +   +  +G   C                    +L F   ++I  L+V+
Sbjct: 1710 FQITTSAGWDGLLSPILNTGPPYCDPNLPNSNGSRGNCGSPAVGILFFTTYIIISFLIVV 1769

Query: 580  NLFLALLLSSFSA 592
            N+++A++L +FS 
Sbjct: 1770 NMYIAIILENFSV 1782


 Score = 67.8 bits (164), Expect = 2e-08,   Method: Compositional matrix adjust.
 Identities = 66/355 (18%), Positives = 143/355 (40%), Gaps = 62/355 (17%)

Query: 329  HKCPPCWNRLAQRYLIWECCPLWMSIKQGVKLVVMDPFTDLTITMCIVLNTLFMALEHYN 388
             +CP C     Q +       +W  +++    +V   + +  I   I+L++  +A E   
Sbjct: 1179 RRCPCCTVDTTQAH-----GKVWWRLRKTCYRIVEHSWFETFIIFMILLSSGALAFEDIY 1233

Query: 389  MTSE--FEEMLQVGNLVFTGIFTAEMTFKIIALDPYYYFQQGWNIFDSIIVILSLME--- 443
            +      + +L+  + +FT +F  EM  K +A     YF   W   D +IV + L+    
Sbjct: 1234 LEERKTIKVLLEYADKMFTYVFVLEMLLKWVAYGFKKYFTNAWCWLDFLIVDVLLISLVA 1293

Query: 444  --LGLSRMSNLSVLRSFRLLRVFKLAKSWPTLNTLIKIIGNSVGALGNLTLVLAIIVFIF 501
              LG + M  +  LR+ R LR  +    +  +  ++  +  ++ ++ N+ LV  I   IF
Sbjct: 1294 NALGFAEMGPIKSLRTLRALRPLRALSRFEGMRVVVNALVGAIPSIMNVLLVCLIFWLIF 1353

Query: 502  AVVGMQLFGKNYSELRDSDSGLLP--------------------------RWHMMDFFHA 535
            +++G+ LF   +    +   G LP                          + +  +    
Sbjct: 1354 SIMGVNLFAGKFGRCINQTEGDLPLNYTIVNNKSDCESFNVTGELYWTKVKVNFDNVGAG 1413

Query: 536  FLIIFRILCGE-WIETMWDCMEVSG--------QSLCLLVFLLVMVI-GNLVVLNLFLAL 585
            +L + ++   + W++ M+  ++  G         +L + ++ ++ +I G+   LNLF+ +
Sbjct: 1414 YLALLQVATFKGWMDIMYAAVDSRGYEEQPQWEYNLYMYIYFVIFIIFGSFFTLNLFIGV 1473

Query: 586  LLSSFSADNLTAPDEDREMNNLQLALARIQRGLRFVKRTTWDFCCGLLRQRPQKP 640
            ++ +F+        +D  M   Q              +  ++    L  ++PQKP
Sbjct: 1474 IIDNFNQQKKKLGGQDIFMTEEQ--------------KKYYNAMKKLGSKKPQKP 1514


 Score = 64.3 bits (155), Expect = 2e-07,   Method: Compositional matrix adjust.
 Identities = 47/163 (28%), Positives = 82/163 (50%), Gaps = 14/163 (8%)

Query: 355 KQGVKLVVMDPFTDLTITMCIVL-NTLFMALEHYNMTSEFEEMLQVGNLVFTGIFTAEMT 413
           +  VK++V   F+ L   MC +L N +FMA       +++ E       +FT I+T E  
Sbjct: 122 RVAVKILVHSLFSMLI--MCTILTNCVFMAQHDPPPWTKYVEY------IFTAIYTFESL 173

Query: 414 FKIIA----LDPYYYFQQGWNIFDSIIVILSLMELGLSRMSNLSVLRSFRLLRVFKLAKS 469
            KI+A    L  + + +  WN  D  ++I++        + N+S LR+FR+LR  K    
Sbjct: 174 VKILARGFCLHAFTFLRDPWNWLDFSVIIMAYTT-EFVDLGNVSALRTFRVLRALKTISV 232

Query: 470 WPTLNTLIKIIGNSVGALGNLTLVLAIIVFIFAVVGMQLFGKN 512
              L T++  +  SV  L ++ ++    + +FA++G+QLF  N
Sbjct: 233 ISGLKTIVGALIQSVKKLADVMVLTVFCLSVFALIGLQLFMGN 275


>gi62087312
          Length = 1576

 Score = 1248 bits (3229), Expect = 0.0,   Method: Compositional matrix adjust.
 Identities = 631/631 (100%), Positives = 631/631 (100%)

Query: 70  ATIAETEEKEKRFQEAMEMLKKEHEALTIRGVDTVSRSSLEMSPLAPVNSHERRSKRRKR 129
           ATIAETEEKEKRFQEAMEMLKKEHEALTIRGVDTVSRSSLEMSPLAPVNSHERRSKRRKR
Sbjct: 1   ATIAETEEKEKRFQEAMEMLKKEHEALTIRGVDTVSRSSLEMSPLAPVNSHERRSKRRKR 60

Query: 130 MSSGTEECGEDRLPKSDSEDGPRAMNHLSLTRGLSRTSMKPRSSRGSIFTFRRRDLGSEA 189
           MSSGTEECGEDRLPKSDSEDGPRAMNHLSLTRGLSRTSMKPRSSRGSIFTFRRRDLGSEA
Sbjct: 61  MSSGTEECGEDRLPKSDSEDGPRAMNHLSLTRGLSRTSMKPRSSRGSIFTFRRRDLGSEA 120

Query: 190 DFADDENSTAGESESHHTSLLVPWPLRRTSAQGQPSPGTSAPGHALHGKKNSTVDCNGVV 249
           DFADDENSTAGESESHHTSLLVPWPLRRTSAQGQPSPGTSAPGHALHGKKNSTVDCNGVV
Sbjct: 121 DFADDENSTAGESESHHTSLLVPWPLRRTSAQGQPSPGTSAPGHALHGKKNSTVDCNGVV 180

Query: 250 SLLGAGDPEATSPGSHLLRPVMLEHPPDTTTPSEEPGGPQMLTSQAPCVDGFEEPGARQR 309
           SLLGAGDPEATSPGSHLLRPVMLEHPPDTTTPSEEPGGPQMLTSQAPCVDGFEEPGARQR
Sbjct: 181 SLLGAGDPEATSPGSHLLRPVMLEHPPDTTTPSEEPGGPQMLTSQAPCVDGFEEPGARQR 240

Query: 310 ALSAVSVLTSALEELEESRHKCPPCWNRLAQRYLIWECCPLWMSIKQGVKLVVMDPFTDL 369
           ALSAVSVLTSALEELEESRHKCPPCWNRLAQRYLIWECCPLWMSIKQGVKLVVMDPFTDL
Sbjct: 241 ALSAVSVLTSALEELEESRHKCPPCWNRLAQRYLIWECCPLWMSIKQGVKLVVMDPFTDL 300

Query: 370 TITMCIVLNTLFMALEHYNMTSEFEEMLQVGNLVFTGIFTAEMTFKIIALDPYYYFQQGW 429
           TITMCIVLNTLFMALEHYNMTSEFEEMLQVGNLVFTGIFTAEMTFKIIALDPYYYFQQGW
Sbjct: 301 TITMCIVLNTLFMALEHYNMTSEFEEMLQVGNLVFTGIFTAEMTFKIIALDPYYYFQQGW 360

Query: 430 NIFDSIIVILSLMELGLSRMSNLSVLRSFRLLRVFKLAKSWPTLNTLIKIIGNSVGALGN 489
           NIFDSIIVILSLMELGLSRMSNLSVLRSFRLLRVFKLAKSWPTLNTLIKIIGNSVGALGN
Sbjct: 361 NIFDSIIVILSLMELGLSRMSNLSVLRSFRLLRVFKLAKSWPTLNTLIKIIGNSVGALGN 420

Query: 490 LTLVLAIIVFIFAVVGMQLFGKNYSELRDSDSGLLPRWHMMDFFHAFLIIFRILCGEWIE 549
           LTLVLAIIVFIFAVVGMQLFGKNYSELRDSDSGLLPRWHMMDFFHAFLIIFRILCGEWIE
Sbjct: 421 LTLVLAIIVFIFAVVGMQLFGKNYSELRDSDSGLLPRWHMMDFFHAFLIIFRILCGEWIE 480

Query: 550 TMWDCMEVSGQSLCLLVFLLVMVIGNLVVLNLFLALLLSSFSADNLTAPDEDREMNNLQL 609
           TMWDCMEVSGQSLCLLVFLLVMVIGNLVVLNLFLALLLSSFSADNLTAPDEDREMNNLQL
Sbjct: 481 TMWDCMEVSGQSLCLLVFLLVMVIGNLVVLNLFLALLLSSFSADNLTAPDEDREMNNLQL 540

Query: 610 ALARIQRGLRFVKRTTWDFCCGLLRQRPQKPAALAAQGQLPSCIATPYSPPPPETEKVPP 669
           ALARIQRGLRFVKRTTWDFCCGLLRQRPQKPAALAAQGQLPSCIATPYSPPPPETEKVPP
Sbjct: 541 ALARIQRGLRFVKRTTWDFCCGLLRQRPQKPAALAAQGQLPSCIATPYSPPPPETEKVPP 600

Query: 670 TRKETRFEEGEQPGQGTPGDPEPVCVPIAVA 700
           TRKETRFEEGEQPGQGTPGDPEPVCVPIAVA
Sbjct: 601 TRKETRFEEGEQPGQGTPGDPEPVCVPIAVA 631


 Score = 95.5 bits (236), Expect = 9e-17,   Method: Compositional matrix adjust.
 Identities = 69/253 (27%), Positives = 128/253 (50%), Gaps = 34/253 (13%)

Query: 368  DLTITMCIVLNTLFMALEHYNMTSEFEEMLQVGNLVFTGIFTAEMTFKIIALDPYYYFQQ 427
            D+TI   I LN + M +E  + + E   +L   NL+F  IFT E   K+ AL  +YYF  
Sbjct: 1091 DVTIMFLICLNMVTMMVETDDQSPEKINILAKINLLFVAIFTGECIVKLAALR-HYYFTN 1149

Query: 428  GWNIFDSIIVILSLMELGLSRMSN--------LSVLRSFRLLRVFKLAKSWPTLNTLIKI 479
             WNIFD ++VILS++   LS +            V+R  R+ R+ +L +    + TL+  
Sbjct: 1150 SWNIFDFVVVILSIVGTVLSDIIQKYSFSPTLFRVIRLARIGRILRLIRGAKGIRTLLFA 1209

Query: 480  IGNSVGALGNLTLVLAIIVFIFAVVGMQLFGKNYSELRDSDSGLLPRWHMMDFFHAFLII 539
            +  S+ AL N+ L+L +++FI+++ GM     N++ ++  ++G+   ++   F ++ L +
Sbjct: 1210 LMMSLPALFNIGLLLFLVMFIYSIFGM----ANFAYVK-WEAGIDDMFNFQTFANSMLCL 1264

Query: 540  FRILCGEWIETMWDCMEVSGQSLC--------------------LLVFLLVMVIGNLVVL 579
            F+I      + +   +  +G   C                    +L F   ++I  L+V+
Sbjct: 1265 FQITTSAGWDGLLSPILNTGPPYCDPTLPNSNGSRGDCGSPAVGILFFTTYIIISFLIVV 1324

Query: 580  NLFLALLLSSFSA 592
            N+++A++L +FS 
Sbjct: 1325 NMYIAIILENFSV 1337


 Score = 68.9 bits (167), Expect = 9e-09,   Method: Compositional matrix adjust.
 Identities = 66/317 (20%), Positives = 130/317 (41%), Gaps = 41/317 (12%)

Query: 350  LWMSIKQGVKLVVMDPFTDLTITMCIVLNTLFMALEHYNMTSE--FEEMLQVGNLVFTGI 407
            +W  +++    +V   + +  I   I+L++  +A E   +      + +L+  + +FT +
Sbjct: 768  VWWRLRKTCYHIVEHSWFETFIIFMILLSSGALAFEDIYLEERKTIKVLLEYADKMFTYV 827

Query: 408  FTAEMTFKIIALDPYYYFQQGWNIFDSIIVILSLME-----LGLSRMSNLSVLRSFRLLR 462
            F  EM  K +A     YF   W   D +IV +SL+      LG + M  +  LR+ R LR
Sbjct: 828  FVLEMLLKWVAYGFKKYFTNAWCWLDFLIVDVSLVSLVANTLGFAEMGPIKSLRTLRALR 887

Query: 463  VFKLAKSWPTLNTLIKIIGNSVGALGNLTLVLAIIVFIFAVVGMQLFGKNYSELRDSDSG 522
              +    +  +  ++  +  ++ ++ N+ LV  I   IF+++G+ LF   +    +   G
Sbjct: 888  PLRALSRFEGMRVVVNALVGAIPSIMNVLLVCLIFWLIFSIMGVNLFAGKFGRCINQTEG 947

Query: 523  LLPRWHMMDFFHAFLIIFRILCGE--WIETMWDCMEVSGQSLCLL--------------- 565
             LP  + +    +       L GE  W +   +   V    L LL               
Sbjct: 948  DLPLNYTIVNNKSQCESLN-LTGELYWTKVKVNFDNVGAGYLALLQVYEEQPQWEYNLYM 1006

Query: 566  --VFLLVMVIGNLVVLNLFLALLLSSFSADNLTAPDEDREMNNLQLALARIQRGLRFVKR 623
               F++ ++ G+   LNLF+ +++ +F+        +D  M   Q              +
Sbjct: 1007 YIYFVIFIIFGSFFTLNLFIGVIIDNFNQQKKKLGGQDIFMTEEQ--------------K 1052

Query: 624  TTWDFCCGLLRQRPQKP 640
              ++    L  ++PQKP
Sbjct: 1053 KYYNAMKKLGSKKPQKP 1069


>gi348556686
          Length = 1997

 Score = 1248 bits (3228), Expect = 0.0,   Method: Compositional matrix adjust.
 Identities = 634/702 (90%), Positives = 652/702 (92%), Gaps = 6/702 (0%)

Query: 1    TSFDSFAWAFLALFRLMTQDCWERLYQQTLRSAGKIYMIFFMLVIFLGSFYLVNLILAVV 60
            TSFDSFAWAFLALFRLMTQDCWERLYQQTLRSAGKIYMIFFMLVIFLGSFYLVNLILAVV
Sbjct: 353  TSFDSFAWAFLALFRLMTQDCWERLYQQTLRSAGKIYMIFFMLVIFLGSFYLVNLILAVV 412

Query: 61   AMAYEEQNQATIAETEEKEKRFQEAMEMLKKEHEALTIRGVDTVSRSSLEMSPLAPVNSH 120
            AMAYEEQNQATIAETEEKEKRFQEAMEMLKKEHEALTIRGVDTVSRSSLEMSPLAPV +H
Sbjct: 413  AMAYEEQNQATIAETEEKEKRFQEAMEMLKKEHEALTIRGVDTVSRSSLEMSPLAPVTNH 472

Query: 121  ERRSKRRKRMSSGTEECGEDRLPKSDSEDGPRAMNHLSLTRGLSRTSMKPRSSRGSIFTF 180
            ERRSKRRKRMSSGTEECG++R PKSDSEDGPRAMNH    R LSRTS+KPRSSRGSIFTF
Sbjct: 473  ERRSKRRKRMSSGTEECGDERFPKSDSEDGPRAMNH----RSLSRTSVKPRSSRGSIFTF 528

Query: 181  RRRDLGSEADFADDENSTAGESESHHTSLLVPWPLRRTSAQGQPSPGTSAPGHALHGKKN 240
            RRRDLGSE DFADDENSTAG+SESH TSLLVPWPL R SAQGQPSP  SAP H  + K+N
Sbjct: 529  RRRDLGSETDFADDENSTAGDSESHRTSLLVPWPLHRPSAQGQPSPVASAPSHVFNSKRN 588

Query: 241  STVDCNGVVSLLGAGDPEATSPGSHLLRPVMLEHPPDTTTPSEEPGGPQMLTSQAPCVDG 300
            STVDCNGVVSLLGAGD EA SPGS LLRP+MLE PPDTTTPSEEPGGPQMLT QAPC DG
Sbjct: 589  STVDCNGVVSLLGAGDTEAMSPGSRLLRPMMLERPPDTTTPSEEPGGPQMLTPQAPCADG 648

Query: 301  FEEPGARQRALSAVSVLTSALEELEESRHKCPPCWNRLAQRYLIWECCPLWMSIKQGVKL 360
            FEEPGARQRALSAVSVLTS LEELEES  KCPPCW R A+RYLIWECCPLW+SIKQ VK 
Sbjct: 649  FEEPGARQRALSAVSVLTSVLEELEESHRKCPPCWIRFAKRYLIWECCPLWISIKQKVKF 708

Query: 361  VVMDPFTDLTITMCIVLNTLFMALEHYNMTSEFEEMLQVGNLVFTGIFTAEMTFKIIALD 420
            VVMDPF DLTITMCIVLNTLFMALEHYNMT+EFEEMLQVGNLVFTGIFTAEMTFKIIALD
Sbjct: 709  VVMDPFADLTITMCIVLNTLFMALEHYNMTTEFEEMLQVGNLVFTGIFTAEMTFKIIALD 768

Query: 421  PYYYFQQGWNIFDSIIVILSLMELGLSRMSNLSVLRSFRLLRVFKLAKSWPTLNTLIKII 480
            PYYYFQQGWNIFDSIIVILSLMELGLSRM NLSVLRSFRLLRVFKLAKSWPTLNTLIKII
Sbjct: 769  PYYYFQQGWNIFDSIIVILSLMELGLSRMGNLSVLRSFRLLRVFKLAKSWPTLNTLIKII 828

Query: 481  GNSVGALGNLTLVLAIIVFIFAVVGMQLFGKNYSELRD--SDSGLLPRWHMMDFFHAFLI 538
            GNSVGALGNLTLVLAIIVFIFAVVGMQLFGKNYSELR   SDS LLPRWHMMDFFHAFLI
Sbjct: 829  GNSVGALGNLTLVLAIIVFIFAVVGMQLFGKNYSELRHRISDSDLLPRWHMMDFFHAFLI 888

Query: 539  IFRILCGEWIETMWDCMEVSGQSLCLLVFLLVMVIGNLVVLNLFLALLLSSFSADNLTAP 598
            IFRILCGEWIETMWDCMEVSGQSLCLLVFLLVMVIGNLVVLNLFLALLLSSFSADNLTAP
Sbjct: 889  IFRILCGEWIETMWDCMEVSGQSLCLLVFLLVMVIGNLVVLNLFLALLLSSFSADNLTAP 948

Query: 599  DEDREMNNLQLALARIQRGLRFVKRTTWDFCCGLLRQRPQKPAALAAQGQLPSCIATPYS 658
            DED EMNNLQLALARIQRGL F+KRTTWDFCCGLL+QRP+KPAA  A  QLPSC+ +P S
Sbjct: 949  DEDGEMNNLQLALARIQRGLHFLKRTTWDFCCGLLQQRPKKPAAPTAHSQLPSCMTSPRS 1008

Query: 659  PPPPETEKVPPTRKETRFEEGEQPGQGTPGDPEPVCVPIAVA 700
            PPP E EK PP RKETRFEE + PGQGTPG+PEPVCVPIAVA
Sbjct: 1009 PPPAEVEKAPPARKETRFEESKHPGQGTPGEPEPVCVPIAVA 1050


 Score = 95.5 bits (236), Expect = 9e-17,   Method: Compositional matrix adjust.
 Identities = 69/253 (27%), Positives = 128/253 (50%), Gaps = 34/253 (13%)

Query: 368  DLTITMCIVLNTLFMALEHYNMTSEFEEMLQVGNLVFTGIFTAEMTFKIIALDPYYYFQQ 427
            D+TI   I LN + M +E  + + E   +L   NL+F  IFT E   K+ AL  +YYF  
Sbjct: 1511 DVTIMFLICLNMVTMMVETDDQSPEKVNILAKINLLFVAIFTGECIVKMTALR-HYYFTN 1569

Query: 428  GWNIFDSIIVILSLMELGLSRMSN--------LSVLRSFRLLRVFKLAKSWPTLNTLIKI 479
             WNIFD ++VILS++   LS +            V+R  R+ R+ +L +    + TL+  
Sbjct: 1570 SWNIFDFVVVILSIVGTVLSDIIQKYFFSPTLFRVIRLARIGRILRLIRGAKGIRTLLFA 1629

Query: 480  IGNSVGALGNLTLVLAIIVFIFAVVGMQLFGKNYSELRDSDSGLLPRWHMMDFFHAFLII 539
            +  S+ AL N+ L+L +++FI+++ GM     N++ ++  ++G+   ++   F ++ L +
Sbjct: 1630 LMMSLPALFNIGLLLFLVMFIYSIFGM----ANFAYVK-WEAGIDDMFNFQTFANSMLCL 1684

Query: 540  FRILCGEWIETMWDCMEVSGQSLC--------------------LLVFLLVMVIGNLVVL 579
            F+I      + +   +  +G   C                    +L F   ++I  L+V+
Sbjct: 1685 FQITTSAGWDGLLSPILNTGPPYCDPNLPNNNGSRGNCGSPAVGILFFTTYIIISFLIVV 1744

Query: 580  NLFLALLLSSFSA 592
            N+++A++L +FS 
Sbjct: 1745 NMYIAIILENFSV 1757


 Score = 80.9 bits (198), Expect = 2e-12,   Method: Compositional matrix adjust.
 Identities = 77/337 (22%), Positives = 140/337 (41%), Gaps = 83/337 (24%)

Query: 355 KQGVKLVVMDPFTDLTITMCIVL-NTLFMALEHYNMTSEFEEMLQVGNLVFTGIFTAEMT 413
           +  VK++V   F+ L   MC +L N +FMA       +++ E        FT I+T E  
Sbjct: 122 RAAVKILVHSLFSMLI--MCTILTNCVFMAQHDPPPWTKYVEY------TFTAIYTFESL 173

Query: 414 FKIIA----LDPYYYFQQGWNIFDSIIVILSLMELGLSRMSNLSVLRSFRLLRVFKLAKS 469
            KI+A    L  + + +  WN  D  ++I++ +   + ++ NLS LR+FR+LR  K    
Sbjct: 174 VKILARGFCLHAFTFLRDPWNWLDFSVIIMAYVSENI-KLGNLSALRTFRVLRALKTISV 232

Query: 470 WPTLNTLIKIIGNSVGALGNLTLVLAIIVFIFAVVGMQLFG--------KNYSELRD--- 518
            P L T++  +  SV  L ++ ++    + +FA++G+QLF         +N++ L D   
Sbjct: 233 IPGLKTIVGALIQSVKKLADVMVLTVFCLSVFALIGLQLFMGNLRHKCVRNFTALNDTNG 292

Query: 519 -------------------------------------SDSGLLPRWH------------- 528
                                                SD+G  P  +             
Sbjct: 293 SVEAEGLVWKSLDLYLRDPVNYLLKNGTSDVLLCGNSSDAGTCPEGYRCLKAGDNPDHGY 352

Query: 529 --MMDFFHAFLIIFRILCGEWIETMWDCMEVSGQSLCLLVFLLVMVIGNLVVLNLFLALL 586
                F  AFL +FR++  +  E ++     S   + ++ F+LV+ +G+  ++NL LA++
Sbjct: 353 TSFDSFAWAFLALFRLMTQDCWERLYQQTLRSAGKIYMIFFMLVIFLGSFYLVNLILAVV 412

Query: 587 LSSFSADNLTAPDEDREMNNLQLALARIQRGLRFVKR 623
             ++   N     E  E         R Q  +  +K+
Sbjct: 413 AMAYEEQNQATIAETEEKEK------RFQEAMEMLKK 443


 Score = 70.1 bits (170), Expect = 3e-09,   Method: Compositional matrix adjust.
 Identities = 66/317 (20%), Positives = 131/317 (41%), Gaps = 41/317 (12%)

Query: 350  LWMSIKQGVKLVVMDPFTDLTITMCIVLNTLFMALEHYNMTSE--FEEMLQVGNLVFTGI 407
            +W  +++    +V   + +  I   I+L++  +A E   +      + +L+  + +FT +
Sbjct: 1188 VWWRLRKTCYRIVEHSWFETFIIFMILLSSGALAFEDIYLEERKTIKVLLEYADKMFTYV 1247

Query: 408  FTAEMTFKIIALDPYYYFQQGWNIFDSIIVILSLME-----LGLSRMSNLSVLRSFRLLR 462
            F  EM  K +A     YF   W   D +IV +SL+      LG + M  +  LR+ R LR
Sbjct: 1248 FVLEMLLKWVAYGFKKYFTNAWCWLDFLIVDVSLVSLVANTLGFAEMGPIKSLRTLRALR 1307

Query: 463  VFKLAKSWPTLNTLIKIIGNSVGALGNLTLVLAIIVFIFAVVGMQLFGKNYSELRDSDSG 522
              +    +  +  ++  +  ++ ++ N+ LV  I   IF+++G+ LF   +    +   G
Sbjct: 1308 PLRALSRFEGMRVVVNALVGAIPSIMNVLLVCLIFWLIFSIMGVNLFAGKFGRCINQTEG 1367

Query: 523  LLPRWHMMDFFHAFLIIFRILCGE--WIETMWDCMEVSGQSLCLL--------------- 565
             LP  + +    +    F  + GE  W +   +   V    L LL               
Sbjct: 1368 DLPLNYTIVNNKSECKSFN-MTGELYWTKVKVNFDNVGAGYLALLQVYEEQPQWEYNLYM 1426

Query: 566  --VFLLVMVIGNLVVLNLFLALLLSSFSADNLTAPDEDREMNNLQLALARIQRGLRFVKR 623
               F++ ++ G+   LNLF+ +++ +F+        +D  M   Q              +
Sbjct: 1427 YIYFVVFIIFGSFFTLNLFIGVIIDNFNQQKKKLGGQDIFMTEEQ--------------K 1472

Query: 624  TTWDFCCGLLRQRPQKP 640
              ++    L  ++PQKP
Sbjct: 1473 KYYNAMKKLGSKKPQKP 1489


>gi354487633
          Length = 1986

 Score = 1248 bits (3228), Expect = 0.0,   Method: Compositional matrix adjust.
 Identities = 646/702 (92%), Positives = 665/702 (94%), Gaps = 2/702 (0%)

Query: 1    TSFDSFAWAFLALFRLMTQDCWERLYQQTLRSAGKIYMIFFMLVIFLGSFYLVNLILAVV 60
            TSFDSFAWAFLALFRLMTQDCWERLYQQTLRSAGKIYM+FFMLVIFLGSFYLVNLILAVV
Sbjct: 353  TSFDSFAWAFLALFRLMTQDCWERLYQQTLRSAGKIYMVFFMLVIFLGSFYLVNLILAVV 412

Query: 61   AMAYEEQNQATIAETEEKEKRFQEAMEMLKKEHEALTIRGVDTVSRSSLEMSPLAPVNSH 120
            AMAYEEQNQATIAETEEKEKRFQEAMEMLKKEHEALTIRGVDTVSRSSLEMSPLAPV +H
Sbjct: 413  AMAYEEQNQATIAETEEKEKRFQEAMEMLKKEHEALTIRGVDTVSRSSLEMSPLAPVTNH 472

Query: 121  ERRSKRRKRMSSGTEECGEDRLPKSDSEDGPRAMNHLSLTRGLSRTSMKPRSSRGSIFTF 180
            +RRSKRRKR+SSGTE+ G+DRLPKSDSEDGPRA+N LSLT GLSRTSMKPRSSRGSIFTF
Sbjct: 473  DRRSKRRKRLSSGTEDGGDDRLPKSDSEDGPRALNRLSLTHGLSRTSMKPRSSRGSIFTF 532

Query: 181  RRRDLGSEADFADDENSTAGESESHHTSLLVPWPLRRTSAQGQPSPGTSAPGHALHGKKN 240
            RRRD GSEADFADDENSTAGESESH TSLLVPWPLR  SAQGQ SPGTSAPGH L+GK+N
Sbjct: 533  RRRDQGSEADFADDENSTAGESESHRTSLLVPWPLRHPSAQGQHSPGTSAPGHVLNGKRN 592

Query: 241  STVDCNGVVSLLGAGDPEATSPGSHLLRPVMLEHPPDTTTPSEEPGGPQMLTSQAPCVDG 300
            STVDCNGVVSLLGAGD EATSPGSHLLRP++LE PPDTTTPSE+PGGPQMLT QAPC DG
Sbjct: 593  STVDCNGVVSLLGAGDAEATSPGSHLLRPMVLERPPDTTTPSEDPGGPQMLTPQAPCADG 652

Query: 301  FEEPGARQRALSAVSVLTSALEELEESRHKCPPCWNRLAQRYLIWECCPLWMSIKQGVKL 360
            FEEPGARQRALSAVSVLTSALEELEES  KCPPCWNR AQRYLIWECCPLWMSIKQ VK 
Sbjct: 653  FEEPGARQRALSAVSVLTSALEELEESHRKCPPCWNRFAQRYLIWECCPLWMSIKQKVKF 712

Query: 361  VVMDPFTDLTITMCIVLNTLFMALEHYNMTSEFEEMLQVGNLVFTGIFTAEMTFKIIALD 420
            +VMDPF DLTITMCIVLNTLFMALEHYNMT+EFEEMLQVGNLVFTGIFTAEMTFKIIALD
Sbjct: 713  LVMDPFADLTITMCIVLNTLFMALEHYNMTAEFEEMLQVGNLVFTGIFTAEMTFKIIALD 772

Query: 421  PYYYFQQGWNIFDSIIVILSLMELGLSRMSNLSVLRSFRLLRVFKLAKSWPTLNTLIKII 480
            PYYYFQQGWNIFDSIIVILSLMELGLSRM NLSVLRSFRLLRVFKLAKSWPTLNTLIKII
Sbjct: 773  PYYYFQQGWNIFDSIIVILSLMELGLSRMGNLSVLRSFRLLRVFKLAKSWPTLNTLIKII 832

Query: 481  GNSVGALGNLTLVLAIIVFIFAVVGMQLFGKNYSELRD--SDSGLLPRWHMMDFFHAFLI 538
            GNSVGALGNLTLVLAIIVFIFAVVGMQLFG+NYSELR   SD G LPRWHMMDFFHAFLI
Sbjct: 833  GNSVGALGNLTLVLAIIVFIFAVVGMQLFGRNYSELRHRVSDCGRLPRWHMMDFFHAFLI 892

Query: 539  IFRILCGEWIETMWDCMEVSGQSLCLLVFLLVMVIGNLVVLNLFLALLLSSFSADNLTAP 598
            IFRILCGEWIETMWDCMEVSGQSLCLLVFLLVMVIGNLVVLNLFLALLLSSFSADNLTAP
Sbjct: 893  IFRILCGEWIETMWDCMEVSGQSLCLLVFLLVMVIGNLVVLNLFLALLLSSFSADNLTAP 952

Query: 599  DEDREMNNLQLALARIQRGLRFVKRTTWDFCCGLLRQRPQKPAALAAQGQLPSCIATPYS 658
            DED EMNNLQLALARIQRGLRFVKRTTWDFCCGLLR++P+KP ALA   QLPSCI TP S
Sbjct: 953  DEDGEMNNLQLALARIQRGLRFVKRTTWDFCCGLLRRQPKKPVALATHSQLPSCITTPRS 1012

Query: 659  PPPPETEKVPPTRKETRFEEGEQPGQGTPGDPEPVCVPIAVA 700
            PPPPE EKVPP RKETRFEE E+PGQGTPGD EPVCVPIAVA
Sbjct: 1013 PPPPEVEKVPPARKETRFEEDERPGQGTPGDTEPVCVPIAVA 1054


 Score = 78.6 bits (192), Expect = 1e-11,   Method: Compositional matrix adjust.
 Identities = 75/337 (22%), Positives = 139/337 (41%), Gaps = 83/337 (24%)

Query: 355 KQGVKLVVMDPFTDLTITMCIVL-NTLFMALEHYNMTSEFEEMLQVGNLVFTGIFTAEMT 413
           +  VK++V   F+     MC +L N +FMA       +++ E        FT I+T E  
Sbjct: 122 RAAVKILVHSLFS--MFIMCTILTNCVFMAQHDPPPWTKYVEY------TFTAIYTFESL 173

Query: 414 FKIIA----LDPYYYFQQGWNIFDSIIVILSLMELGLSRMSNLSVLRSFRLLRVFKLAKS 469
            KI+A    L  + + +  WN  D  +++++ +   + ++ NLS LR+FR+LR  K    
Sbjct: 174 VKILARGFCLHAFTFLRDPWNWLDFSVIVMAYVSENI-KLGNLSALRTFRVLRALKTISV 232

Query: 470 WPTLNTLIKIIGNSVGALGNLTLVLAIIVFIFAVVGMQLFG--------KNYSEL----- 516
            P L T++  +  SV  L ++ ++    + +FA++G+QLF         +N++EL     
Sbjct: 233 IPGLKTIVGALIQSVKKLADVMVLTVFCLSVFALIGLQLFMGNLRHKCVRNFTELNGTNG 292

Query: 517 -----------------------------------RDSDSGLLPRWH------------- 528
                                                SD+G  P  +             
Sbjct: 293 SVESDGLVWDSLDLYLNDPDNYLLKNGTTDVLLCGNSSDAGTCPEGYRCLKAGENPDHGY 352

Query: 529 --MMDFFHAFLIIFRILCGEWIETMWDCMEVSGQSLCLLVFLLVMVIGNLVVLNLFLALL 586
                F  AFL +FR++  +  E ++     S   + ++ F+LV+ +G+  ++NL LA++
Sbjct: 353 TSFDSFAWAFLALFRLMTQDCWERLYQQTLRSAGKIYMVFFMLVIFLGSFYLVNLILAVV 412

Query: 587 LSSFSADNLTAPDEDREMNNLQLALARIQRGLRFVKR 623
             ++   N     E  E         R Q  +  +K+
Sbjct: 413 AMAYEEQNQATIAETEEKEK------RFQEAMEMLKK 443


 Score = 70.1 bits (170), Expect = 4e-09,   Method: Compositional matrix adjust.
 Identities = 64/334 (19%), Positives = 138/334 (41%), Gaps = 57/334 (17%)

Query: 350  LWMSIKQGVKLVVMDPFTDLTITMCIVLNTLFMALEHYNMTSE--FEEMLQVGNLVFTGI 407
            +W  +++    +V   + +  I   I+L++  +A E   +      + +L+  + +FT +
Sbjct: 1192 VWWRLRKTCYRIVEHSWFETFIIFMILLSSGALAFEDIYLEERQTIKVLLEYADKMFTYV 1251

Query: 408  FTAEMTFKIIALDPYYYFQQGWNIFDSIIVILSLME-----LGLSRMSNLSVLRSFRLLR 462
            F  EM  K +A     YF   W   D +IV +SL+      LG + M  +  LR+ R LR
Sbjct: 1252 FVLEMLLKWVAYGFKKYFTNAWCWLDFLIVDVSLVSLVANTLGFAEMGPIKSLRTLRALR 1311

Query: 463  VFKLAKSWPTLNTLIKIIGNSVGALGNLTLVLAIIVFIFAVVGMQLFGKNYSELRDSDSG 522
              +    +  +  ++  +  ++ ++ N+ LV  I   IF+++G+ LF   +    +   G
Sbjct: 1312 PLRALSRFEGMRVVVNALVGAIPSIMNVLLVCLIFWLIFSIMGVNLFAGKFGRCINQTEG 1371

Query: 523  LLP--------------------------RWHMMDFFHAFLIIFRILCGE-WIETMWDCM 555
             LP                          + +  +    +L + ++   + W++ M+  +
Sbjct: 1372 DLPLNYTIVNNKSECESFNVTGELYWTKVKVNFDNVGAGYLALLQVATFKGWMDIMYAAV 1431

Query: 556  EVSG--------QSLCLLVFLLVMVI-GNLVVLNLFLALLLSSFSADNLTAPDEDREMNN 606
            +  G         +L + ++ +V +I G+   LNLF+ +++ +F+        +D  M  
Sbjct: 1432 DSRGYEEQPQWEHNLYMYIYFVVFIIFGSFFTLNLFIGVIIDNFNQQKKKLGGQDIFMTE 1491

Query: 607  LQLALARIQRGLRFVKRTTWDFCCGLLRQRPQKP 640
             Q              +  ++    L  ++PQKP
Sbjct: 1492 EQ--------------KKYYNAMKKLGSKKPQKP 1511


 Score = 59.3 bits (142), Expect = 6e-06,   Method: Compositional matrix adjust.
 Identities = 55/245 (22%), Positives = 110/245 (44%), Gaps = 50/245 (20%)

Query: 368  DLTITMCIVLNTLFMALEHYNMTSEFEEMLQVGNLVFTGIFTAEMTFKIIALDPYYYFQQ 427
            D+TI   I LN + M +E  + + E   +L   NL+F  IFT  +   II     Y+F  
Sbjct: 1533 DVTIMFLICLNMVTMMVETDDQSPEKVNILAKVNLLFVAIFTGTVLSDIIQ---KYFFSP 1589

Query: 428  GWNIFDSIIVILSLMELGLSRMSNLSVLRSFRLLRVFKLAKSWPTLNTLIKIIGNSVGAL 487
                                  +   V+R  R+ R+ +L +    + TL+  +  S+ AL
Sbjct: 1590 ----------------------TLFRVIRLARIGRILRLIRGAKGIRTLLFALMMSLPAL 1627

Query: 488  GNLTLVLAIIVFIFAVVGMQLFGKNYSELRDSDSGLLPRWHMMDFFHAFLIIFRILCGEW 547
             N+ L+L +++FI+++ GM     N++ ++  ++G+   ++   F ++ L +F+I     
Sbjct: 1628 FNIGLLLFLVMFIYSIFGM----ANFAYVK-WEAGIDDMFNFQTFANSMLCLFQITTSAG 1682

Query: 548  IETMWDCMEVSGQSLC--------------------LLVFLLVMVIGNLVVLNLFLALLL 587
             + +   +  +G   C                    +L F   ++I  L+V+N+++A++L
Sbjct: 1683 WDGLLSPILNTGPPYCDPNLPNSNGSRGNCGSPAVGILFFTTYIIISFLIVVNMYIAIIL 1742

Query: 588  SSFSA 592
             +FS 
Sbjct: 1743 ENFSV 1747


>gi348556688
          Length = 1961

 Score = 1248 bits (3228), Expect = 0.0,   Method: Compositional matrix adjust.
 Identities = 634/702 (90%), Positives = 652/702 (92%), Gaps = 6/702 (0%)

Query: 1    TSFDSFAWAFLALFRLMTQDCWERLYQQTLRSAGKIYMIFFMLVIFLGSFYLVNLILAVV 60
            TSFDSFAWAFLALFRLMTQDCWERLYQQTLRSAGKIYMIFFMLVIFLGSFYLVNLILAVV
Sbjct: 353  TSFDSFAWAFLALFRLMTQDCWERLYQQTLRSAGKIYMIFFMLVIFLGSFYLVNLILAVV 412

Query: 61   AMAYEEQNQATIAETEEKEKRFQEAMEMLKKEHEALTIRGVDTVSRSSLEMSPLAPVNSH 120
            AMAYEEQNQATIAETEEKEKRFQEAMEMLKKEHEALTIRGVDTVSRSSLEMSPLAPV +H
Sbjct: 413  AMAYEEQNQATIAETEEKEKRFQEAMEMLKKEHEALTIRGVDTVSRSSLEMSPLAPVTNH 472

Query: 121  ERRSKRRKRMSSGTEECGEDRLPKSDSEDGPRAMNHLSLTRGLSRTSMKPRSSRGSIFTF 180
            ERRSKRRKRMSSGTEECG++R PKSDSEDGPRAMNH    R LSRTS+KPRSSRGSIFTF
Sbjct: 473  ERRSKRRKRMSSGTEECGDERFPKSDSEDGPRAMNH----RSLSRTSVKPRSSRGSIFTF 528

Query: 181  RRRDLGSEADFADDENSTAGESESHHTSLLVPWPLRRTSAQGQPSPGTSAPGHALHGKKN 240
            RRRDLGSE DFADDENSTAG+SESH TSLLVPWPL R SAQGQPSP  SAP H  + K+N
Sbjct: 529  RRRDLGSETDFADDENSTAGDSESHRTSLLVPWPLHRPSAQGQPSPVASAPSHVFNSKRN 588

Query: 241  STVDCNGVVSLLGAGDPEATSPGSHLLRPVMLEHPPDTTTPSEEPGGPQMLTSQAPCVDG 300
            STVDCNGVVSLLGAGD EA SPGS LLRP+MLE PPDTTTPSEEPGGPQMLT QAPC DG
Sbjct: 589  STVDCNGVVSLLGAGDTEAMSPGSRLLRPMMLERPPDTTTPSEEPGGPQMLTPQAPCADG 648

Query: 301  FEEPGARQRALSAVSVLTSALEELEESRHKCPPCWNRLAQRYLIWECCPLWMSIKQGVKL 360
            FEEPGARQRALSAVSVLTS LEELEES  KCPPCW R A+RYLIWECCPLW+SIKQ VK 
Sbjct: 649  FEEPGARQRALSAVSVLTSVLEELEESHRKCPPCWIRFAKRYLIWECCPLWISIKQKVKF 708

Query: 361  VVMDPFTDLTITMCIVLNTLFMALEHYNMTSEFEEMLQVGNLVFTGIFTAEMTFKIIALD 420
            VVMDPF DLTITMCIVLNTLFMALEHYNMT+EFEEMLQVGNLVFTGIFTAEMTFKIIALD
Sbjct: 709  VVMDPFADLTITMCIVLNTLFMALEHYNMTTEFEEMLQVGNLVFTGIFTAEMTFKIIALD 768

Query: 421  PYYYFQQGWNIFDSIIVILSLMELGLSRMSNLSVLRSFRLLRVFKLAKSWPTLNTLIKII 480
            PYYYFQQGWNIFDSIIVILSLMELGLSRM NLSVLRSFRLLRVFKLAKSWPTLNTLIKII
Sbjct: 769  PYYYFQQGWNIFDSIIVILSLMELGLSRMGNLSVLRSFRLLRVFKLAKSWPTLNTLIKII 828

Query: 481  GNSVGALGNLTLVLAIIVFIFAVVGMQLFGKNYSELRD--SDSGLLPRWHMMDFFHAFLI 538
            GNSVGALGNLTLVLAIIVFIFAVVGMQLFGKNYSELR   SDS LLPRWHMMDFFHAFLI
Sbjct: 829  GNSVGALGNLTLVLAIIVFIFAVVGMQLFGKNYSELRHRISDSDLLPRWHMMDFFHAFLI 888

Query: 539  IFRILCGEWIETMWDCMEVSGQSLCLLVFLLVMVIGNLVVLNLFLALLLSSFSADNLTAP 598
            IFRILCGEWIETMWDCMEVSGQSLCLLVFLLVMVIGNLVVLNLFLALLLSSFSADNLTAP
Sbjct: 889  IFRILCGEWIETMWDCMEVSGQSLCLLVFLLVMVIGNLVVLNLFLALLLSSFSADNLTAP 948

Query: 599  DEDREMNNLQLALARIQRGLRFVKRTTWDFCCGLLRQRPQKPAALAAQGQLPSCIATPYS 658
            DED EMNNLQLALARIQRGL F+KRTTWDFCCGLL+QRP+KPAA  A  QLPSC+ +P S
Sbjct: 949  DEDGEMNNLQLALARIQRGLHFLKRTTWDFCCGLLQQRPKKPAAPTAHSQLPSCMTSPRS 1008

Query: 659  PPPPETEKVPPTRKETRFEEGEQPGQGTPGDPEPVCVPIAVA 700
            PPP E EK PP RKETRFEE + PGQGTPG+PEPVCVPIAVA
Sbjct: 1009 PPPAEVEKAPPARKETRFEESKHPGQGTPGEPEPVCVPIAVA 1050


 Score = 94.4 bits (233), Expect = 2e-16,   Method: Compositional matrix adjust.
 Identities = 69/253 (27%), Positives = 129/253 (50%), Gaps = 34/253 (13%)

Query: 368  DLTITMCIVLNTLFMALEHYNMTSEFEEMLQVGNLVFTGIFTAEMTFKIIALDPYYYFQQ 427
            D+TI   I LN + M +E  + + E   +L   NL+F  IFT E   K+ AL  +YYF  
Sbjct: 1475 DVTIMFLICLNMVTMMVETDDQSPEKVNILAKINLLFVAIFTGECIVKMTALR-HYYFTN 1533

Query: 428  GWNIFDSIIVILSLMELGLSRM--------SNLSVLRSFRLLRVFKLAKSWPTLNTLIKI 479
             WNIFD ++VILS++   LS +        +   V+R  R+ R+ +L +    + TL+  
Sbjct: 1534 SWNIFDFVVVILSIVGTVLSDIIQKYFFSPTLFRVIRLARIGRILRLIRGAKGIRTLLFA 1593

Query: 480  IGNSVGALGNLTLVLAIIVFIFAVVGMQLFGKNYSELRDSDSGLLPRWHMMDFFHAFLII 539
            +  S+ AL N+ L+L +++FI+++ GM     N++ ++  ++G+   ++   F ++ L +
Sbjct: 1594 LMMSLPALFNIGLLLFLVMFIYSIFGM----ANFAYVK-WEAGIDDMFNFQTFANSMLCL 1648

Query: 540  FRILCGEWIETMWDCMEVSGQSLC--------------------LLVFLLVMVIGNLVVL 579
            F+I      + +   +  +G   C                    +L F   ++I  L+V+
Sbjct: 1649 FQITTSAGWDGLLSPILNTGPPYCDPNLPNNNGSRGNCGSPAVGILFFTTYIIISFLIVV 1708

Query: 580  NLFLALLLSSFSA 592
            N+++A++L +FS 
Sbjct: 1709 NMYIAIILENFSV 1721


 Score = 79.3 bits (194), Expect = 5e-12,   Method: Compositional matrix adjust.
 Identities = 77/337 (22%), Positives = 140/337 (41%), Gaps = 83/337 (24%)

Query: 355 KQGVKLVVMDPFTDLTITMCIVL-NTLFMALEHYNMTSEFEEMLQVGNLVFTGIFTAEMT 413
           +  VK++V   F+ L   MC +L N +FMA       +++ E        FT I+T E  
Sbjct: 122 RAAVKILVHSLFSMLI--MCTILTNCVFMAQHDPPPWTKYVEY------TFTAIYTFESL 173

Query: 414 FKIIA----LDPYYYFQQGWNIFDSIIVILSLMELGLSRMSNLSVLRSFRLLRVFKLAKS 469
            KI+A    L  + + +  WN  D  ++I++ +   + ++ NLS LR+FR+LR  K    
Sbjct: 174 VKILARGFCLHAFTFLRDPWNWLDFSVIIMAYVSENI-KLGNLSALRTFRVLRALKTISV 232

Query: 470 WPTLNTLIKIIGNSVGALGNLTLVLAIIVFIFAVVGMQLFG--------KNYSELRD--- 518
            P L T++  +  SV  L ++ ++    + +FA++G+QLF         +N++ L D   
Sbjct: 233 IPGLKTIVGALIQSVKKLADVMVLTVFCLSVFALIGLQLFMGNLRHKCVRNFTALNDTNG 292

Query: 519 -------------------------------------SDSGLLPRWH------------- 528
                                                SD+G  P  +             
Sbjct: 293 SVEAEGLVWKSLDLYLRDPVNYLLKNGTSDVLLCGNSSDAGTCPEGYRCLKAGDNPDHGY 352

Query: 529 --MMDFFHAFLIIFRILCGEWIETMWDCMEVSGQSLCLLVFLLVMVIGNLVVLNLFLALL 586
                F  AFL +FR++  +  E ++     S   + ++ F+LV+ +G+  ++NL LA++
Sbjct: 353 TSFDSFAWAFLALFRLMTQDCWERLYQQTLRSAGKIYMIFFMLVIFLGSFYLVNLILAVV 412

Query: 587 LSSFSADNLTAPDEDREMNNLQLALARIQRGLRFVKR 623
             ++   N     E  E         R Q  +  +K+
Sbjct: 413 AMAYEEQNQATIAETEEKEK------RFQEAMEMLKK 443


 Score = 68.2 bits (165), Expect = 1e-08,   Method: Compositional matrix adjust.
 Identities = 64/334 (19%), Positives = 138/334 (41%), Gaps = 57/334 (17%)

Query: 350  LWMSIKQGVKLVVMDPFTDLTITMCIVLNTLFMALEHYNMTSE--FEEMLQVGNLVFTGI 407
            +W  +++    +V   + +  I   I+L++  +A E   +      + +L+  + +FT +
Sbjct: 1134 VWWRLRKTCYRIVEHSWFETFIIFMILLSSGALAFEDIYLEERKTIKVLLEYADKMFTYV 1193

Query: 408  FTAEMTFKIIALDPYYYFQQGWNIFDSIIVILSLME-----LGLSRMSNLSVLRSFRLLR 462
            F  EM  K +A     YF   W   D +IV +SL+      LG + M  +  LR+ R LR
Sbjct: 1194 FVLEMLLKWVAYGFKKYFTNAWCWLDFLIVDVSLVSLVANTLGFAEMGPIKSLRTLRALR 1253

Query: 463  VFKLAKSWPTLNTLIKIIGNSVGALGNLTLVLAIIVFIFAVVGMQLFGKNYSELRDSDSG 522
              +    +  +  ++  +  ++ ++ N+ LV  I   IF+++G+ LF   +    +   G
Sbjct: 1254 PLRALSRFEGMRVVVNALVGAIPSIMNVLLVCLIFWLIFSIMGVNLFAGKFGRCINQTEG 1313

Query: 523  LLP--------------------------RWHMMDFFHAFLIIFRILCGE-WIETMWDCM 555
             LP                          + +  +    +L + ++   + W++ M+  +
Sbjct: 1314 DLPLNYTIVNNKSECKSFNMTGELYWTKVKVNFDNVGAGYLALLQVATFKGWMDIMYAAV 1373

Query: 556  EVSG--------QSLCLLVFLLVMVI-GNLVVLNLFLALLLSSFSADNLTAPDEDREMNN 606
            +  G         +L + ++ +V +I G+   LNLF+ +++ +F+        +D  M  
Sbjct: 1374 DSRGYEEQPQWEYNLYMYIYFVVFIIFGSFFTLNLFIGVIIDNFNQQKKKLGGQDIFMTE 1433

Query: 607  LQLALARIQRGLRFVKRTTWDFCCGLLRQRPQKP 640
             Q              +  ++    L  ++PQKP
Sbjct: 1434 EQ--------------KKYYNAMKKLGSKKPQKP 1453


>gi348556692
          Length = 1961

 Score = 1247 bits (3227), Expect = 0.0,   Method: Compositional matrix adjust.
 Identities = 634/702 (90%), Positives = 652/702 (92%), Gaps = 6/702 (0%)

Query: 1    TSFDSFAWAFLALFRLMTQDCWERLYQQTLRSAGKIYMIFFMLVIFLGSFYLVNLILAVV 60
            TSFDSFAWAFLALFRLMTQDCWERLYQQTLRSAGKIYMIFFMLVIFLGSFYLVNLILAVV
Sbjct: 353  TSFDSFAWAFLALFRLMTQDCWERLYQQTLRSAGKIYMIFFMLVIFLGSFYLVNLILAVV 412

Query: 61   AMAYEEQNQATIAETEEKEKRFQEAMEMLKKEHEALTIRGVDTVSRSSLEMSPLAPVNSH 120
            AMAYEEQNQATIAETEEKEKRFQEAMEMLKKEHEALTIRGVDTVSRSSLEMSPLAPV +H
Sbjct: 413  AMAYEEQNQATIAETEEKEKRFQEAMEMLKKEHEALTIRGVDTVSRSSLEMSPLAPVTNH 472

Query: 121  ERRSKRRKRMSSGTEECGEDRLPKSDSEDGPRAMNHLSLTRGLSRTSMKPRSSRGSIFTF 180
            ERRSKRRKRMSSGTEECG++R PKSDSEDGPRAMNH    R LSRTS+KPRSSRGSIFTF
Sbjct: 473  ERRSKRRKRMSSGTEECGDERFPKSDSEDGPRAMNH----RSLSRTSVKPRSSRGSIFTF 528

Query: 181  RRRDLGSEADFADDENSTAGESESHHTSLLVPWPLRRTSAQGQPSPGTSAPGHALHGKKN 240
            RRRDLGSE DFADDENSTAG+SESH TSLLVPWPL R SAQGQPSP  SAP H  + K+N
Sbjct: 529  RRRDLGSETDFADDENSTAGDSESHRTSLLVPWPLHRPSAQGQPSPVASAPSHVFNSKRN 588

Query: 241  STVDCNGVVSLLGAGDPEATSPGSHLLRPVMLEHPPDTTTPSEEPGGPQMLTSQAPCVDG 300
            STVDCNGVVSLLGAGD EA SPGS LLRP+MLE PPDTTTPSEEPGGPQMLT QAPC DG
Sbjct: 589  STVDCNGVVSLLGAGDTEAMSPGSRLLRPMMLERPPDTTTPSEEPGGPQMLTPQAPCADG 648

Query: 301  FEEPGARQRALSAVSVLTSALEELEESRHKCPPCWNRLAQRYLIWECCPLWMSIKQGVKL 360
            FEEPGARQRALSAVSVLTS LEELEES  KCPPCW R A+RYLIWECCPLW+SIKQ VK 
Sbjct: 649  FEEPGARQRALSAVSVLTSVLEELEESHRKCPPCWIRFAKRYLIWECCPLWISIKQKVKF 708

Query: 361  VVMDPFTDLTITMCIVLNTLFMALEHYNMTSEFEEMLQVGNLVFTGIFTAEMTFKIIALD 420
            VVMDPF DLTITMCIVLNTLFMALEHYNMT+EFEEMLQVGNLVFTGIFTAEMTFKIIALD
Sbjct: 709  VVMDPFADLTITMCIVLNTLFMALEHYNMTTEFEEMLQVGNLVFTGIFTAEMTFKIIALD 768

Query: 421  PYYYFQQGWNIFDSIIVILSLMELGLSRMSNLSVLRSFRLLRVFKLAKSWPTLNTLIKII 480
            PYYYFQQGWNIFDSIIVILSLMELGLSRM NLSVLRSFRLLRVFKLAKSWPTLNTLIKII
Sbjct: 769  PYYYFQQGWNIFDSIIVILSLMELGLSRMGNLSVLRSFRLLRVFKLAKSWPTLNTLIKII 828

Query: 481  GNSVGALGNLTLVLAIIVFIFAVVGMQLFGKNYSELRD--SDSGLLPRWHMMDFFHAFLI 538
            GNSVGALGNLTLVLAIIVFIFAVVGMQLFGKNYSELR   SDS LLPRWHMMDFFHAFLI
Sbjct: 829  GNSVGALGNLTLVLAIIVFIFAVVGMQLFGKNYSELRHRISDSDLLPRWHMMDFFHAFLI 888

Query: 539  IFRILCGEWIETMWDCMEVSGQSLCLLVFLLVMVIGNLVVLNLFLALLLSSFSADNLTAP 598
            IFRILCGEWIETMWDCMEVSGQSLCLLVFLLVMVIGNLVVLNLFLALLLSSFSADNLTAP
Sbjct: 889  IFRILCGEWIETMWDCMEVSGQSLCLLVFLLVMVIGNLVVLNLFLALLLSSFSADNLTAP 948

Query: 599  DEDREMNNLQLALARIQRGLRFVKRTTWDFCCGLLRQRPQKPAALAAQGQLPSCIATPYS 658
            DED EMNNLQLALARIQRGL F+KRTTWDFCCGLL+QRP+KPAA  A  QLPSC+ +P S
Sbjct: 949  DEDGEMNNLQLALARIQRGLHFLKRTTWDFCCGLLQQRPKKPAAPTAHSQLPSCMTSPRS 1008

Query: 659  PPPPETEKVPPTRKETRFEEGEQPGQGTPGDPEPVCVPIAVA 700
            PPP E EK PP RKETRFEE + PGQGTPG+PEPVCVPIAVA
Sbjct: 1009 PPPAEVEKAPPARKETRFEESKHPGQGTPGEPEPVCVPIAVA 1050


 Score = 94.4 bits (233), Expect = 2e-16,   Method: Compositional matrix adjust.
 Identities = 69/253 (27%), Positives = 129/253 (50%), Gaps = 34/253 (13%)

Query: 368  DLTITMCIVLNTLFMALEHYNMTSEFEEMLQVGNLVFTGIFTAEMTFKIIALDPYYYFQQ 427
            D+TI   I LN + M +E  + + E   +L   NL+F  IFT E   K+ AL  +YYF  
Sbjct: 1475 DVTIMFLICLNMVTMMVETDDQSPEKVNILAKINLLFVAIFTGECIVKMTALR-HYYFTN 1533

Query: 428  GWNIFDSIIVILSLMELGLSRM--------SNLSVLRSFRLLRVFKLAKSWPTLNTLIKI 479
             WNIFD ++VILS++   LS +        +   V+R  R+ R+ +L +    + TL+  
Sbjct: 1534 SWNIFDFVVVILSIVGTVLSDIIQKYFFSPTLFRVIRLARIGRILRLIRGAKGIRTLLFA 1593

Query: 480  IGNSVGALGNLTLVLAIIVFIFAVVGMQLFGKNYSELRDSDSGLLPRWHMMDFFHAFLII 539
            +  S+ AL N+ L+L +++FI+++ GM     N++ ++  ++G+   ++   F ++ L +
Sbjct: 1594 LMMSLPALFNIGLLLFLVMFIYSIFGM----ANFAYVK-WEAGIDDMFNFQTFANSMLCL 1648

Query: 540  FRILCGEWIETMWDCMEVSGQSLC--------------------LLVFLLVMVIGNLVVL 579
            F+I      + +   +  +G   C                    +L F   ++I  L+V+
Sbjct: 1649 FQITTSAGWDGLLSPILNTGPPYCDPNLPNNNGSRGNCGSPAVGILFFTTYIIISFLIVV 1708

Query: 580  NLFLALLLSSFSA 592
            N+++A++L +FS 
Sbjct: 1709 NMYIAIILENFSV 1721


 Score = 72.0 bits (175), Expect = 8e-10,   Method: Compositional matrix adjust.
 Identities = 75/337 (22%), Positives = 136/337 (40%), Gaps = 83/337 (24%)

Query: 355 KQGVKLVVMDPFTDLTITMCIVL-NTLFMALEHYNMTSEFEEMLQVGNLVFTGIFTAEMT 413
           +  VK++V   F+ L   MC +L N +FMA       +++ E        FT I+T E  
Sbjct: 122 RAAVKILVHSLFSMLI--MCTILTNCVFMAQHDPPPWTKYVEY------TFTAIYTFESL 173

Query: 414 FKIIA----LDPYYYFQQGWNIFDSIIVILSLMELGLSRMSNLSVLRSFRLLRVFKLAKS 469
            KI+A    L  + + +  WN  D  ++I++        + N+S LR+FR+LR  K    
Sbjct: 174 VKILARGFCLHAFTFLRDPWNWLDFSVIIMAYTT-EFVDLGNVSALRTFRVLRALKTISV 232

Query: 470 WPTLNTLIKIIGNSVGALGNLTLVLAIIVFIFAVVGMQLFG--------KNYSELRD--- 518
              L T++  +  SV  L ++ ++    + +FA++G+QLF         +N++ L D   
Sbjct: 233 ISGLKTIVGALIQSVKKLADVMVLTVFCLSVFALIGLQLFMGNLRHKCVRNFTALNDTNG 292

Query: 519 -------------------------------------SDSGLLPRWH------------- 528
                                                SD+G  P  +             
Sbjct: 293 SVEAEGLVWKSLDLYLRDPVNYLLKNGTSDVLLCGNSSDAGTCPEGYRCLKAGDNPDHGY 352

Query: 529 --MMDFFHAFLIIFRILCGEWIETMWDCMEVSGQSLCLLVFLLVMVIGNLVVLNLFLALL 586
                F  AFL +FR++  +  E ++     S   + ++ F+LV+ +G+  ++NL LA++
Sbjct: 353 TSFDSFAWAFLALFRLMTQDCWERLYQQTLRSAGKIYMIFFMLVIFLGSFYLVNLILAVV 412

Query: 587 LSSFSADNLTAPDEDREMNNLQLALARIQRGLRFVKR 623
             ++   N     E  E         R Q  +  +K+
Sbjct: 413 AMAYEEQNQATIAETEEKEK------RFQEAMEMLKK 443


 Score = 68.2 bits (165), Expect = 1e-08,   Method: Compositional matrix adjust.
 Identities = 68/355 (19%), Positives = 143/355 (40%), Gaps = 62/355 (17%)

Query: 329  HKCPPCWNRLAQRYLIWECCPLWMSIKQGVKLVVMDPFTDLTITMCIVLNTLFMALEHYN 388
             +CP C     Q         +W  +++    +V   + +  I   I+L++  +A E   
Sbjct: 1118 QRCPCCAVDTTQ-----APGKVWWRLRKTCYRIVEHSWFETFIIFMILLSSGALAFEDIY 1172

Query: 389  MTSE--FEEMLQVGNLVFTGIFTAEMTFKIIALDPYYYFQQGWNIFDSIIVILSLME--- 443
            +      + +L+  + +FT +F  EM  K +A     YF   W   D +IV +SL+    
Sbjct: 1173 LEERKTIKVLLEYADKMFTYVFVLEMLLKWVAYGFKKYFTNAWCWLDFLIVDVSLVSLVA 1232

Query: 444  --LGLSRMSNLSVLRSFRLLRVFKLAKSWPTLNTLIKIIGNSVGALGNLTLVLAIIVFIF 501
              LG + M  +  LR+ R LR  +    +  +  ++  +  ++ ++ N+ LV  I   IF
Sbjct: 1233 NTLGFAEMGPIKSLRTLRALRPLRALSRFEGMRVVVNALVGAIPSIMNVLLVCLIFWLIF 1292

Query: 502  AVVGMQLFGKNYSELRDSDSGLLP--------------------------RWHMMDFFHA 535
            +++G+ LF   +    +   G LP                          + +  +    
Sbjct: 1293 SIMGVNLFAGKFGRCINQTEGDLPLNYTIVNNKSECKSFNMTGELYWTKVKVNFDNVGAG 1352

Query: 536  FLIIFRILCGE-WIETMWDCMEVSG--------QSLCLLVFLLVMVI-GNLVVLNLFLAL 585
            +L + ++   + W++ M+  ++  G         +L + ++ +V +I G+   LNLF+ +
Sbjct: 1353 YLALLQVATFKGWMDIMYAAVDSRGYEEQPQWEYNLYMYIYFVVFIIFGSFFTLNLFIGV 1412

Query: 586  LLSSFSADNLTAPDEDREMNNLQLALARIQRGLRFVKRTTWDFCCGLLRQRPQKP 640
            ++ +F+        +D  M   Q              +  ++    L  ++PQKP
Sbjct: 1413 IIDNFNQQKKKLGGQDIFMTEEQ--------------KKYYNAMKKLGSKKPQKP 1453


>gi348556690
          Length = 1982

 Score = 1247 bits (3226), Expect = 0.0,   Method: Compositional matrix adjust.
 Identities = 634/702 (90%), Positives = 652/702 (92%), Gaps = 6/702 (0%)

Query: 1    TSFDSFAWAFLALFRLMTQDCWERLYQQTLRSAGKIYMIFFMLVIFLGSFYLVNLILAVV 60
            TSFDSFAWAFLALFRLMTQDCWERLYQQTLRSAGKIYMIFFMLVIFLGSFYLVNLILAVV
Sbjct: 353  TSFDSFAWAFLALFRLMTQDCWERLYQQTLRSAGKIYMIFFMLVIFLGSFYLVNLILAVV 412

Query: 61   AMAYEEQNQATIAETEEKEKRFQEAMEMLKKEHEALTIRGVDTVSRSSLEMSPLAPVNSH 120
            AMAYEEQNQATIAETEEKEKRFQEAMEMLKKEHEALTIRGVDTVSRSSLEMSPLAPV +H
Sbjct: 413  AMAYEEQNQATIAETEEKEKRFQEAMEMLKKEHEALTIRGVDTVSRSSLEMSPLAPVTNH 472

Query: 121  ERRSKRRKRMSSGTEECGEDRLPKSDSEDGPRAMNHLSLTRGLSRTSMKPRSSRGSIFTF 180
            ERRSKRRKRMSSGTEECG++R PKSDSEDGPRAMNH    R LSRTS+KPRSSRGSIFTF
Sbjct: 473  ERRSKRRKRMSSGTEECGDERFPKSDSEDGPRAMNH----RSLSRTSVKPRSSRGSIFTF 528

Query: 181  RRRDLGSEADFADDENSTAGESESHHTSLLVPWPLRRTSAQGQPSPGTSAPGHALHGKKN 240
            RRRDLGSE DFADDENSTAG+SESH TSLLVPWPL R SAQGQPSP  SAP H  + K+N
Sbjct: 529  RRRDLGSETDFADDENSTAGDSESHRTSLLVPWPLHRPSAQGQPSPVASAPSHVFNSKRN 588

Query: 241  STVDCNGVVSLLGAGDPEATSPGSHLLRPVMLEHPPDTTTPSEEPGGPQMLTSQAPCVDG 300
            STVDCNGVVSLLGAGD EA SPGS LLRP+MLE PPDTTTPSEEPGGPQMLT QAPC DG
Sbjct: 589  STVDCNGVVSLLGAGDTEAMSPGSRLLRPMMLERPPDTTTPSEEPGGPQMLTPQAPCADG 648

Query: 301  FEEPGARQRALSAVSVLTSALEELEESRHKCPPCWNRLAQRYLIWECCPLWMSIKQGVKL 360
            FEEPGARQRALSAVSVLTS LEELEES  KCPPCW R A+RYLIWECCPLW+SIKQ VK 
Sbjct: 649  FEEPGARQRALSAVSVLTSVLEELEESHRKCPPCWIRFAKRYLIWECCPLWISIKQKVKF 708

Query: 361  VVMDPFTDLTITMCIVLNTLFMALEHYNMTSEFEEMLQVGNLVFTGIFTAEMTFKIIALD 420
            VVMDPF DLTITMCIVLNTLFMALEHYNMT+EFEEMLQVGNLVFTGIFTAEMTFKIIALD
Sbjct: 709  VVMDPFADLTITMCIVLNTLFMALEHYNMTTEFEEMLQVGNLVFTGIFTAEMTFKIIALD 768

Query: 421  PYYYFQQGWNIFDSIIVILSLMELGLSRMSNLSVLRSFRLLRVFKLAKSWPTLNTLIKII 480
            PYYYFQQGWNIFDSIIVILSLMELGLSRM NLSVLRSFRLLRVFKLAKSWPTLNTLIKII
Sbjct: 769  PYYYFQQGWNIFDSIIVILSLMELGLSRMGNLSVLRSFRLLRVFKLAKSWPTLNTLIKII 828

Query: 481  GNSVGALGNLTLVLAIIVFIFAVVGMQLFGKNYSELRD--SDSGLLPRWHMMDFFHAFLI 538
            GNSVGALGNLTLVLAIIVFIFAVVGMQLFGKNYSELR   SDS LLPRWHMMDFFHAFLI
Sbjct: 829  GNSVGALGNLTLVLAIIVFIFAVVGMQLFGKNYSELRHRISDSDLLPRWHMMDFFHAFLI 888

Query: 539  IFRILCGEWIETMWDCMEVSGQSLCLLVFLLVMVIGNLVVLNLFLALLLSSFSADNLTAP 598
            IFRILCGEWIETMWDCMEVSGQSLCLLVFLLVMVIGNLVVLNLFLALLLSSFSADNLTAP
Sbjct: 889  IFRILCGEWIETMWDCMEVSGQSLCLLVFLLVMVIGNLVVLNLFLALLLSSFSADNLTAP 948

Query: 599  DEDREMNNLQLALARIQRGLRFVKRTTWDFCCGLLRQRPQKPAALAAQGQLPSCIATPYS 658
            DED EMNNLQLALARIQRGL F+KRTTWDFCCGLL+QRP+KPAA  A  QLPSC+ +P S
Sbjct: 949  DEDGEMNNLQLALARIQRGLHFLKRTTWDFCCGLLQQRPKKPAAPTAHSQLPSCMTSPRS 1008

Query: 659  PPPPETEKVPPTRKETRFEEGEQPGQGTPGDPEPVCVPIAVA 700
            PPP E EK PP RKETRFEE + PGQGTPG+PEPVCVPIAVA
Sbjct: 1009 PPPAEVEKAPPARKETRFEESKHPGQGTPGEPEPVCVPIAVA 1050


 Score = 80.9 bits (198), Expect = 2e-12,   Method: Compositional matrix adjust.
 Identities = 77/337 (22%), Positives = 140/337 (41%), Gaps = 83/337 (24%)

Query: 355 KQGVKLVVMDPFTDLTITMCIVL-NTLFMALEHYNMTSEFEEMLQVGNLVFTGIFTAEMT 413
           +  VK++V   F+ L   MC +L N +FMA       +++ E        FT I+T E  
Sbjct: 122 RAAVKILVHSLFSMLI--MCTILTNCVFMAQHDPPPWTKYVEY------TFTAIYTFESL 173

Query: 414 FKIIA----LDPYYYFQQGWNIFDSIIVILSLMELGLSRMSNLSVLRSFRLLRVFKLAKS 469
            KI+A    L  + + +  WN  D  ++I++ +   + ++ NLS LR+FR+LR  K    
Sbjct: 174 VKILARGFCLHAFTFLRDPWNWLDFSVIIMAYVSENI-KLGNLSALRTFRVLRALKTISV 232

Query: 470 WPTLNTLIKIIGNSVGALGNLTLVLAIIVFIFAVVGMQLFG--------KNYSELRD--- 518
            P L T++  +  SV  L ++ ++    + +FA++G+QLF         +N++ L D   
Sbjct: 233 IPGLKTIVGALIQSVKKLADVMVLTVFCLSVFALIGLQLFMGNLRHKCVRNFTALNDTNG 292

Query: 519 -------------------------------------SDSGLLPRWH------------- 528
                                                SD+G  P  +             
Sbjct: 293 SVEAEGLVWKSLDLYLRDPVNYLLKNGTSDVLLCGNSSDAGTCPEGYRCLKAGDNPDHGY 352

Query: 529 --MMDFFHAFLIIFRILCGEWIETMWDCMEVSGQSLCLLVFLLVMVIGNLVVLNLFLALL 586
                F  AFL +FR++  +  E ++     S   + ++ F+LV+ +G+  ++NL LA++
Sbjct: 353 TSFDSFAWAFLALFRLMTQDCWERLYQQTLRSAGKIYMIFFMLVIFLGSFYLVNLILAVV 412

Query: 587 LSSFSADNLTAPDEDREMNNLQLALARIQRGLRFVKR 623
             ++   N     E  E         R Q  +  +K+
Sbjct: 413 AMAYEEQNQATIAETEEKEK------RFQEAMEMLKK 443


 Score = 69.7 bits (169), Expect = 4e-09,   Method: Compositional matrix adjust.
 Identities = 68/355 (19%), Positives = 143/355 (40%), Gaps = 62/355 (17%)

Query: 329  HKCPPCWNRLAQRYLIWECCPLWMSIKQGVKLVVMDPFTDLTITMCIVLNTLFMALEHYN 388
             +CP C     Q         +W  +++    +V   + +  I   I+L++  +A E   
Sbjct: 1171 QRCPCCAVDTTQ-----APGKVWWRLRKTCYRIVEHSWFETFIIFMILLSSGALAFEDIY 1225

Query: 389  MTSE--FEEMLQVGNLVFTGIFTAEMTFKIIALDPYYYFQQGWNIFDSIIVILSLME--- 443
            +      + +L+  + +FT +F  EM  K +A     YF   W   D +IV +SL+    
Sbjct: 1226 LEERKTIKVLLEYADKMFTYVFVLEMLLKWVAYGFKKYFTNAWCWLDFLIVDVSLVSLVA 1285

Query: 444  --LGLSRMSNLSVLRSFRLLRVFKLAKSWPTLNTLIKIIGNSVGALGNLTLVLAIIVFIF 501
              LG + M  +  LR+ R LR  +    +  +  ++  +  ++ ++ N+ LV  I   IF
Sbjct: 1286 NTLGFAEMGPIKSLRTLRALRPLRALSRFEGMRVVVNALVGAIPSIMNVLLVCLIFWLIF 1345

Query: 502  AVVGMQLFGKNYSELRDSDSGLLP--------------------------RWHMMDFFHA 535
            +++G+ LF   +    +   G LP                          + +  +    
Sbjct: 1346 SIMGVNLFAGKFGRCINQTEGDLPLNYTIVNNKSECKSFNMTGELYWTKVKVNFDNVGAG 1405

Query: 536  FLIIFRILCGE-WIETMWDCMEVSG--------QSLCLLVFLLVMVI-GNLVVLNLFLAL 585
            +L + ++   + W++ M+  ++  G         +L + ++ +V +I G+   LNLF+ +
Sbjct: 1406 YLALLQVATFKGWMDIMYAAVDSRGYEEQPQWEYNLYMYIYFVVFIIFGSFFTLNLFIGV 1465

Query: 586  LLSSFSADNLTAPDEDREMNNLQLALARIQRGLRFVKRTTWDFCCGLLRQRPQKP 640
            ++ +F+        +D  M   Q              +  ++    L  ++PQKP
Sbjct: 1466 IIDNFNQQKKKLGGQDIFMTEEQ--------------KKYYNAMKKLGSKKPQKP 1506


 Score = 59.3 bits (142), Expect = 6e-06,   Method: Compositional matrix adjust.
 Identities = 55/245 (22%), Positives = 110/245 (44%), Gaps = 50/245 (20%)

Query: 368  DLTITMCIVLNTLFMALEHYNMTSEFEEMLQVGNLVFTGIFTAEMTFKIIALDPYYYFQQ 427
            D+TI   I LN + M +E  + + E   +L   NL+F  IFT  +   II     Y+F  
Sbjct: 1528 DVTIMFLICLNMVTMMVETDDQSPEKVNILAKINLLFVAIFTGTVLSDIIQ---KYFFSP 1584

Query: 428  GWNIFDSIIVILSLMELGLSRMSNLSVLRSFRLLRVFKLAKSWPTLNTLIKIIGNSVGAL 487
                                  +   V+R  R+ R+ +L +    + TL+  +  S+ AL
Sbjct: 1585 ----------------------TLFRVIRLARIGRILRLIRGAKGIRTLLFALMMSLPAL 1622

Query: 488  GNLTLVLAIIVFIFAVVGMQLFGKNYSELRDSDSGLLPRWHMMDFFHAFLIIFRILCGEW 547
             N+ L+L +++FI+++ GM     N++ ++  ++G+   ++   F ++ L +F+I     
Sbjct: 1623 FNIGLLLFLVMFIYSIFGM----ANFAYVK-WEAGIDDMFNFQTFANSMLCLFQITTSAG 1677

Query: 548  IETMWDCMEVSGQSLC--------------------LLVFLLVMVIGNLVVLNLFLALLL 587
             + +   +  +G   C                    +L F   ++I  L+V+N+++A++L
Sbjct: 1678 WDGLLSPILNTGPPYCDPNLPNNNGSRGNCGSPAVGILFFTTYIIISFLIVVNMYIAIIL 1737

Query: 588  SSFSA 592
             +FS 
Sbjct: 1738 ENFSV 1742


>gi301757655
          Length = 2010

 Score = 1247 bits (3226), Expect = 0.0,   Method: Compositional matrix adjust.
 Identities = 644/702 (91%), Positives = 663/702 (94%), Gaps = 9/702 (1%)

Query: 1    TSFDSFAWAFLALFRLMTQDCWERLYQQTLRSAGKIYMIFFMLVIFLGSFYLVNLILAVV 60
            TSFDSFAWAFLALFRLMTQDCWERLYQQTLRSAGKIYMIFFMLVIFLGSFYLVNLILAVV
Sbjct: 353  TSFDSFAWAFLALFRLMTQDCWERLYQQTLRSAGKIYMIFFMLVIFLGSFYLVNLILAVV 412
[truncated: 2,117,729 more chars]
