# Supplementary material for: Assessment of the predictive accuracy of five in silico prediction tools, alone or in combination, and two metaservers to classify long QT syndrome gene mutations
Source: BMC Med Genet. 2015 May 13;16:34. doi: 10.1186/s12881-015-0176-z (PMC4630850; doi:10.1186/s12881-015-0176-z)
Supplement: Additional file 3: — Raw data. The zipped file contains all raw data results in txt format from the five different in silico prediction tools and two metaservers. [file 12881_2015_176_MOESM3_ESM.zip › Supplementary Materials 2/Predict SNP results/SCN5A/pathogenicity/sift_3.out]

S200N	DELETERIOUS	0.00	3.56	392	392
R224C	DELETERIOUS	0.00	3.56	392	392
A256S	TOLERATED	0.81	3.60	374	392
E312K	DELETERIOUS	0.01	3.57	372	392
P349L	TOLERATED	0.29	3.50	98	392
S362Y	DELETERIOUS	0.00	3.55	248	392
R375W	DELETERIOUS	0.03	3.52	162	392
R452Q	TOLERATED	0.33	3.56	392	392
R491W	DELETERIOUS	0.00	3.56	392	392
D534N	DELETERIOUS	0.00	3.56	392	392
