# Supplementary material for: Assessment of the predictive accuracy of five in silico prediction tools, alone or in combination, and two metaservers to classify long QT syndrome gene mutations
Source: BMC Med Genet. 2015 May 13;16:34. doi: 10.1186/s12881-015-0176-z (PMC4630850; doi:10.1186/s12881-015-0176-z)
Supplement: Additional file 3: — Raw data. The zipped file contains all raw data results in txt format from the five different in silico prediction tools and two metaservers. [file 12881_2015_176_MOESM3_ESM.zip › Supplementary Materials 2/Predict SNP results/SCN5A/pathogenicity/sift_3.seq.query.out]

BLASTP 2.2.19 [Nov-02-2008]


Reference: Altschul, Stephen F., Thomas L. Madden, Alejandro A. Schaffer, 
Jinghui Zhang, Zheng Zhang, Webb Miller, and David J. Lipman (1997), 
"Gapped BLAST and PSI-BLAST: a new generation of protein database search
programs",  Nucleic Acids Res. 25:3389-3402.


Reference for compositional score matrix adjustment: Altschul, Stephen F., 
John C. Wootton, E. Michael Gertz, Richa Agarwala, Aleksandr Morgulis,
Alejandro A. Schaffer, and Yi-Kuo Yu (2005) "Protein database searches
using compositionally adjusted substitution matrices", FEBS J. 272:5101-5109.

Query= awwfg1vv5a_@_3   
         (700 letters)

Database: NCBI_NR x 
           18,235,315 sequences; 6,253,148,003 total letters

Searching..................................................done


                                                                 Score    E
Sequences producing significant alignments:                      (bits) Value

gi146048457                                                          1365   0.0  
gi37622907                                                           1364   0.0  
gi150417967                                                          1362   0.0  
gi15072487                                                           1358   0.0  
gi29569618                                                           1357   0.0  
gi30089970                                                           1357   0.0  
gi187954621                                                          1357   0.0  
gi237512980                                                          1357   0.0  
gi148888458                                                          1356   0.0  
gi355746804                                                          1354   0.0  
gi44886082                                                           1354   0.0  
gi184039                                                             1353   0.0  
gi332216357                                                          1337   0.0  
gi297286126                                                          1332   0.0  
gi114586083                                                          1330   0.0  
gi296228386                                                          1326   0.0  
gi150417969                                                          1314   0.0  
gi148888460                                                          1307   0.0  
gi62087312                                                           1306   0.0  
gi297671694                                                          1290   0.0  
gi255522923                                                          1290   0.0  
gi148677260                                                          1274   0.0  
gi311268679                                                          1274   0.0  
gi348556684                                                          1273   0.0  
gi341942012                                                          1272   0.0  
gi6782382                                                            1271   0.0  
gi311268677                                                          1268   0.0  
gi359718971                                                          1268   0.0  
gi84875498                                                           1268   0.0  
gi348556682                                                          1267   0.0  
gi311268687                                                          1267   0.0  
gi348556690                                                          1266   0.0  
gi148833296                                                          1266   0.0  
gi351713933                                                          1264   0.0  
gi50950233                                                           1257   0.0  
gi27806135                                                           1256   0.0  
gi6981514                                                            1256   0.0  
gi149018261                                                          1256   0.0  
gi301757655                                                          1246   0.0  
gi281353936                                                          1245   0.0  
gi354487625                                                          1244   0.0  
gi354487623                                                          1244   0.0  
gi354487633                                                          1237   0.0  
gi237512982                                                          1237   0.0  
gi44886084                                                           1236   0.0  
gi348556686                                                          1225   0.0  
gi311268681                                                          1225   0.0  
gi354487631                                                          1194   0.0  
gi348556692                                                          1168   0.0  
gi348556688                                                          1168   0.0  
gi355559772                                                          1164   0.0  
gi311268683                                                          1162   0.0  
gi311268685                                                          1162   0.0  
gi148833298                                                          1153   0.0  
gi291415629                                                          1151   0.0  
gi149018262                                                          1142   0.0  
gi237512985                                                          1141   0.0  
gi354487629                                                          1140   0.0  
gi354487627                                                          1139   0.0  
gi344244728                                                          1138   0.0  
gi344288115                                                          1125   0.0  
gi363729762                                                           958   0.0  
gi334343636                                                           853   0.0  
gi345319355                                                           840   0.0  
gi342837669                                                           839   0.0  
gi119584947                                                           824   0.0  
gi4838145                                                             824   0.0  
gi297671692                                                           824   0.0  
gi332215569                                                           823   0.0  
gi297488437                                                           823   0.0  
gi114586260                                                           823   0.0  
gi309753883                                                           822   0.0  
gi110835710                                                           822   0.0  
gi351713932                                                           821   0.0  
gi355746803                                                           821   0.0  
gi355559771                                                           821   0.0  
gi359500287                                                           820   0.0  
gi112494927                                                           820   0.0  
gi113675822                                                           819   0.0  
gi348556761                                                           819   0.0  
gi56748617                                                            816   0.0  
gi1586352                                                             813   0.0  
gi8394242                                                             812   0.0  
gi344288113                                                           811   0.0  
gi301605808                                                           811   0.0  
gi348506762                                                           805   0.0  
gi131889984                                                           804   0.0  
gi56748701                                                            804   0.0  
gi328927029                                                           804   0.0  
gi297286124                                                           802   0.0  
gi363729897                                                           800   0.0  
gi348539053                                                           795   0.0  
gi301614640                                                           794   0.0  
gi55741729                                                            793   0.0  
gi224054926                                                           793   0.0  
gi224054924                                                           793   0.0  
gi224054934                                                           792   0.0  
gi224054930                                                           792   0.0  
gi113676373                                                           791   0.0  
gi1666092                                                             791   0.0  
gi363736035                                                           790   0.0  
gi363736033                                                           790   0.0  
gi363736031                                                           790   0.0  
gi149728754                                                           790   0.0  
gi363736037                                                           790   0.0  
gi363736039                                                           788   0.0  
gi363736041                                                           788   0.0  
gi311266955                                                           786   0.0  
gi149054578                                                           786   0.0  
gi14165228                                                            785   0.0  
gi358417501                                                           785   0.0  
gi3087876                                                             783   0.0  
gi301619887                                                           782   0.0  
gi224044618                                                           781   0.0  
gi6981512                                                             781   0.0  
gi326921484                                                           781   0.0  
gi125858951                                                           779   0.0  
gi81906264                                                            779   0.0  
gi354479427                                                           779   0.0  
gi301778289                                                           779   0.0  
gi123242278                                                           779   0.0  
gi134948032                                                           779   0.0  
gi281351654                                                           779   0.0  
gi296204670                                                           778   0.0  
gi343098402                                                           778   0.0  
gi354478631                                                           778   0.0  
gi354478627                                                           778   0.0  
gi296204668                                                           778   0.0  
gi150010574                                                           778   0.0  
gi354478621                                                           778   0.0  
gi354478623                                                           778   0.0  
gi327277930                                                           778   0.0  
gi109099902                                                           778   0.0  
gi114581489                                                           777   0.0  
gi93141210                                                            777   0.0  
gi354478629                                                           777   0.0  
gi354478625                                                           777   0.0  
gi109099894                                                           777   0.0  
gi291391651                                                           777   0.0  
gi114581485                                                           777   0.0  
gi119631735                                                           777   0.0  
gi291391653                                                           777   0.0  
gi93141214                                                            777   0.0  
gi224960                                                              777   0.0  
gi221136923                                                           777   0.0  
gi149022132                                                           776   0.0  
gi344268032                                                           776   0.0  
gi311272550                                                           776   0.0  
gi311272552                                                           776   0.0  
gi344268034                                                           776   0.0  
gi74004464                                                            776   0.0  
gi301783111                                                           776   0.0  
gi74004462                                                            776   0.0  
gi301783113                                                           776   0.0  
gi291391655                                                           776   0.0  
gi291391657                                                           776   0.0  
gi343098400                                                           776   0.0  
gi119631733                                                           776   0.0  
gi119631737                                                           776   0.0  
gi344268038                                                           776   0.0  
gi457879                                                              776   0.0  
gi327277928                                                           776   0.0  
gi335302918                                                           775   0.0  
gi338715732                                                           775   0.0  
gi335302920                                                           775   0.0  
gi344268036                                                           775   0.0  
gi327277926                                                           775   0.0  
gi149730665                                                           775   0.0  
gi281344475                                                           775   0.0  
gi327277922                                                           775   0.0  
gi327277924                                                           775   0.0  
gi345797047                                                           775   0.0  
gi301783115                                                           775   0.0  
gi119631740                                                           775   0.0  
gi345797049                                                           775   0.0  
gi301783117                                                           775   0.0  
gi4325288                                                             775   0.0  
gi224054940                                                           775   0.0  
gi224054936                                                           775   0.0  
gi6981506                                                             775   0.0  
gi109099888                                                           774   0.0  
gi363736025                                                           774   0.0  
gi224054946                                                           774   0.0  
gi224054942                                                           774   0.0  
gi363736022                                                           774   0.0  
gi109116864                                                           774   0.0  
gi149730669                                                           774   0.0  
gi363736020                                                           774   0.0  
gi338715734                                                           774   0.0  
gi355568831                                                           774   0.0  
gi363736018                                                           774   0.0  
gi118093618                                                           773   0.0  
gi118093616                                                           773   0.0  
gi355767540                                                           773   0.0  
gi326922828                                                           773   0.0  
gi296204674                                                           773   0.0  
gi334330175                                                           772   0.0  
gi119631739                                                           772   0.0  
gi126326259                                                           772   0.0  
gi126326261                                                           772   0.0  
gi126326257                                                           772   0.0  
gi334330177                                                           772   0.0  
gi332234077                                                           771   0.0  
gi332234075                                                           771   0.0  
gi109099890                                                           771   0.0  
gi126362947                                                           771   0.0  
gi114581475                                                           771   0.0  
gi114581473                                                           771   0.0  
gi332234073                                                           771   0.0  
gi291406371                                                           771   0.0  
gi126362955                                                           771   0.0  
gi297264186                                                           771   0.0  
gi311698101                                                           771   0.0  
gi109099886                                                           771   0.0  
gi363735990                                                           770   0.0  
gi363735988                                                           770   0.0  
gi363735986                                                           770   0.0  
gi363735984                                                           770   0.0  
gi118093608                                                           770   0.0  
gi363735982                                                           770   0.0  
gi332234079                                                           770   0.0  
gi348585917                                                           770   0.0  
gi363744970                                                           769   0.0  
gi160707887                                                           769   0.0  
gi363744966                                                           768   0.0  
gi118129624                                                           768   0.0  
gi47218637                                                            768   0.0  
gi363744968                                                           768   0.0  
gi73965379                                                            768   0.0  
gi348585911                                                           768   0.0  
gi348585915                                                           768   0.0  
gi348585913                                                           768   0.0  
gi297465093                                                           767   0.0  
gi297465095                                                           767   0.0  
gi297471676                                                           767   0.0  
gi358410896                                                           767   0.0  
gi149639504                                                           767   0.0  
gi358410902                                                           767   0.0  
gi149639506                                                           767   0.0  
gi358410900                                                           767   0.0  
gi297471674                                                           767   0.0  
gi359063058                                                           767   0.0  
gi359063054                                                           767   0.0  
gi359063044                                                           767   0.0  
gi297471670                                                           767   0.0  
gi358410894                                                           767   0.0  
gi359063040                                                           767   0.0  
gi344242916                                                           767   0.0  
gi348560351                                                           766   0.0  
gi119887606                                                           766   0.0  
gi359063050                                                           766   0.0  
gi301783109                                                           766   0.0  
gi291389169                                                           766   0.0  
gi297465091                                                           766   0.0  
gi291389171                                                           766   0.0  
gi358410898                                                           766   0.0  
gi291391647                                                           766   0.0  
gi354478617                                                           766   0.0  
gi297471672                                                           766   0.0  
gi149639502                                                           766   0.0  
gi354478613                                                           766   0.0  
gi301783103                                                           766   0.0  
gi149639500                                                           766   0.0  
gi301783105                                                           766   0.0  
gi301783107                                                           766   0.0  
gi291391649                                                           766   0.0  
gi301783101                                                           766   0.0  
gi301783099                                                           766   0.0  
gi354478619                                                           766   0.0  
gi354478609                                                           766   0.0  
gi291391645                                                           766   0.0  
gi291391643                                                           766   0.0  
gi354478615                                                           766   0.0  
gi354478611                                                           766   0.0  
gi126326263                                                           766   0.0  
gi345797037                                                           766   0.0  
gi343098398                                                           766   0.0  
gi126326265                                                           765   0.0  
gi119614631                                                           765   0.0  
gi31788956                                                            765   0.0  
gi334330182                                                           765   0.0  
gi334330180                                                           765   0.0  
gi908809                                                              765   0.0  
gi344267966                                                           765   0.0  
gi338213                                                              765   0.0  
gi119614632                                                           765   0.0  
gi243989                                                              765   0.0  
gi327286274                                                           764   0.0  
gi327277936                                                           764   0.0  
gi351704425                                                           764   0.0  
gi93587342                                                            764   0.0  
gi24371298                                                            764   0.0  
gi73996384                                                            764   0.0  
gi6981510                                                             764   0.0  
gi342837667                                                           764   0.0  
gi345328066                                                           763   0.0  
gi281348730                                                           763   0.0  
gi311698127                                                           763   0.0  
gi74004472                                                            763   0.0  
gi149022130                                                           763   0.0  
gi74004470                                                            763   0.0  
gi354500747                                                           763   0.0  
gi354500745                                                           763   0.0  
gi74004474                                                            763   0.0  
gi301772386                                                           762   0.0  
gi301772384                                                           762   0.0  
gi60265593                                                            762   0.0  
gi253910953                                                           762   0.0  
gi311698097                                                           762   0.0  
gi327277934                                                           762   0.0  
gi297701530                                                           762   0.0  
gi3309115                                                             761   0.0  
gi338726087                                                           761   0.0  
gi117414174                                                           761   0.0  
gi345328068                                                           761   0.0  
gi34098761                                                            761   0.0  
gi148672122                                                           761   0.0  
gi253910955                                                           761   0.0  
gi148672123                                                           761   0.0  
gi87128436                                                            761   0.0  
gi172072624                                                           761   0.0  
gi60265591                                                            761   0.0  
gi149032006                                                           761   0.0  
gi60265592                                                            761   0.0  
gi354487352                                                           761   0.0  
gi149032007                                                           761   0.0  
gi78126165                                                            761   0.0  
gi149032008                                                           761   0.0  
gi7021531                                                             761   0.0  
gi380799019                                                           761   0.0  
gi292487                                                              761   0.0  
gi355786104                                                           760   0.0  
gi354487356                                                           760   0.0  
gi951126                                                              760   0.0  
gi109096715                                                           760   0.0  
gi296211697                                                           760   0.0  
gi7657544                                                             760   0.0  
gi354487354                                                           760   0.0  
gi300797151                                                           759   0.0  
gi332839179                                                           759   0.0  
gi4321647                                                             759   0.0  
gi354487350                                                           759   0.0  
gi348585901                                                           759   0.0  
gi355564241                                                           759   0.0  
gi332206180                                                           759   0.0  
gi123857420                                                           759   0.0  
gi829034                                                              759   0.0  
gi348585903                                                           759   0.0  
gi123857421                                                           758   0.0  
gi125630315                                                           758   0.0  
gi149022138                                                           758   0.0  
gi348585905                                                           758   0.0  
gi149022137                                                           758   0.0  
gi60265594                                                            757   0.0  
gi351697574                                                           757   0.0  
gi148695063                                                           757   0.0  
gi253910951                                                           757   0.0  
gi123913391                                                           757   0.0  
gi344268020                                                           756   0.0  
gi311698145                                                           756   0.0  
gi348521366                                                           756   0.0  
gi350583949                                                           756   0.0  
gi297668739                                                           755   0.0  
gi119578604                                                           755   0.0  
gi47228731                                                            755   0.0  
gi301619885                                                           755   0.0  
gi12642272                                                            755   0.0  
gi531237                                                              755   0.0  
gi342837659                                                           755   0.0  
gi6815119                                                             755   0.0  
gi47228044                                                            755   0.0  
gi114581463                                                           754   0.0  
gi13540709                                                            754   0.0  
gi119578603                                                           754   0.0  
gi25014054                                                            754   0.0  
gi126362949                                                           754   0.0  
gi12642274                                                            754   0.0  
gi119578606                                                           754   0.0  
gi119578605                                                           754   0.0  
gi345328157                                                           754   0.0  
gi311698147                                                           754   0.0  
gi119578601                                                           754   0.0  
gi119578602                                                           753   0.0  
gi119631736                                                           753   0.0  
gi348507645                                                           753   0.0  
gi119631738                                                           752   0.0  
gi348531852                                                           752   0.0  
gi326922830                                                           751   0.0  
gi297668765                                                           751   0.0  
gi296204644                                                           751   0.0  
gi123913390                                                           751   0.0  
gi344244729                                                           750   0.0  
gi14165232                                                            750   0.0  
gi332234094                                                           749   0.0  
gi334330211                                                           749   0.0  
gi355750587                                                           749   0.0  
gi126326275                                                           749   0.0  
gi119631719                                                           749   0.0  
gi297264211                                                           749   0.0  
gi311698099                                                           749   0.0  
gi4506813                                                             748   0.0  
gi309753887                                                           748   0.0  
gi119631720                                                           747   0.0  
gi332814614                                                           746   0.0  
gi281345251                                                           745   0.0  
gi47220627                                                            745   0.0  
gi327478559                                                           744   0.0  
gi363736225                                                           744   0.0  
gi194222269                                                           744   0.0  
gi301786468                                                           744   0.0  
gi301786470                                                           744   0.0  
gi354487348                                                           743   0.0  
gi354487346                                                           743   0.0  
gi354487344                                                           742   0.0  
gi311698125                                                           742   0.0  
gi332814620                                                           741   0.0  
gi359500285                                                           741   0.0  
gi332814618                                                           741   0.0  
gi332814616                                                           741   0.0  
gi343098404                                                           740   0.0  
gi327264339                                                           740   0.0  
gi327264333                                                           740   0.0  
gi327264331                                                           740   0.0  
gi359323897                                                           740   0.0  
gi327264335                                                           740   0.0  
gi311698135                                                           739   0.0  
gi350593571                                                           739   0.0  
gi296228388                                                           739   0.0  
gi317419626                                                           738   0.0  
gi14165226                                                            738   0.0  
gi311698117                                                           737   0.0  
gi160707935                                                           737   0.0  
gi343098408                                                           736   0.0  
gi296490574                                                           736   0.0  
gi311698107                                                           735   0.0  
gi224054968                                                           735   0.0  
gi311698123                                                           735   0.0  
gi224054970                                                           734   0.0  
gi224054974                                                           734   0.0  
gi224054966                                                           734   0.0  
gi149022142                                                           731   0.0  
gi319772938                                                           730   0.0  
gi84371420                                                            729   0.0  
gi311698077                                                           729   0.0  
gi311698067                                                           729   0.0  
gi311698085                                                           728   0.0  
gi311698071                                                           728   0.0  
gi2665784                                                             728   0.0  
gi2665782                                                             728   0.0  
gi82612143                                                            728   0.0  
gi311698063                                                           728   0.0  
gi81394320                                                            727   0.0  
gi311698149                                                           727   0.0  
gi311698075                                                           727   0.0  
gi311698061                                                           726   0.0  
gi113676053                                                           725   0.0  
gi311698059                                                           725   0.0  
gi309753885                                                           723   0.0  
gi311698083                                                           723   0.0  
gi355564940                                                           722   0.0  
gi311698105                                                           721   0.0  
gi358421329                                                           721   0.0  
gi103471981                                                           720   0.0  
gi169146236                                                           720   0.0  
gi311698079                                                           719   0.0  
gi348519861                                                           719   0.0  
gi311698073                                                           718   0.0  
gi311698081                                                           718   0.0  
gi311698115                                                           715   0.0  
gi311698141                                                           714   0.0  
gi87128438                                                            711   0.0  
gi86261868                                                            711   0.0  
gi14165230                                                            709   0.0  
gi311698089                                                           709   0.0  
gi301757653                                                           709   0.0  
gi311698137                                                           705   0.0  
gi281353935                                                           703   0.0  
gi311698143                                                           699   0.0  
gi332848894                                                           699   0.0  
gi148695059                                                           699   0.0  
gi363736043                                                           697   0.0  
gi354478633                                                           689   0.0  
gi311698093                                                           689   0.0  
gi363735992                                                           682   0.0  
gi116451                                                              679   0.0  
gi363744972                                                           678   0.0  
gi126352342                                                           678   0.0  
gi344267968                                                           676   0.0  
gi344243064                                                           674   0.0  
gi354500749                                                           674   0.0  
gi345791969                                                           674   0.0  
gi301772388                                                           673   0.0  
gi311698087                                                           672   0.0  
gi297262393                                                           671   0.0  
gi295789135                                                           671   0.0  
gi296211699                                                           671   0.0  
gi332206182                                                           669   0.0  
gi222537873                                                           668   0.0  
gi301789269                                                           667   0.0  
gi281350867                                                           667   0.0  

>gi146048457
          Length = 2016

 Score = 1365 bits (3532), Expect = 0.0,   Method: Compositional matrix adjust.
 Identities = 700/700 (100%), Positives = 700/700 (100%)

Query: 1    TSEFEEMLQVGNLVFTGIFTAEMTFKIIALDPYYYFQQGWNIFDSIIVILSLMELGLSRM 60
            TSEFEEMLQVGNLVFTGIFTAEMTFKIIALDPYYYFQQGWNIFDSIIVILSLMELGLSRM
Sbjct: 742  TSEFEEMLQVGNLVFTGIFTAEMTFKIIALDPYYYFQQGWNIFDSIIVILSLMELGLSRM 801

Query: 61   SNLSVLRSFRLLRVFKLAKSWPTLNTLIKIIGNSVGALGNLTLVLAIIVFIFAVVGMQLF 120
            SNLSVLRSFRLLRVFKLAKSWPTLNTLIKIIGNSVGALGNLTLVLAIIVFIFAVVGMQLF
Sbjct: 802  SNLSVLRSFRLLRVFKLAKSWPTLNTLIKIIGNSVGALGNLTLVLAIIVFIFAVVGMQLF 861

Query: 121  GKNYSELRDSDSGLLPRWHMMDFFHAFLIIFRILCGEWIETMWDCMEVSGQSLCLLVFLL 180
            GKNYSELRDSDSGLLPRWHMMDFFHAFLIIFRILCGEWIETMWDCMEVSGQSLCLLVFLL
Sbjct: 862  GKNYSELRDSDSGLLPRWHMMDFFHAFLIIFRILCGEWIETMWDCMEVSGQSLCLLVFLL 921

Query: 181  VMVIGNLVVLNLFLALLLSSFSADNLTAPDEDREMNNLQLALARIQRGLRFVKRTTWDFC 240
            VMVIGNLVVLNLFLALLLSSFSADNLTAPDEDREMNNLQLALARIQRGLRFVKRTTWDFC
Sbjct: 922  VMVIGNLVVLNLFLALLLSSFSADNLTAPDEDREMNNLQLALARIQRGLRFVKRTTWDFC 981

Query: 241  CGLLRQRPQKPAALAAQGQLPSCIATPYSPPPPETEKVPPTRKETRFEEGEQPGQGTPGD 300
            CGLLRQRPQKPAALAAQGQLPSCIATPYSPPPPETEKVPPTRKETRFEEGEQPGQGTPGD
Sbjct: 982  CGLLRQRPQKPAALAAQGQLPSCIATPYSPPPPETEKVPPTRKETRFEEGEQPGQGTPGD 1041

Query: 301  PEPVCVPIAVAESDTDDQEEDEENSLGTEEESSKQQESQPVSGGPEAPPDSRTWSQVSAT 360
            PEPVCVPIAVAESDTDDQEEDEENSLGTEEESSKQQESQPVSGGPEAPPDSRTWSQVSAT
Sbjct: 1042 PEPVCVPIAVAESDTDDQEEDEENSLGTEEESSKQQESQPVSGGPEAPPDSRTWSQVSAT 1101

Query: 361  ASSEAEASASQADWRQQWKAEPQAPGCGETPEDSCSEGSTADMTNTAELLEQIPDLGQDV 420
            ASSEAEASASQADWRQQWKAEPQAPGCGETPEDSCSEGSTADMTNTAELLEQIPDLGQDV
Sbjct: 1102 ASSEAEASASQADWRQQWKAEPQAPGCGETPEDSCSEGSTADMTNTAELLEQIPDLGQDV 1161

Query: 421  KDPEDCFTEGCVRRCPCCAVDTTQAPGKVWWRLRKTCYHIVEHSWFETFIIFMILLSSGA 480
            KDPEDCFTEGCVRRCPCCAVDTTQAPGKVWWRLRKTCYHIVEHSWFETFIIFMILLSSGA
Sbjct: 1162 KDPEDCFTEGCVRRCPCCAVDTTQAPGKVWWRLRKTCYHIVEHSWFETFIIFMILLSSGA 1221

Query: 481  LAFEDIYLEERKTIKVLLEYADKMFTYVFVLEMLLKWVAYGFKKYFTNAWCWLDFLIVDV 540
            LAFEDIYLEERKTIKVLLEYADKMFTYVFVLEMLLKWVAYGFKKYFTNAWCWLDFLIVDV
Sbjct: 1222 LAFEDIYLEERKTIKVLLEYADKMFTYVFVLEMLLKWVAYGFKKYFTNAWCWLDFLIVDV 1281

Query: 541  SLVSLVANTLGFAEMGPIKSLRTLRALRPLRALSRFEGMRVVVNALVGAIPSIMNVLLVC 600
            SLVSLVANTLGFAEMGPIKSLRTLRALRPLRALSRFEGMRVVVNALVGAIPSIMNVLLVC
Sbjct: 1282 SLVSLVANTLGFAEMGPIKSLRTLRALRPLRALSRFEGMRVVVNALVGAIPSIMNVLLVC 1341

Query: 601  LIFWLIFSIMGVNLFAGKFGRCINQTEGDLPLNYTIVNNKSQCESLNLTGELYWTKVKVN 660
            LIFWLIFSIMGVNLFAGKFGRCINQTEGDLPLNYTIVNNKSQCESLNLTGELYWTKVKVN
Sbjct: 1342 LIFWLIFSIMGVNLFAGKFGRCINQTEGDLPLNYTIVNNKSQCESLNLTGELYWTKVKVN 1401

Query: 661  FDNVGAGYLALLQVATFKGWMDIMYAAVDSRGYEEQPQWE 700
            FDNVGAGYLALLQVATFKGWMDIMYAAVDSRGYEEQPQWE
Sbjct: 1402 FDNVGAGYLALLQVATFKGWMDIMYAAVDSRGYEEQPQWE 1441


 Score = 97.1 bits (240), Expect = 2e-17,   Method: Compositional matrix adjust.
 Identities = 146/736 (19%), Positives = 269/736 (36%), Gaps = 141/736 (19%)

Query: 15  FTGIFTAEMTFKIIA----LDPYYYFQQGWNIFDSIIVILSLMELGLSRMSNLSVLRSFR 70
           FT I+T E   KI+A    L  + + +  WN  D  ++I++        + N+S LR+FR
Sbjct: 164 FTAIYTFESLVKILARGFCLHAFTFLRDPWNWLDFSVIIMAYTT-EFVDLGNVSALRTFR 222

Query: 71  LLRVFKLAKSWPTLNTLIKIIGNSVGALGNLTLVLAIIVFIFAVVGMQLFG--------K 122
           +LR  K       L T++  +  SV  L ++ ++    + +FA++G+QLF         +
Sbjct: 223 VLRALKTISVISGLKTIVGALIQSVKKLADVMVLTVFCLSVFALIGLQLFMGNLRHKCVR 282

Query: 123 NYSEL----------------------------------------RDSDSGLLPRW---- 138
           N++ L                                          SD+G  P      
Sbjct: 283 NFTALNGTNGSVEADGLVWESLDLYLSDPENYLLKNGTSDVLLCGNSSDAGTCPEGYRCL 342

Query: 139 -------HMMDFFHAF----LIIFRILCGEWIETMWDCMEVSGQSLCLLVFLLVMVIGNL 187
                  H    F +F    L +FR++  +  E ++     S   + ++ F+LV+ +G+ 
Sbjct: 343 KAGENPDHGYTSFDSFAWAFLALFRLMTQDCWERLYQQTLRSAGKIYMIFFMLVIFLGSF 402

Query: 188 VVLNLFLALLLSSFSADN-LTAPDEDREMNNLQLALARIQ--------RGLRFVKRTTWD 238
            ++NL LA++  ++   N  T  + + +    Q A+  ++        RG+  V R++  
Sbjct: 403 YLVNLILAVVAMAYEEQNQATIAETEEKEKRFQEAMEMLKKEHEALTIRGVDTVSRSS-- 460

Query: 239 FCCGLLRQRPQKPAALAAQGQLPSCIATPYSP-------PPPETEKVPPTRKETRFEEGE 291
                L   P  P     +        +  +        P  ++E  P          G 
Sbjct: 461 -----LEMSPLAPVNSHERRSKRRKRMSSGTEECGEDRLPKSDSEDGPRAMNHLSLTRGL 515

Query: 292 QPGQGTPGDPEPVCVPIAVAESDTDDQEEDEENSLGTEEESSKQQ------------ESQ 339
                 P             +  ++    D+ENS   E ES                + Q
Sbjct: 516 SRTSMKPRSSRGSIFTFRRRDLGSEADFADDENSTAGESESHHTSLLVPWPLRRTSAQGQ 575

Query: 340 PVSGGPEAPPDSRTWSQVSATASSEAEASASQADWRQQWKAEPQAPGCG-------ETPE 392
           P S G  AP  +    + S    +   +     D       E  +PG         E P 
Sbjct: 576 P-SPGTSAPGHALHGKKNSTVDCNGVVSLLGAGD------PEATSPGSHLLRPVMLEHPP 628

Query: 393 DSCS----EGSTADMTNTAELLEQIPDLG--QDVKDPEDCFT------EGCVRRCPCCAV 440
           D+ +     G    +T+ A  ++   + G  Q         T      E    +CP C  
Sbjct: 629 DTTTPSEEPGGPQMLTSQAPCVDGFEEPGARQRALSAVSVLTSALEELEESRHKCPPCWN 688

Query: 441 DTTQAP-----GKVWWRLRKTCYHIVEHSWFETFIIFMILLSSGALAFEDIYLEERKTIK 495
              Q         +W  +++    +V   + +  I   I+L++  +A E   +      +
Sbjct: 689 RLAQRYLIWECCPLWMSIKQGVKLVVMDPFTDLTITMCIVLNTLFMALEHYNMTSE--FE 746

Query: 496 VLLEYADKMFTYVFVLEMLLKWVAYGFKKYFTNAWCWLDFLIVDVSLVSLVANTLGFAEM 555
            +L+  + +FT +F  EM  K +A     YF   W   D +IV +SL+      LG + M
Sbjct: 747 EMLQVGNLVFTGIFTAEMTFKIIALDPYYYFQQGWNIFDSIIVILSLME-----LGLSRM 801

Query: 556 GPIKSLRTLRALRPLRALSRFEGMRVVVNALVGAIPSIMNVLLVCLIFWLIFSIMGVNLF 615
             +  LR+ R LR  +    +  +  ++  +  ++ ++ N+ LV  I   IF+++G+ LF
Sbjct: 802 SNLSVLRSFRLLRVFKLAKSWPTLNTLIKIIGNSVGALGNLTLVLAIIVFIFAVVGMQLF 861

Query: 616 AGKFGRCINQTEGDLP 631
              +    +   G LP
Sbjct: 862 GKNYSELRDSDSGLLP 877


 Score = 81.6 bits (200), Expect = 1e-12,   Method: Compositional matrix adjust.
 Identities = 59/219 (26%), Positives = 113/219 (51%), Gaps = 34/219 (15%)

Query: 12   NLVFTGIFTAEMTFKIIALDPYYYFQQGWNIFDSIIVILSLMELGLSRM--------SNL 63
            NL+F  IFT E   K+ AL  +YYF   WNIFD ++VILS++   LS +        +  
Sbjct: 1564 NLLFVAIFTGECIVKLAALR-HYYFTNSWNIFDFVVVILSIVGTVLSDIIQKYFFSPTLF 1622

Query: 64   SVLRSFRLLRVFKLAKSWPTLNTLIKIIGNSVGALGNLTLVLAIIVFIFAVVGMQLFGKN 123
             V+R  R+ R+ +L +    + TL+  +  S+ AL N+ L+L +++FI+++ GM     N
Sbjct: 1623 RVIRLARIGRILRLIRGAKGIRTLLFALMMSLPALFNIGLLLFLVMFIYSIFGM----AN 1678

Query: 124  YSELRDSDSGLLPRWHMMDFFHAFLIIFRILCGEWIETMWDCMEVSGQSLC--------- 174
            ++ ++  ++G+   ++   F ++ L +F+I      + +   +  +G   C         
Sbjct: 1679 FAYVK-WEAGIDDMFNFQTFANSMLCLFQITTSAGWDGLLSPILNTGPPYCDPTLPNSNG 1737

Query: 175  -----------LLVFLLVMVIGNLVVLNLFLALLLSSFS 202
                       +L F   ++I  L+V+N+++A++L +FS
Sbjct: 1738 SRGDCGSPAVGILFFTTYIIISFLIVVNMYIAIILENFS 1776


 Score = 79.7 bits (195), Expect = 4e-12,   Method: Compositional matrix adjust.
 Identities = 50/194 (25%), Positives = 96/194 (49%), Gaps = 27/194 (13%)

Query: 453 LRKTCYHIVEHSWFETFIIFMILLSSGALAFEDIYLEERKTIKVLLEYADKMFTYVFVLE 512
           +R+    I+ HS F   I+  IL +   +A  D             +Y +  FT ++  E
Sbjct: 120 IRRAAVKILVHSLFNMLIMCTILTNCVFMAQHDP--------PPWTKYVEYTFTAIYTFE 171

Query: 513 MLLKWVAYGF----KKYFTNAWCWLDFLIVDVSLVSLVANTLGFAEMGPIKSLRTLRALR 568
            L+K +A GF      +  + W WLDF ++      ++A T  F ++G + +LRT R LR
Sbjct: 172 SLVKILARGFCLHAFTFLRDPWNWLDFSVI------IMAYTTEFVDLGNVSALRTFRVLR 225

Query: 569 PLRALSRFEGMRVVVNALVGAIPSIMNVLLVCLIFWLIFSIMGVNLFAGKF-GRCINQTE 627
            L+ +S   G++ +V AL+ ++  + +V+++ +    +F+++G+ LF G    +C+    
Sbjct: 226 ALKTISVISGLKTIVGALIQSVKKLADVMVLTVFCLSVFALIGLQLFMGNLRHKCVR--- 282

Query: 628 GDLPLNYTIVNNKS 641
                N+T +N  +
Sbjct: 283 -----NFTALNGTN 291


 Score = 60.5 bits (145), Expect = 2e-06,   Method: Compositional matrix adjust.
 Identities = 45/163 (27%), Positives = 85/163 (52%), Gaps = 8/163 (4%)

Query: 458  YHIVEHSWFETFIIFMILLSSGALAFEDIYLEERKTIKV-LLEYADKMFTYVFVLEMLLK 516
            + IV    F+  I+F+I L+   +  E    +++   K+ +L   + +F  +F  E ++K
Sbjct: 1522 FDIVTKQAFDVTIMFLICLNMVTMMVET---DDQSPEKINILAKINLLFVAIFTGECIVK 1578

Query: 517  WVAYGFKKYFTNAWCWLDFLIVDVSLVSLVANTL---GFAEMGPIKSLRTLRALRPLRAL 573
              A     YFTN+W   DF++V +S+V  V + +    F      + +R  R  R LR +
Sbjct: 1579 LAALR-HYYFTNSWNIFDFVVVILSIVGTVLSDIIQKYFFSPTLFRVIRLARIGRILRLI 1637

Query: 574  SRFEGMRVVVNALVGAIPSIMNVLLVCLIFWLIFSIMGVNLFA 616
               +G+R ++ AL+ ++P++ N+ L+  +   I+SI G+  FA
Sbjct: 1638 RGAKGIRTLLFALMMSLPALFNIGLLLFLVMFIYSIFGMANFA 1680


>gi37622907
          Length = 2016

 Score = 1364 bits (3530), Expect = 0.0,   Method: Compositional matrix adjust.
 Identities = 700/700 (100%), Positives = 700/700 (100%)

Query: 1    TSEFEEMLQVGNLVFTGIFTAEMTFKIIALDPYYYFQQGWNIFDSIIVILSLMELGLSRM 60
            TSEFEEMLQVGNLVFTGIFTAEMTFKIIALDPYYYFQQGWNIFDSIIVILSLMELGLSRM
Sbjct: 742  TSEFEEMLQVGNLVFTGIFTAEMTFKIIALDPYYYFQQGWNIFDSIIVILSLMELGLSRM 801

Query: 61   SNLSVLRSFRLLRVFKLAKSWPTLNTLIKIIGNSVGALGNLTLVLAIIVFIFAVVGMQLF 120
            SNLSVLRSFRLLRVFKLAKSWPTLNTLIKIIGNSVGALGNLTLVLAIIVFIFAVVGMQLF
Sbjct: 802  SNLSVLRSFRLLRVFKLAKSWPTLNTLIKIIGNSVGALGNLTLVLAIIVFIFAVVGMQLF 861

Query: 121  GKNYSELRDSDSGLLPRWHMMDFFHAFLIIFRILCGEWIETMWDCMEVSGQSLCLLVFLL 180
            GKNYSELRDSDSGLLPRWHMMDFFHAFLIIFRILCGEWIETMWDCMEVSGQSLCLLVFLL
Sbjct: 862  GKNYSELRDSDSGLLPRWHMMDFFHAFLIIFRILCGEWIETMWDCMEVSGQSLCLLVFLL 921

Query: 181  VMVIGNLVVLNLFLALLLSSFSADNLTAPDEDREMNNLQLALARIQRGLRFVKRTTWDFC 240
            VMVIGNLVVLNLFLALLLSSFSADNLTAPDEDREMNNLQLALARIQRGLRFVKRTTWDFC
Sbjct: 922  VMVIGNLVVLNLFLALLLSSFSADNLTAPDEDREMNNLQLALARIQRGLRFVKRTTWDFC 981

Query: 241  CGLLRQRPQKPAALAAQGQLPSCIATPYSPPPPETEKVPPTRKETRFEEGEQPGQGTPGD 300
            CGLLRQRPQKPAALAAQGQLPSCIATPYSPPPPETEKVPPTRKETRFEEGEQPGQGTPGD
Sbjct: 982  CGLLRQRPQKPAALAAQGQLPSCIATPYSPPPPETEKVPPTRKETRFEEGEQPGQGTPGD 1041

Query: 301  PEPVCVPIAVAESDTDDQEEDEENSLGTEEESSKQQESQPVSGGPEAPPDSRTWSQVSAT 360
            PEPVCVPIAVAESDTDDQEEDEENSLGTEEESSKQQESQPVSGGPEAPPDSRTWSQVSAT
Sbjct: 1042 PEPVCVPIAVAESDTDDQEEDEENSLGTEEESSKQQESQPVSGGPEAPPDSRTWSQVSAT 1101

Query: 361  ASSEAEASASQADWRQQWKAEPQAPGCGETPEDSCSEGSTADMTNTAELLEQIPDLGQDV 420
            ASSEAEASASQADWRQQWKAEPQAPGCGETPEDSCSEGSTADMTNTAELLEQIPDLGQDV
Sbjct: 1102 ASSEAEASASQADWRQQWKAEPQAPGCGETPEDSCSEGSTADMTNTAELLEQIPDLGQDV 1161

Query: 421  KDPEDCFTEGCVRRCPCCAVDTTQAPGKVWWRLRKTCYHIVEHSWFETFIIFMILLSSGA 480
            KDPEDCFTEGCVRRCPCCAVDTTQAPGKVWWRLRKTCYHIVEHSWFETFIIFMILLSSGA
Sbjct: 1162 KDPEDCFTEGCVRRCPCCAVDTTQAPGKVWWRLRKTCYHIVEHSWFETFIIFMILLSSGA 1221

Query: 481  LAFEDIYLEERKTIKVLLEYADKMFTYVFVLEMLLKWVAYGFKKYFTNAWCWLDFLIVDV 540
            LAFEDIYLEERKTIKVLLEYADKMFTYVFVLEMLLKWVAYGFKKYFTNAWCWLDFLIVDV
Sbjct: 1222 LAFEDIYLEERKTIKVLLEYADKMFTYVFVLEMLLKWVAYGFKKYFTNAWCWLDFLIVDV 1281

Query: 541  SLVSLVANTLGFAEMGPIKSLRTLRALRPLRALSRFEGMRVVVNALVGAIPSIMNVLLVC 600
            SLVSLVANTLGFAEMGPIKSLRTLRALRPLRALSRFEGMRVVVNALVGAIPSIMNVLLVC
Sbjct: 1282 SLVSLVANTLGFAEMGPIKSLRTLRALRPLRALSRFEGMRVVVNALVGAIPSIMNVLLVC 1341

Query: 601  LIFWLIFSIMGVNLFAGKFGRCINQTEGDLPLNYTIVNNKSQCESLNLTGELYWTKVKVN 660
            LIFWLIFSIMGVNLFAGKFGRCINQTEGDLPLNYTIVNNKSQCESLNLTGELYWTKVKVN
Sbjct: 1342 LIFWLIFSIMGVNLFAGKFGRCINQTEGDLPLNYTIVNNKSQCESLNLTGELYWTKVKVN 1401

Query: 661  FDNVGAGYLALLQVATFKGWMDIMYAAVDSRGYEEQPQWE 700
            FDNVGAGYLALLQVATFKGWMDIMYAAVDSRGYEEQPQWE
Sbjct: 1402 FDNVGAGYLALLQVATFKGWMDIMYAAVDSRGYEEQPQWE 1441


 Score = 97.1 bits (240), Expect = 2e-17,   Method: Compositional matrix adjust.
 Identities = 146/736 (19%), Positives = 269/736 (36%), Gaps = 141/736 (19%)

Query: 15  FTGIFTAEMTFKIIA----LDPYYYFQQGWNIFDSIIVILSLMELGLSRMSNLSVLRSFR 70
           FT I+T E   KI+A    L  + + +  WN  D  ++I++        + N+S LR+FR
Sbjct: 164 FTAIYTFESLVKILARGFCLHAFTFLRDPWNWLDFSVIIMAYTT-EFVDLGNVSALRTFR 222

Query: 71  LLRVFKLAKSWPTLNTLIKIIGNSVGALGNLTLVLAIIVFIFAVVGMQLFG--------K 122
           +LR  K       L T++  +  SV  L ++ ++    + +FA++G+QLF         +
Sbjct: 223 VLRALKTISVISGLKTIVGALIQSVKKLADVMVLTVFCLSVFALIGLQLFMGNLRHKCVR 282

Query: 123 NYSEL----------------------------------------RDSDSGLLPRW---- 138
           N++ L                                          SD+G  P      
Sbjct: 283 NFTALNGTNGSVEADGLVWESLDLYLSDPENYLLKNGTSDVLLCGNSSDAGTCPEGYRCL 342

Query: 139 -------HMMDFFHAF----LIIFRILCGEWIETMWDCMEVSGQSLCLLVFLLVMVIGNL 187
                  H    F +F    L +FR++  +  E ++     S   + ++ F+LV+ +G+ 
Sbjct: 343 KAGENPDHGYTSFDSFAWAFLALFRLMTQDCWERLYQQTLRSAGKIYMIFFMLVIFLGSF 402

Query: 188 VVLNLFLALLLSSFSADN-LTAPDEDREMNNLQLALARIQ--------RGLRFVKRTTWD 238
            ++NL LA++  ++   N  T  + + +    Q A+  ++        RG+  V R++  
Sbjct: 403 YLVNLILAVVAMAYEEQNQATIAETEEKEKRFQEAMEMLKKEHEALTIRGVDTVSRSS-- 460

Query: 239 FCCGLLRQRPQKPAALAAQGQLPSCIATPYSP-------PPPETEKVPPTRKETRFEEGE 291
                L   P  P     +        +  +        P  ++E  P          G 
Sbjct: 461 -----LEMSPLAPVNSHERRSKRRKRMSSGTEECGEDRLPKSDSEDGPRAMNHLSLTRGL 515

Query: 292 QPGQGTPGDPEPVCVPIAVAESDTDDQEEDEENSLGTEEESSKQQ------------ESQ 339
                 P             +  ++    D+ENS   E ES                + Q
Sbjct: 516 SRTSMKPRSSRGSIFTFRRRDLGSEADFADDENSTAGESESHHTSLLVPWPLRRTSAQGQ 575

Query: 340 PVSGGPEAPPDSRTWSQVSATASSEAEASASQADWRQQWKAEPQAPGCG-------ETPE 392
           P S G  AP  +    + S    +   +     D       E  +PG         E P 
Sbjct: 576 P-SPGTSAPGHALHGKKNSTVDCNGVVSLLGAGD------PEATSPGSHLLRPVMLEHPP 628

Query: 393 DSCS----EGSTADMTNTAELLEQIPDLG--QDVKDPEDCFT------EGCVRRCPCCAV 440
           D+ +     G    +T+ A  ++   + G  Q         T      E    +CP C  
Sbjct: 629 DTTTPSEEPGGPQMLTSQAPCVDGFEEPGARQRALSAVSVLTSALEELEESRHKCPPCWN 688

Query: 441 DTTQAP-----GKVWWRLRKTCYHIVEHSWFETFIIFMILLSSGALAFEDIYLEERKTIK 495
              Q         +W  +++    +V   + +  I   I+L++  +A E   +      +
Sbjct: 689 RLAQRYLIWECCPLWMSIKQGVKLVVMDPFTDLTITMCIVLNTLFMALEHYNMTSE--FE 746

Query: 496 VLLEYADKMFTYVFVLEMLLKWVAYGFKKYFTNAWCWLDFLIVDVSLVSLVANTLGFAEM 555
            +L+  + +FT +F  EM  K +A     YF   W   D +IV +SL+      LG + M
Sbjct: 747 EMLQVGNLVFTGIFTAEMTFKIIALDPYYYFQQGWNIFDSIIVILSLME-----LGLSRM 801

Query: 556 GPIKSLRTLRALRPLRALSRFEGMRVVVNALVGAIPSIMNVLLVCLIFWLIFSIMGVNLF 615
             +  LR+ R LR  +    +  +  ++  +  ++ ++ N+ LV  I   IF+++G+ LF
Sbjct: 802 SNLSVLRSFRLLRVFKLAKSWPTLNTLIKIIGNSVGALGNLTLVLAIIVFIFAVVGMQLF 861

Query: 616 AGKFGRCINQTEGDLP 631
              +    +   G LP
Sbjct: 862 GKNYSELRDSDSGLLP 877


 Score = 81.6 bits (200), Expect = 1e-12,   Method: Compositional matrix adjust.
 Identities = 59/219 (26%), Positives = 113/219 (51%), Gaps = 34/219 (15%)

Query: 12   NLVFTGIFTAEMTFKIIALDPYYYFQQGWNIFDSIIVILSLMELGLSRM--------SNL 63
            NL+F  IFT E   K+ AL  +YYF   WNIFD ++VILS++   LS +        +  
Sbjct: 1564 NLLFVAIFTGECIVKLAALR-HYYFTNSWNIFDFVVVILSIVGTVLSDIIQKYFFSPTLF 1622

Query: 64   SVLRSFRLLRVFKLAKSWPTLNTLIKIIGNSVGALGNLTLVLAIIVFIFAVVGMQLFGKN 123
             V+R  R+ R+ +L +    + TL+  +  S+ AL N+ L+L +++FI+++ GM     N
Sbjct: 1623 RVIRLARIGRILRLIRGAKGIRTLLFALMMSLPALFNIGLLLFLVMFIYSIFGM----AN 1678

Query: 124  YSELRDSDSGLLPRWHMMDFFHAFLIIFRILCGEWIETMWDCMEVSGQSLC--------- 174
            ++ ++  ++G+   ++   F ++ L +F+I      + +   +  +G   C         
Sbjct: 1679 FAYVK-WEAGIDDMFNFQTFANSMLCLFQITTSAGWDGLLSPILNTGPPYCDPTLPNSNG 1737

Query: 175  -----------LLVFLLVMVIGNLVVLNLFLALLLSSFS 202
                       +L F   ++I  L+V+N+++A++L +FS
Sbjct: 1738 SRGDCGSPAVGILFFTTYIIISFLIVVNMYIAIILENFS 1776


 Score = 79.7 bits (195), Expect = 4e-12,   Method: Compositional matrix adjust.
 Identities = 50/194 (25%), Positives = 96/194 (49%), Gaps = 27/194 (13%)

Query: 453 LRKTCYHIVEHSWFETFIIFMILLSSGALAFEDIYLEERKTIKVLLEYADKMFTYVFVLE 512
           +R+    I+ HS F   I+  IL +   +A  D             +Y +  FT ++  E
Sbjct: 120 IRRAAVKILVHSLFNMLIMCTILTNCVFMAQHDP--------PPWTKYVEYTFTAIYTFE 171

Query: 513 MLLKWVAYGF----KKYFTNAWCWLDFLIVDVSLVSLVANTLGFAEMGPIKSLRTLRALR 568
            L+K +A GF      +  + W WLDF ++      ++A T  F ++G + +LRT R LR
Sbjct: 172 SLVKILARGFCLHAFTFLRDPWNWLDFSVI------IMAYTTEFVDLGNVSALRTFRVLR 225

Query: 569 PLRALSRFEGMRVVVNALVGAIPSIMNVLLVCLIFWLIFSIMGVNLFAGKF-GRCINQTE 627
            L+ +S   G++ +V AL+ ++  + +V+++ +    +F+++G+ LF G    +C+    
Sbjct: 226 ALKTISVISGLKTIVGALIQSVKKLADVMVLTVFCLSVFALIGLQLFMGNLRHKCVR--- 282

Query: 628 GDLPLNYTIVNNKS 641
                N+T +N  +
Sbjct: 283 -----NFTALNGTN 291


 Score = 60.5 bits (145), Expect = 3e-06,   Method: Compositional matrix adjust.
 Identities = 45/163 (27%), Positives = 85/163 (52%), Gaps = 8/163 (4%)

Query: 458  YHIVEHSWFETFIIFMILLSSGALAFEDIYLEERKTIKV-LLEYADKMFTYVFVLEMLLK 516
            + IV    F+  I+F+I L+   +  E    +++   K+ +L   + +F  +F  E ++K
Sbjct: 1522 FDIVTKQAFDVTIMFLICLNMVTMMVET---DDQSPEKINILAKINLLFVAIFTGECIVK 1578

Query: 517  WVAYGFKKYFTNAWCWLDFLIVDVSLVSLVANTL---GFAEMGPIKSLRTLRALRPLRAL 573
              A     YFTN+W   DF++V +S+V  V + +    F      + +R  R  R LR +
Sbjct: 1579 LAALR-HYYFTNSWNIFDFVVVILSIVGTVLSDIIQKYFFSPTLFRVIRLARIGRILRLI 1637

Query: 574  SRFEGMRVVVNALVGAIPSIMNVLLVCLIFWLIFSIMGVNLFA 616
               +G+R ++ AL+ ++P++ N+ L+  +   I+SI G+  FA
Sbjct: 1638 RGAKGIRTLLFALMMSLPALFNIGLLLFLVMFIYSIFGMANFA 1680


>gi150417967
          Length = 2016

 Score = 1362 bits (3526), Expect = 0.0,   Method: Compositional matrix adjust.
 Identities = 700/700 (100%), Positives = 700/700 (100%)

Query: 1    TSEFEEMLQVGNLVFTGIFTAEMTFKIIALDPYYYFQQGWNIFDSIIVILSLMELGLSRM 60
            TSEFEEMLQVGNLVFTGIFTAEMTFKIIALDPYYYFQQGWNIFDSIIVILSLMELGLSRM
Sbjct: 742  TSEFEEMLQVGNLVFTGIFTAEMTFKIIALDPYYYFQQGWNIFDSIIVILSLMELGLSRM 801

Query: 61   SNLSVLRSFRLLRVFKLAKSWPTLNTLIKIIGNSVGALGNLTLVLAIIVFIFAVVGMQLF 120
            SNLSVLRSFRLLRVFKLAKSWPTLNTLIKIIGNSVGALGNLTLVLAIIVFIFAVVGMQLF
Sbjct: 802  SNLSVLRSFRLLRVFKLAKSWPTLNTLIKIIGNSVGALGNLTLVLAIIVFIFAVVGMQLF 861

Query: 121  GKNYSELRDSDSGLLPRWHMMDFFHAFLIIFRILCGEWIETMWDCMEVSGQSLCLLVFLL 180
            GKNYSELRDSDSGLLPRWHMMDFFHAFLIIFRILCGEWIETMWDCMEVSGQSLCLLVFLL
Sbjct: 862  GKNYSELRDSDSGLLPRWHMMDFFHAFLIIFRILCGEWIETMWDCMEVSGQSLCLLVFLL 921

Query: 181  VMVIGNLVVLNLFLALLLSSFSADNLTAPDEDREMNNLQLALARIQRGLRFVKRTTWDFC 240
            VMVIGNLVVLNLFLALLLSSFSADNLTAPDEDREMNNLQLALARIQRGLRFVKRTTWDFC
Sbjct: 922  VMVIGNLVVLNLFLALLLSSFSADNLTAPDEDREMNNLQLALARIQRGLRFVKRTTWDFC 981

Query: 241  CGLLRQRPQKPAALAAQGQLPSCIATPYSPPPPETEKVPPTRKETRFEEGEQPGQGTPGD 300
            CGLLRQRPQKPAALAAQGQLPSCIATPYSPPPPETEKVPPTRKETRFEEGEQPGQGTPGD
Sbjct: 982  CGLLRQRPQKPAALAAQGQLPSCIATPYSPPPPETEKVPPTRKETRFEEGEQPGQGTPGD 1041

Query: 301  PEPVCVPIAVAESDTDDQEEDEENSLGTEEESSKQQESQPVSGGPEAPPDSRTWSQVSAT 360
            PEPVCVPIAVAESDTDDQEEDEENSLGTEEESSKQQESQPVSGGPEAPPDSRTWSQVSAT
Sbjct: 1042 PEPVCVPIAVAESDTDDQEEDEENSLGTEEESSKQQESQPVSGGPEAPPDSRTWSQVSAT 1101

Query: 361  ASSEAEASASQADWRQQWKAEPQAPGCGETPEDSCSEGSTADMTNTAELLEQIPDLGQDV 420
            ASSEAEASASQADWRQQWKAEPQAPGCGETPEDSCSEGSTADMTNTAELLEQIPDLGQDV
Sbjct: 1102 ASSEAEASASQADWRQQWKAEPQAPGCGETPEDSCSEGSTADMTNTAELLEQIPDLGQDV 1161

Query: 421  KDPEDCFTEGCVRRCPCCAVDTTQAPGKVWWRLRKTCYHIVEHSWFETFIIFMILLSSGA 480
            KDPEDCFTEGCVRRCPCCAVDTTQAPGKVWWRLRKTCYHIVEHSWFETFIIFMILLSSGA
Sbjct: 1162 KDPEDCFTEGCVRRCPCCAVDTTQAPGKVWWRLRKTCYHIVEHSWFETFIIFMILLSSGA 1221

Query: 481  LAFEDIYLEERKTIKVLLEYADKMFTYVFVLEMLLKWVAYGFKKYFTNAWCWLDFLIVDV 540
            LAFEDIYLEERKTIKVLLEYADKMFTYVFVLEMLLKWVAYGFKKYFTNAWCWLDFLIVDV
Sbjct: 1222 LAFEDIYLEERKTIKVLLEYADKMFTYVFVLEMLLKWVAYGFKKYFTNAWCWLDFLIVDV 1281

Query: 541  SLVSLVANTLGFAEMGPIKSLRTLRALRPLRALSRFEGMRVVVNALVGAIPSIMNVLLVC 600
            SLVSLVANTLGFAEMGPIKSLRTLRALRPLRALSRFEGMRVVVNALVGAIPSIMNVLLVC
Sbjct: 1282 SLVSLVANTLGFAEMGPIKSLRTLRALRPLRALSRFEGMRVVVNALVGAIPSIMNVLLVC 1341

Query: 601  LIFWLIFSIMGVNLFAGKFGRCINQTEGDLPLNYTIVNNKSQCESLNLTGELYWTKVKVN 660
            LIFWLIFSIMGVNLFAGKFGRCINQTEGDLPLNYTIVNNKSQCESLNLTGELYWTKVKVN
Sbjct: 1342 LIFWLIFSIMGVNLFAGKFGRCINQTEGDLPLNYTIVNNKSQCESLNLTGELYWTKVKVN 1401

Query: 661  FDNVGAGYLALLQVATFKGWMDIMYAAVDSRGYEEQPQWE 700
            FDNVGAGYLALLQVATFKGWMDIMYAAVDSRGYEEQPQWE
Sbjct: 1402 FDNVGAGYLALLQVATFKGWMDIMYAAVDSRGYEEQPQWE 1441


 Score =  104 bits (259), Expect = 2e-19,   Method: Compositional matrix adjust.
 Identities = 148/736 (20%), Positives = 273/736 (37%), Gaps = 141/736 (19%)

Query: 15  FTGIFTAEMTFKIIA----LDPYYYFQQGWNIFDSIIVILSLMELGLSRMSNLSVLRSFR 70
           FT I+T E   KI+A    L  + + +  WN  D  ++I++ +   + ++ NLS LR+FR
Sbjct: 164 FTAIYTFESLVKILARGFCLHAFTFLRDPWNWLDFSVIIMAYVSENI-KLGNLSALRTFR 222

Query: 71  LLRVFKLAKSWPTLNTLIKIIGNSVGALGNLTLVLAIIVFIFAVVGMQLFG--------K 122
           +LR  K     P L T++  +  SV  L ++ ++    + +FA++G+QLF         +
Sbjct: 223 VLRALKTISVIPGLKTIVGALIQSVKKLADVMVLTVFCLSVFALIGLQLFMGNLRHKCVR 282

Query: 123 NYSEL----------------------------------------RDSDSGLLPRW---- 138
           N++ L                                          SD+G  P      
Sbjct: 283 NFTALNGTNGSVEADGLVWESLDLYLSDPENYLLKNGTSDVLLCGNSSDAGTCPEGYRCL 342

Query: 139 -------HMMDFFHAF----LIIFRILCGEWIETMWDCMEVSGQSLCLLVFLLVMVIGNL 187
                  H    F +F    L +FR++  +  E ++     S   + ++ F+LV+ +G+ 
Sbjct: 343 KAGENPDHGYTSFDSFAWAFLALFRLMTQDCWERLYQQTLRSAGKIYMIFFMLVIFLGSF 402

Query: 188 VVLNLFLALLLSSFSADN-LTAPDEDREMNNLQLALARIQ--------RGLRFVKRTTWD 238
            ++NL LA++  ++   N  T  + + +    Q A+  ++        RG+  V R++  
Sbjct: 403 YLVNLILAVVAMAYEEQNQATIAETEEKEKRFQEAMEMLKKEHEALTIRGVDTVSRSS-- 460

Query: 239 FCCGLLRQRPQKPAALAAQGQLPSCIATPYSP-------PPPETEKVPPTRKETRFEEGE 291
                L   P  P     +        +  +        P  ++E  P          G 
Sbjct: 461 -----LEMSPLAPVNSHERRSKRRKRMSSGTEECGEDRLPKSDSEDGPRAMNHLSLTRGL 515

Query: 292 QPGQGTPGDPEPVCVPIAVAESDTDDQEEDEENSLGTEEESSKQQ------------ESQ 339
                 P             +  ++    D+ENS   E ES                + Q
Sbjct: 516 SRTSMKPRSSRGSIFTFRRRDLGSEADFADDENSTAGESESHHTSLLVPWPLRRTSAQGQ 575

Query: 340 PVSGGPEAPPDSRTWSQVSATASSEAEASASQADWRQQWKAEPQAPGCG-------ETPE 392
           P S G  AP  +    + S    +   +     D       E  +PG         E P 
Sbjct: 576 P-SPGTSAPGHALHGKKNSTVDCNGVVSLLGAGD------PEATSPGSHLLRPVMLEHPP 628

Query: 393 DSCS----EGSTADMTNTAELLEQIPDLG--QDVKDPEDCFT------EGCVRRCPCCAV 440
           D+ +     G    +T+ A  ++   + G  Q         T      E    +CP C  
Sbjct: 629 DTTTPSEEPGGPQMLTSQAPCVDGFEEPGARQRALSAVSVLTSALEELEESRHKCPPCWN 688

Query: 441 DTTQAP-----GKVWWRLRKTCYHIVEHSWFETFIIFMILLSSGALAFEDIYLEERKTIK 495
              Q         +W  +++    +V   + +  I   I+L++  +A E   +      +
Sbjct: 689 RLAQRYLIWECCPLWMSIKQGVKLVVMDPFTDLTITMCIVLNTLFMALEHYNMTSE--FE 746

Query: 496 VLLEYADKMFTYVFVLEMLLKWVAYGFKKYFTNAWCWLDFLIVDVSLVSLVANTLGFAEM 555
            +L+  + +FT +F  EM  K +A     YF   W   D +IV +SL+      LG + M
Sbjct: 747 EMLQVGNLVFTGIFTAEMTFKIIALDPYYYFQQGWNIFDSIIVILSLME-----LGLSRM 801

Query: 556 GPIKSLRTLRALRPLRALSRFEGMRVVVNALVGAIPSIMNVLLVCLIFWLIFSIMGVNLF 615
             +  LR+ R LR  +    +  +  ++  +  ++ ++ N+ LV  I   IF+++G+ LF
Sbjct: 802 SNLSVLRSFRLLRVFKLAKSWPTLNTLIKIIGNSVGALGNLTLVLAIIVFIFAVVGMQLF 861

Query: 616 AGKFGRCINQTEGDLP 631
              +    +   G LP
Sbjct: 862 GKNYSELRDSDSGLLP 877


 Score = 81.6 bits (200), Expect = 1e-12,   Method: Compositional matrix adjust.
 Identities = 59/219 (26%), Positives = 113/219 (51%), Gaps = 34/219 (15%)

Query: 12   NLVFTGIFTAEMTFKIIALDPYYYFQQGWNIFDSIIVILSLMELGLSRM--------SNL 63
            NL+F  IFT E   K+ AL  +YYF   WNIFD ++VILS++   LS +        +  
Sbjct: 1564 NLLFVAIFTGECIVKLAALR-HYYFTNSWNIFDFVVVILSIVGTVLSDIIQKYFFSPTLF 1622

Query: 64   SVLRSFRLLRVFKLAKSWPTLNTLIKIIGNSVGALGNLTLVLAIIVFIFAVVGMQLFGKN 123
             V+R  R+ R+ +L +    + TL+  +  S+ AL N+ L+L +++FI+++ GM     N
Sbjct: 1623 RVIRLARIGRILRLIRGAKGIRTLLFALMMSLPALFNIGLLLFLVMFIYSIFGM----AN 1678

Query: 124  YSELRDSDSGLLPRWHMMDFFHAFLIIFRILCGEWIETMWDCMEVSGQSLC--------- 174
            ++ ++  ++G+   ++   F ++ L +F+I      + +   +  +G   C         
Sbjct: 1679 FAYVK-WEAGIDDMFNFQTFANSMLCLFQITTSAGWDGLLSPILNTGPPYCDPTLPNSNG 1737

Query: 175  -----------LLVFLLVMVIGNLVVLNLFLALLLSSFS 202
                       +L F   ++I  L+V+N+++A++L +FS
Sbjct: 1738 SRGDCGSPAVGILFFTTYIIISFLIVVNMYIAIILENFS 1776


 Score = 73.6 bits (179), Expect = 3e-10,   Method: Compositional matrix adjust.
 Identities = 49/194 (25%), Positives = 95/194 (48%), Gaps = 27/194 (13%)

Query: 453 LRKTCYHIVEHSWFETFIIFMILLSSGALAFEDIYLEERKTIKVLLEYADKMFTYVFVLE 512
           +R+    I+ HS F   I+  IL +   +A  D             +Y +  FT ++  E
Sbjct: 120 IRRAAVKILVHSLFNMLIMCTILTNCVFMAQHDP--------PPWTKYVEYTFTAIYTFE 171

Query: 513 MLLKWVAYGF----KKYFTNAWCWLDFLIVDVSLVSLVANTLGFAEMGPIKSLRTLRALR 568
            L+K +A GF      +  + W WLDF ++ ++ VS         ++G + +LRT R LR
Sbjct: 172 SLVKILARGFCLHAFTFLRDPWNWLDFSVIIMAYVS------ENIKLGNLSALRTFRVLR 225

Query: 569 PLRALSRFEGMRVVVNALVGAIPSIMNVLLVCLIFWLIFSIMGVNLFAGKF-GRCINQTE 627
            L+ +S   G++ +V AL+ ++  + +V+++ +    +F+++G+ LF G    +C+    
Sbjct: 226 ALKTISVIPGLKTIVGALIQSVKKLADVMVLTVFCLSVFALIGLQLFMGNLRHKCVR--- 282

Query: 628 GDLPLNYTIVNNKS 641
                N+T +N  +
Sbjct: 283 -----NFTALNGTN 291


 Score = 60.5 bits (145), Expect = 3e-06,   Method: Compositional matrix adjust.
 Identities = 45/163 (27%), Positives = 85/163 (52%), Gaps = 8/163 (4%)

Query: 458  YHIVEHSWFETFIIFMILLSSGALAFEDIYLEERKTIKV-LLEYADKMFTYVFVLEMLLK 516
            + IV    F+  I+F+I L+   +  E    +++   K+ +L   + +F  +F  E ++K
Sbjct: 1522 FDIVTKQAFDVTIMFLICLNMVTMMVET---DDQSPEKINILAKINLLFVAIFTGECIVK 1578

Query: 517  WVAYGFKKYFTNAWCWLDFLIVDVSLVSLVANTL---GFAEMGPIKSLRTLRALRPLRAL 573
              A     YFTN+W   DF++V +S+V  V + +    F      + +R  R  R LR +
Sbjct: 1579 LAALR-HYYFTNSWNIFDFVVVILSIVGTVLSDIIQKYFFSPTLFRVIRLARIGRILRLI 1637

Query: 574  SRFEGMRVVVNALVGAIPSIMNVLLVCLIFWLIFSIMGVNLFA 616
               +G+R ++ AL+ ++P++ N+ L+  +   I+SI G+  FA
Sbjct: 1638 RGAKGIRTLLFALMMSLPALFNIGLLLFLVMFIYSIFGMANFA 1680


>gi15072487
          Length = 2015

 Score = 1358 bits (3514), Expect = 0.0,   Method: Compositional matrix adjust.
 Identities = 699/700 (99%), Positives = 699/700 (99%), Gaps = 1/700 (0%)

Query: 1    TSEFEEMLQVGNLVFTGIFTAEMTFKIIALDPYYYFQQGWNIFDSIIVILSLMELGLSRM 60
            TSEFEEMLQVGNLVFTGIFTAEMTFKIIALDPYYYFQQGWNIFDSIIVILSLMELGLSRM
Sbjct: 742  TSEFEEMLQVGNLVFTGIFTAEMTFKIIALDPYYYFQQGWNIFDSIIVILSLMELGLSRM 801

Query: 61   SNLSVLRSFRLLRVFKLAKSWPTLNTLIKIIGNSVGALGNLTLVLAIIVFIFAVVGMQLF 120
            SNLSVLRSFRLLRVFKLAKSWPTLNTLIKIIGNSVGALGNLTLVLAIIVFIFAVVGMQLF
Sbjct: 802  SNLSVLRSFRLLRVFKLAKSWPTLNTLIKIIGNSVGALGNLTLVLAIIVFIFAVVGMQLF 861

Query: 121  GKNYSELRDSDSGLLPRWHMMDFFHAFLIIFRILCGEWIETMWDCMEVSGQSLCLLVFLL 180
            GKNYSELRDSDSGLLPRWHMMDFFHAFLIIFRILCGEWIETMWDCMEVSGQSLCLLVFLL
Sbjct: 862  GKNYSELRDSDSGLLPRWHMMDFFHAFLIIFRILCGEWIETMWDCMEVSGQSLCLLVFLL 921

Query: 181  VMVIGNLVVLNLFLALLLSSFSADNLTAPDEDREMNNLQLALARIQRGLRFVKRTTWDFC 240
            VMVIGNLVVLNLFLALLLSSFSADNLTAPDEDREMNNLQLALARIQRGLRFVKRTTWDFC
Sbjct: 922  VMVIGNLVVLNLFLALLLSSFSADNLTAPDEDREMNNLQLALARIQRGLRFVKRTTWDFC 981

Query: 241  CGLLRQRPQKPAALAAQGQLPSCIATPYSPPPPETEKVPPTRKETRFEEGEQPGQGTPGD 300
            CGLLRQRPQKPAALAAQGQLPSCIATPYSPPPPETEKVPPTRKETRFEEGEQPGQGTPGD
Sbjct: 982  CGLLRQRPQKPAALAAQGQLPSCIATPYSPPPPETEKVPPTRKETRFEEGEQPGQGTPGD 1041

Query: 301  PEPVCVPIAVAESDTDDQEEDEENSLGTEEESSKQQESQPVSGGPEAPPDSRTWSQVSAT 360
            PEPVCVPIAVAESDTDDQEEDEENSLGTEEESSKQ ESQPVSGGPEAPPDSRTWSQVSAT
Sbjct: 1042 PEPVCVPIAVAESDTDDQEEDEENSLGTEEESSKQ-ESQPVSGGPEAPPDSRTWSQVSAT 1100

Query: 361  ASSEAEASASQADWRQQWKAEPQAPGCGETPEDSCSEGSTADMTNTAELLEQIPDLGQDV 420
            ASSEAEASASQADWRQQWKAEPQAPGCGETPEDSCSEGSTADMTNTAELLEQIPDLGQDV
Sbjct: 1101 ASSEAEASASQADWRQQWKAEPQAPGCGETPEDSCSEGSTADMTNTAELLEQIPDLGQDV 1160

Query: 421  KDPEDCFTEGCVRRCPCCAVDTTQAPGKVWWRLRKTCYHIVEHSWFETFIIFMILLSSGA 480
            KDPEDCFTEGCVRRCPCCAVDTTQAPGKVWWRLRKTCYHIVEHSWFETFIIFMILLSSGA
Sbjct: 1161 KDPEDCFTEGCVRRCPCCAVDTTQAPGKVWWRLRKTCYHIVEHSWFETFIIFMILLSSGA 1220

Query: 481  LAFEDIYLEERKTIKVLLEYADKMFTYVFVLEMLLKWVAYGFKKYFTNAWCWLDFLIVDV 540
            LAFEDIYLEERKTIKVLLEYADKMFTYVFVLEMLLKWVAYGFKKYFTNAWCWLDFLIVDV
Sbjct: 1221 LAFEDIYLEERKTIKVLLEYADKMFTYVFVLEMLLKWVAYGFKKYFTNAWCWLDFLIVDV 1280

Query: 541  SLVSLVANTLGFAEMGPIKSLRTLRALRPLRALSRFEGMRVVVNALVGAIPSIMNVLLVC 600
            SLVSLVANTLGFAEMGPIKSLRTLRALRPLRALSRFEGMRVVVNALVGAIPSIMNVLLVC
Sbjct: 1281 SLVSLVANTLGFAEMGPIKSLRTLRALRPLRALSRFEGMRVVVNALVGAIPSIMNVLLVC 1340

Query: 601  LIFWLIFSIMGVNLFAGKFGRCINQTEGDLPLNYTIVNNKSQCESLNLTGELYWTKVKVN 660
            LIFWLIFSIMGVNLFAGKFGRCINQTEGDLPLNYTIVNNKSQCESLNLTGELYWTKVKVN
Sbjct: 1341 LIFWLIFSIMGVNLFAGKFGRCINQTEGDLPLNYTIVNNKSQCESLNLTGELYWTKVKVN 1400

Query: 661  FDNVGAGYLALLQVATFKGWMDIMYAAVDSRGYEEQPQWE 700
            FDNVGAGYLALLQVATFKGWMDIMYAAVDSRGYEEQPQWE
Sbjct: 1401 FDNVGAGYLALLQVATFKGWMDIMYAAVDSRGYEEQPQWE 1440


 Score = 97.4 bits (241), Expect = 2e-17,   Method: Compositional matrix adjust.
 Identities = 146/736 (19%), Positives = 269/736 (36%), Gaps = 141/736 (19%)

Query: 15  FTGIFTAEMTFKIIA----LDPYYYFQQGWNIFDSIIVILSLMELGLSRMSNLSVLRSFR 70
           FT I+T E   KI+A    L  + + +  WN  D  ++I++        + N+S LR+FR
Sbjct: 164 FTAIYTFESLVKILARGFCLHAFTFLRDPWNWLDFSVIIMAYTT-EFVDLGNVSALRTFR 222

Query: 71  LLRVFKLAKSWPTLNTLIKIIGNSVGALGNLTLVLAIIVFIFAVVGMQLFG--------K 122
           +LR  K       L T++  +  SV  L ++ ++    + +FA++G+QLF         +
Sbjct: 223 VLRALKTISVISGLKTIVGALIQSVKKLADVMVLTVFCLSVFALIGLQLFMGNLRHKCVR 282

Query: 123 NYSEL----------------------------------------RDSDSGLLPRW---- 138
           N++ L                                          SD+G  P      
Sbjct: 283 NFTALNGTNGSVEADGLVWESLDLYLSDPENYLLKNGTSDVLLCGNSSDAGTCPEGYRCL 342

Query: 139 -------HMMDFFHAF----LIIFRILCGEWIETMWDCMEVSGQSLCLLVFLLVMVIGNL 187
                  H    F +F    L +FR++  +  E ++     S   + ++ F+LV+ +G+ 
Sbjct: 343 KAGENPDHGYTSFDSFAWAFLALFRLMTQDCWERLYQQTLRSAGKIYMIFFMLVIFLGSF 402

Query: 188 VVLNLFLALLLSSFSADN-LTAPDEDREMNNLQLALARIQ--------RGLRFVKRTTWD 238
            ++NL LA++  ++   N  T  + + +    Q A+  ++        RG+  V R++  
Sbjct: 403 YLVNLILAVVAMAYEEQNQATIAETEEKEKRFQEAMEMLKKEHEALTIRGVDTVSRSS-- 460

Query: 239 FCCGLLRQRPQKPAALAAQGQLPSCIATPYSP-------PPPETEKVPPTRKETRFEEGE 291
                L   P  P     +        +  +        P  ++E  P          G 
Sbjct: 461 -----LEMSPLAPVNSHERRSKRRKRMSSGTEECGEDRLPKSDSEDGPRAMNHLSLTRGL 515

Query: 292 QPGQGTPGDPEPVCVPIAVAESDTDDQEEDEENSLGTEEESSKQQ------------ESQ 339
                 P             +  ++    D+ENS   E ES                + Q
Sbjct: 516 SRTSMKPRSSRGSIFTFRRRDLGSEADFADDENSTARESESHHTSLLVPWPLRRTSAQGQ 575

Query: 340 PVSGGPEAPPDSRTWSQVSATASSEAEASASQADWRQQWKAEPQAPGCG-------ETPE 392
           P S G  AP  +    + S    +   +     D       E  +PG         E P 
Sbjct: 576 P-SPGTSAPGHALHGKKNSTVDCNGVVSLLGAGD------PEATSPGSHLLRPVMLEHPP 628

Query: 393 DSCS----EGSTADMTNTAELLEQIPDLG--QDVKDPEDCFT------EGCVRRCPCCAV 440
           D+ +     G    +T+ A  ++   + G  Q         T      E    +CP C  
Sbjct: 629 DTTTPSEEPGGPQMLTSQAPCVDGFEEPGARQRALSAVSVLTSALEELEESRHKCPPCWN 688

Query: 441 DTTQAP-----GKVWWRLRKTCYHIVEHSWFETFIIFMILLSSGALAFEDIYLEERKTIK 495
              Q         +W  +++    +V   + +  I   I+L++  +A E   +      +
Sbjct: 689 RLAQRYLIWECCPLWMSIKQGVKLVVMDPFTDLTITMCIVLNTLFMALEHYNMTSE--FE 746

Query: 496 VLLEYADKMFTYVFVLEMLLKWVAYGFKKYFTNAWCWLDFLIVDVSLVSLVANTLGFAEM 555
            +L+  + +FT +F  EM  K +A     YF   W   D +IV +SL+      LG + M
Sbjct: 747 EMLQVGNLVFTGIFTAEMTFKIIALDPYYYFQQGWNIFDSIIVILSLME-----LGLSRM 801

Query: 556 GPIKSLRTLRALRPLRALSRFEGMRVVVNALVGAIPSIMNVLLVCLIFWLIFSIMGVNLF 615
             +  LR+ R LR  +    +  +  ++  +  ++ ++ N+ LV  I   IF+++G+ LF
Sbjct: 802 SNLSVLRSFRLLRVFKLAKSWPTLNTLIKIIGNSVGALGNLTLVLAIIVFIFAVVGMQLF 861

Query: 616 AGKFGRCINQTEGDLP 631
              +    +   G LP
Sbjct: 862 GKNYSELRDSDSGLLP 877


 Score = 81.6 bits (200), Expect = 1e-12,   Method: Compositional matrix adjust.
 Identities = 59/219 (26%), Positives = 113/219 (51%), Gaps = 34/219 (15%)

Query: 12   NLVFTGIFTAEMTFKIIALDPYYYFQQGWNIFDSIIVILSLMELGLSRM--------SNL 63
            NL+F  IFT E   K+ AL  +YYF   WNIFD ++VILS++   LS +        +  
Sbjct: 1563 NLLFVAIFTGECIVKLAALR-HYYFTNSWNIFDFVVVILSIVGTVLSDIIQKYFFSPTLF 1621

Query: 64   SVLRSFRLLRVFKLAKSWPTLNTLIKIIGNSVGALGNLTLVLAIIVFIFAVVGMQLFGKN 123
             V+R  R+ R+ +L +    + TL+  +  S+ AL N+ L+L +++FI+++ GM     N
Sbjct: 1622 RVIRLARIGRILRLIRGAKGIRTLLFALMMSLPALFNIGLLLFLVMFIYSIFGM----AN 1677

Query: 124  YSELRDSDSGLLPRWHMMDFFHAFLIIFRILCGEWIETMWDCMEVSGQSLC--------- 174
            ++ ++  ++G+   ++   F ++ L +F+I      + +   +  +G   C         
Sbjct: 1678 FAYVK-WEAGIDDMFNFQTFANSMLCLFQITTSAGWDGLLSPILNTGPPYCDPTLPNSNG 1736

Query: 175  -----------LLVFLLVMVIGNLVVLNLFLALLLSSFS 202
                       +L F   ++I  L+V+N+++A++L +FS
Sbjct: 1737 SRGDCGSPAVGILFFTTYIIISFLIVVNMYIAIILENFS 1775


 Score = 79.7 bits (195), Expect = 4e-12,   Method: Compositional matrix adjust.
 Identities = 50/194 (25%), Positives = 96/194 (49%), Gaps = 27/194 (13%)

Query: 453 LRKTCYHIVEHSWFETFIIFMILLSSGALAFEDIYLEERKTIKVLLEYADKMFTYVFVLE 512
           +R+    I+ HS F   I+  IL +   +A  D             +Y +  FT ++  E
Sbjct: 120 IRRAAVKILVHSLFNMLIMCTILTNCVFMAQHDP--------PPWTKYVEYTFTAIYTFE 171

Query: 513 MLLKWVAYGF----KKYFTNAWCWLDFLIVDVSLVSLVANTLGFAEMGPIKSLRTLRALR 568
            L+K +A GF      +  + W WLDF ++      ++A T  F ++G + +LRT R LR
Sbjct: 172 SLVKILARGFCLHAFTFLRDPWNWLDFSVI------IMAYTTEFVDLGNVSALRTFRVLR 225

Query: 569 PLRALSRFEGMRVVVNALVGAIPSIMNVLLVCLIFWLIFSIMGVNLFAGKF-GRCINQTE 627
            L+ +S   G++ +V AL+ ++  + +V+++ +    +F+++G+ LF G    +C+    
Sbjct: 226 ALKTISVISGLKTIVGALIQSVKKLADVMVLTVFCLSVFALIGLQLFMGNLRHKCVR--- 282

Query: 628 GDLPLNYTIVNNKS 641
                N+T +N  +
Sbjct: 283 -----NFTALNGTN 291


 Score = 60.5 bits (145), Expect = 3e-06,   Method: Compositional matrix adjust.
 Identities = 45/163 (27%), Positives = 85/163 (52%), Gaps = 8/163 (4%)

Query: 458  YHIVEHSWFETFIIFMILLSSGALAFEDIYLEERKTIKV-LLEYADKMFTYVFVLEMLLK 516
            + IV    F+  I+F+I L+   +  E    +++   K+ +L   + +F  +F  E ++K
Sbjct: 1521 FDIVTKQAFDVTIMFLICLNMVTMMVET---DDQSPEKINILAKINLLFVAIFTGECIVK 1577

Query: 517  WVAYGFKKYFTNAWCWLDFLIVDVSLVSLVANTL---GFAEMGPIKSLRTLRALRPLRAL 573
              A     YFTN+W   DF++V +S+V  V + +    F      + +R  R  R LR +
Sbjct: 1578 LAALR-HYYFTNSWNIFDFVVVILSIVGTVLSDIIQKYFFSPTLFRVIRLARIGRILRLI 1636

Query: 574  SRFEGMRVVVNALVGAIPSIMNVLLVCLIFWLIFSIMGVNLFA 616
               +G+R ++ AL+ ++P++ N+ L+  +   I+SI G+  FA
Sbjct: 1637 RGAKGIRTLLFALMMSLPALFNIGLLLFLVMFIYSIFGMANFA 1679


>gi29569618
          Length = 2015

 Score = 1357 bits (3513), Expect = 0.0,   Method: Compositional matrix adjust.
 Identities = 699/700 (99%), Positives = 699/700 (99%), Gaps = 1/700 (0%)

Query: 1    TSEFEEMLQVGNLVFTGIFTAEMTFKIIALDPYYYFQQGWNIFDSIIVILSLMELGLSRM 60
            TSEFEEMLQVGNLVFTGIFTAEMTFKIIALDPYYYFQQGWNIFDSIIVILSLMELGLSRM
Sbjct: 742  TSEFEEMLQVGNLVFTGIFTAEMTFKIIALDPYYYFQQGWNIFDSIIVILSLMELGLSRM 801

Query: 61   SNLSVLRSFRLLRVFKLAKSWPTLNTLIKIIGNSVGALGNLTLVLAIIVFIFAVVGMQLF 120
            SNLSVLRSFRLLRVFKLAKSWPTLNTLIKIIGNSVGALGNLTLVLAIIVFIFAVVGMQLF
Sbjct: 802  SNLSVLRSFRLLRVFKLAKSWPTLNTLIKIIGNSVGALGNLTLVLAIIVFIFAVVGMQLF 861

Query: 121  GKNYSELRDSDSGLLPRWHMMDFFHAFLIIFRILCGEWIETMWDCMEVSGQSLCLLVFLL 180
            GKNYSELRDSDSGLLPRWHMMDFFHAFLIIFRILCGEWIETMWDCMEVSGQSLCLLVFLL
Sbjct: 862  GKNYSELRDSDSGLLPRWHMMDFFHAFLIIFRILCGEWIETMWDCMEVSGQSLCLLVFLL 921

Query: 181  VMVIGNLVVLNLFLALLLSSFSADNLTAPDEDREMNNLQLALARIQRGLRFVKRTTWDFC 240
            VMVIGNLVVLNLFLALLLSSFSADNLTAPDEDREMNNLQLALARIQRGLRFVKRTTWDFC
Sbjct: 922  VMVIGNLVVLNLFLALLLSSFSADNLTAPDEDREMNNLQLALARIQRGLRFVKRTTWDFC 981

Query: 241  CGLLRQRPQKPAALAAQGQLPSCIATPYSPPPPETEKVPPTRKETRFEEGEQPGQGTPGD 300
            CGLLRQRPQKPAALAAQGQLPSCIATPYSPPPPETEKVPPTRKETRFEEGEQPGQGTPGD
Sbjct: 982  CGLLRQRPQKPAALAAQGQLPSCIATPYSPPPPETEKVPPTRKETRFEEGEQPGQGTPGD 1041

Query: 301  PEPVCVPIAVAESDTDDQEEDEENSLGTEEESSKQQESQPVSGGPEAPPDSRTWSQVSAT 360
            PEPVCVPIAVAESDTDDQEEDEENSLGTEEESSKQ ESQPVSGGPEAPPDSRTWSQVSAT
Sbjct: 1042 PEPVCVPIAVAESDTDDQEEDEENSLGTEEESSKQ-ESQPVSGGPEAPPDSRTWSQVSAT 1100

Query: 361  ASSEAEASASQADWRQQWKAEPQAPGCGETPEDSCSEGSTADMTNTAELLEQIPDLGQDV 420
            ASSEAEASASQADWRQQWKAEPQAPGCGETPEDSCSEGSTADMTNTAELLEQIPDLGQDV
Sbjct: 1101 ASSEAEASASQADWRQQWKAEPQAPGCGETPEDSCSEGSTADMTNTAELLEQIPDLGQDV 1160

Query: 421  KDPEDCFTEGCVRRCPCCAVDTTQAPGKVWWRLRKTCYHIVEHSWFETFIIFMILLSSGA 480
            KDPEDCFTEGCVRRCPCCAVDTTQAPGKVWWRLRKTCYHIVEHSWFETFIIFMILLSSGA
Sbjct: 1161 KDPEDCFTEGCVRRCPCCAVDTTQAPGKVWWRLRKTCYHIVEHSWFETFIIFMILLSSGA 1220

Query: 481  LAFEDIYLEERKTIKVLLEYADKMFTYVFVLEMLLKWVAYGFKKYFTNAWCWLDFLIVDV 540
            LAFEDIYLEERKTIKVLLEYADKMFTYVFVLEMLLKWVAYGFKKYFTNAWCWLDFLIVDV
Sbjct: 1221 LAFEDIYLEERKTIKVLLEYADKMFTYVFVLEMLLKWVAYGFKKYFTNAWCWLDFLIVDV 1280

Query: 541  SLVSLVANTLGFAEMGPIKSLRTLRALRPLRALSRFEGMRVVVNALVGAIPSIMNVLLVC 600
            SLVSLVANTLGFAEMGPIKSLRTLRALRPLRALSRFEGMRVVVNALVGAIPSIMNVLLVC
Sbjct: 1281 SLVSLVANTLGFAEMGPIKSLRTLRALRPLRALSRFEGMRVVVNALVGAIPSIMNVLLVC 1340

Query: 601  LIFWLIFSIMGVNLFAGKFGRCINQTEGDLPLNYTIVNNKSQCESLNLTGELYWTKVKVN 660
            LIFWLIFSIMGVNLFAGKFGRCINQTEGDLPLNYTIVNNKSQCESLNLTGELYWTKVKVN
Sbjct: 1341 LIFWLIFSIMGVNLFAGKFGRCINQTEGDLPLNYTIVNNKSQCESLNLTGELYWTKVKVN 1400

Query: 661  FDNVGAGYLALLQVATFKGWMDIMYAAVDSRGYEEQPQWE 700
            FDNVGAGYLALLQVATFKGWMDIMYAAVDSRGYEEQPQWE
Sbjct: 1401 FDNVGAGYLALLQVATFKGWMDIMYAAVDSRGYEEQPQWE 1440


 Score = 98.2 bits (243), Expect = 1e-17,   Method: Compositional matrix adjust.
 Identities = 146/736 (19%), Positives = 270/736 (36%), Gaps = 141/736 (19%)

Query: 15  FTGIFTAEMTFKIIA----LDPYYYFQQGWNIFDSIIVILSLMELGLSRMSNLSVLRSFR 70
           FT I+T E   KI+A    L  + + +  WN  D  ++I++        + N+S LR+FR
Sbjct: 164 FTAIYTFESLVKILARGFCLHAFTFLRDPWNWLDFSVIIMAYTT-EFVDLGNVSALRTFR 222

Query: 71  LLRVFKLAKSWPTLNTLIKIIGNSVGALGNLTLVLAIIVFIFAVVGMQLFG--------K 122
           +LR  K       L T++  +  SV  L ++ ++    + +FA++G+QLF         +
Sbjct: 223 VLRALKTISVISGLKTIVGALIQSVKKLADVMVLTVFCLSVFALIGLQLFMGNLRHKCVR 282

Query: 123 NYSEL----------------------------------------RDSDSGLLPRW---- 138
           N++ L                                          SD+G  P      
Sbjct: 283 NFTALNGTNGSVEADGLVWESLDLYLSDPENYLLKNGTSDVLLCGNSSDAGTCPEGYRCL 342

Query: 139 -------HMMDFFHAF----LIIFRILCGEWIETMWDCMEVSGQSLCLLVFLLVMVIGNL 187
                  H    F +F    L +FR++  +  E ++     S   + ++ F+LV+ +G+ 
Sbjct: 343 KAGENPDHGYTSFDSFAWAFLALFRLMTQDCWERLYQQTLRSAGKIYMIFFMLVIFLGSF 402

Query: 188 VVLNLFLALLLSSFSADN-LTAPDEDREMNNLQLALARIQ--------RGLRFVKRTTWD 238
            ++NL LA++  ++   N  T  + + +    Q A+  ++        RG+  V R++  
Sbjct: 403 YLVNLILAVVAMAYEEQNQATIAETEEKEKRFQEAMEMLKKEHEALTIRGVDTVSRSS-- 460

Query: 239 FCCGLLRQRPQKPAALAAQGQLPSCIATPYSP-------PPPETEKVPPTRKETRFEEGE 291
                L   P  P     +        +  +        P  ++E  P          G 
Sbjct: 461 -----LEMSPLAPVNSHERRSKRRKRMSSGTEECGEDRLPKSDSEDGPRAMNHLSLTRGL 515

Query: 292 QPGQGTPGDPEPVCVPIAVAESDTDDQEEDEENSLGTEEESSKQQ------------ESQ 339
                 P             +  ++    D+ENS   E ES +              + Q
Sbjct: 516 SRTSMKPRSSRGSIFTFRRRDLGSEADFADDENSTAGESESHRTSLLVPWPLRRTSAQGQ 575

Query: 340 PVSGGPEAPPDSRTWSQVSATASSEAEASASQADWRQQWKAEPQAPGCG-------ETPE 392
           P S G  AP  +    + S    +   +     D       E  +PG         E P 
Sbjct: 576 P-SPGTSAPGHALHGKKNSTVDCNGVVSLLGAGD------PEATSPGSHILRPVMLEHPP 628

Query: 393 DSCS----EGSTADMTNTAELLEQIPDLG--QDVKDPEDCFT------EGCVRRCPCCAV 440
           D+ +     G    +T+ A  ++   + G  Q         T      E    +CP C  
Sbjct: 629 DTTTPSEEPGGPQMLTSQAPCVDGFEEPGARQRALSAVSVLTSALEELEESRHKCPPCWN 688

Query: 441 DTTQAP-----GKVWWRLRKTCYHIVEHSWFETFIIFMILLSSGALAFEDIYLEERKTIK 495
              Q         +W  +++    +V   + +  I   I+L++  +A E   +      +
Sbjct: 689 RLAQRYLIWECCPLWMSIKQGVKLVVMDPFTDLTITMCIVLNTLFMALEHYNMTSE--FE 746

Query: 496 VLLEYADKMFTYVFVLEMLLKWVAYGFKKYFTNAWCWLDFLIVDVSLVSLVANTLGFAEM 555
            +L+  + +FT +F  EM  K +A     YF   W   D +IV +SL+      LG + M
Sbjct: 747 EMLQVGNLVFTGIFTAEMTFKIIALDPYYYFQQGWNIFDSIIVILSLME-----LGLSRM 801

Query: 556 GPIKSLRTLRALRPLRALSRFEGMRVVVNALVGAIPSIMNVLLVCLIFWLIFSIMGVNLF 615
             +  LR+ R LR  +    +  +  ++  +  ++ ++ N+ LV  I   IF+++G+ LF
Sbjct: 802 SNLSVLRSFRLLRVFKLAKSWPTLNTLIKIIGNSVGALGNLTLVLAIIVFIFAVVGMQLF 861

Query: 616 AGKFGRCINQTEGDLP 631
              +    +   G LP
Sbjct: 862 GKNYSELRDSDSGLLP 877


 Score = 81.6 bits (200), Expect = 1e-12,   Method: Compositional matrix adjust.
 Identities = 59/219 (26%), Positives = 113/219 (51%), Gaps = 34/219 (15%)

Query: 12   NLVFTGIFTAEMTFKIIALDPYYYFQQGWNIFDSIIVILSLMELGLSRM--------SNL 63
            NL+F  IFT E   K+ AL  +YYF   WNIFD ++VILS++   LS +        +  
Sbjct: 1563 NLLFVAIFTGECIVKLAALR-HYYFTNSWNIFDFVVVILSIVGTVLSDIIQKYFFSPTLF 1621

Query: 64   SVLRSFRLLRVFKLAKSWPTLNTLIKIIGNSVGALGNLTLVLAIIVFIFAVVGMQLFGKN 123
             V+R  R+ R+ +L +    + TL+  +  S+ AL N+ L+L +++FI+++ GM     N
Sbjct: 1622 RVIRLARIGRILRLIRGAKGIRTLLFALMMSLPALFNIGLLLFLVMFIYSIFGM----AN 1677

Query: 124  YSELRDSDSGLLPRWHMMDFFHAFLIIFRILCGEWIETMWDCMEVSGQSLC--------- 174
            ++ ++  ++G+   ++   F ++ L +F+I      + +   +  +G   C         
Sbjct: 1678 FAYVK-WEAGIDDMFNFQTFANSMLCLFQITTSAGWDGLLSPILNTGPPYCDPTLPNSNG 1736

Query: 175  -----------LLVFLLVMVIGNLVVLNLFLALLLSSFS 202
                       +L F   ++I  L+V+N+++A++L +FS
Sbjct: 1737 SRGDCGSPAVGILFFTTYIIISFLIVVNMYIAIILENFS 1775


 Score = 79.7 bits (195), Expect = 4e-12,   Method: Compositional matrix adjust.
 Identities = 50/194 (25%), Positives = 96/194 (49%), Gaps = 27/194 (13%)

Query: 453 LRKTCYHIVEHSWFETFIIFMILLSSGALAFEDIYLEERKTIKVLLEYADKMFTYVFVLE 512
           +R+    I+ HS F   I+  IL +   +A  D             +Y +  FT ++  E
Sbjct: 120 IRRAAVKILVHSLFNMLIMCTILTNCVFMAQHDP--------PPWTKYVEYTFTAIYTFE 171

Query: 513 MLLKWVAYGF----KKYFTNAWCWLDFLIVDVSLVSLVANTLGFAEMGPIKSLRTLRALR 568
            L+K +A GF      +  + W WLDF ++      ++A T  F ++G + +LRT R LR
Sbjct: 172 SLVKILARGFCLHAFTFLRDPWNWLDFSVI------IMAYTTEFVDLGNVSALRTFRVLR 225

Query: 569 PLRALSRFEGMRVVVNALVGAIPSIMNVLLVCLIFWLIFSIMGVNLFAGKF-GRCINQTE 627
            L+ +S   G++ +V AL+ ++  + +V+++ +    +F+++G+ LF G    +C+    
Sbjct: 226 ALKTISVISGLKTIVGALIQSVKKLADVMVLTVFCLSVFALIGLQLFMGNLRHKCVR--- 282

Query: 628 GDLPLNYTIVNNKS 641
                N+T +N  +
Sbjct: 283 -----NFTALNGTN 291


 Score = 60.5 bits (145), Expect = 2e-06,   Method: Compositional matrix adjust.
 Identities = 45/163 (27%), Positives = 85/163 (52%), Gaps = 8/163 (4%)

Query: 458  YHIVEHSWFETFIIFMILLSSGALAFEDIYLEERKTIKV-LLEYADKMFTYVFVLEMLLK 516
            + IV    F+  I+F+I L+   +  E    +++   K+ +L   + +F  +F  E ++K
Sbjct: 1521 FDIVTKQAFDVTIMFLICLNMVTMMVET---DDQSPEKINILAKINLLFVAIFTGECIVK 1577

Query: 517  WVAYGFKKYFTNAWCWLDFLIVDVSLVSLVANTL---GFAEMGPIKSLRTLRALRPLRAL 573
              A     YFTN+W   DF++V +S+V  V + +    F      + +R  R  R LR +
Sbjct: 1578 LAALR-HYYFTNSWNIFDFVVVILSIVGTVLSDIIQKYFFSPTLFRVIRLARIGRILRLI 1636

Query: 574  SRFEGMRVVVNALVGAIPSIMNVLLVCLIFWLIFSIMGVNLFA 616
               +G+R ++ AL+ ++P++ N+ L+  +   I+SI G+  FA
Sbjct: 1637 RGAKGIRTLLFALMMSLPALFNIGLLLFLVMFIYSIFGMANFA 1679


>gi30089970
          Length = 2015

 Score = 1357 bits (3513), Expect = 0.0,   Method: Compositional matrix adjust.
 Identities = 699/700 (99%), Positives = 699/700 (99%), Gaps = 1/700 (0%)

Query: 1    TSEFEEMLQVGNLVFTGIFTAEMTFKIIALDPYYYFQQGWNIFDSIIVILSLMELGLSRM 60
            TSEFEEMLQVGNLVFTGIFTAEMTFKIIALDPYYYFQQGWNIFDSIIVILSLMELGLSRM
Sbjct: 742  TSEFEEMLQVGNLVFTGIFTAEMTFKIIALDPYYYFQQGWNIFDSIIVILSLMELGLSRM 801

Query: 61   SNLSVLRSFRLLRVFKLAKSWPTLNTLIKIIGNSVGALGNLTLVLAIIVFIFAVVGMQLF 120
            SNLSVLRSFRLLRVFKLAKSWPTLNTLIKIIGNSVGALGNLTLVLAIIVFIFAVVGMQLF
Sbjct: 802  SNLSVLRSFRLLRVFKLAKSWPTLNTLIKIIGNSVGALGNLTLVLAIIVFIFAVVGMQLF 861

Query: 121  GKNYSELRDSDSGLLPRWHMMDFFHAFLIIFRILCGEWIETMWDCMEVSGQSLCLLVFLL 180
            GKNYSELRDSDSGLLPRWHMMDFFHAFLIIFRILCGEWIETMWDCMEVSGQSLCLLVFLL
Sbjct: 862  GKNYSELRDSDSGLLPRWHMMDFFHAFLIIFRILCGEWIETMWDCMEVSGQSLCLLVFLL 921

Query: 181  VMVIGNLVVLNLFLALLLSSFSADNLTAPDEDREMNNLQLALARIQRGLRFVKRTTWDFC 240
            VMVIGNLVVLNLFLALLLSSFSADNLTAPDEDREMNNLQLALARIQRGLRFVKRTTWDFC
Sbjct: 922  VMVIGNLVVLNLFLALLLSSFSADNLTAPDEDREMNNLQLALARIQRGLRFVKRTTWDFC 981

Query: 241  CGLLRQRPQKPAALAAQGQLPSCIATPYSPPPPETEKVPPTRKETRFEEGEQPGQGTPGD 300
            CGLLRQRPQKPAALAAQGQLPSCIATPYSPPPPETEKVPPTRKETRFEEGEQPGQGTPGD
Sbjct: 982  CGLLRQRPQKPAALAAQGQLPSCIATPYSPPPPETEKVPPTRKETRFEEGEQPGQGTPGD 1041

Query: 301  PEPVCVPIAVAESDTDDQEEDEENSLGTEEESSKQQESQPVSGGPEAPPDSRTWSQVSAT 360
            PEPVCVPIAVAESDTDDQEEDEENSLGTEEESSKQ ESQPVSGGPEAPPDSRTWSQVSAT
Sbjct: 1042 PEPVCVPIAVAESDTDDQEEDEENSLGTEEESSKQ-ESQPVSGGPEAPPDSRTWSQVSAT 1100

Query: 361  ASSEAEASASQADWRQQWKAEPQAPGCGETPEDSCSEGSTADMTNTAELLEQIPDLGQDV 420
            ASSEAEASASQADWRQQWKAEPQAPGCGETPEDSCSEGSTADMTNTAELLEQIPDLGQDV
Sbjct: 1101 ASSEAEASASQADWRQQWKAEPQAPGCGETPEDSCSEGSTADMTNTAELLEQIPDLGQDV 1160

Query: 421  KDPEDCFTEGCVRRCPCCAVDTTQAPGKVWWRLRKTCYHIVEHSWFETFIIFMILLSSGA 480
            KDPEDCFTEGCVRRCPCCAVDTTQAPGKVWWRLRKTCYHIVEHSWFETFIIFMILLSSGA
Sbjct: 1161 KDPEDCFTEGCVRRCPCCAVDTTQAPGKVWWRLRKTCYHIVEHSWFETFIIFMILLSSGA 1220

Query: 481  LAFEDIYLEERKTIKVLLEYADKMFTYVFVLEMLLKWVAYGFKKYFTNAWCWLDFLIVDV 540
            LAFEDIYLEERKTIKVLLEYADKMFTYVFVLEMLLKWVAYGFKKYFTNAWCWLDFLIVDV
Sbjct: 1221 LAFEDIYLEERKTIKVLLEYADKMFTYVFVLEMLLKWVAYGFKKYFTNAWCWLDFLIVDV 1280

Query: 541  SLVSLVANTLGFAEMGPIKSLRTLRALRPLRALSRFEGMRVVVNALVGAIPSIMNVLLVC 600
            SLVSLVANTLGFAEMGPIKSLRTLRALRPLRALSRFEGMRVVVNALVGAIPSIMNVLLVC
Sbjct: 1281 SLVSLVANTLGFAEMGPIKSLRTLRALRPLRALSRFEGMRVVVNALVGAIPSIMNVLLVC 1340

Query: 601  LIFWLIFSIMGVNLFAGKFGRCINQTEGDLPLNYTIVNNKSQCESLNLTGELYWTKVKVN 660
            LIFWLIFSIMGVNLFAGKFGRCINQTEGDLPLNYTIVNNKSQCESLNLTGELYWTKVKVN
Sbjct: 1341 LIFWLIFSIMGVNLFAGKFGRCINQTEGDLPLNYTIVNNKSQCESLNLTGELYWTKVKVN 1400

Query: 661  FDNVGAGYLALLQVATFKGWMDIMYAAVDSRGYEEQPQWE 700
            FDNVGAGYLALLQVATFKGWMDIMYAAVDSRGYEEQPQWE
Sbjct: 1401 FDNVGAGYLALLQVATFKGWMDIMYAAVDSRGYEEQPQWE 1440


 Score = 97.1 bits (240), Expect = 3e-17,   Method: Compositional matrix adjust.
 Identities = 146/736 (19%), Positives = 269/736 (36%), Gaps = 141/736 (19%)

Query: 15  FTGIFTAEMTFKIIA----LDPYYYFQQGWNIFDSIIVILSLMELGLSRMSNLSVLRSFR 70
           FT I+T E   KI+A    L  + + +  WN  D  ++I++        + N+S LR+FR
Sbjct: 164 FTAIYTFESLVKILARGFCLHAFTFLRDPWNWLDFSVIIMAYTT-EFVDLGNVSALRTFR 222

Query: 71  LLRVFKLAKSWPTLNTLIKIIGNSVGALGNLTLVLAIIVFIFAVVGMQLFG--------K 122
           +LR  K       L T++  +  SV  L ++ ++    + +FA++G+QLF         +
Sbjct: 223 VLRALKTISVISGLKTIVGALIQSVKKLADVMVLTVFCLSVFALIGLQLFMGNLRHKCVR 282

Query: 123 NYSEL----------------------------------------RDSDSGLLPRW---- 138
           N++ L                                          SD+G  P      
Sbjct: 283 NFTALNGTNGSVEADGLVWESLDLYLSDPENYLLKNGTSDVLLCGNSSDAGTCPEGYRCL 342

Query: 139 -------HMMDFFHAF----LIIFRILCGEWIETMWDCMEVSGQSLCLLVFLLVMVIGNL 187
                  H    F +F    L +FR++  +  E ++     S   + ++ F+LV+ +G+ 
Sbjct: 343 KAGENPDHGYTSFDSFAWAFLALFRLMTQDCWERLYQQTLRSAGKIYMIFFMLVIFLGSF 402

Query: 188 VVLNLFLALLLSSFSADN-LTAPDEDREMNNLQLALARIQ--------RGLRFVKRTTWD 238
            ++NL LA++  ++   N  T  + + +    Q A+  ++        RG+  V R++  
Sbjct: 403 YLVNLILAVVAMAYEEQNQATIAETEEKEKRFQEAMEMLKKEHEALTIRGVDTVSRSS-- 460

Query: 239 FCCGLLRQRPQKPAALAAQGQLPSCIATPYSP-------PPPETEKVPPTRKETRFEEGE 291
                L   P  P     +        +  +        P  ++E  P          G 
Sbjct: 461 -----LEMSPLAPVNSHERRSKRRKRMSSGTEECGEDRLPKSDSEDGPRAMNHLSLTRGL 515

Query: 292 QPGQGTPGDPEPVCVPIAVAESDTDDQEEDEENSLGTEEESSKQQ------------ESQ 339
                 P             +  ++    D+ENS   E ES                + Q
Sbjct: 516 SRTSMKPRSSRGSIFTFRRRDLGSEADFADDENSTAGESESHHTSLLVPWPLRRTSAQGQ 575

Query: 340 PVSGGPEAPPDSRTWSQVSATASSEAEASASQADWRQQWKAEPQAPGCG-------ETPE 392
           P S G  AP  +    + S    +   +     D       E  +PG         E P 
Sbjct: 576 P-SPGTSAPGHALHGKKNSTVDCNGVVSLLGAGD------PEATSPGSHLLRPVMLEHPP 628

Query: 393 DSCS----EGSTADMTNTAELLEQIPDLG--QDVKDPEDCFT------EGCVRRCPCCAV 440
           D+ +     G    +T+ A  ++   + G  Q         T      E    +CP C  
Sbjct: 629 DTTTPSEEPGGPQMLTSQAPCVDGFEEPGARQRALSAVSVLTSALEELEESRHKCPPCWN 688

Query: 441 DTTQAP-----GKVWWRLRKTCYHIVEHSWFETFIIFMILLSSGALAFEDIYLEERKTIK 495
              Q         +W  +++    +V   + +  I   I+L++  +A E   +      +
Sbjct: 689 RLAQRYLIWECCPLWMSIKQGVKLVVMDPFTDLTITMCIVLNTLFMALEHYNMTSE--FE 746

Query: 496 VLLEYADKMFTYVFVLEMLLKWVAYGFKKYFTNAWCWLDFLIVDVSLVSLVANTLGFAEM 555
            +L+  + +FT +F  EM  K +A     YF   W   D +IV +SL+      LG + M
Sbjct: 747 EMLQVGNLVFTGIFTAEMTFKIIALDPYYYFQQGWNIFDSIIVILSLME-----LGLSRM 801

Query: 556 GPIKSLRTLRALRPLRALSRFEGMRVVVNALVGAIPSIMNVLLVCLIFWLIFSIMGVNLF 615
             +  LR+ R LR  +    +  +  ++  +  ++ ++ N+ LV  I   IF+++G+ LF
Sbjct: 802 SNLSVLRSFRLLRVFKLAKSWPTLNTLIKIIGNSVGALGNLTLVLAIIVFIFAVVGMQLF 861

Query: 616 AGKFGRCINQTEGDLP 631
              +    +   G LP
Sbjct: 862 GKNYSELRDSDSGLLP 877


 Score = 81.6 bits (200), Expect = 1e-12,   Method: Compositional matrix adjust.
 Identities = 59/219 (26%), Positives = 113/219 (51%), Gaps = 34/219 (15%)

Query: 12   NLVFTGIFTAEMTFKIIALDPYYYFQQGWNIFDSIIVILSLMELGLSRM--------SNL 63
            NL+F  IFT E   K+ AL  +YYF   WNIFD ++VILS++   LS +        +  
Sbjct: 1563 NLLFVAIFTGECIVKLAALR-HYYFTNSWNIFDFVVVILSIVGTVLSDIIQKYFFSPTLF 1621

Query: 64   SVLRSFRLLRVFKLAKSWPTLNTLIKIIGNSVGALGNLTLVLAIIVFIFAVVGMQLFGKN 123
             V+R  R+ R+ +L +    + TL+  +  S+ AL N+ L+L +++FI+++ GM     N
Sbjct: 1622 RVIRLARIGRILRLIRGAKGIRTLLFALMMSLPALFNIGLLLFLVMFIYSIFGM----AN 1677

Query: 124  YSELRDSDSGLLPRWHMMDFFHAFLIIFRILCGEWIETMWDCMEVSGQSLC--------- 174
            ++ ++  ++G+   ++   F ++ L +F+I      + +   +  +G   C         
Sbjct: 1678 FAYVK-WEAGIDDMFNFQTFANSMLCLFQITTSAGWDGLLSPILNTGPPYCDPTLPNSNG 1736

Query: 175  -----------LLVFLLVMVIGNLVVLNLFLALLLSSFS 202
                       +L F   ++I  L+V+N+++A++L +FS
Sbjct: 1737 SRGDCGSPAVGILFFTTYIIISFLIVVNMYIAIILENFS 1775


 Score = 79.7 bits (195), Expect = 4e-12,   Method: Compositional matrix adjust.
 Identities = 50/194 (25%), Positives = 96/194 (49%), Gaps = 27/194 (13%)

Query: 453 LRKTCYHIVEHSWFETFIIFMILLSSGALAFEDIYLEERKTIKVLLEYADKMFTYVFVLE 512
           +R+    I+ HS F   I+  IL +   +A  D             +Y +  FT ++  E
Sbjct: 120 IRRAAVKILVHSLFNMLIMCTILTNCVFMAQHDP--------PPWTKYVEYTFTAIYTFE 171

Query: 513 MLLKWVAYGF----KKYFTNAWCWLDFLIVDVSLVSLVANTLGFAEMGPIKSLRTLRALR 568
            L+K +A GF      +  + W WLDF ++      ++A T  F ++G + +LRT R LR
Sbjct: 172 SLVKILARGFCLHAFTFLRDPWNWLDFSVI------IMAYTTEFVDLGNVSALRTFRVLR 225

Query: 569 PLRALSRFEGMRVVVNALVGAIPSIMNVLLVCLIFWLIFSIMGVNLFAGKF-GRCINQTE 627
            L+ +S   G++ +V AL+ ++  + +V+++ +    +F+++G+ LF G    +C+    
Sbjct: 226 ALKTISVISGLKTIVGALIQSVKKLADVMVLTVFCLSVFALIGLQLFMGNLRHKCVR--- 282

Query: 628 GDLPLNYTIVNNKS 641
                N+T +N  +
Sbjct: 283 -----NFTALNGTN 291


 Score = 60.5 bits (145), Expect = 3e-06,   Method: Compositional matrix adjust.
 Identities = 45/163 (27%), Positives = 85/163 (52%), Gaps = 8/163 (4%)

Query: 458  YHIVEHSWFETFIIFMILLSSGALAFEDIYLEERKTIKV-LLEYADKMFTYVFVLEMLLK 516
            + IV    F+  I+F+I L+   +  E    +++   K+ +L   + +F  +F  E ++K
Sbjct: 1521 FDIVTKQAFDVTIMFLICLNMVTMMVET---DDQSPEKINILAKINLLFVAIFTGECIVK 1577

Query: 517  WVAYGFKKYFTNAWCWLDFLIVDVSLVSLVANTL---GFAEMGPIKSLRTLRALRPLRAL 573
              A     YFTN+W   DF++V +S+V  V + +    F      + +R  R  R LR +
Sbjct: 1578 LAALR-HYYFTNSWNIFDFVVVILSIVGTVLSDIIQKYFFSPTLFRVIRLARIGRILRLI 1636

Query: 574  SRFEGMRVVVNALVGAIPSIMNVLLVCLIFWLIFSIMGVNLFA 616
               +G+R ++ AL+ ++P++ N+ L+  +   I+SI G+  FA
Sbjct: 1637 RGAKGIRTLLFALMMSLPALFNIGLLLFLVMFIYSIFGMANFA 1679


>gi187954621
          Length = 1983

 Score = 1357 bits (3512), Expect = 0.0,   Method: Compositional matrix adjust.
 Identities = 699/700 (99%), Positives = 699/700 (99%), Gaps = 1/700 (0%)

Query: 1    TSEFEEMLQVGNLVFTGIFTAEMTFKIIALDPYYYFQQGWNIFDSIIVILSLMELGLSRM 60
            TSEFEEMLQVGNLVFTGIFTAEMTFKIIALDPYYYFQQGWNIFDSIIVILSLMELGLSRM
Sbjct: 742  TSEFEEMLQVGNLVFTGIFTAEMTFKIIALDPYYYFQQGWNIFDSIIVILSLMELGLSRM 801

Query: 61   SNLSVLRSFRLLRVFKLAKSWPTLNTLIKIIGNSVGALGNLTLVLAIIVFIFAVVGMQLF 120
            SNLSVLRSFRLLRVFKLAKSWPTLNTLIKIIGNSVGALGNLTLVLAIIVFIFAVVGMQLF
Sbjct: 802  SNLSVLRSFRLLRVFKLAKSWPTLNTLIKIIGNSVGALGNLTLVLAIIVFIFAVVGMQLF 861

Query: 121  GKNYSELRDSDSGLLPRWHMMDFFHAFLIIFRILCGEWIETMWDCMEVSGQSLCLLVFLL 180
            GKNYSELRDSDSGLLPRWHMMDFFHAFLIIFRILCGEWIETMWDCMEVSGQSLCLLVFLL
Sbjct: 862  GKNYSELRDSDSGLLPRWHMMDFFHAFLIIFRILCGEWIETMWDCMEVSGQSLCLLVFLL 921

Query: 181  VMVIGNLVVLNLFLALLLSSFSADNLTAPDEDREMNNLQLALARIQRGLRFVKRTTWDFC 240
            VMVIGNLVVLNLFLALLLSSFSADNLTAPDEDREMNNLQLALARIQRGLRFVKRTTWDFC
Sbjct: 922  VMVIGNLVVLNLFLALLLSSFSADNLTAPDEDREMNNLQLALARIQRGLRFVKRTTWDFC 981

Query: 241  CGLLRQRPQKPAALAAQGQLPSCIATPYSPPPPETEKVPPTRKETRFEEGEQPGQGTPGD 300
            CGLLRQRPQKPAALAAQGQLPSCIATPYSPPPPETEKVPPTRKETRFEEGEQPGQGTPGD
Sbjct: 982  CGLLRQRPQKPAALAAQGQLPSCIATPYSPPPPETEKVPPTRKETRFEEGEQPGQGTPGD 1041

Query: 301  PEPVCVPIAVAESDTDDQEEDEENSLGTEEESSKQQESQPVSGGPEAPPDSRTWSQVSAT 360
            PEPVCVPIAVAESDTDDQEEDEENSLGTEEESSKQ ESQPVSGGPEAPPDSRTWSQVSAT
Sbjct: 1042 PEPVCVPIAVAESDTDDQEEDEENSLGTEEESSKQ-ESQPVSGGPEAPPDSRTWSQVSAT 1100

Query: 361  ASSEAEASASQADWRQQWKAEPQAPGCGETPEDSCSEGSTADMTNTAELLEQIPDLGQDV 420
            ASSEAEASASQADWRQQWKAEPQAPGCGETPEDSCSEGSTADMTNTAELLEQIPDLGQDV
Sbjct: 1101 ASSEAEASASQADWRQQWKAEPQAPGCGETPEDSCSEGSTADMTNTAELLEQIPDLGQDV 1160

Query: 421  KDPEDCFTEGCVRRCPCCAVDTTQAPGKVWWRLRKTCYHIVEHSWFETFIIFMILLSSGA 480
            KDPEDCFTEGCVRRCPCCAVDTTQAPGKVWWRLRKTCYHIVEHSWFETFIIFMILLSSGA
Sbjct: 1161 KDPEDCFTEGCVRRCPCCAVDTTQAPGKVWWRLRKTCYHIVEHSWFETFIIFMILLSSGA 1220

Query: 481  LAFEDIYLEERKTIKVLLEYADKMFTYVFVLEMLLKWVAYGFKKYFTNAWCWLDFLIVDV 540
            LAFEDIYLEERKTIKVLLEYADKMFTYVFVLEMLLKWVAYGFKKYFTNAWCWLDFLIVDV
Sbjct: 1221 LAFEDIYLEERKTIKVLLEYADKMFTYVFVLEMLLKWVAYGFKKYFTNAWCWLDFLIVDV 1280

Query: 541  SLVSLVANTLGFAEMGPIKSLRTLRALRPLRALSRFEGMRVVVNALVGAIPSIMNVLLVC 600
            SLVSLVANTLGFAEMGPIKSLRTLRALRPLRALSRFEGMRVVVNALVGAIPSIMNVLLVC
Sbjct: 1281 SLVSLVANTLGFAEMGPIKSLRTLRALRPLRALSRFEGMRVVVNALVGAIPSIMNVLLVC 1340

Query: 601  LIFWLIFSIMGVNLFAGKFGRCINQTEGDLPLNYTIVNNKSQCESLNLTGELYWTKVKVN 660
            LIFWLIFSIMGVNLFAGKFGRCINQTEGDLPLNYTIVNNKSQCESLNLTGELYWTKVKVN
Sbjct: 1341 LIFWLIFSIMGVNLFAGKFGRCINQTEGDLPLNYTIVNNKSQCESLNLTGELYWTKVKVN 1400

Query: 661  FDNVGAGYLALLQVATFKGWMDIMYAAVDSRGYEEQPQWE 700
            FDNVGAGYLALLQVATFKGWMDIMYAAVDSRGYEEQPQWE
Sbjct: 1401 FDNVGAGYLALLQVATFKGWMDIMYAAVDSRGYEEQPQWE 1440


 Score =  105 bits (261), Expect = 9e-20,   Method: Compositional matrix adjust.
 Identities = 148/737 (20%), Positives = 274/737 (37%), Gaps = 141/737 (19%)

Query: 14  VFTGIFTAEMTFKIIA----LDPYYYFQQGWNIFDSIIVILSLMELGLSRMSNLSVLRSF 69
            FT I+T E   KI+A    L  + + +  WN  D  ++I++ +   + ++ NLS LR+F
Sbjct: 163 TFTAIYTFESLVKILARGFCLHAFTFLRDPWNWLDFSVIIMAYVSENI-KLGNLSALRTF 221

Query: 70  RLLRVFKLAKSWPTLNTLIKIIGNSVGALGNLTLVLAIIVFIFAVVGMQLFG-------- 121
           R+LR  K     P L T++  +  SV  L ++ ++    + +FA++G+QLF         
Sbjct: 222 RVLRALKTISVIPGLKTIVGALIQSVKKLADVMVLTVFCLSVFALIGLQLFMGNLRHKCV 281

Query: 122 KNYSEL----------------------------------------RDSDSGLLPRW--- 138
           +N++ L                                          SD+G  P     
Sbjct: 282 RNFTALNGTNGSVEADGLVWESLDLYLSDPENYLLKNGTSDVLLCGNSSDAGTCPEGYRC 341

Query: 139 --------HMMDFFHAF----LIIFRILCGEWIETMWDCMEVSGQSLCLLVFLLVMVIGN 186
                   H    F +F    L +FR++  +  E ++     S   + ++ F+LV+ +G+
Sbjct: 342 LKAGENPDHGYTSFDSFAWAFLALFRLMTQDCWERLYQQTLRSAGKIYMIFFMLVIFLGS 401

Query: 187 LVVLNLFLALLLSSFSADN-LTAPDEDREMNNLQLALARIQ--------RGLRFVKRTTW 237
             ++NL LA++  ++   N  T  + + +    Q A+  ++        RG+  V R++ 
Sbjct: 402 FYLVNLILAVVAMAYEEQNQATIAETEEKEKRFQEAMEMLKKEHEALTIRGVDTVSRSS- 460

Query: 238 DFCCGLLRQRPQKPAALAAQGQLPSCIATPYSP-------PPPETEKVPPTRKETRFEEG 290
                 L   P  P     +        +  +        P  ++E  P          G
Sbjct: 461 ------LEMSPLAPVNSHERRSKRRKRMSSGTEECGEDRLPKSDSEDGPRAMNHLSLTRG 514

Query: 291 EQPGQGTPGDPEPVCVPIAVAESDTDDQEEDEENSLGTEEESSKQQ------------ES 338
                  P             +  ++    D+ENS   E ES +              + 
Sbjct: 515 LSRTSMKPRSSRGSIFTFRRRDLGSEADFADDENSTAGESESHRTSLLVPWPLRRTSAQG 574

Query: 339 QPVSGGPEAPPDSRTWSQVSATASSEAEASASQADWRQQWKAEPQAPGCG-------ETP 391
           QP S G  AP  +    + S    +   +     D       E  +PG         E P
Sbjct: 575 QP-SPGTSAPGHALHGKKNSTVDCNGVVSLLGAGD------PEATSPGSHLLRPVMLEHP 627

Query: 392 EDSCS----EGSTADMTNTAELLEQIPDLG--QDVKDPEDCFT------EGCVRRCPCCA 439
            D+ +     G    +T+ A  ++   + G  Q         T      E    +CP C 
Sbjct: 628 PDTTTPSEEPGGPQMLTSQAPCVDGFEEPGARQRALSAVSVLTSALEELEESRHKCPPCW 687

Query: 440 VDTTQAP-----GKVWWRLRKTCYHIVEHSWFETFIIFMILLSSGALAFEDIYLEERKTI 494
               Q         +W  +++    +V   + +  I   I+L++  +A E   +      
Sbjct: 688 NRLAQRYLIWECCPLWMSIKQGVKLVVMDPFTDLTITMCIVLNTLFMALEHYNMTSE--F 745

Query: 495 KVLLEYADKMFTYVFVLEMLLKWVAYGFKKYFTNAWCWLDFLIVDVSLVSLVANTLGFAE 554
           + +L+  + +FT +F  EM  K +A     YF   W   D +IV +SL+      LG + 
Sbjct: 746 EEMLQVGNLVFTGIFTAEMTFKIIALDPYYYFQQGWNIFDSIIVILSLME-----LGLSR 800

Query: 555 MGPIKSLRTLRALRPLRALSRFEGMRVVVNALVGAIPSIMNVLLVCLIFWLIFSIMGVNL 614
           M  +  LR+ R LR  +    +  +  ++  +  ++ ++ N+ LV  I   IF+++G+ L
Sbjct: 801 MSNLSVLRSFRLLRVFKLAKSWPTLNTLIKIIGNSVGALGNLTLVLAIIVFIFAVVGMQL 860

Query: 615 FAGKFGRCINQTEGDLP 631
           F   +    +   G LP
Sbjct: 861 FGKNYSELRDSDSGLLP 877


 Score = 73.9 bits (180), Expect = 2e-10,   Method: Compositional matrix adjust.
 Identities = 49/194 (25%), Positives = 95/194 (48%), Gaps = 27/194 (13%)

Query: 453 LRKTCYHIVEHSWFETFIIFMILLSSGALAFEDIYLEERKTIKVLLEYADKMFTYVFVLE 512
           +R+    I+ HS F   I+  IL +   +A  D             +Y +  FT ++  E
Sbjct: 120 IRRAAVKILVHSLFNMLIMCTILTNCVFMAQHDP--------PPWTKYVEYTFTAIYTFE 171

Query: 513 MLLKWVAYGF----KKYFTNAWCWLDFLIVDVSLVSLVANTLGFAEMGPIKSLRTLRALR 568
            L+K +A GF      +  + W WLDF ++ ++ VS         ++G + +LRT R LR
Sbjct: 172 SLVKILARGFCLHAFTFLRDPWNWLDFSVIIMAYVS------ENIKLGNLSALRTFRVLR 225

Query: 569 PLRALSRFEGMRVVVNALVGAIPSIMNVLLVCLIFWLIFSIMGVNLFAGKF-GRCINQTE 627
            L+ +S   G++ +V AL+ ++  + +V+++ +    +F+++G+ LF G    +C+    
Sbjct: 226 ALKTISVIPGLKTIVGALIQSVKKLADVMVLTVFCLSVFALIGLQLFMGNLRHKCVR--- 282

Query: 628 GDLPLNYTIVNNKS 641
                N+T +N  +
Sbjct: 283 -----NFTALNGTN 291


>gi237512980
          Length = 1983

 Score = 1357 bits (3512), Expect = 0.0,   Method: Compositional matrix adjust.
 Identities = 699/700 (99%), Positives = 699/700 (99%), Gaps = 1/700 (0%)

Query: 1    TSEFEEMLQVGNLVFTGIFTAEMTFKIIALDPYYYFQQGWNIFDSIIVILSLMELGLSRM 60
            TSEFEEMLQVGNLVFTGIFTAEMTFKIIALDPYYYFQQGWNIFDSIIVILSLMELGLSRM
Sbjct: 742  TSEFEEMLQVGNLVFTGIFTAEMTFKIIALDPYYYFQQGWNIFDSIIVILSLMELGLSRM 801

Query: 61   SNLSVLRSFRLLRVFKLAKSWPTLNTLIKIIGNSVGALGNLTLVLAIIVFIFAVVGMQLF 120
            SNLSVLRSFRLLRVFKLAKSWPTLNTLIKIIGNSVGALGNLTLVLAIIVFIFAVVGMQLF
Sbjct: 802  SNLSVLRSFRLLRVFKLAKSWPTLNTLIKIIGNSVGALGNLTLVLAIIVFIFAVVGMQLF 861

Query: 121  GKNYSELRDSDSGLLPRWHMMDFFHAFLIIFRILCGEWIETMWDCMEVSGQSLCLLVFLL 180
            GKNYSELRDSDSGLLPRWHMMDFFHAFLIIFRILCGEWIETMWDCMEVSGQSLCLLVFLL
Sbjct: 862  GKNYSELRDSDSGLLPRWHMMDFFHAFLIIFRILCGEWIETMWDCMEVSGQSLCLLVFLL 921

Query: 181  VMVIGNLVVLNLFLALLLSSFSADNLTAPDEDREMNNLQLALARIQRGLRFVKRTTWDFC 240
            VMVIGNLVVLNLFLALLLSSFSADNLTAPDEDREMNNLQLALARIQRGLRFVKRTTWDFC
Sbjct: 922  VMVIGNLVVLNLFLALLLSSFSADNLTAPDEDREMNNLQLALARIQRGLRFVKRTTWDFC 981

Query: 241  CGLLRQRPQKPAALAAQGQLPSCIATPYSPPPPETEKVPPTRKETRFEEGEQPGQGTPGD 300
            CGLLRQRPQKPAALAAQGQLPSCIATPYSPPPPETEKVPPTRKETRFEEGEQPGQGTPGD
Sbjct: 982  CGLLRQRPQKPAALAAQGQLPSCIATPYSPPPPETEKVPPTRKETRFEEGEQPGQGTPGD 1041

Query: 301  PEPVCVPIAVAESDTDDQEEDEENSLGTEEESSKQQESQPVSGGPEAPPDSRTWSQVSAT 360
            PEPVCVPIAVAESDTDDQEEDEENSLGTEEESSKQ ESQPVSGGPEAPPDSRTWSQVSAT
Sbjct: 1042 PEPVCVPIAVAESDTDDQEEDEENSLGTEEESSKQ-ESQPVSGGPEAPPDSRTWSQVSAT 1100

Query: 361  ASSEAEASASQADWRQQWKAEPQAPGCGETPEDSCSEGSTADMTNTAELLEQIPDLGQDV 420
            ASSEAEASASQADWRQQWKAEPQAPGCGETPEDSCSEGSTADMTNTAELLEQIPDLGQDV
Sbjct: 1101 ASSEAEASASQADWRQQWKAEPQAPGCGETPEDSCSEGSTADMTNTAELLEQIPDLGQDV 1160

Query: 421  KDPEDCFTEGCVRRCPCCAVDTTQAPGKVWWRLRKTCYHIVEHSWFETFIIFMILLSSGA 480
            KDPEDCFTEGCVRRCPCCAVDTTQAPGKVWWRLRKTCYHIVEHSWFETFIIFMILLSSGA
Sbjct: 1161 KDPEDCFTEGCVRRCPCCAVDTTQAPGKVWWRLRKTCYHIVEHSWFETFIIFMILLSSGA 1220

Query: 481  LAFEDIYLEERKTIKVLLEYADKMFTYVFVLEMLLKWVAYGFKKYFTNAWCWLDFLIVDV 540
            LAFEDIYLEERKTIKVLLEYADKMFTYVFVLEMLLKWVAYGFKKYFTNAWCWLDFLIVDV
Sbjct: 1221 LAFEDIYLEERKTIKVLLEYADKMFTYVFVLEMLLKWVAYGFKKYFTNAWCWLDFLIVDV 1280

Query: 541  SLVSLVANTLGFAEMGPIKSLRTLRALRPLRALSRFEGMRVVVNALVGAIPSIMNVLLVC 600
            SLVSLVANTLGFAEMGPIKSLRTLRALRPLRALSRFEGMRVVVNALVGAIPSIMNVLLVC
Sbjct: 1281 SLVSLVANTLGFAEMGPIKSLRTLRALRPLRALSRFEGMRVVVNALVGAIPSIMNVLLVC 1340

Query: 601  LIFWLIFSIMGVNLFAGKFGRCINQTEGDLPLNYTIVNNKSQCESLNLTGELYWTKVKVN 660
            LIFWLIFSIMGVNLFAGKFGRCINQTEGDLPLNYTIVNNKSQCESLNLTGELYWTKVKVN
Sbjct: 1341 LIFWLIFSIMGVNLFAGKFGRCINQTEGDLPLNYTIVNNKSQCESLNLTGELYWTKVKVN 1400

Query: 661  FDNVGAGYLALLQVATFKGWMDIMYAAVDSRGYEEQPQWE 700
            FDNVGAGYLALLQVATFKGWMDIMYAAVDSRGYEEQPQWE
Sbjct: 1401 FDNVGAGYLALLQVATFKGWMDIMYAAVDSRGYEEQPQWE 1440


 Score =  104 bits (259), Expect = 1e-19,   Method: Compositional matrix adjust.
 Identities = 148/737 (20%), Positives = 273/737 (37%), Gaps = 141/737 (19%)

Query: 14  VFTGIFTAEMTFKIIA----LDPYYYFQQGWNIFDSIIVILSLMELGLSRMSNLSVLRSF 69
            FT I+T E   KI+A    L  + + +  WN  D  ++I++ +   + ++ NLS LR+F
Sbjct: 163 TFTAIYTFESLVKILARGFCLHAFTFLRDPWNWLDFSVIIMAYVSENI-KLGNLSALRTF 221

Query: 70  RLLRVFKLAKSWPTLNTLIKIIGNSVGALGNLTLVLAIIVFIFAVVGMQLFG-------- 121
           R+LR  K     P L T++  +  SV  L ++ ++    + +FA++G+QLF         
Sbjct: 222 RVLRALKTISVIPGLKTIVGALIQSVKKLADVMVLTVFCLSVFALIGLQLFMGNLRHKCV 281

Query: 122 KNYSEL----------------------------------------RDSDSGLLPRW--- 138
           +N++ L                                          SD+G  P     
Sbjct: 282 RNFTALNGTNGSVEADGLVWESLDLYLSDPENYLLKNGTSDVLLCGNSSDAGTCPEGYRC 341

Query: 139 --------HMMDFFHAF----LIIFRILCGEWIETMWDCMEVSGQSLCLLVFLLVMVIGN 186
                   H    F +F    L +FR++  +  E ++     S   + ++ F+LV+ +G+
Sbjct: 342 LKAGENPDHGYTSFDSFAWAFLALFRLMTQDCWERLYQQTLRSAGKIYMIFFMLVIFLGS 401

Query: 187 LVVLNLFLALLLSSFSADN-LTAPDEDREMNNLQLALARIQ--------RGLRFVKRTTW 237
             ++NL LA++  ++   N  T  + + +    Q A+  ++        RG+  V R++ 
Sbjct: 402 FYLVNLILAVVAMAYEEQNQATIAETEEKEKRFQEAMEMLKKEHEALTIRGVDTVSRSS- 460

Query: 238 DFCCGLLRQRPQKPAALAAQGQLPSCIATPYSP-------PPPETEKVPPTRKETRFEEG 290
                 L   P  P     +        +  +        P  ++E  P          G
Sbjct: 461 ------LEMSPLAPVNSHERRSKRRKRMSSGTEECGEDRLPKSDSEDGPRAMNHLSLTRG 514

Query: 291 EQPGQGTPGDPEPVCVPIAVAESDTDDQEEDEENSLGTEEESSKQQ------------ES 338
                  P             +  ++    D+ENS   E ES                + 
Sbjct: 515 LSRTSMKPRSSRGSIFTFRRRDLGSEADFADDENSTAGESESHHTSLLVPWPLRRTSAQG 574

Query: 339 QPVSGGPEAPPDSRTWSQVSATASSEAEASASQADWRQQWKAEPQAPGCG-------ETP 391
           QP S G  AP  +    + S    +   +     D       E  +PG         E P
Sbjct: 575 QP-SPGTSAPGHALHGKKNSTVDCNGVVSLLGAGD------PEATSPGSHLLRPVMLEHP 627

Query: 392 EDSCS----EGSTADMTNTAELLEQIPDLG--QDVKDPEDCFT------EGCVRRCPCCA 439
            D+ +     G    +T+ A  ++   + G  Q         T      E    +CP C 
Sbjct: 628 PDTTTPSEEPGGPQMLTSQAPCVDGFEEPGARQRALSAVSVLTSALEELEESRHKCPPCW 687

Query: 440 VDTTQAP-----GKVWWRLRKTCYHIVEHSWFETFIIFMILLSSGALAFEDIYLEERKTI 494
               Q         +W  +++    +V   + +  I   I+L++  +A E   +      
Sbjct: 688 NRLAQRYLIWECCPLWMSIKQGVKLVVMDPFTDLTITMCIVLNTLFMALEHYNMTSE--F 745

Query: 495 KVLLEYADKMFTYVFVLEMLLKWVAYGFKKYFTNAWCWLDFLIVDVSLVSLVANTLGFAE 554
           + +L+  + +FT +F  EM  K +A     YF   W   D +IV +SL+      LG + 
Sbjct: 746 EEMLQVGNLVFTGIFTAEMTFKIIALDPYYYFQQGWNIFDSIIVILSLME-----LGLSR 800

Query: 555 MGPIKSLRTLRALRPLRALSRFEGMRVVVNALVGAIPSIMNVLLVCLIFWLIFSIMGVNL 614
           M  +  LR+ R LR  +    +  +  ++  +  ++ ++ N+ LV  I   IF+++G+ L
Sbjct: 801 MSNLSVLRSFRLLRVFKLAKSWPTLNTLIKIIGNSVGALGNLTLVLAIIVFIFAVVGMQL 860

Query: 615 FAGKFGRCINQTEGDLP 631
           F   +    +   G LP
Sbjct: 861 FGKNYSELRDSDSGLLP 877


 Score = 74.3 bits (181), Expect = 2e-10,   Method: Compositional matrix adjust.
 Identities = 49/194 (25%), Positives = 95/194 (48%), Gaps = 27/194 (13%)

Query: 453 LRKTCYHIVEHSWFETFIIFMILLSSGALAFEDIYLEERKTIKVLLEYADKMFTYVFVLE 512
           +R+    I+ HS F   I+  IL +   +A  D             +Y +  FT ++  E
Sbjct: 120 IRRAAVKILVHSLFNMLIMCTILTNCVFMAQHDP--------PPWTKYVEYTFTAIYTFE 171

Query: 513 MLLKWVAYGF----KKYFTNAWCWLDFLIVDVSLVSLVANTLGFAEMGPIKSLRTLRALR 568
            L+K +A GF      +  + W WLDF ++ ++ VS         ++G + +LRT R LR
Sbjct: 172 SLVKILARGFCLHAFTFLRDPWNWLDFSVIIMAYVS------ENIKLGNLSALRTFRVLR 225

Query: 569 PLRALSRFEGMRVVVNALVGAIPSIMNVLLVCLIFWLIFSIMGVNLFAGKF-GRCINQTE 627
            L+ +S   G++ +V AL+ ++  + +V+++ +    +F+++G+ LF G    +C+    
Sbjct: 226 ALKTISVIPGLKTIVGALIQSVKKLADVMVLTVFCLSVFALIGLQLFMGNLRHKCVR--- 282

Query: 628 GDLPLNYTIVNNKS 641
                N+T +N  +
Sbjct: 283 -----NFTALNGTN 291


>gi148888458
          Length = 2016

 Score = 1356 bits (3510), Expect = 0.0,   Method: Compositional matrix adjust.
 Identities = 696/700 (99%), Positives = 697/700 (99%)

Query: 1    TSEFEEMLQVGNLVFTGIFTAEMTFKIIALDPYYYFQQGWNIFDSIIVILSLMELGLSRM 60
            TSEFEEMLQVGNLVFTGIFTAEMTFKIIALDPYYYFQQGWNIFDSIIVILSLMELGLSRM
Sbjct: 742  TSEFEEMLQVGNLVFTGIFTAEMTFKIIALDPYYYFQQGWNIFDSIIVILSLMELGLSRM 801

Query: 61   SNLSVLRSFRLLRVFKLAKSWPTLNTLIKIIGNSVGALGNLTLVLAIIVFIFAVVGMQLF 120
            SNLSVLRSFRLLRVFKLAKSWPTLNTLIKIIGNSVGALGNLTLVLAIIVFIFAVVGMQLF
Sbjct: 802  SNLSVLRSFRLLRVFKLAKSWPTLNTLIKIIGNSVGALGNLTLVLAIIVFIFAVVGMQLF 861

Query: 121  GKNYSELRDSDSGLLPRWHMMDFFHAFLIIFRILCGEWIETMWDCMEVSGQSLCLLVFLL 180
            GKNYSELRDSDSGLLPRWHMMDFFHAFLIIFRILCGEWIETMWDCMEVSGQSLCLL FLL
Sbjct: 862  GKNYSELRDSDSGLLPRWHMMDFFHAFLIIFRILCGEWIETMWDCMEVSGQSLCLLGFLL 921

Query: 181  VMVIGNLVVLNLFLALLLSSFSADNLTAPDEDREMNNLQLALARIQRGLRFVKRTTWDFC 240
            VMVIGNLVVLNLFLALLLSSFSADNLTAPDEDREMNNLQLALARIQRGLRFVKRTTWDFC
Sbjct: 922  VMVIGNLVVLNLFLALLLSSFSADNLTAPDEDREMNNLQLALARIQRGLRFVKRTTWDFC 981

Query: 241  CGLLRQRPQKPAALAAQGQLPSCIATPYSPPPPETEKVPPTRKETRFEEGEQPGQGTPGD 300
            CGLLR RPQKPAALAAQGQLPSCIATPYSPPPPETEKVPPTRKET+FEEGEQPGQGTPGD
Sbjct: 982  CGLLRHRPQKPAALAAQGQLPSCIATPYSPPPPETEKVPPTRKETQFEEGEQPGQGTPGD 1041

Query: 301  PEPVCVPIAVAESDTDDQEEDEENSLGTEEESSKQQESQPVSGGPEAPPDSRTWSQVSAT 360
            PEPVCVPIAVAESDTDDQEEDEENSLGTEEESSKQQESQPVSGGPEAPPDSRTWSQVSAT
Sbjct: 1042 PEPVCVPIAVAESDTDDQEEDEENSLGTEEESSKQQESQPVSGGPEAPPDSRTWSQVSAT 1101

Query: 361  ASSEAEASASQADWRQQWKAEPQAPGCGETPEDSCSEGSTADMTNTAELLEQIPDLGQDV 420
            ASSEAEASASQADWRQQWKAEPQAPGCGETPEDSCSEGSTADMTNTAELLEQIPDLGQDV
Sbjct: 1102 ASSEAEASASQADWRQQWKAEPQAPGCGETPEDSCSEGSTADMTNTAELLEQIPDLGQDV 1161

Query: 421  KDPEDCFTEGCVRRCPCCAVDTTQAPGKVWWRLRKTCYHIVEHSWFETFIIFMILLSSGA 480
            KDPEDCFTEGCVRRCPCCAVDTTQAPGKVWWRLRKTCYHIVEHSWFETFIIFMILLSSGA
Sbjct: 1162 KDPEDCFTEGCVRRCPCCAVDTTQAPGKVWWRLRKTCYHIVEHSWFETFIIFMILLSSGA 1221

Query: 481  LAFEDIYLEERKTIKVLLEYADKMFTYVFVLEMLLKWVAYGFKKYFTNAWCWLDFLIVDV 540
            LAFEDIYLEERKTIKVLLEYADKMFTYVFVLEMLLKWVAYGFKKYFTNAWCWLDFLIVDV
Sbjct: 1222 LAFEDIYLEERKTIKVLLEYADKMFTYVFVLEMLLKWVAYGFKKYFTNAWCWLDFLIVDV 1281

Query: 541  SLVSLVANTLGFAEMGPIKSLRTLRALRPLRALSRFEGMRVVVNALVGAIPSIMNVLLVC 600
            SLVSLVANTLGFAEMGPIKSLRTLRALRPLRALSRFEGMRVVVNALVGAIPSIMNVLLVC
Sbjct: 1282 SLVSLVANTLGFAEMGPIKSLRTLRALRPLRALSRFEGMRVVVNALVGAIPSIMNVLLVC 1341

Query: 601  LIFWLIFSIMGVNLFAGKFGRCINQTEGDLPLNYTIVNNKSQCESLNLTGELYWTKVKVN 660
             IFWLIFSIMGVNLFAGKFGRCINQTEGDLPLNYTIVNNKSQCESLNLTGELYWTKVKVN
Sbjct: 1342 HIFWLIFSIMGVNLFAGKFGRCINQTEGDLPLNYTIVNNKSQCESLNLTGELYWTKVKVN 1401

Query: 661  FDNVGAGYLALLQVATFKGWMDIMYAAVDSRGYEEQPQWE 700
            FDNVGAGYLALLQVATFKGWMDIMYAAVDSRGYEEQPQWE
Sbjct: 1402 FDNVGAGYLALLQVATFKGWMDIMYAAVDSRGYEEQPQWE 1441


 Score = 79.3 bits (194), Expect = 6e-12,   Method: Compositional matrix adjust.
 Identities = 58/219 (26%), Positives = 112/219 (51%), Gaps = 34/219 (15%)

Query: 12   NLVFTGIFTAEMTFKIIALDPYYYFQQGWNIFDSIIVILSLMELGLSRM--------SNL 63
            NL+F  IFT E   K+ AL  +YYF   WNIFD ++VILS++   LS +        +  
Sbjct: 1564 NLLFVAIFTGECIVKLAALR-HYYFTNSWNIFDFVVVILSIVGTVLSDIIQKYFFSPTLF 1622

Query: 64   SVLRSFRLLRVFKLAKSWPTLNTLIKIIGNSVGALGNLTLVLAIIVFIFAVVGMQLFGKN 123
             V+R  R+ R+ +L +    + TL+  +  S+ A  N+ L+L +++FI+++ GM     N
Sbjct: 1623 RVIRLARIGRILRLIRGAKGIRTLLFALMMSLPAPFNIGLLLFLVMFIYSIFGM----AN 1678

Query: 124  YSELRDSDSGLLPRWHMMDFFHAFLIIFRILCGEWIETMWDCMEVSGQSLC--------- 174
            ++ ++  ++G+   ++   F ++ L +F+I      + +   +  +G   C         
Sbjct: 1679 FAYVK-WEAGIDDMFNFQTFANSMLCLFQITTSAGWDGLLSPILNTGPPYCDPTLPNSNG 1737

Query: 175  -----------LLVFLLVMVIGNLVVLNLFLALLLSSFS 202
                       +L F   ++I  L+V+N+++A++L +FS
Sbjct: 1738 SRGDCGSPAVGILFFTTYIIISFLIVVNMYIAIILENFS 1776


 Score = 67.4 bits (163), Expect = 2e-08,   Method: Compositional matrix adjust.
 Identities = 43/171 (25%), Positives = 83/171 (48%), Gaps = 18/171 (10%)

Query: 453 LRKTCYHIVEHSWFETFIIFMILLSSGALAFEDIYLEERKTIKVLLEYADKMFTYVFVLE 512
           +R+    I+ HS F   I+  IL +   +A  D             +Y +  FT ++  E
Sbjct: 120 IRRAAVKILVHSLFNMLIMCTILTNCVFMAQHDP--------PPWTKYVEHTFTAIYTFE 171

Query: 513 MLLKWVAYG----FKKYFTNAWCWLDFLIVDVSLVSLVANTLGFAEMGPIKSLRTLRALR 568
            L+K +A G       +    W W DF ++ ++ VS         ++G + +LRT R LR
Sbjct: 172 SLVKILARGSCLHAFTFLRGPWNWPDFSVIIMAYVS------ENIKLGNLSALRTFRVLR 225

Query: 569 PLRALSRFEGMRVVVNALVGAIPSIMNVLLVCLIFWLIFSIMGVNLFAGKF 619
            L+ +S   G++ +V AL+ ++  + +V+++ +    +F+++G+ LF G  
Sbjct: 226 ALKTISVIPGLKTIVGALIQSVKKLADVMVLTVFCLSVFALIGLQLFMGNL 276


 Score = 63.9 bits (154), Expect = 3e-07,   Method: Compositional matrix adjust.
 Identities = 37/119 (31%), Positives = 64/119 (53%), Gaps = 5/119 (4%)

Query: 14  VFTGIFTAEMTFKIIA----LDPYYYFQQGWNIFDSIIVILSLMELGLSRMSNLSVLRSF 69
            FT I+T E   KI+A    L  + + +  WN  D  ++I++ +   + ++ NLS LR+F
Sbjct: 163 TFTAIYTFESLVKILARGSCLHAFTFLRGPWNWPDFSVIIMAYVSENI-KLGNLSALRTF 221

Query: 70  RLLRVFKLAKSWPTLNTLIKIIGNSVGALGNLTLVLAIIVFIFAVVGMQLFGKNYSELR 128
           R+LR  K     P L T++  +  SV  L ++ ++    + +FA++G+QLF  N    R
Sbjct: 222 RVLRALKTISVIPGLKTIVGALIQSVKKLADVMVLTVFCLSVFALIGLQLFMGNLRHKR 280


 Score = 58.9 bits (141), Expect = 8e-06,   Method: Compositional matrix adjust.
 Identities = 45/163 (27%), Positives = 84/163 (51%), Gaps = 8/163 (4%)

Query: 458  YHIVEHSWFETFIIFMILLSSGALAFEDIYLEERKTIKV-LLEYADKMFTYVFVLEMLLK 516
            + IV    F+  I+F+I L+   +  E    +++   K+ +L   + +F  +F  E ++K
Sbjct: 1522 FDIVTKQAFDVTIMFLICLNMVTMMVET---DDQSPEKINILAKINLLFVAIFTGECIVK 1578

Query: 517  WVAYGFKKYFTNAWCWLDFLIVDVSLVSLVANTL---GFAEMGPIKSLRTLRALRPLRAL 573
              A     YFTN+W   DF++V +S+V  V + +    F      + +R  R  R LR +
Sbjct: 1579 LAALR-HYYFTNSWNIFDFVVVILSIVGTVLSDIIQKYFFSPTLFRVIRLARIGRILRLI 1637

Query: 574  SRFEGMRVVVNALVGAIPSIMNVLLVCLIFWLIFSIMGVNLFA 616
               +G+R ++ AL+ ++P+  N+ L+  +   I+SI G+  FA
Sbjct: 1638 RGAKGIRTLLFALMMSLPAPFNIGLLLFLVMFIYSIFGMANFA 1680


>gi355746804
          Length = 2017

 Score = 1354 bits (3505), Expect = 0.0,   Method: Compositional matrix adjust.
 Identities = 688/701 (98%), Positives = 691/701 (98%), Gaps = 1/701 (0%)

Query: 1    TSEFEEMLQVGNLVFTGIFTAEMTFKIIALDPYYYFQQGWNIFDSIIVILSLMELGLSRM 60
            TSEFEEMLQVGNLVFTGIFTAEMTFKIIALDPYYYFQQGWNIFDSIIVILSLMELGLSRM
Sbjct: 742  TSEFEEMLQVGNLVFTGIFTAEMTFKIIALDPYYYFQQGWNIFDSIIVILSLMELGLSRM 801

Query: 61   SNLSVLRSFRLLRVFKLAKSWPTLNTLIKIIGNSVGALGNLTLVLAIIVFIFAVVGMQLF 120
            SNLSVLRSFRLLRVFKLAKSWPTLNTLIKIIGNSVGALGNLTLVLAIIVFIFAVVGMQLF
Sbjct: 802  SNLSVLRSFRLLRVFKLAKSWPTLNTLIKIIGNSVGALGNLTLVLAIIVFIFAVVGMQLF 861

Query: 121  GKNYSELRDSDSGLLPRWHMMDFFHAFLIIFRILCGEWIETMWDCMEVSGQSLCLLVFLL 180
            GKNYSELRDSDSGLLPRWHMMDFFHAFLIIFRILCGEWIETMWDCMEVSGQSLCLLVFLL
Sbjct: 862  GKNYSELRDSDSGLLPRWHMMDFFHAFLIIFRILCGEWIETMWDCMEVSGQSLCLLVFLL 921

Query: 181  VMVIGNLVVLNLFLALLLSSFSADNLTAPDEDREMNNLQLALARIQRGLRFVKRTTWDFC 240
            VMVIGNLVVLNLFLALLLSSFSADNLTAPDEDREMNNLQLALARIQRGLRFVKRTTWDFC
Sbjct: 922  VMVIGNLVVLNLFLALLLSSFSADNLTAPDEDREMNNLQLALARIQRGLRFVKRTTWDFC 981

Query: 241  CGLLRQRPQKPAALAAQGQLPSCIATPYSPPPPETEKVPPTRKETRFEEGEQPGQGTPGD 300
            CGLLRQRPQKPAALAAQGQLPSCIATPYS PPPETEKVPPTRKETRFEEGEQPGQGTP D
Sbjct: 982  CGLLRQRPQKPAALAAQGQLPSCIATPYSTPPPETEKVPPTRKETRFEEGEQPGQGTPRD 1041

Query: 301  PEPVCVPIAVAESDTDDQEEDEENSLGTEEESSKQQESQPVSGGPEAPPDSRTWSQVSAT 360
            PEPVCVPIAVAESDTDDQEEDEENSL TEEESSKQQESQPVS GPEAPPDSRTWSQVSAT
Sbjct: 1042 PEPVCVPIAVAESDTDDQEEDEENSLDTEEESSKQQESQPVSAGPEAPPDSRTWSQVSAT 1101

Query: 361  ASSEAEASASQADWRQQW-KAEPQAPGCGETPEDSCSEGSTADMTNTAELLEQIPDLGQD 419
            ASSEAEAS SQADW+QQ  K EPQAPGCGET EDS SEGSTADMTNTAELLEQIPDLGQD
Sbjct: 1102 ASSEAEASVSQADWQQQQRKEEPQAPGCGETQEDSGSEGSTADMTNTAELLEQIPDLGQD 1161

Query: 420  VKDPEDCFTEGCVRRCPCCAVDTTQAPGKVWWRLRKTCYHIVEHSWFETFIIFMILLSSG 479
            VKDPEDCFTEGCVRRCPCCAVDT+QAPGKVWWRLRKTCYHIVEHSWFETFIIFMILLSSG
Sbjct: 1162 VKDPEDCFTEGCVRRCPCCAVDTSQAPGKVWWRLRKTCYHIVEHSWFETFIIFMILLSSG 1221

Query: 480  ALAFEDIYLEERKTIKVLLEYADKMFTYVFVLEMLLKWVAYGFKKYFTNAWCWLDFLIVD 539
            ALAFEDIYLEERKTIKVLLEYADKMFTYVFVLEMLLKWVAYGFKKYFTNAWCWLDFLIVD
Sbjct: 1222 ALAFEDIYLEERKTIKVLLEYADKMFTYVFVLEMLLKWVAYGFKKYFTNAWCWLDFLIVD 1281

Query: 540  VSLVSLVANTLGFAEMGPIKSLRTLRALRPLRALSRFEGMRVVVNALVGAIPSIMNVLLV 599
            VSLVSLVANTLGFAEMGPIKSLRTLRALRPLRALSRFEGMRVVVNALVGAIPSIMNVLLV
Sbjct: 1282 VSLVSLVANTLGFAEMGPIKSLRTLRALRPLRALSRFEGMRVVVNALVGAIPSIMNVLLV 1341

Query: 600  CLIFWLIFSIMGVNLFAGKFGRCINQTEGDLPLNYTIVNNKSQCESLNLTGELYWTKVKV 659
            CLIFWLIFSIMGVNLFAGKFGRCINQTEGDLPLNYTIVNNKSQCESLN+TGELYWTKVKV
Sbjct: 1342 CLIFWLIFSIMGVNLFAGKFGRCINQTEGDLPLNYTIVNNKSQCESLNMTGELYWTKVKV 1401

Query: 660  NFDNVGAGYLALLQVATFKGWMDIMYAAVDSRGYEEQPQWE 700
            NFDNVGAGYLALLQVATFKGWMDIMYAAVDSRGYEEQPQWE
Sbjct: 1402 NFDNVGAGYLALLQVATFKGWMDIMYAAVDSRGYEEQPQWE 1442


 Score =  104 bits (259), Expect = 2e-19,   Method: Compositional matrix adjust.
 Identities = 143/738 (19%), Positives = 278/738 (37%), Gaps = 145/738 (19%)

Query: 15  FTGIFTAEMTFKIIA----LDPYYYFQQGWNIFDSIIVILSLMELGLSRMSNLSVLRSFR 70
           FT I+T E   KI+A    L  + + +  WN  D  +++++ +   + ++ NLS LR+FR
Sbjct: 164 FTAIYTFESLVKILARGFCLHAFTFLRDPWNWLDFSVIVMAYVSENI-KLGNLSALRTFR 222

Query: 71  LLRVFKLAKSWPTLNTLIKIIGNSVGALGNLTLVLAIIVFIFAVVGMQLFG--------K 122
           +LR  K     P L T++  +  SV  L ++ ++    + +FA++G+QLF         +
Sbjct: 223 VLRALKTISVIPGLKTIVGALIQSVKKLADVMVLTVFCLSVFALIGLQLFMGNLRHKCVR 282

Query: 123 NYSEL----------------------------------------RDSDSGLLPRW---- 138
           N++ L                                          SD+G  P      
Sbjct: 283 NFTALNGTNGSVEADGLVWESLDLYLSDPENYLLKNGTSDVLLCGNSSDAGTCPEGYRCL 342

Query: 139 -------HMMDFFHAF----LIIFRILCGEWIETMWDCMEVSGQSLCLLVFLLVMVIGNL 187
                  H    F +F    L +FR++  +  E ++     S   + ++ F+LV+ +G+ 
Sbjct: 343 KAGENPDHGYTSFDSFAWAFLALFRLMTQDCWERLYQQTLRSAGKIYMIFFMLVIFLGSF 402

Query: 188 VVLNLFLALLLSSFSADN-LTAPDEDREMNNLQLALARIQ--------RGLRFVKRTTWD 238
            ++NL LA++  ++   N  T  + + +    Q A+  ++        RG+  V R++  
Sbjct: 403 YLVNLILAVVAMAYEEQNQATIAETEEKEKRFQEAMEMLKKEHEALTIRGVDTVSRSS-- 460

Query: 239 FCCGLLRQRPQKPAALAAQGQLPSCIATPYSP-------PPPETEKVPPTRKETRFEEGE 291
                L   P  P     +        +  +        P  ++E  P          G 
Sbjct: 461 -----LEMSPLAPVNSHERRSKRRKRMSSGTEECGEDRLPKSDSEDGPRAMNHLSLTHGL 515

Query: 292 QPGQGTPGDPEPVCVPIAVAESDTDDQEEDEENSLGTEEES--------------SKQQE 337
                 P             +  ++    D+ENS   + ES              S Q +
Sbjct: 516 SRTSVKPRSSRGSIFTFRRRDLGSETDFADDENSTAGDSESHHTSLLVPWPLRRTSAQGQ 575

Query: 338 SQPVSGGPEAPPDSRTWSQ------VSATASSEAEASASQADWRQQWKAE--------PQ 383
             P +  P    + +  S       VS   + + EA++  +   +    E         +
Sbjct: 576 PSPGTSTPGHALNGKKNSTVDCNGVVSLLGAGDPEATSPGSHLLRPVMLEHPPDTTTPSE 635

Query: 384 APGCGE--TPEDSCSEG------STADMTNTAELLEQIPDLGQDVKDPEDCFTEGCVRRC 435
            PG  +  TP+  C +G          ++  + L   + +L +  +    C+     R  
Sbjct: 636 EPGGPQMLTPQVPCIDGFEEPGARQRALSAVSVLTSALEELEESRRKCPPCWNRLAQRYL 695

Query: 436 --PCCAVDTTQAPGKVWWRLRKTCYHIVEHSWFETFIIFMILLSSGALAFEDIYLEERKT 493
              CC          +W  +++    +V   + +  I   I+L++  +A E   +     
Sbjct: 696 IWECCP---------LWMSIKQGVKLVVMDPFADLTITMCIVLNTLFMALEHYNMTSE-- 744

Query: 494 IKVLLEYADKMFTYVFVLEMLLKWVAYGFKKYFTNAWCWLDFLIVDVSLVSLVANTLGFA 553
            + +L+  + +FT +F  EM  K +A     YF   W   D +IV +SL+      LG +
Sbjct: 745 FEEMLQVGNLVFTGIFTAEMTFKIIALDPYYYFQQGWNIFDSIIVILSLME-----LGLS 799

Query: 554 EMGPIKSLRTLRALRPLRALSRFEGMRVVVNALVGAIPSIMNVLLVCLIFWLIFSIMGVN 613
            M  +  LR+ R LR  +    +  +  ++  +  ++ ++ N+ LV  I   IF+++G+ 
Sbjct: 800 RMSNLSVLRSFRLLRVFKLAKSWPTLNTLIKIIGNSVGALGNLTLVLAIIVFIFAVVGMQ 859

Query: 614 LFAGKFGRCINQTEGDLP 631
           LF   +    +   G LP
Sbjct: 860 LFGKNYSELRDSDSGLLP 877


 Score = 82.4 bits (202), Expect = 7e-13,   Method: Compositional matrix adjust.
 Identities = 59/219 (26%), Positives = 114/219 (52%), Gaps = 34/219 (15%)

Query: 12   NLVFTGIFTAEMTFKIIALDPYYYFQQGWNIFDSIIVILSLMELGLSRM--------SNL 63
            NL+F  IFT E   K+ AL  +YYF   WNIFD ++VILS++   LS +        +  
Sbjct: 1565 NLLFVAIFTGECIVKLAALR-HYYFTNSWNIFDFVVVILSIVGTVLSDIIQKYFFSPTLF 1623

Query: 64   SVLRSFRLLRVFKLAKSWPTLNTLIKIIGNSVGALGNLTLVLAIIVFIFAVVGMQLFGKN 123
             V+R  R+ R+ +L ++   + TL+  +  S+ AL N+ L+L +++FI+++ GM     N
Sbjct: 1624 RVIRLARIGRILRLIRAAKGIRTLLFALMMSLPALFNIGLLLFLVMFIYSIFGM----AN 1679

Query: 124  YSELRDSDSGLLPRWHMMDFFHAFLIIFRILCGEWIETMWDCMEVSGQSLC--------- 174
            ++ ++  ++G+   ++   F ++ L +F+I      + +   +  +G   C         
Sbjct: 1680 FAYVK-WEAGIDDMFNFQTFANSMLCLFQITTSAGWDGLLSPILNTGPPYCDPTLPNSNG 1738

Query: 175  -----------LLVFLLVMVIGNLVVLNLFLALLLSSFS 202
                       +L F   ++I  L+V+N+++A++L +FS
Sbjct: 1739 SRGDCGSPAVGILFFTTYIIISFLIVVNMYIAIILENFS 1777


 Score = 73.9 bits (180), Expect = 2e-10,   Method: Compositional matrix adjust.
 Identities = 49/191 (25%), Positives = 94/191 (49%), Gaps = 27/191 (14%)

Query: 453 LRKTCYHIVEHSWFETFIIFMILLSSGALAFEDIYLEERKTIKVLLEYADKMFTYVFVLE 512
           +R+    I+ HS F   I+  IL +   +A  D             +Y +  FT ++  E
Sbjct: 120 IRRAAVKILVHSLFSMLIMCTILTNCVFMAQHDP--------PPWTKYVEYTFTAIYTFE 171

Query: 513 MLLKWVAYGF----KKYFTNAWCWLDFLIVDVSLVSLVANTLGFAEMGPIKSLRTLRALR 568
            L+K +A GF      +  + W WLDF ++ ++ VS         ++G + +LRT R LR
Sbjct: 172 SLVKILARGFCLHAFTFLRDPWNWLDFSVIVMAYVS------ENIKLGNLSALRTFRVLR 225

Query: 569 PLRALSRFEGMRVVVNALVGAIPSIMNVLLVCLIFWLIFSIMGVNLFAGKF-GRCINQTE 627
            L+ +S   G++ +V AL+ ++  + +V+++ +    +F+++G+ LF G    +C+    
Sbjct: 226 ALKTISVIPGLKTIVGALIQSVKKLADVMVLTVFCLSVFALIGLQLFMGNLRHKCVR--- 282

Query: 628 GDLPLNYTIVN 638
                N+T +N
Sbjct: 283 -----NFTALN 288


 Score = 60.8 bits (146), Expect = 2e-06,   Method: Compositional matrix adjust.
 Identities = 45/163 (27%), Positives = 85/163 (52%), Gaps = 8/163 (4%)

Query: 458  YHIVEHSWFETFIIFMILLSSGALAFEDIYLEERKTIKV-LLEYADKMFTYVFVLEMLLK 516
            + IV    F+  I+F+I L+   +  E    +++   K+ +L   + +F  +F  E ++K
Sbjct: 1523 FDIVTKQAFDVTIMFLICLNMVTMMVET---DDQSPEKINILAKINLLFVAIFTGECIVK 1579

Query: 517  WVAYGFKKYFTNAWCWLDFLIVDVSLVSLVANTL---GFAEMGPIKSLRTLRALRPLRAL 573
              A     YFTN+W   DF++V +S+V  V + +    F      + +R  R  R LR +
Sbjct: 1580 LAALR-HYYFTNSWNIFDFVVVILSIVGTVLSDIIQKYFFSPTLFRVIRLARIGRILRLI 1638

Query: 574  SRFEGMRVVVNALVGAIPSIMNVLLVCLIFWLIFSIMGVNLFA 616
               +G+R ++ AL+ ++P++ N+ L+  +   I+SI G+  FA
Sbjct: 1639 RAAKGIRTLLFALMMSLPALFNIGLLLFLVMFIYSIFGMANFA 1681


>gi44886082
          Length = 2016

 Score = 1354 bits (3505), Expect = 0.0,   Method: Compositional matrix adjust.
 Identities = 696/700 (99%), Positives = 696/700 (99%)

Query: 1    TSEFEEMLQVGNLVFTGIFTAEMTFKIIALDPYYYFQQGWNIFDSIIVILSLMELGLSRM 60
            TSEFEEMLQVGNLVFTGIFTAEMTFKIIALDPYYYFQQGWNIFDSIIVILSLMELGLSRM
Sbjct: 742  TSEFEEMLQVGNLVFTGIFTAEMTFKIIALDPYYYFQQGWNIFDSIIVILSLMELGLSRM 801

Query: 61   SNLSVLRSFRLLRVFKLAKSWPTLNTLIKIIGNSVGALGNLTLVLAIIVFIFAVVGMQLF 120
            SNLSVLRSFRLLRVFKLAKSWPTLNTLIKIIGNSVGALGNLTLVLAIIVFIFAVVGMQLF
Sbjct: 802  SNLSVLRSFRLLRVFKLAKSWPTLNTLIKIIGNSVGALGNLTLVLAIIVFIFAVVGMQLF 861

Query: 121  GKNYSELRDSDSGLLPRWHMMDFFHAFLIIFRILCGEWIETMWDCMEVSGQSLCLLVFLL 180
            GKNYSELRDSDSGLLPRWHMMDFFHAFLIIFRILCGEWIETMWDCMEVSGQSLCLLVFLL
Sbjct: 862  GKNYSELRDSDSGLLPRWHMMDFFHAFLIIFRILCGEWIETMWDCMEVSGQSLCLLVFLL 921

Query: 181  VMVIGNLVVLNLFLALLLSSFSADNLTAPDEDREMNNLQLALARIQRGLRFVKRTTWDFC 240
            VMVIGNLVVLNLFLALLLSSFSADNLTAPDEDREMNNLQLALARIQRGLRFVKRTTWDFC
Sbjct: 922  VMVIGNLVVLNLFLALLLSSFSADNLTAPDEDREMNNLQLALARIQRGLRFVKRTTWDFC 981

Query: 241  CGLLRQRPQKPAALAAQGQLPSCIATPYSPPPPETEKVPPTRKETRFEEGEQPGQGTPGD 300
            CGLLR RPQKPAALAAQGQLPSCIATPYSPPPPETEKVPPTRKETRFEEGEQPGQGTPGD
Sbjct: 982  CGLLRHRPQKPAALAAQGQLPSCIATPYSPPPPETEKVPPTRKETRFEEGEQPGQGTPGD 1041

Query: 301  PEPVCVPIAVAESDTDDQEEDEENSLGTEEESSKQQESQPVSGGPEAPPDSRTWSQVSAT 360
            PEPVCVPIAVAESDTDDQEEDEENSLGTEEESSKQQESQPVSG P  PPDSRTWSQVSAT
Sbjct: 1042 PEPVCVPIAVAESDTDDQEEDEENSLGTEEESSKQQESQPVSGWPRGPPDSRTWSQVSAT 1101

Query: 361  ASSEAEASASQADWRQQWKAEPQAPGCGETPEDSCSEGSTADMTNTAELLEQIPDLGQDV 420
            ASSEAEASASQADWRQQWKAEPQAPGCGETPEDSCSEGSTADMTNTAELLEQIPDLGQDV
Sbjct: 1102 ASSEAEASASQADWRQQWKAEPQAPGCGETPEDSCSEGSTADMTNTAELLEQIPDLGQDV 1161

Query: 421  KDPEDCFTEGCVRRCPCCAVDTTQAPGKVWWRLRKTCYHIVEHSWFETFIIFMILLSSGA 480
            KDPEDCFTEGCVRRCPCCAVDTTQAPGKVWWRLRKTCYHIVEHSWFETFIIFMILLSSGA
Sbjct: 1162 KDPEDCFTEGCVRRCPCCAVDTTQAPGKVWWRLRKTCYHIVEHSWFETFIIFMILLSSGA 1221

Query: 481  LAFEDIYLEERKTIKVLLEYADKMFTYVFVLEMLLKWVAYGFKKYFTNAWCWLDFLIVDV 540
            LAFEDIYLEERKTIKVLLEYADKMFTYVFVLEMLLKWVAYGFKKYFTNAWCWLDFLIVDV
Sbjct: 1222 LAFEDIYLEERKTIKVLLEYADKMFTYVFVLEMLLKWVAYGFKKYFTNAWCWLDFLIVDV 1281

Query: 541  SLVSLVANTLGFAEMGPIKSLRTLRALRPLRALSRFEGMRVVVNALVGAIPSIMNVLLVC 600
            SLVSLVANTLGFAEMGPIKSLRTLRALRPLRALSRFEGMRVVVNALVGAIPSIMNVLLVC
Sbjct: 1282 SLVSLVANTLGFAEMGPIKSLRTLRALRPLRALSRFEGMRVVVNALVGAIPSIMNVLLVC 1341

Query: 601  LIFWLIFSIMGVNLFAGKFGRCINQTEGDLPLNYTIVNNKSQCESLNLTGELYWTKVKVN 660
            LIFWLIFSIMGVNLFAGKFGRCINQTEGDLPLNYTIVNNKSQCESLNLTGELYWTKVKVN
Sbjct: 1342 LIFWLIFSIMGVNLFAGKFGRCINQTEGDLPLNYTIVNNKSQCESLNLTGELYWTKVKVN 1401

Query: 661  FDNVGAGYLALLQVATFKGWMDIMYAAVDSRGYEEQPQWE 700
            FDNVGAGYLALLQVATFKGWMDIMYAAVDSRGYEEQPQWE
Sbjct: 1402 FDNVGAGYLALLQVATFKGWMDIMYAAVDSRGYEEQPQWE 1441


 Score =  105 bits (261), Expect = 9e-20,   Method: Compositional matrix adjust.
 Identities = 148/736 (20%), Positives = 274/736 (37%), Gaps = 141/736 (19%)

Query: 15  FTGIFTAEMTFKIIA----LDPYYYFQQGWNIFDSIIVILSLMELGLSRMSNLSVLRSFR 70
           FT I+T E   KI+A    L  + + +  WN  D  ++I++ +   + ++ NLS LR+FR
Sbjct: 164 FTAIYTFESLVKILARGFCLHAFTFLRGPWNWLDFSVIIMAYVSENI-KLGNLSALRTFR 222

Query: 71  LLRVFKLAKSWPTLNTLIKIIGNSVGALGNLTLVLAIIVFIFAVVGMQLFG--------K 122
           +LR  K     P L T++  +  SV  L ++ ++    + +FA++G+QLF         +
Sbjct: 223 VLRALKTISVIPGLKTIVGALIQSVKKLADVMVLTVFCLSVFALIGLQLFMGNLRHKCVR 282

Query: 123 NYSEL----------------------------------------RDSDSGLLPRW---- 138
           N++ L                                          SD+G  P      
Sbjct: 283 NFTALNGTNGSVEADGLVWESLDLYLSDPENYLLKNGTSDVLLCGNSSDAGTCPEGYRCL 342

Query: 139 -------HMMDFFHAF----LIIFRILCGEWIETMWDCMEVSGQSLCLLVFLLVMVIGNL 187
                  H    F +F    L +FR++  +  E ++     S   + ++ F+LV+ +G+ 
Sbjct: 343 KAGENPDHGYTSFDSFAWAFLALFRLMTQDCWERLYQQTLRSAGKIYMIFFMLVIFLGSF 402

Query: 188 VVLNLFLALLLSSFSADN-LTAPDEDREMNNLQLALARIQ--------RGLRFVKRTTWD 238
            ++NL LA++  ++   N  T  + + +    Q A+  ++        RG+  V R++  
Sbjct: 403 YLVNLILAVVAMAYEEQNQATIAETEEKEKRFQEAMEMLKKEHEALTIRGVDTVSRSS-- 460

Query: 239 FCCGLLRQRPQKPAALAAQGQLPSCIATPYSP-------PPPETEKVPPTRKETRFEEGE 291
                L   P  P     +        +  +        P  ++E  P          G 
Sbjct: 461 -----LEMSPLAPVNSHERRSKRRKRMSSGTEECGEDRLPKSDSEDGPRAMNHLSLTRGL 515

Query: 292 QPGQGTPGDPEPVCVPIAVAESDTDDQEEDEENSLGTEEESSKQQ------------ESQ 339
                 P             +  ++    D+ENS   E ES                + Q
Sbjct: 516 SRTSMKPRSSRGSIFTFRRRDLGSEADFADDENSTAGESESHHTSLLVPWPLRRTSAQGQ 575

Query: 340 PVSGGPEAPPDSRTWSQVSATASSEAEASASQADWRQQWKAEPQAPGCG-------ETPE 392
           P S G  AP  +    + S    +   +     D       E  +PG         E P 
Sbjct: 576 P-SPGTSAPGHALHGKKNSTVDCNGVVSLLGAGD------PEATSPGSHLLRPVMLEHPP 628

Query: 393 DSCS----EGSTADMTNTAELLEQIPDLG--QDVKDPEDCFT------EGCVRRCPCCAV 440
           D+ +     G    +T+ A  ++ + + G  Q         T      E    +CP C  
Sbjct: 629 DTTTPSEEPGGPQMLTSQAPCVDGVEEPGARQRALSAVSVLTSALEELEESRHKCPPCWN 688

Query: 441 DTTQAP-----GKVWWRLRKTCYHIVEHSWFETFIIFMILLSSGALAFEDIYLEERKTIK 495
              Q         +W  +++    +V   + +  I   I+L++  +A E   +      +
Sbjct: 689 RLAQRYLIWECCPLWMSIKQGVKLVVMDPFTDLTITMCIVLNTLFMALEHYNMTSE--FE 746

Query: 496 VLLEYADKMFTYVFVLEMLLKWVAYGFKKYFTNAWCWLDFLIVDVSLVSLVANTLGFAEM 555
            +L+  + +FT +F  EM  K +A     YF   W   D +IV +SL+      LG + M
Sbjct: 747 EMLQVGNLVFTGIFTAEMTFKIIALDPYYYFQQGWNIFDSIIVILSLME-----LGLSRM 801

Query: 556 GPIKSLRTLRALRPLRALSRFEGMRVVVNALVGAIPSIMNVLLVCLIFWLIFSIMGVNLF 615
             +  LR+ R LR  +    +  +  ++  +  ++ ++ N+ LV  I   IF+++G+ LF
Sbjct: 802 SNLSVLRSFRLLRVFKLAKSWPTLNTLIKIIGNSVGALGNLTLVLAIIVFIFAVVGMQLF 861

Query: 616 AGKFGRCINQTEGDLP 631
              +    +   G LP
Sbjct: 862 GKNYSELRDSDSGLLP 877


 Score = 81.6 bits (200), Expect = 1e-12,   Method: Compositional matrix adjust.
 Identities = 59/219 (26%), Positives = 113/219 (51%), Gaps = 34/219 (15%)

Query: 12   NLVFTGIFTAEMTFKIIALDPYYYFQQGWNIFDSIIVILSLMELGLSRM--------SNL 63
            NL+F  IFT E   K+ AL  +YYF   WNIFD ++VILS++   LS +        +  
Sbjct: 1564 NLLFVAIFTGECIVKLAALR-HYYFTNSWNIFDFVVVILSIVGTVLSDIIQKYFFSPTLF 1622

Query: 64   SVLRSFRLLRVFKLAKSWPTLNTLIKIIGNSVGALGNLTLVLAIIVFIFAVVGMQLFGKN 123
             V+R  R+ R+ +L +    + TL+  +  S+ AL N+ L+L +++FI+++ GM     N
Sbjct: 1623 RVIRLARIGRILRLIRGAKGIRTLLFALMMSLPALFNIGLLLFLVMFIYSIFGM----AN 1678

Query: 124  YSELRDSDSGLLPRWHMMDFFHAFLIIFRILCGEWIETMWDCMEVSGQSLC--------- 174
            ++ ++  ++G+   ++   F ++ L +F+I      + +   +  +G   C         
Sbjct: 1679 FAYVK-WEAGIDDMFNFQTFANSMLCLFQITTSAGWDGLLSPILNTGPPYCDPTLPNSNG 1737

Query: 175  -----------LLVFLLVMVIGNLVVLNLFLALLLSSFS 202
                       +L F   ++I  L+V+N+++A++L +FS
Sbjct: 1738 SRGDCGSPAVGILFFTTYIIISFLIVVNMYIAIILENFS 1776


 Score = 73.2 bits (178), Expect = 4e-10,   Method: Compositional matrix adjust.
 Identities = 49/194 (25%), Positives = 94/194 (48%), Gaps = 27/194 (13%)

Query: 453 LRKTCYHIVEHSWFETFIIFMILLSSGALAFEDIYLEERKTIKVLLEYADKMFTYVFVLE 512
           +R+    I+ HS F   I+  IL +   +A  D             +Y +  FT ++  E
Sbjct: 120 IRRAAVKILVHSLFNMLIMCTILTNCVFMAQHDP--------PPWTKYVEYTFTAIYTFE 171

Query: 513 MLLKWVAYGF----KKYFTNAWCWLDFLIVDVSLVSLVANTLGFAEMGPIKSLRTLRALR 568
            L+K +A GF      +    W WLDF ++ ++ VS         ++G + +LRT R LR
Sbjct: 172 SLVKILARGFCLHAFTFLRGPWNWLDFSVIIMAYVS------ENIKLGNLSALRTFRVLR 225

Query: 569 PLRALSRFEGMRVVVNALVGAIPSIMNVLLVCLIFWLIFSIMGVNLFAGKF-GRCINQTE 627
            L+ +S   G++ +V AL+ ++  + +V+++ +    +F+++G+ LF G    +C+    
Sbjct: 226 ALKTISVIPGLKTIVGALIQSVKKLADVMVLTVFCLSVFALIGLQLFMGNLRHKCVR--- 282

Query: 628 GDLPLNYTIVNNKS 641
                N+T +N  +
Sbjct: 283 -----NFTALNGTN 291


 Score = 60.5 bits (145), Expect = 3e-06,   Method: Compositional matrix adjust.
 Identities = 45/163 (27%), Positives = 85/163 (52%), Gaps = 8/163 (4%)

Query: 458  YHIVEHSWFETFIIFMILLSSGALAFEDIYLEERKTIKV-LLEYADKMFTYVFVLEMLLK 516
            + IV    F+  I+F+I L+   +  E    +++   K+ +L   + +F  +F  E ++K
Sbjct: 1522 FDIVTKQAFDVTIMFLICLNMVTMMVET---DDQSPEKINILAKINLLFVAIFTGECIVK 1578

Query: 517  WVAYGFKKYFTNAWCWLDFLIVDVSLVSLVANTL---GFAEMGPIKSLRTLRALRPLRAL 573
              A     YFTN+W   DF++V +S+V  V + +    F      + +R  R  R LR +
Sbjct: 1579 LAALR-HYYFTNSWNIFDFVVVILSIVGTVLSDIIQKYFFSPTLFRVIRLARIGRILRLI 1637

Query: 574  SRFEGMRVVVNALVGAIPSIMNVLLVCLIFWLIFSIMGVNLFA 616
               +G+R ++ AL+ ++P++ N+ L+  +   I+SI G+  FA
Sbjct: 1638 RGAKGIRTLLFALMMSLPALFNIGLLLFLVMFIYSIFGMANFA 1680


>gi184039
          Length = 2016

 Score = 1353 bits (3503), Expect = 0.0,   Method: Compositional matrix adjust.
 Identities = 695/700 (99%), Positives = 696/700 (99%)

Query: 1    TSEFEEMLQVGNLVFTGIFTAEMTFKIIALDPYYYFQQGWNIFDSIIVILSLMELGLSRM 60
            TSEFEEMLQVGNLVFTGIFTAEMTFKIIALDPYYYFQQGWNIFDSIIVILSLMELGLSRM
Sbjct: 742  TSEFEEMLQVGNLVFTGIFTAEMTFKIIALDPYYYFQQGWNIFDSIIVILSLMELGLSRM 801

Query: 61   SNLSVLRSFRLLRVFKLAKSWPTLNTLIKIIGNSVGALGNLTLVLAIIVFIFAVVGMQLF 120
            SNLSVLRSFRLLRVFKLAKSWPTLNTLIKIIGNSVGALGNLTLVLAIIVFIFAVVGMQLF
Sbjct: 802  SNLSVLRSFRLLRVFKLAKSWPTLNTLIKIIGNSVGALGNLTLVLAIIVFIFAVVGMQLF 861

Query: 121  GKNYSELRDSDSGLLPRWHMMDFFHAFLIIFRILCGEWIETMWDCMEVSGQSLCLLVFLL 180
            GKNYSELRDSDSGLLPRWHMMDFFHAFLIIFRILCGEWIETMWDCMEVSGQSLCLLVFLL
Sbjct: 862  GKNYSELRDSDSGLLPRWHMMDFFHAFLIIFRILCGEWIETMWDCMEVSGQSLCLLVFLL 921

Query: 181  VMVIGNLVVLNLFLALLLSSFSADNLTAPDEDREMNNLQLALARIQRGLRFVKRTTWDFC 240
            VMVIGNLVVLNLFLALLLSSFSADNLTAPDEDREMNNLQLALARIQRGLRFVKRTTWDFC
Sbjct: 922  VMVIGNLVVLNLFLALLLSSFSADNLTAPDEDREMNNLQLALARIQRGLRFVKRTTWDFC 981

Query: 241  CGLLRQRPQKPAALAAQGQLPSCIATPYSPPPPETEKVPPTRKETRFEEGEQPGQGTPGD 300
            CGLLR RPQKPAALAAQGQLPSCIATPYSPPPPETEKVPPTRKET+FEEGEQPGQGTPGD
Sbjct: 982  CGLLRHRPQKPAALAAQGQLPSCIATPYSPPPPETEKVPPTRKETQFEEGEQPGQGTPGD 1041

Query: 301  PEPVCVPIAVAESDTDDQEEDEENSLGTEEESSKQQESQPVSGGPEAPPDSRTWSQVSAT 360
            PEPVCVPIAVAESDTDDQEEDEENSLGTEEESSKQQESQPVSG P  PPDSRTWSQVSAT
Sbjct: 1042 PEPVCVPIAVAESDTDDQEEDEENSLGTEEESSKQQESQPVSGWPRGPPDSRTWSQVSAT 1101

Query: 361  ASSEAEASASQADWRQQWKAEPQAPGCGETPEDSCSEGSTADMTNTAELLEQIPDLGQDV 420
            ASSEAEASASQADWRQQWKAEPQAPGCGETPEDSCSEGSTADMTNTAELLEQIPDLGQDV
Sbjct: 1102 ASSEAEASASQADWRQQWKAEPQAPGCGETPEDSCSEGSTADMTNTAELLEQIPDLGQDV 1161

Query: 421  KDPEDCFTEGCVRRCPCCAVDTTQAPGKVWWRLRKTCYHIVEHSWFETFIIFMILLSSGA 480
            KDPEDCFTEGCVRRCPCCAVDTTQAPGKVWWRLRKTCYHIVEHSWFETFIIFMILLSSGA
Sbjct: 1162 KDPEDCFTEGCVRRCPCCAVDTTQAPGKVWWRLRKTCYHIVEHSWFETFIIFMILLSSGA 1221

Query: 481  LAFEDIYLEERKTIKVLLEYADKMFTYVFVLEMLLKWVAYGFKKYFTNAWCWLDFLIVDV 540
            LAFEDIYLEERKTIKVLLEYADKMFTYVFVLEMLLKWVAYGFKKYFTNAWCWLDFLIVDV
Sbjct: 1222 LAFEDIYLEERKTIKVLLEYADKMFTYVFVLEMLLKWVAYGFKKYFTNAWCWLDFLIVDV 1281

Query: 541  SLVSLVANTLGFAEMGPIKSLRTLRALRPLRALSRFEGMRVVVNALVGAIPSIMNVLLVC 600
            SLVSLVANTLGFAEMGPIKSLRTLRALRPLRALSRFEGMRVVVNALVGAIPSIMNVLLVC
Sbjct: 1282 SLVSLVANTLGFAEMGPIKSLRTLRALRPLRALSRFEGMRVVVNALVGAIPSIMNVLLVC 1341

Query: 601  LIFWLIFSIMGVNLFAGKFGRCINQTEGDLPLNYTIVNNKSQCESLNLTGELYWTKVKVN 660
            LIFWLIFSIMGVNLFAGKFGRCINQTEGDLPLNYTIVNNKSQCESLNLTGELYWTKVKVN
Sbjct: 1342 LIFWLIFSIMGVNLFAGKFGRCINQTEGDLPLNYTIVNNKSQCESLNLTGELYWTKVKVN 1401

Query: 661  FDNVGAGYLALLQVATFKGWMDIMYAAVDSRGYEEQPQWE 700
            FDNVGAGYLALLQVATFKGWMDIMYAAVDSRGYEEQPQWE
Sbjct: 1402 FDNVGAGYLALLQVATFKGWMDIMYAAVDSRGYEEQPQWE 1441


 Score = 97.4 bits (241), Expect = 2e-17,   Method: Compositional matrix adjust.
 Identities = 146/736 (19%), Positives = 269/736 (36%), Gaps = 141/736 (19%)

Query: 15  FTGIFTAEMTFKIIA----LDPYYYFQQGWNIFDSIIVILSLMELGLSRMSNLSVLRSFR 70
           FT I+T E   KI+A    L  + + +  WN  D  ++I++        + N+S LR+FR
Sbjct: 164 FTAIYTFESLVKILARAFCLHAFTFLRDPWNWLDFSVIIMAYTT-EFVDLGNVSALRTFR 222

Query: 71  LLRVFKLAKSWPTLNTLIKIIGNSVGALGNLTLVLAIIVFIFAVVGMQLFG--------K 122
           +LR  K       L T++  +  SV  L ++ ++    + +FA++G+QLF         +
Sbjct: 223 VLRALKTISVISGLKTIVGALIQSVKKLADVMVLTVFCLSVFALIGLQLFMGNLRHKCVR 282

Query: 123 NYSEL----------------------------------------RDSDSGLLPRW---- 138
           N++ L                                          SD+G  P      
Sbjct: 283 NFTALNGTNGSVEADGLVWESLDLYLSDPENYLLKNGTSDVLLCGNSSDAGTCPEGYRCL 342

Query: 139 -------HMMDFFHAF----LIIFRILCGEWIETMWDCMEVSGQSLCLLVFLLVMVIGNL 187
                  H    F +F    L +FR++  +  E ++     S   + ++ F+LV+ +G+ 
Sbjct: 343 KAGENPDHGYTSFDSFAWAFLALFRLMTQDCWERLYQQTLRSAGKIYMIFFMLVIFLGSF 402

Query: 188 VVLNLFLALLLSSFSADN-LTAPDEDREMNNLQLALARIQ--------RGLRFVKRTTWD 238
            ++NL LA++  ++   N  T  + + +    Q A+  ++        RG+  V R++  
Sbjct: 403 YLVNLILAVVAMAYEEQNQATIAETEEKEKRFQEAMEMLKKEHEALTIRGVDTVSRSS-- 460

Query: 239 FCCGLLRQRPQKPAALAAQGQLPSCIATPYSP-------PPPETEKVPPTRKETRFEEGE 291
                L   P  P     +        +  +        P  ++E  P          G 
Sbjct: 461 -----LEMSPLAPVNSHERRSKRRKRMSSGTEECGEDRLPKSDSEDGPRAMNHLSLTRGL 515

Query: 292 QPGQGTPGDPEPVCVPIAVAESDTDDQEEDEENSLGTEEESSKQQ------------ESQ 339
                 P             +  ++    D+ENS   E ES                + Q
Sbjct: 516 SRTSMKPRSSRGSIFTFRRRDLGSEADFADDENSTARESESHHTSLLVPWPLRRTSAQGQ 575

Query: 340 PVSGGPEAPPDSRTWSQVSATASSEAEASASQADWRQQWKAEPQAPGCG-------ETPE 392
           P S G  AP  +    + S    +   +     D       E  +PG         E P 
Sbjct: 576 P-SPGTSAPGHALHGKKNSTVDCNGVVSLLGAGD------PEATSPGSHLLRPVMLEHPP 628

Query: 393 DSCS----EGSTADMTNTAELLEQIPDLG--QDVKDPEDCFT------EGCVRRCPCCAV 440
           D+ +     G    +T+ A  ++   + G  Q         T      E    +CP C  
Sbjct: 629 DTTTPSEEPGGPQMLTSQAPCVDGFEEPGARQRALSAVSVLTSALEELEESRHKCPPCWN 688

Query: 441 DTTQAP-----GKVWWRLRKTCYHIVEHSWFETFIIFMILLSSGALAFEDIYLEERKTIK 495
              Q         +W  +++    +V   + +  I   I+L++  +A E   +      +
Sbjct: 689 RLAQRYLIWECCPLWMSIKQGVKLVVMDPFTDLTITMCIVLNTLFMALEHYNMTSE--FE 746

Query: 496 VLLEYADKMFTYVFVLEMLLKWVAYGFKKYFTNAWCWLDFLIVDVSLVSLVANTLGFAEM 555
            +L+  + +FT +F  EM  K +A     YF   W   D +IV +SL+      LG + M
Sbjct: 747 EMLQVGNLVFTGIFTAEMTFKIIALDPYYYFQQGWNIFDSIIVILSLME-----LGLSRM 801

Query: 556 GPIKSLRTLRALRPLRALSRFEGMRVVVNALVGAIPSIMNVLLVCLIFWLIFSIMGVNLF 615
             +  LR+ R LR  +    +  +  ++  +  ++ ++ N+ LV  I   IF+++G+ LF
Sbjct: 802 SNLSVLRSFRLLRVFKLAKSWPTLNTLIKIIGNSVGALGNLTLVLAIIVFIFAVVGMQLF 861

Query: 616 AGKFGRCINQTEGDLP 631
              +    +   G LP
Sbjct: 862 GKNYSELRDSDSGLLP 877


 Score = 81.6 bits (200), Expect = 1e-12,   Method: Compositional matrix adjust.
 Identities = 59/219 (26%), Positives = 113/219 (51%), Gaps = 34/219 (15%)

Query: 12   NLVFTGIFTAEMTFKIIALDPYYYFQQGWNIFDSIIVILSLMELGLSRM--------SNL 63
            NL+F  IFT E   K+ AL  +YYF   WNIFD ++VILS++   LS +        +  
Sbjct: 1564 NLLFVAIFTGECIVKLAALR-HYYFTNSWNIFDFVVVILSIVGTVLSDIIQKYFFSPTLF 1622

Query: 64   SVLRSFRLLRVFKLAKSWPTLNTLIKIIGNSVGALGNLTLVLAIIVFIFAVVGMQLFGKN 123
             V+R  R+ R+ +L +    + TL+  +  S+ AL N+ L+L +++FI+++ GM     N
Sbjct: 1623 RVIRLARIGRILRLIRGAKGIRTLLFALMMSLPALFNIGLLLFLVMFIYSIFGM----AN 1678

Query: 124  YSELRDSDSGLLPRWHMMDFFHAFLIIFRILCGEWIETMWDCMEVSGQSLC--------- 174
            ++ ++  ++G+   ++   F ++ L +F+I      + +   +  +G   C         
Sbjct: 1679 FAYVK-WEAGIDDMFNFQTFANSMLCLFQITTSAGWDGLLSPILNTGPPYCDPTLPNSNG 1737

Query: 175  -----------LLVFLLVMVIGNLVVLNLFLALLLSSFS 202
                       +L F   ++I  L+V+N+++A++L +FS
Sbjct: 1738 SRGDCGSPAVGILFFTTYIIISFLIVVNMYIAIILENFS 1776


 Score = 77.0 bits (188), Expect = 2e-11,   Method: Compositional matrix adjust.
 Identities = 49/194 (25%), Positives = 95/194 (48%), Gaps = 27/194 (13%)

Query: 453 LRKTCYHIVEHSWFETFIIFMILLSSGALAFEDIYLEERKTIKVLLEYADKMFTYVFVLE 512
           +R+    I+ HS F   I+  IL +   +A  D             +Y +  FT ++  E
Sbjct: 120 VRRAAVKILVHSLFNMLIMCTILTNCVFMAQHDP--------PPWTKYVEYTFTAIYTFE 171

Query: 513 MLLKWVAYGF----KKYFTNAWCWLDFLIVDVSLVSLVANTLGFAEMGPIKSLRTLRALR 568
            L+K +A  F      +  + W WLDF ++      ++A T  F ++G + +LRT R LR
Sbjct: 172 SLVKILARAFCLHAFTFLRDPWNWLDFSVI------IMAYTTEFVDLGNVSALRTFRVLR 225

Query: 569 PLRALSRFEGMRVVVNALVGAIPSIMNVLLVCLIFWLIFSIMGVNLFAGKF-GRCINQTE 627
            L+ +S   G++ +V AL+ ++  + +V+++ +    +F+++G+ LF G    +C+    
Sbjct: 226 ALKTISVISGLKTIVGALIQSVKKLADVMVLTVFCLSVFALIGLQLFMGNLRHKCVR--- 282

Query: 628 GDLPLNYTIVNNKS 641
                N+T +N  +
Sbjct: 283 -----NFTALNGTN 291


 Score = 60.5 bits (145), Expect = 3e-06,   Method: Compositional matrix adjust.
 Identities = 45/163 (27%), Positives = 85/163 (52%), Gaps = 8/163 (4%)

Query: 458  YHIVEHSWFETFIIFMILLSSGALAFEDIYLEERKTIKV-LLEYADKMFTYVFVLEMLLK 516
            + IV    F+  I+F+I L+   +  E    +++   K+ +L   + +F  +F  E ++K
Sbjct: 1522 FDIVTKQAFDVTIMFLICLNMVTMMVET---DDQSPEKINILAKINLLFVAIFTGECIVK 1578

Query: 517  WVAYGFKKYFTNAWCWLDFLIVDVSLVSLVANTL---GFAEMGPIKSLRTLRALRPLRAL 573
              A     YFTN+W   DF++V +S+V  V + +    F      + +R  R  R LR +
Sbjct: 1579 LAALR-HYYFTNSWNIFDFVVVILSIVGTVLSDIIQKYFFSPTLFRVIRLARIGRILRLI 1637

Query: 574  SRFEGMRVVVNALVGAIPSIMNVLLVCLIFWLIFSIMGVNLFA 616
               +G+R ++ AL+ ++P++ N+ L+  +   I+SI G+  FA
Sbjct: 1638 RGAKGIRTLLFALMMSLPALFNIGLLLFLVMFIYSIFGMANFA 1680


>gi332216357
          Length = 2283

 Score = 1337 bits (3459), Expect = 0.0,   Method: Compositional matrix adjust.
 Identities = 692/700 (98%), Positives = 696/700 (99%), Gaps = 1/700 (0%)

Query: 1    TSEFEEMLQVGNLVFTGIFTAEMTFKIIALDPYYYFQQGWNIFDSIIVILSLMELGLSRM 60
            TSEFEEMLQVGNLVFTGIFTAEMTFKIIALDPYYYFQQGWNIFDSIIVILSLMELGLSRM
Sbjct: 981  TSEFEEMLQVGNLVFTGIFTAEMTFKIIALDPYYYFQQGWNIFDSIIVILSLMELGLSRM 1040

Query: 61   SNLSVLRSFRLLRVFKLAKSWPTLNTLIKIIGNSVGALGNLTLVLAIIVFIFAVVGMQLF 120
            SNLSVLRSFRLLRVFKLAKSWPTLNTLIKIIGNSVGALGNLTLVLAIIVFIFAVVGMQLF
Sbjct: 1041 SNLSVLRSFRLLRVFKLAKSWPTLNTLIKIIGNSVGALGNLTLVLAIIVFIFAVVGMQLF 1100

Query: 121  GKNYSELRDSDSGLLPRWHMMDFFHAFLIIFRILCGEWIETMWDCMEVSGQSLCLLVFLL 180
            GKNYSELRDSDSGLLPRWHMMDFFHAFLIIFRILCGEWIETMWDCMEVSGQSLCLLVFLL
Sbjct: 1101 GKNYSELRDSDSGLLPRWHMMDFFHAFLIIFRILCGEWIETMWDCMEVSGQSLCLLVFLL 1160

Query: 181  VMVIGNLVVLNLFLALLLSSFSADNLTAPDEDREMNNLQLALARIQRGLRFVKRTTWDFC 240
            VMVIGNLVVLNLFLALLLSSFSADNLTAPDEDREMNNLQLALARIQRGLRFVKRTTWDFC
Sbjct: 1161 VMVIGNLVVLNLFLALLLSSFSADNLTAPDEDREMNNLQLALARIQRGLRFVKRTTWDFC 1220

Query: 241  CGLLRQRPQKPAALAAQGQLPSCIATPYSPPPPETEKVPPTRKETRFEEGEQPGQGTPGD 300
            CGLLRQRPQKPAALAAQGQLPSCIATPYSPPPPETEK PPTRKETRFEEGEQPGQGTP D
Sbjct: 1221 CGLLRQRPQKPAALAAQGQLPSCIATPYSPPPPETEKAPPTRKETRFEEGEQPGQGTPRD 1280

Query: 301  PEPVCVPIAVAESDTDDQEEDEENSLGTEEESSKQQESQPVSGGPEAPPDSRTWSQVSAT 360
            PEPVCVPIAVAESDTDDQEEDEENSLGTEEESSKQ ESQPVSGGPEAPPDSRTWSQVSAT
Sbjct: 1281 PEPVCVPIAVAESDTDDQEEDEENSLGTEEESSKQ-ESQPVSGGPEAPPDSRTWSQVSAT 1339

Query: 361  ASSEAEASASQADWRQQWKAEPQAPGCGETPEDSCSEGSTADMTNTAELLEQIPDLGQDV 420
            ASSEAEASASQA+WRQQ KAEPQAPGCGETPEDSCSEGSTADMTNTAELLEQIPDLGQDV
Sbjct: 1340 ASSEAEASASQANWRQQRKAEPQAPGCGETPEDSCSEGSTADMTNTAELLEQIPDLGQDV 1399

Query: 421  KDPEDCFTEGCVRRCPCCAVDTTQAPGKVWWRLRKTCYHIVEHSWFETFIIFMILLSSGA 480
            K+PEDCFTEGCVRRCPCCAVDTTQAPGKVWWRLRKTCYHIVEHSWFETFIIFMILLSSGA
Sbjct: 1400 KEPEDCFTEGCVRRCPCCAVDTTQAPGKVWWRLRKTCYHIVEHSWFETFIIFMILLSSGA 1459

Query: 481  LAFEDIYLEERKTIKVLLEYADKMFTYVFVLEMLLKWVAYGFKKYFTNAWCWLDFLIVDV 540
            LAFEDIYLEERKTIKV+LEYADKMFTYVFVLEMLLKWVAYGFKKYFTNAWCWLDFLIVDV
Sbjct: 1460 LAFEDIYLEERKTIKVVLEYADKMFTYVFVLEMLLKWVAYGFKKYFTNAWCWLDFLIVDV 1519

Query: 541  SLVSLVANTLGFAEMGPIKSLRTLRALRPLRALSRFEGMRVVVNALVGAIPSIMNVLLVC 600
            SLVSLVANTLGFAEMGPIKSLRTLRALRPLRALSRFEGMRVVVNALVGAIPSIMNVLLVC
Sbjct: 1520 SLVSLVANTLGFAEMGPIKSLRTLRALRPLRALSRFEGMRVVVNALVGAIPSIMNVLLVC 1579

Query: 601  LIFWLIFSIMGVNLFAGKFGRCINQTEGDLPLNYTIVNNKSQCESLNLTGELYWTKVKVN 660
            LIFWLIFSIMGVNLFAGKFGRCINQTEGDLPLNYTIVNNKSQCESLN+TGELYWTKVKVN
Sbjct: 1580 LIFWLIFSIMGVNLFAGKFGRCINQTEGDLPLNYTIVNNKSQCESLNMTGELYWTKVKVN 1639

Query: 661  FDNVGAGYLALLQVATFKGWMDIMYAAVDSRGYEEQPQWE 700
            FDNVGAGYLALLQVATFKGWMDIMYAAVDSRGYEEQPQWE
Sbjct: 1640 FDNVGAGYLALLQVATFKGWMDIMYAAVDSRGYEEQPQWE 1679


 Score = 81.3 bits (199), Expect = 1e-12,   Method: Compositional matrix adjust.
 Identities = 58/219 (26%), Positives = 113/219 (51%), Gaps = 34/219 (15%)

Query: 12   NLVFTGIFTAEMTFKIIALDPYYYFQQGWNIFDSIIVILSLMELGLSRM--------SNL 63
            N++F  IFT E   K+ AL  +YYF   WNIFD ++VILS++   LS +        +  
Sbjct: 1831 NVLFVAIFTGECIVKLAALR-HYYFTNSWNIFDFVVVILSIVGTVLSDIIQKYFFSPTLF 1889

Query: 64   SVLRSFRLLRVFKLAKSWPTLNTLIKIIGNSVGALGNLTLVLAIIVFIFAVVGMQLFGKN 123
             V+R  R+ R+ +L +    + TL+  +  S+ AL N+ L+L +++FI+++ GM     N
Sbjct: 1890 RVIRLARIGRILRLIRGAKGIRTLLFALMMSLPALFNIGLLLFLVMFIYSIFGM----AN 1945

Query: 124  YSELRDSDSGLLPRWHMMDFFHAFLIIFRILCGEWIETMWDCMEVSGQSLC--------- 174
            ++ ++  ++G+   ++   F ++ L +F+I      + +   +  +G   C         
Sbjct: 1946 FAYVK-WEAGIDDMFNFQTFANSMLCLFQITTSAGWDGLLSPILNTGPPYCDPTLPNSNG 2004

Query: 175  -----------LLVFLLVMVIGNLVVLNLFLALLLSSFS 202
                       +L F   ++I  L+V+N+++A++L +FS
Sbjct: 2005 SRGDCGSPAVGILFFTTYIIISFLIVVNMYIAIILENFS 2043


 Score = 76.6 bits (187), Expect = 4e-11,   Method: Compositional matrix adjust.
 Identities = 61/281 (21%), Positives = 118/281 (41%), Gaps = 67/281 (23%)

Query: 14  VFTGIFTAEMTFKIIA----LDPYYYFQQGWNIFDSIIVILSLMELGLSRMSNLSVLRSF 69
            FT I+T E   KI+A    L  + + +  WN  D  ++I++ +   + ++ NLS LR+F
Sbjct: 409 TFTAIYTFESLVKILARGFCLHAFTFLRDPWNWLDFSVIIMAYVSENI-KLGNLSALRTF 467

Query: 70  RLLRVFKLAKSWPTLNTLIKIIGNSVGALGNLTLVLAIIVFIFAVVGMQLFG-------- 121
           R+LR  K     P L T++  +  SV  L ++ ++    + +FA++G+QLF         
Sbjct: 468 RVLRALKTISVIPGLKTIVGALIQSVKKLADVMVLTVFCLSVFALIGLQLFMGNLRHKCV 527

Query: 122 KNYSELRDSDSGLLPRWHMM---------------------------------------- 141
           +N++ L  ++    P+ H +                                        
Sbjct: 528 RNFTALNGTNGSSAPQQHDVSLTENYLLKNGTSDVLLCGNSSDAGTCPEGYRCLKAGENP 587

Query: 142 --------DFFHAFLIIFRILCGEWIETMWDCMEVSGQSLCLLVFLLVMVIGNLVVLNLF 193
                    F  AFL +FR++  +  E ++     S   + ++ F+LV+ +G+  ++NL 
Sbjct: 588 DHGYTSFDSFAWAFLALFRLMTQDCWERLYQQTLRSAGKIYMIFFMLVIFLGSFYLVNLI 647

Query: 194 LALLLSSFSADNLTAPDEDREMNNLQLALARIQRGLRFVKR 234
           LA++  ++   N     E +E         R Q  +  +K+
Sbjct: 648 LAVVAMAYEEQNQATIAETQEKEK------RFQEAMEMLKK 682


 Score = 71.6 bits (174), Expect = 1e-09,   Method: Compositional matrix adjust.
 Identities = 52/202 (25%), Positives = 98/202 (48%), Gaps = 25/202 (12%)

Query: 453 LRKTCYHIVEHSWFETFIIFMILLSSGALAFEDIYLEERKTIKVLLEYADKMFTYVFVLE 512
           +R+    I+ HS F   I+  IL +   +A  D     + T           FT ++  E
Sbjct: 369 IRRAAVKILVHSLFSMLIMCTILTNCVFMAQHDPPPWTKYT-----------FTAIYTFE 417

Query: 513 MLLKWVAYGFK----KYFTNAWCWLDFLIVDVSLVSLVANTLGFAEMGPIKSLRTLRALR 568
            L+K +A GF      +  + W WLDF ++ ++ VS         ++G + +LRT R LR
Sbjct: 418 SLVKILARGFCLHAFTFLRDPWNWLDFSVIIMAYVS------ENIKLGNLSALRTFRVLR 471

Query: 569 PLRALSRFEGMRVVVNALVGAIPSIMNVLLVCLIFWLIFSIMGVNLFAGKF-GRCINQTE 627
            L+ +S   G++ +V AL+ ++  + +V+++ +    +F+++G+ LF G    +C+    
Sbjct: 472 ALKTISVIPGLKTIVGALIQSVKKLADVMVLTVFCLSVFALIGLQLFMGNLRHKCVRNFT 531

Query: 628 GDLPLNYTIVNNKSQCESLNLT 649
               LN T  ++  Q   ++LT
Sbjct: 532 A---LNGTNGSSAPQQHDVSLT 550


>gi297286126
          Length = 2003

 Score = 1332 bits (3447), Expect = 0.0,   Method: Compositional matrix adjust.
 Identities = 679/693 (97%), Positives = 682/693 (98%), Gaps = 1/693 (0%)

Query: 1    TSEFEEMLQVGNLVFTGIFTAEMTFKIIALDPYYYFQQGWNIFDSIIVILSLMELGLSRM 60
            TSEFEEMLQVGNLVFTGIFTAEMTFKIIALDPYYYFQQGWNIFDSIIVILSLMELGLSRM
Sbjct: 738  TSEFEEMLQVGNLVFTGIFTAEMTFKIIALDPYYYFQQGWNIFDSIIVILSLMELGLSRM 797

Query: 61   SNLSVLRSFRLLRVFKLAKSWPTLNTLIKIIGNSVGALGNLTLVLAIIVFIFAVVGMQLF 120
            SNLSVLRSFRLLRVFKLAKSWPTLNTLIKIIGNSVGALGNLTLVLAIIVFIFAVVGMQLF
Sbjct: 798  SNLSVLRSFRLLRVFKLAKSWPTLNTLIKIIGNSVGALGNLTLVLAIIVFIFAVVGMQLF 857

Query: 121  GKNYSELRDSDSGLLPRWHMMDFFHAFLIIFRILCGEWIETMWDCMEVSGQSLCLLVFLL 180
            GKNYSELRDSDSGLLPRWHMMDFFHAFLIIFRILCGEWIETMWDCMEVSGQSLCLLVFLL
Sbjct: 858  GKNYSELRDSDSGLLPRWHMMDFFHAFLIIFRILCGEWIETMWDCMEVSGQSLCLLVFLL 917

Query: 181  VMVIGNLVVLNLFLALLLSSFSADNLTAPDEDREMNNLQLALARIQRGLRFVKRTTWDFC 240
            VMVIGNLVVLNLFLALLLSSFSADNLTAPDEDREMNNLQLALARIQRGLRFVKRTTWDFC
Sbjct: 918  VMVIGNLVVLNLFLALLLSSFSADNLTAPDEDREMNNLQLALARIQRGLRFVKRTTWDFC 977

Query: 241  CGLLRQRPQKPAALAAQGQLPSCIATPYSPPPPETEKVPPTRKETRFEEGEQPGQGTPGD 300
            CGLLRQRPQKPAALAAQGQLPSCIATPYS PPPETEKVPPTRKETRFEEGEQPGQGTP D
Sbjct: 978  CGLLRQRPQKPAALAAQGQLPSCIATPYSAPPPETEKVPPTRKETRFEEGEQPGQGTPRD 1037

Query: 301  PEPVCVPIAVAESDTDDQEEDEENSLGTEEESSKQQESQPVSGGPEAPPDSRTWSQVSAT 360
            PEPVCVPIAVAESDTDDQEEDEENSL TEEESSKQQESQPVS GPEAPPD RTWSQVSAT
Sbjct: 1038 PEPVCVPIAVAESDTDDQEEDEENSLDTEEESSKQQESQPVSAGPEAPPDXRTWSQVSAT 1097

Query: 361  ASSEAEASASQADWRQQW-KAEPQAPGCGETPEDSCSEGSTADMTNTAELLEQIPDLGQD 419
            ASSEAEAS SQADW+QQ  K EPQAPGCGET EDS SEGSTADMTNTAELLEQIPDLGQD
Sbjct: 1098 ASSEAEASVSQADWQQQQRKEEPQAPGCGETQEDSGSEGSTADMTNTAELLEQIPDLGQD 1157

Query: 420  VKDPEDCFTEGCVRRCPCCAVDTTQAPGKVWWRLRKTCYHIVEHSWFETFIIFMILLSSG 479
            VKDPEDCFTEGCVRRCPCCAVDT+QAPGKVWWRLRKTCYHIVEHSWFETFIIFMILLSSG
Sbjct: 1158 VKDPEDCFTEGCVRRCPCCAVDTSQAPGKVWWRLRKTCYHIVEHSWFETFIIFMILLSSG 1217

Query: 480  ALAFEDIYLEERKTIKVLLEYADKMFTYVFVLEMLLKWVAYGFKKYFTNAWCWLDFLIVD 539
            ALAFEDIYLEERKTIKVLLEYADKMFTYVFVLEMLLKWVAYGFKKYFTNAWCWLDFLIVD
Sbjct: 1218 ALAFEDIYLEERKTIKVLLEYADKMFTYVFVLEMLLKWVAYGFKKYFTNAWCWLDFLIVD 1277

Query: 540  VSLVSLVANTLGFAEMGPIKSLRTLRALRPLRALSRFEGMRVVVNALVGAIPSIMNVLLV 599
            VSLVSLVANTLGFAEMGPIKSLRTLRALRPLRALSRFEGMRVVVNALVGAIPSIMNVLLV
Sbjct: 1278 VSLVSLVANTLGFAEMGPIKSLRTLRALRPLRALSRFEGMRVVVNALVGAIPSIMNVLLV 1337

Query: 600  CLIFWLIFSIMGVNLFAGKFGRCINQTEGDLPLNYTIVNNKSQCESLNLTGELYWTKVKV 659
            CLIFWLIFSIMGVNLFAGKFGRCINQTEGDLPLNYTIVNNKSQCESLN+TGELYWTKVKV
Sbjct: 1338 CLIFWLIFSIMGVNLFAGKFGRCINQTEGDLPLNYTIVNNKSQCESLNMTGELYWTKVKV 1397

Query: 660  NFDNVGAGYLALLQVATFKGWMDIMYAAVDSRG 692
            NFDNVGAGYLALLQVATFKGWMDIMYAAVDSRG
Sbjct: 1398 NFDNVGAGYLALLQVATFKGWMDIMYAAVDSRG 1430


 Score =  105 bits (261), Expect = 9e-20,   Method: Compositional matrix adjust.
 Identities = 143/733 (19%), Positives = 281/733 (38%), Gaps = 139/733 (18%)

Query: 15  FTGIFTAEMTFKIIA----LDPYYYFQQGWNIFDSIIVILSLMELGLSRMSNLSVLRSFR 70
           FT I+T E   KI+A    L  + + +  WN  D  +++++ +   + ++ NLS LR+FR
Sbjct: 164 FTAIYTFESLVKILARGFCLHAFTFLRDPWNWLDFSVIVMAYVSENI-KLGNLSALRTFR 222

Query: 71  LLRVFKLAKSWPTLNTLIKIIGNSVGALGNLTLVLAIIVFIFAVVGMQLFG--------K 122
           +LR  K     P L T++  +  SV  L ++ ++    + +FA++G+QLF         +
Sbjct: 223 VLRALKTISVIPGLKTIVGALIQSVKKLADVMVLTVFCLSVFALIGLQLFMGNLRHKCVR 282

Query: 123 NYSELRDSD-----SGLLPRWHMMDFF--------------------------------- 144
           N++ L  ++      GL+  W  +D +                                 
Sbjct: 283 NFTALNGTNGSVEADGLV--WESLDLYLSDPGANSFCSWGRLCETSRAGTCPEGYRCLKA 340

Query: 145 -----HAF----------LIIFRILCGEWIETMWDCMEVSGQSLCLLVFLLVMVIGNLVV 189
                H +          L +FR++  +  E ++     S   + ++ F+LV+ +G+  +
Sbjct: 341 GENPDHGYTSFDSFAWAFLALFRLMTQDCWERLYQQTLRSAGKIYMIFFMLVIFLGSFYL 400

Query: 190 LNLFLALLLSSFSADN-LTAPDEDREMNNLQLALARIQ--------RGLRFVKRTTWDFC 240
           +NL LA++  ++   N  T  + + +    Q A+  ++        RG+  V R++    
Sbjct: 401 VNLILAVVAMAYEEQNQATIAETEEKEKRFQEAMEMLKKEHEALTIRGVDTVSRSS---- 456

Query: 241 CGLLRQRPQKPAALAAQGQLPSCIATPYSP-------PPPETEKVPPTRKETRFEEGEQP 293
              L   P  P     +        +  +        P  ++E  P          G   
Sbjct: 457 ---LEMSPLAPVNSHERRSKRRKRMSSGTEECGEDRLPKSDSEDGPRAMNHLSLTHGLSR 513

Query: 294 GQGTPGDPEPVCVPIAVAESDTDDQEEDEENSLGTEEES--------------SKQQESQ 339
               P             +  ++    D+ENS   + ES              S Q +  
Sbjct: 514 TSVKPRSSRGSIFTFRRRDLGSETDFADDENSTAGDSESHHTSLLVPWPLRRTSAQGQPS 573

Query: 340 PVSGGPEAPPDSRTWSQ------VSATASSEAEASASQADWRQQWKAE--------PQAP 385
           P +  P    + +  S       VS   + + EA++  +   +    E         + P
Sbjct: 574 PGTSTPGHALNGKKNSTVDCNGVVSLLGAGDPEATSPGSHLLRPVMLEHPPDTTTPSEEP 633

Query: 386 GCGE--TPEDSCSEGSTADMTNTAELLEQIPDLGQDVKDPEDCFTEGCVRRCPCCAVDTT 443
           G  +  TP+  C +G   +       L  +  L   +++ E+       R+CP C     
Sbjct: 634 GGPQMLTPQVPCIDG-FEEPGARQRALSAVSVLTSALEELEE-----SRRKCPPCWNRLA 687

Query: 444 QAP-----GKVWWRLRKTCYHIVEHSWFETFIIFMILLSSGALAFEDIYLEERKTIKVLL 498
           Q         +W  +++    +V   + +  I   I+L++  +A E   +      + +L
Sbjct: 688 QRYLIWECCPLWMSIKQGVKLVVMDPFADLTITMCIVLNTLFMALEHYNMTSE--FEEML 745

Query: 499 EYADKMFTYVFVLEMLLKWVAYGFKKYFTNAWCWLDFLIVDVSLVSLVANTLGFAEMGPI 558
           +  + +FT +F  EM  K +A     YF   W   D +IV +SL+      LG + M  +
Sbjct: 746 QVGNLVFTGIFTAEMTFKIIALDPYYYFQQGWNIFDSIIVILSLME-----LGLSRMSNL 800

Query: 559 KSLRTLRALRPLRALSRFEGMRVVVNALVGAIPSIMNVLLVCLIFWLIFSIMGVNLFAGK 618
             LR+ R LR  +    +  +  ++  +  ++ ++ N+ LV  I   IF+++G+ LF   
Sbjct: 801 SVLRSFRLLRVFKLAKSWPTLNTLIKIIGNSVGALGNLTLVLAIIVFIFAVVGMQLFGKN 860

Query: 619 FGRCINQTEGDLP 631
           +    +   G LP
Sbjct: 861 YSELRDSDSGLLP 873


 Score = 82.0 bits (201), Expect = 9e-13,   Method: Compositional matrix adjust.
 Identities = 59/219 (26%), Positives = 113/219 (51%), Gaps = 34/219 (15%)

Query: 12   NLVFTGIFTAEMTFKIIALDPYYYFQQGWNIFDSIIVILSLMELGLSRM--------SNL 63
            NL+F  IFT E   K+ AL  +YYF   WNIFD ++VILS++   LS +        +  
Sbjct: 1551 NLLFVAIFTGECIVKLAALR-HYYFTNSWNIFDFVVVILSIVGTVLSDIIQKYFFSPTLF 1609

Query: 64   SVLRSFRLLRVFKLAKSWPTLNTLIKIIGNSVGALGNLTLVLAIIVFIFAVVGMQLFGKN 123
             V+R  R+ R+ +L +    + TL+  +  S+ AL N+ L+L +++FI+++ GM     N
Sbjct: 1610 RVIRLARIGRILRLIRGAKGIRTLLFALMMSLPALFNIGLLLFLVMFIYSIFGM----AN 1665

Query: 124  YSELRDSDSGLLPRWHMMDFFHAFLIIFRILCGEWIETMWDCMEVSGQSLC--------- 174
            ++ ++  ++G+   ++   F ++ L +F+I      + +   +  +G   C         
Sbjct: 1666 FAYVK-WEAGIDDMFNFQTFANSMLCLFQITTSAGWDGLLSPILNTGPPYCDPTLPNSNG 1724

Query: 175  -----------LLVFLLVMVIGNLVVLNLFLALLLSSFS 202
                       +L F   ++I  L+V+N+++A++L +FS
Sbjct: 1725 SRGDCGSPAVGILFFTTYIIISFLIVVNMYIAIILENFS 1763


 Score = 74.7 bits (182), Expect = 1e-10,   Method: Compositional matrix adjust.
 Identities = 55/220 (25%), Positives = 105/220 (47%), Gaps = 30/220 (13%)

Query: 453 LRKTCYHIVEHSWFETFIIFMILLSSGALAFEDIYLEERKTIKVLLEYADKMFTYVFVLE 512
           +R+    I+ HS F   I+  IL +   +A  D             +Y +  FT ++  E
Sbjct: 120 IRRAAVKILVHSLFSMLIMCTILTNCVFMAQHDP--------PPWTKYVEYTFTAIYTFE 171

Query: 513 MLLKWVAYGF----KKYFTNAWCWLDFLIVDVSLVSLVANTLGFAEMGPIKSLRTLRALR 568
            L+K +A GF      +  + W WLDF ++ ++ VS         ++G + +LRT R LR
Sbjct: 172 SLVKILARGFCLHAFTFLRDPWNWLDFSVIVMAYVS------ENIKLGNLSALRTFRVLR 225

Query: 569 PLRALSRFEGMRVVVNALVGAIPSIMNVLLVCLIFWLIFSIMGVNLFAGKF-GRCINQTE 627
            L+ +S   G++ +V AL+ ++  + +V+++ +    +F+++G+ LF G    +C+    
Sbjct: 226 ALKTISVIPGLKTIVGALIQSVKKLADVMVLTVFCLSVFALIGLQLFMGNLRHKCVR--- 282

Query: 628 GDLPLNYTIVNNKSQCESLNLTGELYWTKVKVNFDNVGAG 667
                N+T +N  +   S+   G L W  + +   + GA 
Sbjct: 283 -----NFTALNGTNG--SVEADG-LVWESLDLYLSDPGAN 314


 Score = 60.8 bits (146), Expect = 2e-06,   Method: Compositional matrix adjust.
 Identities = 45/163 (27%), Positives = 85/163 (52%), Gaps = 8/163 (4%)

Query: 458  YHIVEHSWFETFIIFMILLSSGALAFEDIYLEERKTIKV-LLEYADKMFTYVFVLEMLLK 516
            + IV    F+  I+F+I L+   +  E    +++   K+ +L   + +F  +F  E ++K
Sbjct: 1509 FDIVTKQAFDVTIMFLICLNMVTMMVET---DDQSPEKINILAKINLLFVAIFTGECIVK 1565

Query: 517  WVAYGFKKYFTNAWCWLDFLIVDVSLVSLVANTL---GFAEMGPIKSLRTLRALRPLRAL 573
              A     YFTN+W   DF++V +S+V  V + +    F      + +R  R  R LR +
Sbjct: 1566 LAALR-HYYFTNSWNIFDFVVVILSIVGTVLSDIIQKYFFSPTLFRVIRLARIGRILRLI 1624

Query: 574  SRFEGMRVVVNALVGAIPSIMNVLLVCLIFWLIFSIMGVNLFA 616
               +G+R ++ AL+ ++P++ N+ L+  +   I+SI G+  FA
Sbjct: 1625 RGAKGIRTLLFALMMSLPALFNIGLLLFLVMFIYSIFGMANFA 1667


>gi114586083
          Length = 2016

 Score = 1330 bits (3443), Expect = 0.0,   Method: Compositional matrix adjust.
 Identities = 696/700 (99%), Positives = 698/700 (99%)

Query: 1    TSEFEEMLQVGNLVFTGIFTAEMTFKIIALDPYYYFQQGWNIFDSIIVILSLMELGLSRM 60
            TSEFEEMLQVGNLVFTGIFTAEMTFKIIALDPYYYFQQGWNIFDSIIVILSLMELGLSRM
Sbjct: 742  TSEFEEMLQVGNLVFTGIFTAEMTFKIIALDPYYYFQQGWNIFDSIIVILSLMELGLSRM 801

Query: 61   SNLSVLRSFRLLRVFKLAKSWPTLNTLIKIIGNSVGALGNLTLVLAIIVFIFAVVGMQLF 120
            SNLSVLRSFRLLRVFKLAKSWPTLNTLIKIIGNSVGALGNLTLVLAIIVFIFAVVGMQLF
Sbjct: 802  SNLSVLRSFRLLRVFKLAKSWPTLNTLIKIIGNSVGALGNLTLVLAIIVFIFAVVGMQLF 861

Query: 121  GKNYSELRDSDSGLLPRWHMMDFFHAFLIIFRILCGEWIETMWDCMEVSGQSLCLLVFLL 180
            GKNYSELRDSDSGLLPRWHMMDFFHAFLIIFRILCGEWIETMWDCMEVSGQSLCLLVFLL
Sbjct: 862  GKNYSELRDSDSGLLPRWHMMDFFHAFLIIFRILCGEWIETMWDCMEVSGQSLCLLVFLL 921

Query: 181  VMVIGNLVVLNLFLALLLSSFSADNLTAPDEDREMNNLQLALARIQRGLRFVKRTTWDFC 240
            VMVIGNLVVLNLFLALLLSSFSADNLTAPDEDREMNNLQLALARIQRGLRFVKRTTWDFC
Sbjct: 922  VMVIGNLVVLNLFLALLLSSFSADNLTAPDEDREMNNLQLALARIQRGLRFVKRTTWDFC 981

Query: 241  CGLLRQRPQKPAALAAQGQLPSCIATPYSPPPPETEKVPPTRKETRFEEGEQPGQGTPGD 300
            CGLLRQRPQKPAALAAQGQLPSCIATPYSPPPPE+EK PPTRKETRFEEGEQPGQGTPGD
Sbjct: 982  CGLLRQRPQKPAALAAQGQLPSCIATPYSPPPPESEKAPPTRKETRFEEGEQPGQGTPGD 1041

Query: 301  PEPVCVPIAVAESDTDDQEEDEENSLGTEEESSKQQESQPVSGGPEAPPDSRTWSQVSAT 360
            PEPVCVPIAVAESDTDDQEEDEENSLGTEEESSKQQESQPVSGGPEAPPDSRTWSQVSAT
Sbjct: 1042 PEPVCVPIAVAESDTDDQEEDEENSLGTEEESSKQQESQPVSGGPEAPPDSRTWSQVSAT 1101

Query: 361  ASSEAEASASQADWRQQWKAEPQAPGCGETPEDSCSEGSTADMTNTAELLEQIPDLGQDV 420
            ASSEAEASASQA WRQQWKAEPQAPGCGETPEDSCSEGSTADMTNTAELLEQIPDLGQDV
Sbjct: 1102 ASSEAEASASQAYWRQQWKAEPQAPGCGETPEDSCSEGSTADMTNTAELLEQIPDLGQDV 1161

Query: 421  KDPEDCFTEGCVRRCPCCAVDTTQAPGKVWWRLRKTCYHIVEHSWFETFIIFMILLSSGA 480
            KDPEDCFTEGCVRRCPCCAVDTTQAPGKVWWRLRKTCYHIVEHSWFETFIIFMILLSSGA
Sbjct: 1162 KDPEDCFTEGCVRRCPCCAVDTTQAPGKVWWRLRKTCYHIVEHSWFETFIIFMILLSSGA 1221

Query: 481  LAFEDIYLEERKTIKVLLEYADKMFTYVFVLEMLLKWVAYGFKKYFTNAWCWLDFLIVDV 540
            LAFEDIYLEERKTIKVLLEYADKMFTYVFVLEMLLKWVAYGFKKYFTNAWCWLDFLIVDV
Sbjct: 1222 LAFEDIYLEERKTIKVLLEYADKMFTYVFVLEMLLKWVAYGFKKYFTNAWCWLDFLIVDV 1281

Query: 541  SLVSLVANTLGFAEMGPIKSLRTLRALRPLRALSRFEGMRVVVNALVGAIPSIMNVLLVC 600
            SLVSLVANTLGFAEMGPIKSLRTLRALRPLRALSRFEGMRVVVNALVGAIPSIMNVLLVC
Sbjct: 1282 SLVSLVANTLGFAEMGPIKSLRTLRALRPLRALSRFEGMRVVVNALVGAIPSIMNVLLVC 1341

Query: 601  LIFWLIFSIMGVNLFAGKFGRCINQTEGDLPLNYTIVNNKSQCESLNLTGELYWTKVKVN 660
            LIFWLIFSIMGVNLFAGKFGRCINQTEGDLPLNYTIVNNKSQCESLN+TGELYWTKVKVN
Sbjct: 1342 LIFWLIFSIMGVNLFAGKFGRCINQTEGDLPLNYTIVNNKSQCESLNMTGELYWTKVKVN 1401

Query: 661  FDNVGAGYLALLQVATFKGWMDIMYAAVDSRGYEEQPQWE 700
            FDNVGAGYLALLQVATFKGWMDIMYAAVDSRGYEEQPQWE
Sbjct: 1402 FDNVGAGYLALLQVATFKGWMDIMYAAVDSRGYEEQPQWE 1441


 Score =  104 bits (260), Expect = 1e-19,   Method: Compositional matrix adjust.
 Identities = 149/736 (20%), Positives = 272/736 (36%), Gaps = 141/736 (19%)

Query: 15  FTGIFTAEMTFKIIA----LDPYYYFQQGWNIFDSIIVILSLMELGLSRMSNLSVLRSFR 70
           FT I+T E   KI+A    L  + + +  WN  D  ++I++        + N+S LR+FR
Sbjct: 164 FTAIYTFESLVKILARGFCLHAFTFLRDPWNWLDFSVIIMAYTT-EFVDLGNVSALRTFR 222

Query: 71  LLRVFKLAKSWPTLNTLIKIIGNSVGALGNLTLVLAIIVFIFAVVGMQLFG--------K 122
           +LR  K       L T++  +  SV  L ++ ++    + +FA++G+QLF         +
Sbjct: 223 VLRALKTISVISGLKTIVGALIQSVKKLADVMVLTVFCLSVFALIGLQLFMGNLRHKCVR 282

Query: 123 NYSEL----------------------------------------RDSDSGLLPRW---- 138
           N++ L                                          SD+G  P      
Sbjct: 283 NFTALNGTNGSVEADGLVWESLDLYLSDPENYLLKNGTSDVLLCGNSSDAGTCPEGYRCL 342

Query: 139 -------HMMDFFHAF----LIIFRILCGEWIETMWDCMEVSGQSLCLLVFLLVMVIGNL 187
                  H    F +F    L +FR++  +  E ++     S   + ++ F+LV+ +G+ 
Sbjct: 343 KAGENPDHGYTSFDSFAWAFLALFRLMTQDCWERLYQQTLRSAGKIYMIFFMLVIFLGSF 402

Query: 188 VVLNLFLALLLSSFSADN-LTAPDEDREMNNLQLALARIQ--------RGLRFVKRTTWD 238
            ++NL LA++  ++   N  T  + + +    Q A+  ++        RG+  V R++  
Sbjct: 403 YLVNLILAVVAMAYEEQNQATIAETEEKEKRFQEAMEMLKKEHEALTIRGVDTVSRSS-- 460

Query: 239 FCCGLLRQRPQKPAALAAQGQLPSCIATPYSP-------PPPETEKVPPTRKETRFEEGE 291
                L   P  P     +        +  +        P  ++E  P          G 
Sbjct: 461 -----LEMSPLAPVNSHERRSKRRKRMSSGTEECGEDRLPKSDSEDGPRAMNHLSLTHGL 515

Query: 292 QPGQGTPGDPEPVCVPIAVAESDTDDQEEDEENSLGTEEESSKQQ------------ESQ 339
                 P             +  ++    D+ENS   E ES +              + Q
Sbjct: 516 SRTSMKPRSSRGSIFTFRRRDLGSEADFADDENSTAGESESHRTSLLVPWPLRRTSAQGQ 575

Query: 340 PVSGGPEAPPDSRTWSQVSATASSEAEASASQADWRQQWKAEPQAPGCG-------ETPE 392
           P SG   + P      + S+T       S   A        E  +PG         E P 
Sbjct: 576 PSSG--TSAPGHALHGKKSSTVDCNGVVSLLGAG-----DPEATSPGSHLLRPVMLEHPP 628

Query: 393 DSCS----EGSTADMTNTAELLEQIPDLG--QDVKDPEDCFT------EGCVRRCPCCAV 440
           D+ +     G    +T+ A  ++   + G  Q         T      E   R+CP C  
Sbjct: 629 DTTTPSEEPGGPQMLTSQAPCVDGFEEPGARQRALSAVSVLTSALEELEESRRKCPPCWN 688

Query: 441 DTTQAP-----GKVWWRLRKTCYHIVEHSWFETFIIFMILLSSGALAFEDIYLEERKTIK 495
             TQ         +W  +++    +V   + +  I   I+L++  +A E   +      +
Sbjct: 689 RLTQRYLIWECCPLWMSIKQGVKLVVMDPFTDLTITMCIVLNTLFMALEHYNMTSE--FE 746

Query: 496 VLLEYADKMFTYVFVLEMLLKWVAYGFKKYFTNAWCWLDFLIVDVSLVSLVANTLGFAEM 555
            +L+  + +FT +F  EM  K +A     YF   W   D +IV +SL+      LG + M
Sbjct: 747 EMLQVGNLVFTGIFTAEMTFKIIALDPYYYFQQGWNIFDSIIVILSLME-----LGLSRM 801

Query: 556 GPIKSLRTLRALRPLRALSRFEGMRVVVNALVGAIPSIMNVLLVCLIFWLIFSIMGVNLF 615
             +  LR+ R LR  +    +  +  ++  +  ++ ++ N+ LV  I   IF+++G+ LF
Sbjct: 802 SNLSVLRSFRLLRVFKLAKSWPTLNTLIKIIGNSVGALGNLTLVLAIIVFIFAVVGMQLF 861

Query: 616 AGKFGRCINQTEGDLP 631
              +    +   G LP
Sbjct: 862 GKNYSELRDSDSGLLP 877


 Score = 81.6 bits (200), Expect = 1e-12,   Method: Compositional matrix adjust.
 Identities = 59/219 (26%), Positives = 113/219 (51%), Gaps = 34/219 (15%)

Query: 12   NLVFTGIFTAEMTFKIIALDPYYYFQQGWNIFDSIIVILSLMELGLSRM--------SNL 63
            NL+F  IFT E   K+ AL  +YYF   WNIFD ++VILS++   LS +        +  
Sbjct: 1564 NLLFVAIFTGECIVKLAALR-HYYFTNSWNIFDFVVVILSIVGTVLSDIIQKYFFSPTLF 1622

Query: 64   SVLRSFRLLRVFKLAKSWPTLNTLIKIIGNSVGALGNLTLVLAIIVFIFAVVGMQLFGKN 123
             V+R  R+ R+ +L +    + TL+  +  S+ AL N+ L+L +++FI+++ GM     N
Sbjct: 1623 RVIRLARIGRILRLIRGAKGIRTLLFALMMSLPALFNIGLLLFLVMFIYSIFGM----AN 1678

Query: 124  YSELRDSDSGLLPRWHMMDFFHAFLIIFRILCGEWIETMWDCMEVSGQSLC--------- 174
            ++ ++  ++G+   ++   F ++ L +F+I      + +   +  +G   C         
Sbjct: 1679 FAYVK-WEAGIDDMFNFQTFANSMLCLFQITTSAGWDGLLSPILNTGPPYCDPTLPNSNG 1737

Query: 175  -----------LLVFLLVMVIGNLVVLNLFLALLLSSFS 202
                       +L F   ++I  L+V+N+++A++L +FS
Sbjct: 1738 SRGDCGSPAVGILFFTTYIIISFLIVVNMYIAIILENFS 1776


 Score = 79.7 bits (195), Expect = 5e-12,   Method: Compositional matrix adjust.
 Identities = 50/191 (26%), Positives = 95/191 (49%), Gaps = 27/191 (14%)

Query: 453 LRKTCYHIVEHSWFETFIIFMILLSSGALAFEDIYLEERKTIKVLLEYADKMFTYVFVLE 512
           +R+    I+ HS F   I+  IL +   +A  D             +Y +  FT ++  E
Sbjct: 120 IRRAAVKILVHSLFNMLIMCTILTNCVFMAQHDP--------PPWTKYVEYTFTAIYTFE 171

Query: 513 MLLKWVAYGF----KKYFTNAWCWLDFLIVDVSLVSLVANTLGFAEMGPIKSLRTLRALR 568
            L+K +A GF      +  + W WLDF ++      ++A T  F ++G + +LRT R LR
Sbjct: 172 SLVKILARGFCLHAFTFLRDPWNWLDFSVI------IMAYTTEFVDLGNVSALRTFRVLR 225

Query: 569 PLRALSRFEGMRVVVNALVGAIPSIMNVLLVCLIFWLIFSIMGVNLFAGKF-GRCINQTE 627
            L+ +S   G++ +V AL+ ++  + +V+++ +    +F+++G+ LF G    +C+    
Sbjct: 226 ALKTISVISGLKTIVGALIQSVKKLADVMVLTVFCLSVFALIGLQLFMGNLRHKCVR--- 282

Query: 628 GDLPLNYTIVN 638
                N+T +N
Sbjct: 283 -----NFTALN 288


 Score = 60.5 bits (145), Expect = 3e-06,   Method: Compositional matrix adjust.
 Identities = 45/163 (27%), Positives = 85/163 (52%), Gaps = 8/163 (4%)

Query: 458  YHIVEHSWFETFIIFMILLSSGALAFEDIYLEERKTIKV-LLEYADKMFTYVFVLEMLLK 516
            + IV    F+  I+F+I L+   +  E    +++   K+ +L   + +F  +F  E ++K
Sbjct: 1522 FDIVTKQAFDVTIMFLICLNMVTMMVET---DDQSPEKINILAKINLLFVAIFTGECIVK 1578

Query: 517  WVAYGFKKYFTNAWCWLDFLIVDVSLVSLVANTL---GFAEMGPIKSLRTLRALRPLRAL 573
              A     YFTN+W   DF++V +S+V  V + +    F      + +R  R  R LR +
Sbjct: 1579 LAALR-HYYFTNSWNIFDFVVVILSIVGTVLSDIIQKYFFSPTLFRVIRLARIGRILRLI 1637

Query: 574  SRFEGMRVVVNALVGAIPSIMNVLLVCLIFWLIFSIMGVNLFA 616
               +G+R ++ AL+ ++P++ N+ L+  +   I+SI G+  FA
Sbjct: 1638 RGAKGIRTLLFALMMSLPALFNIGLLLFLVMFIYSIFGMANFA 1680


>gi296228386
          Length = 2015

 Score = 1326 bits (3431), Expect = 0.0,   Method: Compositional matrix adjust.
 Identities = 674/700 (96%), Positives = 683/700 (97%), Gaps = 1/700 (0%)

Query: 1    TSEFEEMLQVGNLVFTGIFTAEMTFKIIALDPYYYFQQGWNIFDSIIVILSLMELGLSRM 60
            TSEFE+MLQVGNLVFTGIFTAEMTFKIIALDPYYYFQQGWNIFDSIIV+LSLMELGLSRM
Sbjct: 742  TSEFEDMLQVGNLVFTGIFTAEMTFKIIALDPYYYFQQGWNIFDSIIVVLSLMELGLSRM 801

Query: 61   SNLSVLRSFRLLRVFKLAKSWPTLNTLIKIIGNSVGALGNLTLVLAIIVFIFAVVGMQLF 120
            SNLSVLRSFRLLRVFKLAKSWPTLNTLIKIIGNSVGALGNLTLVLAIIVFIFAVVGMQLF
Sbjct: 802  SNLSVLRSFRLLRVFKLAKSWPTLNTLIKIIGNSVGALGNLTLVLAIIVFIFAVVGMQLF 861

Query: 121  GKNYSELRDSDSGLLPRWHMMDFFHAFLIIFRILCGEWIETMWDCMEVSGQSLCLLVFLL 180
            GKNYSELR SDSGLLPRWHMMDFFHAFLIIFRILCGEWIETMWDCMEVSGQSLCLLVFLL
Sbjct: 862  GKNYSELRHSDSGLLPRWHMMDFFHAFLIIFRILCGEWIETMWDCMEVSGQSLCLLVFLL 921

Query: 181  VMVIGNLVVLNLFLALLLSSFSADNLTAPDEDREMNNLQLALARIQRGLRFVKRTTWDFC 240
            VMVIGNLVVLNLFLALLLSSFSADNLTAPDEDRE+NNLQLALARIQRGLRF+K TTWDFC
Sbjct: 922  VMVIGNLVVLNLFLALLLSSFSADNLTAPDEDRELNNLQLALARIQRGLRFIKWTTWDFC 981

Query: 241  CGLLRQRPQKPAALAAQGQLPSCIATPYSPPPPETEKVPPTRKETRFEEGEQPGQGTPGD 300
            CGLLRQRPQKPAALAA GQLPSCIATP+SPPPPETEK PP RKETRFEEGEQ GQGTPGD
Sbjct: 982  CGLLRQRPQKPAALAAPGQLPSCIATPHSPPPPETEKAPPARKETRFEEGEQLGQGTPGD 1041

Query: 301  PEPVCVPIAVAESDTDDQEEDEENSLGTEEESSKQQESQPVSGGPEAPPDSRTWSQVSAT 360
            PE VCVPIAVAESDTDDQEEDEENSLG EEES KQ ESQPVS GPEAPPDSRTWSQVSAT
Sbjct: 1042 PETVCVPIAVAESDTDDQEEDEENSLGPEEESCKQ-ESQPVSDGPEAPPDSRTWSQVSAT 1100

Query: 361  ASSEAEASASQADWRQQWKAEPQAPGCGETPEDSCSEGSTADMTNTAELLEQIPDLGQDV 420
             SSEAEASASQADW+QQ K EP+APGC ETPEDS SEGSTADMTNTAELLEQIPDLGQDV
Sbjct: 1101 TSSEAEASASQADWQQQRKVEPRAPGCSETPEDSYSEGSTADMTNTAELLEQIPDLGQDV 1160

Query: 421  KDPEDCFTEGCVRRCPCCAVDTTQAPGKVWWRLRKTCYHIVEHSWFETFIIFMILLSSGA 480
            KDPEDCFTEGCVRRCPCCAVDTTQAPGKVWW+LRKTCY IVEHSWFETFIIFMILLSSGA
Sbjct: 1161 KDPEDCFTEGCVRRCPCCAVDTTQAPGKVWWQLRKTCYRIVEHSWFETFIIFMILLSSGA 1220

Query: 481  LAFEDIYLEERKTIKVLLEYADKMFTYVFVLEMLLKWVAYGFKKYFTNAWCWLDFLIVDV 540
            LAFEDIYLEERKTIKVLLEYADKMFTYVFVLEMLLKWVAYGFKKYFTNAWCWLDFLIVDV
Sbjct: 1221 LAFEDIYLEERKTIKVLLEYADKMFTYVFVLEMLLKWVAYGFKKYFTNAWCWLDFLIVDV 1280

Query: 541  SLVSLVANTLGFAEMGPIKSLRTLRALRPLRALSRFEGMRVVVNALVGAIPSIMNVLLVC 600
            SLVSLVANTLGFAEMGPIKSLRTLRALRPLRALSRFEGMRVVVNALVGAIPSIMNVLLVC
Sbjct: 1281 SLVSLVANTLGFAEMGPIKSLRTLRALRPLRALSRFEGMRVVVNALVGAIPSIMNVLLVC 1340

Query: 601  LIFWLIFSIMGVNLFAGKFGRCINQTEGDLPLNYTIVNNKSQCESLNLTGELYWTKVKVN 660
            LIFWLIFSIMGVNLFAGKFGRCINQTEGDLPLNYTIVNNKSQCESLN+TGELYWTKVKVN
Sbjct: 1341 LIFWLIFSIMGVNLFAGKFGRCINQTEGDLPLNYTIVNNKSQCESLNMTGELYWTKVKVN 1400

Query: 661  FDNVGAGYLALLQVATFKGWMDIMYAAVDSRGYEEQPQWE 700
            FDNVGAGYLALLQVATFKGWMDIMYAAVDSRGYEEQPQWE
Sbjct: 1401 FDNVGAGYLALLQVATFKGWMDIMYAAVDSRGYEEQPQWE 1440


 Score =  100 bits (248), Expect = 4e-18,   Method: Compositional matrix adjust.
 Identities = 147/730 (20%), Positives = 269/730 (36%), Gaps = 129/730 (17%)

Query: 15  FTGIFTAEMTFKIIA----LDPYYYFQQGWNIFD-SIIVILSLMELGLSRMSNLSVLRSF 69
           FT I+T E   KI+A    L  + + +  WN  D S+IV+    E     + N+S LR+F
Sbjct: 164 FTAIYTFESLVKILARGFCLHAFTFLRDPWNWLDFSVIVMAYTTEF--VDLGNVSALRTF 221

Query: 70  RLLRVFKLAKSWPTLNTLIKIIGNSVGALGNLTLVLAIIVFIFAVVGMQLFG-------- 121
           R+LR  K       L T++  +  SV  L ++ ++    + +FA++G+QLF         
Sbjct: 222 RVLRALKTISVISGLKTIVGALIQSVKKLADVMVLTVFCLSVFALIGLQLFMGNLRHKCV 281

Query: 122 KNYSEL----------------------------------------RDSDSGLLPRW--- 138
           +N++ L                                          SD+G  P     
Sbjct: 282 RNFTALNGTNGSVEADGSVWESLDLYLSDPENYLLKNGTSDVLLCGNSSDAGTCPEGYRC 341

Query: 139 --------HMMDFFHAF----LIIFRILCGEWIETMWDCMEVSGQSLCLLVFLLVMVIGN 186
                   H    F +F    L +FR++  +  E ++     S   + ++ F+LV+ +G+
Sbjct: 342 LKAGENPDHGYTSFDSFAWAFLALFRLMTQDCWERLYQQTLRSAGKIYMIFFMLVIFLGS 401

Query: 187 LVVLNLFLALLLSSFSADN-LTAPDEDREMNNLQLALARIQ--------RGLRFVKRTTW 237
             ++NL LA++  ++   N  T  + + +    Q A+  ++        RG+  V R++ 
Sbjct: 402 FYLVNLILAVVAMAYEEQNQATIAETEEKEKRFQEAMEMLKKEHEALTIRGVDTVSRSS- 460

Query: 238 DFCCGLLRQRPQKPAALAAQGQLPSCIATPYSP-------PPPETEKVPPTRKETRFEEG 290
                 L   P  P  +  +        +  +        P  ++E  P          G
Sbjct: 461 ------LEMSPLAPVTIHERRSKRRKRMSSGTEECGEDRLPKSDSEDGPRAVNRLSLTHG 514

Query: 291 EQPGQGTPGDPEPVCVPIAVAESDTDDQEEDEENSLGTEEESSKQQESQP---VSGGPEA 347
                  P             +  ++    D+ENS   E ES       P      G + 
Sbjct: 515 LSRTSMKPRSSRGSIFTFRRRDLGSETDFADDENSTAGESESHHTSLLVPWPLRRTGAQG 574

Query: 348 PPDSRTWSQVSATASSEAEASASQADWRQQWKAEPQAPGCG---------ETPEDSCS-- 396
            P+  T +   A    +                +P+A   G         E P D+ +  
Sbjct: 575 QPNIGTAAPGHALNGKKNSTVDCNGVVSLVGAGDPEATSPGSHLLRPVMLEHPLDTTTPS 634

Query: 397 --EGSTADMTNTAELLE--QIPDLGQDVKDPEDCFT------EGCVRRCPCCAVDTTQ-- 444
              G    +T  A  ++  + P+  Q         T      E   R+CP C     Q  
Sbjct: 635 EEPGGPRMLTPQAPCVDGFEEPEARQRALSAVSVLTSALEELEESQRKCPPCWNRFAQRF 694

Query: 445 ---APGKVWWRLRKTCYHIVEHSWFETFIIFMILLSSGALAFEDIYLEERKTIKVLLEYA 501
                  +W  +++    +V   + +  I   I+L++  +A E   +      + +L+  
Sbjct: 695 LIWECCPLWISVKQGVKFVVTDPFADLTITMCIVLNTLFMALEHYNMTSE--FEDMLQVG 752

Query: 502 DKMFTYVFVLEMLLKWVAYGFKKYFTNAWCWLDFLIVDVSLVSLVANTLGFAEMGPIKSL 561
           + +FT +F  EM  K +A     YF   W   D +IV +SL+      LG + M  +  L
Sbjct: 753 NLVFTGIFTAEMTFKIIALDPYYYFQQGWNIFDSIIVVLSLME-----LGLSRMSNLSVL 807

Query: 562 RTLRALRPLRALSRFEGMRVVVNALVGAIPSIMNVLLVCLIFWLIFSIMGVNLFAGKFGR 621
           R+ R LR  +    +  +  ++  +  ++ ++ N+ LV  I   IF+++G+ LF   +  
Sbjct: 808 RSFRLLRVFKLAKSWPTLNTLIKIIGNSVGALGNLTLVLAIIVFIFAVVGMQLFGKNYSE 867

Query: 622 CINQTEGDLP 631
             +   G LP
Sbjct: 868 LRHSDSGLLP 877


 Score = 84.3 bits (207), Expect = 2e-13,   Method: Compositional matrix adjust.
 Identities = 60/219 (27%), Positives = 114/219 (52%), Gaps = 34/219 (15%)

Query: 12   NLVFTGIFTAEMTFKIIALDPYYYFQQGWNIFDSIIVILSLMELGLSRM--------SNL 63
            NL+F  IFT E  FK+ AL  +YYF   WNIFD ++VILS++   LS +        +  
Sbjct: 1563 NLLFVAIFTGECIFKMAALR-HYYFTNSWNIFDFVVVILSIVGTVLSDIIQKYFFSPTLF 1621

Query: 64   SVLRSFRLLRVFKLAKSWPTLNTLIKIIGNSVGALGNLTLVLAIIVFIFAVVGMQLFGKN 123
             V+R  R+ R+ +L +    + TL+  +  S+ AL N+ L+L +++FI+++ GM     N
Sbjct: 1622 RVIRLARIGRILRLIRGAKGIRTLLFALMMSLPALFNIGLLLFLVMFIYSIFGM----AN 1677

Query: 124  YSELRDSDSGLLPRWHMMDFFHAFLIIFRILCGEWIETMWDCMEVSGQSLC--------- 174
            ++ ++  ++G+   ++   F ++ L +F+I      + +   +  +G   C         
Sbjct: 1678 FAYVK-WEAGIDDMFNFQTFANSMLCLFQITTSAGWDGLLSPILNTGPPYCDPNLPNSNG 1736

Query: 175  -----------LLVFLLVMVIGNLVVLNLFLALLLSSFS 202
                       +L F   ++I  L+V+N+++A++L +FS
Sbjct: 1737 SRGDCGSPAVGILFFTTYIIISFLIVVNMYIAIILENFS 1775


 Score = 81.6 bits (200), Expect = 1e-12,   Method: Compositional matrix adjust.
 Identities = 53/201 (26%), Positives = 100/201 (49%), Gaps = 19/201 (9%)

Query: 453 LRKTCYHIVEHSWFETFIIFMILLSSGALAFEDIYLEERKTIKVLLEYADKMFTYVFVLE 512
           +R+    I+ HS F   I+  IL +   +A  D             +Y +  FT ++  E
Sbjct: 120 IRRAAVKILVHSLFSMLIMCTILTNCVFMAQHDP--------PPWTKYVEYTFTAIYTFE 171

Query: 513 MLLKWVAYGF----KKYFTNAWCWLDFLIVDVSLVSLVANTLGFAEMGPIKSLRTLRALR 568
            L+K +A GF      +  + W WLDF ++      ++A T  F ++G + +LRT R LR
Sbjct: 172 SLVKILARGFCLHAFTFLRDPWNWLDFSVI------VMAYTTEFVDLGNVSALRTFRVLR 225

Query: 569 PLRALSRFEGMRVVVNALVGAIPSIMNVLLVCLIFWLIFSIMGVNLFAGKF-GRCINQTE 627
            L+ +S   G++ +V AL+ ++  + +V+++ +    +F+++G+ LF G    +C+    
Sbjct: 226 ALKTISVISGLKTIVGALIQSVKKLADVMVLTVFCLSVFALIGLQLFMGNLRHKCVRNFT 285

Query: 628 GDLPLNYTIVNNKSQCESLNL 648
                N ++  + S  ESL+L
Sbjct: 286 ALNGTNGSVEADGSVWESLDL 306


 Score = 60.5 bits (145), Expect = 3e-06,   Method: Compositional matrix adjust.
 Identities = 45/163 (27%), Positives = 84/163 (51%), Gaps = 8/163 (4%)

Query: 458  YHIVEHSWFETFIIFMILLSSGALAFEDIYLEERKTIKV-LLEYADKMFTYVFVLEMLLK 516
            + +V    F+  I+F+I L+   +  E    +++   KV +L   + +F  +F  E + K
Sbjct: 1521 FDVVTKQAFDVTIMFLICLNMVTMMVET---DDQSPEKVNILTKINLLFVAIFTGECIFK 1577

Query: 517  WVAYGFKKYFTNAWCWLDFLIVDVSLVSLVANTL---GFAEMGPIKSLRTLRALRPLRAL 573
              A     YFTN+W   DF++V +S+V  V + +    F      + +R  R  R LR +
Sbjct: 1578 MAALR-HYYFTNSWNIFDFVVVILSIVGTVLSDIIQKYFFSPTLFRVIRLARIGRILRLI 1636

Query: 574  SRFEGMRVVVNALVGAIPSIMNVLLVCLIFWLIFSIMGVNLFA 616
               +G+R ++ AL+ ++P++ N+ L+  +   I+SI G+  FA
Sbjct: 1637 RGAKGIRTLLFALMMSLPALFNIGLLLFLVMFIYSIFGMANFA 1679


>gi150417969
          Length = 1998

 Score = 1314 bits (3401), Expect = 0.0,   Method: Compositional matrix adjust.
 Identities = 682/700 (97%), Positives = 682/700 (97%), Gaps = 18/700 (2%)

Query: 1    TSEFEEMLQVGNLVFTGIFTAEMTFKIIALDPYYYFQQGWNIFDSIIVILSLMELGLSRM 60
            TSEFEEMLQVGNLVFTGIFTAEMTFKIIALDPYYYFQQGWNIFDSIIVILSLMELGLSRM
Sbjct: 742  TSEFEEMLQVGNLVFTGIFTAEMTFKIIALDPYYYFQQGWNIFDSIIVILSLMELGLSRM 801

Query: 61   SNLSVLRSFRLLRVFKLAKSWPTLNTLIKIIGNSVGALGNLTLVLAIIVFIFAVVGMQLF 120
            SNLSVLRSFRLLRVFKLAKSWPTLNTLIKIIGNSVGALGNLTLVLAIIVFIFAVVGMQLF
Sbjct: 802  SNLSVLRSFRLLRVFKLAKSWPTLNTLIKIIGNSVGALGNLTLVLAIIVFIFAVVGMQLF 861

Query: 121  GKNYSELRDSDSGLLPRWHMMDFFHAFLIIFRILCGEWIETMWDCMEVSGQSLCLLVFLL 180
            GKNYSELRDSDSGLLPRWHMMDFFHAFLIIFRILCGEWIETMWDCMEVSGQSLCLLVFLL
Sbjct: 862  GKNYSELRDSDSGLLPRWHMMDFFHAFLIIFRILCGEWIETMWDCMEVSGQSLCLLVFLL 921

Query: 181  VMVIGNLVVLNLFLALLLSSFSADNLTAPDEDREMNNLQLALARIQRGLRFVKRTTWDFC 240
            VMVIGNLVVLNLFLALLLSSFSADNLTAPDEDREMNNLQLALARIQRGLRFVKRTTWDFC
Sbjct: 922  VMVIGNLVVLNLFLALLLSSFSADNLTAPDEDREMNNLQLALARIQRGLRFVKRTTWDFC 981

Query: 241  CGLLRQRPQKPAALAAQGQLPSCIATPYSPPPPETEKVPPTRKETRFEEGEQPGQGTPGD 300
            CGLLRQRPQKPAALAAQGQLPSCIATPYSPPPPETEKVPPTRKETRFEEGEQPGQGTPGD
Sbjct: 982  CGLLRQRPQKPAALAAQGQLPSCIATPYSPPPPETEKVPPTRKETRFEEGEQPGQGTPGD 1041

Query: 301  PEPVCVPIAVAESDTDDQEEDEENSLGTEEESSKQQESQPVSGGPEAPPDSRTWSQVSAT 360
            PEPVCVPIAVAESDTDDQEEDEENSLGTEEESSKQQESQPVSGGPEAPPDSRTWSQVSAT
Sbjct: 1042 PEPVCVPIAVAESDTDDQEEDEENSLGTEEESSKQQESQPVSGGPEAPPDSRTWSQVSAT 1101

Query: 361  ASSEAEASASQADWRQQWKAEPQAPGCGETPEDSCSEGSTADMTNTAELLEQIPDLGQDV 420
            ASSEAEASASQADWRQQWKAEPQAPGCGETPEDSCSEGSTADMTNTAELLEQIPDLGQDV
Sbjct: 1102 ASSEAEASASQADWRQQWKAEPQAPGCGETPEDSCSEGSTADMTNTAELLEQIPDLGQDV 1161

Query: 421  KDPEDCFTEGCVRRCPCCAVDTTQAPGKVWWRLRKTCYHIVEHSWFETFIIFMILLSSGA 480
            KDPEDCFTEGCVRRCPCCAVDTTQAPGKVWWRLRKTCYHIVEHSWFETFIIFMILLSSGA
Sbjct: 1162 KDPEDCFTEGCVRRCPCCAVDTTQAPGKVWWRLRKTCYHIVEHSWFETFIIFMILLSSGA 1221

Query: 481  LAFEDIYLEERKTIKVLLEYADKMFTYVFVLEMLLKWVAYGFKKYFTNAWCWLDFLIVDV 540
            LAFEDIYLEERKTIKVLLEYADKMFTYVFVLEMLLKWVAYGFKKYFTNAWCWLDFLIVDV
Sbjct: 1222 LAFEDIYLEERKTIKVLLEYADKMFTYVFVLEMLLKWVAYGFKKYFTNAWCWLDFLIVDV 1281

Query: 541  SLVSLVANTLGFAEMGPIKSLRTLRALRPLRALSRFEGMRVVVNALVGAIPSIMNVLLVC 600
            SLVSLVANTLGFAEMGPIKSLRTLRALRPLRALSRFEGMRVVVNALVGAIPSIMNVLLVC
Sbjct: 1282 SLVSLVANTLGFAEMGPIKSLRTLRALRPLRALSRFEGMRVVVNALVGAIPSIMNVLLVC 1341

Query: 601  LIFWLIFSIMGVNLFAGKFGRCINQTEGDLPLNYTIVNNKSQCESLNLTGELYWTKVKVN 660
            LIFWLIFSIMGVNLFAGKFGRCINQTEGDLPLNYTIVNNKSQCESLNLTGELYWTKVKVN
Sbjct: 1342 LIFWLIFSIMGVNLFAGKFGRCINQTEGDLPLNYTIVNNKSQCESLNLTGELYWTKVKVN 1401

Query: 661  FDNVGAGYLALLQVATFKGWMDIMYAAVDSRGYEEQPQWE 700
            FDNVGAGYLALLQV                  YEEQPQWE
Sbjct: 1402 FDNVGAGYLALLQV------------------YEEQPQWE 1423


 Score =  104 bits (259), Expect = 1e-19,   Method: Compositional matrix adjust.
 Identities = 148/736 (20%), Positives = 273/736 (37%), Gaps = 141/736 (19%)

Query: 15  FTGIFTAEMTFKIIA----LDPYYYFQQGWNIFDSIIVILSLMELGLSRMSNLSVLRSFR 70
           FT I+T E   KI+A    L  + + +  WN  D  ++I++ +   + ++ NLS LR+FR
Sbjct: 164 FTAIYTFESLVKILARGFCLHAFTFLRDPWNWLDFSVIIMAYVSENI-KLGNLSALRTFR 222

Query: 71  LLRVFKLAKSWPTLNTLIKIIGNSVGALGNLTLVLAIIVFIFAVVGMQLFG--------K 122
           +LR  K     P L T++  +  SV  L ++ ++    + +FA++G+QLF         +
Sbjct: 223 VLRALKTISVIPGLKTIVGALIQSVKKLADVMVLTVFCLSVFALIGLQLFMGNLRHKCVR 282

Query: 123 NYSEL----------------------------------------RDSDSGLLPRW---- 138
           N++ L                                          SD+G  P      
Sbjct: 283 NFTALNGTNGSVEADGLVWESLDLYLSDPENYLLKNGTSDVLLCGNSSDAGTCPEGYRCL 342

Query: 139 -------HMMDFFHAF----LIIFRILCGEWIETMWDCMEVSGQSLCLLVFLLVMVIGNL 187
                  H    F +F    L +FR++  +  E ++     S   + ++ F+LV+ +G+ 
Sbjct: 343 KAGENPDHGYTSFDSFAWAFLALFRLMTQDCWERLYQQTLRSAGKIYMIFFMLVIFLGSF 402

Query: 188 VVLNLFLALLLSSFSADN-LTAPDEDREMNNLQLALARIQ--------RGLRFVKRTTWD 238
            ++NL LA++  ++   N  T  + + +    Q A+  ++        RG+  V R++  
Sbjct: 403 YLVNLILAVVAMAYEEQNQATIAETEEKEKRFQEAMEMLKKEHEALTIRGVDTVSRSS-- 460

Query: 239 FCCGLLRQRPQKPAALAAQGQLPSCIATPYSP-------PPPETEKVPPTRKETRFEEGE 291
                L   P  P     +        +  +        P  ++E  P          G 
Sbjct: 461 -----LEMSPLAPVNSHERRSKRRKRMSSGTEECGEDRLPKSDSEDGPRAMNHLSLTRGL 515

Query: 292 QPGQGTPGDPEPVCVPIAVAESDTDDQEEDEENSLGTEEESSKQQ------------ESQ 339
                 P             +  ++    D+ENS   E ES                + Q
Sbjct: 516 SRTSMKPRSSRGSIFTFRRRDLGSEADFADDENSTAGESESHHTSLLVPWPLRRTSAQGQ 575

Query: 340 PVSGGPEAPPDSRTWSQVSATASSEAEASASQADWRQQWKAEPQAPGCG-------ETPE 392
           P S G  AP  +    + S    +   +     D       E  +PG         E P 
Sbjct: 576 P-SPGTSAPGHALHGKKNSTVDCNGVVSLLGAGD------PEATSPGSHLLRPVMLEHPP 628

Query: 393 DSCS----EGSTADMTNTAELLEQIPDLG--QDVKDPEDCFT------EGCVRRCPCCAV 440
           D+ +     G    +T+ A  ++   + G  Q         T      E    +CP C  
Sbjct: 629 DTTTPSEEPGGPQMLTSQAPCVDGFEEPGARQRALSAVSVLTSALEELEESRHKCPPCWN 688

Query: 441 DTTQAP-----GKVWWRLRKTCYHIVEHSWFETFIIFMILLSSGALAFEDIYLEERKTIK 495
              Q         +W  +++    +V   + +  I   I+L++  +A E   +      +
Sbjct: 689 RLAQRYLIWECCPLWMSIKQGVKLVVMDPFTDLTITMCIVLNTLFMALEHYNMTSE--FE 746

Query: 496 VLLEYADKMFTYVFVLEMLLKWVAYGFKKYFTNAWCWLDFLIVDVSLVSLVANTLGFAEM 555
            +L+  + +FT +F  EM  K +A     YF   W   D +IV +SL+      LG + M
Sbjct: 747 EMLQVGNLVFTGIFTAEMTFKIIALDPYYYFQQGWNIFDSIIVILSLME-----LGLSRM 801

Query: 556 GPIKSLRTLRALRPLRALSRFEGMRVVVNALVGAIPSIMNVLLVCLIFWLIFSIMGVNLF 615
             +  LR+ R LR  +    +  +  ++  +  ++ ++ N+ LV  I   IF+++G+ LF
Sbjct: 802 SNLSVLRSFRLLRVFKLAKSWPTLNTLIKIIGNSVGALGNLTLVLAIIVFIFAVVGMQLF 861

Query: 616 AGKFGRCINQTEGDLP 631
              +    +   G LP
Sbjct: 862 GKNYSELRDSDSGLLP 877


 Score = 81.6 bits (200), Expect = 1e-12,   Method: Compositional matrix adjust.
 Identities = 59/219 (26%), Positives = 113/219 (51%), Gaps = 34/219 (15%)

Query: 12   NLVFTGIFTAEMTFKIIALDPYYYFQQGWNIFDSIIVILSLMELGLSRM--------SNL 63
            NL+F  IFT E   K+ AL  +YYF   WNIFD ++VILS++   LS +        +  
Sbjct: 1546 NLLFVAIFTGECIVKLAALR-HYYFTNSWNIFDFVVVILSIVGTVLSDIIQKYFFSPTLF 1604

Query: 64   SVLRSFRLLRVFKLAKSWPTLNTLIKIIGNSVGALGNLTLVLAIIVFIFAVVGMQLFGKN 123
             V+R  R+ R+ +L +    + TL+  +  S+ AL N+ L+L +++FI+++ GM     N
Sbjct: 1605 RVIRLARIGRILRLIRGAKGIRTLLFALMMSLPALFNIGLLLFLVMFIYSIFGM----AN 1660

Query: 124  YSELRDSDSGLLPRWHMMDFFHAFLIIFRILCGEWIETMWDCMEVSGQSLC--------- 174
            ++ ++  ++G+   ++   F ++ L +F+I      + +   +  +G   C         
Sbjct: 1661 FAYVK-WEAGIDDMFNFQTFANSMLCLFQITTSAGWDGLLSPILNTGPPYCDPTLPNSNG 1719

Query: 175  -----------LLVFLLVMVIGNLVVLNLFLALLLSSFS 202
                       +L F   ++I  L+V+N+++A++L +FS
Sbjct: 1720 SRGDCGSPAVGILFFTTYIIISFLIVVNMYIAIILENFS 1758


 Score = 73.9 bits (180), Expect = 2e-10,   Method: Compositional matrix adjust.
 Identities = 49/194 (25%), Positives = 95/194 (48%), Gaps = 27/194 (13%)

Query: 453 LRKTCYHIVEHSWFETFIIFMILLSSGALAFEDIYLEERKTIKVLLEYADKMFTYVFVLE 512
           +R+    I+ HS F   I+  IL +   +A  D             +Y +  FT ++  E
Sbjct: 120 IRRAAVKILVHSLFNMLIMCTILTNCVFMAQHDP--------PPWTKYVEYTFTAIYTFE 171

Query: 513 MLLKWVAYGF----KKYFTNAWCWLDFLIVDVSLVSLVANTLGFAEMGPIKSLRTLRALR 568
            L+K +A GF      +  + W WLDF ++ ++ VS         ++G + +LRT R LR
Sbjct: 172 SLVKILARGFCLHAFTFLRDPWNWLDFSVIIMAYVS------ENIKLGNLSALRTFRVLR 225

Query: 569 PLRALSRFEGMRVVVNALVGAIPSIMNVLLVCLIFWLIFSIMGVNLFAGKF-GRCINQTE 627
            L+ +S   G++ +V AL+ ++  + +V+++ +    +F+++G+ LF G    +C+    
Sbjct: 226 ALKTISVIPGLKTIVGALIQSVKKLADVMVLTVFCLSVFALIGLQLFMGNLRHKCVR--- 282

Query: 628 GDLPLNYTIVNNKS 641
                N+T +N  +
Sbjct: 283 -----NFTALNGTN 291


 Score = 60.8 bits (146), Expect = 2e-06,   Method: Compositional matrix adjust.
 Identities = 45/163 (27%), Positives = 85/163 (52%), Gaps = 8/163 (4%)

Query: 458  YHIVEHSWFETFIIFMILLSSGALAFEDIYLEERKTIKV-LLEYADKMFTYVFVLEMLLK 516
            + IV    F+  I+F+I L+   +  E    +++   K+ +L   + +F  +F  E ++K
Sbjct: 1504 FDIVTKQAFDVTIMFLICLNMVTMMVET---DDQSPEKINILAKINLLFVAIFTGECIVK 1560

Query: 517  WVAYGFKKYFTNAWCWLDFLIVDVSLVSLVANTL---GFAEMGPIKSLRTLRALRPLRAL 573
              A     YFTN+W   DF++V +S+V  V + +    F      + +R  R  R LR +
Sbjct: 1561 LAALR-HYYFTNSWNIFDFVVVILSIVGTVLSDIIQKYFFSPTLFRVIRLARIGRILRLI 1619

Query: 574  SRFEGMRVVVNALVGAIPSIMNVLLVCLIFWLIFSIMGVNLFA 616
               +G+R ++ AL+ ++P++ N+ L+  +   I+SI G+  FA
Sbjct: 1620 RGAKGIRTLLFALMMSLPALFNIGLLLFLVMFIYSIFGMANFA 1662


>gi148888460
          Length = 1998

 Score = 1307 bits (3382), Expect = 0.0,   Method: Compositional matrix adjust.
 Identities = 678/700 (96%), Positives = 679/700 (97%), Gaps = 18/700 (2%)

Query: 1    TSEFEEMLQVGNLVFTGIFTAEMTFKIIALDPYYYFQQGWNIFDSIIVILSLMELGLSRM 60
            TSEFEEMLQVGNLVFTGIFTAEMTFKIIALDPYYYFQQGWNIFDSIIVILSLMELGLSRM
Sbjct: 742  TSEFEEMLQVGNLVFTGIFTAEMTFKIIALDPYYYFQQGWNIFDSIIVILSLMELGLSRM 801

Query: 61   SNLSVLRSFRLLRVFKLAKSWPTLNTLIKIIGNSVGALGNLTLVLAIIVFIFAVVGMQLF 120
            SNLSVLRSFRLLRVFKLAKSWPTLNTLIKIIGNSVGALGNLTLVLAIIVFIFAVVGMQLF
Sbjct: 802  SNLSVLRSFRLLRVFKLAKSWPTLNTLIKIIGNSVGALGNLTLVLAIIVFIFAVVGMQLF 861

Query: 121  GKNYSELRDSDSGLLPRWHMMDFFHAFLIIFRILCGEWIETMWDCMEVSGQSLCLLVFLL 180
            GKNYSELRDSDSGLLPRWHMMDFFHAFLIIFRILCGEWIETMWDCMEVSGQSLCLL FLL
Sbjct: 862  GKNYSELRDSDSGLLPRWHMMDFFHAFLIIFRILCGEWIETMWDCMEVSGQSLCLLGFLL 921

Query: 181  VMVIGNLVVLNLFLALLLSSFSADNLTAPDEDREMNNLQLALARIQRGLRFVKRTTWDFC 240
            VMVIGNLVVLNLFLALLLSSFSADNLTAPDEDREMNNLQLALARIQRGLRFVKRTTWDFC
Sbjct: 922  VMVIGNLVVLNLFLALLLSSFSADNLTAPDEDREMNNLQLALARIQRGLRFVKRTTWDFC 981

Query: 241  CGLLRQRPQKPAALAAQGQLPSCIATPYSPPPPETEKVPPTRKETRFEEGEQPGQGTPGD 300
            CGLLR RPQKPAALAAQGQLPSCIATPYSPPPPETEKVPPTRKET+FEEGEQPGQGTPGD
Sbjct: 982  CGLLRHRPQKPAALAAQGQLPSCIATPYSPPPPETEKVPPTRKETQFEEGEQPGQGTPGD 1041

Query: 301  PEPVCVPIAVAESDTDDQEEDEENSLGTEEESSKQQESQPVSGGPEAPPDSRTWSQVSAT 360
            PEPVCVPIAVAESDTDDQEEDEENSLGTEEESSKQQESQPVSGGPEAPPDSRTWSQVSAT
Sbjct: 1042 PEPVCVPIAVAESDTDDQEEDEENSLGTEEESSKQQESQPVSGGPEAPPDSRTWSQVSAT 1101

Query: 361  ASSEAEASASQADWRQQWKAEPQAPGCGETPEDSCSEGSTADMTNTAELLEQIPDLGQDV 420
            ASSEAEASASQADWRQQWKAEPQAPGCGETPEDSCSEGSTADMTNTAELLEQIPDLGQDV
Sbjct: 1102 ASSEAEASASQADWRQQWKAEPQAPGCGETPEDSCSEGSTADMTNTAELLEQIPDLGQDV 1161

Query: 421  KDPEDCFTEGCVRRCPCCAVDTTQAPGKVWWRLRKTCYHIVEHSWFETFIIFMILLSSGA 480
            KDPEDCFTEGCVRRCPCCAVDTTQAPGKVWWRLRKTCYHIVEHSWFETFIIFMILLSSGA
Sbjct: 1162 KDPEDCFTEGCVRRCPCCAVDTTQAPGKVWWRLRKTCYHIVEHSWFETFIIFMILLSSGA 1221

Query: 481  LAFEDIYLEERKTIKVLLEYADKMFTYVFVLEMLLKWVAYGFKKYFTNAWCWLDFLIVDV 540
            LAFEDIYLEERKTIKVLLEYADKMFTYVFVLEMLLKWVAYGFKKYFTNAWCWLDFLIVDV
Sbjct: 1222 LAFEDIYLEERKTIKVLLEYADKMFTYVFVLEMLLKWVAYGFKKYFTNAWCWLDFLIVDV 1281

Query: 541  SLVSLVANTLGFAEMGPIKSLRTLRALRPLRALSRFEGMRVVVNALVGAIPSIMNVLLVC 600
            SLVSLVANTLGFAEMGPIKSLRTLRALRPLRALSRFEGMRVVVNALVGAIPSIMNVLLVC
Sbjct: 1282 SLVSLVANTLGFAEMGPIKSLRTLRALRPLRALSRFEGMRVVVNALVGAIPSIMNVLLVC 1341

Query: 601  LIFWLIFSIMGVNLFAGKFGRCINQTEGDLPLNYTIVNNKSQCESLNLTGELYWTKVKVN 660
             IFWLIFSIMGVNLFAGKFGRCINQTEGDLPLNYTIVNNKSQCESLNLTGELYWTKVKVN
Sbjct: 1342 HIFWLIFSIMGVNLFAGKFGRCINQTEGDLPLNYTIVNNKSQCESLNLTGELYWTKVKVN 1401

Query: 661  FDNVGAGYLALLQVATFKGWMDIMYAAVDSRGYEEQPQWE 700
            FDNVGAGYLALLQV                  YEEQPQWE
Sbjct: 1402 FDNVGAGYLALLQV------------------YEEQPQWE 1423


 Score = 79.3 bits (194), Expect = 6e-12,   Method: Compositional matrix adjust.
 Identities = 58/219 (26%), Positives = 112/219 (51%), Gaps = 34/219 (15%)

Query: 12   NLVFTGIFTAEMTFKIIALDPYYYFQQGWNIFDSIIVILSLMELGLSRM--------SNL 63
            NL+F  IFT E   K+ AL  +YYF   WNIFD ++VILS++   LS +        +  
Sbjct: 1546 NLLFVAIFTGECIVKLAALR-HYYFTNSWNIFDFVVVILSIVGTVLSDIIQKYFFSPTLF 1604

Query: 64   SVLRSFRLLRVFKLAKSWPTLNTLIKIIGNSVGALGNLTLVLAIIVFIFAVVGMQLFGKN 123
             V+R  R+ R+ +L +    + TL+  +  S+ A  N+ L+L +++FI+++ GM     N
Sbjct: 1605 RVIRLARIGRILRLIRGAKGIRTLLFALMMSLPAPFNIGLLLFLVMFIYSIFGM----AN 1660

Query: 124  YSELRDSDSGLLPRWHMMDFFHAFLIIFRILCGEWIETMWDCMEVSGQSLC--------- 174
            ++ ++  ++G+   ++   F ++ L +F+I      + +   +  +G   C         
Sbjct: 1661 FAYVK-WEAGIDDMFNFQTFANSMLCLFQITTSAGWDGLLSPILNTGPPYCDPTLPNSNG 1719

Query: 175  -----------LLVFLLVMVIGNLVVLNLFLALLLSSFS 202
                       +L F   ++I  L+V+N+++A++L +FS
Sbjct: 1720 SRGDCGSPAVGILFFTTYIIISFLIVVNMYIAIILENFS 1758


 Score = 67.4 bits (163), Expect = 3e-08,   Method: Compositional matrix adjust.
 Identities = 43/171 (25%), Positives = 83/171 (48%), Gaps = 18/171 (10%)

Query: 453 LRKTCYHIVEHSWFETFIIFMILLSSGALAFEDIYLEERKTIKVLLEYADKMFTYVFVLE 512
           +R+    I+ HS F   I+  IL +   +A  D             +Y +  FT ++  E
Sbjct: 120 IRRAAVKILVHSLFNMLIMCTILTNCVFMAQHDP--------PPWTKYVEHTFTAIYTFE 171

Query: 513 MLLKWVAYG----FKKYFTNAWCWLDFLIVDVSLVSLVANTLGFAEMGPIKSLRTLRALR 568
            L+K +A G       +    W W DF ++ ++ VS         ++G + +LRT R LR
Sbjct: 172 SLVKILARGSCLHAFTFLRGPWNWPDFSVIIMAYVS------ENIKLGNLSALRTFRVLR 225

Query: 569 PLRALSRFEGMRVVVNALVGAIPSIMNVLLVCLIFWLIFSIMGVNLFAGKF 619
            L+ +S   G++ +V AL+ ++  + +V+++ +    +F+++G+ LF G  
Sbjct: 226 ALKTISVIPGLKTIVGALIQSVKKLADVMVLTVFCLSVFALIGLQLFMGNL 276


 Score = 63.9 bits (154), Expect = 2e-07,   Method: Compositional matrix adjust.
 Identities = 37/119 (31%), Positives = 64/119 (53%), Gaps = 5/119 (4%)

Query: 14  VFTGIFTAEMTFKIIA----LDPYYYFQQGWNIFDSIIVILSLMELGLSRMSNLSVLRSF 69
            FT I+T E   KI+A    L  + + +  WN  D  ++I++ +   + ++ NLS LR+F
Sbjct: 163 TFTAIYTFESLVKILARGSCLHAFTFLRGPWNWPDFSVIIMAYVSENI-KLGNLSALRTF 221

Query: 70  RLLRVFKLAKSWPTLNTLIKIIGNSVGALGNLTLVLAIIVFIFAVVGMQLFGKNYSELR 128
           R+LR  K     P L T++  +  SV  L ++ ++    + +FA++G+QLF  N    R
Sbjct: 222 RVLRALKTISVIPGLKTIVGALIQSVKKLADVMVLTVFCLSVFALIGLQLFMGNLRHKR 280


 Score = 58.9 bits (141), Expect = 7e-06,   Method: Compositional matrix adjust.
 Identities = 45/163 (27%), Positives = 84/163 (51%), Gaps = 8/163 (4%)

Query: 458  YHIVEHSWFETFIIFMILLSSGALAFEDIYLEERKTIKV-LLEYADKMFTYVFVLEMLLK 516
            + IV    F+  I+F+I L+   +  E    +++   K+ +L   + +F  +F  E ++K
Sbjct: 1504 FDIVTKQAFDVTIMFLICLNMVTMMVET---DDQSPEKINILAKINLLFVAIFTGECIVK 1560

Query: 517  WVAYGFKKYFTNAWCWLDFLIVDVSLVSLVANTL---GFAEMGPIKSLRTLRALRPLRAL 573
              A     YFTN+W   DF++V +S+V  V + +    F      + +R  R  R LR +
Sbjct: 1561 LAALR-HYYFTNSWNIFDFVVVILSIVGTVLSDIIQKYFFSPTLFRVIRLARIGRILRLI 1619

Query: 574  SRFEGMRVVVNALVGAIPSIMNVLLVCLIFWLIFSIMGVNLFA 616
               +G+R ++ AL+ ++P+  N+ L+  +   I+SI G+  FA
Sbjct: 1620 RGAKGIRTLLFALMMSLPAPFNIGLLLFLVMFIYSIFGMANFA 1662


>gi62087312
          Length = 1576

 Score = 1306 bits (3380), Expect = 0.0,   Method: Compositional matrix adjust.
 Identities = 681/700 (97%), Positives = 681/700 (97%), Gaps = 19/700 (2%)

Query: 1    TSEFEEMLQVGNLVFTGIFTAEMTFKIIALDPYYYFQQGWNIFDSIIVILSLMELGLSRM 60
            TSEFEEMLQVGNLVFTGIFTAEMTFKIIALDPYYYFQQGWNIFDSIIVILSLMELGLSRM
Sbjct: 321  TSEFEEMLQVGNLVFTGIFTAEMTFKIIALDPYYYFQQGWNIFDSIIVILSLMELGLSRM 380

Query: 61   SNLSVLRSFRLLRVFKLAKSWPTLNTLIKIIGNSVGALGNLTLVLAIIVFIFAVVGMQLF 120
            SNLSVLRSFRLLRVFKLAKSWPTLNTLIKIIGNSVGALGNLTLVLAIIVFIFAVVGMQLF
Sbjct: 381  SNLSVLRSFRLLRVFKLAKSWPTLNTLIKIIGNSVGALGNLTLVLAIIVFIFAVVGMQLF 440

Query: 121  GKNYSELRDSDSGLLPRWHMMDFFHAFLIIFRILCGEWIETMWDCMEVSGQSLCLLVFLL 180
            GKNYSELRDSDSGLLPRWHMMDFFHAFLIIFRILCGEWIETMWDCMEVSGQSLCLLVFLL
Sbjct: 441  GKNYSELRDSDSGLLPRWHMMDFFHAFLIIFRILCGEWIETMWDCMEVSGQSLCLLVFLL 500

Query: 181  VMVIGNLVVLNLFLALLLSSFSADNLTAPDEDREMNNLQLALARIQRGLRFVKRTTWDFC 240
            VMVIGNLVVLNLFLALLLSSFSADNLTAPDEDREMNNLQLALARIQRGLRFVKRTTWDFC
Sbjct: 501  VMVIGNLVVLNLFLALLLSSFSADNLTAPDEDREMNNLQLALARIQRGLRFVKRTTWDFC 560

Query: 241  CGLLRQRPQKPAALAAQGQLPSCIATPYSPPPPETEKVPPTRKETRFEEGEQPGQGTPGD 300
            CGLLRQRPQKPAALAAQGQLPSCIATPYSPPPPETEKVPPTRKETRFEEGEQPGQGTPGD
Sbjct: 561  CGLLRQRPQKPAALAAQGQLPSCIATPYSPPPPETEKVPPTRKETRFEEGEQPGQGTPGD 620

Query: 301  PEPVCVPIAVAESDTDDQEEDEENSLGTEEESSKQQESQPVSGGPEAPPDSRTWSQVSAT 360
            PEPVCVPIAVAESDTDDQEEDEENSLGTEEESSKQ ESQPVSGGPEAPPDSRTWSQVSAT
Sbjct: 621  PEPVCVPIAVAESDTDDQEEDEENSLGTEEESSKQ-ESQPVSGGPEAPPDSRTWSQVSAT 679

Query: 361  ASSEAEASASQADWRQQWKAEPQAPGCGETPEDSCSEGSTADMTNTAELLEQIPDLGQDV 420
            ASSEAEASASQADWRQQWKAEPQAPGCGETPEDSCSEGSTADMTNTAELLEQIPDLGQDV
Sbjct: 680  ASSEAEASASQADWRQQWKAEPQAPGCGETPEDSCSEGSTADMTNTAELLEQIPDLGQDV 739

Query: 421  KDPEDCFTEGCVRRCPCCAVDTTQAPGKVWWRLRKTCYHIVEHSWFETFIIFMILLSSGA 480
            KDPEDCFTEGCVRRCPCCAVDTTQAPGKVWWRLRKTCYHIVEHSWFETFIIFMILLSSGA
Sbjct: 740  KDPEDCFTEGCVRRCPCCAVDTTQAPGKVWWRLRKTCYHIVEHSWFETFIIFMILLSSGA 799

Query: 481  LAFEDIYLEERKTIKVLLEYADKMFTYVFVLEMLLKWVAYGFKKYFTNAWCWLDFLIVDV 540
            LAFEDIYLEERKTIKVLLEYADKMFTYVFVLEMLLKWVAYGFKKYFTNAWCWLDFLIVDV
Sbjct: 800  LAFEDIYLEERKTIKVLLEYADKMFTYVFVLEMLLKWVAYGFKKYFTNAWCWLDFLIVDV 859

Query: 541  SLVSLVANTLGFAEMGPIKSLRTLRALRPLRALSRFEGMRVVVNALVGAIPSIMNVLLVC 600
            SLVSLVANTLGFAEMGPIKSLRTLRALRPLRALSRFEGMRVVVNALVGAIPSIMNVLLVC
Sbjct: 860  SLVSLVANTLGFAEMGPIKSLRTLRALRPLRALSRFEGMRVVVNALVGAIPSIMNVLLVC 919

Query: 601  LIFWLIFSIMGVNLFAGKFGRCINQTEGDLPLNYTIVNNKSQCESLNLTGELYWTKVKVN 660
            LIFWLIFSIMGVNLFAGKFGRCINQTEGDLPLNYTIVNNKSQCESLNLTGELYWTKVKVN
Sbjct: 920  LIFWLIFSIMGVNLFAGKFGRCINQTEGDLPLNYTIVNNKSQCESLNLTGELYWTKVKVN 979

Query: 661  FDNVGAGYLALLQVATFKGWMDIMYAAVDSRGYEEQPQWE 700
            FDNVGAGYLALLQV                  YEEQPQWE
Sbjct: 980  FDNVGAGYLALLQV------------------YEEQPQWE 1001


 Score = 82.4 bits (202), Expect = 8e-13,   Method: Compositional matrix adjust.
 Identities = 59/219 (26%), Positives = 113/219 (51%), Gaps = 34/219 (15%)

Query: 12   NLVFTGIFTAEMTFKIIALDPYYYFQQGWNIFDSIIVILSLMELGLSRM--------SNL 63
            NL+F  IFT E   K+ AL  +YYF   WNIFD ++VILS++   LS +        +  
Sbjct: 1124 NLLFVAIFTGECIVKLAALR-HYYFTNSWNIFDFVVVILSIVGTVLSDIIQKYSFSPTLF 1182

Query: 64   SVLRSFRLLRVFKLAKSWPTLNTLIKIIGNSVGALGNLTLVLAIIVFIFAVVGMQLFGKN 123
             V+R  R+ R+ +L +    + TL+  +  S+ AL N+ L+L +++FI+++ GM     N
Sbjct: 1183 RVIRLARIGRILRLIRGAKGIRTLLFALMMSLPALFNIGLLLFLVMFIYSIFGM----AN 1238

Query: 124  YSELRDSDSGLLPRWHMMDFFHAFLIIFRILCGEWIETMWDCMEVSGQSLC--------- 174
            ++ ++  ++G+   ++   F ++ L +F+I      + +   +  +G   C         
Sbjct: 1239 FAYVK-WEAGIDDMFNFQTFANSMLCLFQITTSAGWDGLLSPILNTGPPYCDPTLPNSNG 1297

Query: 175  -----------LLVFLLVMVIGNLVVLNLFLALLLSSFS 202
                       +L F   ++I  L+V+N+++A++L +FS
Sbjct: 1298 SRGDCGSPAVGILFFTTYIIISFLIVVNMYIAIILENFS 1336


 Score = 61.2 bits (147), Expect = 2e-06,   Method: Compositional matrix adjust.
 Identities = 44/163 (26%), Positives = 88/163 (53%), Gaps = 8/163 (4%)

Query: 458  YHIVEHSWFETFIIFMILLSSGALAFEDIYLEERKTIKV-LLEYADKMFTYVFVLEMLLK 516
            + IV    F+  I+F+I L+   +  E    +++   K+ +L   + +F  +F  E ++K
Sbjct: 1082 FDIVTKQAFDVTIMFLICLNMVTMMVET---DDQSPEKINILAKINLLFVAIFTGECIVK 1138

Query: 517  WVAYGFKKYFTNAWCWLDFLIVDVSLV-SLVANTLGFAEMGP--IKSLRTLRALRPLRAL 573
              A     YFTN+W   DF++V +S+V +++++ +      P   + +R  R  R LR +
Sbjct: 1139 LAALR-HYYFTNSWNIFDFVVVILSIVGTVLSDIIQKYSFSPTLFRVIRLARIGRILRLI 1197

Query: 574  SRFEGMRVVVNALVGAIPSIMNVLLVCLIFWLIFSIMGVNLFA 616
               +G+R ++ AL+ ++P++ N+ L+  +   I+SI G+  FA
Sbjct: 1198 RGAKGIRTLLFALMMSLPALFNIGLLLFLVMFIYSIFGMANFA 1240


>gi297671694
          Length = 1998

 Score = 1290 bits (3339), Expect = 0.0,   Method: Compositional matrix adjust.
 Identities = 672/700 (96%), Positives = 677/700 (96%), Gaps = 19/700 (2%)

Query: 1    TSEFEEMLQVGNLVFTGIFTAEMTFKIIALDPYYYFQQGWNIFDSIIVILSLMELGLSRM 60
            TSEFEEMLQVGNLVFTGIFTAEMTFKIIALDPYYYFQQGWNIFDSIIVILSLMELGLSRM
Sbjct: 742  TSEFEEMLQVGNLVFTGIFTAEMTFKIIALDPYYYFQQGWNIFDSIIVILSLMELGLSRM 801

Query: 61   SNLSVLRSFRLLRVFKLAKSWPTLNTLIKIIGNSVGALGNLTLVLAIIVFIFAVVGMQLF 120
            SNLSVLRSFRLLRVFKLAKSWPTLNTLIKIIGNSVGALGNLTLVLAIIVFIFAVVGMQLF
Sbjct: 802  SNLSVLRSFRLLRVFKLAKSWPTLNTLIKIIGNSVGALGNLTLVLAIIVFIFAVVGMQLF 861

Query: 121  GKNYSELRDSDSGLLPRWHMMDFFHAFLIIFRILCGEWIETMWDCMEVSGQSLCLLVFLL 180
            GKNYSELRDSDSGLLPRWHMMDFFHAFLIIFRILCGEWIETMWDCMEVSGQSLCLLVFLL
Sbjct: 862  GKNYSELRDSDSGLLPRWHMMDFFHAFLIIFRILCGEWIETMWDCMEVSGQSLCLLVFLL 921

Query: 181  VMVIGNLVVLNLFLALLLSSFSADNLTAPDEDREMNNLQLALARIQRGLRFVKRTTWDFC 240
            VMVIGNLVVLNLFLALLLSSFSADNLTAPDEDRE+NNLQLALARIQRGLRFVKRTTWDFC
Sbjct: 922  VMVIGNLVVLNLFLALLLSSFSADNLTAPDEDRELNNLQLALARIQRGLRFVKRTTWDFC 981

Query: 241  CGLLRQRPQKPAALAAQGQLPSCIATPYSPPPPETEKVPPTRKETRFEEGEQPGQGTPGD 300
            CGLLRQRPQKPAALAAQGQLPSCIATPYSPPPPETEK PPTRKETRFEE +QPGQGTPGD
Sbjct: 982  CGLLRQRPQKPAALAAQGQLPSCIATPYSPPPPETEKAPPTRKETRFEESKQPGQGTPGD 1041

Query: 301  PEPVCVPIAVAESDTDDQEEDEENSLGTEEESSKQQESQPVSGGPEAPPDSRTWSQVSAT 360
            PEPVCVPIAVAESDTDDQEEDEENSLGTEE SSKQQESQPVSGGPEAPPDSRTWSQVSAT
Sbjct: 1042 PEPVCVPIAVAESDTDDQEEDEENSLGTEE-SSKQQESQPVSGGPEAPPDSRTWSQVSAT 1100

Query: 361  ASSEAEASASQADWRQQWKAEPQAPGCGETPEDSCSEGSTADMTNTAELLEQIPDLGQDV 420
            ASSEAEASASQAD RQQ KAEPQAPGCGETPEDSCSEGSTADMTNTAELLEQIPDLGQDV
Sbjct: 1101 ASSEAEASASQADRRQQRKAEPQAPGCGETPEDSCSEGSTADMTNTAELLEQIPDLGQDV 1160

Query: 421  KDPEDCFTEGCVRRCPCCAVDTTQAPGKVWWRLRKTCYHIVEHSWFETFIIFMILLSSGA 480
            KDPEDCFTEGCVRRCPCCAVDTTQAPGKVWW+LRKTCYHIVEHSWFETFIIFMILLSSGA
Sbjct: 1161 KDPEDCFTEGCVRRCPCCAVDTTQAPGKVWWQLRKTCYHIVEHSWFETFIIFMILLSSGA 1220

Query: 481  LAFEDIYLEERKTIKVLLEYADKMFTYVFVLEMLLKWVAYGFKKYFTNAWCWLDFLIVDV 540
            LAFEDIYLEERKTIKVLLEYADKMFTYVFVLEMLLKWVAYGFKKYFTNAWCWLDFLIVDV
Sbjct: 1221 LAFEDIYLEERKTIKVLLEYADKMFTYVFVLEMLLKWVAYGFKKYFTNAWCWLDFLIVDV 1280

Query: 541  SLVSLVANTLGFAEMGPIKSLRTLRALRPLRALSRFEGMRVVVNALVGAIPSIMNVLLVC 600
            SL+SLVANTLGFAEMGPIKSLRTLRALRPLRALSRFEGMRVVVNALVGAIPSIMNVLLVC
Sbjct: 1281 SLISLVANTLGFAEMGPIKSLRTLRALRPLRALSRFEGMRVVVNALVGAIPSIMNVLLVC 1340

Query: 601  LIFWLIFSIMGVNLFAGKFGRCINQTEGDLPLNYTIVNNKSQCESLNLTGELYWTKVKVN 660
            LIFWLIFSIMGVNLFAGKFGRCINQTEGDLPLNYTIVNNKSQCESLN+TGELYWTKVKVN
Sbjct: 1341 LIFWLIFSIMGVNLFAGKFGRCINQTEGDLPLNYTIVNNKSQCESLNMTGELYWTKVKVN 1400

Query: 661  FDNVGAGYLALLQVATFKGWMDIMYAAVDSRGYEEQPQWE 700
            FDNVGAGYLALLQV                  YEEQPQWE
Sbjct: 1401 FDNVGAGYLALLQV------------------YEEQPQWE 1422


 Score = 99.8 bits (247), Expect = 5e-18,   Method: Compositional matrix adjust.
 Identities = 147/729 (20%), Positives = 271/729 (37%), Gaps = 127/729 (17%)

Query: 15  FTGIFTAEMTFKIIA----LDPYYYFQQGWNIFD-SIIVILSLMELGLSRMSNLSVLRSF 69
           FT I+T E   KI+A    L  + + +  WN  D S+IV+    E     + N+S LR+F
Sbjct: 164 FTAIYTFESLVKILARGFCLHAFTFLRDPWNWLDFSVIVMAYTTEF--VDLGNVSALRTF 221

Query: 70  RLLRVFKLAKSWPTLNTLIKIIGNSVGALGNLTLVLAIIVFIFAVVGMQLFG-------- 121
           R+LR  K       L T++  +  SV  L ++ ++    + +FA++G+QLF         
Sbjct: 222 RVLRALKTISVISGLKTIVGALIQSVKKLADVMVLTVFCLSVFALIGLQLFMGNLRHKCV 281

Query: 122 KNYSEL----------------------------------------RDSDSGLLPRW--- 138
           +N++ L                                          SD+G  P     
Sbjct: 282 RNFTALNGTNGSVEADGLVWESLDLYLSDPENYLLKNGTSDVLLCGNSSDAGTCPEGYRC 341

Query: 139 --------HMMDFFHAF----LIIFRILCGEWIETMWDCMEVSGQSLCLLVFLLVMVIGN 186
                   H    F +F    L +FR++  +  E ++     S   + ++ F+LV+ +G+
Sbjct: 342 LKAGENPDHGYTSFDSFAWAFLALFRLMTQDCWERLYQQTLRSAGKIYMIFFMLVIFLGS 401

Query: 187 LVVLNLFLALLLSSFSADN-LTAPDEDREMNNLQLALARIQ--------RGLRFVKRTTW 237
             ++NL LA++  ++   N  T  + + +    Q A+  ++        RG+  V R++ 
Sbjct: 402 FYLVNLILAVVAMAYEEQNQATIAETEEKEKRFQEAMEMLKKEHEALTIRGVDTVSRSSL 461

Query: 238 DFC--CGLLRQRPQKPAALAAQGQLPSCIATPYSPPPPETEKVPPTRKETRFEEGEQPGQ 295
           +      +     +             C    +  P  ++E  P          G     
Sbjct: 462 EMSPLAPVNSHERRSKRRKRMSSGTEECGEDRF--PKSDSEDGPRAMNHLSLTHGLSRTS 519

Query: 296 GTPGDPEPVCVPIAVAESDTDDQEEDEENSLGTEEES--------------SKQQESQPV 341
             P             +  ++    D+ENS   E ES              S Q +  P 
Sbjct: 520 MKPRSSRGSIFTFRRRDLGSEADFADDENSTAGESESHHISLLVPWPLRRTSAQGQPSPG 579

Query: 342 SGGPEAPPDSRTWSQ------VSATASSEAEASASQADWRQQWKAEPQAPGCGETPEDSC 395
           +  P    + +  S       VS   + + EA++  +        E   P    TP +  
Sbjct: 580 TSAPGHALNGKKNSTVDCNGVVSLLGAGDLEATSPGSHLLHPVMLE--HPPDTTTPSE-- 635

Query: 396 SEGSTADMTNTAELLEQIPDLG--QDVKDPEDCFT------EGCVRRCPCCAVDTTQAP- 446
             G    +T+ A  ++   + G  Q         T      E   R+CP C     Q   
Sbjct: 636 EPGGPQMLTSQAPCVDGFEEPGARQRALSAVSVLTSALEELEESRRKCPPCWNRLAQRYL 695

Query: 447 ----GKVWWRLRKTCYHIVEHSWFETFIIFMILLSSGALAFEDIYLEERKTIKVLLEYAD 502
                 +W  +++    +V   + +  I   I+L++  +A E   +      + +L+  +
Sbjct: 696 IWECCPLWMSIKQGVKLVVMDPFTDLTITMCIVLNTLFMALEHYNMTSE--FEEMLQVGN 753

Query: 503 KMFTYVFVLEMLLKWVAYGFKKYFTNAWCWLDFLIVDVSLVSLVANTLGFAEMGPIKSLR 562
            +FT +F  EM  K +A     YF   W   D +IV +SL+      LG + M  +  LR
Sbjct: 754 LVFTGIFTAEMTFKIIALDPYYYFQQGWNIFDSIIVILSLME-----LGLSRMSNLSVLR 808

Query: 563 TLRALRPLRALSRFEGMRVVVNALVGAIPSIMNVLLVCLIFWLIFSIMGVNLFAGKFGRC 622
           + R LR  +    +  +  ++  +  ++ ++ N+ LV  I   IF+++G+ LF   +   
Sbjct: 809 SFRLLRVFKLAKSWPTLNTLIKIIGNSVGALGNLTLVLAIIVFIFAVVGMQLFGKNYSEL 868

Query: 623 INQTEGDLP 631
            +   G LP
Sbjct: 869 RDSDSGLLP 877


 Score = 80.9 bits (198), Expect = 2e-12,   Method: Compositional matrix adjust.
 Identities = 59/220 (26%), Positives = 112/220 (50%), Gaps = 35/220 (15%)

Query: 12   NLVFTGIFTAEMTFKIIALDPYYYFQQGWNIFDSIIVILSLMELGLSRM--------SNL 63
            NL+F  IFT E   K+ AL  +YYF   WNIFD ++VILS++   LS +        +  
Sbjct: 1545 NLLFVAIFTGECIVKLAALR-HYYFTNSWNIFDFVVVILSIVGTVLSDIIQKYFFSPTLF 1603

Query: 64   SVLRSFRLLRVFKLAKSWPTLNTLIKIIGNSVGALGNLTLVLAIIVFIFAVVGMQLFGKN 123
             V+R  R+ R+ +L +    + TL+  +  S+ AL N+ L+L +++FI+++ GM     N
Sbjct: 1604 RVIRLARIGRILRLIRGAKGIRTLLFALMMSLPALFNIGLLLFLVMFIYSIFGM----AN 1659

Query: 124  YSELRDSDSGLLPRWHMMDFFHAFLIIFRILCGEWIETMWDCMEVSGQSLC--------- 174
            ++ ++  ++G+   ++   F ++ L +F+I      + +   +  +G   C         
Sbjct: 1660 FAYVK-WEAGIDDMFNFQTFANSMLCLFQITTSAGWDGLLSPILNTGPPYCDPTLPNSNG 1718

Query: 175  ------------LLVFLLVMVIGNLVVLNLFLALLLSSFS 202
                        L  F   ++I  L+V+N+++A++L +FS
Sbjct: 1719 SRGDCGSPAVGILFFFTTYIIISFLIVVNMYIAIILENFS 1758


 Score = 79.3 bits (194), Expect = 5e-12,   Method: Compositional matrix adjust.
 Identities = 50/191 (26%), Positives = 95/191 (49%), Gaps = 27/191 (14%)

Query: 453 LRKTCYHIVEHSWFETFIIFMILLSSGALAFEDIYLEERKTIKVLLEYADKMFTYVFVLE 512
           +R+    I+ HS F   I+  IL +   +A  D             +Y +  FT ++  E
Sbjct: 120 IRRAAVKILVHSLFSMLIMCTILTNCVFMAQHDP--------PPWTKYVEYTFTAIYTFE 171

Query: 513 MLLKWVAYGF----KKYFTNAWCWLDFLIVDVSLVSLVANTLGFAEMGPIKSLRTLRALR 568
            L+K +A GF      +  + W WLDF ++      ++A T  F ++G + +LRT R LR
Sbjct: 172 SLVKILARGFCLHAFTFLRDPWNWLDFSVI------VMAYTTEFVDLGNVSALRTFRVLR 225

Query: 569 PLRALSRFEGMRVVVNALVGAIPSIMNVLLVCLIFWLIFSIMGVNLFAGKF-GRCINQTE 627
            L+ +S   G++ +V AL+ ++  + +V+++ +    +F+++G+ LF G    +C+    
Sbjct: 226 ALKTISVISGLKTIVGALIQSVKKLADVMVLTVFCLSVFALIGLQLFMGNLRHKCVR--- 282

Query: 628 GDLPLNYTIVN 638
                N+T +N
Sbjct: 283 -----NFTALN 288


 Score = 57.0 bits (136), Expect = 3e-05,   Method: Compositional matrix adjust.
 Identities = 43/155 (27%), Positives = 81/155 (52%), Gaps = 8/155 (5%)

Query: 466  FETFIIFMILLSSGALAFEDIYLEERKTIKV-LLEYADKMFTYVFVLEMLLKWVAYGFKK 524
            F+  I+F I L+   +  E    +++   K+ +L   + +F  +F  E ++K  A     
Sbjct: 1511 FDVTIMFXICLNMVTMMVET---DDQSPEKINILAKINLLFVAIFTGECIVKLAALR-HY 1566

Query: 525  YFTNAWCWLDFLIVDVSLVSLVANTL---GFAEMGPIKSLRTLRALRPLRALSRFEGMRV 581
            YFTN+W   DF++V +S+V  V + +    F      + +R  R  R LR +   +G+R 
Sbjct: 1567 YFTNSWNIFDFVVVILSIVGTVLSDIIQKYFFSPTLFRVIRLARIGRILRLIRGAKGIRT 1626

Query: 582  VVNALVGAIPSIMNVLLVCLIFWLIFSIMGVNLFA 616
            ++ AL+ ++P++ N+ L+  +   I+SI G+  FA
Sbjct: 1627 LLFALMMSLPALFNIGLLLFLVMFIYSIFGMANFA 1661


>gi255522923
          Length = 2019

 Score = 1290 bits (3339), Expect = 0.0,   Method: Compositional matrix adjust.
 Identities = 652/703 (92%), Positives = 669/703 (95%), Gaps = 4/703 (0%)

Query: 1    TSEFEEMLQVGNLVFTGIFTAEMTFKIIALDPYYYFQQGWNIFDSIIVILSLMELGLSRM 60
            T+EFEEMLQVGNLVFTGIFTAEMTFKIIALDPYYYFQQGWNIFDSIIVILSLMELGLSRM
Sbjct: 742  TTEFEEMLQVGNLVFTGIFTAEMTFKIIALDPYYYFQQGWNIFDSIIVILSLMELGLSRM 801

Query: 61   SNLSVLRSFRLLRVFKLAKSWPTLNTLIKIIGNSVGALGNLTLVLAIIVFIFAVVGMQLF 120
             NLSVLRSFRLLRVFKLAKSWPTLNTLIKIIGNSVGALGNLTLVLAIIVFIFAVVGMQLF
Sbjct: 802  GNLSVLRSFRLLRVFKLAKSWPTLNTLIKIIGNSVGALGNLTLVLAIIVFIFAVVGMQLF 861

Query: 121  GKNYSELRD--SDSGLLPRWHMMDFFHAFLIIFRILCGEWIETMWDCMEVSGQSLCLLVF 178
            GKNYSELR   SDSGLLPRWHMMDFFHAFLIIFRILCGEWIETMWDCMEVSGQSLCLLVF
Sbjct: 862  GKNYSELRYRISDSGLLPRWHMMDFFHAFLIIFRILCGEWIETMWDCMEVSGQSLCLLVF 921

Query: 179  LLVMVIGNLVVLNLFLALLLSSFSADNLTAPDEDREMNNLQLALARIQRGLRFVKRTTWD 238
            LLVMVIGNLVVLNLFLALLLSSFSADNLTAPDED EMNNLQLALARIQRGLRFVKRTTWD
Sbjct: 922  LLVMVIGNLVVLNLFLALLLSSFSADNLTAPDEDGEMNNLQLALARIQRGLRFVKRTTWD 981

Query: 239  FCCGLLRQRPQKPAALAAQGQLPSCIATPYSPPPPETEKVPPTRKETRFEEGEQPGQGTP 298
            FCCGLL+QRPQKPAALA + QLPSCIAT  SP PPETEK PP RKETRFEEG +PGQGTP
Sbjct: 982  FCCGLLQQRPQKPAALATRDQLPSCIATSGSPQPPETEKAPPARKETRFEEGNRPGQGTP 1041

Query: 299  GDPEPVCVPIAVAESDTDDQEEDEENSLGTEEESSKQQESQPVSGGPEAPPDSRTWSQVS 358
            GDPEPVCVPIA+AESDTDDQEE+EENSLGTEEESSK QES PVSGG EA P+ R WSQVS
Sbjct: 1042 GDPEPVCVPIAMAESDTDDQEEEEENSLGTEEESSK-QESHPVSGGQEALPEPRAWSQVS 1100

Query: 359  ATASSEA-EASASQADWRQQWKAEPQAPGCGETPEDSCSEGSTADMTNTAELLEQIPDLG 417
             T SSEA EASA+ A+ RQQ +AEP APGC ET EDS SEGSTADMTNTA+L+EQIPDLG
Sbjct: 1101 ETTSSEAYEASAAPAERRQQRQAEPPAPGCSETQEDSYSEGSTADMTNTADLMEQIPDLG 1160

Query: 418  QDVKDPEDCFTEGCVRRCPCCAVDTTQAPGKVWWRLRKTCYHIVEHSWFETFIIFMILLS 477
            +DVKDPEDCFTEGCVRRCPCC VDTTQ PGKVWW+LRKTCY IVEHSWFETFIIFMILLS
Sbjct: 1161 EDVKDPEDCFTEGCVRRCPCCTVDTTQGPGKVWWQLRKTCYRIVEHSWFETFIIFMILLS 1220

Query: 478  SGALAFEDIYLEERKTIKVLLEYADKMFTYVFVLEMLLKWVAYGFKKYFTNAWCWLDFLI 537
            SGALAFEDIYLEERKTIKVLLEYADKMFTYVFVLEMLLKWVAYGFKKYFTNAWCWLDFLI
Sbjct: 1221 SGALAFEDIYLEERKTIKVLLEYADKMFTYVFVLEMLLKWVAYGFKKYFTNAWCWLDFLI 1280

Query: 538  VDVSLVSLVANTLGFAEMGPIKSLRTLRALRPLRALSRFEGMRVVVNALVGAIPSIMNVL 597
            VDVSL+SLVANTLGFAEMGPIKSLRTLRALRPLRALSRFEGMRVVVNALVGAIPSIMNVL
Sbjct: 1281 VDVSLISLVANTLGFAEMGPIKSLRTLRALRPLRALSRFEGMRVVVNALVGAIPSIMNVL 1340

Query: 598  LVCLIFWLIFSIMGVNLFAGKFGRCINQTEGDLPLNYTIVNNKSQCESLNLTGELYWTKV 657
            LVCLIFWLIFSIMGVNLFAGKFGRCINQTEGDLPLNYTIVNNKS CES N+TGELYWTKV
Sbjct: 1341 LVCLIFWLIFSIMGVNLFAGKFGRCINQTEGDLPLNYTIVNNKSDCESFNVTGELYWTKV 1400

Query: 658  KVNFDNVGAGYLALLQVATFKGWMDIMYAAVDSRGYEEQPQWE 700
            KVNFDNVGAGYLALLQVATFKGWMDIMYAAVDSRG+EEQPQWE
Sbjct: 1401 KVNFDNVGAGYLALLQVATFKGWMDIMYAAVDSRGFEEQPQWE 1443


 Score = 82.0 bits (201), Expect = 9e-13,   Method: Compositional matrix adjust.
 Identities = 59/219 (26%), Positives = 113/219 (51%), Gaps = 34/219 (15%)

Query: 12   NLVFTGIFTAEMTFKIIALDPYYYFQQGWNIFDSIIVILSLMELGLSRM--------SNL 63
            NL+F  IFT E   K+ AL  +YYF   WNIFD ++VILS++   LS +        +  
Sbjct: 1566 NLLFVAIFTGECIIKMTALR-HYYFTNSWNIFDFVVVILSIVGTVLSDIIQKYFFSPTLF 1624

Query: 64   SVLRSFRLLRVFKLAKSWPTLNTLIKIIGNSVGALGNLTLVLAIIVFIFAVVGMQLFGKN 123
             V+R  R+ R+ +L +    + TL+  +  S+ AL N+ L+L +++FI+++ GM     N
Sbjct: 1625 RVIRLARIGRILRLIRGAKGIRTLLFALMMSLPALFNIGLLLFLVMFIYSIFGM----AN 1680

Query: 124  YSELRDSDSGLLPRWHMMDFFHAFLIIFRILCGEWIETMWDCMEVSGQSLC--------- 174
            ++ ++  ++G+   ++   F ++ L +F+I      + +   +  +G   C         
Sbjct: 1681 FAYVK-WEAGIDDMFNFQTFANSMLCLFQITTSAGWDGLLSPILNTGPPSCDPNLPNSNG 1739

Query: 175  -----------LLVFLLVMVIGNLVVLNLFLALLLSSFS 202
                       +L F   ++I  L+V+N+++A++L +FS
Sbjct: 1740 SRGNCGSPAVGILFFTTYIIISFLIVVNMYIAIILENFS 1778


 Score = 80.5 bits (197), Expect = 3e-12,   Method: Compositional matrix adjust.
 Identities = 50/194 (25%), Positives = 97/194 (50%), Gaps = 27/194 (13%)

Query: 453 LRKTCYHIVEHSWFETFIIFMILLSSGALAFEDIYLEERKTIKVLLEYADKMFTYVFVLE 512
           +R+    I+ HS F   I+  IL +   +A  D             +Y +  FT ++  E
Sbjct: 120 IRRAAVKILVHSLFSMLIMCTILTNCVFMAQHDP--------PPWTKYVEYTFTAIYTFE 171

Query: 513 MLLKWVAYGF----KKYFTNAWCWLDFLIVDVSLVSLVANTLGFAEMGPIKSLRTLRALR 568
            L+K +A GF      +  + W WLDF ++      ++A T  F ++G + +LRT R LR
Sbjct: 172 SLVKILARGFCLHAFTFLRDPWNWLDFSVI------VMAYTTEFVDLGNVSALRTFRVLR 225

Query: 569 PLRALSRFEGMRVVVNALVGAIPSIMNVLLVCLIFWLIFSIMGVNLFAGKF-GRCINQTE 627
            L+ +S   G++ +V AL+ ++  + +V+++ +    +F+++G+ LF G    +C+    
Sbjct: 226 ALKTISVISGLKTIVGALIQSVKKLADVMVLTVFCLSVFALIGLQLFMGNLRHKCVR--- 282

Query: 628 GDLPLNYTIVNNKS 641
                N+T +N+ +
Sbjct: 283 -----NFTALNDTN 291


 Score = 66.6 bits (161), Expect = 4e-08,   Method: Compositional matrix adjust.
 Identities = 65/289 (22%), Positives = 115/289 (39%), Gaps = 76/289 (26%)

Query: 14  VFTGIFTAEMTFKIIA----LDPYYYFQQGWNIFD-SIIVILSLMELGLSRMSNLSVLRS 68
            FT I+T E   KI+A    L  + + +  WN  D S+IV+    E     + N+S LR+
Sbjct: 163 TFTAIYTFESLVKILARGFCLHAFTFLRDPWNWLDFSVIVMAYTTEF--VDLGNVSALRT 220

Query: 69  FRLLRVFKLAKSWPTLNTLIKIIGNSVGALGNLTLVLAIIVFIFAVVGMQLFG------- 121
           FR+LR  K       L T++  +  SV  L ++ ++    + +FA++G+QLF        
Sbjct: 221 FRVLRALKTISVISGLKTIVGALIQSVKKLADVMVLTVFCLSVFALIGLQLFMGNLRHKC 280

Query: 122 -KNYSELRD----------------------------------------SDSGLLPRWHM 140
            +N++ L D                                        SD+G  P  + 
Sbjct: 281 VRNFTALNDTNGSVEADGLVWESLDLYLNDPENYLLKNGTSDVLLCGNSSDAGTCPEGYR 340

Query: 141 M---------------DFFHAFLIIFRILCGEWIETMWDCMEVSGQSLCLLVFLLVMVIG 185
                            F  AFL +FR++  +  E ++     S   + ++ F+LV+ +G
Sbjct: 341 CLKAGENPDHGYTSFDSFAWAFLALFRLMTQDCWERLYQQTLRSAGKIYMIFFMLVIFLG 400

Query: 186 NLVVLNLFLALLLSSFSADNLTAPDEDREMNNLQLALARIQRGLRFVKR 234
           +  ++NL LA++  ++   N     E  E         R Q  +  +K+
Sbjct: 401 SFYLVNLILAVVAMAYEEQNQATIAETEEKEK------RFQEAMEMLKK 443


 Score = 62.0 bits (149), Expect = 1e-06,   Method: Compositional matrix adjust.
 Identities = 46/163 (28%), Positives = 85/163 (52%), Gaps = 8/163 (4%)

Query: 458  YHIVEHSWFETFIIFMILLSSGALAFEDIYLEERKTIKV-LLEYADKMFTYVFVLEMLLK 516
            + IV    F+  I+F+I L+   +  E    +++   KV +L   + +F  +F  E ++K
Sbjct: 1524 FDIVTKQAFDVTIMFLICLNMVTMMVET---DDQSPEKVNILAKINLLFVAIFTGECIIK 1580

Query: 517  WVAYGFKKYFTNAWCWLDFLIVDVSLVSLVANTL---GFAEMGPIKSLRTLRALRPLRAL 573
              A     YFTN+W   DF++V +S+V  V + +    F      + +R  R  R LR +
Sbjct: 1581 MTALR-HYYFTNSWNIFDFVVVILSIVGTVLSDIIQKYFFSPTLFRVIRLARIGRILRLI 1639

Query: 574  SRFEGMRVVVNALVGAIPSIMNVLLVCLIFWLIFSIMGVNLFA 616
               +G+R ++ AL+ ++P++ N+ L+  +   I+SI G+  FA
Sbjct: 1640 RGAKGIRTLLFALMMSLPALFNIGLLLFLVMFIYSIFGMANFA 1682


>gi148677260
          Length = 2019

 Score = 1274 bits (3297), Expect = 0.0,   Method: Compositional matrix adjust.
 Identities = 656/702 (93%), Positives = 672/702 (95%), Gaps = 2/702 (0%)

Query: 1    TSEFEEMLQVGNLVFTGIFTAEMTFKIIALDPYYYFQQGWNIFDSIIVILSLMELGLSRM 60
            T+EFEEMLQVGNLVFTGIFTAEMTFKIIALDPYYYFQQGWNIFDSIIVILSLMELGLSRM
Sbjct: 742  TAEFEEMLQVGNLVFTGIFTAEMTFKIIALDPYYYFQQGWNIFDSIIVILSLMELGLSRM 801

Query: 61   SNLSVLRSFRLLRVFKLAKSWPTLNTLIKIIGNSVGALGNLTLVLAIIVFIFAVVGMQLF 120
             NLSVLRSFRLLRVFKLAKSWPTLNTLIKIIGNSVGALGNLTLVLAIIVFIFAVVGMQLF
Sbjct: 802  GNLSVLRSFRLLRVFKLAKSWPTLNTLIKIIGNSVGALGNLTLVLAIIVFIFAVVGMQLF 861

Query: 121  GKNYSELRD--SDSGLLPRWHMMDFFHAFLIIFRILCGEWIETMWDCMEVSGQSLCLLVF 178
            GKNYSELR   SDSGLLPRWHMMDFFHAFLIIFRILCGEWIETMWDCMEVSGQSLCLLVF
Sbjct: 862  GKNYSELRHRISDSGLLPRWHMMDFFHAFLIIFRILCGEWIETMWDCMEVSGQSLCLLVF 921

Query: 179  LLVMVIGNLVVLNLFLALLLSSFSADNLTAPDEDREMNNLQLALARIQRGLRFVKRTTWD 238
            LLVMVIGNLVVLNLFLALLLSSFSADNLTAPDED EMNNLQLALARIQRGLRFVKRTTWD
Sbjct: 922  LLVMVIGNLVVLNLFLALLLSSFSADNLTAPDEDGEMNNLQLALARIQRGLRFVKRTTWD 981

Query: 239  FCCGLLRQRPQKPAALAAQGQLPSCIATPYSPPPPETEKVPPTRKETRFEEGEQPGQGTP 298
            FCCGLLR+RP+KPAALA   QLPSCIATP SPPPPE EK PP RKETRFEE ++PGQGTP
Sbjct: 982  FCCGLLRRRPKKPAALATHSQLPSCIATPRSPPPPEVEKAPPARKETRFEEDKRPGQGTP 1041

Query: 299  GDPEPVCVPIAVAESDTDDQEEDEENSLGTEEESSKQQESQPVSGGPEAPPDSRTWSQVS 358
            GD EPVCVPIAVAESDTDDQEEDEENSLGTEEE S +QESQ VSGG E P + R WSQVS
Sbjct: 1042 GDTEPVCVPIAVAESDTDDQEEDEENSLGTEEEESSKQESQVVSGGHEPPQEPRAWSQVS 1101

Query: 359  ATASSEAEASASQADWRQQWKAEPQAPGCGETPEDSCSEGSTADMTNTAELLEQIPDLGQ 418
             T SSEAEAS SQADW+Q+ +AEP+APGCGE+PEDS SEGSTADMTNTA+LLEQIPDLG+
Sbjct: 1102 ETTSSEAEASTSQADWQQEREAEPRAPGCGESPEDSYSEGSTADMTNTADLLEQIPDLGE 1161

Query: 419  DVKDPEDCFTEGCVRRCPCCAVDTTQAPGKVWWRLRKTCYHIVEHSWFETFIIFMILLSS 478
            DVKDPEDCFTEGCVRRCPCC VDTTQAPGKVWWRLRKTCY IVEHSWFETFIIFMILLSS
Sbjct: 1162 DVKDPEDCFTEGCVRRCPCCMVDTTQAPGKVWWRLRKTCYRIVEHSWFETFIIFMILLSS 1221

Query: 479  GALAFEDIYLEERKTIKVLLEYADKMFTYVFVLEMLLKWVAYGFKKYFTNAWCWLDFLIV 538
            GALAFEDIYLEERKTIKVLLEYADKMFTYVFVLEMLLKWVAYGFKKYFTNAWCWLDFLIV
Sbjct: 1222 GALAFEDIYLEERKTIKVLLEYADKMFTYVFVLEMLLKWVAYGFKKYFTNAWCWLDFLIV 1281

Query: 539  DVSLVSLVANTLGFAEMGPIKSLRTLRALRPLRALSRFEGMRVVVNALVGAIPSIMNVLL 598
            DVSLVSLVANTLGFAEMGPIKSLRTLRALRPLRALSRFEGMRVVVNALVGAIPSIMNVLL
Sbjct: 1282 DVSLVSLVANTLGFAEMGPIKSLRTLRALRPLRALSRFEGMRVVVNALVGAIPSIMNVLL 1341

Query: 599  VCLIFWLIFSIMGVNLFAGKFGRCINQTEGDLPLNYTIVNNKSQCESLNLTGELYWTKVK 658
            VCLIFWLIFSIMGVNLFAGKFGRCINQTEGDLPLNYTIVNNKS+CES N+TGELYWTKVK
Sbjct: 1342 VCLIFWLIFSIMGVNLFAGKFGRCINQTEGDLPLNYTIVNNKSECESFNVTGELYWTKVK 1401

Query: 659  VNFDNVGAGYLALLQVATFKGWMDIMYAAVDSRGYEEQPQWE 700
            VNFDNVGAGYLALLQVATFKGWMDIMYAAVDSRGYEEQPQWE
Sbjct: 1402 VNFDNVGAGYLALLQVATFKGWMDIMYAAVDSRGYEEQPQWE 1443


 Score =  106 bits (265), Expect = 3e-20,   Method: Compositional matrix adjust.
 Identities = 145/718 (20%), Positives = 275/718 (38%), Gaps = 129/718 (17%)

Query: 15  FTGIFTAEMTFKIIA----LDPYYYFQQGWNIFD-SIIVILSLMELGLSRMSNLSVLRSF 69
           FT I+T E   KI+A    L  + + +  WN  D S+IV+    E     + N+S LR+F
Sbjct: 164 FTAIYTFESLVKILARGFCLHAFTFLRDPWNWLDFSVIVMAYTTEF--VDLGNVSALRTF 221

Query: 70  RLLRVFKLAKSWPTLNTLIKIIGNSVGALGNLTLVLAIIVFIFAVVGMQLFG-------- 121
           R+LR  K       L T++  +  SV  L ++ ++    + +FA++G+QLF         
Sbjct: 222 RVLRALKTISVISGLKTIVGALIQSVKKLADVMVLTVFCLSVFALIGLQLFMGNLRHKCV 281

Query: 122 KNYSEL----------------------------------------RDSDSGLLPRWHMM 141
           +N++EL                                          SD+G  P  +  
Sbjct: 282 RNFTELNGTNGSVEADGIVWNSLDVYLNDPANYLLKNGTTDVLLCGNSSDAGTCPEGYRC 341

Query: 142 ---------------DFFHAFLIIFRILCGEWIETMWDCMEVSGQSLCLLVFLLVMVIGN 186
                           F  AFL +FR++  +  E ++     S   + ++ F+LV+ +G+
Sbjct: 342 LKAGENPDHGYTSFDSFAWAFLALFRLMTQDCWERLYQQTLRSAGKIYMIFFMLVIFLGS 401

Query: 187 LVVLNLFLALLLSSFSADN-LTAPDEDREMNNLQLALARIQ--------RGLRFVKRTTW 237
             ++NL LA++  ++   N  T  + + +    Q A+  ++        RG+  V R++ 
Sbjct: 402 FYLVNLILAVVAMAYEEQNQATIAETEEKEKRFQEAMEMLKKEHEALTIRGVDTVSRSSL 461

Query: 238 DFCCGLLRQRPQKPAALAAQGQLPSCIATPYSPPPPETEKVPPTRKETRFEEGEQPGQGT 297
           +          ++ +    +    +        P  ++E  P    +     G       
Sbjct: 462 EMSPLAPVTNHERRSKRRKRLSSGTEDGGDDRLPKSDSEDGPRALNQLSLTHGLSRTSMR 521

Query: 298 PGDPEPVCVPIAVAESDTDDQEEDEENSLGTEEESSK------------QQESQPVSGGP 345
           P             +  ++    D+ENS   E ES +              + QP   G 
Sbjct: 522 PRSSRGSIFTFRRRDQGSEADFADDENSTAGESESHRTSLLVPWPLRRPSTQGQP-GFGT 580

Query: 346 EAPPDSRTWSQ---------VSATASSEAEASASQA--------DWRQQWKAEPQAPGCG 388
            AP       +         VS   + +AEA++  +        D         + PG  
Sbjct: 581 SAPGHVLNGKRNSTVDCNGVVSLLGAGDAEATSPGSHLLRPIVLDRPPDTTTPSEEPGGP 640

Query: 389 E--TPEDSCSEGSTADMTNTAELLEQIPDLGQDVKDPEDCFTEGCVRRCPCCAVDTTQAP 446
           +  TP+  C++G   +       L  +  L   +++ E+       R+CP C     Q  
Sbjct: 641 QMLTPQAPCADG-FEEPGARQRALSAVSVLTSALEELEESH-----RKCPPCWNRFAQHY 694

Query: 447 -----GKVWWRLRKTCYHIVEHSWFETFIIFMILLSSGALAFEDIYLEERKTIKVLLEYA 501
                  +W  +++    +V   + +  I   I+L++  +A E   +      + +L+  
Sbjct: 695 LIWECCPLWMSIKQKVKFVVMDPFADLTITMCIVLNTLFMALEHYNMTAE--FEEMLQVG 752

Query: 502 DKMFTYVFVLEMLLKWVAYGFKKYFTNAWCWLDFLIVDVSLVSLVANTLGFAEMGPIKSL 561
           + +FT +F  EM  K +A     YF   W   D +IV +SL+      LG + MG +  L
Sbjct: 753 NLVFTGIFTAEMTFKIIALDPYYYFQQGWNIFDSIIVILSLME-----LGLSRMGNLSVL 807

Query: 562 RTLRALRPLRALSRFEGMRVVVNALVGAIPSIMNVLLVCLIFWLIFSIMGVNLFAGKF 619
           R+ R LR  +    +  +  ++  +  ++ ++ N+ LV  I   IF+++G+ LF   +
Sbjct: 808 RSFRLLRVFKLAKSWPTLNTLIKIIGNSVGALGNLTLVLAIIVFIFAVVGMQLFGKNY 865


 Score = 81.6 bits (200), Expect = 1e-12,   Method: Compositional matrix adjust.
 Identities = 59/219 (26%), Positives = 113/219 (51%), Gaps = 34/219 (15%)

Query: 12   NLVFTGIFTAEMTFKIIALDPYYYFQQGWNIFDSIIVILSLMELGLSRM--------SNL 63
            NL+F  IFT E   K+ AL  +YYF   WNIFD ++VILS++   LS +        +  
Sbjct: 1566 NLLFVAIFTGECIVKMAALR-HYYFTNSWNIFDFVVVILSIVGTVLSDIIQKYFFSPTLF 1624

Query: 64   SVLRSFRLLRVFKLAKSWPTLNTLIKIIGNSVGALGNLTLVLAIIVFIFAVVGMQLFGKN 123
             V+R  R+ R+ +L +    + TL+  +  S+ AL N+ L+L +++FI+++ GM     N
Sbjct: 1625 RVIRLARIGRILRLIRGAKGIRTLLFALMMSLPALFNIGLLLFLVMFIYSIFGM----AN 1680

Query: 124  YSELRDSDSGLLPRWHMMDFFHAFLIIFRILCGEWIETMWDCMEVSGQSLC--------- 174
            ++ ++  ++G+   ++   F ++ L +F+I      + +   +  +G   C         
Sbjct: 1681 FAYVK-WEAGIDDMFNFQTFANSMLCLFQITTSAGWDGLLSPILNTGPPYCDPNLPNSNG 1739

Query: 175  -----------LLVFLLVMVIGNLVVLNLFLALLLSSFS 202
                       +L F   ++I  L+V+N+++A++L +FS
Sbjct: 1740 SRGNCGSPAVGILFFTTYIIISFLIVVNMYIAIILENFS 1778


 Score = 79.0 bits (193), Expect = 8e-12,   Method: Compositional matrix adjust.
 Identities = 50/181 (27%), Positives = 93/181 (51%), Gaps = 20/181 (11%)

Query: 453 LRKTCYHIVEHSWFETFIIFMILLSSGALAFEDIYLEERKTIKVLLEYADKMFTYVFVLE 512
           +R+    I+ HS F   I+  IL +   +A  D             +Y +  FT ++  E
Sbjct: 120 VRRAAVKILVHSLFSMLIMCTILTNCVFMAQHDP--------PPWTKYVEYTFTAIYTFE 171

Query: 513 MLLKWVAYGF----KKYFTNAWCWLDFLIVDVSLVSLVANTLGFAEMGPIKSLRTLRALR 568
            L+K +A GF      +  + W WLDF ++      ++A T  F ++G + +LRT R LR
Sbjct: 172 SLVKILARGFCLHAFTFLRDPWNWLDFSVI------VMAYTTEFVDLGNVSALRTFRVLR 225

Query: 569 PLRALSRFEGMRVVVNALVGAIPSIMNVLLVCLIFWLIFSIMGVNLFAGKF-GRCI-NQT 626
            L+ +S   G++ +V AL+ ++  + +V+++ +    +F+++G+ LF G    +C+ N T
Sbjct: 226 ALKTISVISGLKTIVGALIQSVKKLADVMVLTVFCLSVFALIGLQLFMGNLRHKCVRNFT 285

Query: 627 E 627
           E
Sbjct: 286 E 286


 Score = 61.2 bits (147), Expect = 2e-06,   Method: Compositional matrix adjust.
 Identities = 46/163 (28%), Positives = 85/163 (52%), Gaps = 8/163 (4%)

Query: 458  YHIVEHSWFETFIIFMILLSSGALAFEDIYLEERKTIKV-LLEYADKMFTYVFVLEMLLK 516
            + IV    F+  I+F+I L+   +  E    +++   KV +L   + +F  +F  E ++K
Sbjct: 1524 FDIVTKQAFDVTIMFLICLNMVTMMVET---DDQSPEKVNILAKINLLFVAIFTGECIVK 1580

Query: 517  WVAYGFKKYFTNAWCWLDFLIVDVSLVSLVANTL---GFAEMGPIKSLRTLRALRPLRAL 573
              A     YFTN+W   DF++V +S+V  V + +    F      + +R  R  R LR +
Sbjct: 1581 MAALR-HYYFTNSWNIFDFVVVILSIVGTVLSDIIQKYFFSPTLFRVIRLARIGRILRLI 1639

Query: 574  SRFEGMRVVVNALVGAIPSIMNVLLVCLIFWLIFSIMGVNLFA 616
               +G+R ++ AL+ ++P++ N+ L+  +   I+SI G+  FA
Sbjct: 1640 RGAKGIRTLLFALMMSLPALFNIGLLLFLVMFIYSIFGMANFA 1682


>gi311268679
          Length = 2021

 Score = 1274 bits (3296), Expect = 0.0,   Method: Compositional matrix adjust.
 Identities = 651/702 (92%), Positives = 666/702 (94%), Gaps = 3/702 (0%)

Query: 1    TSEFEEMLQVGNLVFTGIFTAEMTFKIIALDPYYYFQQGWNIFDSIIVILSLMELGLSRM 60
            T+EFEEMLQVGNLVFTGIFTAEMTFKIIALDPYYYFQQGWNIFDSIIVILSLMELGLSRM
Sbjct: 745  TTEFEEMLQVGNLVFTGIFTAEMTFKIIALDPYYYFQQGWNIFDSIIVILSLMELGLSRM 804

Query: 61   SNLSVLRSFRLLRVFKLAKSWPTLNTLIKIIGNSVGALGNLTLVLAIIVFIFAVVGMQLF 120
             NLSVLRSFRLLRVFKLAKSWPTLNTLIKIIGNSVGALGNLTLVLAIIVFIFAVVGMQLF
Sbjct: 805  GNLSVLRSFRLLRVFKLAKSWPTLNTLIKIIGNSVGALGNLTLVLAIIVFIFAVVGMQLF 864

Query: 121  GKNYSELRD--SDSGLLPRWHMMDFFHAFLIIFRILCGEWIETMWDCMEVSGQSLCLLVF 178
            GKNYSELR   SDSGLLPRWHMMDFFHAFLIIFRILCGEWIETMWDCMEVSGQSLCLLVF
Sbjct: 865  GKNYSELRHRISDSGLLPRWHMMDFFHAFLIIFRILCGEWIETMWDCMEVSGQSLCLLVF 924

Query: 179  LLVMVIGNLVVLNLFLALLLSSFSADNLTAPDEDREMNNLQLALARIQRGLRFVKRTTWD 238
            LLVMVIGNLVVLNLFLALLLSSFSADNLTAPDED EMNNLQLALARIQRGLRF+KRTTWD
Sbjct: 925  LLVMVIGNLVVLNLFLALLLSSFSADNLTAPDEDGEMNNLQLALARIQRGLRFIKRTTWD 984

Query: 239  FCCGLLRQRPQKPAALAAQGQLPSCIATPYSPPPPETEKVPPTRKETRFEEGEQPGQGTP 298
            FCCGLL++RPQKPAALA QGQLPSCIAT   PPPPE EK PP RKETRFEEG++PGQGTP
Sbjct: 985  FCCGLLQRRPQKPAALATQGQLPSCIATSSPPPPPEAEKAPPARKETRFEEGQRPGQGTP 1044

Query: 299  GDPEPVCVPIAVAESDTDDQEEDEENSLGTEEESSKQQESQPVSGGPEAPPDSRTWSQVS 358
            GDPEPVCVPIAVAESDTDD EEDE NSL TEEESSKQQESQPVSGGPEA  + R WSQVS
Sbjct: 1045 GDPEPVCVPIAVAESDTDDPEEDE-NSLSTEEESSKQQESQPVSGGPEALAEPRAWSQVS 1103

Query: 359  ATASSEAEASASQADWRQQWKAEPQAPGCGETPEDSCSEGSTADMTNTAELLEQIPDLGQ 418
             T SS AEASA++AD RQQ +AE  APG  ET EDS SEGSTADMTNTA+LLEQIPDLG+
Sbjct: 1104 ETTSSGAEASATRADLRQQRRAEASAPGFSETHEDSYSEGSTADMTNTADLLEQIPDLGE 1163

Query: 419  DVKDPEDCFTEGCVRRCPCCAVDTTQAPGKVWWRLRKTCYHIVEHSWFETFIIFMILLSS 478
            DVKDPEDCFTEGCVRRCPCC VDTTQAPGKVWWRLRKTCY IVEHSWFETFIIFMILLSS
Sbjct: 1164 DVKDPEDCFTEGCVRRCPCCTVDTTQAPGKVWWRLRKTCYRIVEHSWFETFIIFMILLSS 1223

Query: 479  GALAFEDIYLEERKTIKVLLEYADKMFTYVFVLEMLLKWVAYGFKKYFTNAWCWLDFLIV 538
            GALAFEDIYLEER+TIKVLLEYADKMFTYVFVLEMLLKWVAYGFKKYFTNAWCWLDFLIV
Sbjct: 1224 GALAFEDIYLEERRTIKVLLEYADKMFTYVFVLEMLLKWVAYGFKKYFTNAWCWLDFLIV 1283

Query: 539  DVSLVSLVANTLGFAEMGPIKSLRTLRALRPLRALSRFEGMRVVVNALVGAIPSIMNVLL 598
            DVSL+SLVAN LGFAEMGPIKSLRTLRALRPLRALSRFEGMRVVVNALVGAIPSIMNVLL
Sbjct: 1284 DVSLISLVANALGFAEMGPIKSLRTLRALRPLRALSRFEGMRVVVNALVGAIPSIMNVLL 1343

Query: 599  VCLIFWLIFSIMGVNLFAGKFGRCINQTEGDLPLNYTIVNNKSQCESLNLTGELYWTKVK 658
            VCLIFWLIFSIMGVNLFAGKFGRCINQTEGDLPLNYTIVNNKS CES N+TGELYWTKVK
Sbjct: 1344 VCLIFWLIFSIMGVNLFAGKFGRCINQTEGDLPLNYTIVNNKSDCESFNVTGELYWTKVK 1403

Query: 659  VNFDNVGAGYLALLQVATFKGWMDIMYAAVDSRGYEEQPQWE 700
            VNFDNVGAGYLALLQVATFKGWMDIMYAAVDSRG EEQPQWE
Sbjct: 1404 VNFDNVGAGYLALLQVATFKGWMDIMYAAVDSRGLEEQPQWE 1445


 Score = 82.8 bits (203), Expect = 5e-13,   Method: Compositional matrix adjust.
 Identities = 60/219 (27%), Positives = 113/219 (51%), Gaps = 34/219 (15%)

Query: 12   NLVFTGIFTAEMTFKIIALDPYYYFQQGWNIFDSIIVILSLMELGLSRM--------SNL 63
            NL+F  IFT E   KI AL  +YYF   WNIFD ++VILS++   LS +        +  
Sbjct: 1568 NLLFVAIFTGECIVKIAALR-HYYFTNSWNIFDFVVVILSIVGTVLSDIIQKYFFSPTLF 1626

Query: 64   SVLRSFRLLRVFKLAKSWPTLNTLIKIIGNSVGALGNLTLVLAIIVFIFAVVGMQLFGKN 123
             V+R  R+ R+ +L +    + TL+  +  S+ AL N+ L+L +++FI+++ GM     N
Sbjct: 1627 RVIRLARIGRILRLIRGAKGIRTLLFALMMSLPALFNIGLLLFLVMFIYSIFGM----AN 1682

Query: 124  YSELRDSDSGLLPRWHMMDFFHAFLIIFRILCGEWIETMWDCMEVSGQSLC--------- 174
            ++ ++  ++G+   ++   F ++ L +F+I      + +   +  +G   C         
Sbjct: 1683 FAYVK-WEAGIDDMFNFQTFANSMLCLFQITTSAGWDGLLSPILNTGPPYCDPHLPNSNG 1741

Query: 175  -----------LLVFLLVMVIGNLVVLNLFLALLLSSFS 202
                       +L F   ++I  L+V+N+++A++L +FS
Sbjct: 1742 SRGNCGSPAVGILFFTTYIIISFLIVVNMYIAIILENFS 1780


 Score = 75.9 bits (185), Expect = 6e-11,   Method: Compositional matrix adjust.
 Identities = 51/210 (24%), Positives = 100/210 (47%), Gaps = 27/210 (12%)

Query: 453 LRKTCYHIVEHSWFETFIIFMILLSSGALAFEDIYLEERKTIKVLLEYADKMFTYVFVLE 512
           +R+    I+ HS F   I+  IL +   +A  D             +Y +  FT ++  E
Sbjct: 120 IRRAAVKILVHSLFSMLIMCTILTNCVFMAQHDP--------PPWTKYVEYTFTAIYTFE 171

Query: 513 MLLKWVAYGF----KKYFTNAWCWLDFLIVDVSLVSLVANTLGFAEMGPIKSLRTLRALR 568
            L+K +A GF      +  + W WLDF ++ ++ VS         ++G + +LRT R LR
Sbjct: 172 SLVKILARGFCLHAFTFLRDPWNWLDFSVIIMAYVS------ENIKLGNLSALRTFRVLR 225

Query: 569 PLRALSRFEGMRVVVNALVGAIPSIMNVLLVCLIFWLIFSIMGVNLFAGKF-GRCINQTE 627
            L+ +S   G++ +V AL+ ++  + +V+++ +    +F+++G+ LF G    +C+    
Sbjct: 226 ALKTISVIPGLKTIVGALIQSVKKLADVMVLTVFCLSVFALIGLQLFMGNLRHKCVR--- 282

Query: 628 GDLPLNYTIVNNKSQCESLNLTGELYWTKV 657
                N+T++N  +  +       L W  +
Sbjct: 283 -----NFTVLNGTNGTDGTVEADGLLWKSL 307


 Score = 65.1 bits (157), Expect = 1e-07,   Method: Compositional matrix adjust.
 Identities = 36/114 (31%), Positives = 63/114 (55%), Gaps = 5/114 (4%)

Query: 14  VFTGIFTAEMTFKIIA----LDPYYYFQQGWNIFDSIIVILSLMELGLSRMSNLSVLRSF 69
            FT I+T E   KI+A    L  + + +  WN  D  ++I++ +   + ++ NLS LR+F
Sbjct: 163 TFTAIYTFESLVKILARGFCLHAFTFLRDPWNWLDFSVIIMAYVSENI-KLGNLSALRTF 221

Query: 70  RLLRVFKLAKSWPTLNTLIKIIGNSVGALGNLTLVLAIIVFIFAVVGMQLFGKN 123
           R+LR  K     P L T++  +  SV  L ++ ++    + +FA++G+QLF  N
Sbjct: 222 RVLRALKTISVIPGLKTIVGALIQSVKKLADVMVLTVFCLSVFALIGLQLFMGN 275


 Score = 60.8 bits (146), Expect = 2e-06,   Method: Compositional matrix adjust.
 Identities = 46/163 (28%), Positives = 85/163 (52%), Gaps = 8/163 (4%)

Query: 458  YHIVEHSWFETFIIFMILLSSGALAFEDIYLEERKTIKV-LLEYADKMFTYVFVLEMLLK 516
            + IV    F+  I+F+I L+   +  E    +++   KV +L   + +F  +F  E ++K
Sbjct: 1526 FDIVTKQAFDVTIMFLICLNMVTMMVET---DDQSPEKVNILAKINLLFVAIFTGECIVK 1582

Query: 517  WVAYGFKKYFTNAWCWLDFLIVDVSLVSLVANTL---GFAEMGPIKSLRTLRALRPLRAL 573
              A     YFTN+W   DF++V +S+V  V + +    F      + +R  R  R LR +
Sbjct: 1583 IAALR-HYYFTNSWNIFDFVVVILSIVGTVLSDIIQKYFFSPTLFRVIRLARIGRILRLI 1641

Query: 574  SRFEGMRVVVNALVGAIPSIMNVLLVCLIFWLIFSIMGVNLFA 616
               +G+R ++ AL+ ++P++ N+ L+  +   I+SI G+  FA
Sbjct: 1642 RGAKGIRTLLFALMMSLPALFNIGLLLFLVMFIYSIFGMANFA 1684


>gi348556684
          Length = 2015

 Score = 1273 bits (3295), Expect = 0.0,   Method: Compositional matrix adjust.
 Identities = 645/702 (91%), Positives = 664/702 (94%), Gaps = 2/702 (0%)

Query: 1    TSEFEEMLQVGNLVFTGIFTAEMTFKIIALDPYYYFQQGWNIFDSIIVILSLMELGLSRM 60
            T+EFEEMLQVGNLVFTGIFTAEMTFKIIALDPYYYFQQGWNIFDSIIVILSLMELGLSRM
Sbjct: 738  TTEFEEMLQVGNLVFTGIFTAEMTFKIIALDPYYYFQQGWNIFDSIIVILSLMELGLSRM 797

Query: 61   SNLSVLRSFRLLRVFKLAKSWPTLNTLIKIIGNSVGALGNLTLVLAIIVFIFAVVGMQLF 120
             NLSVLRSFRLLRVFKLAKSWPTLNTLIKIIGNSVGALGNLTLVLAIIVFIFAVVGMQLF
Sbjct: 798  GNLSVLRSFRLLRVFKLAKSWPTLNTLIKIIGNSVGALGNLTLVLAIIVFIFAVVGMQLF 857

Query: 121  GKNYSELRD--SDSGLLPRWHMMDFFHAFLIIFRILCGEWIETMWDCMEVSGQSLCLLVF 178
            GKNYSELR   SDS LLPRWHMMDFFHAFLIIFRILCGEWIETMWDCMEVSGQSLCLLVF
Sbjct: 858  GKNYSELRHRISDSDLLPRWHMMDFFHAFLIIFRILCGEWIETMWDCMEVSGQSLCLLVF 917

Query: 179  LLVMVIGNLVVLNLFLALLLSSFSADNLTAPDEDREMNNLQLALARIQRGLRFVKRTTWD 238
            LLVMVIGNLVVLNLFLALLLSSFSADNLTAPDED EMNNLQLALARIQRGL F+KRTTWD
Sbjct: 918  LLVMVIGNLVVLNLFLALLLSSFSADNLTAPDEDGEMNNLQLALARIQRGLHFLKRTTWD 977

Query: 239  FCCGLLRQRPQKPAALAAQGQLPSCIATPYSPPPPETEKVPPTRKETRFEEGEQPGQGTP 298
            FCCGLL+QRP+KPAA  A  QLPSC+ +P SPPP E EK PP RKETRFEE + PGQGTP
Sbjct: 978  FCCGLLQQRPKKPAAPTAHSQLPSCMTSPRSPPPAEVEKAPPARKETRFEESKHPGQGTP 1037

Query: 299  GDPEPVCVPIAVAESDTDDQEEDEENSLGTEEESSKQQESQPVSGGPEAPPDSRTWSQVS 358
            G+PEPVCVPIAVAESDTDDQEE++ENSLGTEEESSKQQESQPVS GPE P + R  SQ S
Sbjct: 1038 GEPEPVCVPIAVAESDTDDQEEEDENSLGTEEESSKQQESQPVSDGPEHPQEPRARSQGS 1097

Query: 359  ATASSEAEASASQADWRQQWKAEPQAPGCGETPEDSCSEGSTADMTNTAELLEQIPDLGQ 418
             T +SEAE   SQA+WRQQ KAEPQAPG  ET EDS SEGSTADMTNTA+LLEQIPDLG+
Sbjct: 1098 ETTTSEAETGVSQANWRQQRKAEPQAPGSSETHEDSYSEGSTADMTNTADLLEQIPDLGE 1157

Query: 419  DVKDPEDCFTEGCVRRCPCCAVDTTQAPGKVWWRLRKTCYHIVEHSWFETFIIFMILLSS 478
            DVKDPEDCFTEGCV+RCPCCAVDTTQAPGKVWWRLRKTCY IVEHSWFETFIIFMILLSS
Sbjct: 1158 DVKDPEDCFTEGCVQRCPCCAVDTTQAPGKVWWRLRKTCYRIVEHSWFETFIIFMILLSS 1217

Query: 479  GALAFEDIYLEERKTIKVLLEYADKMFTYVFVLEMLLKWVAYGFKKYFTNAWCWLDFLIV 538
            GALAFEDIYLEERKTIKVLLEYADKMFTYVFVLEMLLKWVAYGFKKYFTNAWCWLDFLIV
Sbjct: 1218 GALAFEDIYLEERKTIKVLLEYADKMFTYVFVLEMLLKWVAYGFKKYFTNAWCWLDFLIV 1277

Query: 539  DVSLVSLVANTLGFAEMGPIKSLRTLRALRPLRALSRFEGMRVVVNALVGAIPSIMNVLL 598
            DVSLVSLVANTLGFAEMGPIKSLRTLRALRPLRALSRFEGMRVVVNALVGAIPSIMNVLL
Sbjct: 1278 DVSLVSLVANTLGFAEMGPIKSLRTLRALRPLRALSRFEGMRVVVNALVGAIPSIMNVLL 1337

Query: 599  VCLIFWLIFSIMGVNLFAGKFGRCINQTEGDLPLNYTIVNNKSQCESLNLTGELYWTKVK 658
            VCLIFWLIFSIMGVNLFAGKFGRCINQTEGDLPLNYTIVNNKS+C+S N+TGELYWTKVK
Sbjct: 1338 VCLIFWLIFSIMGVNLFAGKFGRCINQTEGDLPLNYTIVNNKSECKSFNMTGELYWTKVK 1397

Query: 659  VNFDNVGAGYLALLQVATFKGWMDIMYAAVDSRGYEEQPQWE 700
            VNFDNVGAGYLALLQVATFKGWMDIMYAAVDSRGYEEQPQWE
Sbjct: 1398 VNFDNVGAGYLALLQVATFKGWMDIMYAAVDSRGYEEQPQWE 1439


 Score =  113 bits (283), Expect = 3e-22,   Method: Compositional matrix adjust.
 Identities = 145/730 (19%), Positives = 285/730 (39%), Gaps = 134/730 (18%)

Query: 15  FTGIFTAEMTFKIIA----LDPYYYFQQGWNIFDSIIVILSLMELGLSRMSNLSVLRSFR 70
           FT I+T E   KI+A    L  + + +  WN  D  ++I++ +   + ++ NLS LR+FR
Sbjct: 164 FTAIYTFESLVKILARGFCLHAFTFLRDPWNWLDFSVIIMAYVSENI-KLGNLSALRTFR 222

Query: 71  LLRVFKLAKSWPTLNTLIKIIGNSVGALGNLTLVLAIIVFIFAVVGMQLFG--------K 122
           +LR  K     P L T++  +  SV  L ++ ++    + +FA++G+QLF         +
Sbjct: 223 VLRALKTISVIPGLKTIVGALIQSVKKLADVMVLTVFCLSVFALIGLQLFMGNLRHKCVR 282

Query: 123 NYSELRD----------------------------------------SDSGLLPRWHMM- 141
           N++ L D                                        SD+G  P  +   
Sbjct: 283 NFTALNDTNGSVEAEGLVWKSLDLYLRDPVNYLLKNGTSDVLLCGNSSDAGTCPEGYRCL 342

Query: 142 --------------DFFHAFLIIFRILCGEWIETMWDCMEVSGQSLCLLVFLLVMVIGNL 187
                          F  AFL +FR++  +  E ++     S   + ++ F+LV+ +G+ 
Sbjct: 343 KAGDNPDHGYTSFDSFAWAFLALFRLMTQDCWERLYQQTLRSAGKIYMIFFMLVIFLGSF 402

Query: 188 VVLNLFLALLLSSFSADN-LTAPDEDREMNNLQLALARIQ--------RGLRFVKRTTWD 238
            ++NL LA++  ++   N  T  + + +    Q A+  ++        RG+  V R++ +
Sbjct: 403 YLVNLILAVVAMAYEEQNQATIAETEEKEKRFQEAMEMLKKEHEALTIRGVDTVSRSSLE 462

Query: 239 FC--CGLLRQRPQKPAALAAQGQLPSCIATPYSPPPPETEKVPPTRKETRFEEGEQPGQG 296
                 +     +             C    +  P  ++E  P               + 
Sbjct: 463 MSPLAPVTNHERRSKRRKRMSSGTEECGDERF--PKSDSEDGPRAMNHRSLSRTSVKPRS 520

Query: 297 TPGDPEPVCVPIAVAESDTDDQEEDEENSLGTEEES--------------SKQQESQPVS 342
           + G            +  ++    D+ENS   + ES              S Q +  PV+
Sbjct: 521 SRGS----IFTFRRRDLGSETDFADDENSTAGDSESHRTSLLVPWPLHRPSAQGQPSPVA 576

Query: 343 GGPEAPPDSRTWSQVS--------ATASSEAEASASQADWRQQWKAEP------QAPGCG 388
             P    +S+  S V             +EA +  S+       +  P      + PG  
Sbjct: 577 SAPSHVFNSKRNSTVDCNGVVSLLGAGDTEAMSPGSRLLRPMMLERPPDTTTPSEEPGGP 636

Query: 389 E--TPEDSCSEGSTADMTNTAELLEQIPDLGQDVKDPEDCFTEGCVRRCPCCAVDTTQAP 446
           +  TP+  C++G   +       L  +  L   +++ E+       R+CP C +   +  
Sbjct: 637 QMLTPQAPCADG-FEEPGARQRALSAVSVLTSVLEELEESH-----RKCPPCWIRFAKRY 690

Query: 447 -----GKVWWRLRKTCYHIVEHSWFETFIIFMILLSSGALAFEDIYLEERKTIKVLLEYA 501
                  +W  +++    +V   + +  I   I+L++  +A E   +      + +L+  
Sbjct: 691 LIWECCPLWISIKQKVKFVVMDPFADLTITMCIVLNTLFMALEHYNMTTE--FEEMLQVG 748

Query: 502 DKMFTYVFVLEMLLKWVAYGFKKYFTNAWCWLDFLIVDVSLVSLVANTLGFAEMGPIKSL 561
           + +FT +F  EM  K +A     YF   W   D +IV +SL+      LG + MG +  L
Sbjct: 749 NLVFTGIFTAEMTFKIIALDPYYYFQQGWNIFDSIIVILSLME-----LGLSRMGNLSVL 803

Query: 562 RTLRALRPLRALSRFEGMRVVVNALVGAIPSIMNVLLVCLIFWLIFSIMGVNLFAGKFGR 621
           R+ R LR  +    +  +  ++  +  ++ ++ N+ LV  I   IF+++G+ LF   +  
Sbjct: 804 RSFRLLRVFKLAKSWPTLNTLIKIIGNSVGALGNLTLVLAIIVFIFAVVGMQLFGKNYSE 863

Query: 622 CINQ-TEGDL 630
             ++ ++ DL
Sbjct: 864 LRHRISDSDL 873


 Score = 82.0 bits (201), Expect = 9e-13,   Method: Compositional matrix adjust.
 Identities = 59/219 (26%), Positives = 113/219 (51%), Gaps = 34/219 (15%)

Query: 12   NLVFTGIFTAEMTFKIIALDPYYYFQQGWNIFDSIIVILSLMELGLSRM--------SNL 63
            NL+F  IFT E   K+ AL  +YYF   WNIFD ++VILS++   LS +        +  
Sbjct: 1562 NLLFVAIFTGECIVKMTALR-HYYFTNSWNIFDFVVVILSIVGTVLSDIIQKYFFSPTLF 1620

Query: 64   SVLRSFRLLRVFKLAKSWPTLNTLIKIIGNSVGALGNLTLVLAIIVFIFAVVGMQLFGKN 123
             V+R  R+ R+ +L +    + TL+  +  S+ AL N+ L+L +++FI+++ GM     N
Sbjct: 1621 RVIRLARIGRILRLIRGAKGIRTLLFALMMSLPALFNIGLLLFLVMFIYSIFGM----AN 1676

Query: 124  YSELRDSDSGLLPRWHMMDFFHAFLIIFRILCGEWIETMWDCMEVSGQSLC--------- 174
            ++ ++  ++G+   ++   F ++ L +F+I      + +   +  +G   C         
Sbjct: 1677 FAYVK-WEAGIDDMFNFQTFANSMLCLFQITTSAGWDGLLSPILNTGPPYCDPNLPNNNG 1735

Query: 175  -----------LLVFLLVMVIGNLVVLNLFLALLLSSFS 202
                       +L F   ++I  L+V+N+++A++L +FS
Sbjct: 1736 SRGNCGSPAVGILFFTTYIIISFLIVVNMYIAIILENFS 1774


 Score = 73.9 bits (180), Expect = 2e-10,   Method: Compositional matrix adjust.
 Identities = 54/216 (25%), Positives = 100/216 (46%), Gaps = 41/216 (18%)

Query: 453 LRKTCYHIVEHSWFETFIIFMILLSSGALAFEDIYLEERKTIKVLLEYADKMFTYVFVLE 512
           +R+    I+ HS F   I+  IL +   +A  D             +Y +  FT ++  E
Sbjct: 120 VRRAAVKILVHSLFSMLIMCTILTNCVFMAQHDP--------PPWTKYVEYTFTAIYTFE 171

Query: 513 MLLKWVAYGF----KKYFTNAWCWLDFLIVDVSLVSLVANTLGFAEMGPIKSLRTLRALR 568
            L+K +A GF      +  + W WLDF ++ ++ VS         ++G + +LRT R LR
Sbjct: 172 SLVKILARGFCLHAFTFLRDPWNWLDFSVIIMAYVS------ENIKLGNLSALRTFRVLR 225

Query: 569 PLRALSRFEGMRVVVNALVGAIPSIMNVLLVCLIFWLIFSIMGVNLFAGKF-GRCI---- 623
            L+ +S   G++ +V AL+ ++  + +V+++ +    +F+++G+ LF G    +C+    
Sbjct: 226 ALKTISVIPGLKTIVGALIQSVKKLADVMVLTVFCLSVFALIGLQLFMGNLRHKCVRNFT 285

Query: 624 --NQTEGDL----------------PLNYTIVNNKS 641
             N T G +                P+NY + N  S
Sbjct: 286 ALNDTNGSVEAEGLVWKSLDLYLRDPVNYLLKNGTS 321


 Score = 61.2 bits (147), Expect = 2e-06,   Method: Compositional matrix adjust.
 Identities = 46/163 (28%), Positives = 85/163 (52%), Gaps = 8/163 (4%)

Query: 458  YHIVEHSWFETFIIFMILLSSGALAFEDIYLEERKTIKV-LLEYADKMFTYVFVLEMLLK 516
            + IV    F+  I+F+I L+   +  E    +++   KV +L   + +F  +F  E ++K
Sbjct: 1520 FDIVTKQAFDVTIMFLICLNMVTMMVET---DDQSPEKVNILAKINLLFVAIFTGECIVK 1576

Query: 517  WVAYGFKKYFTNAWCWLDFLIVDVSLVSLVANTL---GFAEMGPIKSLRTLRALRPLRAL 573
              A     YFTN+W   DF++V +S+V  V + +    F      + +R  R  R LR +
Sbjct: 1577 MTALR-HYYFTNSWNIFDFVVVILSIVGTVLSDIIQKYFFSPTLFRVIRLARIGRILRLI 1635

Query: 574  SRFEGMRVVVNALVGAIPSIMNVLLVCLIFWLIFSIMGVNLFA 616
               +G+R ++ AL+ ++P++ N+ L+  +   I+SI G+  FA
Sbjct: 1636 RGAKGIRTLLFALMMSLPALFNIGLLLFLVMFIYSIFGMANFA 1678


>gi341942012
          Length = 2019

 Score = 1272 bits (3292), Expect = 0.0,   Method: Compositional matrix adjust.
 Identities = 656/702 (93%), Positives = 671/702 (95%), Gaps = 2/702 (0%)

Query: 1    TSEFEEMLQVGNLVFTGIFTAEMTFKIIALDPYYYFQQGWNIFDSIIVILSLMELGLSRM 60
            T+EFEEMLQVGNLVFTGIFTAEMTFKIIALDPYYYFQQGWNIFDSIIVILSLMELGLSRM
Sbjct: 742  TAEFEEMLQVGNLVFTGIFTAEMTFKIIALDPYYYFQQGWNIFDSIIVILSLMELGLSRM 801

Query: 61   SNLSVLRSFRLLRVFKLAKSWPTLNTLIKIIGNSVGALGNLTLVLAIIVFIFAVVGMQLF 120
             NLSVLRSFRLLRVFKLAKSWPTLNTLIKIIGNSVGALGNLTLVLAIIVFIFAVVGMQLF
Sbjct: 802  GNLSVLRSFRLLRVFKLAKSWPTLNTLIKIIGNSVGALGNLTLVLAIIVFIFAVVGMQLF 861

Query: 121  GKNYSELRD--SDSGLLPRWHMMDFFHAFLIIFRILCGEWIETMWDCMEVSGQSLCLLVF 178
            GKNYSELR   SDSGLLPRWHMMDFFHAFLIIFRILCGEWIETMWDCMEVSGQSLCLLVF
Sbjct: 862  GKNYSELRHRISDSGLLPRWHMMDFFHAFLIIFRILCGEWIETMWDCMEVSGQSLCLLVF 921

Query: 179  LLVMVIGNLVVLNLFLALLLSSFSADNLTAPDEDREMNNLQLALARIQRGLRFVKRTTWD 238
            LLVMVIGNLVVLNLFLALLLSSFSADNLTAPDED EMNNLQLALARIQRGLRFVKRTTWD
Sbjct: 922  LLVMVIGNLVVLNLFLALLLSSFSADNLTAPDEDGEMNNLQLALARIQRGLRFVKRTTWD 981

Query: 239  FCCGLLRQRPQKPAALAAQGQLPSCIATPYSPPPPETEKVPPTRKETRFEEGEQPGQGTP 298
            FCCGLLR+RP+KPAALA   QLPSCIA P SPPPPE EK PP RKETRFEE ++PGQGTP
Sbjct: 982  FCCGLLRRRPKKPAALATHSQLPSCIAAPRSPPPPEVEKAPPARKETRFEEDKRPGQGTP 1041

Query: 299  GDPEPVCVPIAVAESDTDDQEEDEENSLGTEEESSKQQESQPVSGGPEAPPDSRTWSQVS 358
            GD EPVCVPIAVAESDTDDQEEDEENSLGTEEE S +QESQ VSGG E P + R WSQVS
Sbjct: 1042 GDTEPVCVPIAVAESDTDDQEEDEENSLGTEEEESSKQESQVVSGGHEPPQEPRAWSQVS 1101

Query: 359  ATASSEAEASASQADWRQQWKAEPQAPGCGETPEDSCSEGSTADMTNTAELLEQIPDLGQ 418
             T SSEAEAS SQADW+Q+ +AEP+APGCGETPEDS SEGSTADMTNTA+LLEQIPDLG+
Sbjct: 1102 ETTSSEAEASTSQADWQQEREAEPRAPGCGETPEDSYSEGSTADMTNTADLLEQIPDLGE 1161

Query: 419  DVKDPEDCFTEGCVRRCPCCAVDTTQAPGKVWWRLRKTCYHIVEHSWFETFIIFMILLSS 478
            DVKDPEDCFTEGCVRRCPCC VDTTQAPGKVWWRLRKTCY IVEHSWFETFIIFMILLSS
Sbjct: 1162 DVKDPEDCFTEGCVRRCPCCMVDTTQAPGKVWWRLRKTCYRIVEHSWFETFIIFMILLSS 1221

Query: 479  GALAFEDIYLEERKTIKVLLEYADKMFTYVFVLEMLLKWVAYGFKKYFTNAWCWLDFLIV 538
            GALAFEDIYLEERKTIKVLLEYADKMFTYVFVLEMLLKWVAYGFKKYFTNAWCWLDFLIV
Sbjct: 1222 GALAFEDIYLEERKTIKVLLEYADKMFTYVFVLEMLLKWVAYGFKKYFTNAWCWLDFLIV 1281

Query: 539  DVSLVSLVANTLGFAEMGPIKSLRTLRALRPLRALSRFEGMRVVVNALVGAIPSIMNVLL 598
            DVSLVSLVANTLGFAEMGPIKSLRTLRALRPLRALSRFEGMRVVVNALVGAIPSIMNVLL
Sbjct: 1282 DVSLVSLVANTLGFAEMGPIKSLRTLRALRPLRALSRFEGMRVVVNALVGAIPSIMNVLL 1341

Query: 599  VCLIFWLIFSIMGVNLFAGKFGRCINQTEGDLPLNYTIVNNKSQCESLNLTGELYWTKVK 658
            VCLIFWLIFSIMGVNLFAGKFGRCINQTEGDLPLNYTIVNNKS+CES N+TGELYWTKVK
Sbjct: 1342 VCLIFWLIFSIMGVNLFAGKFGRCINQTEGDLPLNYTIVNNKSECESFNVTGELYWTKVK 1401

Query: 659  VNFDNVGAGYLALLQVATFKGWMDIMYAAVDSRGYEEQPQWE 700
            VNFDNVGAGYLALLQVATFKGWMDIMYAAVDSRGYEEQPQWE
Sbjct: 1402 VNFDNVGAGYLALLQVATFKGWMDIMYAAVDSRGYEEQPQWE 1443


 Score =  106 bits (265), Expect = 3e-20,   Method: Compositional matrix adjust.
 Identities = 145/718 (20%), Positives = 275/718 (38%), Gaps = 129/718 (17%)

Query: 15  FTGIFTAEMTFKIIA----LDPYYYFQQGWNIFD-SIIVILSLMELGLSRMSNLSVLRSF 69
           FT I+T E   KI+A    L  + + +  WN  D S+IV+    E     + N+S LR+F
Sbjct: 164 FTAIYTFESLVKILARGFCLHAFTFLRDPWNWLDFSVIVMAYTTEF--VDLGNVSALRTF 221

Query: 70  RLLRVFKLAKSWPTLNTLIKIIGNSVGALGNLTLVLAIIVFIFAVVGMQLFG-------- 121
           R+LR  K       L T++  +  SV  L ++ ++    + +FA++G+QLF         
Sbjct: 222 RVLRALKTISVISGLKTIVGALIQSVKKLADVMVLTVFCLSVFALIGLQLFMGNLRHKCV 281

Query: 122 KNYSEL----------------------------------------RDSDSGLLPRWHMM 141
           +N++EL                                          SD+G  P  +  
Sbjct: 282 RNFTELNGTNGSVEADGIVWNSLDVYLNDPANYLLKNGTTDVLLCGNSSDAGTCPEGYRC 341

Query: 142 ---------------DFFHAFLIIFRILCGEWIETMWDCMEVSGQSLCLLVFLLVMVIGN 186
                           F  AFL +FR++  +  E ++     S   + ++ F+LV+ +G+
Sbjct: 342 LKAGENPDHGYTSFDSFAWAFLALFRLMTQDCWERLYQQTLRSAGKIYMIFFMLVIFLGS 401

Query: 187 LVVLNLFLALLLSSFSADN-LTAPDEDREMNNLQLALARIQ--------RGLRFVKRTTW 237
             ++NL LA++  ++   N  T  + + +    Q A+  ++        RG+  V R++ 
Sbjct: 402 FYLVNLILAVVAMAYEEQNQATIAETEEKEKRFQEAMEMLKKEHEALTIRGVDTVSRSSL 461

Query: 238 DFCCGLLRQRPQKPAALAAQGQLPSCIATPYSPPPPETEKVPPTRKETRFEEGEQPGQGT 297
           +          ++ +    +    +        P  ++E  P    +     G       
Sbjct: 462 EMSPLAPVTNHERRSKRRKRLSSGTEDGGDDRLPKSDSEDGPRALNQLSLTHGLSRTSMR 521

Query: 298 PGDPEPVCVPIAVAESDTDDQEEDEENSLGTEEESSK------------QQESQPVSGGP 345
           P             +  ++    D+ENS   E ES +              + QP   G 
Sbjct: 522 PRSSRGSIFTFRRRDQGSEADFADDENSTAGESESHRTSLLVPWPLRRPSTQGQP-GFGT 580

Query: 346 EAPPDSRTWSQ---------VSATASSEAEASASQA--------DWRQQWKAEPQAPGCG 388
            AP       +         VS   + +AEA++  +        D         + PG  
Sbjct: 581 SAPGHVLNGKRNSTVDCNGVVSLLGAGDAEATSPGSHLLRPIVLDRPPDTTTPSEEPGGP 640

Query: 389 E--TPEDSCSEGSTADMTNTAELLEQIPDLGQDVKDPEDCFTEGCVRRCPCCAVDTTQAP 446
           +  TP+  C++G   +       L  +  L   +++ E+       R+CP C     Q  
Sbjct: 641 QMLTPQAPCADG-FEEPGARQRALSAVSVLTSALEELEESH-----RKCPPCWNRFAQHY 694

Query: 447 -----GKVWWRLRKTCYHIVEHSWFETFIIFMILLSSGALAFEDIYLEERKTIKVLLEYA 501
                  +W  +++    +V   + +  I   I+L++  +A E   +      + +L+  
Sbjct: 695 LIWECCPLWMSIKQKVKFVVMDPFADLTITMCIVLNTLFMALEHYNMTAE--FEEMLQVG 752

Query: 502 DKMFTYVFVLEMLLKWVAYGFKKYFTNAWCWLDFLIVDVSLVSLVANTLGFAEMGPIKSL 561
           + +FT +F  EM  K +A     YF   W   D +IV +SL+      LG + MG +  L
Sbjct: 753 NLVFTGIFTAEMTFKIIALDPYYYFQQGWNIFDSIIVILSLME-----LGLSRMGNLSVL 807

Query: 562 RTLRALRPLRALSRFEGMRVVVNALVGAIPSIMNVLLVCLIFWLIFSIMGVNLFAGKF 619
           R+ R LR  +    +  +  ++  +  ++ ++ N+ LV  I   IF+++G+ LF   +
Sbjct: 808 RSFRLLRVFKLAKSWPTLNTLIKIIGNSVGALGNLTLVLAIIVFIFAVVGMQLFGKNY 865


 Score = 81.6 bits (200), Expect = 1e-12,   Method: Compositional matrix adjust.
 Identities = 59/219 (26%), Positives = 113/219 (51%), Gaps = 34/219 (15%)

Query: 12   NLVFTGIFTAEMTFKIIALDPYYYFQQGWNIFDSIIVILSLMELGLSRM--------SNL 63
            NL+F  IFT E   K+ AL  +YYF   WNIFD ++VILS++   LS +        +  
Sbjct: 1566 NLLFVAIFTGECIVKMAALR-HYYFTNSWNIFDFVVVILSIVGTVLSDIIQKYFFSPTLF 1624

Query: 64   SVLRSFRLLRVFKLAKSWPTLNTLIKIIGNSVGALGNLTLVLAIIVFIFAVVGMQLFGKN 123
             V+R  R+ R+ +L +    + TL+  +  S+ AL N+ L+L +++FI+++ GM     N
Sbjct: 1625 RVIRLARIGRILRLIRGAKGIRTLLFALMMSLPALFNIGLLLFLVMFIYSIFGM----AN 1680

Query: 124  YSELRDSDSGLLPRWHMMDFFHAFLIIFRILCGEWIETMWDCMEVSGQSLC--------- 174
            ++ ++  ++G+   ++   F ++ L +F+I      + +   +  +G   C         
Sbjct: 1681 FAYVK-WEAGIDDMFNFQTFANSMLCLFQITTSAGWDGLLSPILNTGPPYCDPNLPNSNG 1739

Query: 175  -----------LLVFLLVMVIGNLVVLNLFLALLLSSFS 202
                       +L F   ++I  L+V+N+++A++L +FS
Sbjct: 1740 SRGNCGSPAVGILFFTTYIIISFLIVVNMYIAIILENFS 1778


 Score = 79.0 bits (193), Expect = 8e-12,   Method: Compositional matrix adjust.
 Identities = 50/181 (27%), Positives = 93/181 (51%), Gaps = 20/181 (11%)

Query: 453 LRKTCYHIVEHSWFETFIIFMILLSSGALAFEDIYLEERKTIKVLLEYADKMFTYVFVLE 512
           +R+    I+ HS F   I+  IL +   +A  D             +Y +  FT ++  E
Sbjct: 120 VRRAAVKILVHSLFSMLIMCTILTNCVFMAQHDP--------PPWTKYVEYTFTAIYTFE 171

Query: 513 MLLKWVAYGF----KKYFTNAWCWLDFLIVDVSLVSLVANTLGFAEMGPIKSLRTLRALR 568
            L+K +A GF      +  + W WLDF ++      ++A T  F ++G + +LRT R LR
Sbjct: 172 SLVKILARGFCLHAFTFLRDPWNWLDFSVI------VMAYTTEFVDLGNVSALRTFRVLR 225

Query: 569 PLRALSRFEGMRVVVNALVGAIPSIMNVLLVCLIFWLIFSIMGVNLFAGKF-GRCI-NQT 626
            L+ +S   G++ +V AL+ ++  + +V+++ +    +F+++G+ LF G    +C+ N T
Sbjct: 226 ALKTISVISGLKTIVGALIQSVKKLADVMVLTVFCLSVFALIGLQLFMGNLRHKCVRNFT 285

Query: 627 E 627
           E
Sbjct: 286 E 286


 Score = 61.2 bits (147), Expect = 2e-06,   Method: Compositional matrix adjust.
 Identities = 46/163 (28%), Positives = 85/163 (52%), Gaps = 8/163 (4%)

Query: 458  YHIVEHSWFETFIIFMILLSSGALAFEDIYLEERKTIKV-LLEYADKMFTYVFVLEMLLK 516
            + IV    F+  I+F+I L+   +  E    +++   KV +L   + +F  +F  E ++K
Sbjct: 1524 FDIVTKQAFDVTIMFLICLNMVTMMVET---DDQSPEKVNILAKINLLFVAIFTGECIVK 1580

Query: 517  WVAYGFKKYFTNAWCWLDFLIVDVSLVSLVANTL---GFAEMGPIKSLRTLRALRPLRAL 573
              A     YFTN+W   DF++V +S+V  V + +    F      + +R  R  R LR +
Sbjct: 1581 MAALR-HYYFTNSWNIFDFVVVILSIVGTVLSDIIQKYFFSPTLFRVIRLARIGRILRLI 1639

Query: 574  SRFEGMRVVVNALVGAIPSIMNVLLVCLIFWLIFSIMGVNLFA 616
               +G+R ++ AL+ ++P++ N+ L+  +   I+SI G+  FA
Sbjct: 1640 RGAKGIRTLLFALMMSLPALFNIGLLLFLVMFIYSIFGMANFA 1682


>gi6782382
          Length = 2019

 Score = 1271 bits (3289), Expect = 0.0,   Method: Compositional matrix adjust.
 Identities = 655/702 (93%), Positives = 671/702 (95%), Gaps = 2/702 (0%)

Query: 1    TSEFEEMLQVGNLVFTGIFTAEMTFKIIALDPYYYFQQGWNIFDSIIVILSLMELGLSRM 60
            T+EFEEMLQVGNLVFTGIFTAEMTFKIIALDPYYYFQQGWNIFDSIIVILSLMELGLSRM
Sbjct: 742  TAEFEEMLQVGNLVFTGIFTAEMTFKIIALDPYYYFQQGWNIFDSIIVILSLMELGLSRM 801

Query: 61   SNLSVLRSFRLLRVFKLAKSWPTLNTLIKIIGNSVGALGNLTLVLAIIVFIFAVVGMQLF 120
             NLSVLRSFRLLRVFKLAKSWPTLNTLIKIIGNSVGALGNLTLVLAIIVFIFAVVGMQLF
Sbjct: 802  GNLSVLRSFRLLRVFKLAKSWPTLNTLIKIIGNSVGALGNLTLVLAIIVFIFAVVGMQLF 861

Query: 121  GKNYSELRD--SDSGLLPRWHMMDFFHAFLIIFRILCGEWIETMWDCMEVSGQSLCLLVF 178
            GKNYSELR   SDSGLLPRWHMMDFFHAFLIIFRILCGEWIETMWDCMEVSGQSLCLLVF
Sbjct: 862  GKNYSELRHRISDSGLLPRWHMMDFFHAFLIIFRILCGEWIETMWDCMEVSGQSLCLLVF 921

Query: 179  LLVMVIGNLVVLNLFLALLLSSFSADNLTAPDEDREMNNLQLALARIQRGLRFVKRTTWD 238
            LLVMVIGNLVVLNLFLALLLSSFSADNLTAPDED EMNNLQLALARIQRGLRFVKRTTWD
Sbjct: 922  LLVMVIGNLVVLNLFLALLLSSFSADNLTAPDEDGEMNNLQLALARIQRGLRFVKRTTWD 981

Query: 239  FCCGLLRQRPQKPAALAAQGQLPSCIATPYSPPPPETEKVPPTRKETRFEEGEQPGQGTP 298
            FCCGLLR+RP+KPAALA   QLPSCI TP SPPPPE EK PP RKETRFEE ++PGQGTP
Sbjct: 982  FCCGLLRRRPKKPAALATHSQLPSCITTPRSPPPPEVEKAPPARKETRFEEDKRPGQGTP 1041

Query: 299  GDPEPVCVPIAVAESDTDDQEEDEENSLGTEEESSKQQESQPVSGGPEAPPDSRTWSQVS 358
            GD EPVCVPIAVAESDTDDQEEDEENSLGTEEE S +QESQ VSGG E P + R WSQVS
Sbjct: 1042 GDTEPVCVPIAVAESDTDDQEEDEENSLGTEEEESSKQESQVVSGGHEPPQEPRAWSQVS 1101

Query: 359  ATASSEAEASASQADWRQQWKAEPQAPGCGETPEDSCSEGSTADMTNTAELLEQIPDLGQ 418
             T SSEAEAS SQADW+Q+ +AEP+APGCGE+PEDS SEGSTADMTNTA+LLEQIPDLG+
Sbjct: 1102 ETTSSEAEASTSQADWQQEREAEPRAPGCGESPEDSYSEGSTADMTNTADLLEQIPDLGE 1161

Query: 419  DVKDPEDCFTEGCVRRCPCCAVDTTQAPGKVWWRLRKTCYHIVEHSWFETFIIFMILLSS 478
            DVKDPEDCFTEGCVRRCPCC VDTTQAPGKVWWRLRKTCY IVEHSWFETFIIFMILLSS
Sbjct: 1162 DVKDPEDCFTEGCVRRCPCCMVDTTQAPGKVWWRLRKTCYRIVEHSWFETFIIFMILLSS 1221

Query: 479  GALAFEDIYLEERKTIKVLLEYADKMFTYVFVLEMLLKWVAYGFKKYFTNAWCWLDFLIV 538
            GALAFEDIYLEERKTIKVLLEYADKMFTYVFVLEMLLKWVAYGFKKYFTNAWCWLDFLIV
Sbjct: 1222 GALAFEDIYLEERKTIKVLLEYADKMFTYVFVLEMLLKWVAYGFKKYFTNAWCWLDFLIV 1281

Query: 539  DVSLVSLVANTLGFAEMGPIKSLRTLRALRPLRALSRFEGMRVVVNALVGAIPSIMNVLL 598
            DVSLVSLVANTLGFAEMGPIKSLRTLRALRPLRALSRFEGMRVVVNALVGAIPSIMNVLL
Sbjct: 1282 DVSLVSLVANTLGFAEMGPIKSLRTLRALRPLRALSRFEGMRVVVNALVGAIPSIMNVLL 1341

Query: 599  VCLIFWLIFSIMGVNLFAGKFGRCINQTEGDLPLNYTIVNNKSQCESLNLTGELYWTKVK 658
            VCLIFWLIFSIMGVNLFAGKFGRCINQTEGDLPLNYTIVNNKS+CES N+TGELYWTKVK
Sbjct: 1342 VCLIFWLIFSIMGVNLFAGKFGRCINQTEGDLPLNYTIVNNKSECESFNVTGELYWTKVK 1401

Query: 659  VNFDNVGAGYLALLQVATFKGWMDIMYAAVDSRGYEEQPQWE 700
            VNFDNVGAGYLALLQVATFKGWMDIMYAAVDSRGYEEQPQWE
Sbjct: 1402 VNFDNVGAGYLALLQVATFKGWMDIMYAAVDSRGYEEQPQWE 1443


 Score =  106 bits (265), Expect = 4e-20,   Method: Compositional matrix adjust.
 Identities = 145/718 (20%), Positives = 275/718 (38%), Gaps = 129/718 (17%)

Query: 15  FTGIFTAEMTFKIIA----LDPYYYFQQGWNIFD-SIIVILSLMELGLSRMSNLSVLRSF 69
           FT I+T E   KI+A    L  + + +  WN  D S+IV+    E     + N+S LR+F
Sbjct: 164 FTAIYTFESLVKILARGFCLHAFTFLRDPWNWLDFSVIVMAYTTEF--VDLGNVSALRTF 221

Query: 70  RLLRVFKLAKSWPTLNTLIKIIGNSVGALGNLTLVLAIIVFIFAVVGMQLFG-------- 121
           R+LR  K       L T++  +  SV  L ++ ++    + +FA++G+QLF         
Sbjct: 222 RVLRALKTISVISGLKTIVGALIQSVKKLADVMVLTVFCLSVFALIGLQLFMGNLRHKCV 281

Query: 122 KNYSEL----------------------------------------RDSDSGLLPRWHMM 141
           +N++EL                                          SD+G  P  +  
Sbjct: 282 RNFTELNGTNGSVEADGIVWNSLDVYLNDPANYLLKNGTTDVLLCGNSSDAGTCPEGYRC 341

Query: 142 ---------------DFFHAFLIIFRILCGEWIETMWDCMEVSGQSLCLLVFLLVMVIGN 186
                           F  AFL +FR++  +  E ++     S   + ++ F+LV+ +G+
Sbjct: 342 LKAGENPDHGYTSFDSFAWAFLALFRLMTQDCWERLYQQTLRSAGKIYMIFFMLVIFLGS 401

Query: 187 LVVLNLFLALLLSSFSADN-LTAPDEDREMNNLQLALARIQ--------RGLRFVKRTTW 237
             ++NL LA++  ++   N  T  + + +    Q A+  ++        RG+  V R++ 
Sbjct: 402 FYLVNLILAVVAMAYEEQNQATIAETEEKEKRFQEAMEMLKKEHEALTIRGVDTVSRSSL 461

Query: 238 DFCCGLLRQRPQKPAALAAQGQLPSCIATPYSPPPPETEKVPPTRKETRFEEGEQPGQGT 297
           +          ++ +    +    +        P  ++E  P    +     G       
Sbjct: 462 EMSPLAPVTNHERRSKRRKRLSSGTEDGGDDRLPKSDSEDGPRALNQLSLTHGLSRTSMR 521

Query: 298 PGDPEPVCVPIAVAESDTDDQEEDEENSLGTEEESSK------------QQESQPVSGGP 345
           P             +  ++    D+ENS   E ES +              + QP   G 
Sbjct: 522 PRSSRGSIFTFRRRDQGSEADFADDENSTAGESESHRTSLLVPWPLRRPSTQGQP-GFGT 580

Query: 346 EAPPDSRTWSQ---------VSATASSEAEASASQA--------DWRQQWKAEPQAPGCG 388
            AP       +         VS   + +AEA++  +        D         + PG  
Sbjct: 581 SAPGHVLNGKRNSTVDCNGVVSLLGAGDAEATSPGSHLLRPIVLDRPPDTTTPSEEPGGP 640

Query: 389 E--TPEDSCSEGSTADMTNTAELLEQIPDLGQDVKDPEDCFTEGCVRRCPCCAVDTTQAP 446
           +  TP+  C++G   +       L  +  L   +++ E+       R+CP C     Q  
Sbjct: 641 QMLTPQAPCADG-FEEPGARQRALSAVSVLTSALEELEESH-----RKCPPCWNRFAQHY 694

Query: 447 -----GKVWWRLRKTCYHIVEHSWFETFIIFMILLSSGALAFEDIYLEERKTIKVLLEYA 501
                  +W  +++    +V   + +  I   I+L++  +A E   +      + +L+  
Sbjct: 695 LIWECCPLWMSIKQKVKFVVMDPFADLTITMCIVLNTLFMALEHYNMTAE--FEEMLQVG 752

Query: 502 DKMFTYVFVLEMLLKWVAYGFKKYFTNAWCWLDFLIVDVSLVSLVANTLGFAEMGPIKSL 561
           + +FT +F  EM  K +A     YF   W   D +IV +SL+      LG + MG +  L
Sbjct: 753 NLVFTGIFTAEMTFKIIALDPYYYFQQGWNIFDSIIVILSLME-----LGLSRMGNLSVL 807

Query: 562 RTLRALRPLRALSRFEGMRVVVNALVGAIPSIMNVLLVCLIFWLIFSIMGVNLFAGKF 619
           R+ R LR  +    +  +  ++  +  ++ ++ N+ LV  I   IF+++G+ LF   +
Sbjct: 808 RSFRLLRVFKLAKSWPTLNTLIKIIGNSVGALGNLTLVLAIIVFIFAVVGMQLFGKNY 865


 Score = 81.6 bits (200), Expect = 1e-12,   Method: Compositional matrix adjust.
 Identities = 59/219 (26%), Positives = 113/219 (51%), Gaps = 34/219 (15%)

Query: 12   NLVFTGIFTAEMTFKIIALDPYYYFQQGWNIFDSIIVILSLMELGLSRM--------SNL 63
            NL+F  IFT E   K+ AL  +YYF   WNIFD ++VILS++   LS +        +  
Sbjct: 1566 NLLFVAIFTGECIVKMAALR-HYYFTNSWNIFDFVVVILSIVGTVLSDIIQKYFFSPTLF 1624

Query: 64   SVLRSFRLLRVFKLAKSWPTLNTLIKIIGNSVGALGNLTLVLAIIVFIFAVVGMQLFGKN 123
             V+R  R+ R+ +L +    + TL+  +  S+ AL N+ L+L +++FI+++ GM     N
Sbjct: 1625 RVIRLARIGRILRLIRGAKGIRTLLFALMMSLPALFNIGLLLFLVMFIYSIFGM----AN 1680

Query: 124  YSELRDSDSGLLPRWHMMDFFHAFLIIFRILCGEWIETMWDCMEVSGQSLC--------- 174
            ++ ++  ++G+   ++   F ++ L +F+I      + +   +  +G   C         
Sbjct: 1681 FAYVK-WEAGIDDMFNFQTFANSMLCLFQITTSAGWDGLLSPILNTGPPYCDPNLPNSNG 1739

Query: 175  -----------LLVFLLVMVIGNLVVLNLFLALLLSSFS 202
                       +L F   ++I  L+V+N+++A++L +FS
Sbjct: 1740 SRGNCGSPAVGILFFTTYIIISFLIVVNMYIAIILENFS 1778


 Score = 79.0 bits (193), Expect = 8e-12,   Method: Compositional matrix adjust.
 Identities = 50/181 (27%), Positives = 93/181 (51%), Gaps = 20/181 (11%)

Query: 453 LRKTCYHIVEHSWFETFIIFMILLSSGALAFEDIYLEERKTIKVLLEYADKMFTYVFVLE 512
           +R+    I+ HS F   I+  IL +   +A  D             +Y +  FT ++  E
Sbjct: 120 VRRAAVKILVHSLFSMLIMCTILTNCVFMAQHDP--------PPWTKYVEYTFTAIYTFE 171

Query: 513 MLLKWVAYGF----KKYFTNAWCWLDFLIVDVSLVSLVANTLGFAEMGPIKSLRTLRALR 568
            L+K +A GF      +  + W WLDF ++      ++A T  F ++G + +LRT R LR
Sbjct: 172 SLVKILARGFCLHAFTFLRDPWNWLDFSVI------VMAYTTEFVDLGNVSALRTFRVLR 225

Query: 569 PLRALSRFEGMRVVVNALVGAIPSIMNVLLVCLIFWLIFSIMGVNLFAGKF-GRCI-NQT 626
            L+ +S   G++ +V AL+ ++  + +V+++ +    +F+++G+ LF G    +C+ N T
Sbjct: 226 ALKTISVISGLKTIVGALIQSVKKLADVMVLTVFCLSVFALIGLQLFMGNLRHKCVRNFT 285

Query: 627 E 627
           E
Sbjct: 286 E 286


 Score = 61.2 bits (147), Expect = 2e-06,   Method: Compositional matrix adjust.
 Identities = 46/163 (28%), Positives = 85/163 (52%), Gaps = 8/163 (4%)

Query: 458  YHIVEHSWFETFIIFMILLSSGALAFEDIYLEERKTIKV-LLEYADKMFTYVFVLEMLLK 516
            + IV    F+  I+F+I L+   +  E    +++   KV +L   + +F  +F  E ++K
Sbjct: 1524 FDIVTKQAFDVTIMFLICLNMVTMMVET---DDQSPEKVNILAKINLLFVAIFTGECIVK 1580

Query: 517  WVAYGFKKYFTNAWCWLDFLIVDVSLVSLVANTL---GFAEMGPIKSLRTLRALRPLRAL 573
              A     YFTN+W   DF++V +S+V  V + +    F      + +R  R  R LR +
Sbjct: 1581 MAALR-HYYFTNSWNIFDFVVVILSIVGTVLSDIIQKYFFSPTLFRVIRLARIGRILRLI 1639

Query: 574  SRFEGMRVVVNALVGAIPSIMNVLLVCLIFWLIFSIMGVNLFA 616
               +G+R ++ AL+ ++P++ N+ L+  +   I+SI G+  FA
Sbjct: 1640 RGAKGIRTLLFALMMSLPALFNIGLLLFLVMFIYSIFGMANFA 1682


>gi311268677
          Length = 2020

 Score = 1268 bits (3282), Expect = 0.0,   Method: Compositional matrix adjust.
 Identities = 650/702 (92%), Positives = 665/702 (94%), Gaps = 4/702 (0%)

Query: 1    TSEFEEMLQVGNLVFTGIFTAEMTFKIIALDPYYYFQQGWNIFDSIIVILSLMELGLSRM 60
            T+EFEEMLQVGNLVFTGIFTAEMTFKIIALDPYYYFQQGWNIFDSIIVILSLMELGLSRM
Sbjct: 745  TTEFEEMLQVGNLVFTGIFTAEMTFKIIALDPYYYFQQGWNIFDSIIVILSLMELGLSRM 804

Query: 61   SNLSVLRSFRLLRVFKLAKSWPTLNTLIKIIGNSVGALGNLTLVLAIIVFIFAVVGMQLF 120
             NLSVLRSFRLLRVFKLAKSWPTLNTLIKIIGNSVGALGNLTLVLAIIVFIFAVVGMQLF
Sbjct: 805  GNLSVLRSFRLLRVFKLAKSWPTLNTLIKIIGNSVGALGNLTLVLAIIVFIFAVVGMQLF 864

Query: 121  GKNYSELRD--SDSGLLPRWHMMDFFHAFLIIFRILCGEWIETMWDCMEVSGQSLCLLVF 178
            GKNYSELR   SDSGLLPRWHMMDFFHAFLIIFRILCGEWIETMWDCMEVSGQSLCLLVF
Sbjct: 865  GKNYSELRHRISDSGLLPRWHMMDFFHAFLIIFRILCGEWIETMWDCMEVSGQSLCLLVF 924

Query: 179  LLVMVIGNLVVLNLFLALLLSSFSADNLTAPDEDREMNNLQLALARIQRGLRFVKRTTWD 238
            LLVMVIGNLVVLNLFLALLLSSFSADNLTAPDED EMNNLQLALARIQRGLRF+KRTTWD
Sbjct: 925  LLVMVIGNLVVLNLFLALLLSSFSADNLTAPDEDGEMNNLQLALARIQRGLRFIKRTTWD 984

Query: 239  FCCGLLRQRPQKPAALAAQGQLPSCIATPYSPPPPETEKVPPTRKETRFEEGEQPGQGTP 298
            FCCGLL++RPQKPAALA QGQLPSCIAT   PPPPE EK PP RKETRFEEG++PGQGTP
Sbjct: 985  FCCGLLQRRPQKPAALATQGQLPSCIATSSPPPPPEAEKAPPARKETRFEEGQRPGQGTP 1044

Query: 299  GDPEPVCVPIAVAESDTDDQEEDEENSLGTEEESSKQQESQPVSGGPEAPPDSRTWSQVS 358
            GDPEPVCVPIAVAESDTDD EEDE NSL TEEESSKQ ESQPVSGGPEA  + R WSQVS
Sbjct: 1045 GDPEPVCVPIAVAESDTDDPEEDE-NSLSTEEESSKQ-ESQPVSGGPEALAEPRAWSQVS 1102

Query: 359  ATASSEAEASASQADWRQQWKAEPQAPGCGETPEDSCSEGSTADMTNTAELLEQIPDLGQ 418
             T SS AEASA++AD RQQ +AE  APG  ET EDS SEGSTADMTNTA+LLEQIPDLG+
Sbjct: 1103 ETTSSGAEASATRADLRQQRRAEASAPGFSETHEDSYSEGSTADMTNTADLLEQIPDLGE 1162

Query: 419  DVKDPEDCFTEGCVRRCPCCAVDTTQAPGKVWWRLRKTCYHIVEHSWFETFIIFMILLSS 478
            DVKDPEDCFTEGCVRRCPCC VDTTQAPGKVWWRLRKTCY IVEHSWFETFIIFMILLSS
Sbjct: 1163 DVKDPEDCFTEGCVRRCPCCTVDTTQAPGKVWWRLRKTCYRIVEHSWFETFIIFMILLSS 1222

Query: 479  GALAFEDIYLEERKTIKVLLEYADKMFTYVFVLEMLLKWVAYGFKKYFTNAWCWLDFLIV 538
            GALAFEDIYLEER+TIKVLLEYADKMFTYVFVLEMLLKWVAYGFKKYFTNAWCWLDFLIV
Sbjct: 1223 GALAFEDIYLEERRTIKVLLEYADKMFTYVFVLEMLLKWVAYGFKKYFTNAWCWLDFLIV 1282

Query: 539  DVSLVSLVANTLGFAEMGPIKSLRTLRALRPLRALSRFEGMRVVVNALVGAIPSIMNVLL 598
            DVSL+SLVAN LGFAEMGPIKSLRTLRALRPLRALSRFEGMRVVVNALVGAIPSIMNVLL
Sbjct: 1283 DVSLISLVANALGFAEMGPIKSLRTLRALRPLRALSRFEGMRVVVNALVGAIPSIMNVLL 1342

Query: 599  VCLIFWLIFSIMGVNLFAGKFGRCINQTEGDLPLNYTIVNNKSQCESLNLTGELYWTKVK 658
            VCLIFWLIFSIMGVNLFAGKFGRCINQTEGDLPLNYTIVNNKS CES N+TGELYWTKVK
Sbjct: 1343 VCLIFWLIFSIMGVNLFAGKFGRCINQTEGDLPLNYTIVNNKSDCESFNVTGELYWTKVK 1402

Query: 659  VNFDNVGAGYLALLQVATFKGWMDIMYAAVDSRGYEEQPQWE 700
            VNFDNVGAGYLALLQVATFKGWMDIMYAAVDSRG EEQPQWE
Sbjct: 1403 VNFDNVGAGYLALLQVATFKGWMDIMYAAVDSRGLEEQPQWE 1444


 Score = 82.8 bits (203), Expect = 5e-13,   Method: Compositional matrix adjust.
 Identities = 60/219 (27%), Positives = 113/219 (51%), Gaps = 34/219 (15%)

Query: 12   NLVFTGIFTAEMTFKIIALDPYYYFQQGWNIFDSIIVILSLMELGLSRM--------SNL 63
            NL+F  IFT E   KI AL  +YYF   WNIFD ++VILS++   LS +        +  
Sbjct: 1567 NLLFVAIFTGECIVKIAALR-HYYFTNSWNIFDFVVVILSIVGTVLSDIIQKYFFSPTLF 1625

Query: 64   SVLRSFRLLRVFKLAKSWPTLNTLIKIIGNSVGALGNLTLVLAIIVFIFAVVGMQLFGKN 123
             V+R  R+ R+ +L +    + TL+  +  S+ AL N+ L+L +++FI+++ GM     N
Sbjct: 1626 RVIRLARIGRILRLIRGAKGIRTLLFALMMSLPALFNIGLLLFLVMFIYSIFGM----AN 1681

Query: 124  YSELRDSDSGLLPRWHMMDFFHAFLIIFRILCGEWIETMWDCMEVSGQSLC--------- 174
            ++ ++  ++G+   ++   F ++ L +F+I      + +   +  +G   C         
Sbjct: 1682 FAYVK-WEAGIDDMFNFQTFANSMLCLFQITTSAGWDGLLSPILNTGPPYCDPHLPNSNG 1740

Query: 175  -----------LLVFLLVMVIGNLVVLNLFLALLLSSFS 202
                       +L F   ++I  L+V+N+++A++L +FS
Sbjct: 1741 SRGNCGSPAVGILFFTTYIIISFLIVVNMYIAIILENFS 1779


 Score = 82.0 bits (201), Expect = 9e-13,   Method: Compositional matrix adjust.
 Identities = 52/210 (24%), Positives = 101/210 (48%), Gaps = 27/210 (12%)

Query: 453 LRKTCYHIVEHSWFETFIIFMILLSSGALAFEDIYLEERKTIKVLLEYADKMFTYVFVLE 512
           +R+    I+ HS F   I+  IL +   +A  D             +Y +  FT ++  E
Sbjct: 120 IRRAAVKILVHSLFSMLIMCTILTNCVFMAQHDP--------PPWTKYVEYTFTAIYTFE 171

Query: 513 MLLKWVAYGF----KKYFTNAWCWLDFLIVDVSLVSLVANTLGFAEMGPIKSLRTLRALR 568
            L+K +A GF      +  + W WLDF ++      ++A T  F ++G + +LRT R LR
Sbjct: 172 SLVKILARGFCLHAFTFLRDPWNWLDFSVI------IMAYTTEFVDLGNVSALRTFRVLR 225

Query: 569 PLRALSRFEGMRVVVNALVGAIPSIMNVLLVCLIFWLIFSIMGVNLFAGKF-GRCINQTE 627
            L+ +S   G++ +V AL+ ++  + +V+++ +    +F+++G+ LF G    +C+    
Sbjct: 226 ALKTISVISGLKTIVGALIQSVKKLADVMVLTVFCLSVFALIGLQLFMGNLRHKCVR--- 282

Query: 628 GDLPLNYTIVNNKSQCESLNLTGELYWTKV 657
                N+T++N  +  +       L W  +
Sbjct: 283 -----NFTVLNGTNGTDGTVEADGLLWKSL 307


 Score = 60.8 bits (146), Expect = 2e-06,   Method: Compositional matrix adjust.
 Identities = 46/163 (28%), Positives = 85/163 (52%), Gaps = 8/163 (4%)

Query: 458  YHIVEHSWFETFIIFMILLSSGALAFEDIYLEERKTIKV-LLEYADKMFTYVFVLEMLLK 516
            + IV    F+  I+F+I L+   +  E    +++   KV +L   + +F  +F  E ++K
Sbjct: 1525 FDIVTKQAFDVTIMFLICLNMVTMMVET---DDQSPEKVNILAKINLLFVAIFTGECIVK 1581

Query: 517  WVAYGFKKYFTNAWCWLDFLIVDVSLVSLVANTL---GFAEMGPIKSLRTLRALRPLRAL 573
              A     YFTN+W   DF++V +S+V  V + +    F      + +R  R  R LR +
Sbjct: 1582 IAALR-HYYFTNSWNIFDFVVVILSIVGTVLSDIIQKYFFSPTLFRVIRLARIGRILRLI 1640

Query: 574  SRFEGMRVVVNALVGAIPSIMNVLLVCLIFWLIFSIMGVNLFA 616
               +G+R ++ AL+ ++P++ N+ L+  +   I+SI G+  FA
Sbjct: 1641 RGAKGIRTLLFALMMSLPALFNIGLLLFLVMFIYSIFGMANFA 1683


 Score = 57.4 bits (137), Expect = 2e-05,   Method: Compositional matrix adjust.
 Identities = 36/118 (30%), Positives = 62/118 (52%), Gaps = 13/118 (11%)

Query: 14  VFTGIFTAEMTFKIIA----LDPYYYFQQGWNIFDSIIVILS----LMELGLSRMSNLSV 65
            FT I+T E   KI+A    L  + + +  WN  D  ++I++     ++LG     N+S 
Sbjct: 163 TFTAIYTFESLVKILARGFCLHAFTFLRDPWNWLDFSVIIMAYTTEFVDLG-----NVSA 217

Query: 66  LRSFRLLRVFKLAKSWPTLNTLIKIIGNSVGALGNLTLVLAIIVFIFAVVGMQLFGKN 123
           LR+FR+LR  K       L T++  +  SV  L ++ ++    + +FA++G+QLF  N
Sbjct: 218 LRTFRVLRALKTISVISGLKTIVGALIQSVKKLADVMVLTVFCLSVFALIGLQLFMGN 275


>gi359718971
          Length = 2020

 Score = 1268 bits (3281), Expect = 0.0,   Method: Compositional matrix adjust.
 Identities = 653/703 (92%), Positives = 669/703 (95%), Gaps = 3/703 (0%)

Query: 1    TSEFEEMLQVGNLVFTGIFTAEMTFKIIALDPYYYFQQGWNIFDSIIVILSLMELGLSRM 60
            T+EFEEMLQVGNLVFTGIFTAEMTFKIIALDPYYYFQQGWNIFDSIIVILSLMELGLSRM
Sbjct: 742  TAEFEEMLQVGNLVFTGIFTAEMTFKIIALDPYYYFQQGWNIFDSIIVILSLMELGLSRM 801

Query: 61   SNLSVLRSFRLLRVFKLAKSWPTLNTLIKIIGNSVGALGNLTLVLAIIVFIFAVVGMQLF 120
             NLSVLRSFRLLRVFKLAKSWPTLNTLIKIIGNSVGALGNLTLVLAIIVFIFAVVGMQLF
Sbjct: 802  GNLSVLRSFRLLRVFKLAKSWPTLNTLIKIIGNSVGALGNLTLVLAIIVFIFAVVGMQLF 861

Query: 121  GKNYSELRD--SDSGLLPRWHMMDFFHAFLIIFRILCGEWIETMWDCMEVSGQSLCLLVF 178
            GKNYSELR   SDSGLLPRWHMMDFFHAFLIIFRILCGEWIETMWDCMEVSGQSLCLLVF
Sbjct: 862  GKNYSELRHRISDSGLLPRWHMMDFFHAFLIIFRILCGEWIETMWDCMEVSGQSLCLLVF 921

Query: 179  LLVMVIGNLVVLNLFLALLLSSFSADNLTAPDEDREMNNLQLALARIQRGLRFVKRTTWD 238
            LLVMVIGNLVVLNLFLALLLSSFSADNLTAPDED EMNNLQLALARIQRGLRFVKRTTWD
Sbjct: 922  LLVMVIGNLVVLNLFLALLLSSFSADNLTAPDEDGEMNNLQLALARIQRGLRFVKRTTWD 981

Query: 239  FCCGLLRQRPQKPAALAAQGQLPSCIATPYSPPPPETEKVPPTRKETRFEEGEQPGQGTP 298
            FCCGLLR+RP+KPAALA   QLPSCIA P SPPPPE EK PP RKETRFEE ++PGQGTP
Sbjct: 982  FCCGLLRRRPKKPAALATHSQLPSCIAAPRSPPPPEVEKAPPARKETRFEEDKRPGQGTP 1041

Query: 299  GDPEPVCVPIAVAESDTDDQEEDEENSLGTEEESSKQQESQPV-SGGPEAPPDSRTWSQV 357
            GD EPVCVPIAVAESDTDDQEEDEENSLGTEEE S +Q+   V SGG E P + R WSQV
Sbjct: 1042 GDTEPVCVPIAVAESDTDDQEEDEENSLGTEEEESSKQQESQVVSGGHEPPQEPRAWSQV 1101

Query: 358  SATASSEAEASASQADWRQQWKAEPQAPGCGETPEDSCSEGSTADMTNTAELLEQIPDLG 417
            S T SSEAEAS SQADW+Q+ +AEP+APGCGETPEDS SEGSTADMTNTA+LLEQIPDLG
Sbjct: 1102 SETTSSEAEASTSQADWQQEREAEPRAPGCGETPEDSYSEGSTADMTNTADLLEQIPDLG 1161

Query: 418  QDVKDPEDCFTEGCVRRCPCCAVDTTQAPGKVWWRLRKTCYHIVEHSWFETFIIFMILLS 477
            +DVKDPEDCFTEGCVRRCPCC VDTTQAPGKVWWRLRKTCY IVEHSWFETFIIFMILLS
Sbjct: 1162 EDVKDPEDCFTEGCVRRCPCCMVDTTQAPGKVWWRLRKTCYRIVEHSWFETFIIFMILLS 1221

Query: 478  SGALAFEDIYLEERKTIKVLLEYADKMFTYVFVLEMLLKWVAYGFKKYFTNAWCWLDFLI 537
            SGALAFEDIYLEERKTIKVLLEYADKMFTYVFVLEMLLKWVAYGFKKYFTNAWCWLDFLI
Sbjct: 1222 SGALAFEDIYLEERKTIKVLLEYADKMFTYVFVLEMLLKWVAYGFKKYFTNAWCWLDFLI 1281

Query: 538  VDVSLVSLVANTLGFAEMGPIKSLRTLRALRPLRALSRFEGMRVVVNALVGAIPSIMNVL 597
            VDVSLVSLVANTLGFAEMGPIKSLRTLRALRPLRALSRFEGMRVVVNALVGAIPSIMNVL
Sbjct: 1282 VDVSLVSLVANTLGFAEMGPIKSLRTLRALRPLRALSRFEGMRVVVNALVGAIPSIMNVL 1341

Query: 598  LVCLIFWLIFSIMGVNLFAGKFGRCINQTEGDLPLNYTIVNNKSQCESLNLTGELYWTKV 657
            LVCLIFWLIFSIMGVNLFAGKFGRCINQTEGDLPLNYTIVNNKS+CES N+TGELYWTKV
Sbjct: 1342 LVCLIFWLIFSIMGVNLFAGKFGRCINQTEGDLPLNYTIVNNKSECESFNVTGELYWTKV 1401

Query: 658  KVNFDNVGAGYLALLQVATFKGWMDIMYAAVDSRGYEEQPQWE 700
            KVNFDNVGAGYLALLQVATFKGWMDIMYAAVDSRGYEEQPQWE
Sbjct: 1402 KVNFDNVGAGYLALLQVATFKGWMDIMYAAVDSRGYEEQPQWE 1444


 Score =  106 bits (265), Expect = 3e-20,   Method: Compositional matrix adjust.
 Identities = 145/718 (20%), Positives = 275/718 (38%), Gaps = 129/718 (17%)

Query: 15  FTGIFTAEMTFKIIA----LDPYYYFQQGWNIFD-SIIVILSLMELGLSRMSNLSVLRSF 69
           FT I+T E   KI+A    L  + + +  WN  D S+IV+    E     + N+S LR+F
Sbjct: 164 FTAIYTFESLVKILARGFCLHAFTFLRDPWNWLDFSVIVMAYTTEF--VDLGNVSALRTF 221

Query: 70  RLLRVFKLAKSWPTLNTLIKIIGNSVGALGNLTLVLAIIVFIFAVVGMQLFG-------- 121
           R+LR  K       L T++  +  SV  L ++ ++    + +FA++G+QLF         
Sbjct: 222 RVLRALKTISVISGLKTIVGALIQSVKKLADVMVLTVFCLSVFALIGLQLFMGNLRHKCV 281

Query: 122 KNYSEL----------------------------------------RDSDSGLLPRWHMM 141
           +N++EL                                          SD+G  P  +  
Sbjct: 282 RNFTELNGTNGSVEADGIVWNSLDVYLNDPANYLLKNGTTDVLLCGNSSDAGTCPEGYRC 341

Query: 142 ---------------DFFHAFLIIFRILCGEWIETMWDCMEVSGQSLCLLVFLLVMVIGN 186
                           F  AFL +FR++  +  E ++     S   + ++ F+LV+ +G+
Sbjct: 342 LKAGENPDHGYTSFDSFAWAFLALFRLMTQDCWERLYQQTLRSAGKIYMIFFMLVIFLGS 401

Query: 187 LVVLNLFLALLLSSFSADN-LTAPDEDREMNNLQLALARIQ--------RGLRFVKRTTW 237
             ++NL LA++  ++   N  T  + + +    Q A+  ++        RG+  V R++ 
Sbjct: 402 FYLVNLILAVVAMAYEEQNQATIAETEEKEKRFQEAMEMLKKEHEALTIRGVDTVSRSSL 461

Query: 238 DFCCGLLRQRPQKPAALAAQGQLPSCIATPYSPPPPETEKVPPTRKETRFEEGEQPGQGT 297
           +          ++ +    +    +        P  ++E  P    +     G       
Sbjct: 462 EMSPLAPVTNHERRSKRRKRLSSGTEDGGDDRLPKSDSEDGPRALNQLSLTHGLSRTSMR 521

Query: 298 PGDPEPVCVPIAVAESDTDDQEEDEENSLGTEEESSK------------QQESQPVSGGP 345
           P             +  ++    D+ENS   E ES +              + QP   G 
Sbjct: 522 PRSSRGSIFTFRRRDQGSEADFADDENSTAGESESHRTSLLVPWPLRRPSTQGQP-GFGT 580

Query: 346 EAPPDSRTWSQ---------VSATASSEAEASASQA--------DWRQQWKAEPQAPGCG 388
            AP       +         VS   + +AEA++  +        D         + PG  
Sbjct: 581 SAPGHVLNGKRNSTVDCNGVVSLLGAGDAEATSPGSHLLRPIVLDRPPDTTTPSEEPGGP 640

Query: 389 E--TPEDSCSEGSTADMTNTAELLEQIPDLGQDVKDPEDCFTEGCVRRCPCCAVDTTQAP 446
           +  TP+  C++G   +       L  +  L   +++ E+       R+CP C     Q  
Sbjct: 641 QMLTPQAPCADG-FEEPGARQRALSAVSVLTSALEELEESH-----RKCPPCWNRFAQHY 694

Query: 447 -----GKVWWRLRKTCYHIVEHSWFETFIIFMILLSSGALAFEDIYLEERKTIKVLLEYA 501
                  +W  +++    +V   + +  I   I+L++  +A E   +      + +L+  
Sbjct: 695 LIWECCPLWMSIKQKVKFVVMDPFADLTITMCIVLNTLFMALEHYNMTAE--FEEMLQVG 752

Query: 502 DKMFTYVFVLEMLLKWVAYGFKKYFTNAWCWLDFLIVDVSLVSLVANTLGFAEMGPIKSL 561
           + +FT +F  EM  K +A     YF   W   D +IV +SL+      LG + MG +  L
Sbjct: 753 NLVFTGIFTAEMTFKIIALDPYYYFQQGWNIFDSIIVILSLME-----LGLSRMGNLSVL 807

Query: 562 RTLRALRPLRALSRFEGMRVVVNALVGAIPSIMNVLLVCLIFWLIFSIMGVNLFAGKF 619
           R+ R LR  +    +  +  ++  +  ++ ++ N+ LV  I   IF+++G+ LF   +
Sbjct: 808 RSFRLLRVFKLAKSWPTLNTLIKIIGNSVGALGNLTLVLAIIVFIFAVVGMQLFGKNY 865


 Score = 81.6 bits (200), Expect = 1e-12,   Method: Compositional matrix adjust.
 Identities = 59/219 (26%), Positives = 113/219 (51%), Gaps = 34/219 (15%)

Query: 12   NLVFTGIFTAEMTFKIIALDPYYYFQQGWNIFDSIIVILSLMELGLSRM--------SNL 63
            NL+F  IFT E   K+ AL  +YYF   WNIFD ++VILS++   LS +        +  
Sbjct: 1567 NLLFVAIFTGECIVKMAALR-HYYFTNSWNIFDFVVVILSIVGTVLSDIIQKYFFSPTLF 1625

Query: 64   SVLRSFRLLRVFKLAKSWPTLNTLIKIIGNSVGALGNLTLVLAIIVFIFAVVGMQLFGKN 123
             V+R  R+ R+ +L +    + TL+  +  S+ AL N+ L+L +++FI+++ GM     N
Sbjct: 1626 RVIRLARIGRILRLIRGAKGIRTLLFALMMSLPALFNIGLLLFLVMFIYSIFGM----AN 1681

Query: 124  YSELRDSDSGLLPRWHMMDFFHAFLIIFRILCGEWIETMWDCMEVSGQSLC--------- 174
            ++ ++  ++G+   ++   F ++ L +F+I      + +   +  +G   C         
Sbjct: 1682 FAYVK-WEAGIDDMFNFQTFANSMLCLFQITTSAGWDGLLSPILNTGPPYCDPNLPNSNG 1740

Query: 175  -----------LLVFLLVMVIGNLVVLNLFLALLLSSFS 202
                       +L F   ++I  L+V+N+++A++L +FS
Sbjct: 1741 SRGNCGSPAVGILFFTTYIIISFLIVVNMYIAIILENFS 1779


 Score = 79.0 bits (193), Expect = 8e-12,   Method: Compositional matrix adjust.
 Identities = 50/181 (27%), Positives = 93/181 (51%), Gaps = 20/181 (11%)

Query: 453 LRKTCYHIVEHSWFETFIIFMILLSSGALAFEDIYLEERKTIKVLLEYADKMFTYVFVLE 512
           +R+    I+ HS F   I+  IL +   +A  D             +Y +  FT ++  E
Sbjct: 120 VRRAAVKILVHSLFSMLIMCTILTNCVFMAQHDP--------PPWTKYVEYTFTAIYTFE 171

Query: 513 MLLKWVAYGF----KKYFTNAWCWLDFLIVDVSLVSLVANTLGFAEMGPIKSLRTLRALR 568
            L+K +A GF      +  + W WLDF ++      ++A T  F ++G + +LRT R LR
Sbjct: 172 SLVKILARGFCLHAFTFLRDPWNWLDFSVI------VMAYTTEFVDLGNVSALRTFRVLR 225

Query: 569 PLRALSRFEGMRVVVNALVGAIPSIMNVLLVCLIFWLIFSIMGVNLFAGKF-GRCI-NQT 626
            L+ +S   G++ +V AL+ ++  + +V+++ +    +F+++G+ LF G    +C+ N T
Sbjct: 226 ALKTISVISGLKTIVGALIQSVKKLADVMVLTVFCLSVFALIGLQLFMGNLRHKCVRNFT 285

Query: 627 E 627
           E
Sbjct: 286 E 286


 Score = 61.2 bits (147), Expect = 2e-06,   Method: Compositional matrix adjust.
 Identities = 46/163 (28%), Positives = 85/163 (52%), Gaps = 8/163 (4%)

Query: 458  YHIVEHSWFETFIIFMILLSSGALAFEDIYLEERKTIKV-LLEYADKMFTYVFVLEMLLK 516
            + IV    F+  I+F+I L+   +  E    +++   KV +L   + +F  +F  E ++K
Sbjct: 1525 FDIVTKQAFDVTIMFLICLNMVTMMVET---DDQSPEKVNILAKINLLFVAIFTGECIVK 1581

Query: 517  WVAYGFKKYFTNAWCWLDFLIVDVSLVSLVANTL---GFAEMGPIKSLRTLRALRPLRAL 573
              A     YFTN+W   DF++V +S+V  V + +    F      + +R  R  R LR +
Sbjct: 1582 MAALR-HYYFTNSWNIFDFVVVILSIVGTVLSDIIQKYFFSPTLFRVIRLARIGRILRLI 1640

Query: 574  SRFEGMRVVVNALVGAIPSIMNVLLVCLIFWLIFSIMGVNLFA 616
               +G+R ++ AL+ ++P++ N+ L+  +   I+SI G+  FA
Sbjct: 1641 RGAKGIRTLLFALMMSLPALFNIGLLLFLVMFIYSIFGMANFA 1683


>gi84875498
          Length = 2020

 Score = 1268 bits (3280), Expect = 0.0,   Method: Compositional matrix adjust.
 Identities = 653/703 (92%), Positives = 669/703 (95%), Gaps = 3/703 (0%)

Query: 1    TSEFEEMLQVGNLVFTGIFTAEMTFKIIALDPYYYFQQGWNIFDSIIVILSLMELGLSRM 60
            T+EFEEMLQVGNLVFTGIFTAEMTFKIIALDPYYYFQQGWNIFDSIIVILSLMELGLSRM
Sbjct: 742  TAEFEEMLQVGNLVFTGIFTAEMTFKIIALDPYYYFQQGWNIFDSIIVILSLMELGLSRM 801

Query: 61   SNLSVLRSFRLLRVFKLAKSWPTLNTLIKIIGNSVGALGNLTLVLAIIVFIFAVVGMQLF 120
             NLSVLRSFRLLRVFKLAKSWPTLNTLIKIIGNSVGALGNLTLVLAIIVFIFAVVGMQLF
Sbjct: 802  GNLSVLRSFRLLRVFKLAKSWPTLNTLIKIIGNSVGALGNLTLVLAIIVFIFAVVGMQLF 861

Query: 121  GKNYSELRD--SDSGLLPRWHMMDFFHAFLIIFRILCGEWIETMWDCMEVSGQSLCLLVF 178
            GKNYSELR   SDSGLLPRWHMMDFFHAFLIIFRILCGEWIETMWDCMEVSGQSLCLLVF
Sbjct: 862  GKNYSELRHRISDSGLLPRWHMMDFFHAFLIIFRILCGEWIETMWDCMEVSGQSLCLLVF 921

Query: 179  LLVMVIGNLVVLNLFLALLLSSFSADNLTAPDEDREMNNLQLALARIQRGLRFVKRTTWD 238
            LLVMVIGNLVVLNLFLALLLSSFSADNLTAPDED EMNNLQLALARIQRGLRFVKRTTWD
Sbjct: 922  LLVMVIGNLVVLNLFLALLLSSFSADNLTAPDEDGEMNNLQLALARIQRGLRFVKRTTWD 981

Query: 239  FCCGLLRQRPQKPAALAAQGQLPSCIATPYSPPPPETEKVPPTRKETRFEEGEQPGQGTP 298
            FCCGLLR+RP+KPAALA   QLPSCIA P SPPPPE EK PP RKETRFEE ++PGQGTP
Sbjct: 982  FCCGLLRRRPKKPAALATHSQLPSCIAAPRSPPPPEVEKAPPARKETRFEEDKRPGQGTP 1041

Query: 299  GDPEPVCVPIAVAESDTDDQEEDEENSLGTEEESSKQQESQPV-SGGPEAPPDSRTWSQV 357
            GD EPVCVPIAVAESDTDDQEEDEENSLGTEEE S +Q+   V SGG E P + R WSQV
Sbjct: 1042 GDTEPVCVPIAVAESDTDDQEEDEENSLGTEEEESSKQQESQVVSGGHEPPQEPRAWSQV 1101

Query: 358  SATASSEAEASASQADWRQQWKAEPQAPGCGETPEDSCSEGSTADMTNTAELLEQIPDLG 417
            S T SSEAEAS SQADW+Q+ +AEP+APGCGETPEDS SEGSTADMTNTA+LLEQIPDLG
Sbjct: 1102 SETTSSEAEASTSQADWQQEREAEPRAPGCGETPEDSYSEGSTADMTNTADLLEQIPDLG 1161

Query: 418  QDVKDPEDCFTEGCVRRCPCCAVDTTQAPGKVWWRLRKTCYHIVEHSWFETFIIFMILLS 477
            +DVKDPEDCFTEGCVRRCPCC VDTTQAPGKVWWRLRKTCY IVEHSWFETFIIFMILLS
Sbjct: 1162 EDVKDPEDCFTEGCVRRCPCCMVDTTQAPGKVWWRLRKTCYRIVEHSWFETFIIFMILLS 1221

Query: 478  SGALAFEDIYLEERKTIKVLLEYADKMFTYVFVLEMLLKWVAYGFKKYFTNAWCWLDFLI 537
            SGALAFEDIYLEERKTIKVLLEYADKMFTYVFVLEMLLKWVAYGFKKYFTNAWCWLDFLI
Sbjct: 1222 SGALAFEDIYLEERKTIKVLLEYADKMFTYVFVLEMLLKWVAYGFKKYFTNAWCWLDFLI 1281

Query: 538  VDVSLVSLVANTLGFAEMGPIKSLRTLRALRPLRALSRFEGMRVVVNALVGAIPSIMNVL 597
            VDVSLVSLVANTLGFAEMGPIKSLRTLRALRPLRALSRFEGMRVVVNALVGAIPSIMNVL
Sbjct: 1282 VDVSLVSLVANTLGFAEMGPIKSLRTLRALRPLRALSRFEGMRVVVNALVGAIPSIMNVL 1341

Query: 598  LVCLIFWLIFSIMGVNLFAGKFGRCINQTEGDLPLNYTIVNNKSQCESLNLTGELYWTKV 657
            LVCLIFWLIFSIMGVNLFAGKFGRCINQTEGDLPLNYTIVNNKS+CES N+TGELYWTKV
Sbjct: 1342 LVCLIFWLIFSIMGVNLFAGKFGRCINQTEGDLPLNYTIVNNKSECESFNVTGELYWTKV 1401

Query: 658  KVNFDNVGAGYLALLQVATFKGWMDIMYAAVDSRGYEEQPQWE 700
            KVNFDNVGAGYLALLQVATFKGWMDIMYAAVDSRGYEEQPQWE
Sbjct: 1402 KVNFDNVGAGYLALLQVATFKGWMDIMYAAVDSRGYEEQPQWE 1444


 Score =  113 bits (283), Expect = 3e-22,   Method: Compositional matrix adjust.
 Identities = 143/717 (19%), Positives = 278/717 (38%), Gaps = 127/717 (17%)

Query: 15  FTGIFTAEMTFKIIA----LDPYYYFQQGWNIFDSIIVILSLMELGLSRMSNLSVLRSFR 70
           FT I+T E   KI+A    L  + + +  WN  D  +++++ +   + ++ NLS LR+FR
Sbjct: 164 FTAIYTFESLVKILARGFCLHAFTFLRDPWNWLDFSVIVMAYVSENI-KLGNLSALRTFR 222

Query: 71  LLRVFKLAKSWPTLNTLIKIIGNSVGALGNLTLVLAIIVFIFAVVGMQLFG--------K 122
           +LR  K     P L T++  +  SV  L ++ ++    + +FA++G+QLF         +
Sbjct: 223 VLRALKTISVIPGLKTIVGALIQSVKKLADVMVLTVFCLSVFALIGLQLFMGNLRHKCVR 282

Query: 123 NYSEL----------------------------------------RDSDSGLLPRWHMM- 141
           N++EL                                          SD+G  P  +   
Sbjct: 283 NFTELNGTNGSVEADGIVWNSLDVYLNDPANYLLKNGTTDVLLCGNSSDAGTCPEGYRCL 342

Query: 142 --------------DFFHAFLIIFRILCGEWIETMWDCMEVSGQSLCLLVFLLVMVIGNL 187
                          F  AFL +FR++  +  E ++     S   + ++ F+LV+ +G+ 
Sbjct: 343 KAGENPDHGYTSFDSFAWAFLALFRLMTQDCWERLYQQTLRSAGKIYMIFFMLVIFLGSF 402

Query: 188 VVLNLFLALLLSSFSADN-LTAPDEDREMNNLQLALARIQ--------RGLRFVKRTTWD 238
            ++NL LA++  ++   N  T  + + +    Q A+  ++        RG+  V R++ +
Sbjct: 403 YLVNLILAVVAMAYEEQNQATIAETEEKEKRFQEAMEMLKKEHEALTIRGVDTVSRSSLE 462

Query: 239 FCCGLLRQRPQKPAALAAQGQLPSCIATPYSPPPPETEKVPPTRKETRFEEGEQPGQGTP 298
                     ++ +    +    +        P  ++E  P    +     G       P
Sbjct: 463 MSPLAPVTNHERRSKRRKRLSSGTEDGGDDRLPKSDSEDGPRALNQLSLTHGLSRTSMRP 522

Query: 299 GDPEPVCVPIAVAESDTDDQEEDEENSLGTEEESSK------------QQESQPVSGGPE 346
                        +  ++    D+ENS   E ES +              + QP   G  
Sbjct: 523 RSSRGSIFTFRRRDQGSEADFADDENSTAGESESHRTSLLVPWPLRRPSTQGQP-GFGTS 581

Query: 347 APPDSRTWSQ---------VSATASSEAEASASQA--------DWRQQWKAEPQAPGCGE 389
           AP       +         VS   + +AEA++  +        D         + PG  +
Sbjct: 582 APGHVLNGKRNSTVDCNGVVSLLGAGDAEATSPGSHLLRPIVLDRPPDTTTPSEEPGGPQ 641

Query: 390 --TPEDSCSEGSTADMTNTAELLEQIPDLGQDVKDPEDCFTEGCVRRCPCCAVDTTQAP- 446
             TP+  C++G   +       L  +  L   +++ E+       R+CP C     Q   
Sbjct: 642 MLTPQAPCADG-FEEPGARQRALSAVSVLTSALEELEESH-----RKCPPCWNRFAQHYL 695

Query: 447 ----GKVWWRLRKTCYHIVEHSWFETFIIFMILLSSGALAFEDIYLEERKTIKVLLEYAD 502
                 +W  +++    +V   + +  I   I+L++  +A E   +      + +L+  +
Sbjct: 696 IWECCPLWMSIKQKVKFVVMDPFADLTITMCIVLNTLFMALEHYNMTAE--FEEMLQVGN 753

Query: 503 KMFTYVFVLEMLLKWVAYGFKKYFTNAWCWLDFLIVDVSLVSLVANTLGFAEMGPIKSLR 562
            +FT +F  EM  K +A     YF   W   D +IV +SL+      LG + MG +  LR
Sbjct: 754 LVFTGIFTAEMTFKIIALDPYYYFQQGWNIFDSIIVILSLME-----LGLSRMGNLSVLR 808

Query: 563 TLRALRPLRALSRFEGMRVVVNALVGAIPSIMNVLLVCLIFWLIFSIMGVNLFAGKF 619
           + R LR  +    +  +  ++  +  ++ ++ N+ LV  I   IF+++G+ LF   +
Sbjct: 809 SFRLLRVFKLAKSWPTLNTLIKIIGNSVGALGNLTLVLAIIVFIFAVVGMQLFGKNY 865


 Score = 81.6 bits (200), Expect = 1e-12,   Method: Compositional matrix adjust.
 Identities = 59/219 (26%), Positives = 113/219 (51%), Gaps = 34/219 (15%)

Query: 12   NLVFTGIFTAEMTFKIIALDPYYYFQQGWNIFDSIIVILSLMELGLSRM--------SNL 63
            NL+F  IFT E   K+ AL  +YYF   WNIFD ++VILS++   LS +        +  
Sbjct: 1567 NLLFVAIFTGECIVKMAALR-HYYFTNSWNIFDFVVVILSIVGTVLSDIIQKYFFSPTLF 1625

Query: 64   SVLRSFRLLRVFKLAKSWPTLNTLIKIIGNSVGALGNLTLVLAIIVFIFAVVGMQLFGKN 123
             V+R  R+ R+ +L +    + TL+  +  S+ AL N+ L+L +++FI+++ GM     N
Sbjct: 1626 RVIRLARIGRILRLIRGAKGIRTLLFALMMSLPALFNIGLLLFLVMFIYSIFGM----AN 1681

Query: 124  YSELRDSDSGLLPRWHMMDFFHAFLIIFRILCGEWIETMWDCMEVSGQSLC--------- 174
            ++ ++  ++G+   ++   F ++ L +F+I      + +   +  +G   C         
Sbjct: 1682 FAYVK-WEAGIDDMFNFQTFANSMLCLFQITTSAGWDGLLSPILNTGPPYCDPNLPNSNG 1740

Query: 175  -----------LLVFLLVMVIGNLVVLNLFLALLLSSFS 202
                       +L F   ++I  L+V+N+++A++L +FS
Sbjct: 1741 SRGNCGSPAVGILFFTTYIIISFLIVVNMYIAIILENFS 1779


 Score = 73.2 bits (178), Expect = 4e-10,   Method: Compositional matrix adjust.
 Identities = 49/181 (27%), Positives = 92/181 (50%), Gaps = 20/181 (11%)

Query: 453 LRKTCYHIVEHSWFETFIIFMILLSSGALAFEDIYLEERKTIKVLLEYADKMFTYVFVLE 512
           +R+    I+ HS F   I+  IL +   +A  D             +Y +  FT ++  E
Sbjct: 120 VRRAAVKILVHSLFSMLIMCTILTNCVFMAQHDP--------PPWTKYVEYTFTAIYTFE 171

Query: 513 MLLKWVAYGF----KKYFTNAWCWLDFLIVDVSLVSLVANTLGFAEMGPIKSLRTLRALR 568
            L+K +A GF      +  + W WLDF ++ ++ VS         ++G + +LRT R LR
Sbjct: 172 SLVKILARGFCLHAFTFLRDPWNWLDFSVIVMAYVS------ENIKLGNLSALRTFRVLR 225

Query: 569 PLRALSRFEGMRVVVNALVGAIPSIMNVLLVCLIFWLIFSIMGVNLFAGKF-GRCI-NQT 626
            L+ +S   G++ +V AL+ ++  + +V+++ +    +F+++G+ LF G    +C+ N T
Sbjct: 226 ALKTISVIPGLKTIVGALIQSVKKLADVMVLTVFCLSVFALIGLQLFMGNLRHKCVRNFT 285

Query: 627 E 627
           E
Sbjct: 286 E 286


 Score = 60.8 bits (146), Expect = 2e-06,   Method: Compositional matrix adjust.
 Identities = 46/163 (28%), Positives = 85/163 (52%), Gaps = 8/163 (4%)

Query: 458  YHIVEHSWFETFIIFMILLSSGALAFEDIYLEERKTIKV-LLEYADKMFTYVFVLEMLLK 516
            + IV    F+  I+F+I L+   +  E    +++   KV +L   + +F  +F  E ++K
Sbjct: 1525 FDIVTKQAFDVTIMFLICLNMVTMMVET---DDQSPEKVNILAKINLLFVAIFTGECIVK 1581

Query: 517  WVAYGFKKYFTNAWCWLDFLIVDVSLVSLVANTL---GFAEMGPIKSLRTLRALRPLRAL 573
              A     YFTN+W   DF++V +S+V  V + +    F      + +R  R  R LR +
Sbjct: 1582 MAALR-HYYFTNSWNIFDFVVVILSIVGTVLSDIIQKYFFSPTLFRVIRLARIGRILRLI 1640

Query: 574  SRFEGMRVVVNALVGAIPSIMNVLLVCLIFWLIFSIMGVNLFA 616
               +G+R ++ AL+ ++P++ N+ L+  +   I+SI G+  FA
Sbjct: 1641 RGAKGIRTLLFALMMSLPALFNIGLLLFLVMFIYSIFGMANFA 1683


>gi348556682
          Length = 2014

 Score = 1267 bits (3278), Expect = 0.0,   Method: Compositional matrix adjust.
 Identities = 644/702 (91%), Positives = 663/702 (94%), Gaps = 3/702 (0%)

Query: 1    TSEFEEMLQVGNLVFTGIFTAEMTFKIIALDPYYYFQQGWNIFDSIIVILSLMELGLSRM 60
            T+EFEEMLQVGNLVFTGIFTAEMTFKIIALDPYYYFQQGWNIFDSIIVILSLMELGLSRM
Sbjct: 738  TTEFEEMLQVGNLVFTGIFTAEMTFKIIALDPYYYFQQGWNIFDSIIVILSLMELGLSRM 797

Query: 61   SNLSVLRSFRLLRVFKLAKSWPTLNTLIKIIGNSVGALGNLTLVLAIIVFIFAVVGMQLF 120
             NLSVLRSFRLLRVFKLAKSWPTLNTLIKIIGNSVGALGNLTLVLAIIVFIFAVVGMQLF
Sbjct: 798  GNLSVLRSFRLLRVFKLAKSWPTLNTLIKIIGNSVGALGNLTLVLAIIVFIFAVVGMQLF 857

Query: 121  GKNYSELRD--SDSGLLPRWHMMDFFHAFLIIFRILCGEWIETMWDCMEVSGQSLCLLVF 178
            GKNYSELR   SDS LLPRWHMMDFFHAFLIIFRILCGEWIETMWDCMEVSGQSLCLLVF
Sbjct: 858  GKNYSELRHRISDSDLLPRWHMMDFFHAFLIIFRILCGEWIETMWDCMEVSGQSLCLLVF 917

Query: 179  LLVMVIGNLVVLNLFLALLLSSFSADNLTAPDEDREMNNLQLALARIQRGLRFVKRTTWD 238
            LLVMVIGNLVVLNLFLALLLSSFSADNLTAPDED EMNNLQLALARIQRGL F+KRTTWD
Sbjct: 918  LLVMVIGNLVVLNLFLALLLSSFSADNLTAPDEDGEMNNLQLALARIQRGLHFLKRTTWD 977

Query: 239  FCCGLLRQRPQKPAALAAQGQLPSCIATPYSPPPPETEKVPPTRKETRFEEGEQPGQGTP 298
            FCCGLL+QRP+KPAA  A  QLPSC+ +P SPPP E EK PP RKETRFEE + PGQGTP
Sbjct: 978  FCCGLLQQRPKKPAAPTAHSQLPSCMTSPRSPPPAEVEKAPPARKETRFEESKHPGQGTP 1037

Query: 299  GDPEPVCVPIAVAESDTDDQEEDEENSLGTEEESSKQQESQPVSGGPEAPPDSRTWSQVS 358
            G+PEPVCVPIAVAESDTDDQEE++ENSLGTEEESSKQ ESQPVS GPE P + R  SQ S
Sbjct: 1038 GEPEPVCVPIAVAESDTDDQEEEDENSLGTEEESSKQ-ESQPVSDGPEHPQEPRARSQGS 1096

Query: 359  ATASSEAEASASQADWRQQWKAEPQAPGCGETPEDSCSEGSTADMTNTAELLEQIPDLGQ 418
             T +SEAE   SQA+WRQQ KAEPQAPG  ET EDS SEGSTADMTNTA+LLEQIPDLG+
Sbjct: 1097 ETTTSEAETGVSQANWRQQRKAEPQAPGSSETHEDSYSEGSTADMTNTADLLEQIPDLGE 1156

Query: 419  DVKDPEDCFTEGCVRRCPCCAVDTTQAPGKVWWRLRKTCYHIVEHSWFETFIIFMILLSS 478
            DVKDPEDCFTEGCV+RCPCCAVDTTQAPGKVWWRLRKTCY IVEHSWFETFIIFMILLSS
Sbjct: 1157 DVKDPEDCFTEGCVQRCPCCAVDTTQAPGKVWWRLRKTCYRIVEHSWFETFIIFMILLSS 1216

Query: 479  GALAFEDIYLEERKTIKVLLEYADKMFTYVFVLEMLLKWVAYGFKKYFTNAWCWLDFLIV 538
            GALAFEDIYLEERKTIKVLLEYADKMFTYVFVLEMLLKWVAYGFKKYFTNAWCWLDFLIV
Sbjct: 1217 GALAFEDIYLEERKTIKVLLEYADKMFTYVFVLEMLLKWVAYGFKKYFTNAWCWLDFLIV 1276

Query: 539  DVSLVSLVANTLGFAEMGPIKSLRTLRALRPLRALSRFEGMRVVVNALVGAIPSIMNVLL 598
            DVSLVSLVANTLGFAEMGPIKSLRTLRALRPLRALSRFEGMRVVVNALVGAIPSIMNVLL
Sbjct: 1277 DVSLVSLVANTLGFAEMGPIKSLRTLRALRPLRALSRFEGMRVVVNALVGAIPSIMNVLL 1336

Query: 599  VCLIFWLIFSIMGVNLFAGKFGRCINQTEGDLPLNYTIVNNKSQCESLNLTGELYWTKVK 658
            VCLIFWLIFSIMGVNLFAGKFGRCINQTEGDLPLNYTIVNNKS+C+S N+TGELYWTKVK
Sbjct: 1337 VCLIFWLIFSIMGVNLFAGKFGRCINQTEGDLPLNYTIVNNKSECKSFNMTGELYWTKVK 1396

Query: 659  VNFDNVGAGYLALLQVATFKGWMDIMYAAVDSRGYEEQPQWE 700
            VNFDNVGAGYLALLQVATFKGWMDIMYAAVDSRGYEEQPQWE
Sbjct: 1397 VNFDNVGAGYLALLQVATFKGWMDIMYAAVDSRGYEEQPQWE 1438


 Score =  105 bits (263), Expect = 5e-20,   Method: Compositional matrix adjust.
 Identities = 145/734 (19%), Positives = 284/734 (38%), Gaps = 142/734 (19%)

Query: 15  FTGIFTAEMTFKIIA----LDPYYYFQQGWNIFDSIIVILS----LMELGLSRMSNLSVL 66
           FT I+T E   KI+A    L  + + +  WN  D  ++I++     ++LG     N+S L
Sbjct: 164 FTAIYTFESLVKILARGFCLHAFTFLRDPWNWLDFSVIIMAYTTEFVDLG-----NVSAL 218

Query: 67  RSFRLLRVFKLAKSWPTLNTLIKIIGNSVGALGNLTLVLAIIVFIFAVVGMQLFG----- 121
           R+FR+LR  K       L T++  +  SV  L ++ ++    + +FA++G+QLF      
Sbjct: 219 RTFRVLRALKTISVISGLKTIVGALIQSVKKLADVMVLTVFCLSVFALIGLQLFMGNLRH 278

Query: 122 ---KNYSELRD----------------------------------------SDSGLLPRW 138
              +N++ L D                                        SD+G  P  
Sbjct: 279 KCVRNFTALNDTNGSVEAEGLVWKSLDLYLRDPVNYLLKNGTSDVLLCGNSSDAGTCPEG 338

Query: 139 HMM---------------DFFHAFLIIFRILCGEWIETMWDCMEVSGQSLCLLVFLLVMV 183
           +                  F  AFL +FR++  +  E ++     S   + ++ F+LV+ 
Sbjct: 339 YRCLKAGDNPDHGYTSFDSFAWAFLALFRLMTQDCWERLYQQTLRSAGKIYMIFFMLVIF 398

Query: 184 IGNLVVLNLFLALLLSSFSADN-LTAPDEDREMNNLQLALARIQ--------RGLRFVKR 234
           +G+  ++NL LA++  ++   N  T  + + +    Q A+  ++        RG+  V R
Sbjct: 399 LGSFYLVNLILAVVAMAYEEQNQATIAETEEKEKRFQEAMEMLKKEHEALTIRGVDTVSR 458

Query: 235 TTWDFC--CGLLRQRPQKPAALAAQGQLPSCIATPYSPPPPETEKVPPTRKETRFEEGEQ 292
           ++ +      +     +             C    +  P  ++E  P             
Sbjct: 459 SSLEMSPLAPVTNHERRSKRRKRMSSGTEECGDERF--PKSDSEDGPRAMNHRSLSRTSV 516

Query: 293 PGQGTPGDPEPVCVPIAVAESDTDDQEEDEENSLGTEEES--------------SKQQES 338
             + + G            +  ++    D+ENS   + ES              S Q + 
Sbjct: 517 KPRSSRGS----IFTFRRRDLGSETDFADDENSTAGDSESHRTSLLVPWPLHRPSAQGQP 572

Query: 339 QPVSGGPEAPPDSRTWSQVS--------ATASSEAEASASQADWRQQWKAEP------QA 384
            PV+  P    +S+  S V             +EA +  S+       +  P      + 
Sbjct: 573 SPVASAPSHVFNSKRNSTVDCNGVVSLLGAGDTEAMSPGSRLLRPMMLERPPDTTTPSEE 632

Query: 385 PGCGE--TPEDSCSEGSTADMTNTAELLEQIPDLGQDVKDPEDCFTEGCVRRCPCCAVDT 442
           PG  +  TP+  C++G   +       L  +  L   +++ E+       R+CP C +  
Sbjct: 633 PGGPQMLTPQAPCADG-FEEPGARQRALSAVSVLTSVLEELEESH-----RKCPPCWIRF 686

Query: 443 TQAP-----GKVWWRLRKTCYHIVEHSWFETFIIFMILLSSGALAFEDIYLEERKTIKVL 497
            +         +W  +++    +V   + +  I   I+L++  +A E   +      + +
Sbjct: 687 AKRYLIWECCPLWISIKQKVKFVVMDPFADLTITMCIVLNTLFMALEHYNMTTE--FEEM 744

Query: 498 LEYADKMFTYVFVLEMLLKWVAYGFKKYFTNAWCWLDFLIVDVSLVSLVANTLGFAEMGP 557
           L+  + +FT +F  EM  K +A     YF   W   D +IV +SL+      LG + MG 
Sbjct: 745 LQVGNLVFTGIFTAEMTFKIIALDPYYYFQQGWNIFDSIIVILSLME-----LGLSRMGN 799

Query: 558 IKSLRTLRALRPLRALSRFEGMRVVVNALVGAIPSIMNVLLVCLIFWLIFSIMGVNLFAG 617
           +  LR+ R LR  +    +  +  ++  +  ++ ++ N+ LV  I   IF+++G+ LF  
Sbjct: 800 LSVLRSFRLLRVFKLAKSWPTLNTLIKIIGNSVGALGNLTLVLAIIVFIFAVVGMQLFGK 859

Query: 618 KFGRCINQ-TEGDL 630
            +    ++ ++ DL
Sbjct: 860 NYSELRHRISDSDL 873


 Score = 82.0 bits (201), Expect = 1e-12,   Method: Compositional matrix adjust.
 Identities = 59/219 (26%), Positives = 113/219 (51%), Gaps = 34/219 (15%)

Query: 12   NLVFTGIFTAEMTFKIIALDPYYYFQQGWNIFDSIIVILSLMELGLSRM--------SNL 63
            NL+F  IFT E   K+ AL  +YYF   WNIFD ++VILS++   LS +        +  
Sbjct: 1561 NLLFVAIFTGECIVKMTALR-HYYFTNSWNIFDFVVVILSIVGTVLSDIIQKYFFSPTLF 1619

Query: 64   SVLRSFRLLRVFKLAKSWPTLNTLIKIIGNSVGALGNLTLVLAIIVFIFAVVGMQLFGKN 123
             V+R  R+ R+ +L +    + TL+  +  S+ AL N+ L+L +++FI+++ GM     N
Sbjct: 1620 RVIRLARIGRILRLIRGAKGIRTLLFALMMSLPALFNIGLLLFLVMFIYSIFGM----AN 1675

Query: 124  YSELRDSDSGLLPRWHMMDFFHAFLIIFRILCGEWIETMWDCMEVSGQSLC--------- 174
            ++ ++  ++G+   ++   F ++ L +F+I      + +   +  +G   C         
Sbjct: 1676 FAYVK-WEAGIDDMFNFQTFANSMLCLFQITTSAGWDGLLSPILNTGPPYCDPNLPNNNG 1734

Query: 175  -----------LLVFLLVMVIGNLVVLNLFLALLLSSFS 202
                       +L F   ++I  L+V+N+++A++L +FS
Sbjct: 1735 SRGNCGSPAVGILFFTTYIIISFLIVVNMYIAIILENFS 1773


 Score = 80.1 bits (196), Expect = 3e-12,   Method: Compositional matrix adjust.
 Identities = 55/216 (25%), Positives = 101/216 (46%), Gaps = 41/216 (18%)

Query: 453 LRKTCYHIVEHSWFETFIIFMILLSSGALAFEDIYLEERKTIKVLLEYADKMFTYVFVLE 512
           +R+    I+ HS F   I+  IL +   +A  D             +Y +  FT ++  E
Sbjct: 120 VRRAAVKILVHSLFSMLIMCTILTNCVFMAQHDP--------PPWTKYVEYTFTAIYTFE 171

Query: 513 MLLKWVAYGF----KKYFTNAWCWLDFLIVDVSLVSLVANTLGFAEMGPIKSLRTLRALR 568
            L+K +A GF      +  + W WLDF ++      ++A T  F ++G + +LRT R LR
Sbjct: 172 SLVKILARGFCLHAFTFLRDPWNWLDFSVI------IMAYTTEFVDLGNVSALRTFRVLR 225

Query: 569 PLRALSRFEGMRVVVNALVGAIPSIMNVLLVCLIFWLIFSIMGVNLFAGKF-GRCI---- 623
            L+ +S   G++ +V AL+ ++  + +V+++ +    +F+++G+ LF G    +C+    
Sbjct: 226 ALKTISVISGLKTIVGALIQSVKKLADVMVLTVFCLSVFALIGLQLFMGNLRHKCVRNFT 285

Query: 624 --NQTEGDL----------------PLNYTIVNNKS 641
             N T G +                P+NY + N  S
Sbjct: 286 ALNDTNGSVEAEGLVWKSLDLYLRDPVNYLLKNGTS 321


 Score = 61.2 bits (147), Expect = 2e-06,   Method: Compositional matrix adjust.
 Identities = 46/163 (28%), Positives = 85/163 (52%), Gaps = 8/163 (4%)

Query: 458  YHIVEHSWFETFIIFMILLSSGALAFEDIYLEERKTIKV-LLEYADKMFTYVFVLEMLLK 516
            + IV    F+  I+F+I L+   +  E    +++   KV +L   + +F  +F  E ++K
Sbjct: 1519 FDIVTKQAFDVTIMFLICLNMVTMMVET---DDQSPEKVNILAKINLLFVAIFTGECIVK 1575

Query: 517  WVAYGFKKYFTNAWCWLDFLIVDVSLVSLVANTL---GFAEMGPIKSLRTLRALRPLRAL 573
              A     YFTN+W   DF++V +S+V  V + +    F      + +R  R  R LR +
Sbjct: 1576 MTALR-HYYFTNSWNIFDFVVVILSIVGTVLSDIIQKYFFSPTLFRVIRLARIGRILRLI 1634

Query: 574  SRFEGMRVVVNALVGAIPSIMNVLLVCLIFWLIFSIMGVNLFA 616
               +G+R ++ AL+ ++P++ N+ L+  +   I+SI G+  FA
Sbjct: 1635 RGAKGIRTLLFALMMSLPALFNIGLLLFLVMFIYSIFGMANFA 1677


>gi311268687
          Length = 1988

 Score = 1267 bits (3278), Expect = 0.0,   Method: Compositional matrix adjust.
 Identities = 650/702 (92%), Positives = 665/702 (94%), Gaps = 4/702 (0%)

Query: 1    TSEFEEMLQVGNLVFTGIFTAEMTFKIIALDPYYYFQQGWNIFDSIIVILSLMELGLSRM 60
            T+EFEEMLQVGNLVFTGIFTAEMTFKIIALDPYYYFQQGWNIFDSIIVILSLMELGLSRM
Sbjct: 745  TTEFEEMLQVGNLVFTGIFTAEMTFKIIALDPYYYFQQGWNIFDSIIVILSLMELGLSRM 804

Query: 61   SNLSVLRSFRLLRVFKLAKSWPTLNTLIKIIGNSVGALGNLTLVLAIIVFIFAVVGMQLF 120
             NLSVLRSFRLLRVFKLAKSWPTLNTLIKIIGNSVGALGNLTLVLAIIVFIFAVVGMQLF
Sbjct: 805  GNLSVLRSFRLLRVFKLAKSWPTLNTLIKIIGNSVGALGNLTLVLAIIVFIFAVVGMQLF 864

Query: 121  GKNYSELRD--SDSGLLPRWHMMDFFHAFLIIFRILCGEWIETMWDCMEVSGQSLCLLVF 178
            GKNYSELR   SDSGLLPRWHMMDFFHAFLIIFRILCGEWIETMWDCMEVSGQSLCLLVF
Sbjct: 865  GKNYSELRHRISDSGLLPRWHMMDFFHAFLIIFRILCGEWIETMWDCMEVSGQSLCLLVF 924

Query: 179  LLVMVIGNLVVLNLFLALLLSSFSADNLTAPDEDREMNNLQLALARIQRGLRFVKRTTWD 238
            LLVMVIGNLVVLNLFLALLLSSFSADNLTAPDED EMNNLQLALARIQRGLRF+KRTTWD
Sbjct: 925  LLVMVIGNLVVLNLFLALLLSSFSADNLTAPDEDGEMNNLQLALARIQRGLRFIKRTTWD 984

Query: 239  FCCGLLRQRPQKPAALAAQGQLPSCIATPYSPPPPETEKVPPTRKETRFEEGEQPGQGTP 298
            FCCGLL++RPQKPAALA QGQLPSCIAT   PPPPE EK PP RKETRFEEG++PGQGTP
Sbjct: 985  FCCGLLQRRPQKPAALATQGQLPSCIATSSPPPPPEAEKAPPARKETRFEEGQRPGQGTP 1044

Query: 299  GDPEPVCVPIAVAESDTDDQEEDEENSLGTEEESSKQQESQPVSGGPEAPPDSRTWSQVS 358
            GDPEPVCVPIAVAESDTDD EEDE NSL TEEESSKQ ESQPVSGGPEA  + R WSQVS
Sbjct: 1045 GDPEPVCVPIAVAESDTDDPEEDE-NSLSTEEESSKQ-ESQPVSGGPEALAEPRAWSQVS 1102

Query: 359  ATASSEAEASASQADWRQQWKAEPQAPGCGETPEDSCSEGSTADMTNTAELLEQIPDLGQ 418
             T SS AEASA++AD RQQ +AE  APG  ET EDS SEGSTADMTNTA+LLEQIPDLG+
Sbjct: 1103 ETTSSGAEASATRADLRQQRRAEASAPGFSETHEDSYSEGSTADMTNTADLLEQIPDLGE 1162

Query: 419  DVKDPEDCFTEGCVRRCPCCAVDTTQAPGKVWWRLRKTCYHIVEHSWFETFIIFMILLSS 478
            DVKDPEDCFTEGCVRRCPCC VDTTQAPGKVWWRLRKTCY IVEHSWFETFIIFMILLSS
Sbjct: 1163 DVKDPEDCFTEGCVRRCPCCTVDTTQAPGKVWWRLRKTCYRIVEHSWFETFIIFMILLSS 1222

Query: 479  GALAFEDIYLEERKTIKVLLEYADKMFTYVFVLEMLLKWVAYGFKKYFTNAWCWLDFLIV 538
            GALAFEDIYLEER+TIKVLLEYADKMFTYVFVLEMLLKWVAYGFKKYFTNAWCWLDFLIV
Sbjct: 1223 GALAFEDIYLEERRTIKVLLEYADKMFTYVFVLEMLLKWVAYGFKKYFTNAWCWLDFLIV 1282

Query: 539  DVSLVSLVANTLGFAEMGPIKSLRTLRALRPLRALSRFEGMRVVVNALVGAIPSIMNVLL 598
            DVSL+SLVAN LGFAEMGPIKSLRTLRALRPLRALSRFEGMRVVVNALVGAIPSIMNVLL
Sbjct: 1283 DVSLISLVANALGFAEMGPIKSLRTLRALRPLRALSRFEGMRVVVNALVGAIPSIMNVLL 1342

Query: 599  VCLIFWLIFSIMGVNLFAGKFGRCINQTEGDLPLNYTIVNNKSQCESLNLTGELYWTKVK 658
            VCLIFWLIFSIMGVNLFAGKFGRCINQTEGDLPLNYTIVNNKS CES N+TGELYWTKVK
Sbjct: 1343 VCLIFWLIFSIMGVNLFAGKFGRCINQTEGDLPLNYTIVNNKSDCESFNVTGELYWTKVK 1402

Query: 659  VNFDNVGAGYLALLQVATFKGWMDIMYAAVDSRGYEEQPQWE 700
            VNFDNVGAGYLALLQVATFKGWMDIMYAAVDSRG EEQPQWE
Sbjct: 1403 VNFDNVGAGYLALLQVATFKGWMDIMYAAVDSRGLEEQPQWE 1444


 Score = 76.3 bits (186), Expect = 5e-11,   Method: Compositional matrix adjust.
 Identities = 51/210 (24%), Positives = 100/210 (47%), Gaps = 27/210 (12%)

Query: 453 LRKTCYHIVEHSWFETFIIFMILLSSGALAFEDIYLEERKTIKVLLEYADKMFTYVFVLE 512
           +R+    I+ HS F   I+  IL +   +A  D             +Y +  FT ++  E
Sbjct: 120 IRRAAVKILVHSLFSMLIMCTILTNCVFMAQHDP--------PPWTKYVEYTFTAIYTFE 171

Query: 513 MLLKWVAYGF----KKYFTNAWCWLDFLIVDVSLVSLVANTLGFAEMGPIKSLRTLRALR 568
            L+K +A GF      +  + W WLDF ++ ++ VS         ++G + +LRT R LR
Sbjct: 172 SLVKILARGFCLHAFTFLRDPWNWLDFSVIIMAYVS------ENIKLGNLSALRTFRVLR 225

Query: 569 PLRALSRFEGMRVVVNALVGAIPSIMNVLLVCLIFWLIFSIMGVNLFAGKF-GRCINQTE 627
            L+ +S   G++ +V AL+ ++  + +V+++ +    +F+++G+ LF G    +C+    
Sbjct: 226 ALKTISVIPGLKTIVGALIQSVKKLADVMVLTVFCLSVFALIGLQLFMGNLRHKCVR--- 282

Query: 628 GDLPLNYTIVNNKSQCESLNLTGELYWTKV 657
                N+T++N  +  +       L W  +
Sbjct: 283 -----NFTVLNGTNGTDGTVEADGLLWKSL 307


 Score = 65.1 bits (157), Expect = 1e-07,   Method: Compositional matrix adjust.
 Identities = 36/114 (31%), Positives = 63/114 (55%), Gaps = 5/114 (4%)

Query: 14  VFTGIFTAEMTFKIIA----LDPYYYFQQGWNIFDSIIVILSLMELGLSRMSNLSVLRSF 69
            FT I+T E   KI+A    L  + + +  WN  D  ++I++ +   + ++ NLS LR+F
Sbjct: 163 TFTAIYTFESLVKILARGFCLHAFTFLRDPWNWLDFSVIIMAYVSENI-KLGNLSALRTF 221

Query: 70  RLLRVFKLAKSWPTLNTLIKIIGNSVGALGNLTLVLAIIVFIFAVVGMQLFGKN 123
           R+LR  K     P L T++  +  SV  L ++ ++    + +FA++G+QLF  N
Sbjct: 222 RVLRALKTISVIPGLKTIVGALIQSVKKLADVMVLTVFCLSVFALIGLQLFMGN 275


>gi348556690
          Length = 1982

 Score = 1266 bits (3277), Expect = 0.0,   Method: Compositional matrix adjust.
 Identities = 644/702 (91%), Positives = 663/702 (94%), Gaps = 3/702 (0%)

Query: 1    TSEFEEMLQVGNLVFTGIFTAEMTFKIIALDPYYYFQQGWNIFDSIIVILSLMELGLSRM 60
            T+EFEEMLQVGNLVFTGIFTAEMTFKIIALDPYYYFQQGWNIFDSIIVILSLMELGLSRM
Sbjct: 738  TTEFEEMLQVGNLVFTGIFTAEMTFKIIALDPYYYFQQGWNIFDSIIVILSLMELGLSRM 797

Query: 61   SNLSVLRSFRLLRVFKLAKSWPTLNTLIKIIGNSVGALGNLTLVLAIIVFIFAVVGMQLF 120
             NLSVLRSFRLLRVFKLAKSWPTLNTLIKIIGNSVGALGNLTLVLAIIVFIFAVVGMQLF
Sbjct: 798  GNLSVLRSFRLLRVFKLAKSWPTLNTLIKIIGNSVGALGNLTLVLAIIVFIFAVVGMQLF 857

Query: 121  GKNYSELRD--SDSGLLPRWHMMDFFHAFLIIFRILCGEWIETMWDCMEVSGQSLCLLVF 178
            GKNYSELR   SDS LLPRWHMMDFFHAFLIIFRILCGEWIETMWDCMEVSGQSLCLLVF
Sbjct: 858  GKNYSELRHRISDSDLLPRWHMMDFFHAFLIIFRILCGEWIETMWDCMEVSGQSLCLLVF 917

Query: 179  LLVMVIGNLVVLNLFLALLLSSFSADNLTAPDEDREMNNLQLALARIQRGLRFVKRTTWD 238
            LLVMVIGNLVVLNLFLALLLSSFSADNLTAPDED EMNNLQLALARIQRGL F+KRTTWD
Sbjct: 918  LLVMVIGNLVVLNLFLALLLSSFSADNLTAPDEDGEMNNLQLALARIQRGLHFLKRTTWD 977

Query: 239  FCCGLLRQRPQKPAALAAQGQLPSCIATPYSPPPPETEKVPPTRKETRFEEGEQPGQGTP 298
            FCCGLL+QRP+KPAA  A  QLPSC+ +P SPPP E EK PP RKETRFEE + PGQGTP
Sbjct: 978  FCCGLLQQRPKKPAAPTAHSQLPSCMTSPRSPPPAEVEKAPPARKETRFEESKHPGQGTP 1037

Query: 299  GDPEPVCVPIAVAESDTDDQEEDEENSLGTEEESSKQQESQPVSGGPEAPPDSRTWSQVS 358
            G+PEPVCVPIAVAESDTDDQEE++ENSLGTEEESSKQ ESQPVS GPE P + R  SQ S
Sbjct: 1038 GEPEPVCVPIAVAESDTDDQEEEDENSLGTEEESSKQ-ESQPVSDGPEHPQEPRARSQGS 1096

Query: 359  ATASSEAEASASQADWRQQWKAEPQAPGCGETPEDSCSEGSTADMTNTAELLEQIPDLGQ 418
             T +SEAE   SQA+WRQQ KAEPQAPG  ET EDS SEGSTADMTNTA+LLEQIPDLG+
Sbjct: 1097 ETTTSEAETGVSQANWRQQRKAEPQAPGSSETHEDSYSEGSTADMTNTADLLEQIPDLGE 1156

Query: 419  DVKDPEDCFTEGCVRRCPCCAVDTTQAPGKVWWRLRKTCYHIVEHSWFETFIIFMILLSS 478
            DVKDPEDCFTEGCV+RCPCCAVDTTQAPGKVWWRLRKTCY IVEHSWFETFIIFMILLSS
Sbjct: 1157 DVKDPEDCFTEGCVQRCPCCAVDTTQAPGKVWWRLRKTCYRIVEHSWFETFIIFMILLSS 1216

Query: 479  GALAFEDIYLEERKTIKVLLEYADKMFTYVFVLEMLLKWVAYGFKKYFTNAWCWLDFLIV 538
            GALAFEDIYLEERKTIKVLLEYADKMFTYVFVLEMLLKWVAYGFKKYFTNAWCWLDFLIV
Sbjct: 1217 GALAFEDIYLEERKTIKVLLEYADKMFTYVFVLEMLLKWVAYGFKKYFTNAWCWLDFLIV 1276

Query: 539  DVSLVSLVANTLGFAEMGPIKSLRTLRALRPLRALSRFEGMRVVVNALVGAIPSIMNVLL 598
            DVSLVSLVANTLGFAEMGPIKSLRTLRALRPLRALSRFEGMRVVVNALVGAIPSIMNVLL
Sbjct: 1277 DVSLVSLVANTLGFAEMGPIKSLRTLRALRPLRALSRFEGMRVVVNALVGAIPSIMNVLL 1336

Query: 599  VCLIFWLIFSIMGVNLFAGKFGRCINQTEGDLPLNYTIVNNKSQCESLNLTGELYWTKVK 658
            VCLIFWLIFSIMGVNLFAGKFGRCINQTEGDLPLNYTIVNNKS+C+S N+TGELYWTKVK
Sbjct: 1337 VCLIFWLIFSIMGVNLFAGKFGRCINQTEGDLPLNYTIVNNKSECKSFNMTGELYWTKVK 1396

Query: 659  VNFDNVGAGYLALLQVATFKGWMDIMYAAVDSRGYEEQPQWE 700
            VNFDNVGAGYLALLQVATFKGWMDIMYAAVDSRGYEEQPQWE
Sbjct: 1397 VNFDNVGAGYLALLQVATFKGWMDIMYAAVDSRGYEEQPQWE 1438


 Score =  113 bits (282), Expect = 4e-22,   Method: Compositional matrix adjust.
 Identities = 145/731 (19%), Positives = 285/731 (38%), Gaps = 134/731 (18%)

Query: 14  VFTGIFTAEMTFKIIA----LDPYYYFQQGWNIFDSIIVILSLMELGLSRMSNLSVLRSF 69
            FT I+T E   KI+A    L  + + +  WN  D  ++I++ +   + ++ NLS LR+F
Sbjct: 163 TFTAIYTFESLVKILARGFCLHAFTFLRDPWNWLDFSVIIMAYVSENI-KLGNLSALRTF 221

Query: 70  RLLRVFKLAKSWPTLNTLIKIIGNSVGALGNLTLVLAIIVFIFAVVGMQLFG-------- 121
           R+LR  K     P L T++  +  SV  L ++ ++    + +FA++G+QLF         
Sbjct: 222 RVLRALKTISVIPGLKTIVGALIQSVKKLADVMVLTVFCLSVFALIGLQLFMGNLRHKCV 281

Query: 122 KNYSELRD----------------------------------------SDSGLLPRWHMM 141
           +N++ L D                                        SD+G  P  +  
Sbjct: 282 RNFTALNDTNGSVEAEGLVWKSLDLYLRDPVNYLLKNGTSDVLLCGNSSDAGTCPEGYRC 341

Query: 142 ---------------DFFHAFLIIFRILCGEWIETMWDCMEVSGQSLCLLVFLLVMVIGN 186
                           F  AFL +FR++  +  E ++     S   + ++ F+LV+ +G+
Sbjct: 342 LKAGDNPDHGYTSFDSFAWAFLALFRLMTQDCWERLYQQTLRSAGKIYMIFFMLVIFLGS 401

Query: 187 LVVLNLFLALLLSSFSADN-LTAPDEDREMNNLQLALARIQ--------RGLRFVKRTTW 237
             ++NL LA++  ++   N  T  + + +    Q A+  ++        RG+  V R++ 
Sbjct: 402 FYLVNLILAVVAMAYEEQNQATIAETEEKEKRFQEAMEMLKKEHEALTIRGVDTVSRSSL 461

Query: 238 DFC--CGLLRQRPQKPAALAAQGQLPSCIATPYSPPPPETEKVPPTRKETRFEEGEQPGQ 295
           +      +     +             C    +  P  ++E  P               +
Sbjct: 462 EMSPLAPVTNHERRSKRRKRMSSGTEECGDERF--PKSDSEDGPRAMNHRSLSRTSVKPR 519

Query: 296 GTPGDPEPVCVPIAVAESDTDDQEEDEENSLGTEEES--------------SKQQESQPV 341
            + G            +  ++    D+ENS   + ES              S Q +  PV
Sbjct: 520 SSRGS----IFTFRRRDLGSETDFADDENSTAGDSESHRTSLLVPWPLHRPSAQGQPSPV 575

Query: 342 SGGPEAPPDSRTWSQVS--------ATASSEAEASASQADWRQQWKAEP------QAPGC 387
           +  P    +S+  S V             +EA +  S+       +  P      + PG 
Sbjct: 576 ASAPSHVFNSKRNSTVDCNGVVSLLGAGDTEAMSPGSRLLRPMMLERPPDTTTPSEEPGG 635

Query: 388 GE--TPEDSCSEGSTADMTNTAELLEQIPDLGQDVKDPEDCFTEGCVRRCPCCAVDTTQA 445
            +  TP+  C++G   +       L  +  L   +++ E+       R+CP C +   + 
Sbjct: 636 PQMLTPQAPCADG-FEEPGARQRALSAVSVLTSVLEELEESH-----RKCPPCWIRFAKR 689

Query: 446 P-----GKVWWRLRKTCYHIVEHSWFETFIIFMILLSSGALAFEDIYLEERKTIKVLLEY 500
                   +W  +++    +V   + +  I   I+L++  +A E   +      + +L+ 
Sbjct: 690 YLIWECCPLWISIKQKVKFVVMDPFADLTITMCIVLNTLFMALEHYNMTTE--FEEMLQV 747

Query: 501 ADKMFTYVFVLEMLLKWVAYGFKKYFTNAWCWLDFLIVDVSLVSLVANTLGFAEMGPIKS 560
            + +FT +F  EM  K +A     YF   W   D +IV +SL+      LG + MG +  
Sbjct: 748 GNLVFTGIFTAEMTFKIIALDPYYYFQQGWNIFDSIIVILSLME-----LGLSRMGNLSV 802

Query: 561 LRTLRALRPLRALSRFEGMRVVVNALVGAIPSIMNVLLVCLIFWLIFSIMGVNLFAGKFG 620
           LR+ R LR  +    +  +  ++  +  ++ ++ N+ LV  I   IF+++G+ LF   + 
Sbjct: 803 LRSFRLLRVFKLAKSWPTLNTLIKIIGNSVGALGNLTLVLAIIVFIFAVVGMQLFGKNYS 862

Query: 621 RCINQ-TEGDL 630
              ++ ++ DL
Sbjct: 863 ELRHRISDSDL 873


 Score = 74.3 bits (181), Expect = 2e-10,   Method: Compositional matrix adjust.
 Identities = 54/216 (25%), Positives = 100/216 (46%), Gaps = 41/216 (18%)

Query: 453 LRKTCYHIVEHSWFETFIIFMILLSSGALAFEDIYLEERKTIKVLLEYADKMFTYVFVLE 512
           +R+    I+ HS F   I+  IL +   +A  D             +Y +  FT ++  E
Sbjct: 120 VRRAAVKILVHSLFSMLIMCTILTNCVFMAQHDP--------PPWTKYVEYTFTAIYTFE 171

Query: 513 MLLKWVAYGF----KKYFTNAWCWLDFLIVDVSLVSLVANTLGFAEMGPIKSLRTLRALR 568
            L+K +A GF      +  + W WLDF ++ ++ VS         ++G + +LRT R LR
Sbjct: 172 SLVKILARGFCLHAFTFLRDPWNWLDFSVIIMAYVS------ENIKLGNLSALRTFRVLR 225

Query: 569 PLRALSRFEGMRVVVNALVGAIPSIMNVLLVCLIFWLIFSIMGVNLFAGKF-GRCI---- 623
            L+ +S   G++ +V AL+ ++  + +V+++ +    +F+++G+ LF G    +C+    
Sbjct: 226 ALKTISVIPGLKTIVGALIQSVKKLADVMVLTVFCLSVFALIGLQLFMGNLRHKCVRNFT 285

Query: 624 --NQTEGDL----------------PLNYTIVNNKS 641
             N T G +                P+NY + N  S
Sbjct: 286 ALNDTNGSVEAEGLVWKSLDLYLRDPVNYLLKNGTS 321


>gi148833296
          Length = 2016

 Score = 1266 bits (3275), Expect = 0.0,   Method: Compositional matrix adjust.
 Identities = 657/700 (93%), Positives = 671/700 (95%), Gaps = 1/700 (0%)

Query: 1    TSEFEEMLQVGNLVFTGIFTAEMTFKIIALDPYYYFQQGWNIFDSIIVILSLMELGLSRM 60
            TSEFEEMLQVGNLVFTGIFTAEMTFKIIALDPYYYFQQGWNIFDSIIVILSLMELGLSRM
Sbjct: 742  TSEFEEMLQVGNLVFTGIFTAEMTFKIIALDPYYYFQQGWNIFDSIIVILSLMELGLSRM 801

Query: 61   SNLSVLRSFRLLRVFKLAKSWPTLNTLIKIIGNSVGALGNLTLVLAIIVFIFAVVGMQLF 120
            SNLSVLRSFRLLRVFKLAKSWPTLNTLIKIIGNSVGALGNLTLVLAIIVFIFAVVGMQLF
Sbjct: 802  SNLSVLRSFRLLRVFKLAKSWPTLNTLIKIIGNSVGALGNLTLVLAIIVFIFAVVGMQLF 861

Query: 121  GKNYSELRDSDSGLLPRWHMMDFFHAFLIIFRILCGEWIETMWDCMEVSGQSLCLLVFLL 180
            GKNYSELRDSDSGLLPRWHMMDFFHAFL IFRILCGEWIETMWDCMEVSGQSLCLLVFLL
Sbjct: 862  GKNYSELRDSDSGLLPRWHMMDFFHAFLXIFRILCGEWIETMWDCMEVSGQSLCLLVFLL 921

Query: 181  VMVIGNLVVLNLFLALLLSSFSADNLTAPDEDREMNNLQLALARIQRGLRFVKRTTWDFC 240
            VMVIGNLVVLNLFLALLLSSFSADNLTAPDED EMNNLQLALARIQRGLRFVKRTTWDFC
Sbjct: 922  VMVIGNLVVLNLFLALLLSSFSADNLTAPDEDGEMNNLQLALARIQRGLRFVKRTTWDFC 981

Query: 241  CGLLRQRPQKPAALAAQGQLPSCIATPYSPPPPETEKVPPTRKETRFEEGEQPGQGTPGD 300
            CG+LR+RP+KPAALA   QLPSCI  P SPPPPE EKVPP RKETRFEE ++PGQGTPGD
Sbjct: 982  CGILRRRPKKPAALATHSQLPSCITAPRSPPPPEVEKVPPARKETRFEEDKRPGQGTPGD 1041

Query: 301  PEPVCVPIAVAESDTDDQEEDEENSLGTEEESSKQQESQPVSGGPEAPPDSRTWSQVSAT 360
             EPVCVPIAVAESDT+DQEEDEENSLGTEEESSKQ ESQ VSGG E   + R WSQVS T
Sbjct: 1042 SEPVCVPIAVAESDTEDQEEDEENSLGTEEESSKQ-ESQVVSGGHEPYQEPRAWSQVSET 1100

Query: 361  ASSEAEASASQADWRQQWKAEPQAPGCGETPEDSCSEGSTADMTNTAELLEQIPDLGQDV 420
             SSEA AS SQADW+Q+ K EPQAPGCGETPEDS SEGSTADMTNTA+LLEQIPDLG+DV
Sbjct: 1101 TSSEAGASTSQADWQQEQKTEPQAPGCGETPEDSYSEGSTADMTNTADLLEQIPDLGEDV 1160

Query: 421  KDPEDCFTEGCVRRCPCCAVDTTQAPGKVWWRLRKTCYHIVEHSWFETFIIFMILLSSGA 480
            KDPEDCFTEGCVRRCPCC VDTTQ+PGKVWWRLRKTCYHIVEHSWFETFIIFMILLSSGA
Sbjct: 1161 KDPEDCFTEGCVRRCPCCMVDTTQSPGKVWWRLRKTCYHIVEHSWFETFIIFMILLSSGA 1220

Query: 481  LAFEDIYLEERKTIKVLLEYADKMFTYVFVLEMLLKWVAYGFKKYFTNAWCWLDFLIVDV 540
            LAFEDIYLEERKTIKVLLEYADKMFTYVFVLEMLLKWVAYGFKKYFTNAWCWLDFLIVDV
Sbjct: 1221 LAFEDIYLEERKTIKVLLEYADKMFTYVFVLEMLLKWVAYGFKKYFTNAWCWLDFLIVDV 1280

Query: 541  SLVSLVANTLGFAEMGPIKSLRTLRALRPLRALSRFEGMRVVVNALVGAIPSIMNVLLVC 600
            SLVSLVANTLGFAEMGPIKSLRTLRALRPLRALSRFEGMRVVVNALVGAIPSIMNVLLVC
Sbjct: 1281 SLVSLVANTLGFAEMGPIKSLRTLRALRPLRALSRFEGMRVVVNALVGAIPSIMNVLLVC 1340

Query: 601  LIFWLIFSIMGVNLFAGKFGRCINQTEGDLPLNYTIVNNKSQCESLNLTGELYWTKVKVN 660
            LIFWLIFSIMGVNLFAGKFGRCINQTEGDLPLNYTIVNNKS+CES N+TGELYWTKVKVN
Sbjct: 1341 LIFWLIFSIMGVNLFAGKFGRCINQTEGDLPLNYTIVNNKSECESFNVTGELYWTKVKVN 1400

Query: 661  FDNVGAGYLALLQVATFKGWMDIMYAAVDSRGYEEQPQWE 700
            FDNVGAGYLALLQVATFKGWMDIMYAAVDSRGYEEQPQWE
Sbjct: 1401 FDNVGAGYLALLQVATFKGWMDIMYAAVDSRGYEEQPQWE 1440


 Score = 81.3 bits (199), Expect = 1e-12,   Method: Compositional matrix adjust.
 Identities = 59/219 (26%), Positives = 113/219 (51%), Gaps = 34/219 (15%)

Query: 12   NLVFTGIFTAEMTFKIIALDPYYYFQQGWNIFDSIIVILSLMELGLSRM--------SNL 63
            NL+F  IFT E   K+ AL  +YYF   WNIFD ++VILS++   LS +        +  
Sbjct: 1563 NLLFVAIFTGECIVKMAALR-HYYFTNSWNIFDFVVVILSIVGTVLSDIIQKYFFSPTLF 1621

Query: 64   SVLRSFRLLRVFKLAKSWPTLNTLIKIIGNSVGALGNLTLVLAIIVFIFAVVGMQLFGKN 123
             V+R  R+ R+ +L +    + TL+  +  S+ AL N+ L+L +++FI+++ GM     N
Sbjct: 1622 RVIRLARIGRILRLIRGAKGIRTLLFALMMSLPALFNIGLLLFLVMFIYSIFGM----AN 1677

Query: 124  YSELRDSDSGLLPRWHMMDFFHAFLIIFRILCGEWIETMWDCMEVSGQSLC--------- 174
            ++ ++  ++G+   ++   F ++ L +F+I      + +   +  +G   C         
Sbjct: 1678 FAYVK-WEAGIDDMFNFQTFANSMLCLFQITTSAGWDGLLSPILNTGPPYCDPNLPNSNG 1736

Query: 175  -----------LLVFLLVMVIGNLVVLNLFLALLLSSFS 202
                       +L F   ++I  L+V+N+++A++L +FS
Sbjct: 1737 SRGNCGSPAVGILFFTTYIIISFLIVVNMYIAIILENFS 1775


 Score = 71.6 bits (174), Expect = 1e-09,   Method: Compositional matrix adjust.
 Identities = 45/171 (26%), Positives = 85/171 (49%), Gaps = 18/171 (10%)

Query: 453 LRKTCYHIVEHSWFETFIIFMILLSSGALAFEDIYLEERKTIKVLLEYADKMFTYVFVLE 512
           +R+    I+ HS F T I+  IL +   +A  D             +Y +  FT ++  E
Sbjct: 120 IRRAAVKILVHSLFNTLIMCTILTNCVFMAQHDP--------PPWTKYVEHTFTAIYTFE 171

Query: 513 MLLKWVAYG----FKKYFTNAWCWLDFLIVDVSLVSLVANTLGFAEMGPIKSLRTLRALR 568
            L+K +A G       +    W WLDF ++ ++ VS         ++G + +LRT R LR
Sbjct: 172 SLVKILARGSCLHAFTFLRGPWNWLDFSVIIMAYVS------ENIKLGNLSALRTFRVLR 225

Query: 569 PLRALSRFEGMRVVVNALVGAIPSIMNVLLVCLIFWLIFSIMGVNLFAGKF 619
            L+ +S   G++ +V AL+ ++  + +V+++ +    +F+++G+ LF G  
Sbjct: 226 ALKTISVIPGLKTIVGALIQSVKKLADVMVLTVFCLSVFALIGLQLFMGNL 276


 Score = 65.5 bits (158), Expect = 9e-08,   Method: Compositional matrix adjust.
 Identities = 37/119 (31%), Positives = 64/119 (53%), Gaps = 5/119 (4%)

Query: 14  VFTGIFTAEMTFKIIA----LDPYYYFQQGWNIFDSIIVILSLMELGLSRMSNLSVLRSF 69
            FT I+T E   KI+A    L  + + +  WN  D  ++I++ +   + ++ NLS LR+F
Sbjct: 163 TFTAIYTFESLVKILARGSCLHAFTFLRGPWNWLDFSVIIMAYVSENI-KLGNLSALRTF 221

Query: 70  RLLRVFKLAKSWPTLNTLIKIIGNSVGALGNLTLVLAIIVFIFAVVGMQLFGKNYSELR 128
           R+LR  K     P L T++  +  SV  L ++ ++    + +FA++G+QLF  N    R
Sbjct: 222 RVLRALKTISVIPGLKTIVGALIQSVKKLADVMVLTVFCLSVFALIGLQLFMGNLRHKR 280


 Score = 60.8 bits (146), Expect = 2e-06,   Method: Compositional matrix adjust.
 Identities = 46/163 (28%), Positives = 85/163 (52%), Gaps = 8/163 (4%)

Query: 458  YHIVEHSWFETFIIFMILLSSGALAFEDIYLEERKTIKV-LLEYADKMFTYVFVLEMLLK 516
            + IV    F+  I+F+I L+   +  E    +++   KV +L   + +F  +F  E ++K
Sbjct: 1521 FDIVTKQAFDVTIMFLICLNMVTMMVET---DDQSPEKVNILAKINLLFVAIFTGECIVK 1577

Query: 517  WVAYGFKKYFTNAWCWLDFLIVDVSLVSLVANTL---GFAEMGPIKSLRTLRALRPLRAL 573
              A     YFTN+W   DF++V +S+V  V + +    F      + +R  R  R LR +
Sbjct: 1578 MAALR-HYYFTNSWNIFDFVVVILSIVGTVLSDIIQKYFFSPTLFRVIRLARIGRILRLI 1636

Query: 574  SRFEGMRVVVNALVGAIPSIMNVLLVCLIFWLIFSIMGVNLFA 616
               +G+R ++ AL+ ++P++ N+ L+  +   I+SI G+  FA
Sbjct: 1637 RGAKGIRTLLFALMMSLPALFNIGLLLFLVMFIYSIFGMANFA 1679


>gi351713933
          Length = 2017

 Score = 1264 bits (3272), Expect = 0.0,   Method: Compositional matrix adjust.
 Identities = 652/702 (92%), Positives = 671/702 (95%), Gaps = 3/702 (0%)

Query: 1    TSEFEEMLQVGNLVFTGIFTAEMTFKIIALDPYYYFQQGWNIFDSIIVILSLMELGLSRM 60
            T+EFEEMLQVGNLVFTGIFTAEMTFKIIALDPYYYFQQGWNIFDSIIVILSLMELGLSRM
Sbjct: 739  TTEFEEMLQVGNLVFTGIFTAEMTFKIIALDPYYYFQQGWNIFDSIIVILSLMELGLSRM 798

Query: 61   SNLSVLRSFRLLRVFKLAKSWPTLNTLIKIIGNSVGALGNLTLVLAIIVFIFAVVGMQLF 120
             NLSVLRSFRLLRVFKLAKSWPTLNTLIKIIGNSVGALGNLTLVLAIIVFIFAVVGMQLF
Sbjct: 799  GNLSVLRSFRLLRVFKLAKSWPTLNTLIKIIGNSVGALGNLTLVLAIIVFIFAVVGMQLF 858

Query: 121  GKNYSELRD--SDSGLLPRWHMMDFFHAFLIIFRILCGEWIETMWDCMEVSGQSLCLLVF 178
            GKNYSELR   SDSGLLPRWHMMDFFHAFLIIFRILCGEWIETMWDCMEVSGQSLCLLVF
Sbjct: 859  GKNYSELRHRISDSGLLPRWHMMDFFHAFLIIFRILCGEWIETMWDCMEVSGQSLCLLVF 918

Query: 179  LLVMVIGNLVVLNLFLALLLSSFSADNLTAPDEDREMNNLQLALARIQRGLRFVKRTTWD 238
            LLVMVIGNLVVLNLFLALLLSSFSADNLTAPDED EMNNLQLALARIQRGLRF+KRTTWD
Sbjct: 919  LLVMVIGNLVVLNLFLALLLSSFSADNLTAPDEDGEMNNLQLALARIQRGLRFIKRTTWD 978

Query: 239  FCCGLLRQRPQKPAALAAQGQLPSCIATPYSPPPPETEKVPPTRKETRFEEGEQPGQGTP 298
            FCCGLLR+RP+KPAALA + QLP+C+A+P SPPPPE EK PP RKETRFEEG+ PGQG P
Sbjct: 979  FCCGLLRRRPKKPAALAPRSQLPNCMASPSSPPPPEVEKAPPARKETRFEEGKCPGQGAP 1038

Query: 299  GDPEPVCVPIAVAESDTDDQEEDEENSLGTEEESSKQQESQPVSGGPEAPPDSRTWSQVS 358
            G+PEPVCVPIAVAESDTDDQEED+ENSL TEEESSKQ ESQPVS GPE P + R WSQ S
Sbjct: 1039 GEPEPVCVPIAVAESDTDDQEEDDENSLATEEESSKQ-ESQPVSDGPEPPQEPRAWSQGS 1097

Query: 359  ATASSEAEASASQADWRQQWKAEPQAPGCGETPEDSCSEGSTADMTNTAELLEQIPDLGQ 418
             T S EAEA ASQADWRQQ KAEPQAPGC ET EDS SEGSTADMTNTA+LLEQIPDLG+
Sbjct: 1098 ETTSWEAEARASQADWRQQRKAEPQAPGCSETHEDSYSEGSTADMTNTADLLEQIPDLGE 1157

Query: 419  DVKDPEDCFTEGCVRRCPCCAVDTTQAPGKVWWRLRKTCYHIVEHSWFETFIIFMILLSS 478
            DVKDPEDCFTEGC+RRCPCCAVDTTQ+PGKVWWRLRKTCY IVEHSWFETFIIFMILLSS
Sbjct: 1158 DVKDPEDCFTEGCIRRCPCCAVDTTQSPGKVWWRLRKTCYRIVEHSWFETFIIFMILLSS 1217

Query: 479  GALAFEDIYLEERKTIKVLLEYADKMFTYVFVLEMLLKWVAYGFKKYFTNAWCWLDFLIV 538
            GALAFEDIYLEERKTIKVLLEYADKMFTYVFVLEMLLKWVAYGFKKYFTNAWCWLDFLIV
Sbjct: 1218 GALAFEDIYLEERKTIKVLLEYADKMFTYVFVLEMLLKWVAYGFKKYFTNAWCWLDFLIV 1277

Query: 539  DVSLVSLVANTLGFAEMGPIKSLRTLRALRPLRALSRFEGMRVVVNALVGAIPSIMNVLL 598
            DVSLVSLVANTLGF+EMGPIKSLRTLRALRPLRALSRFEGMRVVVNALVGAIPSIMNVLL
Sbjct: 1278 DVSLVSLVANTLGFSEMGPIKSLRTLRALRPLRALSRFEGMRVVVNALVGAIPSIMNVLL 1337

Query: 599  VCLIFWLIFSIMGVNLFAGKFGRCINQTEGDLPLNYTIVNNKSQCESLNLTGELYWTKVK 658
            VCLIFWLIFSIMGVNLFAGKFGRCINQTEGDLPLNYTIVNNKS+CES N+TGELYWTKVK
Sbjct: 1338 VCLIFWLIFSIMGVNLFAGKFGRCINQTEGDLPLNYTIVNNKSECESFNMTGELYWTKVK 1397

Query: 659  VNFDNVGAGYLALLQVATFKGWMDIMYAAVDSRGYEEQPQWE 700
            VNFDNVGAGYLALLQVATFKGWMDIMYAAVDSRGYEEQPQWE
Sbjct: 1398 VNFDNVGAGYLALLQVATFKGWMDIMYAAVDSRGYEEQPQWE 1439


 Score =  107 bits (266), Expect = 2e-20,   Method: Compositional matrix adjust.
 Identities = 138/722 (19%), Positives = 272/722 (37%), Gaps = 139/722 (19%)

Query: 15  FTGIFTAEMTFKIIA----LDPYYYFQQGWNIFDSIIVILSLMELGLSRMSNLSVLRSFR 70
           FT I+T E   KI+A    L  + + +  WN  D  +++++ +   + ++ NLS LR+FR
Sbjct: 165 FTAIYTFESLVKILARGFCLHAFTFLRDPWNWLDFSVIVMAYVSENI-KLGNLSALRTFR 223

Query: 71  LLRVFKLAKSWPTLNTLIKIIGNSVGALGNLTLVLAIIVFIFAVVGMQLFG--------K 122
           +LR  K     P L T++  +  SV  L ++ ++    + +FA++G+QLF         +
Sbjct: 224 VLRALKTISVIPGLKTIVGALIQSVKKLADVMVLTVFCLSVFALIGLQLFMGNLRHKCVR 283

Query: 123 NYSELRD----------------------------------------SDSGLLPRWHMM- 141
           N++ L D                                        SD+G  P  +   
Sbjct: 284 NFTALNDTNGSVEAEGLVWESLDLYLNDPVNYLLKNGTSDVLLCGNSSDAGTCPEGYRCL 343

Query: 142 --------------DFFHAFLIIFRILCGEWIETMWDCMEVSGQSLCLLVFLLVMVIGNL 187
                          F  AFL +FR++  +  E ++     S   + ++ F+LV+ +G+ 
Sbjct: 344 KAGENPDHGYTSFDSFAWAFLALFRLMTQDCWERLYQQTLRSAGKIYMIFFMLVIFLGSF 403

Query: 188 VVLNLFLALLLSSFSADN-LTAPDEDREMNNLQLALARIQ--------RGLRFVKRTTWD 238
            ++NL LA++  ++   N  T  + + +    Q A+  ++        RG+  V R++ +
Sbjct: 404 YLVNLILAVVAMAYEEQNQATIAETEEKEKRFQEAMEMLKKEHEALTIRGVDTVSRSSLE 463

Query: 239 FC--CGLLRQRPQKPAALAAQGQLPSCIATPYSPPPPETEKVPPTRKETRFEEGEQPGQG 296
                 +     +             C    +  P  ++E  P               + 
Sbjct: 464 MSPLAPVTNHERRSKRRKRMSSGTEECGDERF--PKSDSEDGPRAMNHLSLSRTSVKPRS 521

Query: 297 TPGDPEPVCVPIAVAESDTDDQEEDEENSLGTEEES--------------SKQQESQPVS 342
           + G            +  ++    D+ENS   + ES              S Q +  P +
Sbjct: 522 SRGS----IFTFRRRDLGSETDFADDENSTAGDSESHRTSLLVPWPLRRPSAQGQPSPGA 577

Query: 343 GGPEAPPDSRTWSQVS--------ATASSEAEASASQADWRQQWKAEPQAPGCGE----- 389
             P    + +  S V             +EA +  S+       +  P      E     
Sbjct: 578 SAPSHVLNGKRNSTVDCNGVVSLLGAGDTEAMSPGSRLLRPMMLERPPDTTTPSEELGGA 637

Query: 390 ---TPEDSCSEG------STADMTNTAELLEQIPDLGQDVKDPEDCFTEGCVRRC--PCC 438
              TP+  C++G          ++  + L   + +L +  +    C+     R     CC
Sbjct: 638 QMLTPQAPCADGFEEPGARQRALSAVSVLTSALEELEESHRKCPPCWNRFAERYLIWECC 697

Query: 439 AVDTTQAPGKVWWRLRKTCYHIVEHSWFETFIIFMILLSSGALAFEDIYLEERKTIKVLL 498
            +         W  +++    +V   + +  I   I+L++  +A E   +      + +L
Sbjct: 698 PL---------WMSIKQKVKFVVMDPFADLTITMCIVLNTLFMALEHYNMTTE--FEEML 746

Query: 499 EYADKMFTYVFVLEMLLKWVAYGFKKYFTNAWCWLDFLIVDVSLVSLVANTLGFAEMGPI 558
           +  + +FT +F  EM  K +A     YF   W   D +IV +SL+      LG + MG +
Sbjct: 747 QVGNLVFTGIFTAEMTFKIIALDPYYYFQQGWNIFDSIIVILSLME-----LGLSRMGNL 801

Query: 559 KSLRTLRALRPLRALSRFEGMRVVVNALVGAIPSIMNVLLVCLIFWLIFSIMGVNLFAGK 618
             LR+ R LR  +    +  +  ++  +  ++ ++ N+ LV  I   IF+++G+ LF   
Sbjct: 802 SVLRSFRLLRVFKLAKSWPTLNTLIKIIGNSVGALGNLTLVLAIIVFIFAVVGMQLFGKN 861

Query: 619 FG 620
           + 
Sbjct: 862 YS 863


 Score = 77.0 bits (188), Expect = 3e-11,   Method: Compositional matrix adjust.
 Identities = 61/223 (27%), Positives = 114/223 (51%), Gaps = 40/223 (17%)

Query: 12   NLVFTGIFTAEMTFKIIALDPYYYFQQGWNIFDSIIVILSLMELGLSRMSN--------- 62
            NL+F  IFT E   K+ AL  +YYF   WNIFD ++VILS+  +G +  SN         
Sbjct: 1562 NLLFVAIFTGECIVKMTALR-HYYFTNSWNIFDFVVVILSI--VGGNLCSNPLLHFKNWV 1618

Query: 63   LSVLRSFRLL---RVFKLAKSWPTLNTLIKIIGNSVGALGNLTLVLAIIVFIFAVVGMQL 119
            + +L  FRL    R+ +L +    + TL+  +  S+ AL N+ L+L +++FI+++ GM  
Sbjct: 1619 IFLLLRFRLARIGRILRLIRGAKGIRTLLFALMMSLPALFNIGLLLFLVMFIYSIFGM-- 1676

Query: 120  FGKNYSELRDSDSGLLPRWHMMDFFHAFLIIFRILCGEWIETMWDCMEVSGQSLC----- 174
               N++ ++  ++G+   ++   F ++ L +F+I      + +   +  +G   C     
Sbjct: 1677 --ANFAYVK-WEAGIDDMFNFQTFANSMLCLFQITTSAGWDGLLSPILNTGPPYCDPNLP 1733

Query: 175  ---------------LLVFLLVMVIGNLVVLNLFLALLLSSFS 202
                           +L F   ++I  L+V+N+++A++L +FS
Sbjct: 1734 NSNGSRGNCGSPAVGILFFTTYIIISFLIVVNMYIAIILENFS 1776


 Score = 70.1 bits (170), Expect = 3e-09,   Method: Compositional matrix adjust.
 Identities = 44/170 (25%), Positives = 84/170 (49%), Gaps = 33/170 (19%)

Query: 499 EYADKMFTYVFVLEMLLKWVAYGF----KKYFTNAWCWLDFLIVDVSLVSLVANTLGFAE 554
           +Y +  FT ++  E L+K +A GF      +  + W WLDF ++ ++ VS         +
Sbjct: 159 KYVEYTFTAIYTFESLVKILARGFCLHAFTFLRDPWNWLDFSVIVMAYVS------ENIK 212

Query: 555 MGPIKSLRTLRALRPLRALSRFEGMRVVVNALVGAIPSIMNVLLVCLIFWLIFSIMGVNL 614
           +G + +LRT R LR L+ +S   G++ +V AL+ ++  + +V+++ +    +F+++G+ L
Sbjct: 213 LGNLSALRTFRVLRALKTISVIPGLKTIVGALIQSVKKLADVMVLTVFCLSVFALIGLQL 272

Query: 615 FAGKF-GRCI------NQTEGDL----------------PLNYTIVNNKS 641
           F G    +C+      N T G +                P+NY + N  S
Sbjct: 273 FMGNLRHKCVRNFTALNDTNGSVEAEGLVWESLDLYLNDPVNYLLKNGTS 322


 Score = 57.8 bits (138), Expect = 2e-05,   Method: Compositional matrix adjust.
 Identities = 49/165 (29%), Positives = 87/165 (52%), Gaps = 10/165 (6%)

Query: 458  YHIVEHSWFETFIIFMILLSSGALAFEDIYLEERKTIKV-LLEYADKMFTYVFVLEMLLK 516
            + IV    F+  I+F+I L+   +  E    +++   KV +L   + +F  +F  E ++K
Sbjct: 1520 FDIVTKQAFDVTIMFLICLNMVTMMVET---DDQSPEKVNILSKINLLFVAIFTGECIVK 1576

Query: 517  WVAYGFKKYFTNAWCWLDFLIVDVSLV--SLVANTLGFAEMGPIKSL---RTLRALRPLR 571
              A     YFTN+W   DF++V +S+V  +L +N L   +   I  L   R  R  R LR
Sbjct: 1577 MTALR-HYYFTNSWNIFDFVVVILSIVGGNLCSNPLLHFKNWVIFLLLRFRLARIGRILR 1635

Query: 572  ALSRFEGMRVVVNALVGAIPSIMNVLLVCLIFWLIFSIMGVNLFA 616
             +   +G+R ++ AL+ ++P++ N+ L+  +   I+SI G+  FA
Sbjct: 1636 LIRGAKGIRTLLFALMMSLPALFNIGLLLFLVMFIYSIFGMANFA 1680


>gi50950233
          Length = 2013

 Score = 1257 bits (3253), Expect = 0.0,   Method: Compositional matrix adjust.
 Identities = 650/702 (92%), Positives = 668/702 (95%), Gaps = 5/702 (0%)

Query: 1    TSEFEEMLQVGNLVFTGIFTAEMTFKIIALDPYYYFQQGWNIFDSIIVILSLMELGLSRM 60
            T+EFEEMLQVGNLVFTGIFTAEMTFKIIALDPYYYFQQGWNIFDSIIVILSLMELGLSRM
Sbjct: 740  TAEFEEMLQVGNLVFTGIFTAEMTFKIIALDPYYYFQQGWNIFDSIIVILSLMELGLSRM 799

Query: 61   SNLSVLRSFRLLRVFKLAKSWPTLNTLIKIIGNSVGALGNLTLVLAIIVFIFAVVGMQLF 120
             NLSVLRSFRLLRVFKLAKSWPTLNTLIKIIGNSVGALGNLTLVLAIIVFIFAVVGMQLF
Sbjct: 800  GNLSVLRSFRLLRVFKLAKSWPTLNTLIKIIGNSVGALGNLTLVLAIIVFIFAVVGMQLF 859

Query: 121  GKNYSELRD--SDSGLLPRWHMMDFFHAFLIIFRILCGEWIETMWDCMEVSGQSLCLLVF 178
            GKNYSE R   SDSGLLPRWHMMDFFHAFLIIFRILCGEWIETMWDCMEVSGQSLCLLVF
Sbjct: 860  GKNYSEQRHRISDSGLLPRWHMMDFFHAFLIIFRILCGEWIETMWDCMEVSGQSLCLLVF 919

Query: 179  LLVMVIGNLVVLNLFLALLLSSFSADNLTAPDEDREMNNLQLALARIQRGLRFVKRTTWD 238
            LLVMVIGNLVVLNLFLALLLSSFSADNLTAPD+D EMNNLQLALARIQRGLRF+KRTTWD
Sbjct: 920  LLVMVIGNLVVLNLFLALLLSSFSADNLTAPDDDGEMNNLQLALARIQRGLRFLKRTTWD 979

Query: 239  FCCGLLRQRPQKPAALAAQGQLPSCIATPYSPPPPETEKVPPTRKETRFEEGEQPGQGTP 298
            FCCGLL QRP KP ALAA GQLP C+AT  SPPPPE++KVPP RKETRFEE +QPGQGTP
Sbjct: 980  FCCGLL-QRPPKPTALAAHGQLPGCMATSSSPPPPESQKVPPARKETRFEEDKQPGQGTP 1038

Query: 299  GDPEPVCVPIAVAESDTDDQEEDEENSLGTEEESSKQQESQPVSGGPEAPPDSRTWSQVS 358
            GD EPVCVPIA+AESDTDDQEEDEENSLGTEEESSKQQESQPVSG PEA P+   WSQVS
Sbjct: 1039 GDTEPVCVPIAMAESDTDDQEEDEENSLGTEEESSKQQESQPVSGSPEAVPERGAWSQVS 1098

Query: 359  ATASSEAEASASQADWRQQWKAEPQAPGCGETPEDSCSEGSTADMTNTAELLEQIPDLGQ 418
             TASSEA  S +QADWRQQ K EP APGC E PEDS SEGSTADMTNTA+LLEQIPDLG+
Sbjct: 1099 ETASSEA--SVAQADWRQQRKVEPPAPGCSEAPEDSYSEGSTADMTNTADLLEQIPDLGE 1156

Query: 419  DVKDPEDCFTEGCVRRCPCCAVDTTQAPGKVWWRLRKTCYHIVEHSWFETFIIFMILLSS 478
            DVKDPEDCFTEGCVRRCPCCAVDTTQAPGKVWWRLRKTCY IVEHSWFETFIIFMILLSS
Sbjct: 1157 DVKDPEDCFTEGCVRRCPCCAVDTTQAPGKVWWRLRKTCYRIVEHSWFETFIIFMILLSS 1216

Query: 479  GALAFEDIYLEERKTIKVLLEYADKMFTYVFVLEMLLKWVAYGFKKYFTNAWCWLDFLIV 538
            GALAFEDIYLEERKTIKVLLEYADKMFTY+FVLEMLLKWVAYGFKKYFTNAWCWLDFLIV
Sbjct: 1217 GALAFEDIYLEERKTIKVLLEYADKMFTYIFVLEMLLKWVAYGFKKYFTNAWCWLDFLIV 1276

Query: 539  DVSLVSLVANTLGFAEMGPIKSLRTLRALRPLRALSRFEGMRVVVNALVGAIPSIMNVLL 598
            DVSL+SLVANTLGFAEMGPIKSLRTLRALRPLRALSRFEGMRVVVNALVGAIPSIMNVLL
Sbjct: 1277 DVSLISLVANTLGFAEMGPIKSLRTLRALRPLRALSRFEGMRVVVNALVGAIPSIMNVLL 1336

Query: 599  VCLIFWLIFSIMGVNLFAGKFGRCINQTEGDLPLNYTIVNNKSQCESLNLTGELYWTKVK 658
            VCLIFWLIFSIMGVN+FAGKFGRCINQTEGDLPLNYT+VNNKS CES N+TGELYWTKVK
Sbjct: 1337 VCLIFWLIFSIMGVNMFAGKFGRCINQTEGDLPLNYTVVNNKSDCESFNVTGELYWTKVK 1396

Query: 659  VNFDNVGAGYLALLQVATFKGWMDIMYAAVDSRGYEEQPQWE 700
            VNFDNVGAGYLALLQVATFKGWMDIMYAAVDSRG+EEQPQWE
Sbjct: 1397 VNFDNVGAGYLALLQVATFKGWMDIMYAAVDSRGFEEQPQWE 1438


 Score =  101 bits (252), Expect = 1e-18,   Method: Compositional matrix adjust.
 Identities = 146/722 (20%), Positives = 272/722 (37%), Gaps = 139/722 (19%)

Query: 15  FTGIFTAEMTFKIIA----LDPYYYFQQGWNIFD-SIIVILSLMELGLSRMSNLSVLRSF 69
           FT I+T E   KI+A    L  + + +  WN  D S+IV+    E     + N+S LR+F
Sbjct: 164 FTAIYTFESLVKILARGFCLHAFTFLRDPWNWLDFSVIVMAYTTEF--VDLGNVSALRTF 221

Query: 70  RLLRVFKLAKSWPTLNTLIKIIGNSVGALGNLTLVLAIIVFIFAVVGMQLFG-------- 121
           R+LR  K       L T++  +  SV  L ++ ++    + +FA++G+QLF         
Sbjct: 222 RVLRALKTISVISGLKTIVGALIQSVKKLADVMVLTVFCLSVFALIGLQLFMGNLRHKCV 281

Query: 122 KNYSELRD----------------------------------------SDSGLLPRWHMM 141
           +N++ L D                                        SD+G  P  +  
Sbjct: 282 RNFTALNDTNGSVEADGLVWESLDHYLSDSGNYLLKNGTSDVLLCGNSSDAGTCPEGYRC 341

Query: 142 ---------------DFFHAFLIIFRILCGEWIETMWDCMEVSGQSLCLLVFLLVMVIGN 186
                           F  AFL +FR++  +  E ++     S   + ++ F+LV+ +G+
Sbjct: 342 LKAGENPDHGYTSFDSFAWAFLALFRLMTQDCWERLYQQTLRSAGKIYMIFFMLVIFLGS 401

Query: 187 LVVLNLFLALLLSSFSADN-LTAPDEDREMNNLQLALARIQ--------RGLRFVKRTTW 237
             ++NL LA++  ++   N  T  + + +    Q A+  ++        RG+  V R++ 
Sbjct: 402 FYLVNLILAVVAMAYEEQNQATIAETEEKEKRFQEAMEMLKKEHEALTIRGVDTVSRSS- 460

Query: 238 DFCCGLLRQRPQKPAALAAQGQLPSCIATPYSP-------PPPETEKVPPTRKETRFEEG 290
                 L   P  P     +        +  +        P  ++E  P          G
Sbjct: 461 ------LEMSPLAPVTTHERRSKRRKRMSSGTEECGDDRFPKSDSEDGPRAMNRLSSTHG 514

Query: 291 EQPGQGTPGDPEPVCVPIAVAESDTDDQEEDEENSLGTEEESSKQQ------ESQPVSGG 344
                  P             +  ++    D+ENS   + ES +          QP + G
Sbjct: 515 LSRTSVKPRSSRGSIFTFRRRDLGSETDFADDENSTAGDSESHRTSLLVPWPLRQPSAQG 574

Query: 345 PEAPPDSRTW------------SQVSATASSEAEASASQA--------DWRQQWKAEPQA 384
             +P  S                 VS   + + EA++  +        D         + 
Sbjct: 575 QLSPGTSAPALNGKRNSTVDCNGVVSLLGAGDLEATSPGSHLLRPVILDRPPDTTTPSEE 634

Query: 385 PGCGE--TPEDSCSEGSTADMTNTAELLEQIPDLGQDVKDPEDCFTEGCVRRCPCCAVDT 442
           PG  +  TP+  C +G   +       L  +  L   +++ E+       R+CP C    
Sbjct: 635 PGRPQMLTPQAPCVDG-FEEPGERQRALSAVSVLTSALEELEESH-----RKCPPCWNRF 688

Query: 443 TQAP-----GKVWWRLRKTCYHIVEHSWFETFIIFMILLSSGALAFEDIYLEERKTIKVL 497
            Q         +W  +++    +V   + +  I   I+L++  +A E   +      + +
Sbjct: 689 AQRYLIWECCPLWMSIKQRVKFMVMDPFADLTITMCIVLNTLFMALEHYNMTAE--FEEM 746

Query: 498 LEYADKMFTYVFVLEMLLKWVAYGFKKYFTNAWCWLDFLIVDVSLVSLVANTLGFAEMGP 557
           L+  + +FT +F  EM  K +A     YF   W   D +IV +SL+      LG + MG 
Sbjct: 747 LQVGNLVFTGIFTAEMTFKIIALDPYYYFQQGWNIFDSIIVILSLME-----LGLSRMGN 801

Query: 558 IKSLRTLRALRPLRALSRFEGMRVVVNALVGAIPSIMNVLLVCLIFWLIFSIMGVNLFAG 617
           +  LR+ R LR  +    +  +  ++  +  ++ ++ N+ LV  I   IF+++G+ LF  
Sbjct: 802 LSVLRSFRLLRVFKLAKSWPTLNTLIKIIGNSVGALGNLTLVLAIIVFIFAVVGMQLFGK 861

Query: 618 KF 619
            +
Sbjct: 862 NY 863


 Score = 82.0 bits (201), Expect = 1e-12,   Method: Compositional matrix adjust.
 Identities = 59/219 (26%), Positives = 113/219 (51%), Gaps = 34/219 (15%)

Query: 12   NLVFTGIFTAEMTFKIIALDPYYYFQQGWNIFDSIIVILSLMELGLSRM--------SNL 63
            NL+F  IFT E   K+ AL  +YYF   WNIFD ++VILS++   LS +        +  
Sbjct: 1561 NLLFVAIFTGECIIKMAALR-HYYFTNSWNIFDFVVVILSIVGTVLSDIIQKYFFSPTLF 1619

Query: 64   SVLRSFRLLRVFKLAKSWPTLNTLIKIIGNSVGALGNLTLVLAIIVFIFAVVGMQLFGKN 123
             V+R  R+ R+ +L +    + TL+  +  S+ AL N+ L+L +++FI+++ GM     N
Sbjct: 1620 RVIRLARIGRILRLIRGAKGIRTLLFALMMSLPALFNIGLLLFLVMFIYSIFGM----AN 1675

Query: 124  YSELRDSDSGLLPRWHMMDFFHAFLIIFRILCGEWIETMWDCMEVSGQSLC--------- 174
            ++ ++  ++G+   ++   F ++ L +F+I      + +   +  +G   C         
Sbjct: 1676 FAYVK-WEAGIDDMFNFQTFANSMLCLFQITTSAGWDGLLSPILNTGPPYCDPNLPNSNG 1734

Query: 175  -----------LLVFLLVMVIGNLVVLNLFLALLLSSFS 202
                       +L F   ++I  L+V+N+++A++L +FS
Sbjct: 1735 SRGNCGSPAVGILFFTTYIIISFLIVVNMYIAIILENFS 1773


 Score = 79.7 bits (195), Expect = 5e-12,   Method: Compositional matrix adjust.
 Identities = 50/194 (25%), Positives = 97/194 (50%), Gaps = 27/194 (13%)

Query: 453 LRKTCYHIVEHSWFETFIIFMILLSSGALAFEDIYLEERKTIKVLLEYADKMFTYVFVLE 512
           +R+    I+ HS F   I+  IL +   +A  D             +Y +  FT ++  E
Sbjct: 120 VRRAAVKILVHSLFSMLIMCTILTNCVFMAQHDP--------PPWTKYVEYTFTAIYTFE 171

Query: 513 MLLKWVAYGF----KKYFTNAWCWLDFLIVDVSLVSLVANTLGFAEMGPIKSLRTLRALR 568
            L+K +A GF      +  + W WLDF ++      ++A T  F ++G + +LRT R LR
Sbjct: 172 SLVKILARGFCLHAFTFLRDPWNWLDFSVI------VMAYTTEFVDLGNVSALRTFRVLR 225

Query: 569 PLRALSRFEGMRVVVNALVGAIPSIMNVLLVCLIFWLIFSIMGVNLFAGKF-GRCINQTE 627
            L+ +S   G++ +V AL+ ++  + +V+++ +    +F+++G+ LF G    +C+    
Sbjct: 226 ALKTISVISGLKTIVGALIQSVKKLADVMVLTVFCLSVFALIGLQLFMGNLRHKCVR--- 282

Query: 628 GDLPLNYTIVNNKS 641
                N+T +N+ +
Sbjct: 283 -----NFTALNDTN 291


 Score = 61.6 bits (148), Expect = 1e-06,   Method: Compositional matrix adjust.
 Identities = 46/163 (28%), Positives = 85/163 (52%), Gaps = 8/163 (4%)

Query: 458  YHIVEHSWFETFIIFMILLSSGALAFEDIYLEERKTIKV-LLEYADKMFTYVFVLEMLLK 516
            + IV    F+  I+F+I L+   +  E    +++   KV +L   + +F  +F  E ++K
Sbjct: 1519 FDIVTKQAFDVTIMFLICLNMVTMMVET---DDQSPEKVNILAKINLLFVAIFTGECIIK 1575

Query: 517  WVAYGFKKYFTNAWCWLDFLIVDVSLVSLVANTL---GFAEMGPIKSLRTLRALRPLRAL 573
              A     YFTN+W   DF++V +S+V  V + +    F      + +R  R  R LR +
Sbjct: 1576 MAALR-HYYFTNSWNIFDFVVVILSIVGTVLSDIIQKYFFSPTLFRVIRLARIGRILRLI 1634

Query: 574  SRFEGMRVVVNALVGAIPSIMNVLLVCLIFWLIFSIMGVNLFA 616
               +G+R ++ AL+ ++P++ N+ L+  +   I+SI G+  FA
Sbjct: 1635 RGAKGIRTLLFALMMSLPALFNIGLLLFLVMFIYSIFGMANFA 1677


>gi27806135
          Length = 2022

 Score = 1256 bits (3250), Expect = 0.0,   Method: Compositional matrix adjust.
 Identities = 643/702 (91%), Positives = 657/702 (93%), Gaps = 2/702 (0%)

Query: 1    TSEFEEMLQVGNLVFTGIFTAEMTFKIIALDPYYYFQQGWNIFDSIIVILSLMELGLSRM 60
            T+EFEEMLQVGNLVFTGIFTAEMTFKIIALDPYYYFQQGWNIFDSIIVILSLMELGLSRM
Sbjct: 745  TTEFEEMLQVGNLVFTGIFTAEMTFKIIALDPYYYFQQGWNIFDSIIVILSLMELGLSRM 804

Query: 61   SNLSVLRSFRLLRVFKLAKSWPTLNTLIKIIGNSVGALGNLTLVLAIIVFIFAVVGMQLF 120
             NLSVLRSF LLRVFKLAKSWPTLNTLIKIIGNSVGALGNLTLVLAIIVFIFAVVGMQLF
Sbjct: 805  GNLSVLRSFCLLRVFKLAKSWPTLNTLIKIIGNSVGALGNLTLVLAIIVFIFAVVGMQLF 864

Query: 121  GKNYSELRD--SDSGLLPRWHMMDFFHAFLIIFRILCGEWIETMWDCMEVSGQSLCLLVF 178
            GKNYSE R   SDSGLLPRWHMMDFFHAFLIIFRILCGEWIETMWDCMEVSGQSLCLLVF
Sbjct: 865  GKNYSEQRHRISDSGLLPRWHMMDFFHAFLIIFRILCGEWIETMWDCMEVSGQSLCLLVF 924

Query: 179  LLVMVIGNLVVLNLFLALLLSSFSADNLTAPDEDREMNNLQLALARIQRGLRFVKRTTWD 238
            LLVMVIGNLVVLNLFLALLLSSFSADNLTAPDED EMNNLQLALARIQRGLRF+KRTTWD
Sbjct: 925  LLVMVIGNLVVLNLFLALLLSSFSADNLTAPDEDGEMNNLQLALARIQRGLRFIKRTTWD 984

Query: 239  FCCGLLRQRPQKPAALAAQGQLPSCIATPYSPPPPETEKVPPTRKETRFEEGEQPGQGTP 298
            FCC LL++ PQKPAALA+QGQLP CIAT   PP PE+EK PP RKETRFEEG++PGQG P
Sbjct: 985  FCCVLLQRPPQKPAALASQGQLPGCIATSSPPPQPESEKAPPARKETRFEEGQRPGQGAP 1044

Query: 299  GDPEPVCVPIAVAESDTDDQEEDEENSLGTEEESSKQQESQPVSGGPEAPPDSRTWSQVS 358
            GD EPVCVPIAVAESDTDD EEDEENSL TEEESSKQQESQ  SG PEA P+ R WSQVS
Sbjct: 1045 GDAEPVCVPIAVAESDTDDPEEDEENSLSTEEESSKQQESQLASGSPEALPEPRVWSQVS 1104

Query: 359  ATASSEAEASASQADWRQQWKAEPQAPGCGETPEDSCSEGSTADMTNTAELLEQIPDLGQ 418
             T SS AEAS  QAD RQQ +AE  APGC E PEDS SEGSTADMTNTA+LLEQIPDLG+
Sbjct: 1105 ETTSSGAEASEVQADLRQQRRAEAPAPGCSELPEDSYSEGSTADMTNTADLLEQIPDLGE 1164

Query: 419  DVKDPEDCFTEGCVRRCPCCAVDTTQAPGKVWWRLRKTCYHIVEHSWFETFIIFMILLSS 478
            DVKDPEDCFTEGCVRRCPCC VDTTQA GKVWWRLRKTCY IVEHSWFETFIIFMILLSS
Sbjct: 1165 DVKDPEDCFTEGCVRRCPCCTVDTTQAHGKVWWRLRKTCYRIVEHSWFETFIIFMILLSS 1224

Query: 479  GALAFEDIYLEERKTIKVLLEYADKMFTYVFVLEMLLKWVAYGFKKYFTNAWCWLDFLIV 538
            GALAFEDIYLEERKTIKVLLEYADKMFTYVFVLEMLLKWVAYGFKKYFTNAWCWLDFLIV
Sbjct: 1225 GALAFEDIYLEERKTIKVLLEYADKMFTYVFVLEMLLKWVAYGFKKYFTNAWCWLDFLIV 1284

Query: 539  DVSLVSLVANTLGFAEMGPIKSLRTLRALRPLRALSRFEGMRVVVNALVGAIPSIMNVLL 598
            DV L+SLVAN LGFAEMGPIKSLRTLRALRPLRALSRFEGMRVVVNALVGAIPSIMNVLL
Sbjct: 1285 DVLLISLVANALGFAEMGPIKSLRTLRALRPLRALSRFEGMRVVVNALVGAIPSIMNVLL 1344

Query: 599  VCLIFWLIFSIMGVNLFAGKFGRCINQTEGDLPLNYTIVNNKSQCESLNLTGELYWTKVK 658
            VCLIFWLIFSIMGVNLFAGKFGRCINQTEGDLPLNYTIVNNKS CES N+TGELYWTKVK
Sbjct: 1345 VCLIFWLIFSIMGVNLFAGKFGRCINQTEGDLPLNYTIVNNKSDCESFNVTGELYWTKVK 1404

Query: 659  VNFDNVGAGYLALLQVATFKGWMDIMYAAVDSRGYEEQPQWE 700
            VNFDNVGAGYLALLQVATFKGWMDIMYAAVDSRGYEEQPQWE
Sbjct: 1405 VNFDNVGAGYLALLQVATFKGWMDIMYAAVDSRGYEEQPQWE 1446


 Score = 90.1 bits (222), Expect = 3e-15,   Method: Compositional matrix adjust.
 Identities = 62/219 (28%), Positives = 117/219 (53%), Gaps = 34/219 (15%)

Query: 12   NLVFTGIFTAEMTFKIIALDPYYYFQQGWNIFDSIIVILSLMELGLSRM--------SNL 63
            NL+F GIFTAE  FK++AL  +YYF   WNIFD ++VILS++   LS +        +  
Sbjct: 1569 NLLFVGIFTAECIFKMVALR-HYYFTNSWNIFDFVVVILSIVGTVLSDIIQKYFFSPTLF 1627

Query: 64   SVLRSFRLLRVFKLAKSWPTLNTLIKIIGNSVGALGNLTLVLAIIVFIFAVVGMQLFGKN 123
             V+R  R+ R+ +L +    + TL+  +  S+ AL N+ L+L +++FI+++ GM     N
Sbjct: 1628 RVIRLARISRILRLIRGAKGIRTLLFALMMSLPALFNIGLLLFLVMFIYSIFGM----AN 1683

Query: 124  YSELRDSDSGLLPRWHMMDFFHAFLIIFRILCGEWIETMWDCMEVSGQSLC--------- 174
            ++ ++  ++G+   ++   F ++ L +F+I      + +   +  +G   C         
Sbjct: 1684 FAYVK-WEAGIDDMFNFQTFANSMLCLFQITTSAGWDGLLSPILNTGPPYCDPNLPNSNG 1742

Query: 175  -----------LLVFLLVMVIGNLVVLNLFLALLLSSFS 202
                       +L F   ++I  L+V+N+++A++L +FS
Sbjct: 1743 SRGNCGSPAVGILFFTTYIIISFLIVVNMYIAIILENFS 1781


 Score = 82.8 bits (203), Expect = 5e-13,   Method: Compositional matrix adjust.
 Identities = 52/210 (24%), Positives = 102/210 (48%), Gaps = 27/210 (12%)

Query: 453 LRKTCYHIVEHSWFETFIIFMILLSSGALAFEDIYLEERKTIKVLLEYADKMFTYVFVLE 512
           +R+    I+ HS F   I+  IL +   +A  D             +Y + +FT ++  E
Sbjct: 120 IRRVAVKILVHSLFSMLIMCTILTNCVFMAQHDP--------PPWTKYVEYIFTAIYTFE 171

Query: 513 MLLKWVAYGF----KKYFTNAWCWLDFLIVDVSLVSLVANTLGFAEMGPIKSLRTLRALR 568
            L+K +A GF      +  + W WLDF ++      ++A T  F ++G + +LRT R LR
Sbjct: 172 SLVKILARGFCLHAFTFLRDPWNWLDFSVI------IMAYTTEFVDLGNVSALRTFRVLR 225

Query: 569 PLRALSRFEGMRVVVNALVGAIPSIMNVLLVCLIFWLIFSIMGVNLFAGKF-GRCINQTE 627
            L+ +S   G++ +V AL+ ++  + +V+++ +    +F+++G+ LF G    +C+    
Sbjct: 226 ALKTISVISGLKTIVGALIQSVKKLADVMVLTVFCLSVFALIGLQLFMGNLRHKCVR--- 282

Query: 628 GDLPLNYTIVNNKSQCESLNLTGELYWTKV 657
                N+T++N  +   +      L W  +
Sbjct: 283 -----NFTVLNGTNSTNASVEADGLIWASL 307


 Score = 63.5 bits (153), Expect = 3e-07,   Method: Compositional matrix adjust.
 Identities = 47/163 (28%), Positives = 85/163 (52%), Gaps = 8/163 (4%)

Query: 458  YHIVEHSWFETFIIFMILLSSGALAFEDIYLEERKTIKV-LLEYADKMFTYVFVLEMLLK 516
            + IV    F+  I+F+I L+   +  E    +++   KV +L   + +F  +F  E + K
Sbjct: 1527 FDIVTKQAFDVTIMFLICLNMVTMMVET---DDQSPEKVNILAKINLLFVGIFTAECIFK 1583

Query: 517  WVAYGFKKYFTNAWCWLDFLIVDVSLVSLVANTL---GFAEMGPIKSLRTLRALRPLRAL 573
             VA     YFTN+W   DF++V +S+V  V + +    F      + +R  R  R LR +
Sbjct: 1584 MVALR-HYYFTNSWNIFDFVVVILSIVGTVLSDIIQKYFFSPTLFRVIRLARISRILRLI 1642

Query: 574  SRFEGMRVVVNALVGAIPSIMNVLLVCLIFWLIFSIMGVNLFA 616
               +G+R ++ AL+ ++P++ N+ L+  +   I+SI G+  FA
Sbjct: 1643 RGAKGIRTLLFALMMSLPALFNIGLLLFLVMFIYSIFGMANFA 1685


 Score = 58.5 bits (140), Expect = 1e-05,   Method: Compositional matrix adjust.
 Identities = 34/114 (29%), Positives = 60/114 (52%), Gaps = 5/114 (4%)

Query: 14  VFTGIFTAEMTFKIIA----LDPYYYFQQGWNIFDSIIVILSLMELGLSRMSNLSVLRSF 69
           +FT I+T E   KI+A    L  + + +  WN  D  ++I++        + N+S LR+F
Sbjct: 163 IFTAIYTFESLVKILARGFCLHAFTFLRDPWNWLDFSVIIMAYTT-EFVDLGNVSALRTF 221

Query: 70  RLLRVFKLAKSWPTLNTLIKIIGNSVGALGNLTLVLAIIVFIFAVVGMQLFGKN 123
           R+LR  K       L T++  +  SV  L ++ ++    + +FA++G+QLF  N
Sbjct: 222 RVLRALKTISVISGLKTIVGALIQSVKKLADVMVLTVFCLSVFALIGLQLFMGN 275


>gi6981514
          Length = 2019

 Score = 1256 bits (3249), Expect = 0.0,   Method: Compositional matrix adjust.
 Identities = 654/702 (93%), Positives = 669/702 (95%), Gaps = 3/702 (0%)

Query: 1    TSEFEEMLQVGNLVFTGIFTAEMTFKIIALDPYYYFQQGWNIFDSIIVILSLMELGLSRM 60
            T+EFEEMLQVGNLVFTGIFTAEMTFKIIALDPYYYFQQGWNIFDSIIVILSLMELGLSRM
Sbjct: 743  TAEFEEMLQVGNLVFTGIFTAEMTFKIIALDPYYYFQQGWNIFDSIIVILSLMELGLSRM 802

Query: 61   SNLSVLRSFRLLRVFKLAKSWPTLNTLIKIIGNSVGALGNLTLVLAIIVFIFAVVGMQLF 120
             NLSVLRSFRLLRVFKLAKSWPTLNTLIKIIGNSVGALGNLTLVLAIIVFIFAVVGMQLF
Sbjct: 803  GNLSVLRSFRLLRVFKLAKSWPTLNTLIKIIGNSVGALGNLTLVLAIIVFIFAVVGMQLF 862

Query: 121  GKNYSELRD--SDSGLLPRWHMMDFFHAFLIIFRILCGEWIETMWDCMEVSGQSLCLLVF 178
            GKNYSELR   SDSGLLPRWHMMDFFHAFLIIFRILCGEWIETMWDCMEVSGQSLCLLVF
Sbjct: 863  GKNYSELRHRISDSGLLPRWHMMDFFHAFLIIFRILCGEWIETMWDCMEVSGQSLCLLVF 922

Query: 179  LLVMVIGNLVVLNLFLALLLSSFSADNLTAPDEDREMNNLQLALARIQRGLRFVKRTTWD 238
            LLVMVIGNLVVLNLFLALLLSSFSADNLTAPDED EMNNLQLALARIQRGLRFVKRTTWD
Sbjct: 923  LLVMVIGNLVVLNLFLALLLSSFSADNLTAPDEDGEMNNLQLALARIQRGLRFVKRTTWD 982

Query: 239  FCCGLLRQRPQKPAALAAQGQLPSCIATPYSPPPPETEKVPPTRKETRFEEGEQPGQGTP 298
            FCCG+LR+RP+KPAALA   QLPSCI  P SPPPPE EKVPP RKETRFEE ++PGQGTP
Sbjct: 983  FCCGILRRRPKKPAALATHSQLPSCITAPRSPPPPEVEKVPPARKETRFEEDKRPGQGTP 1042

Query: 299  GDPEPVCVPIAVAESDTDDQEEDEENSLGTEEESSKQQESQPVSGGPEAPPDSRTWSQVS 358
            GD EPVCVPIAVAESDT+DQEEDEENSLGTEEESSKQ ESQ VSGG E   + R WSQVS
Sbjct: 1043 GDSEPVCVPIAVAESDTEDQEEDEENSLGTEEESSKQ-ESQVVSGGHEPYQEPRAWSQVS 1101

Query: 359  ATASSEAEASASQADWRQQWKAEPQAPGCGETPEDSCSEGSTADMTNTAELLEQIPDLGQ 418
             T SSEA AS SQADW+Q+ K EPQAPGCGETPEDS SEGSTADMTNTA+LLEQIPDLG+
Sbjct: 1102 ETTSSEAGASTSQADWQQEQKTEPQAPGCGETPEDSYSEGSTADMTNTADLLEQIPDLGE 1161

Query: 419  DVKDPEDCFTEGCVRRCPCCAVDTTQAPGKVWWRLRKTCYHIVEHSWFETFIIFMILLSS 478
            DVKDPEDCFTEGCVRRCPCC VDTTQ+PGKVWWRLRKTCY IVEHSWFETFIIFMILLSS
Sbjct: 1162 DVKDPEDCFTEGCVRRCPCCMVDTTQSPGKVWWRLRKTCYRIVEHSWFETFIIFMILLSS 1221

Query: 479  GALAFEDIYLEERKTIKVLLEYADKMFTYVFVLEMLLKWVAYGFKKYFTNAWCWLDFLIV 538
            GALAFEDIYLEERKTIKVLLEYADKMFTYVFVLEMLLKWVAYGFKKYFTNAWCWLDFLIV
Sbjct: 1222 GALAFEDIYLEERKTIKVLLEYADKMFTYVFVLEMLLKWVAYGFKKYFTNAWCWLDFLIV 1281

Query: 539  DVSLVSLVANTLGFAEMGPIKSLRTLRALRPLRALSRFEGMRVVVNALVGAIPSIMNVLL 598
            DVSLVSLVANTLGFAEMGPIKSLRTLRALRPLRALSRFEGMRVVVNALVGAIPSIMNVLL
Sbjct: 1282 DVSLVSLVANTLGFAEMGPIKSLRTLRALRPLRALSRFEGMRVVVNALVGAIPSIMNVLL 1341

Query: 599  VCLIFWLIFSIMGVNLFAGKFGRCINQTEGDLPLNYTIVNNKSQCESLNLTGELYWTKVK 658
            VCLIFWLIFSIMGVNLFAGKFGRCINQTEGDLPLNYTIVNNKS+CES N+TGELYWTKVK
Sbjct: 1342 VCLIFWLIFSIMGVNLFAGKFGRCINQTEGDLPLNYTIVNNKSECESFNVTGELYWTKVK 1401

Query: 659  VNFDNVGAGYLALLQVATFKGWMDIMYAAVDSRGYEEQPQWE 700
            VNFDNVGAGYLALLQVATFKGWMDIMYAAVDSRGYEEQPQWE
Sbjct: 1402 VNFDNVGAGYLALLQVATFKGWMDIMYAAVDSRGYEEQPQWE 1443


 Score =  110 bits (274), Expect = 3e-21,   Method: Compositional matrix adjust.
 Identities = 145/717 (20%), Positives = 276/717 (38%), Gaps = 127/717 (17%)

Query: 15  FTGIFTAEMTFKIIA----LDPYYYFQQGWNIFD-SIIVILSLMELGLSRMSNLSVLRSF 69
           FT I+T E   KI+A    L  + + +  WN  D S+IV+    E     + N+S LR+F
Sbjct: 165 FTAIYTFESLVKILARGFCLHAFTFLRDPWNWLDFSVIVMAYTTEF--VDLGNVSALRTF 222

Query: 70  RLLRVFKLAKSWPTLNTLIKIIGNSVGALGNLTLVLAIIVFIFAVVGMQLFG-------- 121
           R+LR  K       L T++  +  SV  L ++ ++    + +FA++G+QLF         
Sbjct: 223 RVLRALKTISVISGLKTIVGALIQSVKKLADVMVLTVFCLSVFALIGLQLFMGNLRHKCV 282

Query: 122 KNYSEL----------------------------------------RDSDSGLLPRWHMM 141
           +N++EL                                          SD+G  P  +  
Sbjct: 283 RNFTELNGTNGSVEADGLVWNSLDVYLNDPANYLLKNGTTDVLLCGNSSDAGTCPEGYRC 342

Query: 142 ---------------DFFHAFLIIFRILCGEWIETMWDCMEVSGQSLCLLVFLLVMVIGN 186
                           F  AFL +FR++  +  E ++     S   + ++ F+LV+ +G+
Sbjct: 343 LKAGENPDHGYTSFDSFAWAFLALFRLMTQDCWERLYQQTLRSAGKIYMIFFMLVIFLGS 402

Query: 187 LVVLNLFLALLLSSFSADN-LTAPDEDREMNNLQLALARIQ--------RGLRFVKRTTW 237
             ++NL LA++  ++   N  T  + + +    Q A+  ++        RG+  V R++ 
Sbjct: 403 FYLVNLILAVVAMAYEEQNQATIAETEEKEKRFQEAMEMLKKEHEALTIRGVDTVSRSSL 462

Query: 238 DFCCGLLRQRPQKPAALAAQGQLPSCIATPYSPPPPETEKVPPTRKETRFEEGEQPGQGT 297
           +          ++ +    +    +        P  ++E  P    +     G       
Sbjct: 463 EMSPLAPVTNHERKSKRRKRLSSGTEDGGDDRLPKSDSEDGPRALNQLSLTHGLSRTSMR 522

Query: 298 PGDPEPVCVPIAVAESDTDDQEEDEENSLGTEEES--------------SKQQESQPVSG 343
           P             +  ++    D+ENS   E ES              S Q +  P + 
Sbjct: 523 PRSSRGSIFTFRRRDQGSEADFADDENSTAGESESHRTSLLVPWPLRHPSAQGQPGPGAS 582

Query: 344 GPEAPPDSRTWSQ------VSATASSEAEASASQA--------DWRQQWKAEPQAPGCGE 389
            P    + +  S       VS   + +AEA++  +        D         + PG  +
Sbjct: 583 APGYVLNGKRNSTVDCNGVVSLLGAGDAEATSPGSYLLRPMVLDRPPDTTTPSEEPGGPQ 642

Query: 390 --TPEDSCSEGSTADMTNTAELLEQIPDLGQDVKDPEDCFTEGCVRRCPCCAVDTTQAP- 446
             TP+  C++G   +       L  +  L   +++ E+       R+CP C     Q   
Sbjct: 643 MLTPQAPCADG-FEEPGARQRALSAVSVLTSALEELEESH-----RKCPPCWNRFAQHYL 696

Query: 447 ----GKVWWRLRKTCYHIVEHSWFETFIIFMILLSSGALAFEDIYLEERKTIKVLLEYAD 502
                 +W  +++    +V   + +  I   I+L++  +A E   +      + +L+  +
Sbjct: 697 IWECCPLWMSIKQKVKFVVMDPFADLTITMCIVLNTLFMALEHYNMTAE--FEEMLQVGN 754

Query: 503 KMFTYVFVLEMLLKWVAYGFKKYFTNAWCWLDFLIVDVSLVSLVANTLGFAEMGPIKSLR 562
            +FT +F  EM  K +A     YF   W   D +IV +SL+      LG + MG +  LR
Sbjct: 755 LVFTGIFTAEMTFKIIALDPYYYFQQGWNIFDSIIVILSLME-----LGLSRMGNLSVLR 809

Query: 563 TLRALRPLRALSRFEGMRVVVNALVGAIPSIMNVLLVCLIFWLIFSIMGVNLFAGKF 619
           + R LR  +    +  +  ++  +  ++ ++ N+ LV  I   IF+++G+ LF   +
Sbjct: 810 SFRLLRVFKLAKSWPTLNTLIKIIGNSVGALGNLTLVLAIIVFIFAVVGMQLFGKNY 866


 Score = 81.6 bits (200), Expect = 1e-12,   Method: Compositional matrix adjust.
 Identities = 59/219 (26%), Positives = 113/219 (51%), Gaps = 34/219 (15%)

Query: 12   NLVFTGIFTAEMTFKIIALDPYYYFQQGWNIFDSIIVILSLMELGLSRM--------SNL 63
            NL+F  IFT E   K+ AL  +YYF   WNIFD ++VILS++   LS +        +  
Sbjct: 1566 NLLFVAIFTGECIVKMAALR-HYYFTNSWNIFDFVVVILSIVGTVLSDIIQKYFFSPTLF 1624

Query: 64   SVLRSFRLLRVFKLAKSWPTLNTLIKIIGNSVGALGNLTLVLAIIVFIFAVVGMQLFGKN 123
             V+R  R+ R+ +L +    + TL+  +  S+ AL N+ L+L +++FI+++ GM     N
Sbjct: 1625 RVIRLARIGRILRLIRGAKGIRTLLFALMMSLPALFNIGLLLFLVMFIYSIFGM----AN 1680

Query: 124  YSELRDSDSGLLPRWHMMDFFHAFLIIFRILCGEWIETMWDCMEVSGQSLC--------- 174
            ++ ++  ++G+   ++   F ++ L +F+I      + +   +  +G   C         
Sbjct: 1681 FAYVK-WEAGIDDMFNFQTFANSMLCLFQITTSAGWDGLLSPILNTGPPYCDPNLPNSNG 1739

Query: 175  -----------LLVFLLVMVIGNLVVLNLFLALLLSSFS 202
                       +L F   ++I  L+V+N+++A++L +FS
Sbjct: 1740 SRGNCGSPAVGILFFTTYIIISFLIVVNMYIAIILENFS 1778


 Score = 79.0 bits (193), Expect = 8e-12,   Method: Compositional matrix adjust.
 Identities = 59/222 (26%), Positives = 108/222 (48%), Gaps = 31/222 (13%)

Query: 453 LRKTCYHIVEHSWFETFIIFMILLSSGALAFEDIYLEERKTIKVLLEYADKMFTYVFVLE 512
           +R+    I+ HS F   I+  IL +   +A  D             +Y +  FT ++  E
Sbjct: 121 VRRAAVKILVHSLFSMLIMCTILTNCVFMAQHDP--------PPWTKYVEYTFTAIYTFE 172

Query: 513 MLLKWVAYGF----KKYFTNAWCWLDFLIVDVSLVSLVANTLGFAEMGPIKSLRTLRALR 568
            L+K +A GF      +  + W WLDF ++      ++A T  F ++G + +LRT R LR
Sbjct: 173 SLVKILARGFCLHAFTFLRDPWNWLDFSVI------VMAYTTEFVDLGNVSALRTFRVLR 226

Query: 569 PLRALSRFEGMRVVVNALVGAIPSIMNVLLVCLIFWLIFSIMGVNLFAGKF-GRCINQTE 627
            L+ +S   G++ +V AL+ ++  + +V+++ +    +F+++G+ LF G    +C+    
Sbjct: 227 ALKTISVISGLKTIVGALIQSVKKLADVMVLTVFCLSVFALIGLQLFMGNLRHKCVR--- 283

Query: 628 GDLPLNYTIVNNKSQCESLNLTGELYWTKVKVNFDNVGAGYL 669
                N+T +N  +   S+   G L W  + V + N  A YL
Sbjct: 284 -----NFTELNGTNG--SVEADG-LVWNSLDV-YLNDPANYL 316


 Score = 61.2 bits (147), Expect = 2e-06,   Method: Compositional matrix adjust.
 Identities = 46/163 (28%), Positives = 85/163 (52%), Gaps = 8/163 (4%)

Query: 458  YHIVEHSWFETFIIFMILLSSGALAFEDIYLEERKTIKV-LLEYADKMFTYVFVLEMLLK 516
            + IV    F+  I+F+I L+   +  E    +++   KV +L   + +F  +F  E ++K
Sbjct: 1524 FDIVTKQAFDVTIMFLICLNMVTMMVET---DDQSPEKVNILAKINLLFVAIFTGECIVK 1580

Query: 517  WVAYGFKKYFTNAWCWLDFLIVDVSLVSLVANTL---GFAEMGPIKSLRTLRALRPLRAL 573
              A     YFTN+W   DF++V +S+V  V + +    F      + +R  R  R LR +
Sbjct: 1581 MAALR-HYYFTNSWNIFDFVVVILSIVGTVLSDIIQKYFFSPTLFRVIRLARIGRILRLI 1639

Query: 574  SRFEGMRVVVNALVGAIPSIMNVLLVCLIFWLIFSIMGVNLFA 616
               +G+R ++ AL+ ++P++ N+ L+  +   I+SI G+  FA
Sbjct: 1640 RGAKGIRTLLFALMMSLPALFNIGLLLFLVMFIYSIFGMANFA 1682


>gi149018261
          Length = 2019

 Score = 1256 bits (3249), Expect = 0.0,   Method: Compositional matrix adjust.
 Identities = 654/702 (93%), Positives = 669/702 (95%), Gaps = 3/702 (0%)

Query: 1    TSEFEEMLQVGNLVFTGIFTAEMTFKIIALDPYYYFQQGWNIFDSIIVILSLMELGLSRM 60
            T+EFEEMLQVGNLVFTGIFTAEMTFKIIALDPYYYFQQGWNIFDSIIVILSLMELGLSRM
Sbjct: 743  TAEFEEMLQVGNLVFTGIFTAEMTFKIIALDPYYYFQQGWNIFDSIIVILSLMELGLSRM 802

Query: 61   SNLSVLRSFRLLRVFKLAKSWPTLNTLIKIIGNSVGALGNLTLVLAIIVFIFAVVGMQLF 120
             NLSVLRSFRLLRVFKLAKSWPTLNTLIKIIGNSVGALGNLTLVLAIIVFIFAVVGMQLF
Sbjct: 803  GNLSVLRSFRLLRVFKLAKSWPTLNTLIKIIGNSVGALGNLTLVLAIIVFIFAVVGMQLF 862

Query: 121  GKNYSELRD--SDSGLLPRWHMMDFFHAFLIIFRILCGEWIETMWDCMEVSGQSLCLLVF 178
            GKNYSELR   SDSGLLPRWHMMDFFHAFLIIFRILCGEWIETMWDCMEVSGQSLCLLVF
Sbjct: 863  GKNYSELRHRISDSGLLPRWHMMDFFHAFLIIFRILCGEWIETMWDCMEVSGQSLCLLVF 922

Query: 179  LLVMVIGNLVVLNLFLALLLSSFSADNLTAPDEDREMNNLQLALARIQRGLRFVKRTTWD 238
            LLVMVIGNLVVLNLFLALLLSSFSADNLTAPDED EMNNLQLALARIQRGLRFVKRTTWD
Sbjct: 923  LLVMVIGNLVVLNLFLALLLSSFSADNLTAPDEDGEMNNLQLALARIQRGLRFVKRTTWD 982

Query: 239  FCCGLLRQRPQKPAALAAQGQLPSCIATPYSPPPPETEKVPPTRKETRFEEGEQPGQGTP 298
            FCCG+LR+RP+KPAALA   QLPSCI  P SPPPPE EKVPP RKETRFEE ++PGQGTP
Sbjct: 983  FCCGILRRRPKKPAALATHSQLPSCITAPRSPPPPEVEKVPPARKETRFEEDKRPGQGTP 1042

Query: 299  GDPEPVCVPIAVAESDTDDQEEDEENSLGTEEESSKQQESQPVSGGPEAPPDSRTWSQVS 358
            GD EPVCVPIAVAESDT+DQEEDEENSLGTEEESSKQ ESQ VSGG E   + R WSQVS
Sbjct: 1043 GDSEPVCVPIAVAESDTEDQEEDEENSLGTEEESSKQ-ESQVVSGGHEPYQEPRAWSQVS 1101

Query: 359  ATASSEAEASASQADWRQQWKAEPQAPGCGETPEDSCSEGSTADMTNTAELLEQIPDLGQ 418
             T SSEA AS SQADW+Q+ K EPQAPGCGETPEDS SEGSTADMTNTA+LLEQIPDLG+
Sbjct: 1102 ETTSSEAGASTSQADWQQEQKTEPQAPGCGETPEDSYSEGSTADMTNTADLLEQIPDLGE 1161

Query: 419  DVKDPEDCFTEGCVRRCPCCAVDTTQAPGKVWWRLRKTCYHIVEHSWFETFIIFMILLSS 478
            DVKDPEDCFTEGCVRRCPCC VDTTQ+PGKVWWRLRKTCY IVEHSWFETFIIFMILLSS
Sbjct: 1162 DVKDPEDCFTEGCVRRCPCCMVDTTQSPGKVWWRLRKTCYRIVEHSWFETFIIFMILLSS 1221

Query: 479  GALAFEDIYLEERKTIKVLLEYADKMFTYVFVLEMLLKWVAYGFKKYFTNAWCWLDFLIV 538
            GALAFEDIYLEERKTIKVLLEYADKMFTYVFVLEMLLKWVAYGFKKYFTNAWCWLDFLIV
Sbjct: 1222 GALAFEDIYLEERKTIKVLLEYADKMFTYVFVLEMLLKWVAYGFKKYFTNAWCWLDFLIV 1281

Query: 539  DVSLVSLVANTLGFAEMGPIKSLRTLRALRPLRALSRFEGMRVVVNALVGAIPSIMNVLL 598
            DVSLVSLVANTLGFAEMGPIKSLRTLRALRPLRALSRFEGMRVVVNALVGAIPSIMNVLL
Sbjct: 1282 DVSLVSLVANTLGFAEMGPIKSLRTLRALRPLRALSRFEGMRVVVNALVGAIPSIMNVLL 1341

Query: 599  VCLIFWLIFSIMGVNLFAGKFGRCINQTEGDLPLNYTIVNNKSQCESLNLTGELYWTKVK 658
            VCLIFWLIFSIMGVNLFAGKFGRCINQTEGDLPLNYTIVNNKS+CES N+TGELYWTKVK
Sbjct: 1342 VCLIFWLIFSIMGVNLFAGKFGRCINQTEGDLPLNYTIVNNKSECESFNVTGELYWTKVK 1401

Query: 659  VNFDNVGAGYLALLQVATFKGWMDIMYAAVDSRGYEEQPQWE 700
            VNFDNVGAGYLALLQVATFKGWMDIMYAAVDSRGYEEQPQWE
Sbjct: 1402 VNFDNVGAGYLALLQVATFKGWMDIMYAAVDSRGYEEQPQWE 1443


 Score =  107 bits (268), Expect = 1e-20,   Method: Compositional matrix adjust.
 Identities = 144/717 (20%), Positives = 275/717 (38%), Gaps = 127/717 (17%)

Query: 15  FTGIFTAEMTFKIIA----LDPYYYFQQGWNIFD-SIIVILSLMELGLSRMSNLSVLRSF 69
           FT I+T E   KI+A    L  + + +  WN  D S+IV+    E     + N+S LR+F
Sbjct: 165 FTAIYTFESLVKILARGFCLHAFTFLRDPWNWLDFSVIVMAYTTEF--VDLGNVSALRTF 222

Query: 70  RLLRVFKLAKSWPTLNTLIKIIGNSVGALGNLTLVLAIIVFIFAVVGMQLFG-------- 121
           R+LR  K       L T++  +  SV  L ++ ++    + +FA++G+QLF         
Sbjct: 223 RVLRALKTISVISGLKTIVGALIQSVKKLADVMVLTVFCLSVFALIGLQLFMGNLRHKCV 282

Query: 122 KNYSEL----------------------------------------RDSDSGLLPRWHMM 141
           +N++EL                                          SD+G  P  +  
Sbjct: 283 RNFTELNGTNGSVEADGLVWNSLDVYLNDPANYLLKNGTTDVLLCGNSSDAGTCPEGYRC 342

Query: 142 ---------------DFFHAFLIIFRILCGEWIETMWDCMEVSGQSLCLLVFLLVMVIGN 186
                           F  AFL +FR++  +  E ++     S   + ++ F+LV+ +G+
Sbjct: 343 LKAGENPDHGYTSFDSFAWAFLALFRLMTQDCWERLYQQTLRSAGKIYMIFFMLVIFLGS 402

Query: 187 LVVLNLFLALLLSSFSADN-LTAPDEDREMNNLQLALARIQ--------RGLRFVKRTTW 237
             ++NL LA++  ++   N  T  + + +    Q A+  ++        RG+  V  ++ 
Sbjct: 403 FYLVNLILAVVAMAYEEQNQATIAETEEKEKRFQEAMEMLKKEHEALTIRGVDTVSHSSL 462

Query: 238 DFCCGLLRQRPQKPAALAAQGQLPSCIATPYSPPPPETEKVPPTRKETRFEEGEQPGQGT 297
           +          ++ +    +    +        P  ++E  P    +     G       
Sbjct: 463 EMSPLAPVTNHERKSKRRKRLSSGTEDGGDDRLPKSDSEDGPRALNQLSLTHGLSRTSMR 522

Query: 298 PGDPEPVCVPIAVAESDTDDQEEDEENSLGTEEES--------------SKQQESQPVSG 343
           P             +  ++    D+ENS   E ES              S Q +  P + 
Sbjct: 523 PRSSRGSIFTFRRRDQGSEADFADDENSTAGESESHRTSLLVPWPLRHPSAQGQPGPGAS 582

Query: 344 GPEAPPDSRTWSQ------VSATASSEAEASASQA--------DWRQQWKAEPQAPGCGE 389
            P    + +  S       VS   + +AEA++  +        D         + PG  +
Sbjct: 583 APGYVLNGKRNSTVDCNGVVSLLGAGDAEATSPGSYLLRPMVLDRPPDTTTPSEEPGGPQ 642

Query: 390 --TPEDSCSEGSTADMTNTAELLEQIPDLGQDVKDPEDCFTEGCVRRCPCCAVDTTQAP- 446
             TP+  C++G   +       L  +  L   +++ E+       R+CP C     Q   
Sbjct: 643 MLTPQAPCADG-FEEPGARQRALSAVSVLTSALEELEESH-----RKCPPCWNRFAQHYL 696

Query: 447 ----GKVWWRLRKTCYHIVEHSWFETFIIFMILLSSGALAFEDIYLEERKTIKVLLEYAD 502
                 +W  +++    +V   + +  I   I+L++  +A E   +      + +L+  +
Sbjct: 697 IWECCPLWMSIKQKVKFVVMDPFADLTITMCIVLNTLFMALEHYNMTAE--FEEMLQVGN 754

Query: 503 KMFTYVFVLEMLLKWVAYGFKKYFTNAWCWLDFLIVDVSLVSLVANTLGFAEMGPIKSLR 562
            +FT +F  EM  K +A     YF   W   D +IV +SL+      LG + MG +  LR
Sbjct: 755 LVFTGIFTAEMTFKIIALDPYYYFQQGWNIFDSIIVILSLME-----LGLSRMGNLSVLR 809

Query: 563 TLRALRPLRALSRFEGMRVVVNALVGAIPSIMNVLLVCLIFWLIFSIMGVNLFAGKF 619
           + R LR  +    +  +  ++  +  ++ ++ N+ LV  I   IF+++G+ LF   +
Sbjct: 810 SFRLLRVFKLAKSWPTLNTLIKIIGNSVGALGNLTLVLAIIVFIFAVVGMQLFGKNY 866


 Score = 81.6 bits (200), Expect = 1e-12,   Method: Compositional matrix adjust.
 Identities = 59/219 (26%), Positives = 113/219 (51%), Gaps = 34/219 (15%)

Query: 12   NLVFTGIFTAEMTFKIIALDPYYYFQQGWNIFDSIIVILSLMELGLSRM--------SNL 63
            NL+F  IFT E   K+ AL  +YYF   WNIFD ++VILS++   LS +        +  
Sbjct: 1566 NLLFVAIFTGECIVKMAALR-HYYFTNSWNIFDFVVVILSIVGTVLSDIIQKYFFSPTLF 1624

Query: 64   SVLRSFRLLRVFKLAKSWPTLNTLIKIIGNSVGALGNLTLVLAIIVFIFAVVGMQLFGKN 123
             V+R  R+ R+ +L +    + TL+  +  S+ AL N+ L+L +++FI+++ GM     N
Sbjct: 1625 RVIRLARIGRILRLIRGAKGIRTLLFALMMSLPALFNIGLLLFLVMFIYSIFGM----AN 1680

Query: 124  YSELRDSDSGLLPRWHMMDFFHAFLIIFRILCGEWIETMWDCMEVSGQSLC--------- 174
            ++ ++  ++G+   ++   F ++ L +F+I      + +   +  +G   C         
Sbjct: 1681 FAYVK-WEAGIDDMFNFQTFANSMLCLFQITTSAGWDGLLSPILNTGPPYCDPNLPNSNG 1739

Query: 175  -----------LLVFLLVMVIGNLVVLNLFLALLLSSFS 202
                       +L F   ++I  L+V+N+++A++L +FS
Sbjct: 1740 SRGNCGSPAVGILFFTTYIIISFLIVVNMYIAIILENFS 1778


 Score = 79.0 bits (193), Expect = 8e-12,   Method: Compositional matrix adjust.
 Identities = 50/181 (27%), Positives = 93/181 (51%), Gaps = 20/181 (11%)

Query: 453 LRKTCYHIVEHSWFETFIIFMILLSSGALAFEDIYLEERKTIKVLLEYADKMFTYVFVLE 512
           +R+    I+ HS F   I+  IL +   +A  D             +Y +  FT ++  E
Sbjct: 121 VRRAAVKILVHSLFSMLIMCTILTNCVFMAQHDP--------PPWTKYVEYTFTAIYTFE 172

Query: 513 MLLKWVAYGF----KKYFTNAWCWLDFLIVDVSLVSLVANTLGFAEMGPIKSLRTLRALR 568
            L+K +A GF      +  + W WLDF ++      ++A T  F ++G + +LRT R LR
Sbjct: 173 SLVKILARGFCLHAFTFLRDPWNWLDFSVI------VMAYTTEFVDLGNVSALRTFRVLR 226

Query: 569 PLRALSRFEGMRVVVNALVGAIPSIMNVLLVCLIFWLIFSIMGVNLFAGKF-GRCI-NQT 626
            L+ +S   G++ +V AL+ ++  + +V+++ +    +F+++G+ LF G    +C+ N T
Sbjct: 227 ALKTISVISGLKTIVGALIQSVKKLADVMVLTVFCLSVFALIGLQLFMGNLRHKCVRNFT 286

Query: 627 E 627
           E
Sbjct: 287 E 287


 Score = 60.8 bits (146), Expect = 2e-06,   Method: Compositional matrix adjust.
 Identities = 46/163 (28%), Positives = 85/163 (52%), Gaps = 8/163 (4%)

Query: 458  YHIVEHSWFETFIIFMILLSSGALAFEDIYLEERKTIKV-LLEYADKMFTYVFVLEMLLK 516
            + IV    F+  I+F+I L+   +  E    +++   KV +L   + +F  +F  E ++K
Sbjct: 1524 FDIVTKQAFDVTIMFLICLNMVTMMVET---DDQSPEKVNILAKINLLFVAIFTGECIVK 1580

Query: 517  WVAYGFKKYFTNAWCWLDFLIVDVSLVSLVANTL---GFAEMGPIKSLRTLRALRPLRAL 573
              A     YFTN+W   DF++V +S+V  V + +    F      + +R  R  R LR +
Sbjct: 1581 MAALR-HYYFTNSWNIFDFVVVILSIVGTVLSDIIQKYFFSPTLFRVIRLARIGRILRLI 1639

Query: 574  SRFEGMRVVVNALVGAIPSIMNVLLVCLIFWLIFSIMGVNLFA 616
               +G+R ++ AL+ ++P++ N+ L+  +   I+SI G+  FA
Sbjct: 1640 RGAKGIRTLLFALMMSLPALFNIGLLLFLVMFIYSIFGMANFA 1682


>gi301757655
          Length = 2010

 Score = 1246 bits (3223), Expect = 0.0,   Method: Compositional matrix adjust.
 Identities = 649/702 (92%), Positives = 664/702 (94%), Gaps = 11/702 (1%)

Query: 1    TSEFEEMLQVGNLVFTGIFTAEMTFKIIALDPYYYFQQGWNIFDSIIVILSLMELGLSRM 60
            T+EFEEMLQVGNLVFTGIFTAEMTFKIIALDPYYYFQQGWNIFDSIIVILSLMELGLSRM
Sbjct: 742  TTEFEEMLQVGNLVFTGIFTAEMTFKIIALDPYYYFQQGWNIFDSIIVILSLMELGLSRM 801

Query: 61   SNLSVLRSFRLLRVFKLAKSWPTLNTLIKIIGNSVGALGNLTLVLAIIVFIFAVVGMQLF 120
             NLSVLRSFRLLRVFKLAKSWPTLNTLIKIIGNSVGALGNLTLVLAIIVFIFAVVGMQLF
Sbjct: 802  GNLSVLRSFRLLRVFKLAKSWPTLNTLIKIIGNSVGALGNLTLVLAIIVFIFAVVGMQLF 861

Query: 121  GKNYSE--LRDSDSGLLPRWHMMDFFHAFLIIFRILCGEWIETMWDCMEVSGQSLCLLVF 178
            GKNYSE   R SDSGLLPRWHMMDFFHAFLIIFRILCGEWIETMWDCMEVSGQSLCLLVF
Sbjct: 862  GKNYSEQRYRISDSGLLPRWHMMDFFHAFLIIFRILCGEWIETMWDCMEVSGQSLCLLVF 921

Query: 179  LLVMVIGNLVVLNLFLALLLSSFSADNLTAPDEDREMNNLQLALARIQRGLRFVKRTTWD 238
            LLVMVIGNLVVLNLFLALLLSSFSADNLTAPD+D EMNNLQLALARIQRGLRF+KRTTWD
Sbjct: 922  LLVMVIGNLVVLNLFLALLLSSFSADNLTAPDDDGEMNNLQLALARIQRGLRFLKRTTWD 981

Query: 239  FCCGLLRQRPQKPAALAAQGQLPSCIATPYSPPPPETEKVPPTRKETRFEEGEQPGQGTP 298
            FCCGLL++RPQKPA       LPSCIAT  SPPPPE+EK PP RKETRFEE +QPGQGTP
Sbjct: 982  FCCGLLQRRPQKPA-------LPSCIATSSSPPPPESEKAPPARKETRFEEDKQPGQGTP 1034

Query: 299  GDPEPVCVPIAVAESDTDDQEEDEENSLGTEEESSKQQESQPVSGGPEAPPDSRTWSQVS 358
            GD EPVCVPIAVAESDTDDQEEDEENSLGTEEESS+QQESQPVSG PEA P+ R WSQVS
Sbjct: 1035 GDTEPVCVPIAVAESDTDDQEEDEENSLGTEEESSRQQESQPVSGSPEALPEPRAWSQVS 1094

Query: 359  ATASSEAEASASQADWRQQWKAEPQAPGCGETPEDSCSEGSTADMTNTAELLEQIPDLGQ 418
             TASSEA  S +QADWRQ+ K EP APGC ET EDS SEGSTADMTNTA+LLEQIPDLG+
Sbjct: 1095 ETASSEA--SVAQADWRQRRKVEPPAPGCSETHEDSYSEGSTADMTNTADLLEQIPDLGE 1152

Query: 419  DVKDPEDCFTEGCVRRCPCCAVDTTQAPGKVWWRLRKTCYHIVEHSWFETFIIFMILLSS 478
            DVKDPEDCFTEGCVRRCPCC VDTTQ PGKVWWRLRKTCY IVEHSWFETFIIFMILLSS
Sbjct: 1153 DVKDPEDCFTEGCVRRCPCCTVDTTQGPGKVWWRLRKTCYRIVEHSWFETFIIFMILLSS 1212

Query: 479  GALAFEDIYLEERKTIKVLLEYADKMFTYVFVLEMLLKWVAYGFKKYFTNAWCWLDFLIV 538
            GALAFEDIYLEERKTIKVLLEYADKMFTYVFVLEMLLKWVAYGFKKYFTNAWCWLDFLIV
Sbjct: 1213 GALAFEDIYLEERKTIKVLLEYADKMFTYVFVLEMLLKWVAYGFKKYFTNAWCWLDFLIV 1272

Query: 539  DVSLVSLVANTLGFAEMGPIKSLRTLRALRPLRALSRFEGMRVVVNALVGAIPSIMNVLL 598
            DVSL+SLVANTLGFAEMGPIKSLRTLRALRPLRALSRFEGMRVVVNALVGAIPSIMNVLL
Sbjct: 1273 DVSLISLVANTLGFAEMGPIKSLRTLRALRPLRALSRFEGMRVVVNALVGAIPSIMNVLL 1332

Query: 599  VCLIFWLIFSIMGVNLFAGKFGRCINQTEGDLPLNYTIVNNKSQCESLNLTGELYWTKVK 658
            VCLIFWLIFSIMGVNLFAGKFGRCINQTEGDLPLNYTIVNNKS CES N+TGELYWTKVK
Sbjct: 1333 VCLIFWLIFSIMGVNLFAGKFGRCINQTEGDLPLNYTIVNNKSDCESFNVTGELYWTKVK 1392

Query: 659  VNFDNVGAGYLALLQVATFKGWMDIMYAAVDSRGYEEQPQWE 700
            VNFDNVGAGYLALLQVATFKGWMDIMYAAVDSRGYEEQPQWE
Sbjct: 1393 VNFDNVGAGYLALLQVATFKGWMDIMYAAVDSRGYEEQPQWE 1434


 Score =  101 bits (252), Expect = 1e-18,   Method: Compositional matrix adjust.
 Identities = 151/738 (20%), Positives = 274/738 (37%), Gaps = 167/738 (22%)

Query: 14  VFTGIFTAEMTFKIIA----LDPYYYFQQGWNIFD-SIIVILSLMELGLSRMSNLSVLRS 68
            FT I+T E   KI+A    L  + + +  WN  D S+IV+    E     + N+S LR+
Sbjct: 163 TFTAIYTFESLVKILARGFCLHAFTFLRDPWNWLDFSVIVMAYTTEF--VDLGNVSALRT 220

Query: 69  FRLLRVFKLAKSWPTLNTLIKIIGNSVGALGNLTLVLAIIVFIFAVVGMQLFG------- 121
           FR+LR  K       L T++  +  SV  L ++ ++    + +FA++G+QLF        
Sbjct: 221 FRVLRALKTISVISGLKTIVGALIQSVKKLADVMVLTVFCLSVFALIGLQLFMGNLRHKC 280

Query: 122 -KNYSELRD----------------------------------------SDSGLLPRWHM 140
            +N++ L D                                        SD+G  P  + 
Sbjct: 281 VRNFTALNDTNGSVEADGLVWESLDRYLSDPGNYLLKNGTSDVLLCGNSSDAGTCPEGYR 340

Query: 141 M---------------DFFHAFLIIFRILCGEWIETMWDCMEVSGQSLCLLVFLLVMVIG 185
                            F  AFL +FR++  +  E ++     S   + ++ F+LV+ +G
Sbjct: 341 CLKAGDNPDHGYTSFDSFAWAFLALFRLMTQDCWERLYQQTLRSAGKIYMIFFMLVIFLG 400

Query: 186 NLVVLNLFLALLLSSFSADN-LTAPDEDREMNNLQLALARIQ--------RGLRFVKRTT 236
           +  ++NL LA++  ++   N  T  + + +    Q A+  ++        RG+  V R++
Sbjct: 401 SFYLVNLILAVVAMAYEEQNQATIAETEEKEKRFQEAMELLRKEHEALTIRGVDTVSRSS 460

Query: 237 WDFCCGLLRQRPQKPAALAAQGQLPSCIATPYSP-------PPPETEKVPPTRKETRFEE 289
                  L   P  P     +        +  +        P  ++E  P          
Sbjct: 461 -------LEMSPLAPVTTHERRSKRRKRMSSGTEECGDDRFPKSDSEDGPRAMNHLSSIH 513

Query: 290 GEQPGQGTPGDPEPVCVPIAVAESDTDDQEEDEENSLGTEEES--------------SKQ 335
           G       P             +  ++    D+ENS   + ES              S Q
Sbjct: 514 GLSRTSMKPRSSRGSIFTFRRRDLGSETDFADDENSTAGDSESHHTSLLVPWPLRRPSAQ 573

Query: 336 QESQPVSGGPEAPPDSRTWSQ------VSATASSEAEASA-------------------- 369
            +  P +  P    + +  S       VS   + +AEA++                    
Sbjct: 574 GQLSPGTSAPGHALNGKRNSTVDCNGVVSLLGTGDAEATSPGSHLLRPVILDRPPDTTTP 633

Query: 370 SQADWRQQWKAEPQAP---GCGETPEDSCSEGSTADMTNTAELLEQIPDLGQDVKDPEDC 426
           S+   R Q    PQAP   G  E  E   +  + + +T+  E LE+              
Sbjct: 634 SEEPGRPQM-LNPQAPCMDGFEEPGERQRALSAVSVLTSALEELEE-------------- 678

Query: 427 FTEGCVRRCPCCAVDTTQAP-----GKVWWRLRKTCYHIVEHSWFETFIIFMILLSSGAL 481
                 R+CP C     Q         +W  +++    +V   + +  I   I+L++  +
Sbjct: 679 ----SRRKCPPCWDRFAQRYLIWECCPLWMSIKQRVKFMVMDPFADLTITMCIVLNTLFM 734

Query: 482 AFEDIYLEERKTIKVLLEYADKMFTYVFVLEMLLKWVAYGFKKYFTNAWCWLDFLIVDVS 541
           A E   +      + +L+  + +FT +F  EM  K +A     YF   W   D +IV +S
Sbjct: 735 ALEHYNMTTE--FEEMLQVGNLVFTGIFTAEMTFKIIALDPYYYFQQGWNIFDSIIVILS 792

Query: 542 LVSLVANTLGFAEMGPIKSLRTLRALRPLRALSRFEGMRVVVNALVGAIPSIMNVLLVCL 601
           L+      LG + MG +  LR+ R LR  +    +  +  ++  +  ++ ++ N+ LV  
Sbjct: 793 LME-----LGLSRMGNLSVLRSFRLLRVFKLAKSWPTLNTLIKIIGNSVGALGNLTLVLA 847

Query: 602 IFWLIFSIMGVNLFAGKF 619
           I   IF+++G+ LF   +
Sbjct: 848 IIVFIFAVVGMQLFGKNY 865


 Score = 82.0 bits (201), Expect = 8e-13,   Method: Compositional matrix adjust.
 Identities = 59/219 (26%), Positives = 113/219 (51%), Gaps = 34/219 (15%)

Query: 12   NLVFTGIFTAEMTFKIIALDPYYYFQQGWNIFDSIIVILSLMELGLSRM--------SNL 63
            NL+F  IFT E   K+ AL  +YYF   WNIFD ++VILS++   LS +        +  
Sbjct: 1557 NLLFVAIFTGECIIKMTALR-HYYFTNSWNIFDFVVVILSIVGTVLSDIIQKYFFSPTLF 1615

Query: 64   SVLRSFRLLRVFKLAKSWPTLNTLIKIIGNSVGALGNLTLVLAIIVFIFAVVGMQLFGKN 123
             V+R  R+ R+ +L +    + TL+  +  S+ AL N+ L+L +++FI+++ GM     N
Sbjct: 1616 RVIRLARIGRILRLIRGAKGIRTLLFALMMSLPALFNIGLLLFLVMFIYSIFGM----AN 1671

Query: 124  YSELRDSDSGLLPRWHMMDFFHAFLIIFRILCGEWIETMWDCMEVSGQSLC--------- 174
            ++ ++  ++G+   ++   F ++ L +F+I      + +   +  +G   C         
Sbjct: 1672 FAYVK-WEAGIDDMFNFQTFANSMLCLFQITTSAGWDGLLSPILNTGPPYCDPNLPNSNG 1730

Query: 175  -----------LLVFLLVMVIGNLVVLNLFLALLLSSFS 202
                       +L F   ++I  L+V+N+++A++L +FS
Sbjct: 1731 SRGNCGSPAVGILFFTTYIIISFLIVVNMYIAIILENFS 1769


 Score = 82.0 bits (201), Expect = 1e-12,   Method: Compositional matrix adjust.
 Identities = 51/194 (26%), Positives = 98/194 (50%), Gaps = 27/194 (13%)

Query: 453 LRKTCYHIVEHSWFETFIIFMILLSSGALAFEDIYLEERKTIKVLLEYADKMFTYVFVLE 512
           +R+    I+ HS F T I+  IL +   +A  D             +Y +  FT ++  E
Sbjct: 120 VRRAAVKILVHSLFNTLIMCTILTNCVFMAQHDP--------PPWTKYVEYTFTAIYTFE 171

Query: 513 MLLKWVAYGF----KKYFTNAWCWLDFLIVDVSLVSLVANTLGFAEMGPIKSLRTLRALR 568
            L+K +A GF      +  + W WLDF ++      ++A T  F ++G + +LRT R LR
Sbjct: 172 SLVKILARGFCLHAFTFLRDPWNWLDFSVI------VMAYTTEFVDLGNVSALRTFRVLR 225

Query: 569 PLRALSRFEGMRVVVNALVGAIPSIMNVLLVCLIFWLIFSIMGVNLFAGKF-GRCINQTE 627
            L+ +S   G++ +V AL+ ++  + +V+++ +    +F+++G+ LF G    +C+    
Sbjct: 226 ALKTISVISGLKTIVGALIQSVKKLADVMVLTVFCLSVFALIGLQLFMGNLRHKCVR--- 282

Query: 628 GDLPLNYTIVNNKS 641
                N+T +N+ +
Sbjct: 283 -----NFTALNDTN 291


 Score = 61.6 bits (148), Expect = 1e-06,   Method: Compositional matrix adjust.
 Identities = 46/163 (28%), Positives = 85/163 (52%), Gaps = 8/163 (4%)

Query: 458  YHIVEHSWFETFIIFMILLSSGALAFEDIYLEERKTIKV-LLEYADKMFTYVFVLEMLLK 516
            + IV    F+  I+F+I L+   +  E    +++   KV +L   + +F  +F  E ++K
Sbjct: 1515 FDIVTKQAFDVTIMFLICLNMVTMMVET---DDQSPEKVNILAKINLLFVAIFTGECIIK 1571

Query: 517  WVAYGFKKYFTNAWCWLDFLIVDVSLVSLVANTL---GFAEMGPIKSLRTLRALRPLRAL 573
              A     YFTN+W   DF++V +S+V  V + +    F      + +R  R  R LR +
Sbjct: 1572 MTALR-HYYFTNSWNIFDFVVVILSIVGTVLSDIIQKYFFSPTLFRVIRLARIGRILRLI 1630

Query: 574  SRFEGMRVVVNALVGAIPSIMNVLLVCLIFWLIFSIMGVNLFA 616
               +G+R ++ AL+ ++P++ N+ L+  +   I+SI G+  FA
Sbjct: 1631 RGAKGIRTLLFALMMSLPALFNIGLLLFLVMFIYSIFGMANFA 1673


>gi281353936
          Length = 2030

 Score = 1245 bits (3221), Expect = 0.0,   Method: Compositional matrix adjust.
 Identities = 649/702 (92%), Positives = 664/702 (94%), Gaps = 11/702 (1%)

Query: 1    TSEFEEMLQVGNLVFTGIFTAEMTFKIIALDPYYYFQQGWNIFDSIIVILSLMELGLSRM 60
            T+EFEEMLQVGNLVFTGIFTAEMTFKIIALDPYYYFQQGWNIFDSIIVILSLMELGLSRM
Sbjct: 762  TTEFEEMLQVGNLVFTGIFTAEMTFKIIALDPYYYFQQGWNIFDSIIVILSLMELGLSRM 821

Query: 61   SNLSVLRSFRLLRVFKLAKSWPTLNTLIKIIGNSVGALGNLTLVLAIIVFIFAVVGMQLF 120
             NLSVLRSFRLLRVFKLAKSWPTLNTLIKIIGNSVGALGNLTLVLAIIVFIFAVVGMQLF
Sbjct: 822  GNLSVLRSFRLLRVFKLAKSWPTLNTLIKIIGNSVGALGNLTLVLAIIVFIFAVVGMQLF 881

Query: 121  GKNYSE--LRDSDSGLLPRWHMMDFFHAFLIIFRILCGEWIETMWDCMEVSGQSLCLLVF 178
            GKNYSE   R SDSGLLPRWHMMDFFHAFLIIFRILCGEWIETMWDCMEVSGQSLCLLVF
Sbjct: 882  GKNYSEQRYRISDSGLLPRWHMMDFFHAFLIIFRILCGEWIETMWDCMEVSGQSLCLLVF 941

Query: 179  LLVMVIGNLVVLNLFLALLLSSFSADNLTAPDEDREMNNLQLALARIQRGLRFVKRTTWD 238
            LLVMVIGNLVVLNLFLALLLSSFSADNLTAPD+D EMNNLQLALARIQRGLRF+KRTTWD
Sbjct: 942  LLVMVIGNLVVLNLFLALLLSSFSADNLTAPDDDGEMNNLQLALARIQRGLRFLKRTTWD 1001

Query: 239  FCCGLLRQRPQKPAALAAQGQLPSCIATPYSPPPPETEKVPPTRKETRFEEGEQPGQGTP 298
            FCCGLL++RPQKPA       LPSCIAT  SPPPPE+EK PP RKETRFEE +QPGQGTP
Sbjct: 1002 FCCGLLQRRPQKPA-------LPSCIATSSSPPPPESEKAPPARKETRFEEDKQPGQGTP 1054

Query: 299  GDPEPVCVPIAVAESDTDDQEEDEENSLGTEEESSKQQESQPVSGGPEAPPDSRTWSQVS 358
            GD EPVCVPIAVAESDTDDQEEDEENSLGTEEESS+QQESQPVSG PEA P+ R WSQVS
Sbjct: 1055 GDTEPVCVPIAVAESDTDDQEEDEENSLGTEEESSRQQESQPVSGSPEALPEPRAWSQVS 1114

Query: 359  ATASSEAEASASQADWRQQWKAEPQAPGCGETPEDSCSEGSTADMTNTAELLEQIPDLGQ 418
             TASSEA  S +QADWRQ+ K EP APGC ET EDS SEGSTADMTNTA+LLEQIPDLG+
Sbjct: 1115 ETASSEA--SVAQADWRQRRKVEPPAPGCSETHEDSYSEGSTADMTNTADLLEQIPDLGE 1172

Query: 419  DVKDPEDCFTEGCVRRCPCCAVDTTQAPGKVWWRLRKTCYHIVEHSWFETFIIFMILLSS 478
            DVKDPEDCFTEGCVRRCPCC VDTTQ PGKVWWRLRKTCY IVEHSWFETFIIFMILLSS
Sbjct: 1173 DVKDPEDCFTEGCVRRCPCCTVDTTQGPGKVWWRLRKTCYRIVEHSWFETFIIFMILLSS 1232

Query: 479  GALAFEDIYLEERKTIKVLLEYADKMFTYVFVLEMLLKWVAYGFKKYFTNAWCWLDFLIV 538
            GALAFEDIYLEERKTIKVLLEYADKMFTYVFVLEMLLKWVAYGFKKYFTNAWCWLDFLIV
Sbjct: 1233 GALAFEDIYLEERKTIKVLLEYADKMFTYVFVLEMLLKWVAYGFKKYFTNAWCWLDFLIV 1292

Query: 539  DVSLVSLVANTLGFAEMGPIKSLRTLRALRPLRALSRFEGMRVVVNALVGAIPSIMNVLL 598
            DVSL+SLVANTLGFAEMGPIKSLRTLRALRPLRALSRFEGMRVVVNALVGAIPSIMNVLL
Sbjct: 1293 DVSLISLVANTLGFAEMGPIKSLRTLRALRPLRALSRFEGMRVVVNALVGAIPSIMNVLL 1352

Query: 599  VCLIFWLIFSIMGVNLFAGKFGRCINQTEGDLPLNYTIVNNKSQCESLNLTGELYWTKVK 658
            VCLIFWLIFSIMGVNLFAGKFGRCINQTEGDLPLNYTIVNNKS CES N+TGELYWTKVK
Sbjct: 1353 VCLIFWLIFSIMGVNLFAGKFGRCINQTEGDLPLNYTIVNNKSDCESFNVTGELYWTKVK 1412

Query: 659  VNFDNVGAGYLALLQVATFKGWMDIMYAAVDSRGYEEQPQWE 700
            VNFDNVGAGYLALLQVATFKGWMDIMYAAVDSRGYEEQPQWE
Sbjct: 1413 VNFDNVGAGYLALLQVATFKGWMDIMYAAVDSRGYEEQPQWE 1454


 Score =  101 bits (252), Expect = 1e-18,   Method: Compositional matrix adjust.
 Identities = 146/725 (20%), Positives = 270/725 (37%), Gaps = 141/725 (19%)

Query: 14  VFTGIFTAEMTFKIIA----LDPYYYFQQGWNIFD-SIIVILSLMELGLSRMSNLSVLRS 68
            FT I+T E   KI+A    L  + + +  WN  D S+IV+    E     + N+S LR+
Sbjct: 183 TFTAIYTFESLVKILARGFCLHAFTFLRDPWNWLDFSVIVMAYTTEF--VDLGNVSALRT 240

Query: 69  FRLLRVFKLAKSWPTLNTLIKIIGNSVGALGNLTLVLAIIVFIFAVVGMQLFG------- 121
           FR+LR  K       L T++  +  SV  L ++ ++    + +FA++G+QLF        
Sbjct: 241 FRVLRALKTISVISGLKTIVGALIQSVKKLADVMVLTVFCLSVFALIGLQLFMGNLRHKC 300

Query: 122 -KNYSELRD----------------------------------------SDSGLLPRWHM 140
            +N++ L D                                        SD+G  P  + 
Sbjct: 301 VRNFTALNDTNGSVEADGLVWESLDRYLSDPGNYLLKNGTSDVLLCGNSSDAGTCPEGYR 360

Query: 141 M---------------DFFHAFLIIFRILCGEWIETMWDCMEVSGQSLCLLVFLLVMVIG 185
                            F  AFL +FR++  +  E ++     S   + ++ F+LV+ +G
Sbjct: 361 CLKAGDNPDHGYTSFDSFAWAFLALFRLMTQDCWERLYQQTLRSAGKIYMIFFMLVIFLG 420

Query: 186 NLVVLNLFLALLLSSFSADN-LTAPDEDREMNNLQLALARIQ--------RGLRFVKRTT 236
           +  ++NL LA++  ++   N  T  + + +    Q A+  ++        RG+  V R++
Sbjct: 421 SFYLVNLILAVVAMAYEEQNQATIAETEEKEKRFQEAMELLRKEHEALTIRGVDTVSRSS 480

Query: 237 WDFCCGLLRQRPQKPAALAAQGQLPSCIATPYSP-------PPPETEKVPPTRKETRFEE 289
                  L   P  P     +        +  +        P  ++E  P          
Sbjct: 481 -------LEMSPLAPVTTHERRSKRRKRMSSGTEECGDDRFPKSDSEDGPRAMNHLSSIH 533

Query: 290 GEQPGQGTPGDPEPVCVPIAVAESDTDDQEEDEENSLGTEEES--------------SKQ 335
           G       P             +  ++    D+ENS   + ES              S Q
Sbjct: 534 GLSRTSMKPRSSRGSIFTFRRRDLGSETDFADDENSTAGDSESHHTSLLVPWPLRRPSAQ 593

Query: 336 QESQPVSGGPEAPPDSRTWSQVS--------ATASSEAEASASQ------ADWRQQWKAE 381
            +  P +  P    + +  S V          T  +EA +  S        D        
Sbjct: 594 GQLSPGTSAPGHALNGKRNSTVDCNGVVSLLGTGDAEATSPGSHLLRPVILDRPPDTTTP 653

Query: 382 PQAPGCGE--TPEDSCSEGSTADMTNTAELLEQIPDLGQDVKDPEDCFTEGCVRRCPCCA 439
            + PG  +   P+  C +G   +       L  +  L   +++ E+       R+CP C 
Sbjct: 654 SEEPGRPQMLNPQAPCMDG-FEEPGERQRALSAVSVLTSALEELEE-----SRRKCPPCW 707

Query: 440 VDTTQAP-----GKVWWRLRKTCYHIVEHSWFETFIIFMILLSSGALAFEDIYLEERKTI 494
               Q         +W  +++    +V   + +  I   I+L++  +A E  +       
Sbjct: 708 DRFAQRYLIWECCPLWMSIKQRVKFMVMDPFADLTITMCIVLNTLFMALE--HYNMTTEF 765

Query: 495 KVLLEYADKMFTYVFVLEMLLKWVAYGFKKYFTNAWCWLDFLIVDVSLVSLVANTLGFAE 554
           + +L+  + +FT +F  EM  K +A     YF   W   D +IV +SL+      LG + 
Sbjct: 766 EEMLQVGNLVFTGIFTAEMTFKIIALDPYYYFQQGWNIFDSIIVILSLME-----LGLSR 820

Query: 555 MGPIKSLRTLRALRPLRALSRFEGMRVVVNALVGAIPSIMNVLLVCLIFWLIFSIMGVNL 614
           MG +  LR+ R LR  +    +  +  ++  +  ++ ++ N+ LV  I   IF+++G+ L
Sbjct: 821 MGNLSVLRSFRLLRVFKLAKSWPTLNTLIKIIGNSVGALGNLTLVLAIIVFIFAVVGMQL 880

Query: 615 FAGKF 619
           F   +
Sbjct: 881 FGKNY 885


 Score = 82.0 bits (201), Expect = 8e-13,   Method: Compositional matrix adjust.
 Identities = 59/219 (26%), Positives = 113/219 (51%), Gaps = 34/219 (15%)

Query: 12   NLVFTGIFTAEMTFKIIALDPYYYFQQGWNIFDSIIVILSLMELGLSRM--------SNL 63
            NL+F  IFT E   K+ AL  +YYF   WNIFD ++VILS++   LS +        +  
Sbjct: 1577 NLLFVAIFTGECIIKMTALR-HYYFTNSWNIFDFVVVILSIVGTVLSDIIQKYFFSPTLF 1635

Query: 64   SVLRSFRLLRVFKLAKSWPTLNTLIKIIGNSVGALGNLTLVLAIIVFIFAVVGMQLFGKN 123
             V+R  R+ R+ +L +    + TL+  +  S+ AL N+ L+L +++FI+++ GM     N
Sbjct: 1636 RVIRLARIGRILRLIRGAKGIRTLLFALMMSLPALFNIGLLLFLVMFIYSIFGM----AN 1691

Query: 124  YSELRDSDSGLLPRWHMMDFFHAFLIIFRILCGEWIETMWDCMEVSGQSLC--------- 174
            ++ ++  ++G+   ++   F ++ L +F+I      + +   +  +G   C         
Sbjct: 1692 FAYVK-WEAGIDDMFNFQTFANSMLCLFQITTSAGWDGLLSPILNTGPPYCDPNLPNSNG 1750

Query: 175  -----------LLVFLLVMVIGNLVVLNLFLALLLSSFS 202
                       +L F   ++I  L+V+N+++A++L +FS
Sbjct: 1751 SRGNCGSPAVGILFFTTYIIISFLIVVNMYIAIILENFS 1789


 Score = 75.9 bits (185), Expect = 6e-11,   Method: Compositional matrix adjust.
 Identities = 40/148 (27%), Positives = 81/148 (54%), Gaps = 19/148 (12%)

Query: 499 EYADKMFTYVFVLEMLLKWVAYGF----KKYFTNAWCWLDFLIVDVSLVSLVANTLGFAE 554
           +Y +  FT ++  E L+K +A GF      +  + W WLDF ++      ++A T  F +
Sbjct: 178 KYVEYTFTAIYTFESLVKILARGFCLHAFTFLRDPWNWLDFSVI------VMAYTTEFVD 231

Query: 555 MGPIKSLRTLRALRPLRALSRFEGMRVVVNALVGAIPSIMNVLLVCLIFWLIFSIMGVNL 614
           +G + +LRT R LR L+ +S   G++ +V AL+ ++  + +V+++ +    +F+++G+ L
Sbjct: 232 LGNVSALRTFRVLRALKTISVISGLKTIVGALIQSVKKLADVMVLTVFCLSVFALIGLQL 291

Query: 615 FAGKF-GRCINQTEGDLPLNYTIVNNKS 641
           F G    +C+         N+T +N+ +
Sbjct: 292 FMGNLRHKCVR--------NFTALNDTN 311


 Score = 61.6 bits (148), Expect = 1e-06,   Method: Compositional matrix adjust.
 Identities = 46/163 (28%), Positives = 85/163 (52%), Gaps = 8/163 (4%)

Query: 458  YHIVEHSWFETFIIFMILLSSGALAFEDIYLEERKTIKV-LLEYADKMFTYVFVLEMLLK 516
            + IV    F+  I+F+I L+   +  E    +++   KV +L   + +F  +F  E ++K
Sbjct: 1535 FDIVTKQAFDVTIMFLICLNMVTMMVET---DDQSPEKVNILAKINLLFVAIFTGECIIK 1591

Query: 517  WVAYGFKKYFTNAWCWLDFLIVDVSLVSLVANTL---GFAEMGPIKSLRTLRALRPLRAL 573
              A     YFTN+W   DF++V +S+V  V + +    F      + +R  R  R LR +
Sbjct: 1592 MTALR-HYYFTNSWNIFDFVVVILSIVGTVLSDIIQKYFFSPTLFRVIRLARIGRILRLI 1650

Query: 574  SRFEGMRVVVNALVGAIPSIMNVLLVCLIFWLIFSIMGVNLFA 616
               +G+R ++ AL+ ++P++ N+ L+  +   I+SI G+  FA
Sbjct: 1651 RGAKGIRTLLFALMMSLPALFNIGLLLFLVMFIYSIFGMANFA 1693


>gi354487625
          Length = 2019

 Score = 1244 bits (3220), Expect = 0.0,   Method: Compositional matrix adjust.
 Identities = 647/703 (92%), Positives = 667/703 (94%), Gaps = 3/703 (0%)

Query: 1    TSEFEEMLQVGNLVFTGIFTAEMTFKIIALDPYYYFQQGWNIFDSIIVILSLMELGLSRM 60
            T+EFEEMLQVGNLVFTGIFTAEMTFKIIALDPYYYFQQGWNIFDSIIVILSLMELGLSRM
Sbjct: 742  TAEFEEMLQVGNLVFTGIFTAEMTFKIIALDPYYYFQQGWNIFDSIIVILSLMELGLSRM 801

Query: 61   SNLSVLRSFRLLRVFKLAKSWPTLNTLIKIIGNSVGALGNLTLVLAIIVFIFAVVGMQLF 120
             NLSVLRSFRLLRVFKLAKSWPTLNTLIKIIGNSVGALGNLTLVLAIIVFIFAVVGMQLF
Sbjct: 802  GNLSVLRSFRLLRVFKLAKSWPTLNTLIKIIGNSVGALGNLTLVLAIIVFIFAVVGMQLF 861

Query: 121  GKNYSELRD--SDSGLLPRWHMMDFFHAFLIIFRILCGEWIETMWDCMEVSGQSLCLLVF 178
            G+NYSELR   SD G LPRWHMMDFFHAFLIIFRILCGEWIETMWDCMEVSGQSLCLLVF
Sbjct: 862  GRNYSELRHRVSDCGRLPRWHMMDFFHAFLIIFRILCGEWIETMWDCMEVSGQSLCLLVF 921

Query: 179  LLVMVIGNLVVLNLFLALLLSSFSADNLTAPDEDREMNNLQLALARIQRGLRFVKRTTWD 238
            LLVMVIGNLVVLNLFLALLLSSFSADNLTAPDED EMNNLQLALARIQRGLRFVKRTTWD
Sbjct: 922  LLVMVIGNLVVLNLFLALLLSSFSADNLTAPDEDGEMNNLQLALARIQRGLRFVKRTTWD 981

Query: 239  FCCGLLRQRPQKPAALAAQGQLPSCIATPYSPPPPETEKVPPTRKETRFEEGEQPGQGTP 298
            FCCGLLR++P+KP ALA   QLPSCI TP SPPPPE EKVPP RKETRFEE E+PGQGTP
Sbjct: 982  FCCGLLRRQPKKPVALATHSQLPSCITTPRSPPPPEVEKVPPARKETRFEEDERPGQGTP 1041

Query: 299  GDPEPVCVPIAVAESDTDDQEEDEEN-SLGTEEESSKQQESQPVSGGPEAPPDSRTWSQV 357
            GD EPVCVPIAVAESDTDDQEE++   SLGTEEESSKQQESQ VSGG +   + R WSQV
Sbjct: 1042 GDTEPVCVPIAVAESDTDDQEEEDGEDSLGTEEESSKQQESQVVSGGQKPSGEPRAWSQV 1101

Query: 358  SATASSEAEASASQADWRQQWKAEPQAPGCGETPEDSCSEGSTADMTNTAELLEQIPDLG 417
            S TASSEAEAS SQADW+Q+ KA+P+APGC E PEDS SEGSTAD+TNTA+LLEQIPDLG
Sbjct: 1102 SETASSEAEASTSQADWQQERKADPRAPGCSEAPEDSYSEGSTADVTNTADLLEQIPDLG 1161

Query: 418  QDVKDPEDCFTEGCVRRCPCCAVDTTQAPGKVWWRLRKTCYHIVEHSWFETFIIFMILLS 477
            +DVKDPEDCFTEGCVRRCPCC VDTTQAPGKVWWRLRKTCY IVEHSWFETFIIFMILLS
Sbjct: 1162 EDVKDPEDCFTEGCVRRCPCCTVDTTQAPGKVWWRLRKTCYRIVEHSWFETFIIFMILLS 1221

Query: 478  SGALAFEDIYLEERKTIKVLLEYADKMFTYVFVLEMLLKWVAYGFKKYFTNAWCWLDFLI 537
            SGALAFEDIYLEER+TIKVLLEYADKMFTYVFVLEMLLKWVAYGFKKYFTNAWCWLDFLI
Sbjct: 1222 SGALAFEDIYLEERQTIKVLLEYADKMFTYVFVLEMLLKWVAYGFKKYFTNAWCWLDFLI 1281

Query: 538  VDVSLVSLVANTLGFAEMGPIKSLRTLRALRPLRALSRFEGMRVVVNALVGAIPSIMNVL 597
            VDVSLVSLVANTLGFAEMGPIKSLRTLRALRPLRALSRFEGMRVVVNALVGAIPSIMNVL
Sbjct: 1282 VDVSLVSLVANTLGFAEMGPIKSLRTLRALRPLRALSRFEGMRVVVNALVGAIPSIMNVL 1341

Query: 598  LVCLIFWLIFSIMGVNLFAGKFGRCINQTEGDLPLNYTIVNNKSQCESLNLTGELYWTKV 657
            LVCLIFWLIFSIMGVNLFAGKFGRCINQTEGDLPLNYTIVNNKS+CES N+TGELYWTKV
Sbjct: 1342 LVCLIFWLIFSIMGVNLFAGKFGRCINQTEGDLPLNYTIVNNKSECESFNVTGELYWTKV 1401

Query: 658  KVNFDNVGAGYLALLQVATFKGWMDIMYAAVDSRGYEEQPQWE 700
            KVNFDNVGAGYLALLQVATFKGWMDIMYAAVDSRGYEEQPQWE
Sbjct: 1402 KVNFDNVGAGYLALLQVATFKGWMDIMYAAVDSRGYEEQPQWE 1444


 Score =  115 bits (287), Expect = 9e-23,   Method: Compositional matrix adjust.
 Identities = 149/737 (20%), Positives = 284/737 (38%), Gaps = 141/737 (19%)

Query: 15  FTGIFTAEMTFKIIA----LDPYYYFQQGWNIFDSIIVILSLMELGLSRMSNLSVLRSFR 70
           FT I+T E   KI+A    L  + + +  WN  D  +++++ +   + ++ NLS LR+FR
Sbjct: 164 FTAIYTFESLVKILARGFCLHAFTFLRDPWNWLDFSVIVMAYVSENI-KLGNLSALRTFR 222

Query: 71  LLRVFKLAKSWPTLNTLIKIIGNSVGALGNLTLVLAIIVFIFAVVGMQLFG--------K 122
           +LR  K     P L T++  +  SV  L ++ ++    + +FA++G+QLF         +
Sbjct: 223 VLRALKTISVIPGLKTIVGALIQSVKKLADVMVLTVFCLSVFALIGLQLFMGNLRHKCVR 282

Query: 123 NYSEL----------------------------------------RDSDSGLLPRWHMM- 141
           N++EL                                          SD+G  P  +   
Sbjct: 283 NFTELNGTNGSVESDGLVWDSLDLYLNDPDNYLLKNGTTDVLLCGNSSDAGTCPEGYRCL 342

Query: 142 --------------DFFHAFLIIFRILCGEWIETMWDCMEVSGQSLCLLVFLLVMVIGNL 187
                          F  AFL +FR++  +  E ++     S   + ++ F+LV+ +G+ 
Sbjct: 343 KAGENPDHGYTSFDSFAWAFLALFRLMTQDCWERLYQQTLRSAGKIYMVFFMLVIFLGSF 402

Query: 188 VVLNLFLALLLSSFSADN-LTAPDEDREMNNLQLALARIQ--------RGLRFVKRTTWD 238
            ++NL LA++  ++   N  T  + + +    Q A+  ++        RG+  V R++  
Sbjct: 403 YLVNLILAVVAMAYEEQNQATIAETEEKEKRFQEAMEMLKKEHEALTIRGVDTVSRSS-- 460

Query: 239 FCCGLLRQRPQKPAALAAQGQLPSCIATPYSP-------PPPETEKVPPTRKETRFEEGE 291
                L   P  P     +        +  +        P  ++E  P          G 
Sbjct: 461 -----LEMSPLAPVTNHDRRSKRRKRLSSGTEDGGDDRLPKSDSEDGPRALNRLSLTHGL 515

Query: 292 QPGQGTPGDPEPVCVPIAVAESDTDDQEEDEENSLGTEEES--------------SKQQE 337
                 P             +  ++    D+ENS   E ES              S Q +
Sbjct: 516 SRTSMKPRSSRGSIFTFRRRDQGSEADFADDENSTAGESESHRTSLLVPWPLRHPSAQGQ 575

Query: 338 SQPVSGGPEAPPDSRTWSQ------VSATASSEAEASASQADWRQQWKAE--------PQ 383
             P +  P    + +  S       VS   + +AEA++  +   +    E         +
Sbjct: 576 HSPGTSAPGHVLNGKRNSTVDCNGVVSLLGAGDAEATSPGSHLLRPMVLERPPDTTTPSE 635

Query: 384 APGCGE--TPEDSCSEGSTADMTNTAELLEQIPDLGQDVKDPEDCFTEGCVRRCPCCAVD 441
            PG  +  TP+  C++G   +       L  +  L   +++ E+       R+CP C   
Sbjct: 636 DPGGPQMLTPQAPCADG-FEEPGARQRALSAVSVLTSALEELEESH-----RKCPPCWNR 689

Query: 442 TTQAP-----GKVWWRLRKTCYHIVEHSWFETFIIFMILLSSGALAFEDIYLEERKTIKV 496
             Q         +W  +++    +V   + +  I   I+L++  +A E   +      + 
Sbjct: 690 FAQRYLIWECCPLWMSIKQKVKFLVMDPFADLTITMCIVLNTLFMALEHYNMTAE--FEE 747

Query: 497 LLEYADKMFTYVFVLEMLLKWVAYGFKKYFTNAWCWLDFLIVDVSLVSLVANTLGFAEMG 556
           +L+  + +FT +F  EM  K +A     YF   W   D +IV +SL+      LG + MG
Sbjct: 748 MLQVGNLVFTGIFTAEMTFKIIALDPYYYFQQGWNIFDSIIVILSLME-----LGLSRMG 802

Query: 557 PIKSLRTLRALRPLRALSRFEGMRVVVNALVGAIPSIMNVLLVCLIFWLIFSIMGVNLFA 616
            +  LR+ R LR  +    +  +  ++  +  ++ ++ N+ LV  I   IF+++G+ LF 
Sbjct: 803 NLSVLRSFRLLRVFKLAKSWPTLNTLIKIIGNSVGALGNLTLVLAIIVFIFAVVGMQLFG 862

Query: 617 GKFGRCINQTE--GDLP 631
             +    ++    G LP
Sbjct: 863 RNYSELRHRVSDCGRLP 879


 Score = 81.6 bits (200), Expect = 1e-12,   Method: Compositional matrix adjust.
 Identities = 59/219 (26%), Positives = 113/219 (51%), Gaps = 34/219 (15%)

Query: 12   NLVFTGIFTAEMTFKIIALDPYYYFQQGWNIFDSIIVILSLMELGLSRM--------SNL 63
            NL+F  IFT E   K+ AL  +YYF   WNIFD ++VILS++   LS +        +  
Sbjct: 1567 NLLFVAIFTGECIVKMAALR-HYYFTNSWNIFDFVVVILSIVGTVLSDIIQKYFFSPTLF 1625

Query: 64   SVLRSFRLLRVFKLAKSWPTLNTLIKIIGNSVGALGNLTLVLAIIVFIFAVVGMQLFGKN 123
             V+R  R+ R+ +L +    + TL+  +  S+ AL N+ L+L +++FI+++ GM     N
Sbjct: 1626 RVIRLARIGRILRLIRGAKGIRTLLFALMMSLPALFNIGLLLFLVMFIYSIFGM----AN 1681

Query: 124  YSELRDSDSGLLPRWHMMDFFHAFLIIFRILCGEWIETMWDCMEVSGQSLC--------- 174
            ++ ++  ++G+   ++   F ++ L +F+I      + +   +  +G   C         
Sbjct: 1682 FAYVK-WEAGIDDMFNFQTFANSMLCLFQITTSAGWDGLLSPILNTGPPYCDPNLPNSNG 1740

Query: 175  -----------LLVFLLVMVIGNLVVLNLFLALLLSSFS 202
                       +L F   ++I  L+V+N+++A++L +FS
Sbjct: 1741 SRGNCGSPAVGILFFTTYIIISFLIVVNMYIAIILENFS 1779


 Score = 75.5 bits (184), Expect = 8e-11,   Method: Compositional matrix adjust.
 Identities = 50/181 (27%), Positives = 93/181 (51%), Gaps = 20/181 (11%)

Query: 453 LRKTCYHIVEHSWFETFIIFMILLSSGALAFEDIYLEERKTIKVLLEYADKMFTYVFVLE 512
           +R+    I+ HS F  FI+  IL +   +A  D             +Y +  FT ++  E
Sbjct: 120 VRRAAVKILVHSLFSMFIMCTILTNCVFMAQHDP--------PPWTKYVEYTFTAIYTFE 171

Query: 513 MLLKWVAYGF----KKYFTNAWCWLDFLIVDVSLVSLVANTLGFAEMGPIKSLRTLRALR 568
            L+K +A GF      +  + W WLDF ++ ++ VS         ++G + +LRT R LR
Sbjct: 172 SLVKILARGFCLHAFTFLRDPWNWLDFSVIVMAYVS------ENIKLGNLSALRTFRVLR 225

Query: 569 PLRALSRFEGMRVVVNALVGAIPSIMNVLLVCLIFWLIFSIMGVNLFAGKF-GRCI-NQT 626
            L+ +S   G++ +V AL+ ++  + +V+++ +    +F+++G+ LF G    +C+ N T
Sbjct: 226 ALKTISVIPGLKTIVGALIQSVKKLADVMVLTVFCLSVFALIGLQLFMGNLRHKCVRNFT 285

Query: 627 E 627
           E
Sbjct: 286 E 286


 Score = 61.6 bits (148), Expect = 1e-06,   Method: Compositional matrix adjust.
 Identities = 46/163 (28%), Positives = 85/163 (52%), Gaps = 8/163 (4%)

Query: 458  YHIVEHSWFETFIIFMILLSSGALAFEDIYLEERKTIKV-LLEYADKMFTYVFVLEMLLK 516
            + IV    F+  I+F+I L+   +  E    +++   KV +L   + +F  +F  E ++K
Sbjct: 1525 FDIVTKQAFDVTIMFLICLNMVTMMVET---DDQSPEKVNILAKVNLLFVAIFTGECIVK 1581

Query: 517  WVAYGFKKYFTNAWCWLDFLIVDVSLVSLVANTL---GFAEMGPIKSLRTLRALRPLRAL 573
              A     YFTN+W   DF++V +S+V  V + +    F      + +R  R  R LR +
Sbjct: 1582 MAALR-HYYFTNSWNIFDFVVVILSIVGTVLSDIIQKYFFSPTLFRVIRLARIGRILRLI 1640

Query: 574  SRFEGMRVVVNALVGAIPSIMNVLLVCLIFWLIFSIMGVNLFA 616
               +G+R ++ AL+ ++P++ N+ L+  +   I+SI G+  FA
Sbjct: 1641 RGAKGIRTLLFALMMSLPALFNIGLLLFLVMFIYSIFGMANFA 1683


>gi354487623
          Length = 2019

 Score = 1244 bits (3220), Expect = 0.0,   Method: Compositional matrix adjust.
 Identities = 647/703 (92%), Positives = 667/703 (94%), Gaps = 3/703 (0%)

Query: 1    TSEFEEMLQVGNLVFTGIFTAEMTFKIIALDPYYYFQQGWNIFDSIIVILSLMELGLSRM 60
            T+EFEEMLQVGNLVFTGIFTAEMTFKIIALDPYYYFQQGWNIFDSIIVILSLMELGLSRM
Sbjct: 742  TAEFEEMLQVGNLVFTGIFTAEMTFKIIALDPYYYFQQGWNIFDSIIVILSLMELGLSRM 801

Query: 61   SNLSVLRSFRLLRVFKLAKSWPTLNTLIKIIGNSVGALGNLTLVLAIIVFIFAVVGMQLF 120
             NLSVLRSFRLLRVFKLAKSWPTLNTLIKIIGNSVGALGNLTLVLAIIVFIFAVVGMQLF
Sbjct: 802  GNLSVLRSFRLLRVFKLAKSWPTLNTLIKIIGNSVGALGNLTLVLAIIVFIFAVVGMQLF 861

Query: 121  GKNYSELRD--SDSGLLPRWHMMDFFHAFLIIFRILCGEWIETMWDCMEVSGQSLCLLVF 178
            G+NYSELR   SD G LPRWHMMDFFHAFLIIFRILCGEWIETMWDCMEVSGQSLCLLVF
Sbjct: 862  GRNYSELRHRVSDCGRLPRWHMMDFFHAFLIIFRILCGEWIETMWDCMEVSGQSLCLLVF 921

Query: 179  LLVMVIGNLVVLNLFLALLLSSFSADNLTAPDEDREMNNLQLALARIQRGLRFVKRTTWD 238
            LLVMVIGNLVVLNLFLALLLSSFSADNLTAPDED EMNNLQLALARIQRGLRFVKRTTWD
Sbjct: 922  LLVMVIGNLVVLNLFLALLLSSFSADNLTAPDEDGEMNNLQLALARIQRGLRFVKRTTWD 981

Query: 239  FCCGLLRQRPQKPAALAAQGQLPSCIATPYSPPPPETEKVPPTRKETRFEEGEQPGQGTP 298
            FCCGLLR++P+KP ALA   QLPSCI TP SPPPPE EKVPP RKETRFEE E+PGQGTP
Sbjct: 982  FCCGLLRRQPKKPVALATHSQLPSCITTPRSPPPPEVEKVPPARKETRFEEDERPGQGTP 1041

Query: 299  GDPEPVCVPIAVAESDTDDQEEDEEN-SLGTEEESSKQQESQPVSGGPEAPPDSRTWSQV 357
            GD EPVCVPIAVAESDTDDQEE++   SLGTEEESSKQQESQ VSGG +   + R WSQV
Sbjct: 1042 GDTEPVCVPIAVAESDTDDQEEEDGEDSLGTEEESSKQQESQVVSGGQKPSGEPRAWSQV 1101

Query: 358  SATASSEAEASASQADWRQQWKAEPQAPGCGETPEDSCSEGSTADMTNTAELLEQIPDLG 417
            S TASSEAEAS SQADW+Q+ KA+P+APGC E PEDS SEGSTAD+TNTA+LLEQIPDLG
Sbjct: 1102 SETASSEAEASTSQADWQQERKADPRAPGCSEAPEDSYSEGSTADVTNTADLLEQIPDLG 1161

Query: 418  QDVKDPEDCFTEGCVRRCPCCAVDTTQAPGKVWWRLRKTCYHIVEHSWFETFIIFMILLS 477
            +DVKDPEDCFTEGCVRRCPCC VDTTQAPGKVWWRLRKTCY IVEHSWFETFIIFMILLS
Sbjct: 1162 EDVKDPEDCFTEGCVRRCPCCTVDTTQAPGKVWWRLRKTCYRIVEHSWFETFIIFMILLS 1221

Query: 478  SGALAFEDIYLEERKTIKVLLEYADKMFTYVFVLEMLLKWVAYGFKKYFTNAWCWLDFLI 537
            SGALAFEDIYLEER+TIKVLLEYADKMFTYVFVLEMLLKWVAYGFKKYFTNAWCWLDFLI
Sbjct: 1222 SGALAFEDIYLEERQTIKVLLEYADKMFTYVFVLEMLLKWVAYGFKKYFTNAWCWLDFLI 1281

Query: 538  VDVSLVSLVANTLGFAEMGPIKSLRTLRALRPLRALSRFEGMRVVVNALVGAIPSIMNVL 597
            VDVSLVSLVANTLGFAEMGPIKSLRTLRALRPLRALSRFEGMRVVVNALVGAIPSIMNVL
Sbjct: 1282 VDVSLVSLVANTLGFAEMGPIKSLRTLRALRPLRALSRFEGMRVVVNALVGAIPSIMNVL 1341

Query: 598  LVCLIFWLIFSIMGVNLFAGKFGRCINQTEGDLPLNYTIVNNKSQCESLNLTGELYWTKV 657
            LVCLIFWLIFSIMGVNLFAGKFGRCINQTEGDLPLNYTIVNNKS+CES N+TGELYWTKV
Sbjct: 1342 LVCLIFWLIFSIMGVNLFAGKFGRCINQTEGDLPLNYTIVNNKSECESFNVTGELYWTKV 1401

Query: 658  KVNFDNVGAGYLALLQVATFKGWMDIMYAAVDSRGYEEQPQWE 700
            KVNFDNVGAGYLALLQVATFKGWMDIMYAAVDSRGYEEQPQWE
Sbjct: 1402 KVNFDNVGAGYLALLQVATFKGWMDIMYAAVDSRGYEEQPQWE 1444


 Score =  107 bits (268), Expect = 1e-20,   Method: Compositional matrix adjust.
 Identities = 151/738 (20%), Positives = 281/738 (38%), Gaps = 143/738 (19%)

Query: 15  FTGIFTAEMTFKIIA----LDPYYYFQQGWNIFD-SIIVILSLMELGLSRMSNLSVLRSF 69
           FT I+T E   KI+A    L  + + +  WN  D S+IV+    E     + N+S LR+F
Sbjct: 164 FTAIYTFESLVKILARGFCLHAFTFLRDPWNWLDFSVIVMAYTTEF--VDLGNVSALRTF 221

Query: 70  RLLRVFKLAKSWPTLNTLIKIIGNSVGALGNLTLVLAIIVFIFAVVGMQLFG-------- 121
           R+LR  K       L T++  +  SV  L ++ ++    + +FA++G+QLF         
Sbjct: 222 RVLRALKTISVISGLKTIVGALIQSVKKLADVMVLTVFCLSVFALIGLQLFMGNLRHKCV 281

Query: 122 KNYSEL----------------------------------------RDSDSGLLPRWHMM 141
           +N++EL                                          SD+G  P  +  
Sbjct: 282 RNFTELNGTNGSVESDGLVWDSLDLYLNDPDNYLLKNGTTDVLLCGNSSDAGTCPEGYRC 341

Query: 142 ---------------DFFHAFLIIFRILCGEWIETMWDCMEVSGQSLCLLVFLLVMVIGN 186
                           F  AFL +FR++  +  E ++     S   + ++ F+LV+ +G+
Sbjct: 342 LKAGENPDHGYTSFDSFAWAFLALFRLMTQDCWERLYQQTLRSAGKIYMVFFMLVIFLGS 401

Query: 187 LVVLNLFLALLLSSFSADN-LTAPDEDREMNNLQLALARIQ--------RGLRFVKRTTW 237
             ++NL LA++  ++   N  T  + + +    Q A+  ++        RG+  V R++ 
Sbjct: 402 FYLVNLILAVVAMAYEEQNQATIAETEEKEKRFQEAMEMLKKEHEALTIRGVDTVSRSS- 460

Query: 238 DFCCGLLRQRPQKPAALAAQGQLPSCIATPYSP-------PPPETEKVPPTRKETRFEEG 290
                 L   P  P     +        +  +        P  ++E  P          G
Sbjct: 461 ------LEMSPLAPVTNHDRRSKRRKRLSSGTEDGGDDRLPKSDSEDGPRALNRLSLTHG 514

Query: 291 EQPGQGTPGDPEPVCVPIAVAESDTDDQEEDEENSLGTEEES--------------SKQQ 336
                  P             +  ++    D+ENS   E ES              S Q 
Sbjct: 515 LSRTSMKPRSSRGSIFTFRRRDQGSEADFADDENSTAGESESHRTSLLVPWPLRHPSAQG 574

Query: 337 ESQPVSGGPEAPPDSRTWSQ------VSATASSEAEASASQADWRQQWKAE--------P 382
           +  P +  P    + +  S       VS   + +AEA++  +   +    E         
Sbjct: 575 QHSPGTSAPGHVLNGKRNSTVDCNGVVSLLGAGDAEATSPGSHLLRPMVLERPPDTTTPS 634

Query: 383 QAPGCGE--TPEDSCSEGSTADMTNTAELLEQIPDLGQDVKDPEDCFTEGCVRRCPCCAV 440
           + PG  +  TP+  C++G   +       L  +  L   +++ E+       R+CP C  
Sbjct: 635 EDPGGPQMLTPQAPCADG-FEEPGARQRALSAVSVLTSALEELEESH-----RKCPPCWN 688

Query: 441 DTTQAP-----GKVWWRLRKTCYHIVEHSWFETFIIFMILLSSGALAFEDIYLEERKTIK 495
              Q         +W  +++    +V   + +  I   I+L++  +A E   +      +
Sbjct: 689 RFAQRYLIWECCPLWMSIKQKVKFLVMDPFADLTITMCIVLNTLFMALEHYNMTAE--FE 746

Query: 496 VLLEYADKMFTYVFVLEMLLKWVAYGFKKYFTNAWCWLDFLIVDVSLVSLVANTLGFAEM 555
            +L+  + +FT +F  EM  K +A     YF   W   D +IV +SL+      LG + M
Sbjct: 747 EMLQVGNLVFTGIFTAEMTFKIIALDPYYYFQQGWNIFDSIIVILSLME-----LGLSRM 801

Query: 556 GPIKSLRTLRALRPLRALSRFEGMRVVVNALVGAIPSIMNVLLVCLIFWLIFSIMGVNLF 615
           G +  LR+ R LR  +    +  +  ++  +  ++ ++ N+ LV  I   IF+++G+ LF
Sbjct: 802 GNLSVLRSFRLLRVFKLAKSWPTLNTLIKIIGNSVGALGNLTLVLAIIVFIFAVVGMQLF 861

Query: 616 AGKFGRCINQTE--GDLP 631
              +    ++    G LP
Sbjct: 862 GRNYSELRHRVSDCGRLP 879


 Score = 81.6 bits (200), Expect = 1e-12,   Method: Compositional matrix adjust.
 Identities = 59/219 (26%), Positives = 113/219 (51%), Gaps = 34/219 (15%)

Query: 12   NLVFTGIFTAEMTFKIIALDPYYYFQQGWNIFDSIIVILSLMELGLSRM--------SNL 63
            NL+F  IFT E   K+ AL  +YYF   WNIFD ++VILS++   LS +        +  
Sbjct: 1567 NLLFVAIFTGECIVKMAALR-HYYFTNSWNIFDFVVVILSIVGTVLSDIIQKYFFSPTLF 1625

Query: 64   SVLRSFRLLRVFKLAKSWPTLNTLIKIIGNSVGALGNLTLVLAIIVFIFAVVGMQLFGKN 123
             V+R  R+ R+ +L +    + TL+  +  S+ AL N+ L+L +++FI+++ GM     N
Sbjct: 1626 RVIRLARIGRILRLIRGAKGIRTLLFALMMSLPALFNIGLLLFLVMFIYSIFGM----AN 1681

Query: 124  YSELRDSDSGLLPRWHMMDFFHAFLIIFRILCGEWIETMWDCMEVSGQSLC--------- 174
            ++ ++  ++G+   ++   F ++ L +F+I      + +   +  +G   C         
Sbjct: 1682 FAYVK-WEAGIDDMFNFQTFANSMLCLFQITTSAGWDGLLSPILNTGPPYCDPNLPNSNG 1740

Query: 175  -----------LLVFLLVMVIGNLVVLNLFLALLLSSFS 202
                       +L F   ++I  L+V+N+++A++L +FS
Sbjct: 1741 SRGNCGSPAVGILFFTTYIIISFLIVVNMYIAIILENFS 1779


 Score = 81.3 bits (199), Expect = 2e-12,   Method: Compositional matrix adjust.
 Identities = 51/181 (28%), Positives = 94/181 (51%), Gaps = 20/181 (11%)

Query: 453 LRKTCYHIVEHSWFETFIIFMILLSSGALAFEDIYLEERKTIKVLLEYADKMFTYVFVLE 512
           +R+    I+ HS F  FI+  IL +   +A  D             +Y +  FT ++  E
Sbjct: 120 VRRAAVKILVHSLFSMFIMCTILTNCVFMAQHDP--------PPWTKYVEYTFTAIYTFE 171

Query: 513 MLLKWVAYGF----KKYFTNAWCWLDFLIVDVSLVSLVANTLGFAEMGPIKSLRTLRALR 568
            L+K +A GF      +  + W WLDF ++      ++A T  F ++G + +LRT R LR
Sbjct: 172 SLVKILARGFCLHAFTFLRDPWNWLDFSVI------VMAYTTEFVDLGNVSALRTFRVLR 225

Query: 569 PLRALSRFEGMRVVVNALVGAIPSIMNVLLVCLIFWLIFSIMGVNLFAGKF-GRCI-NQT 626
            L+ +S   G++ +V AL+ ++  + +V+++ +    +F+++G+ LF G    +C+ N T
Sbjct: 226 ALKTISVISGLKTIVGALIQSVKKLADVMVLTVFCLSVFALIGLQLFMGNLRHKCVRNFT 285

Query: 627 E 627
           E
Sbjct: 286 E 286


 Score = 61.6 bits (148), Expect = 1e-06,   Method: Compositional matrix adjust.
 Identities = 46/163 (28%), Positives = 85/163 (52%), Gaps = 8/163 (4%)

Query: 458  YHIVEHSWFETFIIFMILLSSGALAFEDIYLEERKTIKV-LLEYADKMFTYVFVLEMLLK 516
            + IV    F+  I+F+I L+   +  E    +++   KV +L   + +F  +F  E ++K
Sbjct: 1525 FDIVTKQAFDVTIMFLICLNMVTMMVET---DDQSPEKVNILAKVNLLFVAIFTGECIVK 1581

Query: 517  WVAYGFKKYFTNAWCWLDFLIVDVSLVSLVANTL---GFAEMGPIKSLRTLRALRPLRAL 573
              A     YFTN+W   DF++V +S+V  V + +    F      + +R  R  R LR +
Sbjct: 1582 MAALR-HYYFTNSWNIFDFVVVILSIVGTVLSDIIQKYFFSPTLFRVIRLARIGRILRLI 1640

Query: 574  SRFEGMRVVVNALVGAIPSIMNVLLVCLIFWLIFSIMGVNLFA 616
               +G+R ++ AL+ ++P++ N+ L+  +   I+SI G+  FA
Sbjct: 1641 RGAKGIRTLLFALMMSLPALFNIGLLLFLVMFIYSIFGMANFA 1683


>gi354487633
          Length = 1986

 Score = 1237 bits (3201), Expect = 0.0,   Method: Compositional matrix adjust.
 Identities = 642/703 (91%), Positives = 662/703 (94%), Gaps = 4/703 (0%)

Query: 1    TSEFEEMLQVGNLVFTGIFTAEMTFKIIALDPYYYFQQGWNIFDSIIVILSLMELGLSRM 60
            T+EFEEMLQVGNLVFTGIFTAEMTFKIIALDPYYYFQQGWNIFDSIIVILSLMELGLSRM
Sbjct: 742  TAEFEEMLQVGNLVFTGIFTAEMTFKIIALDPYYYFQQGWNIFDSIIVILSLMELGLSRM 801

Query: 61   SNLSVLRSFRLLRVFKLAKSWPTLNTLIKIIGNSVGALGNLTLVLAIIVFIFAVVGMQLF 120
             NLSVLRSFRLLRVFKLAKSWPTLNTLIKIIGNSVGALGNLTLVLAIIVFIFAVVGMQLF
Sbjct: 802  GNLSVLRSFRLLRVFKLAKSWPTLNTLIKIIGNSVGALGNLTLVLAIIVFIFAVVGMQLF 861

Query: 121  GKNYSELRD--SDSGLLPRWHMMDFFHAFLIIFRILCGEWIETMWDCMEVSGQSLCLLVF 178
            G+NYSELR   SD G LPRWHMMDFFHAFLIIFRILCGEWIETMWDCMEVSGQSLCLLVF
Sbjct: 862  GRNYSELRHRVSDCGRLPRWHMMDFFHAFLIIFRILCGEWIETMWDCMEVSGQSLCLLVF 921

Query: 179  LLVMVIGNLVVLNLFLALLLSSFSADNLTAPDEDREMNNLQLALARIQRGLRFVKRTTWD 238
            LLVMVIGNLVVLNLFLALLLSSFSADNLTAPDED EMNNLQLALARIQRGLRFVKRTTWD
Sbjct: 922  LLVMVIGNLVVLNLFLALLLSSFSADNLTAPDEDGEMNNLQLALARIQRGLRFVKRTTWD 981

Query: 239  FCCGLLRQRPQKPAALAAQGQLPSCIATPYSPPPPETEKVPPTRKETRFEEGEQPGQGTP 298
            FCCGLLR++P+KP ALA   QLPSCI TP SPPPPE EKVPP RKETRFEE E+PGQGTP
Sbjct: 982  FCCGLLRRQPKKPVALATHSQLPSCITTPRSPPPPEVEKVPPARKETRFEEDERPGQGTP 1041

Query: 299  GDPEPVCVPIAVA-ESDTDDQEEDEENSLGTEEESSKQQESQPVSGGPEAPPDSRTWSQV 357
            GD EPVCVPIAVA     D +EED E+SLGTEEESSK QESQ VSGG +   + R WSQV
Sbjct: 1042 GDTEPVCVPIAVAESDTDDQEEEDGEDSLGTEEESSK-QESQVVSGGQKPSGEPRAWSQV 1100

Query: 358  SATASSEAEASASQADWRQQWKAEPQAPGCGETPEDSCSEGSTADMTNTAELLEQIPDLG 417
            S TASSEAEAS SQADW+Q+ KA+P+APGC E PEDS SEGSTAD+TNTA+LLEQIPDLG
Sbjct: 1101 SETASSEAEASTSQADWQQERKADPRAPGCSEAPEDSYSEGSTADVTNTADLLEQIPDLG 1160

Query: 418  QDVKDPEDCFTEGCVRRCPCCAVDTTQAPGKVWWRLRKTCYHIVEHSWFETFIIFMILLS 477
            +DVKDPEDCFTEGCVRRCPCC VDTTQAPGKVWWRLRKTCY IVEHSWFETFIIFMILLS
Sbjct: 1161 EDVKDPEDCFTEGCVRRCPCCTVDTTQAPGKVWWRLRKTCYRIVEHSWFETFIIFMILLS 1220

Query: 478  SGALAFEDIYLEERKTIKVLLEYADKMFTYVFVLEMLLKWVAYGFKKYFTNAWCWLDFLI 537
            SGALAFEDIYLEER+TIKVLLEYADKMFTYVFVLEMLLKWVAYGFKKYFTNAWCWLDFLI
Sbjct: 1221 SGALAFEDIYLEERQTIKVLLEYADKMFTYVFVLEMLLKWVAYGFKKYFTNAWCWLDFLI 1280

Query: 538  VDVSLVSLVANTLGFAEMGPIKSLRTLRALRPLRALSRFEGMRVVVNALVGAIPSIMNVL 597
            VDVSLVSLVANTLGFAEMGPIKSLRTLRALRPLRALSRFEGMRVVVNALVGAIPSIMNVL
Sbjct: 1281 VDVSLVSLVANTLGFAEMGPIKSLRTLRALRPLRALSRFEGMRVVVNALVGAIPSIMNVL 1340

Query: 598  LVCLIFWLIFSIMGVNLFAGKFGRCINQTEGDLPLNYTIVNNKSQCESLNLTGELYWTKV 657
            LVCLIFWLIFSIMGVNLFAGKFGRCINQTEGDLPLNYTIVNNKS+CES N+TGELYWTKV
Sbjct: 1341 LVCLIFWLIFSIMGVNLFAGKFGRCINQTEGDLPLNYTIVNNKSECESFNVTGELYWTKV 1400

Query: 658  KVNFDNVGAGYLALLQVATFKGWMDIMYAAVDSRGYEEQPQWE 700
            KVNFDNVGAGYLALLQVATFKGWMDIMYAAVDSRGYEEQPQWE
Sbjct: 1401 KVNFDNVGAGYLALLQVATFKGWMDIMYAAVDSRGYEEQPQWE 1443


 Score =  114 bits (286), Expect = 1e-22,   Method: Compositional matrix adjust.
 Identities = 149/738 (20%), Positives = 284/738 (38%), Gaps = 141/738 (19%)

Query: 14  VFTGIFTAEMTFKIIA----LDPYYYFQQGWNIFDSIIVILSLMELGLSRMSNLSVLRSF 69
            FT I+T E   KI+A    L  + + +  WN  D  +++++ +   + ++ NLS LR+F
Sbjct: 163 TFTAIYTFESLVKILARGFCLHAFTFLRDPWNWLDFSVIVMAYVSENI-KLGNLSALRTF 221

Query: 70  RLLRVFKLAKSWPTLNTLIKIIGNSVGALGNLTLVLAIIVFIFAVVGMQLFG-------- 121
           R+LR  K     P L T++  +  SV  L ++ ++    + +FA++G+QLF         
Sbjct: 222 RVLRALKTISVIPGLKTIVGALIQSVKKLADVMVLTVFCLSVFALIGLQLFMGNLRHKCV 281

Query: 122 KNYSEL----------------------------------------RDSDSGLLPRWHMM 141
           +N++EL                                          SD+G  P  +  
Sbjct: 282 RNFTELNGTNGSVESDGLVWDSLDLYLNDPDNYLLKNGTTDVLLCGNSSDAGTCPEGYRC 341

Query: 142 ---------------DFFHAFLIIFRILCGEWIETMWDCMEVSGQSLCLLVFLLVMVIGN 186
                           F  AFL +FR++  +  E ++     S   + ++ F+LV+ +G+
Sbjct: 342 LKAGENPDHGYTSFDSFAWAFLALFRLMTQDCWERLYQQTLRSAGKIYMVFFMLVIFLGS 401

Query: 187 LVVLNLFLALLLSSFSADN-LTAPDEDREMNNLQLALARIQ--------RGLRFVKRTTW 237
             ++NL LA++  ++   N  T  + + +    Q A+  ++        RG+  V R++ 
Sbjct: 402 FYLVNLILAVVAMAYEEQNQATIAETEEKEKRFQEAMEMLKKEHEALTIRGVDTVSRSS- 460

Query: 238 DFCCGLLRQRPQKPAALAAQGQLPSCIATPYSP-------PPPETEKVPPTRKETRFEEG 290
                 L   P  P     +        +  +        P  ++E  P          G
Sbjct: 461 ------LEMSPLAPVTNHDRRSKRRKRLSSGTEDGGDDRLPKSDSEDGPRALNRLSLTHG 514

Query: 291 EQPGQGTPGDPEPVCVPIAVAESDTDDQEEDEENSLGTEEES--------------SKQQ 336
                  P             +  ++    D+ENS   E ES              S Q 
Sbjct: 515 LSRTSMKPRSSRGSIFTFRRRDQGSEADFADDENSTAGESESHRTSLLVPWPLRHPSAQG 574

Query: 337 ESQPVSGGPEAPPDSRTWSQ------VSATASSEAEASASQADWRQQWKAE--------P 382
           +  P +  P    + +  S       VS   + +AEA++  +   +    E         
Sbjct: 575 QHSPGTSAPGHVLNGKRNSTVDCNGVVSLLGAGDAEATSPGSHLLRPMVLERPPDTTTPS 634

Query: 383 QAPGCGE--TPEDSCSEGSTADMTNTAELLEQIPDLGQDVKDPEDCFTEGCVRRCPCCAV 440
           + PG  +  TP+  C++G   +       L  +  L   +++ E+       R+CP C  
Sbjct: 635 EDPGGPQMLTPQAPCADG-FEEPGARQRALSAVSVLTSALEELEESH-----RKCPPCWN 688

Query: 441 DTTQAP-----GKVWWRLRKTCYHIVEHSWFETFIIFMILLSSGALAFEDIYLEERKTIK 495
              Q         +W  +++    +V   + +  I   I+L++  +A E   +      +
Sbjct: 689 RFAQRYLIWECCPLWMSIKQKVKFLVMDPFADLTITMCIVLNTLFMALEHYNMTAE--FE 746

Query: 496 VLLEYADKMFTYVFVLEMLLKWVAYGFKKYFTNAWCWLDFLIVDVSLVSLVANTLGFAEM 555
            +L+  + +FT +F  EM  K +A     YF   W   D +IV +SL+      LG + M
Sbjct: 747 EMLQVGNLVFTGIFTAEMTFKIIALDPYYYFQQGWNIFDSIIVILSLME-----LGLSRM 801

Query: 556 GPIKSLRTLRALRPLRALSRFEGMRVVVNALVGAIPSIMNVLLVCLIFWLIFSIMGVNLF 615
           G +  LR+ R LR  +    +  +  ++  +  ++ ++ N+ LV  I   IF+++G+ LF
Sbjct: 802 GNLSVLRSFRLLRVFKLAKSWPTLNTLIKIIGNSVGALGNLTLVLAIIVFIFAVVGMQLF 861

Query: 616 AGKFGRCINQTE--GDLP 631
              +    ++    G LP
Sbjct: 862 GRNYSELRHRVSDCGRLP 879


 Score = 75.5 bits (184), Expect = 8e-11,   Method: Compositional matrix adjust.
 Identities = 50/181 (27%), Positives = 93/181 (51%), Gaps = 20/181 (11%)

Query: 453 LRKTCYHIVEHSWFETFIIFMILLSSGALAFEDIYLEERKTIKVLLEYADKMFTYVFVLE 512
           +R+    I+ HS F  FI+  IL +   +A  D             +Y +  FT ++  E
Sbjct: 120 VRRAAVKILVHSLFSMFIMCTILTNCVFMAQHDP--------PPWTKYVEYTFTAIYTFE 171

Query: 513 MLLKWVAYGF----KKYFTNAWCWLDFLIVDVSLVSLVANTLGFAEMGPIKSLRTLRALR 568
            L+K +A GF      +  + W WLDF ++ ++ VS         ++G + +LRT R LR
Sbjct: 172 SLVKILARGFCLHAFTFLRDPWNWLDFSVIVMAYVS------ENIKLGNLSALRTFRVLR 225

Query: 569 PLRALSRFEGMRVVVNALVGAIPSIMNVLLVCLIFWLIFSIMGVNLFAGKF-GRCI-NQT 626
            L+ +S   G++ +V AL+ ++  + +V+++ +    +F+++G+ LF G    +C+ N T
Sbjct: 226 ALKTISVIPGLKTIVGALIQSVKKLADVMVLTVFCLSVFALIGLQLFMGNLRHKCVRNFT 285

Query: 627 E 627
           E
Sbjct: 286 E 286


>gi237512982
          Length = 1962

 Score = 1237 bits (3200), Expect = 0.0,   Method: Compositional matrix adjust.
 Identities = 643/700 (91%), Positives = 643/700 (91%), Gaps = 54/700 (7%)

Query: 1    TSEFEEMLQVGNLVFTGIFTAEMTFKIIALDPYYYFQQGWNIFDSIIVILSLMELGLSRM 60
            TSEFEEMLQVGNLVFTGIFTAEMTFKIIALDPYYYFQQGWNIFDSIIVILSLMELGLSRM
Sbjct: 742  TSEFEEMLQVGNLVFTGIFTAEMTFKIIALDPYYYFQQGWNIFDSIIVILSLMELGLSRM 801

Query: 61   SNLSVLRSFRLLRVFKLAKSWPTLNTLIKIIGNSVGALGNLTLVLAIIVFIFAVVGMQLF 120
            SNLSVLRSFRLLRVFKLAKSWPTLNTLIKIIGNSVGALGNLTLVLAIIVFIFAVVGMQLF
Sbjct: 802  SNLSVLRSFRLLRVFKLAKSWPTLNTLIKIIGNSVGALGNLTLVLAIIVFIFAVVGMQLF 861

Query: 121  GKNYSELRDSDSGLLPRWHMMDFFHAFLIIFRILCGEWIETMWDCMEVSGQSLCLLVFLL 180
            GKNYSELRDSDSGLLPRWHMMDFFHAFLIIFRILCGEWIETMWDCMEVSGQSLCLLVFLL
Sbjct: 862  GKNYSELRDSDSGLLPRWHMMDFFHAFLIIFRILCGEWIETMWDCMEVSGQSLCLLVFLL 921

Query: 181  VMVIGNLVVLNLFLALLLSSFSADNLTAPDEDREMNNLQLALARIQRGLRFVKRTTWDFC 240
            VMVIGNLVVLNLFLALLLSSFSADNLTAPDEDREMNNLQLALARIQRGLRFVKRTTWDFC
Sbjct: 922  VMVIGNLVVLNLFLALLLSSFSADNLTAPDEDREMNNLQLALARIQRGLRFVKRTTWDFC 981

Query: 241  CGLLRQRPQKPAALAAQGQLPSCIATPYSPPPPETEKVPPTRKETRFEEGEQPGQGTPGD 300
            CGLLRQRPQKPAALAAQGQLPSCIATPYSPPPPETEKVPPTRKETRFEEGEQPGQGTPGD
Sbjct: 982  CGLLRQRPQKPAALAAQGQLPSCIATPYSPPPPETEKVPPTRKETRFEEGEQPGQGTPGD 1041

Query: 301  PEPVCVPIAVAESDTDDQEEDEENSLGTEEESSKQQESQPVSGGPEAPPDSRTWSQVSAT 360
            PEPVCVPIAVAESDTDDQEEDEENSLGTEEESSKQ            P DS         
Sbjct: 1042 PEPVCVPIAVAESDTDDQEEDEENSLGTEEESSKQ-----------TPEDS--------- 1081

Query: 361  ASSEAEASASQADWRQQWKAEPQAPGCGETPEDSCSEGSTADMTNTAELLEQIPDLGQDV 420
                                      C E        GSTADMTNTAELLEQIPDLGQDV
Sbjct: 1082 --------------------------CSE--------GSTADMTNTAELLEQIPDLGQDV 1107

Query: 421  KDPEDCFTEGCVRRCPCCAVDTTQAPGKVWWRLRKTCYHIVEHSWFETFIIFMILLSSGA 480
            KDPEDCFTEGCVRRCPCCAVDTTQAPGKVWWRLRKTCYHIVEHSWFETFIIFMILLSSGA
Sbjct: 1108 KDPEDCFTEGCVRRCPCCAVDTTQAPGKVWWRLRKTCYHIVEHSWFETFIIFMILLSSGA 1167

Query: 481  LAFEDIYLEERKTIKVLLEYADKMFTYVFVLEMLLKWVAYGFKKYFTNAWCWLDFLIVDV 540
            LAFEDIYLEERKTIKVLLEYADKMFTYVFVLEMLLKWVAYGFKKYFTNAWCWLDFLIVDV
Sbjct: 1168 LAFEDIYLEERKTIKVLLEYADKMFTYVFVLEMLLKWVAYGFKKYFTNAWCWLDFLIVDV 1227

Query: 541  SLVSLVANTLGFAEMGPIKSLRTLRALRPLRALSRFEGMRVVVNALVGAIPSIMNVLLVC 600
            SLVSLVANTLGFAEMGPIKSLRTLRALRPLRALSRFEGMRVVVNALVGAIPSIMNVLLVC
Sbjct: 1228 SLVSLVANTLGFAEMGPIKSLRTLRALRPLRALSRFEGMRVVVNALVGAIPSIMNVLLVC 1287

Query: 601  LIFWLIFSIMGVNLFAGKFGRCINQTEGDLPLNYTIVNNKSQCESLNLTGELYWTKVKVN 660
            LIFWLIFSIMGVNLFAGKFGRCINQTEGDLPLNYTIVNNKSQCESLNLTGELYWTKVKVN
Sbjct: 1288 LIFWLIFSIMGVNLFAGKFGRCINQTEGDLPLNYTIVNNKSQCESLNLTGELYWTKVKVN 1347

Query: 661  FDNVGAGYLALLQVATFKGWMDIMYAAVDSRGYEEQPQWE 700
            FDNVGAGYLALLQVATFKGWMDIMYAAVDSRGYEEQPQWE
Sbjct: 1348 FDNVGAGYLALLQVATFKGWMDIMYAAVDSRGYEEQPQWE 1387


 Score =  104 bits (260), Expect = 1e-19,   Method: Compositional matrix adjust.
 Identities = 148/736 (20%), Positives = 273/736 (37%), Gaps = 141/736 (19%)

Query: 15  FTGIFTAEMTFKIIA----LDPYYYFQQGWNIFDSIIVILSLMELGLSRMSNLSVLRSFR 70
           FT I+T E   KI+A    L  + + +  WN  D  ++I++ +   + ++ NLS LR+FR
Sbjct: 164 FTAIYTFESLVKILARGFCLHAFTFLRDPWNWLDFSVIIMAYVSENI-KLGNLSALRTFR 222

Query: 71  LLRVFKLAKSWPTLNTLIKIIGNSVGALGNLTLVLAIIVFIFAVVGMQLFG--------K 122
           +LR  K     P L T++  +  SV  L ++ ++    + +FA++G+QLF         +
Sbjct: 223 VLRALKTISVIPGLKTIVGALIQSVKKLADVMVLTVFCLSVFALIGLQLFMGNLRHKCVR 282

Query: 123 NYSEL----------------------------------------RDSDSGLLPRW---- 138
           N++ L                                          SD+G  P      
Sbjct: 283 NFTALNGTNGSVEADGLVWESLDLYLSDPENYLLKNGTSDVLLCGNSSDAGTCPEGYRCL 342

Query: 139 -------HMMDFFHAF----LIIFRILCGEWIETMWDCMEVSGQSLCLLVFLLVMVIGNL 187
                  H    F +F    L +FR++  +  E ++     S   + ++ F+LV+ +G+ 
Sbjct: 343 KAGENPDHGYTSFDSFAWAFLALFRLMTQDCWERLYQQTLRSAGKIYMIFFMLVIFLGSF 402

Query: 188 VVLNLFLALLLSSFSADN-LTAPDEDREMNNLQLALARIQ--------RGLRFVKRTTWD 238
            ++NL LA++  ++   N  T  + + +    Q A+  ++        RG+  V R++  
Sbjct: 403 YLVNLILAVVAMAYEEQNQATIAETEEKEKRFQEAMEMLKKEHEALTIRGVDTVSRSS-- 460

Query: 239 FCCGLLRQRPQKPAALAAQGQLPSCIATPYSP-------PPPETEKVPPTRKETRFEEGE 291
                L   P  P     +        +  +        P  ++E  P          G 
Sbjct: 461 -----LEMSPLAPVNSHERRSKRRKRMSSGTEECGEDRLPKSDSEDGPRAMNHLSLTRGL 515

Query: 292 QPGQGTPGDPEPVCVPIAVAESDTDDQEEDEENSLGTEEESSKQQ------------ESQ 339
                 P             +  ++    D+ENS   E ES                + Q
Sbjct: 516 SRTSMKPRSSRGSIFTFRRRDLGSEADFADDENSTAGESESHHTSLLVPWPLRRTSAQGQ 575

Query: 340 PVSGGPEAPPDSRTWSQVSATASSEAEASASQADWRQQWKAEPQAPGCG-------ETPE 392
           P S G  AP  +    + S    +   +     D       E  +PG         E P 
Sbjct: 576 P-SPGTSAPGHALHGKKNSTVDCNGVVSLLGAGD------PEATSPGSHLLRPVMLEHPP 628

Query: 393 DSCS----EGSTADMTNTAELLEQIPDLG--QDVKDPEDCFT------EGCVRRCPCCAV 440
           D+ +     G    +T+ A  ++   + G  Q         T      E    +CP C  
Sbjct: 629 DTTTPSEEPGGPQMLTSQAPCVDGFEEPGARQRALSAVSVLTSALEELEESRHKCPPCWN 688

Query: 441 DTTQAP-----GKVWWRLRKTCYHIVEHSWFETFIIFMILLSSGALAFEDIYLEERKTIK 495
              Q         +W  +++    +V   + +  I   I+L++  +A E   +      +
Sbjct: 689 RLAQRYLIWECCPLWMSIKQGVKLVVMDPFTDLTITMCIVLNTLFMALEHYNMTSE--FE 746

Query: 496 VLLEYADKMFTYVFVLEMLLKWVAYGFKKYFTNAWCWLDFLIVDVSLVSLVANTLGFAEM 555
            +L+  + +FT +F  EM  K +A     YF   W   D +IV +SL+      LG + M
Sbjct: 747 EMLQVGNLVFTGIFTAEMTFKIIALDPYYYFQQGWNIFDSIIVILSLME-----LGLSRM 801

Query: 556 GPIKSLRTLRALRPLRALSRFEGMRVVVNALVGAIPSIMNVLLVCLIFWLIFSIMGVNLF 615
             +  LR+ R LR  +    +  +  ++  +  ++ ++ N+ LV  I   IF+++G+ LF
Sbjct: 802 SNLSVLRSFRLLRVFKLAKSWPTLNTLIKIIGNSVGALGNLTLVLAIIVFIFAVVGMQLF 861

Query: 616 AGKFGRCINQTEGDLP 631
              +    +   G LP
Sbjct: 862 GKNYSELRDSDSGLLP 877


 Score = 81.3 bits (199), Expect = 1e-12,   Method: Compositional matrix adjust.
 Identities = 59/219 (26%), Positives = 113/219 (51%), Gaps = 34/219 (15%)

Query: 12   NLVFTGIFTAEMTFKIIALDPYYYFQQGWNIFDSIIVILSLMELGLSRM--------SNL 63
            NL+F  IFT E   K+ AL  +YYF   WNIFD ++VILS++   LS +        +  
Sbjct: 1510 NLLFVAIFTGECIVKLAALR-HYYFTNSWNIFDFVVVILSIVGTVLSDIIQKYFFSPTLF 1568

Query: 64   SVLRSFRLLRVFKLAKSWPTLNTLIKIIGNSVGALGNLTLVLAIIVFIFAVVGMQLFGKN 123
             V+R  R+ R+ +L +    + TL+  +  S+ AL N+ L+L +++FI+++ GM     N
Sbjct: 1569 RVIRLARIGRILRLIRGAKGIRTLLFALMMSLPALFNIGLLLFLVMFIYSIFGM----AN 1624

Query: 124  YSELRDSDSGLLPRWHMMDFFHAFLIIFRILCGEWIETMWDCMEVSGQSLC--------- 174
            ++ ++  ++G+   ++   F ++ L +F+I      + +   +  +G   C         
Sbjct: 1625 FAYVK-WEAGIDDMFNFQTFANSMLCLFQITTSAGWDGLLSPILNTGPPYCDPTLPNSNG 1683

Query: 175  -----------LLVFLLVMVIGNLVVLNLFLALLLSSFS 202
                       +L F   ++I  L+V+N+++A++L +FS
Sbjct: 1684 SRGDCGSPAVGILFFTTYIIISFLIVVNMYIAIILENFS 1722


 Score = 73.6 bits (179), Expect = 4e-10,   Method: Compositional matrix adjust.
 Identities = 49/191 (25%), Positives = 94/191 (49%), Gaps = 27/191 (14%)

Query: 453 LRKTCYHIVEHSWFETFIIFMILLSSGALAFEDIYLEERKTIKVLLEYADKMFTYVFVLE 512
           +R+    I+ HS F   I+  IL +   +A  D             +Y +  FT ++  E
Sbjct: 120 IRRAAVKILVHSLFNMLIMCTILTNCVFMAQHDP--------PPWTKYVEYTFTAIYTFE 171

Query: 513 MLLKWVAYGF----KKYFTNAWCWLDFLIVDVSLVSLVANTLGFAEMGPIKSLRTLRALR 568
            L+K +A GF      +  + W WLDF ++ ++ VS         ++G + +LRT R LR
Sbjct: 172 SLVKILARGFCLHAFTFLRDPWNWLDFSVIIMAYVS------ENIKLGNLSALRTFRVLR 225

Query: 569 PLRALSRFEGMRVVVNALVGAIPSIMNVLLVCLIFWLIFSIMGVNLFAGKF-GRCINQTE 627
            L+ +S   G++ +V AL+ ++  + +V+++ +    +F+++G+ LF G    +C+    
Sbjct: 226 ALKTISVIPGLKTIVGALIQSVKKLADVMVLTVFCLSVFALIGLQLFMGNLRHKCVR--- 282

Query: 628 GDLPLNYTIVN 638
                N+T +N
Sbjct: 283 -----NFTALN 288


 Score = 60.5 bits (145), Expect = 3e-06,   Method: Compositional matrix adjust.
 Identities = 45/163 (27%), Positives = 85/163 (52%), Gaps = 8/163 (4%)

Query: 458  YHIVEHSWFETFIIFMILLSSGALAFEDIYLEERKTIKV-LLEYADKMFTYVFVLEMLLK 516
            + IV    F+  I+F+I L+   +  E    +++   K+ +L   + +F  +F  E ++K
Sbjct: 1468 FDIVTKQAFDVTIMFLICLNMVTMMVET---DDQSPEKINILAKINLLFVAIFTGECIVK 1524

Query: 517  WVAYGFKKYFTNAWCWLDFLIVDVSLVSLVANTL---GFAEMGPIKSLRTLRALRPLRAL 573
              A     YFTN+W   DF++V +S+V  V + +    F      + +R  R  R LR +
Sbjct: 1525 LAALR-HYYFTNSWNIFDFVVVILSIVGTVLSDIIQKYFFSPTLFRVIRLARIGRILRLI 1583

Query: 574  SRFEGMRVVVNALVGAIPSIMNVLLVCLIFWLIFSIMGVNLFA 616
               +G+R ++ AL+ ++P++ N+ L+  +   I+SI G+  FA
Sbjct: 1584 RGAKGIRTLLFALMMSLPALFNIGLLLFLVMFIYSIFGMANFA 1626


>gi44886084
          Length = 1962

 Score = 1236 bits (3197), Expect = 0.0,   Method: Compositional matrix adjust.
 Identities = 642/700 (91%), Positives = 642/700 (91%), Gaps = 54/700 (7%)

Query: 1    TSEFEEMLQVGNLVFTGIFTAEMTFKIIALDPYYYFQQGWNIFDSIIVILSLMELGLSRM 60
            TSEFEEMLQVGNLVFTGIFTAEMTFKIIALDPYYYFQQGWNIFDSIIVILSLMELGLSRM
Sbjct: 742  TSEFEEMLQVGNLVFTGIFTAEMTFKIIALDPYYYFQQGWNIFDSIIVILSLMELGLSRM 801

Query: 61   SNLSVLRSFRLLRVFKLAKSWPTLNTLIKIIGNSVGALGNLTLVLAIIVFIFAVVGMQLF 120
            SNLSVLRSFRLLRVFKLAKSWPTLNTLIKIIGNSVGALGNLTLVLAIIVFIFAVVGMQLF
Sbjct: 802  SNLSVLRSFRLLRVFKLAKSWPTLNTLIKIIGNSVGALGNLTLVLAIIVFIFAVVGMQLF 861

Query: 121  GKNYSELRDSDSGLLPRWHMMDFFHAFLIIFRILCGEWIETMWDCMEVSGQSLCLLVFLL 180
            GKNYSELRDSDSGLLPRWHMMDFFHAFLIIFRILCGEWIETMWDCMEVSGQSLCLLVFLL
Sbjct: 862  GKNYSELRDSDSGLLPRWHMMDFFHAFLIIFRILCGEWIETMWDCMEVSGQSLCLLVFLL 921

Query: 181  VMVIGNLVVLNLFLALLLSSFSADNLTAPDEDREMNNLQLALARIQRGLRFVKRTTWDFC 240
            VMVIGNLVVLNLFLALLLSSFSADNLTAPDEDREMNNLQLALARIQRGLRFVKRTTWDFC
Sbjct: 922  VMVIGNLVVLNLFLALLLSSFSADNLTAPDEDREMNNLQLALARIQRGLRFVKRTTWDFC 981

Query: 241  CGLLRQRPQKPAALAAQGQLPSCIATPYSPPPPETEKVPPTRKETRFEEGEQPGQGTPGD 300
            CGLLR RPQKPAALAAQGQLPSCIATPYSPPPPETEKVPPTRKETRFEEGEQPGQGTPGD
Sbjct: 982  CGLLRHRPQKPAALAAQGQLPSCIATPYSPPPPETEKVPPTRKETRFEEGEQPGQGTPGD 1041

Query: 301  PEPVCVPIAVAESDTDDQEEDEENSLGTEEESSKQQESQPVSGGPEAPPDSRTWSQVSAT 360
            PEPVCVPIAVAESDTDDQEEDEENSLGTEEESSKQ            P DS         
Sbjct: 1042 PEPVCVPIAVAESDTDDQEEDEENSLGTEEESSKQ-----------TPEDS--------- 1081

Query: 361  ASSEAEASASQADWRQQWKAEPQAPGCGETPEDSCSEGSTADMTNTAELLEQIPDLGQDV 420
                                      C E        GSTADMTNTAELLEQIPDLGQDV
Sbjct: 1082 --------------------------CSE--------GSTADMTNTAELLEQIPDLGQDV 1107

Query: 421  KDPEDCFTEGCVRRCPCCAVDTTQAPGKVWWRLRKTCYHIVEHSWFETFIIFMILLSSGA 480
            KDPEDCFTEGCVRRCPCCAVDTTQAPGKVWWRLRKTCYHIVEHSWFETFIIFMILLSSGA
Sbjct: 1108 KDPEDCFTEGCVRRCPCCAVDTTQAPGKVWWRLRKTCYHIVEHSWFETFIIFMILLSSGA 1167

Query: 481  LAFEDIYLEERKTIKVLLEYADKMFTYVFVLEMLLKWVAYGFKKYFTNAWCWLDFLIVDV 540
            LAFEDIYLEERKTIKVLLEYADKMFTYVFVLEMLLKWVAYGFKKYFTNAWCWLDFLIVDV
Sbjct: 1168 LAFEDIYLEERKTIKVLLEYADKMFTYVFVLEMLLKWVAYGFKKYFTNAWCWLDFLIVDV 1227

Query: 541  SLVSLVANTLGFAEMGPIKSLRTLRALRPLRALSRFEGMRVVVNALVGAIPSIMNVLLVC 600
            SLVSLVANTLGFAEMGPIKSLRTLRALRPLRALSRFEGMRVVVNALVGAIPSIMNVLLVC
Sbjct: 1228 SLVSLVANTLGFAEMGPIKSLRTLRALRPLRALSRFEGMRVVVNALVGAIPSIMNVLLVC 1287

Query: 601  LIFWLIFSIMGVNLFAGKFGRCINQTEGDLPLNYTIVNNKSQCESLNLTGELYWTKVKVN 660
            LIFWLIFSIMGVNLFAGKFGRCINQTEGDLPLNYTIVNNKSQCESLNLTGELYWTKVKVN
Sbjct: 1288 LIFWLIFSIMGVNLFAGKFGRCINQTEGDLPLNYTIVNNKSQCESLNLTGELYWTKVKVN 1347

Query: 661  FDNVGAGYLALLQVATFKGWMDIMYAAVDSRGYEEQPQWE 700
            FDNVGAGYLALLQVATFKGWMDIMYAAVDSRGYEEQPQWE
Sbjct: 1348 FDNVGAGYLALLQVATFKGWMDIMYAAVDSRGYEEQPQWE 1387


 Score =  107 bits (268), Expect = 1e-20,   Method: Compositional matrix adjust.
 Identities = 148/736 (20%), Positives = 274/736 (37%), Gaps = 141/736 (19%)

Query: 15  FTGIFTAEMTFKIIA----LDPYYYFQQGWNIFDSIIVILSLMELGLSRMSNLSVLRSFR 70
           FT I+T E   KI+A    L  + + +  WN  D  ++I++ +   + ++ NLS LR+FR
Sbjct: 164 FTAIYTFESLVKILARGFCLHAFTFLRGPWNWLDFSVIIMAYVSENI-KLGNLSALRTFR 222

Query: 71  LLRVFKLAKSWPTLNTLIKIIGNSVGALGNLTLVLAIIVFIFAVVGMQLFG--------K 122
           +LR  K     P L T++  +  SV  L ++ ++    + +FA++G+QLF         +
Sbjct: 223 VLRALKTISVIPGLKTIVGALIQSVKKLADVMVLTVFCLSVFALIGLQLFMGNLRHKCVR 282

Query: 123 NYSELR----------------------------------------DSDSGLLPRWHMM- 141
           N++ L                                          SD+G  P  +   
Sbjct: 283 NFTALNGTNGSVEADGLVWESLDLYLSDPENYLLKNGTSDVLLCGNSSDAGTCPEGYRCL 342

Query: 142 --------------DFFHAFLIIFRILCGEWIETMWDCMEVSGQSLCLLVFLLVMVIGNL 187
                          F  AFL +FR++  +  E ++     S   + ++ F+LV+ +G+ 
Sbjct: 343 KAGENPDHGYTSFDSFAWAFLALFRLMTQDCWERLYQQTLRSAGKIYMIFFMLVIFLGSF 402

Query: 188 VVLNLFLALLLSSFSADN-LTAPDEDREMNNLQLALARIQ--------RGLRFVKRTTWD 238
            ++NL LA++  ++   N  T  + + +    Q A+  ++        RG+  V R++  
Sbjct: 403 YLVNLILAVVAMAYEEQNQATIAETEEKEKRFQEAMEMLKKEHEALTIRGVDTVSRSS-- 460

Query: 239 FCCGLLRQRPQKPAALAAQGQLPSCIATPYSP-------PPPETEKVPPTRKETRFEEGE 291
                L   P  P     +        +  +        P  ++E  P          G 
Sbjct: 461 -----LEMSPLAPVNSHERRSKRRKRMSSGTEECGEDRLPKSDSEDGPRAMNHLSLTRGL 515

Query: 292 QPGQGTPGDPEPVCVPIAVAESDTDDQEEDEENSLGTEEESSKQQ------------ESQ 339
                 P             +  ++    D+ENS   E ES                + Q
Sbjct: 516 SRTSMKPRSSRGSIFTFRRRDLGSEADFADDENSTAGESESHHTSLLVPWPLRRTSAQGQ 575

Query: 340 PVSGGPEAPPDSRTWSQVSATASSEAEASASQADWRQQWKAEPQAPGCG-------ETPE 392
           P S G  AP  +    + S    +   +     D       E  +PG         E P 
Sbjct: 576 P-SPGTSAPGHALHGKKNSTVDCNGVVSLLGAGD------PEATSPGSHLLRPVMLEHPP 628

Query: 393 DSCSE----GSTADMTNTAELLEQIPDLG--QDVKDPEDCFT------EGCVRRCPCCAV 440
           D+ +     G    +T+ A  ++ + + G  Q         T      E    +CP C  
Sbjct: 629 DTTTPSEEPGGPQMLTSQAPCVDGVEEPGARQRALSAVSVLTSALEELEESRHKCPPCWN 688

Query: 441 DTTQAP-----GKVWWRLRKTCYHIVEHSWFETFIIFMILLSSGALAFEDIYLEERKTIK 495
              Q         +W  +++    +V   + +  I   I+L++  +A E   +      +
Sbjct: 689 RLAQRYLIWECCPLWMSIKQGVKLVVMDPFTDLTITMCIVLNTLFMALEHYNMTSE--FE 746

Query: 496 VLLEYADKMFTYVFVLEMLLKWVAYGFKKYFTNAWCWLDFLIVDVSLVSLVANTLGFAEM 555
            +L+  + +FT +F  EM  K +A     YF   W   D +IV +SL+      LG + M
Sbjct: 747 EMLQVGNLVFTGIFTAEMTFKIIALDPYYYFQQGWNIFDSIIVILSLME-----LGLSRM 801

Query: 556 GPIKSLRTLRALRPLRALSRFEGMRVVVNALVGAIPSIMNVLLVCLIFWLIFSIMGVNLF 615
             +  LR+ R LR  +    +  +  ++  +  ++ ++ N+ LV  I   IF+++G+ LF
Sbjct: 802 SNLSVLRSFRLLRVFKLAKSWPTLNTLIKIIGNSVGALGNLTLVLAIIVFIFAVVGMQLF 861

Query: 616 AGKFGRCINQTEGDLP 631
              +    +   G LP
Sbjct: 862 GKNYSELRDSDSGLLP 877


 Score = 81.3 bits (199), Expect = 1e-12,   Method: Compositional matrix adjust.
 Identities = 59/219 (26%), Positives = 113/219 (51%), Gaps = 34/219 (15%)

Query: 12   NLVFTGIFTAEMTFKIIALDPYYYFQQGWNIFDSIIVILSLMELGLSRM--------SNL 63
            NL+F  IFT E   K+ AL  +YYF   WNIFD ++VILS++   LS +        +  
Sbjct: 1510 NLLFVAIFTGECIVKLAALR-HYYFTNSWNIFDFVVVILSIVGTVLSDIIQKYFFSPTLF 1568

Query: 64   SVLRSFRLLRVFKLAKSWPTLNTLIKIIGNSVGALGNLTLVLAIIVFIFAVVGMQLFGKN 123
             V+R  R+ R+ +L +    + TL+  +  S+ AL N+ L+L +++FI+++ GM     N
Sbjct: 1569 RVIRLARIGRILRLIRGAKGIRTLLFALMMSLPALFNIGLLLFLVMFIYSIFGM----AN 1624

Query: 124  YSELRDSDSGLLPRWHMMDFFHAFLIIFRILCGEWIETMWDCMEVSGQSLC--------- 174
            ++ ++  ++G+   ++   F ++ L +F+I      + +   +  +G   C         
Sbjct: 1625 FAYVK-WEAGIDDMFNFQTFANSMLCLFQITTSAGWDGLLSPILNTGPPYCDPTLPNSNG 1683

Query: 175  -----------LLVFLLVMVIGNLVVLNLFLALLLSSFS 202
                       +L F   ++I  L+V+N+++A++L +FS
Sbjct: 1684 SRGDCGSPAVGILFFTTYIIISFLIVVNMYIAIILENFS 1722


 Score = 72.8 bits (177), Expect = 5e-10,   Method: Compositional matrix adjust.
 Identities = 49/194 (25%), Positives = 94/194 (48%), Gaps = 27/194 (13%)

Query: 453 LRKTCYHIVEHSWFETFIIFMILLSSGALAFEDIYLEERKTIKVLLEYADKMFTYVFVLE 512
           +R+    I+ HS F   I+  IL +   +A  D             +Y +  FT ++  E
Sbjct: 120 IRRAAVKILVHSLFNMLIMCTILTNCVFMAQHDP--------PPWTKYVEYTFTAIYTFE 171

Query: 513 MLLKWVAYGF----KKYFTNAWCWLDFLIVDVSLVSLVANTLGFAEMGPIKSLRTLRALR 568
            L+K +A GF      +    W WLDF ++ ++ VS         ++G + +LRT R LR
Sbjct: 172 SLVKILARGFCLHAFTFLRGPWNWLDFSVIIMAYVS------ENIKLGNLSALRTFRVLR 225

Query: 569 PLRALSRFEGMRVVVNALVGAIPSIMNVLLVCLIFWLIFSIMGVNLFAGKF-GRCINQTE 627
            L+ +S   G++ +V AL+ ++  + +V+++ +    +F+++G+ LF G    +C+    
Sbjct: 226 ALKTISVIPGLKTIVGALIQSVKKLADVMVLTVFCLSVFALIGLQLFMGNLRHKCVR--- 282

Query: 628 GDLPLNYTIVNNKS 641
                N+T +N  +
Sbjct: 283 -----NFTALNGTN 291


 Score = 60.5 bits (145), Expect = 3e-06,   Method: Compositional matrix adjust.
 Identities = 45/163 (27%), Positives = 85/163 (52%), Gaps = 8/163 (4%)

Query: 458  YHIVEHSWFETFIIFMILLSSGALAFEDIYLEERKTIKV-LLEYADKMFTYVFVLEMLLK 516
            + IV    F+  I+F+I L+   +  E    +++   K+ +L   + +F  +F  E ++K
Sbjct: 1468 FDIVTKQAFDVTIMFLICLNMVTMMVET---DDQSPEKINILAKINLLFVAIFTGECIVK 1524

Query: 517  WVAYGFKKYFTNAWCWLDFLIVDVSLVSLVANTL---GFAEMGPIKSLRTLRALRPLRAL 573
              A     YFTN+W   DF++V +S+V  V + +    F      + +R  R  R LR +
Sbjct: 1525 LAALR-HYYFTNSWNIFDFVVVILSIVGTVLSDIIQKYFFSPTLFRVIRLARIGRILRLI 1583

Query: 574  SRFEGMRVVVNALVGAIPSIMNVLLVCLIFWLIFSIMGVNLFA 616
               +G+R ++ AL+ ++P++ N+ L+  +   I+SI G+  FA
Sbjct: 1584 RGAKGIRTLLFALMMSLPALFNIGLLLFLVMFIYSIFGMANFA 1626


>gi348556686
          Length = 1997

 Score = 1225 bits (3170), Expect = 0.0,   Method: Compositional matrix adjust.
 Identities = 627/702 (89%), Positives = 646/702 (92%), Gaps = 20/702 (2%)

Query: 1    TSEFEEMLQVGNLVFTGIFTAEMTFKIIALDPYYYFQQGWNIFDSIIVILSLMELGLSRM 60
            T+EFEEMLQVGNLVFTGIFTAEMTFKIIALDPYYYFQQGWNIFDSIIVILSLMELGLSRM
Sbjct: 738  TTEFEEMLQVGNLVFTGIFTAEMTFKIIALDPYYYFQQGWNIFDSIIVILSLMELGLSRM 797

Query: 61   SNLSVLRSFRLLRVFKLAKSWPTLNTLIKIIGNSVGALGNLTLVLAIIVFIFAVVGMQLF 120
             NLSVLRSFRLLRVFKLAKSWPTLNTLIKIIGNSVGALGNLTLVLAIIVFIFAVVGMQLF
Sbjct: 798  GNLSVLRSFRLLRVFKLAKSWPTLNTLIKIIGNSVGALGNLTLVLAIIVFIFAVVGMQLF 857

Query: 121  GKNYSELRD--SDSGLLPRWHMMDFFHAFLIIFRILCGEWIETMWDCMEVSGQSLCLLVF 178
            GKNYSELR   SDS LLPRWHMMDFFHAFLIIFRILCGEWIETMWDCMEVSGQSLCLLVF
Sbjct: 858  GKNYSELRHRISDSDLLPRWHMMDFFHAFLIIFRILCGEWIETMWDCMEVSGQSLCLLVF 917

Query: 179  LLVMVIGNLVVLNLFLALLLSSFSADNLTAPDEDREMNNLQLALARIQRGLRFVKRTTWD 238
            LLVMVIGNLVVLNLFLALLLSSFSADNLTAPDED EMNNLQLALARIQRGL F+KRTTWD
Sbjct: 918  LLVMVIGNLVVLNLFLALLLSSFSADNLTAPDEDGEMNNLQLALARIQRGLHFLKRTTWD 977

Query: 239  FCCGLLRQRPQKPAALAAQGQLPSCIATPYSPPPPETEKVPPTRKETRFEEGEQPGQGTP 298
            FCCGLL+QRP+KPAA  A  QLPSC+ +P SPPP E EK PP RKETRFEE + PGQGTP
Sbjct: 978  FCCGLLQQRPKKPAAPTAHSQLPSCMTSPRSPPPAEVEKAPPARKETRFEESKHPGQGTP 1037

Query: 299  GDPEPVCVPIAVAESDTDDQEEDEENSLGTEEESSKQQESQPVSGGPEAPPDSRTWSQVS 358
            G+PEPVCVPIAVAESDTDDQEE++ENSLGTEEESSKQQESQPVS GPE P + R  SQ S
Sbjct: 1038 GEPEPVCVPIAVAESDTDDQEEEDENSLGTEEESSKQQESQPVSDGPEHPQEPRARSQGS 1097

Query: 359  ATASSEAEASASQADWRQQWKAEPQAPGCGETPEDSCSEGSTADMTNTAELLEQIPDLGQ 418
             T +SEAE   SQA+WRQQ KAEPQAPG  ET EDS SEGSTADMTNTA+LLEQIPDLG+
Sbjct: 1098 ETTTSEAETGVSQANWRQQRKAEPQAPGSSETHEDSYSEGSTADMTNTADLLEQIPDLGE 1157

Query: 419  DVKDPEDCFTEGCVRRCPCCAVDTTQAPGKVWWRLRKTCYHIVEHSWFETFIIFMILLSS 478
            DVKDPEDCFTEGCV+RCPCCAVDTTQAPGKVWWRLRKTCY IVEHSWFETFIIFMILLSS
Sbjct: 1158 DVKDPEDCFTEGCVQRCPCCAVDTTQAPGKVWWRLRKTCYRIVEHSWFETFIIFMILLSS 1217

Query: 479  GALAFEDIYLEERKTIKVLLEYADKMFTYVFVLEMLLKWVAYGFKKYFTNAWCWLDFLIV 538
            GALAFEDIYLEERKTIKVLLEYADKMFTYVFVLEMLLKWVAYGFKKYFTNAWCWLDFLIV
Sbjct: 1218 GALAFEDIYLEERKTIKVLLEYADKMFTYVFVLEMLLKWVAYGFKKYFTNAWCWLDFLIV 1277

Query: 539  DVSLVSLVANTLGFAEMGPIKSLRTLRALRPLRALSRFEGMRVVVNALVGAIPSIMNVLL 598
            DVSLVSLVANTLGFAEMGPIKSLRTLRALRPLRALSRFEGMRVVVNALVGAIPSIMNVLL
Sbjct: 1278 DVSLVSLVANTLGFAEMGPIKSLRTLRALRPLRALSRFEGMRVVVNALVGAIPSIMNVLL 1337

Query: 599  VCLIFWLIFSIMGVNLFAGKFGRCINQTEGDLPLNYTIVNNKSQCESLNLTGELYWTKVK 658
            VCLIFWLIFSIMGVNLFAGKFGRCINQTEGDLPLNYTIVNNKS+C+S N+TGELYWTKVK
Sbjct: 1338 VCLIFWLIFSIMGVNLFAGKFGRCINQTEGDLPLNYTIVNNKSECKSFNMTGELYWTKVK 1397

Query: 659  VNFDNVGAGYLALLQVATFKGWMDIMYAAVDSRGYEEQPQWE 700
            VNFDNVGAGYLALLQV                  YEEQPQWE
Sbjct: 1398 VNFDNVGAGYLALLQV------------------YEEQPQWE 1421


 Score =  113 bits (283), Expect = 2e-22,   Method: Compositional matrix adjust.
 Identities = 145/730 (19%), Positives = 285/730 (39%), Gaps = 134/730 (18%)

Query: 15  FTGIFTAEMTFKIIA----LDPYYYFQQGWNIFDSIIVILSLMELGLSRMSNLSVLRSFR 70
           FT I+T E   KI+A    L  + + +  WN  D  ++I++ +   + ++ NLS LR+FR
Sbjct: 164 FTAIYTFESLVKILARGFCLHAFTFLRDPWNWLDFSVIIMAYVSENI-KLGNLSALRTFR 222

Query: 71  LLRVFKLAKSWPTLNTLIKIIGNSVGALGNLTLVLAIIVFIFAVVGMQLFG--------K 122
           +LR  K     P L T++  +  SV  L ++ ++    + +FA++G+QLF         +
Sbjct: 223 VLRALKTISVIPGLKTIVGALIQSVKKLADVMVLTVFCLSVFALIGLQLFMGNLRHKCVR 282

Query: 123 NYSELRD----------------------------------------SDSGLLPRWHMM- 141
           N++ L D                                        SD+G  P  +   
Sbjct: 283 NFTALNDTNGSVEAEGLVWKSLDLYLRDPVNYLLKNGTSDVLLCGNSSDAGTCPEGYRCL 342

Query: 142 --------------DFFHAFLIIFRILCGEWIETMWDCMEVSGQSLCLLVFLLVMVIGNL 187
                          F  AFL +FR++  +  E ++     S   + ++ F+LV+ +G+ 
Sbjct: 343 KAGDNPDHGYTSFDSFAWAFLALFRLMTQDCWERLYQQTLRSAGKIYMIFFMLVIFLGSF 402

Query: 188 VVLNLFLALLLSSFSADN-LTAPDEDREMNNLQLALARIQ--------RGLRFVKRTTWD 238
            ++NL LA++  ++   N  T  + + +    Q A+  ++        RG+  V R++ +
Sbjct: 403 YLVNLILAVVAMAYEEQNQATIAETEEKEKRFQEAMEMLKKEHEALTIRGVDTVSRSSLE 462

Query: 239 FC--CGLLRQRPQKPAALAAQGQLPSCIATPYSPPPPETEKVPPTRKETRFEEGEQPGQG 296
                 +     +             C    +  P  ++E  P               + 
Sbjct: 463 MSPLAPVTNHERRSKRRKRMSSGTEECGDERF--PKSDSEDGPRAMNHRSLSRTSVKPRS 520

Query: 297 TPGDPEPVCVPIAVAESDTDDQEEDEENSLGTEEES--------------SKQQESQPVS 342
           + G            +  ++    D+ENS   + ES              S Q +  PV+
Sbjct: 521 SRGS----IFTFRRRDLGSETDFADDENSTAGDSESHRTSLLVPWPLHRPSAQGQPSPVA 576

Query: 343 GGPEAPPDSRTWSQVS--------ATASSEAEASASQADWRQQWKAEP------QAPGCG 388
             P    +S+  S V             +EA +  S+       +  P      + PG  
Sbjct: 577 SAPSHVFNSKRNSTVDCNGVVSLLGAGDTEAMSPGSRLLRPMMLERPPDTTTPSEEPGGP 636

Query: 389 E--TPEDSCSEGSTADMTNTAELLEQIPDLGQDVKDPEDCFTEGCVRRCPCCAVDTTQAP 446
           +  TP+  C++G   +       L  +  L   +++ E+       R+CP C +   +  
Sbjct: 637 QMLTPQAPCADG-FEEPGARQRALSAVSVLTSVLEELEESH-----RKCPPCWIRFAKRY 690

Query: 447 -----GKVWWRLRKTCYHIVEHSWFETFIIFMILLSSGALAFEDIYLEERKTIKVLLEYA 501
                  +W  +++    +V   + +  I   I+L++  +A E   +      + +L+  
Sbjct: 691 LIWECCPLWISIKQKVKFVVMDPFADLTITMCIVLNTLFMALEHYNMTTE--FEEMLQVG 748

Query: 502 DKMFTYVFVLEMLLKWVAYGFKKYFTNAWCWLDFLIVDVSLVSLVANTLGFAEMGPIKSL 561
           + +FT +F  EM  K +A     YF   W   D +IV +SL+      LG + MG +  L
Sbjct: 749 NLVFTGIFTAEMTFKIIALDPYYYFQQGWNIFDSIIVILSLME-----LGLSRMGNLSVL 803

Query: 562 RTLRALRPLRALSRFEGMRVVVNALVGAIPSIMNVLLVCLIFWLIFSIMGVNLFAGKFGR 621
           R+ R LR  +    +  +  ++  +  ++ ++ N+ LV  I   IF+++G+ LF   +  
Sbjct: 804 RSFRLLRVFKLAKSWPTLNTLIKIIGNSVGALGNLTLVLAIIVFIFAVVGMQLFGKNYSE 863

Query: 622 CINQ-TEGDL 630
             ++ ++ DL
Sbjct: 864 LRHRISDSDL 873


 Score = 82.0 bits (201), Expect = 9e-13,   Method: Compositional matrix adjust.
 Identities = 59/219 (26%), Positives = 113/219 (51%), Gaps = 34/219 (15%)

Query: 12   NLVFTGIFTAEMTFKIIALDPYYYFQQGWNIFDSIIVILSLMELGLSRM--------SNL 63
            NL+F  IFT E   K+ AL  +YYF   WNIFD ++VILS++   LS +        +  
Sbjct: 1544 NLLFVAIFTGECIVKMTALR-HYYFTNSWNIFDFVVVILSIVGTVLSDIIQKYFFSPTLF 1602

Query: 64   SVLRSFRLLRVFKLAKSWPTLNTLIKIIGNSVGALGNLTLVLAIIVFIFAVVGMQLFGKN 123
             V+R  R+ R+ +L +    + TL+  +  S+ AL N+ L+L +++FI+++ GM     N
Sbjct: 1603 RVIRLARIGRILRLIRGAKGIRTLLFALMMSLPALFNIGLLLFLVMFIYSIFGM----AN 1658

Query: 124  YSELRDSDSGLLPRWHMMDFFHAFLIIFRILCGEWIETMWDCMEVSGQSLC--------- 174
            ++ ++  ++G+   ++   F ++ L +F+I      + +   +  +G   C         
Sbjct: 1659 FAYVK-WEAGIDDMFNFQTFANSMLCLFQITTSAGWDGLLSPILNTGPPYCDPNLPNNNG 1717

Query: 175  -----------LLVFLLVMVIGNLVVLNLFLALLLSSFS 202
                       +L F   ++I  L+V+N+++A++L +FS
Sbjct: 1718 SRGNCGSPAVGILFFTTYIIISFLIVVNMYIAIILENFS 1756


 Score = 74.3 bits (181), Expect = 2e-10,   Method: Compositional matrix adjust.
 Identities = 54/216 (25%), Positives = 100/216 (46%), Gaps = 41/216 (18%)

Query: 453 LRKTCYHIVEHSWFETFIIFMILLSSGALAFEDIYLEERKTIKVLLEYADKMFTYVFVLE 512
           +R+    I+ HS F   I+  IL +   +A  D             +Y +  FT ++  E
Sbjct: 120 VRRAAVKILVHSLFSMLIMCTILTNCVFMAQHDP--------PPWTKYVEYTFTAIYTFE 171

Query: 513 MLLKWVAYGF----KKYFTNAWCWLDFLIVDVSLVSLVANTLGFAEMGPIKSLRTLRALR 568
            L+K +A GF      +  + W WLDF ++ ++ VS         ++G + +LRT R LR
Sbjct: 172 SLVKILARGFCLHAFTFLRDPWNWLDFSVIIMAYVS------ENIKLGNLSALRTFRVLR 225

Query: 569 PLRALSRFEGMRVVVNALVGAIPSIMNVLLVCLIFWLIFSIMGVNLFAGKF-GRCI---- 623
            L+ +S   G++ +V AL+ ++  + +V+++ +    +F+++G+ LF G    +C+    
Sbjct: 226 ALKTISVIPGLKTIVGALIQSVKKLADVMVLTVFCLSVFALIGLQLFMGNLRHKCVRNFT 285

Query: 624 --NQTEGDL----------------PLNYTIVNNKS 641
             N T G +                P+NY + N  S
Sbjct: 286 ALNDTNGSVEAEGLVWKSLDLYLRDPVNYLLKNGTS 321


 Score = 61.2 bits (147), Expect = 2e-06,   Method: Compositional matrix adjust.
 Identities = 46/163 (28%), Positives = 85/163 (52%), Gaps = 8/163 (4%)

Query: 458  YHIVEHSWFETFIIFMILLSSGALAFEDIYLEERKTIKV-LLEYADKMFTYVFVLEMLLK 516
            + IV    F+  I+F+I L+   +  E    +++   KV +L   + +F  +F  E ++K
Sbjct: 1502 FDIVTKQAFDVTIMFLICLNMVTMMVET---DDQSPEKVNILAKINLLFVAIFTGECIVK 1558
[truncated: 2,485,364 more chars]
