# Supplementary material for: Assessment of the predictive accuracy of five in silico prediction tools, alone or in combination, and two metaservers to classify long QT syndrome gene mutations
Source: BMC Med Genet. 2015 May 13;16:34. doi: 10.1186/s12881-015-0176-z (PMC4630850; doi:10.1186/s12881-015-0176-z)
Supplement: Additional file 3: — Raw data. The zipped file contains all raw data results in txt format from the five different in silico prediction tools and two metaservers. [file 12881_2015_176_MOESM3_ESM.zip › Supplementary Materials 2/Predict SNP results/SCN5A/pathogenicity/sift_4.mut]

E200K
T209M
L213F
G224V
N230S
A235P
P237L
S238Y
V245I
G311R
G313R
A332S
R337G
P343L
F378C
F378S
F391L
R417W
T525M
R528L
R528Q
R531P
R534Q
R549H
T550M
