# Supplementary material for: Assessment of the predictive accuracy of five in silico prediction tools, alone or in combination, and two metaservers to classify long QT syndrome gene mutations
Source: BMC Med Genet. 2015 May 13;16:34. doi: 10.1186/s12881-015-0176-z (PMC4630850; doi:10.1186/s12881-015-0176-z)
Supplement: Additional file 3: — Raw data. The zipped file contains all raw data results in txt format from the five different in silico prediction tools and two metaservers. [file 12881_2015_176_MOESM3_ESM.zip › Supplementary Materials 2/Predict SNP results/SCN5A/pathogenicity/sift_4.out]

E200K	DELETERIOUS	0.00	4.13	386	388
T209M	DELETERIOUS	0.00	4.13	387	388
L213F	DELETERIOUS	0.00	4.13	387	388
G224V	DELETERIOUS	0.00	4.13	387	388
N230S	DELETERIOUS	0.00	4.13	388	388
A235P	DELETERIOUS	0.00	4.13	388	388
P237L	DELETERIOUS	0.00	4.13	388	388
S238Y	DELETERIOUS	0.00	4.13	388	388
V245I	DELETERIOUS	0.00	4.13	388	388
G311R	DELETERIOUS	0.00	4.13	388	388
G313R	DELETERIOUS	0.00	4.13	388	388
A332S	DELETERIOUS	0.00	4.13	380	388
R337G	DELETERIOUS	0.03	4.13	380	388
P343L	DELETERIOUS	0.00	4.13	388	388
F378C	DELETERIOUS	0.00	4.18	387	388
F378S	DELETERIOUS	0.00	4.18	387	388
F391L	DELETERIOUS	0.00	4.13	388	388
R417W	DELETERIOUS	0.00	4.13	388	388
T525M	DELETERIOUS	0.00	4.13	387	388
R528L	DELETERIOUS	0.01	4.13	388	388
R528Q	DELETERIOUS	0.00	4.13	388	388
R531P	DELETERIOUS	0.00	4.13	388	388
R534Q	DELETERIOUS	0.00	4.13	388	388
R549H	DELETERIOUS	0.00	4.13	388	388
T550M	DELETERIOUS	0.00	4.13	388	388
