# Supplementary material for: Assessment of the predictive accuracy of five in silico prediction tools, alone or in combination, and two metaservers to classify long QT syndrome gene mutations
Source: BMC Med Genet. 2015 May 13;16:34. doi: 10.1186/s12881-015-0176-z (PMC4630850; doi:10.1186/s12881-015-0176-z)
Supplement: Additional file 3: — Raw data. The zipped file contains all raw data results in txt format from the five different in silico prediction tools and two metaservers. [file 12881_2015_176_MOESM3_ESM.zip › Supplementary Materials 2/Predict SNP results/SCN5A/pathogenicity/sift_4.seq.query.out]

BLASTP 2.2.19 [Nov-02-2008]


Reference: Altschul, Stephen F., Thomas L. Madden, Alejandro A. Schaffer, 
Jinghui Zhang, Zheng Zhang, Webb Miller, and David J. Lipman (1997), 
"Gapped BLAST and PSI-BLAST: a new generation of protein database search
programs",  Nucleic Acids Res. 25:3389-3402.


Reference for compositional score matrix adjustment: Altschul, Stephen F., 
John C. Wootton, E. Michael Gertz, Richa Agarwala, Aleksandr Morgulis,
Alejandro A. Schaffer, and Yi-Kuo Yu (2005) "Protein database searches
using compositionally adjusted substitution matrices", FEBS J. 272:5101-5109.

Query= awwfg1vv5a_@_4   
         (700 letters)

Database: NCBI_NR x 
           18,235,315 sequences; 6,253,148,003 total letters

Searching..................................................done


                                                                 Score    E
Sequences producing significant alignments:                      (bits) Value

gi355746804                                                          1426   0.0  
gi37622907                                                           1425   0.0  
gi30089970                                                           1425   0.0  
gi29569618                                                           1425   0.0  
gi15072487                                                           1425   0.0  
gi184039                                                             1424   0.0  
gi150417967                                                          1424   0.0  
gi148888458                                                          1421   0.0  
gi146048457                                                          1420   0.0  
gi114586083                                                          1420   0.0  
gi44886082                                                           1420   0.0  
gi296228386                                                          1419   0.0  
gi148833296                                                          1411   0.0  
gi84875498                                                           1408   0.0  
gi359718971                                                          1407   0.0  
gi341942012                                                          1407   0.0  
gi6981514                                                            1407   0.0  
gi6782382                                                            1406   0.0  
gi354487623                                                          1405   0.0  
gi354487625                                                          1405   0.0  
gi149018261                                                          1403   0.0  
gi148677260                                                          1402   0.0  
gi50950233                                                           1398   0.0  
gi348556684                                                          1396   0.0  
gi348556682                                                          1395   0.0  
gi301757655                                                          1392   0.0  
gi281353936                                                          1389   0.0  
gi311268679                                                          1386   0.0  
gi311268677                                                          1385   0.0  
gi255522923                                                          1383   0.0  
gi27806135                                                           1378   0.0  
gi237512982                                                          1378   0.0  
gi150417969                                                          1375   0.0  
gi44886084                                                           1374   0.0  
gi62087312                                                           1371   0.0  
gi148888460                                                          1370   0.0  
gi354487631                                                          1356   0.0  
gi148833298                                                          1355   0.0  
gi351713933                                                          1354   0.0  
gi344288115                                                          1353   0.0  
gi237512985                                                          1350   0.0  
gi354487629                                                          1348   0.0  
gi354487627                                                          1348   0.0  
gi348556688                                                          1347   0.0  
gi149018262                                                          1347   0.0  
gi348556686                                                          1347   0.0  
gi297671694                                                          1347   0.0  
gi348556692                                                          1346   0.0  
gi332216357                                                          1344   0.0  
gi311268683                                                          1343   0.0  
gi187954621                                                          1342   0.0  
gi237512980                                                          1342   0.0  
gi344244728                                                          1342   0.0  
gi311268685                                                          1342   0.0  
gi311268681                                                          1336   0.0  
gi354487633                                                          1324   0.0  
gi348556690                                                          1316   0.0  
gi355559772                                                          1311   0.0  
gi311268687                                                          1305   0.0  
gi297286126                                                          1241   0.0  
gi363729762                                                          1232   0.0  
gi326921486                                                          1197   0.0  
gi119584944                                                          1168   0.0  
gi119584946                                                          1168   0.0  
gi119584945                                                          1168   0.0  
gi355746803                                                          1135   0.0  
gi355559771                                                          1134   0.0  
gi344288113                                                          1120   0.0  
gi297671692                                                          1113   0.0  
gi301757653                                                          1112   0.0  
gi332215569                                                          1112   0.0  
gi4838145                                                            1110   0.0  
gi114586260                                                          1110   0.0  
gi281353935                                                          1109   0.0  
gi110835710                                                          1107   0.0  
gi119584947                                                          1106   0.0  
gi149728754                                                          1105   0.0  
gi359500287                                                          1101   0.0  
gi297286124                                                          1100   0.0  
gi354487655                                                          1098   0.0  
gi344244729                                                          1098   0.0  
gi334343636                                                          1098   0.0  
gi55741729                                                           1097   0.0  
gi1666092                                                            1095   0.0  
gi348556761                                                          1095   0.0  
gi327286274                                                          1093   0.0  
gi131889984                                                          1084   0.0  
gi56748701                                                           1084   0.0  
gi291411650                                                          1083   0.0  
gi328927029                                                          1080   0.0  
gi297488437                                                          1078   0.0  
gi1586352                                                            1077   0.0  
gi8394242                                                            1077   0.0  
gi56748617                                                           1076   0.0  
gi358421329                                                          1076   0.0  
gi343098406                                                          1075   0.0  
gi351713932                                                          1074   0.0  
gi343098402                                                          1072   0.0  
gi327277930                                                          1072   0.0  
gi149018260                                                          1072   0.0  
gi149054578                                                          1069   0.0  
gi348539053                                                          1068   0.0  
gi327274284                                                          1067   0.0  
gi3087876                                                            1066   0.0  
gi224054926                                                          1065   0.0  
gi224054924                                                          1065   0.0  
gi224054934                                                          1064   0.0  
gi224054930                                                          1064   0.0  
gi6981512                                                            1063   0.0  
gi6981506                                                            1063   0.0  
gi224960                                                             1063   0.0  
gi354479427                                                          1063   0.0  
gi150010574                                                          1063   0.0  
gi125858951                                                          1062   0.0  
gi81906264                                                           1062   0.0  
gi345328068                                                          1062   0.0  
gi123242278                                                          1062   0.0  
gi134948032                                                          1062   0.0  
gi126326265                                                          1061   0.0  
gi296204668                                                          1061   0.0  
gi149022132                                                          1061   0.0  
gi126326259                                                          1060   0.0  
gi126326261                                                          1060   0.0  
gi126326263                                                          1060   0.0  
gi334330180                                                          1060   0.0  
gi296204670                                                          1060   0.0  
gi112494927                                                          1060   0.0  
gi334330182                                                          1060   0.0  
gi113675822                                                          1060   0.0  
gi301778289                                                          1060   0.0  
gi311266955                                                          1060   0.0  
gi126326257                                                          1060   0.0  
gi291391651                                                          1060   0.0  
gi291391653                                                          1060   0.0  
gi354478627                                                          1059   0.0  
gi114581485                                                          1059   0.0  
gi93141210                                                           1059   0.0  
gi93141214                                                           1059   0.0  
gi354478631                                                          1059   0.0  
gi114581489                                                          1059   0.0  
gi363736035                                                          1059   0.0  
gi334330175                                                          1059   0.0  
gi363736037                                                          1059   0.0  
gi311272550                                                          1059   0.0  
gi74004464                                                           1059   0.0  
gi311272552                                                          1059   0.0  
gi109099902                                                          1059   0.0  
gi109099894                                                          1059   0.0  
gi363736033                                                          1059   0.0  
gi354478621                                                          1059   0.0  
gi74004462                                                           1059   0.0  
gi354478623                                                          1059   0.0  
gi334330177                                                          1059   0.0  
gi363736031                                                          1058   0.0  
gi301783113                                                          1058   0.0  
gi358417501                                                          1058   0.0  
gi149730665                                                          1058   0.0  
gi301783111                                                          1058   0.0  
gi344268034                                                          1058   0.0  
gi221136923                                                          1058   0.0  
gi4325288                                                            1058   0.0  
gi338715732                                                          1058   0.0  
gi344268032                                                          1058   0.0  
gi354478629                                                          1058   0.0  
gi354478625                                                          1058   0.0  
gi335302918                                                          1057   0.0  
gi335302920                                                          1057   0.0  
gi291391655                                                          1057   0.0  
gi291391657                                                          1057   0.0  
gi345797049                                                          1057   0.0  
gi345797047                                                          1057   0.0  
gi301783115                                                          1057   0.0  
gi301783117                                                          1057   0.0  
gi363736041                                                          1057   0.0  
gi149730669                                                          1057   0.0  
gi363736039                                                          1057   0.0  
gi348560351                                                          1057   0.0  
gi327277926                                                          1056   0.0  
gi338715734                                                          1056   0.0  
gi343098400                                                          1056   0.0  
gi327277928                                                          1056   0.0  
gi113676138                                                          1056   0.0  
gi344268038                                                          1056   0.0  
gi457879                                                             1056   0.0  
gi344268036                                                          1056   0.0  
gi327277922                                                          1055   0.0  
gi342837673                                                          1055   0.0  
gi327277924                                                          1055   0.0  
gi326922830                                                          1055   0.0  
gi291406371                                                          1055   0.0  
gi114581463                                                          1054   0.0  
gi296204674                                                          1054   0.0  
gi224054940                                                          1054   0.0  
gi224054946                                                          1054   0.0  
gi344285646                                                          1054   0.0  
gi224054942                                                          1054   0.0  
gi25014054                                                           1053   0.0  
gi126362949                                                          1053   0.0  
gi224054936                                                          1053   0.0  
gi281351654                                                          1053   0.0  
gi348585901                                                          1053   0.0  
gi114581475                                                          1053   0.0  
gi126362955                                                          1053   0.0  
gi114581473                                                          1053   0.0  
gi332234077                                                          1053   0.0  
gi126362947                                                          1053   0.0  
gi332234073                                                          1053   0.0  
gi109099886                                                          1053   0.0  
gi348585903                                                          1053   0.0  
gi332234075                                                          1053   0.0  
gi297264186                                                          1053   0.0  
gi109099890                                                          1053   0.0  
gi109099888                                                          1052   0.0  
gi344242916                                                          1052   0.0  
gi119631735                                                          1052   0.0  
gi348585905                                                          1052   0.0  
gi281344475                                                          1051   0.0  
gi348585917                                                          1051   0.0  
gi332234079                                                          1051   0.0  
gi253910955                                                          1051   0.0  
gi301783109                                                          1051   0.0  
gi301783107                                                          1051   0.0  
gi348506762                                                          1051   0.0  
gi363736025                                                          1050   0.0  
gi363736020                                                          1050   0.0  
gi363736018                                                          1050   0.0  
gi354478615                                                          1050   0.0  
gi354478611                                                          1050   0.0  
gi354478619                                                          1050   0.0  
gi354478609                                                          1050   0.0  
gi348585915                                                          1050   0.0  
gi348585913                                                          1050   0.0  
gi363736022                                                          1050   0.0  
gi348585911                                                          1050   0.0  
gi296228388                                                          1050   0.0  
gi301783105                                                          1050   0.0  
gi118093616                                                          1050   0.0  
gi118093618                                                          1050   0.0  
gi297471672                                                          1050   0.0  
gi301783103                                                          1050   0.0  
gi359063054                                                          1050   0.0  
gi344243064                                                          1049   0.0  
gi359063044                                                          1049   0.0  
gi359063058                                                          1049   0.0  
gi354478613                                                          1049   0.0  
gi354478617                                                          1049   0.0  
gi359063040                                                          1049   0.0  
gi297471670                                                          1049   0.0  
gi359063050                                                          1049   0.0  
gi301783099                                                          1049   0.0  
gi60265593                                                           1048   0.0  
gi297471676                                                          1048   0.0  
gi301783101                                                          1048   0.0  
gi297465091                                                          1048   0.0  
gi253910953                                                          1048   0.0  
gi160707887                                                          1048   0.0  
gi60265591                                                           1048   0.0  
gi297471674                                                          1048   0.0  
gi358410900                                                          1048   0.0  
gi345797037                                                          1048   0.0  
gi363729897                                                          1048   0.0  
gi358410902                                                          1048   0.0  
gi291391645                                                          1048   0.0  
gi358410896                                                          1048   0.0  
gi291391643                                                          1048   0.0  
gi344268026                                                          1048   0.0  
gi291391649                                                          1048   0.0  
gi344268028                                                          1048   0.0  
gi358410894                                                          1048   0.0  
gi291391647                                                          1048   0.0  
gi344268024                                                          1048   0.0  
gi119887606                                                          1047   0.0  
gi297465095                                                          1047   0.0  
gi358410898                                                          1047   0.0  
gi6981510                                                            1047   0.0  
gi297465093                                                          1047   0.0  
gi149639502                                                          1047   0.0  
gi149639500                                                          1047   0.0  
gi149639506                                                          1047   0.0  
gi149639504                                                          1046   0.0  
gi60265592                                                           1046   0.0  
gi344268022                                                          1046   0.0  
gi74004474                                                           1046   0.0  
gi74004472                                                           1046   0.0  
gi74004470                                                           1046   0.0  
gi149022130                                                          1046   0.0  
gi253910951                                                          1045   0.0  
gi334330205                                                          1045   0.0  
gi119631740                                                          1045   0.0  
gi12642274                                                           1045   0.0  
gi243989                                                             1045   0.0  
gi60265594                                                           1045   0.0  
gi126326271                                                          1045   0.0  
gi345328066                                                          1044   0.0  
gi291391667                                                          1044   0.0  
gi119631737                                                          1044   0.0  
gi338213                                                             1044   0.0  
gi12642272                                                           1044   0.0  
gi334330203                                                          1044   0.0  
gi342837667                                                          1044   0.0  
gi334330207                                                          1044   0.0  
gi326921484                                                          1044   0.0  
gi291391665                                                          1043   0.0  
gi109116864                                                          1043   0.0  
gi291391669                                                          1043   0.0  
gi354487352                                                          1043   0.0  
gi354487354                                                          1043   0.0  
gi354487350                                                          1043   0.0  
gi334323136                                                          1043   0.0  
gi354487356                                                          1043   0.0  
gi296204648                                                          1042   0.0  
gi31788956                                                           1042   0.0  
gi296204650                                                          1042   0.0  
gi296204652                                                          1042   0.0  
gi126326275                                                          1042   0.0  
gi113676373                                                          1042   0.0  
gi334330211                                                          1042   0.0  
gi93587342                                                           1042   0.0  
gi301786476                                                          1041   0.0  
gi13540709                                                           1041   0.0  
gi301786474                                                          1041   0.0  
gi73965379                                                           1041   0.0  
gi338715737                                                          1041   0.0  
gi123857421                                                          1041   0.0  
gi301786472                                                          1041   0.0  
gi125630315                                                          1041   0.0  
gi123857420                                                          1040   0.0  
gi300794327                                                          1040   0.0  
gi296490593                                                          1040   0.0  
gi149022138                                                          1039   0.0  
gi292487                                                             1039   0.0  
gi296490591                                                          1039   0.0  
gi149022137                                                          1039   0.0  
gi327277936                                                          1039   0.0  
gi327275592                                                          1039   0.0  
gi119614631                                                          1038   0.0  
gi119614632                                                          1038   0.0  
gi363735988                                                          1038   0.0  
gi115583677                                                          1038   0.0  
gi332234088                                                          1038   0.0  
gi297264202                                                          1038   0.0  
gi109099926                                                          1038   0.0  
gi363735982                                                          1038   0.0  
gi15421162                                                           1038   0.0  
gi114581517                                                          1038   0.0  
gi260166635                                                          1038   0.0  
gi109099924                                                          1038   0.0  
gi229442281                                                          1038   0.0  
gi12642270                                                           1038   0.0  
gi27263190                                                           1038   0.0  
gi363735984                                                          1038   0.0  
gi114581519                                                          1038   0.0  
gi332234090                                                          1038   0.0  
gi118093608                                                          1038   0.0  
gi109099928                                                          1038   0.0  
gi363735986                                                          1038   0.0  
gi363735990                                                          1038   0.0  
gi332234086                                                          1037   0.0  
gi23978418                                                           1037   0.0  
gi260166633                                                          1037   0.0  
gi224044618                                                          1037   0.0  
gi332814609                                                          1037   0.0  
gi908809                                                             1036   0.0  
gi194222269                                                          1036   0.0  
gi297668759                                                          1036   0.0  
gi343098398                                                          1035   0.0  
gi344268020                                                          1035   0.0  
gi297668757                                                          1035   0.0  
gi297668755                                                          1035   0.0  
gi359500285                                                          1035   0.0  
gi355750586                                                          1034   0.0  
gi224054956                                                          1034   0.0  
gi224054960                                                          1034   0.0  
gi224054962                                                          1033   0.0  
gi281345252                                                          1033   0.0  
gi355767540                                                          1033   0.0  
gi348585691                                                          1033   0.0  
gi350593571                                                          1033   0.0  
gi355568831                                                          1032   0.0  
gi363736225                                                          1032   0.0  
gi296204644                                                          1032   0.0  
gi148695063                                                          1031   0.0  
gi293357823                                                          1031   0.0  
gi119631723                                                          1030   0.0  
gi354487346                                                          1030   0.0  
gi119631724                                                          1030   0.0  
gi354487344                                                          1029   0.0  
gi354487348                                                          1029   0.0  
gi363744970                                                          1029   0.0  
gi118129624                                                          1029   0.0  
gi363744968                                                          1029   0.0  
gi363744966                                                          1029   0.0  
gi149032006                                                          1028   0.0  
gi149032007                                                          1028   0.0  
gi149032008                                                          1028   0.0  
gi3309115                                                            1028   0.0  
gi78126165                                                           1028   0.0  
gi380799019                                                          1028   0.0  
gi73996384                                                           1028   0.0  
gi301772384                                                          1028   0.0  
gi342837661                                                          1028   0.0  
gi301772386                                                          1027   0.0  
gi301786468                                                          1027   0.0  
gi332206180                                                          1026   0.0  
gi7657544                                                            1026   0.0  
gi301786470                                                          1026   0.0  
gi109096715                                                          1026   0.0  
gi296211697                                                          1026   0.0  
gi297668765                                                          1026   0.0  
gi7021531                                                            1026   0.0  
gi291389169                                                          1025   0.0  
gi291389171                                                          1025   0.0  
gi148672123                                                          1025   0.0  
gi117414174                                                          1025   0.0  
gi148672122                                                          1025   0.0  
gi297264211                                                          1025   0.0  
gi300797151                                                          1025   0.0  
gi332814614                                                          1025   0.0  
gi4506813                                                            1025   0.0  
gi343098404                                                          1025   0.0  
gi172072624                                                          1025   0.0  
gi332234094                                                          1025   0.0  
gi34098761                                                           1024   0.0  
gi355564241                                                          1024   0.0  
gi332814616                                                          1024   0.0  
gi332814618                                                          1024   0.0  
gi354500747                                                          1024   0.0  
gi354500745                                                          1024   0.0  
gi18959222                                                           1024   0.0  
gi951126                                                             1023   0.0  
gi332814620                                                          1023   0.0  
gi829034                                                             1023   0.0  
gi229442285                                                          1023   0.0  
gi281348730                                                          1023   0.0  
gi351704425                                                          1022   0.0  
gi359323897                                                          1022   0.0  
gi344267966                                                          1022   0.0  
gi355786104                                                          1021   0.0  
gi327478559                                                          1020   0.0  
gi47228044                                                           1020   0.0  
gi342837659                                                          1020   0.0  
gi122066139                                                          1020   0.0  
gi119578602                                                          1020   0.0  
gi123232657                                                          1020   0.0  
gi187957230                                                          1020   0.0  
gi219521476                                                          1020   0.0  
gi125630309                                                          1019   0.0  
gi24371298                                                           1019   0.0  
gi81394314                                                           1019   0.0  
gi327277934                                                          1018   0.0  
gi327264339                                                          1018   0.0  
gi327264335                                                          1018   0.0  
gi149730681                                                          1018   0.0  
gi338715741                                                          1018   0.0  
gi351697574                                                          1018   0.0  
gi338715743                                                          1018   0.0  
gi327264331                                                          1018   0.0  
gi327264333                                                          1017   0.0  
gi338715746                                                          1017   0.0  
gi281345251                                                          1016   0.0  
gi224054968                                                          1016   0.0  
gi119578604                                                          1015   0.0  
gi297668739                                                          1014   0.0  
gi355750587                                                          1014   0.0  
gi126723545                                                          1014   0.0  
gi355564940                                                          1014   0.0  
gi47218637                                                           1014   0.0  
gi224054966                                                          1014   0.0  
gi343098408                                                          1014   0.0  
gi224054974                                                          1013   0.0  
gi224054970                                                          1013   0.0  
gi119631719                                                          1013   0.0  
gi119578601                                                          1013   0.0  
gi119578603                                                          1013   0.0  
gi119578605                                                          1013   0.0  
gi350583949                                                          1013   0.0  
gi113675683                                                          1012   0.0  
gi119578606                                                          1011   0.0  
gi343098410                                                          1011   0.0  
gi126352342                                                          1011   0.0  
gi296490574                                                          1008   0.0  
gi160707935                                                          1008   0.0  
gi348521366                                                          1006   0.0  
gi348507645                                                          1004   0.0  
gi47228731                                                           1004   0.0  
gi297691869                                                          1003   0.0  
gi84371420                                                           1000   0.0  
gi89886319                                                            997   0.0  
gi103471981                                                           997   0.0  
gi169146236                                                           997   0.0  
gi4321647                                                             996   0.0  
gi123898107                                                           996   0.0  
gi296204658                                                           995   0.0  
gi113676053                                                           995   0.0  
gi123913391                                                           994   0.0  
gi6815119                                                             994   0.0  
gi123916267                                                           993   0.0  
gi348540042                                                           993   0.0  
gi123913390                                                           993   0.0  
gi531237                                                              991   0.0  

>gi355746804
          Length = 2017

 Score = 1426 bits (3691), Expect = 0.0,   Method: Compositional matrix adjust.
 Identities = 691/701 (98%), Positives = 694/701 (99%), Gaps = 1/701 (0%)

Query: 1    SQVSATASSEAEASASQADWRQQW-KAEPQAPGCGETPEDSCSEGSTADMTNTAELLEQI 59
            SQVSATASSEAEAS SQADW+QQ  K EPQAPGCGET EDS SEGSTADMTNTAELLEQI
Sbjct: 1096 SQVSATASSEAEASVSQADWQQQQRKEEPQAPGCGETQEDSGSEGSTADMTNTAELLEQI 1155

Query: 60   PDLGQDVKDPEDCFTEGCVRRCPCCAVDTTQAPGKVWWRLRKTCYHIVEHSWFETFIIFM 119
            PDLGQDVKDPEDCFTEGCVRRCPCCAVDT+QAPGKVWWRLRKTCYHIVEHSWFETFIIFM
Sbjct: 1156 PDLGQDVKDPEDCFTEGCVRRCPCCAVDTSQAPGKVWWRLRKTCYHIVEHSWFETFIIFM 1215

Query: 120  ILLSSGALAFEDIYLEERKTIKVLLEYADKMFTYVFVLEMLLKWVAYGFKKYFTNAWCWL 179
            ILLSSGALAFEDIYLEERKTIKVLLEYADKMFTYVFVLEMLLKWVAYGFKKYFTNAWCWL
Sbjct: 1216 ILLSSGALAFEDIYLEERKTIKVLLEYADKMFTYVFVLEMLLKWVAYGFKKYFTNAWCWL 1275

Query: 180  DFLIVDVSLVSLVANTLGFAEMGPIKSLRTLRALRPLRALSRFEGMRVVVNALVGAIPSI 239
            DFLIVDVSLVSLVANTLGFAEMGPIKSLRTLRALRPLRALSRFEGMRVVVNALVGAIPSI
Sbjct: 1276 DFLIVDVSLVSLVANTLGFAEMGPIKSLRTLRALRPLRALSRFEGMRVVVNALVGAIPSI 1335

Query: 240  MNVLLVCLIFWLIFSIMGVNLFAGKFGRCINQTEGDLPLNYTIVNNKSQCESLNLTGELY 299
            MNVLLVCLIFWLIFSIMGVNLFAGKFGRCINQTEGDLPLNYTIVNNKSQCESLN+TGELY
Sbjct: 1336 MNVLLVCLIFWLIFSIMGVNLFAGKFGRCINQTEGDLPLNYTIVNNKSQCESLNMTGELY 1395

Query: 300  WTKVKVNFDNVGAGYLALLQVATFKGWMDIMYAAVDSRGYEEQPQWEYNLYMYIYFVIFI 359
            WTKVKVNFDNVGAGYLALLQVATFKGWMDIMYAAVDSRGYEEQPQWEYNLYMYIYFVIFI
Sbjct: 1396 WTKVKVNFDNVGAGYLALLQVATFKGWMDIMYAAVDSRGYEEQPQWEYNLYMYIYFVIFI 1455

Query: 360  IFGSFFTLNLFIGVIIDNFNQQKKKLGGQDIFMTEEQKKYYNAMKKLGSKKPQKPIPRPL 419
            IFGSFFTLNLFIGVIIDNFNQQKKKLGGQDIFMTEEQKKYYNAMKKLGSKKPQKPIPRPL
Sbjct: 1456 IFGSFFTLNLFIGVIIDNFNQQKKKLGGQDIFMTEEQKKYYNAMKKLGSKKPQKPIPRPL 1515

Query: 420  NKYQGFIFDIVTKQAFDVTIMFLICLNMVTMMVETDDQSPEKINILAKINLLFVAIFTGE 479
            NKYQGFIFDIVTKQAFDVTIMFLICLNMVTMMVETDDQSPEKINILAKINLLFVAIFTGE
Sbjct: 1516 NKYQGFIFDIVTKQAFDVTIMFLICLNMVTMMVETDDQSPEKINILAKINLLFVAIFTGE 1575

Query: 480  CIVKLAALRHYYFTNSWNIFDFVVVILSIVGTVLSDIIQKYFFSPTLFRVIRLARIGRIL 539
            CIVKLAALRHYYFTNSWNIFDFVVVILSIVGTVLSDIIQKYFFSPTLFRVIRLARIGRIL
Sbjct: 1576 CIVKLAALRHYYFTNSWNIFDFVVVILSIVGTVLSDIIQKYFFSPTLFRVIRLARIGRIL 1635

Query: 540  RLIRGAKGIRTLLFALMMSLPALFNIGLLLFLVMFIYSIFGMANFAYVKWEAGIDDMFNF 599
            RLIR AKGIRTLLFALMMSLPALFNIGLLLFLVMFIYSIFGMANFAYVKWEAGIDDMFNF
Sbjct: 1636 RLIRAAKGIRTLLFALMMSLPALFNIGLLLFLVMFIYSIFGMANFAYVKWEAGIDDMFNF 1695

Query: 600  QTFANSMLCLFQITTSAGWDGLLSPILNTGPPYCDPTLPNSNGSRGDCGSPAVGILFFTT 659
            QTFANSMLCLFQITTSAGWDGLLSPILNTGPPYCDPTLPNSNGSRGDCGSPAVGILFFTT
Sbjct: 1696 QTFANSMLCLFQITTSAGWDGLLSPILNTGPPYCDPTLPNSNGSRGDCGSPAVGILFFTT 1755

Query: 660  YIIISFLIVVNMYIAIILENFSVATEESTEPLSEDDFDMFY 700
            YIIISFLIVVNMYIAIILENFSVATEESTEPLSEDDFDMFY
Sbjct: 1756 YIIISFLIVVNMYIAIILENFSVATEESTEPLSEDDFDMFY 1796


 Score = 92.0 bits (227), Expect = 9e-16,   Method: Compositional matrix adjust.
 Identities = 86/353 (24%), Positives = 157/353 (44%), Gaps = 68/353 (19%)

Query: 99  LRKTCYHIVEHSWFETFIIFMILLSSGALAFEDIYLEERKTIKVLLEYADKMFTYVFVLE 158
           +R+    I+ HS F   I+  IL +   +A  D             +Y +  FT ++  E
Sbjct: 120 IRRAAVKILVHSLFSMLIMCTILTNCVFMAQHDP--------PPWTKYVEYTFTAIYTFE 171

Query: 159 MLLKWVAYGFK----KYFTNAWCWLDFLIVDVSLVSLVANTLGFAEMGPIKSLRTLRALR 214
            L+K +A GF      +  + W WLDF ++ ++ VS         ++G + +LRT R LR
Sbjct: 172 SLVKILARGFCLHAFTFLRDPWNWLDFSVIVMAYVS------ENIKLGNLSALRTFRVLR 225

Query: 215 PLRALSRFEGMRVVVNALVGAIPSIMNVLLVCLIFWLIFSIMGVNLFAGKF-GRCI---- 269
            L+ +S   G++ +V AL+ ++  + +V+++ +    +F+++G+ LF G    +C+    
Sbjct: 226 ALKTISVIPGLKTIVGALIQSVKKLADVMVLTVFCLSVFALIGLQLFMGNLRHKCVRNFT 285

Query: 270 --NQTEGDL----------------PLNYTIVNNKSQ---CESLNLTG---ELYWT-KVK 304
             N T G +                P NY + N  S    C + +  G   E Y   K  
Sbjct: 286 ALNGTNGSVEADGLVWESLDLYLSDPENYLLKNGTSDVLLCGNSSDAGTCPEGYRCLKAG 345

Query: 305 VN-------FDNVGAGYLALLQVATFKGWMDIMYAAVDSRGYEEQPQWEYNLYMYIYFVI 357
            N       FD+    +LAL ++ T   W  +    + S G          +YM I+F++
Sbjct: 346 ENPDHGYTSFDSFAWAFLALFRLMTQDCWERLYQQTLRSAG---------KIYM-IFFML 395

Query: 358 FIIFGSFFTLNLFIGVIIDNFNQQKKKLGGQDIFMTEEQKKYYNAMKKLGSKK 410
            I  GSF+ +NL + V+   + +Q +    +     E++K++  AM+ L  + 
Sbjct: 396 VIFLGSFYLVNLILAVVAMAYEEQNQATIAE---TEEKEKRFQEAMEMLKKEH 445


 Score = 80.5 bits (197), Expect = 3e-12,   Method: Compositional matrix adjust.
 Identities = 57/183 (31%), Positives = 102/183 (55%), Gaps = 14/183 (7%)

Query: 436 DVTIMFLICLNMVTMMVETDDQSPEKINILAKINLLFVAIFTGECIVKLAALR-HYYFTN 494
           D+TI   I LN + M +E  + + E   +L   NL+F  IFT E   K+ AL  +YYF  
Sbjct: 720 DLTITMCIVLNTLFMALEHYNMTSEFEEMLQVGNLVFTGIFTAEMTFKIIALDPYYYFQQ 779

Query: 495 SWNIFDFVVVILSIVGTVLSDIIQKYFFSPTLFRVIRLARIGRILRLIRGAKGIRTLLFA 554
            WNIFD ++VILS++   LS +        +   V+R  R+ R+ +L +    + TL+  
Sbjct: 780 GWNIFDSIIVILSLMELGLSRM--------SNLSVLRSFRLLRVFKLAKSWPTLNTLIKI 831

Query: 555 LMMSLPALFNIGLLLFLVMFIYSIFGM----ANFAYVK-WEAGIDDMFNFQTFANSMLCL 609
           +  S+ AL N+ L+L +++FI+++ GM     N++ ++  ++G+   ++   F ++ L +
Sbjct: 832 IGNSVGALGNLTLVLAIIVFIFAVVGMQLFGKNYSELRDSDSGLLPRWHMMDFFHAFLII 891

Query: 610 FQI 612
           F+I
Sbjct: 892 FRI 894


 Score = 63.9 bits (154), Expect = 2e-07,   Method: Compositional matrix adjust.
 Identities = 49/208 (23%), Positives = 92/208 (44%), Gaps = 12/208 (5%)

Query: 75  EGCVRRCPCCAVDTTQ-----APGKVWWRLRKTCYHIVEHSWFETFIIFMILLSSGALAF 129
           E   R+CP C     Q         +W  +++    +V   + +  I   I+L++  +A 
Sbjct: 677 EESRRKCPPCWNRLAQRYLIWECCPLWMSIKQGVKLVVMDPFADLTITMCIVLNTLFMAL 736

Query: 130 EDIYLEERKTIKVLLEYADKMFTYVFVLEMLLKWVAYGFKKYFTNAWCWLDFLIVDVSLV 189
           E   +      + +L+  + +FT +F  EM  K +A     YF   W   D +IV +SL+
Sbjct: 737 EHYNMTSE--FEEMLQVGNLVFTGIFTAEMTFKIIALDPYYYFQQGWNIFDSIIVILSLM 794

Query: 190 SLVANTLGFAEMGPIKSLRTLRALRPLRALSRFEGMRVVVNALVGAIPSIMNVLLVCLIF 249
                 LG + M  +  LR+ R LR  +    +  +  ++  +  ++ ++ N+ LV  I 
Sbjct: 795 E-----LGLSRMSNLSVLRSFRLLRVFKLAKSWPTLNTLIKIIGNSVGALGNLTLVLAII 849

Query: 250 WLIFSIMGVNLFAGKFGRCINQTEGDLP 277
             IF+++G+ LF   +    +   G LP
Sbjct: 850 VFIFAVVGMQLFGKNYSELRDSDSGLLP 877


>gi37622907
          Length = 2016

 Score = 1425 bits (3689), Expect = 0.0,   Method: Compositional matrix adjust.
 Identities = 700/700 (100%), Positives = 700/700 (100%)

Query: 1    SQVSATASSEAEASASQADWRQQWKAEPQAPGCGETPEDSCSEGSTADMTNTAELLEQIP 60
            SQVSATASSEAEASASQADWRQQWKAEPQAPGCGETPEDSCSEGSTADMTNTAELLEQIP
Sbjct: 1096 SQVSATASSEAEASASQADWRQQWKAEPQAPGCGETPEDSCSEGSTADMTNTAELLEQIP 1155

Query: 61   DLGQDVKDPEDCFTEGCVRRCPCCAVDTTQAPGKVWWRLRKTCYHIVEHSWFETFIIFMI 120
            DLGQDVKDPEDCFTEGCVRRCPCCAVDTTQAPGKVWWRLRKTCYHIVEHSWFETFIIFMI
Sbjct: 1156 DLGQDVKDPEDCFTEGCVRRCPCCAVDTTQAPGKVWWRLRKTCYHIVEHSWFETFIIFMI 1215

Query: 121  LLSSGALAFEDIYLEERKTIKVLLEYADKMFTYVFVLEMLLKWVAYGFKKYFTNAWCWLD 180
            LLSSGALAFEDIYLEERKTIKVLLEYADKMFTYVFVLEMLLKWVAYGFKKYFTNAWCWLD
Sbjct: 1216 LLSSGALAFEDIYLEERKTIKVLLEYADKMFTYVFVLEMLLKWVAYGFKKYFTNAWCWLD 1275

Query: 181  FLIVDVSLVSLVANTLGFAEMGPIKSLRTLRALRPLRALSRFEGMRVVVNALVGAIPSIM 240
            FLIVDVSLVSLVANTLGFAEMGPIKSLRTLRALRPLRALSRFEGMRVVVNALVGAIPSIM
Sbjct: 1276 FLIVDVSLVSLVANTLGFAEMGPIKSLRTLRALRPLRALSRFEGMRVVVNALVGAIPSIM 1335

Query: 241  NVLLVCLIFWLIFSIMGVNLFAGKFGRCINQTEGDLPLNYTIVNNKSQCESLNLTGELYW 300
            NVLLVCLIFWLIFSIMGVNLFAGKFGRCINQTEGDLPLNYTIVNNKSQCESLNLTGELYW
Sbjct: 1336 NVLLVCLIFWLIFSIMGVNLFAGKFGRCINQTEGDLPLNYTIVNNKSQCESLNLTGELYW 1395

Query: 301  TKVKVNFDNVGAGYLALLQVATFKGWMDIMYAAVDSRGYEEQPQWEYNLYMYIYFVIFII 360
            TKVKVNFDNVGAGYLALLQVATFKGWMDIMYAAVDSRGYEEQPQWEYNLYMYIYFVIFII
Sbjct: 1396 TKVKVNFDNVGAGYLALLQVATFKGWMDIMYAAVDSRGYEEQPQWEYNLYMYIYFVIFII 1455

Query: 361  FGSFFTLNLFIGVIIDNFNQQKKKLGGQDIFMTEEQKKYYNAMKKLGSKKPQKPIPRPLN 420
            FGSFFTLNLFIGVIIDNFNQQKKKLGGQDIFMTEEQKKYYNAMKKLGSKKPQKPIPRPLN
Sbjct: 1456 FGSFFTLNLFIGVIIDNFNQQKKKLGGQDIFMTEEQKKYYNAMKKLGSKKPQKPIPRPLN 1515

Query: 421  KYQGFIFDIVTKQAFDVTIMFLICLNMVTMMVETDDQSPEKINILAKINLLFVAIFTGEC 480
            KYQGFIFDIVTKQAFDVTIMFLICLNMVTMMVETDDQSPEKINILAKINLLFVAIFTGEC
Sbjct: 1516 KYQGFIFDIVTKQAFDVTIMFLICLNMVTMMVETDDQSPEKINILAKINLLFVAIFTGEC 1575

Query: 481  IVKLAALRHYYFTNSWNIFDFVVVILSIVGTVLSDIIQKYFFSPTLFRVIRLARIGRILR 540
            IVKLAALRHYYFTNSWNIFDFVVVILSIVGTVLSDIIQKYFFSPTLFRVIRLARIGRILR
Sbjct: 1576 IVKLAALRHYYFTNSWNIFDFVVVILSIVGTVLSDIIQKYFFSPTLFRVIRLARIGRILR 1635

Query: 541  LIRGAKGIRTLLFALMMSLPALFNIGLLLFLVMFIYSIFGMANFAYVKWEAGIDDMFNFQ 600
            LIRGAKGIRTLLFALMMSLPALFNIGLLLFLVMFIYSIFGMANFAYVKWEAGIDDMFNFQ
Sbjct: 1636 LIRGAKGIRTLLFALMMSLPALFNIGLLLFLVMFIYSIFGMANFAYVKWEAGIDDMFNFQ 1695

Query: 601  TFANSMLCLFQITTSAGWDGLLSPILNTGPPYCDPTLPNSNGSRGDCGSPAVGILFFTTY 660
            TFANSMLCLFQITTSAGWDGLLSPILNTGPPYCDPTLPNSNGSRGDCGSPAVGILFFTTY
Sbjct: 1696 TFANSMLCLFQITTSAGWDGLLSPILNTGPPYCDPTLPNSNGSRGDCGSPAVGILFFTTY 1755

Query: 661  IIISFLIVVNMYIAIILENFSVATEESTEPLSEDDFDMFY 700
            IIISFLIVVNMYIAIILENFSVATEESTEPLSEDDFDMFY
Sbjct: 1756 IIISFLIVVNMYIAIILENFSVATEESTEPLSEDDFDMFY 1795


 Score = 97.4 bits (241), Expect = 2e-17,   Method: Compositional matrix adjust.
 Identities = 87/353 (24%), Positives = 158/353 (44%), Gaps = 68/353 (19%)

Query: 99  LRKTCYHIVEHSWFETFIIFMILLSSGALAFEDIYLEERKTIKVLLEYADKMFTYVFVLE 158
           +R+    I+ HS F   I+  IL +   +A  D             +Y +  FT ++  E
Sbjct: 120 IRRAAVKILVHSLFNMLIMCTILTNCVFMAQHDP--------PPWTKYVEYTFTAIYTFE 171

Query: 159 MLLKWVAYGFK----KYFTNAWCWLDFLIVDVSLVSLVANTLGFAEMGPIKSLRTLRALR 214
            L+K +A GF      +  + W WLDF ++      ++A T  F ++G + +LRT R LR
Sbjct: 172 SLVKILARGFCLHAFTFLRDPWNWLDFSVI------IMAYTTEFVDLGNVSALRTFRVLR 225

Query: 215 PLRALSRFEGMRVVVNALVGAIPSIMNVLLVCLIFWLIFSIMGVNLFAGKF-GRCI---- 269
            L+ +S   G++ +V AL+ ++  + +V+++ +    +F+++G+ LF G    +C+    
Sbjct: 226 ALKTISVISGLKTIVGALIQSVKKLADVMVLTVFCLSVFALIGLQLFMGNLRHKCVRNFT 285

Query: 270 --NQTEGDL----------------PLNYTIVNNKSQ---CESLNLTG---ELYWT-KVK 304
             N T G +                P NY + N  S    C + +  G   E Y   K  
Sbjct: 286 ALNGTNGSVEADGLVWESLDLYLSDPENYLLKNGTSDVLLCGNSSDAGTCPEGYRCLKAG 345

Query: 305 VN-------FDNVGAGYLALLQVATFKGWMDIMYAAVDSRGYEEQPQWEYNLYMYIYFVI 357
            N       FD+    +LAL ++ T   W  +    + S G          +YM I+F++
Sbjct: 346 ENPDHGYTSFDSFAWAFLALFRLMTQDCWERLYQQTLRSAG---------KIYM-IFFML 395

Query: 358 FIIFGSFFTLNLFIGVIIDNFNQQKKKLGGQDIFMTEEQKKYYNAMKKLGSKK 410
            I  GSF+ +NL + V+   + +Q +    +     E++K++  AM+ L  + 
Sbjct: 396 VIFLGSFYLVNLILAVVAMAYEEQNQATIAE---TEEKEKRFQEAMEMLKKEH 445


 Score = 80.5 bits (197), Expect = 3e-12,   Method: Compositional matrix adjust.
 Identities = 57/183 (31%), Positives = 102/183 (55%), Gaps = 14/183 (7%)

Query: 436 DVTIMFLICLNMVTMMVETDDQSPEKINILAKINLLFVAIFTGECIVKLAALR-HYYFTN 494
           D+TI   I LN + M +E  + + E   +L   NL+F  IFT E   K+ AL  +YYF  
Sbjct: 720 DLTITMCIVLNTLFMALEHYNMTSEFEEMLQVGNLVFTGIFTAEMTFKIIALDPYYYFQQ 779

Query: 495 SWNIFDFVVVILSIVGTVLSDIIQKYFFSPTLFRVIRLARIGRILRLIRGAKGIRTLLFA 554
            WNIFD ++VILS++   LS +        +   V+R  R+ R+ +L +    + TL+  
Sbjct: 780 GWNIFDSIIVILSLMELGLSRM--------SNLSVLRSFRLLRVFKLAKSWPTLNTLIKI 831

Query: 555 LMMSLPALFNIGLLLFLVMFIYSIFGM----ANFAYVK-WEAGIDDMFNFQTFANSMLCL 609
           +  S+ AL N+ L+L +++FI+++ GM     N++ ++  ++G+   ++   F ++ L +
Sbjct: 832 IGNSVGALGNLTLVLAIIVFIFAVVGMQLFGKNYSELRDSDSGLLPRWHMMDFFHAFLII 891

Query: 610 FQI 612
           F+I
Sbjct: 892 FRI 894


 Score = 61.6 bits (148), Expect = 1e-06,   Method: Compositional matrix adjust.
 Identities = 48/208 (23%), Positives = 91/208 (43%), Gaps = 12/208 (5%)

Query: 75  EGCVRRCPCCAVDTTQ-----APGKVWWRLRKTCYHIVEHSWFETFIIFMILLSSGALAF 129
           E    +CP C     Q         +W  +++    +V   + +  I   I+L++  +A 
Sbjct: 677 EESRHKCPPCWNRLAQRYLIWECCPLWMSIKQGVKLVVMDPFTDLTITMCIVLNTLFMAL 736

Query: 130 EDIYLEERKTIKVLLEYADKMFTYVFVLEMLLKWVAYGFKKYFTNAWCWLDFLIVDVSLV 189
           E   +      + +L+  + +FT +F  EM  K +A     YF   W   D +IV +SL+
Sbjct: 737 EHYNMTSE--FEEMLQVGNLVFTGIFTAEMTFKIIALDPYYYFQQGWNIFDSIIVILSLM 794

Query: 190 SLVANTLGFAEMGPIKSLRTLRALRPLRALSRFEGMRVVVNALVGAIPSIMNVLLVCLIF 249
                 LG + M  +  LR+ R LR  +    +  +  ++  +  ++ ++ N+ LV  I 
Sbjct: 795 E-----LGLSRMSNLSVLRSFRLLRVFKLAKSWPTLNTLIKIIGNSVGALGNLTLVLAII 849

Query: 250 WLIFSIMGVNLFAGKFGRCINQTEGDLP 277
             IF+++G+ LF   +    +   G LP
Sbjct: 850 VFIFAVVGMQLFGKNYSELRDSDSGLLP 877


>gi30089970
          Length = 2015

 Score = 1425 bits (3689), Expect = 0.0,   Method: Compositional matrix adjust.
 Identities = 700/700 (100%), Positives = 700/700 (100%)

Query: 1    SQVSATASSEAEASASQADWRQQWKAEPQAPGCGETPEDSCSEGSTADMTNTAELLEQIP 60
            SQVSATASSEAEASASQADWRQQWKAEPQAPGCGETPEDSCSEGSTADMTNTAELLEQIP
Sbjct: 1095 SQVSATASSEAEASASQADWRQQWKAEPQAPGCGETPEDSCSEGSTADMTNTAELLEQIP 1154

Query: 61   DLGQDVKDPEDCFTEGCVRRCPCCAVDTTQAPGKVWWRLRKTCYHIVEHSWFETFIIFMI 120
            DLGQDVKDPEDCFTEGCVRRCPCCAVDTTQAPGKVWWRLRKTCYHIVEHSWFETFIIFMI
Sbjct: 1155 DLGQDVKDPEDCFTEGCVRRCPCCAVDTTQAPGKVWWRLRKTCYHIVEHSWFETFIIFMI 1214

Query: 121  LLSSGALAFEDIYLEERKTIKVLLEYADKMFTYVFVLEMLLKWVAYGFKKYFTNAWCWLD 180
            LLSSGALAFEDIYLEERKTIKVLLEYADKMFTYVFVLEMLLKWVAYGFKKYFTNAWCWLD
Sbjct: 1215 LLSSGALAFEDIYLEERKTIKVLLEYADKMFTYVFVLEMLLKWVAYGFKKYFTNAWCWLD 1274

Query: 181  FLIVDVSLVSLVANTLGFAEMGPIKSLRTLRALRPLRALSRFEGMRVVVNALVGAIPSIM 240
            FLIVDVSLVSLVANTLGFAEMGPIKSLRTLRALRPLRALSRFEGMRVVVNALVGAIPSIM
Sbjct: 1275 FLIVDVSLVSLVANTLGFAEMGPIKSLRTLRALRPLRALSRFEGMRVVVNALVGAIPSIM 1334

Query: 241  NVLLVCLIFWLIFSIMGVNLFAGKFGRCINQTEGDLPLNYTIVNNKSQCESLNLTGELYW 300
            NVLLVCLIFWLIFSIMGVNLFAGKFGRCINQTEGDLPLNYTIVNNKSQCESLNLTGELYW
Sbjct: 1335 NVLLVCLIFWLIFSIMGVNLFAGKFGRCINQTEGDLPLNYTIVNNKSQCESLNLTGELYW 1394

Query: 301  TKVKVNFDNVGAGYLALLQVATFKGWMDIMYAAVDSRGYEEQPQWEYNLYMYIYFVIFII 360
            TKVKVNFDNVGAGYLALLQVATFKGWMDIMYAAVDSRGYEEQPQWEYNLYMYIYFVIFII
Sbjct: 1395 TKVKVNFDNVGAGYLALLQVATFKGWMDIMYAAVDSRGYEEQPQWEYNLYMYIYFVIFII 1454

Query: 361  FGSFFTLNLFIGVIIDNFNQQKKKLGGQDIFMTEEQKKYYNAMKKLGSKKPQKPIPRPLN 420
            FGSFFTLNLFIGVIIDNFNQQKKKLGGQDIFMTEEQKKYYNAMKKLGSKKPQKPIPRPLN
Sbjct: 1455 FGSFFTLNLFIGVIIDNFNQQKKKLGGQDIFMTEEQKKYYNAMKKLGSKKPQKPIPRPLN 1514

Query: 421  KYQGFIFDIVTKQAFDVTIMFLICLNMVTMMVETDDQSPEKINILAKINLLFVAIFTGEC 480
            KYQGFIFDIVTKQAFDVTIMFLICLNMVTMMVETDDQSPEKINILAKINLLFVAIFTGEC
Sbjct: 1515 KYQGFIFDIVTKQAFDVTIMFLICLNMVTMMVETDDQSPEKINILAKINLLFVAIFTGEC 1574

Query: 481  IVKLAALRHYYFTNSWNIFDFVVVILSIVGTVLSDIIQKYFFSPTLFRVIRLARIGRILR 540
            IVKLAALRHYYFTNSWNIFDFVVVILSIVGTVLSDIIQKYFFSPTLFRVIRLARIGRILR
Sbjct: 1575 IVKLAALRHYYFTNSWNIFDFVVVILSIVGTVLSDIIQKYFFSPTLFRVIRLARIGRILR 1634

Query: 541  LIRGAKGIRTLLFALMMSLPALFNIGLLLFLVMFIYSIFGMANFAYVKWEAGIDDMFNFQ 600
            LIRGAKGIRTLLFALMMSLPALFNIGLLLFLVMFIYSIFGMANFAYVKWEAGIDDMFNFQ
Sbjct: 1635 LIRGAKGIRTLLFALMMSLPALFNIGLLLFLVMFIYSIFGMANFAYVKWEAGIDDMFNFQ 1694

Query: 601  TFANSMLCLFQITTSAGWDGLLSPILNTGPPYCDPTLPNSNGSRGDCGSPAVGILFFTTY 660
            TFANSMLCLFQITTSAGWDGLLSPILNTGPPYCDPTLPNSNGSRGDCGSPAVGILFFTTY
Sbjct: 1695 TFANSMLCLFQITTSAGWDGLLSPILNTGPPYCDPTLPNSNGSRGDCGSPAVGILFFTTY 1754

Query: 661  IIISFLIVVNMYIAIILENFSVATEESTEPLSEDDFDMFY 700
            IIISFLIVVNMYIAIILENFSVATEESTEPLSEDDFDMFY
Sbjct: 1755 IIISFLIVVNMYIAIILENFSVATEESTEPLSEDDFDMFY 1794


 Score = 97.4 bits (241), Expect = 2e-17,   Method: Compositional matrix adjust.
 Identities = 87/353 (24%), Positives = 158/353 (44%), Gaps = 68/353 (19%)

Query: 99  LRKTCYHIVEHSWFETFIIFMILLSSGALAFEDIYLEERKTIKVLLEYADKMFTYVFVLE 158
           +R+    I+ HS F   I+  IL +   +A  D             +Y +  FT ++  E
Sbjct: 120 IRRAAVKILVHSLFNMLIMCTILTNCVFMAQHDP--------PPWTKYVEYTFTAIYTFE 171

Query: 159 MLLKWVAYGFK----KYFTNAWCWLDFLIVDVSLVSLVANTLGFAEMGPIKSLRTLRALR 214
            L+K +A GF      +  + W WLDF ++      ++A T  F ++G + +LRT R LR
Sbjct: 172 SLVKILARGFCLHAFTFLRDPWNWLDFSVI------IMAYTTEFVDLGNVSALRTFRVLR 225

Query: 215 PLRALSRFEGMRVVVNALVGAIPSIMNVLLVCLIFWLIFSIMGVNLFAGKF-GRCI---- 269
            L+ +S   G++ +V AL+ ++  + +V+++ +    +F+++G+ LF G    +C+    
Sbjct: 226 ALKTISVISGLKTIVGALIQSVKKLADVMVLTVFCLSVFALIGLQLFMGNLRHKCVRNFT 285

Query: 270 --NQTEGDL----------------PLNYTIVNNKSQ---CESLNLTG---ELYWT-KVK 304
             N T G +                P NY + N  S    C + +  G   E Y   K  
Sbjct: 286 ALNGTNGSVEADGLVWESLDLYLSDPENYLLKNGTSDVLLCGNSSDAGTCPEGYRCLKAG 345

Query: 305 VN-------FDNVGAGYLALLQVATFKGWMDIMYAAVDSRGYEEQPQWEYNLYMYIYFVI 357
            N       FD+    +LAL ++ T   W  +    + S G          +YM I+F++
Sbjct: 346 ENPDHGYTSFDSFAWAFLALFRLMTQDCWERLYQQTLRSAG---------KIYM-IFFML 395

Query: 358 FIIFGSFFTLNLFIGVIIDNFNQQKKKLGGQDIFMTEEQKKYYNAMKKLGSKK 410
            I  GSF+ +NL + V+   + +Q +    +     E++K++  AM+ L  + 
Sbjct: 396 VIFLGSFYLVNLILAVVAMAYEEQNQATIAE---TEEKEKRFQEAMEMLKKEH 445


 Score = 80.1 bits (196), Expect = 3e-12,   Method: Compositional matrix adjust.
 Identities = 57/183 (31%), Positives = 102/183 (55%), Gaps = 14/183 (7%)

Query: 436 DVTIMFLICLNMVTMMVETDDQSPEKINILAKINLLFVAIFTGECIVKLAALR-HYYFTN 494
           D+TI   I LN + M +E  + + E   +L   NL+F  IFT E   K+ AL  +YYF  
Sbjct: 720 DLTITMCIVLNTLFMALEHYNMTSEFEEMLQVGNLVFTGIFTAEMTFKIIALDPYYYFQQ 779

Query: 495 SWNIFDFVVVILSIVGTVLSDIIQKYFFSPTLFRVIRLARIGRILRLIRGAKGIRTLLFA 554
            WNIFD ++VILS++   LS +        +   V+R  R+ R+ +L +    + TL+  
Sbjct: 780 GWNIFDSIIVILSLMELGLSRM--------SNLSVLRSFRLLRVFKLAKSWPTLNTLIKI 831

Query: 555 LMMSLPALFNIGLLLFLVMFIYSIFGM----ANFAYVK-WEAGIDDMFNFQTFANSMLCL 609
           +  S+ AL N+ L+L +++FI+++ GM     N++ ++  ++G+   ++   F ++ L +
Sbjct: 832 IGNSVGALGNLTLVLAIIVFIFAVVGMQLFGKNYSELRDSDSGLLPRWHMMDFFHAFLII 891

Query: 610 FQI 612
           F+I
Sbjct: 892 FRI 894


 Score = 61.6 bits (148), Expect = 1e-06,   Method: Compositional matrix adjust.
 Identities = 48/208 (23%), Positives = 91/208 (43%), Gaps = 12/208 (5%)

Query: 75  EGCVRRCPCCAVDTTQ-----APGKVWWRLRKTCYHIVEHSWFETFIIFMILLSSGALAF 129
           E    +CP C     Q         +W  +++    +V   + +  I   I+L++  +A 
Sbjct: 677 EESRHKCPPCWNRLAQRYLIWECCPLWMSIKQGVKLVVMDPFTDLTITMCIVLNTLFMAL 736

Query: 130 EDIYLEERKTIKVLLEYADKMFTYVFVLEMLLKWVAYGFKKYFTNAWCWLDFLIVDVSLV 189
           E   +      + +L+  + +FT +F  EM  K +A     YF   W   D +IV +SL+
Sbjct: 737 EHYNMTSE--FEEMLQVGNLVFTGIFTAEMTFKIIALDPYYYFQQGWNIFDSIIVILSLM 794

Query: 190 SLVANTLGFAEMGPIKSLRTLRALRPLRALSRFEGMRVVVNALVGAIPSIMNVLLVCLIF 249
                 LG + M  +  LR+ R LR  +    +  +  ++  +  ++ ++ N+ LV  I 
Sbjct: 795 E-----LGLSRMSNLSVLRSFRLLRVFKLAKSWPTLNTLIKIIGNSVGALGNLTLVLAII 849

Query: 250 WLIFSIMGVNLFAGKFGRCINQTEGDLP 277
             IF+++G+ LF   +    +   G LP
Sbjct: 850 VFIFAVVGMQLFGKNYSELRDSDSGLLP 877


>gi29569618
          Length = 2015

 Score = 1425 bits (3688), Expect = 0.0,   Method: Compositional matrix adjust.
 Identities = 700/700 (100%), Positives = 700/700 (100%)

Query: 1    SQVSATASSEAEASASQADWRQQWKAEPQAPGCGETPEDSCSEGSTADMTNTAELLEQIP 60
            SQVSATASSEAEASASQADWRQQWKAEPQAPGCGETPEDSCSEGSTADMTNTAELLEQIP
Sbjct: 1095 SQVSATASSEAEASASQADWRQQWKAEPQAPGCGETPEDSCSEGSTADMTNTAELLEQIP 1154

Query: 61   DLGQDVKDPEDCFTEGCVRRCPCCAVDTTQAPGKVWWRLRKTCYHIVEHSWFETFIIFMI 120
            DLGQDVKDPEDCFTEGCVRRCPCCAVDTTQAPGKVWWRLRKTCYHIVEHSWFETFIIFMI
Sbjct: 1155 DLGQDVKDPEDCFTEGCVRRCPCCAVDTTQAPGKVWWRLRKTCYHIVEHSWFETFIIFMI 1214

Query: 121  LLSSGALAFEDIYLEERKTIKVLLEYADKMFTYVFVLEMLLKWVAYGFKKYFTNAWCWLD 180
            LLSSGALAFEDIYLEERKTIKVLLEYADKMFTYVFVLEMLLKWVAYGFKKYFTNAWCWLD
Sbjct: 1215 LLSSGALAFEDIYLEERKTIKVLLEYADKMFTYVFVLEMLLKWVAYGFKKYFTNAWCWLD 1274

Query: 181  FLIVDVSLVSLVANTLGFAEMGPIKSLRTLRALRPLRALSRFEGMRVVVNALVGAIPSIM 240
            FLIVDVSLVSLVANTLGFAEMGPIKSLRTLRALRPLRALSRFEGMRVVVNALVGAIPSIM
Sbjct: 1275 FLIVDVSLVSLVANTLGFAEMGPIKSLRTLRALRPLRALSRFEGMRVVVNALVGAIPSIM 1334

Query: 241  NVLLVCLIFWLIFSIMGVNLFAGKFGRCINQTEGDLPLNYTIVNNKSQCESLNLTGELYW 300
            NVLLVCLIFWLIFSIMGVNLFAGKFGRCINQTEGDLPLNYTIVNNKSQCESLNLTGELYW
Sbjct: 1335 NVLLVCLIFWLIFSIMGVNLFAGKFGRCINQTEGDLPLNYTIVNNKSQCESLNLTGELYW 1394

Query: 301  TKVKVNFDNVGAGYLALLQVATFKGWMDIMYAAVDSRGYEEQPQWEYNLYMYIYFVIFII 360
            TKVKVNFDNVGAGYLALLQVATFKGWMDIMYAAVDSRGYEEQPQWEYNLYMYIYFVIFII
Sbjct: 1395 TKVKVNFDNVGAGYLALLQVATFKGWMDIMYAAVDSRGYEEQPQWEYNLYMYIYFVIFII 1454

Query: 361  FGSFFTLNLFIGVIIDNFNQQKKKLGGQDIFMTEEQKKYYNAMKKLGSKKPQKPIPRPLN 420
            FGSFFTLNLFIGVIIDNFNQQKKKLGGQDIFMTEEQKKYYNAMKKLGSKKPQKPIPRPLN
Sbjct: 1455 FGSFFTLNLFIGVIIDNFNQQKKKLGGQDIFMTEEQKKYYNAMKKLGSKKPQKPIPRPLN 1514

Query: 421  KYQGFIFDIVTKQAFDVTIMFLICLNMVTMMVETDDQSPEKINILAKINLLFVAIFTGEC 480
            KYQGFIFDIVTKQAFDVTIMFLICLNMVTMMVETDDQSPEKINILAKINLLFVAIFTGEC
Sbjct: 1515 KYQGFIFDIVTKQAFDVTIMFLICLNMVTMMVETDDQSPEKINILAKINLLFVAIFTGEC 1574

Query: 481  IVKLAALRHYYFTNSWNIFDFVVVILSIVGTVLSDIIQKYFFSPTLFRVIRLARIGRILR 540
            IVKLAALRHYYFTNSWNIFDFVVVILSIVGTVLSDIIQKYFFSPTLFRVIRLARIGRILR
Sbjct: 1575 IVKLAALRHYYFTNSWNIFDFVVVILSIVGTVLSDIIQKYFFSPTLFRVIRLARIGRILR 1634

Query: 541  LIRGAKGIRTLLFALMMSLPALFNIGLLLFLVMFIYSIFGMANFAYVKWEAGIDDMFNFQ 600
            LIRGAKGIRTLLFALMMSLPALFNIGLLLFLVMFIYSIFGMANFAYVKWEAGIDDMFNFQ
Sbjct: 1635 LIRGAKGIRTLLFALMMSLPALFNIGLLLFLVMFIYSIFGMANFAYVKWEAGIDDMFNFQ 1694

Query: 601  TFANSMLCLFQITTSAGWDGLLSPILNTGPPYCDPTLPNSNGSRGDCGSPAVGILFFTTY 660
            TFANSMLCLFQITTSAGWDGLLSPILNTGPPYCDPTLPNSNGSRGDCGSPAVGILFFTTY
Sbjct: 1695 TFANSMLCLFQITTSAGWDGLLSPILNTGPPYCDPTLPNSNGSRGDCGSPAVGILFFTTY 1754

Query: 661  IIISFLIVVNMYIAIILENFSVATEESTEPLSEDDFDMFY 700
            IIISFLIVVNMYIAIILENFSVATEESTEPLSEDDFDMFY
Sbjct: 1755 IIISFLIVVNMYIAIILENFSVATEESTEPLSEDDFDMFY 1794


 Score = 97.4 bits (241), Expect = 2e-17,   Method: Compositional matrix adjust.
 Identities = 87/353 (24%), Positives = 158/353 (44%), Gaps = 68/353 (19%)

Query: 99  LRKTCYHIVEHSWFETFIIFMILLSSGALAFEDIYLEERKTIKVLLEYADKMFTYVFVLE 158
           +R+    I+ HS F   I+  IL +   +A  D             +Y +  FT ++  E
Sbjct: 120 IRRAAVKILVHSLFNMLIMCTILTNCVFMAQHDP--------PPWTKYVEYTFTAIYTFE 171

Query: 159 MLLKWVAYGFK----KYFTNAWCWLDFLIVDVSLVSLVANTLGFAEMGPIKSLRTLRALR 214
            L+K +A GF      +  + W WLDF ++      ++A T  F ++G + +LRT R LR
Sbjct: 172 SLVKILARGFCLHAFTFLRDPWNWLDFSVI------IMAYTTEFVDLGNVSALRTFRVLR 225

Query: 215 PLRALSRFEGMRVVVNALVGAIPSIMNVLLVCLIFWLIFSIMGVNLFAGKF-GRCI---- 269
            L+ +S   G++ +V AL+ ++  + +V+++ +    +F+++G+ LF G    +C+    
Sbjct: 226 ALKTISVISGLKTIVGALIQSVKKLADVMVLTVFCLSVFALIGLQLFMGNLRHKCVRNFT 285

Query: 270 --NQTEGDL----------------PLNYTIVNNKSQ---CESLNLTG---ELYWT-KVK 304
             N T G +                P NY + N  S    C + +  G   E Y   K  
Sbjct: 286 ALNGTNGSVEADGLVWESLDLYLSDPENYLLKNGTSDVLLCGNSSDAGTCPEGYRCLKAG 345

Query: 305 VN-------FDNVGAGYLALLQVATFKGWMDIMYAAVDSRGYEEQPQWEYNLYMYIYFVI 357
            N       FD+    +LAL ++ T   W  +    + S G          +YM I+F++
Sbjct: 346 ENPDHGYTSFDSFAWAFLALFRLMTQDCWERLYQQTLRSAG---------KIYM-IFFML 395

Query: 358 FIIFGSFFTLNLFIGVIIDNFNQQKKKLGGQDIFMTEEQKKYYNAMKKLGSKK 410
            I  GSF+ +NL + V+   + +Q +    +     E++K++  AM+ L  + 
Sbjct: 396 VIFLGSFYLVNLILAVVAMAYEEQNQATIAE---TEEKEKRFQEAMEMLKKEH 445


 Score = 80.1 bits (196), Expect = 3e-12,   Method: Compositional matrix adjust.
 Identities = 57/183 (31%), Positives = 102/183 (55%), Gaps = 14/183 (7%)

Query: 436 DVTIMFLICLNMVTMMVETDDQSPEKINILAKINLLFVAIFTGECIVKLAALR-HYYFTN 494
           D+TI   I LN + M +E  + + E   +L   NL+F  IFT E   K+ AL  +YYF  
Sbjct: 720 DLTITMCIVLNTLFMALEHYNMTSEFEEMLQVGNLVFTGIFTAEMTFKIIALDPYYYFQQ 779

Query: 495 SWNIFDFVVVILSIVGTVLSDIIQKYFFSPTLFRVIRLARIGRILRLIRGAKGIRTLLFA 554
            WNIFD ++VILS++   LS +        +   V+R  R+ R+ +L +    + TL+  
Sbjct: 780 GWNIFDSIIVILSLMELGLSRM--------SNLSVLRSFRLLRVFKLAKSWPTLNTLIKI 831

Query: 555 LMMSLPALFNIGLLLFLVMFIYSIFGM----ANFAYVK-WEAGIDDMFNFQTFANSMLCL 609
           +  S+ AL N+ L+L +++FI+++ GM     N++ ++  ++G+   ++   F ++ L +
Sbjct: 832 IGNSVGALGNLTLVLAIIVFIFAVVGMQLFGKNYSELRDSDSGLLPRWHMMDFFHAFLII 891

Query: 610 FQI 612
           F+I
Sbjct: 892 FRI 894


 Score = 61.6 bits (148), Expect = 1e-06,   Method: Compositional matrix adjust.
 Identities = 48/208 (23%), Positives = 91/208 (43%), Gaps = 12/208 (5%)

Query: 75  EGCVRRCPCCAVDTTQ-----APGKVWWRLRKTCYHIVEHSWFETFIIFMILLSSGALAF 129
           E    +CP C     Q         +W  +++    +V   + +  I   I+L++  +A 
Sbjct: 677 EESRHKCPPCWNRLAQRYLIWECCPLWMSIKQGVKLVVMDPFTDLTITMCIVLNTLFMAL 736

Query: 130 EDIYLEERKTIKVLLEYADKMFTYVFVLEMLLKWVAYGFKKYFTNAWCWLDFLIVDVSLV 189
           E   +      + +L+  + +FT +F  EM  K +A     YF   W   D +IV +SL+
Sbjct: 737 EHYNMTSE--FEEMLQVGNLVFTGIFTAEMTFKIIALDPYYYFQQGWNIFDSIIVILSLM 794

Query: 190 SLVANTLGFAEMGPIKSLRTLRALRPLRALSRFEGMRVVVNALVGAIPSIMNVLLVCLIF 249
                 LG + M  +  LR+ R LR  +    +  +  ++  +  ++ ++ N+ LV  I 
Sbjct: 795 E-----LGLSRMSNLSVLRSFRLLRVFKLAKSWPTLNTLIKIIGNSVGALGNLTLVLAII 849

Query: 250 WLIFSIMGVNLFAGKFGRCINQTEGDLP 277
             IF+++G+ LF   +    +   G LP
Sbjct: 850 VFIFAVVGMQLFGKNYSELRDSDSGLLP 877


>gi15072487
          Length = 2015

 Score = 1425 bits (3688), Expect = 0.0,   Method: Compositional matrix adjust.
 Identities = 700/700 (100%), Positives = 700/700 (100%)

Query: 1    SQVSATASSEAEASASQADWRQQWKAEPQAPGCGETPEDSCSEGSTADMTNTAELLEQIP 60
            SQVSATASSEAEASASQADWRQQWKAEPQAPGCGETPEDSCSEGSTADMTNTAELLEQIP
Sbjct: 1095 SQVSATASSEAEASASQADWRQQWKAEPQAPGCGETPEDSCSEGSTADMTNTAELLEQIP 1154

Query: 61   DLGQDVKDPEDCFTEGCVRRCPCCAVDTTQAPGKVWWRLRKTCYHIVEHSWFETFIIFMI 120
            DLGQDVKDPEDCFTEGCVRRCPCCAVDTTQAPGKVWWRLRKTCYHIVEHSWFETFIIFMI
Sbjct: 1155 DLGQDVKDPEDCFTEGCVRRCPCCAVDTTQAPGKVWWRLRKTCYHIVEHSWFETFIIFMI 1214

Query: 121  LLSSGALAFEDIYLEERKTIKVLLEYADKMFTYVFVLEMLLKWVAYGFKKYFTNAWCWLD 180
            LLSSGALAFEDIYLEERKTIKVLLEYADKMFTYVFVLEMLLKWVAYGFKKYFTNAWCWLD
Sbjct: 1215 LLSSGALAFEDIYLEERKTIKVLLEYADKMFTYVFVLEMLLKWVAYGFKKYFTNAWCWLD 1274

Query: 181  FLIVDVSLVSLVANTLGFAEMGPIKSLRTLRALRPLRALSRFEGMRVVVNALVGAIPSIM 240
            FLIVDVSLVSLVANTLGFAEMGPIKSLRTLRALRPLRALSRFEGMRVVVNALVGAIPSIM
Sbjct: 1275 FLIVDVSLVSLVANTLGFAEMGPIKSLRTLRALRPLRALSRFEGMRVVVNALVGAIPSIM 1334

Query: 241  NVLLVCLIFWLIFSIMGVNLFAGKFGRCINQTEGDLPLNYTIVNNKSQCESLNLTGELYW 300
            NVLLVCLIFWLIFSIMGVNLFAGKFGRCINQTEGDLPLNYTIVNNKSQCESLNLTGELYW
Sbjct: 1335 NVLLVCLIFWLIFSIMGVNLFAGKFGRCINQTEGDLPLNYTIVNNKSQCESLNLTGELYW 1394

Query: 301  TKVKVNFDNVGAGYLALLQVATFKGWMDIMYAAVDSRGYEEQPQWEYNLYMYIYFVIFII 360
            TKVKVNFDNVGAGYLALLQVATFKGWMDIMYAAVDSRGYEEQPQWEYNLYMYIYFVIFII
Sbjct: 1395 TKVKVNFDNVGAGYLALLQVATFKGWMDIMYAAVDSRGYEEQPQWEYNLYMYIYFVIFII 1454

Query: 361  FGSFFTLNLFIGVIIDNFNQQKKKLGGQDIFMTEEQKKYYNAMKKLGSKKPQKPIPRPLN 420
            FGSFFTLNLFIGVIIDNFNQQKKKLGGQDIFMTEEQKKYYNAMKKLGSKKPQKPIPRPLN
Sbjct: 1455 FGSFFTLNLFIGVIIDNFNQQKKKLGGQDIFMTEEQKKYYNAMKKLGSKKPQKPIPRPLN 1514

Query: 421  KYQGFIFDIVTKQAFDVTIMFLICLNMVTMMVETDDQSPEKINILAKINLLFVAIFTGEC 480
            KYQGFIFDIVTKQAFDVTIMFLICLNMVTMMVETDDQSPEKINILAKINLLFVAIFTGEC
Sbjct: 1515 KYQGFIFDIVTKQAFDVTIMFLICLNMVTMMVETDDQSPEKINILAKINLLFVAIFTGEC 1574

Query: 481  IVKLAALRHYYFTNSWNIFDFVVVILSIVGTVLSDIIQKYFFSPTLFRVIRLARIGRILR 540
            IVKLAALRHYYFTNSWNIFDFVVVILSIVGTVLSDIIQKYFFSPTLFRVIRLARIGRILR
Sbjct: 1575 IVKLAALRHYYFTNSWNIFDFVVVILSIVGTVLSDIIQKYFFSPTLFRVIRLARIGRILR 1634

Query: 541  LIRGAKGIRTLLFALMMSLPALFNIGLLLFLVMFIYSIFGMANFAYVKWEAGIDDMFNFQ 600
            LIRGAKGIRTLLFALMMSLPALFNIGLLLFLVMFIYSIFGMANFAYVKWEAGIDDMFNFQ
Sbjct: 1635 LIRGAKGIRTLLFALMMSLPALFNIGLLLFLVMFIYSIFGMANFAYVKWEAGIDDMFNFQ 1694

Query: 601  TFANSMLCLFQITTSAGWDGLLSPILNTGPPYCDPTLPNSNGSRGDCGSPAVGILFFTTY 660
            TFANSMLCLFQITTSAGWDGLLSPILNTGPPYCDPTLPNSNGSRGDCGSPAVGILFFTTY
Sbjct: 1695 TFANSMLCLFQITTSAGWDGLLSPILNTGPPYCDPTLPNSNGSRGDCGSPAVGILFFTTY 1754

Query: 661  IIISFLIVVNMYIAIILENFSVATEESTEPLSEDDFDMFY 700
            IIISFLIVVNMYIAIILENFSVATEESTEPLSEDDFDMFY
Sbjct: 1755 IIISFLIVVNMYIAIILENFSVATEESTEPLSEDDFDMFY 1794


 Score = 97.4 bits (241), Expect = 2e-17,   Method: Compositional matrix adjust.
 Identities = 87/353 (24%), Positives = 158/353 (44%), Gaps = 68/353 (19%)

Query: 99  LRKTCYHIVEHSWFETFIIFMILLSSGALAFEDIYLEERKTIKVLLEYADKMFTYVFVLE 158
           +R+    I+ HS F   I+  IL +   +A  D             +Y +  FT ++  E
Sbjct: 120 IRRAAVKILVHSLFNMLIMCTILTNCVFMAQHDP--------PPWTKYVEYTFTAIYTFE 171

Query: 159 MLLKWVAYGFK----KYFTNAWCWLDFLIVDVSLVSLVANTLGFAEMGPIKSLRTLRALR 214
            L+K +A GF      +  + W WLDF ++      ++A T  F ++G + +LRT R LR
Sbjct: 172 SLVKILARGFCLHAFTFLRDPWNWLDFSVI------IMAYTTEFVDLGNVSALRTFRVLR 225

Query: 215 PLRALSRFEGMRVVVNALVGAIPSIMNVLLVCLIFWLIFSIMGVNLFAGKF-GRCI---- 269
            L+ +S   G++ +V AL+ ++  + +V+++ +    +F+++G+ LF G    +C+    
Sbjct: 226 ALKTISVISGLKTIVGALIQSVKKLADVMVLTVFCLSVFALIGLQLFMGNLRHKCVRNFT 285

Query: 270 --NQTEGDL----------------PLNYTIVNNKSQ---CESLNLTG---ELYWT-KVK 304
             N T G +                P NY + N  S    C + +  G   E Y   K  
Sbjct: 286 ALNGTNGSVEADGLVWESLDLYLSDPENYLLKNGTSDVLLCGNSSDAGTCPEGYRCLKAG 345

Query: 305 VN-------FDNVGAGYLALLQVATFKGWMDIMYAAVDSRGYEEQPQWEYNLYMYIYFVI 357
            N       FD+    +LAL ++ T   W  +    + S G          +YM I+F++
Sbjct: 346 ENPDHGYTSFDSFAWAFLALFRLMTQDCWERLYQQTLRSAG---------KIYM-IFFML 395

Query: 358 FIIFGSFFTLNLFIGVIIDNFNQQKKKLGGQDIFMTEEQKKYYNAMKKLGSKK 410
            I  GSF+ +NL + V+   + +Q +    +     E++K++  AM+ L  + 
Sbjct: 396 VIFLGSFYLVNLILAVVAMAYEEQNQATIAE---TEEKEKRFQEAMEMLKKEH 445


 Score = 80.1 bits (196), Expect = 3e-12,   Method: Compositional matrix adjust.
 Identities = 57/183 (31%), Positives = 102/183 (55%), Gaps = 14/183 (7%)

Query: 436 DVTIMFLICLNMVTMMVETDDQSPEKINILAKINLLFVAIFTGECIVKLAALR-HYYFTN 494
           D+TI   I LN + M +E  + + E   +L   NL+F  IFT E   K+ AL  +YYF  
Sbjct: 720 DLTITMCIVLNTLFMALEHYNMTSEFEEMLQVGNLVFTGIFTAEMTFKIIALDPYYYFQQ 779

Query: 495 SWNIFDFVVVILSIVGTVLSDIIQKYFFSPTLFRVIRLARIGRILRLIRGAKGIRTLLFA 554
            WNIFD ++VILS++   LS +        +   V+R  R+ R+ +L +    + TL+  
Sbjct: 780 GWNIFDSIIVILSLMELGLSRM--------SNLSVLRSFRLLRVFKLAKSWPTLNTLIKI 831

Query: 555 LMMSLPALFNIGLLLFLVMFIYSIFGM----ANFAYVK-WEAGIDDMFNFQTFANSMLCL 609
           +  S+ AL N+ L+L +++FI+++ GM     N++ ++  ++G+   ++   F ++ L +
Sbjct: 832 IGNSVGALGNLTLVLAIIVFIFAVVGMQLFGKNYSELRDSDSGLLPRWHMMDFFHAFLII 891

Query: 610 FQI 612
           F+I
Sbjct: 892 FRI 894


 Score = 61.6 bits (148), Expect = 1e-06,   Method: Compositional matrix adjust.
 Identities = 48/208 (23%), Positives = 91/208 (43%), Gaps = 12/208 (5%)

Query: 75  EGCVRRCPCCAVDTTQ-----APGKVWWRLRKTCYHIVEHSWFETFIIFMILLSSGALAF 129
           E    +CP C     Q         +W  +++    +V   + +  I   I+L++  +A 
Sbjct: 677 EESRHKCPPCWNRLAQRYLIWECCPLWMSIKQGVKLVVMDPFTDLTITMCIVLNTLFMAL 736

Query: 130 EDIYLEERKTIKVLLEYADKMFTYVFVLEMLLKWVAYGFKKYFTNAWCWLDFLIVDVSLV 189
           E   +      + +L+  + +FT +F  EM  K +A     YF   W   D +IV +SL+
Sbjct: 737 EHYNMTSE--FEEMLQVGNLVFTGIFTAEMTFKIIALDPYYYFQQGWNIFDSIIVILSLM 794

Query: 190 SLVANTLGFAEMGPIKSLRTLRALRPLRALSRFEGMRVVVNALVGAIPSIMNVLLVCLIF 249
                 LG + M  +  LR+ R LR  +    +  +  ++  +  ++ ++ N+ LV  I 
Sbjct: 795 E-----LGLSRMSNLSVLRSFRLLRVFKLAKSWPTLNTLIKIIGNSVGALGNLTLVLAII 849

Query: 250 WLIFSIMGVNLFAGKFGRCINQTEGDLP 277
             IF+++G+ LF   +    +   G LP
Sbjct: 850 VFIFAVVGMQLFGKNYSELRDSDSGLLP 877


>gi184039
          Length = 2016

 Score = 1424 bits (3687), Expect = 0.0,   Method: Compositional matrix adjust.
 Identities = 700/700 (100%), Positives = 700/700 (100%)

Query: 1    SQVSATASSEAEASASQADWRQQWKAEPQAPGCGETPEDSCSEGSTADMTNTAELLEQIP 60
            SQVSATASSEAEASASQADWRQQWKAEPQAPGCGETPEDSCSEGSTADMTNTAELLEQIP
Sbjct: 1096 SQVSATASSEAEASASQADWRQQWKAEPQAPGCGETPEDSCSEGSTADMTNTAELLEQIP 1155

Query: 61   DLGQDVKDPEDCFTEGCVRRCPCCAVDTTQAPGKVWWRLRKTCYHIVEHSWFETFIIFMI 120
            DLGQDVKDPEDCFTEGCVRRCPCCAVDTTQAPGKVWWRLRKTCYHIVEHSWFETFIIFMI
Sbjct: 1156 DLGQDVKDPEDCFTEGCVRRCPCCAVDTTQAPGKVWWRLRKTCYHIVEHSWFETFIIFMI 1215

Query: 121  LLSSGALAFEDIYLEERKTIKVLLEYADKMFTYVFVLEMLLKWVAYGFKKYFTNAWCWLD 180
            LLSSGALAFEDIYLEERKTIKVLLEYADKMFTYVFVLEMLLKWVAYGFKKYFTNAWCWLD
Sbjct: 1216 LLSSGALAFEDIYLEERKTIKVLLEYADKMFTYVFVLEMLLKWVAYGFKKYFTNAWCWLD 1275

Query: 181  FLIVDVSLVSLVANTLGFAEMGPIKSLRTLRALRPLRALSRFEGMRVVVNALVGAIPSIM 240
            FLIVDVSLVSLVANTLGFAEMGPIKSLRTLRALRPLRALSRFEGMRVVVNALVGAIPSIM
Sbjct: 1276 FLIVDVSLVSLVANTLGFAEMGPIKSLRTLRALRPLRALSRFEGMRVVVNALVGAIPSIM 1335

Query: 241  NVLLVCLIFWLIFSIMGVNLFAGKFGRCINQTEGDLPLNYTIVNNKSQCESLNLTGELYW 300
            NVLLVCLIFWLIFSIMGVNLFAGKFGRCINQTEGDLPLNYTIVNNKSQCESLNLTGELYW
Sbjct: 1336 NVLLVCLIFWLIFSIMGVNLFAGKFGRCINQTEGDLPLNYTIVNNKSQCESLNLTGELYW 1395

Query: 301  TKVKVNFDNVGAGYLALLQVATFKGWMDIMYAAVDSRGYEEQPQWEYNLYMYIYFVIFII 360
            TKVKVNFDNVGAGYLALLQVATFKGWMDIMYAAVDSRGYEEQPQWEYNLYMYIYFVIFII
Sbjct: 1396 TKVKVNFDNVGAGYLALLQVATFKGWMDIMYAAVDSRGYEEQPQWEYNLYMYIYFVIFII 1455

Query: 361  FGSFFTLNLFIGVIIDNFNQQKKKLGGQDIFMTEEQKKYYNAMKKLGSKKPQKPIPRPLN 420
            FGSFFTLNLFIGVIIDNFNQQKKKLGGQDIFMTEEQKKYYNAMKKLGSKKPQKPIPRPLN
Sbjct: 1456 FGSFFTLNLFIGVIIDNFNQQKKKLGGQDIFMTEEQKKYYNAMKKLGSKKPQKPIPRPLN 1515

Query: 421  KYQGFIFDIVTKQAFDVTIMFLICLNMVTMMVETDDQSPEKINILAKINLLFVAIFTGEC 480
            KYQGFIFDIVTKQAFDVTIMFLICLNMVTMMVETDDQSPEKINILAKINLLFVAIFTGEC
Sbjct: 1516 KYQGFIFDIVTKQAFDVTIMFLICLNMVTMMVETDDQSPEKINILAKINLLFVAIFTGEC 1575

Query: 481  IVKLAALRHYYFTNSWNIFDFVVVILSIVGTVLSDIIQKYFFSPTLFRVIRLARIGRILR 540
            IVKLAALRHYYFTNSWNIFDFVVVILSIVGTVLSDIIQKYFFSPTLFRVIRLARIGRILR
Sbjct: 1576 IVKLAALRHYYFTNSWNIFDFVVVILSIVGTVLSDIIQKYFFSPTLFRVIRLARIGRILR 1635

Query: 541  LIRGAKGIRTLLFALMMSLPALFNIGLLLFLVMFIYSIFGMANFAYVKWEAGIDDMFNFQ 600
            LIRGAKGIRTLLFALMMSLPALFNIGLLLFLVMFIYSIFGMANFAYVKWEAGIDDMFNFQ
Sbjct: 1636 LIRGAKGIRTLLFALMMSLPALFNIGLLLFLVMFIYSIFGMANFAYVKWEAGIDDMFNFQ 1695

Query: 601  TFANSMLCLFQITTSAGWDGLLSPILNTGPPYCDPTLPNSNGSRGDCGSPAVGILFFTTY 660
            TFANSMLCLFQITTSAGWDGLLSPILNTGPPYCDPTLPNSNGSRGDCGSPAVGILFFTTY
Sbjct: 1696 TFANSMLCLFQITTSAGWDGLLSPILNTGPPYCDPTLPNSNGSRGDCGSPAVGILFFTTY 1755

Query: 661  IIISFLIVVNMYIAIILENFSVATEESTEPLSEDDFDMFY 700
            IIISFLIVVNMYIAIILENFSVATEESTEPLSEDDFDMFY
Sbjct: 1756 IIISFLIVVNMYIAIILENFSVATEESTEPLSEDDFDMFY 1795


 Score = 94.7 bits (234), Expect = 1e-16,   Method: Compositional matrix adjust.
 Identities = 86/353 (24%), Positives = 157/353 (44%), Gaps = 68/353 (19%)

Query: 99  LRKTCYHIVEHSWFETFIIFMILLSSGALAFEDIYLEERKTIKVLLEYADKMFTYVFVLE 158
           +R+    I+ HS F   I+  IL +   +A  D             +Y +  FT ++  E
Sbjct: 120 VRRAAVKILVHSLFNMLIMCTILTNCVFMAQHDP--------PPWTKYVEYTFTAIYTFE 171

Query: 159 MLLKWVAYGFK----KYFTNAWCWLDFLIVDVSLVSLVANTLGFAEMGPIKSLRTLRALR 214
            L+K +A  F      +  + W WLDF ++      ++A T  F ++G + +LRT R LR
Sbjct: 172 SLVKILARAFCLHAFTFLRDPWNWLDFSVI------IMAYTTEFVDLGNVSALRTFRVLR 225

Query: 215 PLRALSRFEGMRVVVNALVGAIPSIMNVLLVCLIFWLIFSIMGVNLFAGKF-GRCI---- 269
            L+ +S   G++ +V AL+ ++  + +V+++ +    +F+++G+ LF G    +C+    
Sbjct: 226 ALKTISVISGLKTIVGALIQSVKKLADVMVLTVFCLSVFALIGLQLFMGNLRHKCVRNFT 285

Query: 270 --NQTEGDL----------------PLNYTIVNNKSQ---CESLNLTG---ELYWT-KVK 304
             N T G +                P NY + N  S    C + +  G   E Y   K  
Sbjct: 286 ALNGTNGSVEADGLVWESLDLYLSDPENYLLKNGTSDVLLCGNSSDAGTCPEGYRCLKAG 345

Query: 305 VN-------FDNVGAGYLALLQVATFKGWMDIMYAAVDSRGYEEQPQWEYNLYMYIYFVI 357
            N       FD+    +LAL ++ T   W  +    + S G          +YM I+F++
Sbjct: 346 ENPDHGYTSFDSFAWAFLALFRLMTQDCWERLYQQTLRSAG---------KIYM-IFFML 395

Query: 358 FIIFGSFFTLNLFIGVIIDNFNQQKKKLGGQDIFMTEEQKKYYNAMKKLGSKK 410
            I  GSF+ +NL + V+   + +Q +    +     E++K++  AM+ L  + 
Sbjct: 396 VIFLGSFYLVNLILAVVAMAYEEQNQATIAE---TEEKEKRFQEAMEMLKKEH 445


 Score = 80.5 bits (197), Expect = 3e-12,   Method: Compositional matrix adjust.
 Identities = 57/183 (31%), Positives = 102/183 (55%), Gaps = 14/183 (7%)

Query: 436 DVTIMFLICLNMVTMMVETDDQSPEKINILAKINLLFVAIFTGECIVKLAALR-HYYFTN 494
           D+TI   I LN + M +E  + + E   +L   NL+F  IFT E   K+ AL  +YYF  
Sbjct: 720 DLTITMCIVLNTLFMALEHYNMTSEFEEMLQVGNLVFTGIFTAEMTFKIIALDPYYYFQQ 779

Query: 495 SWNIFDFVVVILSIVGTVLSDIIQKYFFSPTLFRVIRLARIGRILRLIRGAKGIRTLLFA 554
            WNIFD ++VILS++   LS +        +   V+R  R+ R+ +L +    + TL+  
Sbjct: 780 GWNIFDSIIVILSLMELGLSRM--------SNLSVLRSFRLLRVFKLAKSWPTLNTLIKI 831

Query: 555 LMMSLPALFNIGLLLFLVMFIYSIFGM----ANFAYVK-WEAGIDDMFNFQTFANSMLCL 609
           +  S+ AL N+ L+L +++FI+++ GM     N++ ++  ++G+   ++   F ++ L +
Sbjct: 832 IGNSVGALGNLTLVLAIIVFIFAVVGMQLFGKNYSELRDSDSGLLPRWHMMDFFHAFLII 891

Query: 610 FQI 612
           F+I
Sbjct: 892 FRI 894


 Score = 61.6 bits (148), Expect = 1e-06,   Method: Compositional matrix adjust.
 Identities = 48/208 (23%), Positives = 91/208 (43%), Gaps = 12/208 (5%)

Query: 75  EGCVRRCPCCAVDTTQ-----APGKVWWRLRKTCYHIVEHSWFETFIIFMILLSSGALAF 129
           E    +CP C     Q         +W  +++    +V   + +  I   I+L++  +A 
Sbjct: 677 EESRHKCPPCWNRLAQRYLIWECCPLWMSIKQGVKLVVMDPFTDLTITMCIVLNTLFMAL 736

Query: 130 EDIYLEERKTIKVLLEYADKMFTYVFVLEMLLKWVAYGFKKYFTNAWCWLDFLIVDVSLV 189
           E   +      + +L+  + +FT +F  EM  K +A     YF   W   D +IV +SL+
Sbjct: 737 EHYNMTSE--FEEMLQVGNLVFTGIFTAEMTFKIIALDPYYYFQQGWNIFDSIIVILSLM 794

Query: 190 SLVANTLGFAEMGPIKSLRTLRALRPLRALSRFEGMRVVVNALVGAIPSIMNVLLVCLIF 249
                 LG + M  +  LR+ R LR  +    +  +  ++  +  ++ ++ N+ LV  I 
Sbjct: 795 E-----LGLSRMSNLSVLRSFRLLRVFKLAKSWPTLNTLIKIIGNSVGALGNLTLVLAII 849

Query: 250 WLIFSIMGVNLFAGKFGRCINQTEGDLP 277
             IF+++G+ LF   +    +   G LP
Sbjct: 850 VFIFAVVGMQLFGKNYSELRDSDSGLLP 877


>gi150417967
          Length = 2016

 Score = 1424 bits (3687), Expect = 0.0,   Method: Compositional matrix adjust.
 Identities = 700/700 (100%), Positives = 700/700 (100%)

Query: 1    SQVSATASSEAEASASQADWRQQWKAEPQAPGCGETPEDSCSEGSTADMTNTAELLEQIP 60
            SQVSATASSEAEASASQADWRQQWKAEPQAPGCGETPEDSCSEGSTADMTNTAELLEQIP
Sbjct: 1096 SQVSATASSEAEASASQADWRQQWKAEPQAPGCGETPEDSCSEGSTADMTNTAELLEQIP 1155

Query: 61   DLGQDVKDPEDCFTEGCVRRCPCCAVDTTQAPGKVWWRLRKTCYHIVEHSWFETFIIFMI 120
            DLGQDVKDPEDCFTEGCVRRCPCCAVDTTQAPGKVWWRLRKTCYHIVEHSWFETFIIFMI
Sbjct: 1156 DLGQDVKDPEDCFTEGCVRRCPCCAVDTTQAPGKVWWRLRKTCYHIVEHSWFETFIIFMI 1215

Query: 121  LLSSGALAFEDIYLEERKTIKVLLEYADKMFTYVFVLEMLLKWVAYGFKKYFTNAWCWLD 180
            LLSSGALAFEDIYLEERKTIKVLLEYADKMFTYVFVLEMLLKWVAYGFKKYFTNAWCWLD
Sbjct: 1216 LLSSGALAFEDIYLEERKTIKVLLEYADKMFTYVFVLEMLLKWVAYGFKKYFTNAWCWLD 1275

Query: 181  FLIVDVSLVSLVANTLGFAEMGPIKSLRTLRALRPLRALSRFEGMRVVVNALVGAIPSIM 240
            FLIVDVSLVSLVANTLGFAEMGPIKSLRTLRALRPLRALSRFEGMRVVVNALVGAIPSIM
Sbjct: 1276 FLIVDVSLVSLVANTLGFAEMGPIKSLRTLRALRPLRALSRFEGMRVVVNALVGAIPSIM 1335

Query: 241  NVLLVCLIFWLIFSIMGVNLFAGKFGRCINQTEGDLPLNYTIVNNKSQCESLNLTGELYW 300
            NVLLVCLIFWLIFSIMGVNLFAGKFGRCINQTEGDLPLNYTIVNNKSQCESLNLTGELYW
Sbjct: 1336 NVLLVCLIFWLIFSIMGVNLFAGKFGRCINQTEGDLPLNYTIVNNKSQCESLNLTGELYW 1395

Query: 301  TKVKVNFDNVGAGYLALLQVATFKGWMDIMYAAVDSRGYEEQPQWEYNLYMYIYFVIFII 360
            TKVKVNFDNVGAGYLALLQVATFKGWMDIMYAAVDSRGYEEQPQWEYNLYMYIYFVIFII
Sbjct: 1396 TKVKVNFDNVGAGYLALLQVATFKGWMDIMYAAVDSRGYEEQPQWEYNLYMYIYFVIFII 1455

Query: 361  FGSFFTLNLFIGVIIDNFNQQKKKLGGQDIFMTEEQKKYYNAMKKLGSKKPQKPIPRPLN 420
            FGSFFTLNLFIGVIIDNFNQQKKKLGGQDIFMTEEQKKYYNAMKKLGSKKPQKPIPRPLN
Sbjct: 1456 FGSFFTLNLFIGVIIDNFNQQKKKLGGQDIFMTEEQKKYYNAMKKLGSKKPQKPIPRPLN 1515

Query: 421  KYQGFIFDIVTKQAFDVTIMFLICLNMVTMMVETDDQSPEKINILAKINLLFVAIFTGEC 480
            KYQGFIFDIVTKQAFDVTIMFLICLNMVTMMVETDDQSPEKINILAKINLLFVAIFTGEC
Sbjct: 1516 KYQGFIFDIVTKQAFDVTIMFLICLNMVTMMVETDDQSPEKINILAKINLLFVAIFTGEC 1575

Query: 481  IVKLAALRHYYFTNSWNIFDFVVVILSIVGTVLSDIIQKYFFSPTLFRVIRLARIGRILR 540
            IVKLAALRHYYFTNSWNIFDFVVVILSIVGTVLSDIIQKYFFSPTLFRVIRLARIGRILR
Sbjct: 1576 IVKLAALRHYYFTNSWNIFDFVVVILSIVGTVLSDIIQKYFFSPTLFRVIRLARIGRILR 1635

Query: 541  LIRGAKGIRTLLFALMMSLPALFNIGLLLFLVMFIYSIFGMANFAYVKWEAGIDDMFNFQ 600
            LIRGAKGIRTLLFALMMSLPALFNIGLLLFLVMFIYSIFGMANFAYVKWEAGIDDMFNFQ
Sbjct: 1636 LIRGAKGIRTLLFALMMSLPALFNIGLLLFLVMFIYSIFGMANFAYVKWEAGIDDMFNFQ 1695

Query: 601  TFANSMLCLFQITTSAGWDGLLSPILNTGPPYCDPTLPNSNGSRGDCGSPAVGILFFTTY 660
            TFANSMLCLFQITTSAGWDGLLSPILNTGPPYCDPTLPNSNGSRGDCGSPAVGILFFTTY
Sbjct: 1696 TFANSMLCLFQITTSAGWDGLLSPILNTGPPYCDPTLPNSNGSRGDCGSPAVGILFFTTY 1755

Query: 661  IIISFLIVVNMYIAIILENFSVATEESTEPLSEDDFDMFY 700
            IIISFLIVVNMYIAIILENFSVATEESTEPLSEDDFDMFY
Sbjct: 1756 IIISFLIVVNMYIAIILENFSVATEESTEPLSEDDFDMFY 1795


 Score = 91.7 bits (226), Expect = 1e-15,   Method: Compositional matrix adjust.
 Identities = 86/353 (24%), Positives = 157/353 (44%), Gaps = 68/353 (19%)

Query: 99  LRKTCYHIVEHSWFETFIIFMILLSSGALAFEDIYLEERKTIKVLLEYADKMFTYVFVLE 158
           +R+    I+ HS F   I+  IL +   +A  D             +Y +  FT ++  E
Sbjct: 120 IRRAAVKILVHSLFNMLIMCTILTNCVFMAQHDP--------PPWTKYVEYTFTAIYTFE 171

Query: 159 MLLKWVAYGFK----KYFTNAWCWLDFLIVDVSLVSLVANTLGFAEMGPIKSLRTLRALR 214
            L+K +A GF      +  + W WLDF ++ ++ VS         ++G + +LRT R LR
Sbjct: 172 SLVKILARGFCLHAFTFLRDPWNWLDFSVIIMAYVS------ENIKLGNLSALRTFRVLR 225

Query: 215 PLRALSRFEGMRVVVNALVGAIPSIMNVLLVCLIFWLIFSIMGVNLFAGKF-GRCI---- 269
            L+ +S   G++ +V AL+ ++  + +V+++ +    +F+++G+ LF G    +C+    
Sbjct: 226 ALKTISVIPGLKTIVGALIQSVKKLADVMVLTVFCLSVFALIGLQLFMGNLRHKCVRNFT 285

Query: 270 --NQTEGDL----------------PLNYTIVNNKSQ---CESLNLTG---ELYWT-KVK 304
             N T G +                P NY + N  S    C + +  G   E Y   K  
Sbjct: 286 ALNGTNGSVEADGLVWESLDLYLSDPENYLLKNGTSDVLLCGNSSDAGTCPEGYRCLKAG 345

Query: 305 VN-------FDNVGAGYLALLQVATFKGWMDIMYAAVDSRGYEEQPQWEYNLYMYIYFVI 357
            N       FD+    +LAL ++ T   W  +    + S G          +YM I+F++
Sbjct: 346 ENPDHGYTSFDSFAWAFLALFRLMTQDCWERLYQQTLRSAG---------KIYM-IFFML 395

Query: 358 FIIFGSFFTLNLFIGVIIDNFNQQKKKLGGQDIFMTEEQKKYYNAMKKLGSKK 410
            I  GSF+ +NL + V+   + +Q +    +     E++K++  AM+ L  + 
Sbjct: 396 VIFLGSFYLVNLILAVVAMAYEEQNQATIAE---TEEKEKRFQEAMEMLKKEH 445


 Score = 80.1 bits (196), Expect = 3e-12,   Method: Compositional matrix adjust.
 Identities = 57/183 (31%), Positives = 102/183 (55%), Gaps = 14/183 (7%)

Query: 436 DVTIMFLICLNMVTMMVETDDQSPEKINILAKINLLFVAIFTGECIVKLAALR-HYYFTN 494
           D+TI   I LN + M +E  + + E   +L   NL+F  IFT E   K+ AL  +YYF  
Sbjct: 720 DLTITMCIVLNTLFMALEHYNMTSEFEEMLQVGNLVFTGIFTAEMTFKIIALDPYYYFQQ 779

Query: 495 SWNIFDFVVVILSIVGTVLSDIIQKYFFSPTLFRVIRLARIGRILRLIRGAKGIRTLLFA 554
            WNIFD ++VILS++   LS +        +   V+R  R+ R+ +L +    + TL+  
Sbjct: 780 GWNIFDSIIVILSLMELGLSRM--------SNLSVLRSFRLLRVFKLAKSWPTLNTLIKI 831

Query: 555 LMMSLPALFNIGLLLFLVMFIYSIFGM----ANFAYVK-WEAGIDDMFNFQTFANSMLCL 609
           +  S+ AL N+ L+L +++FI+++ GM     N++ ++  ++G+   ++   F ++ L +
Sbjct: 832 IGNSVGALGNLTLVLAIIVFIFAVVGMQLFGKNYSELRDSDSGLLPRWHMMDFFHAFLII 891

Query: 610 FQI 612
           F+I
Sbjct: 892 FRI 894


 Score = 61.6 bits (148), Expect = 1e-06,   Method: Compositional matrix adjust.
 Identities = 48/208 (23%), Positives = 91/208 (43%), Gaps = 12/208 (5%)

Query: 75  EGCVRRCPCCAVDTTQ-----APGKVWWRLRKTCYHIVEHSWFETFIIFMILLSSGALAF 129
           E    +CP C     Q         +W  +++    +V   + +  I   I+L++  +A 
Sbjct: 677 EESRHKCPPCWNRLAQRYLIWECCPLWMSIKQGVKLVVMDPFTDLTITMCIVLNTLFMAL 736

Query: 130 EDIYLEERKTIKVLLEYADKMFTYVFVLEMLLKWVAYGFKKYFTNAWCWLDFLIVDVSLV 189
           E   +      + +L+  + +FT +F  EM  K +A     YF   W   D +IV +SL+
Sbjct: 737 EHYNMTSE--FEEMLQVGNLVFTGIFTAEMTFKIIALDPYYYFQQGWNIFDSIIVILSLM 794

Query: 190 SLVANTLGFAEMGPIKSLRTLRALRPLRALSRFEGMRVVVNALVGAIPSIMNVLLVCLIF 249
                 LG + M  +  LR+ R LR  +    +  +  ++  +  ++ ++ N+ LV  I 
Sbjct: 795 E-----LGLSRMSNLSVLRSFRLLRVFKLAKSWPTLNTLIKIIGNSVGALGNLTLVLAII 849

Query: 250 WLIFSIMGVNLFAGKFGRCINQTEGDLP 277
             IF+++G+ LF   +    +   G LP
Sbjct: 850 VFIFAVVGMQLFGKNYSELRDSDSGLLP 877


>gi148888458
          Length = 2016

 Score = 1421 bits (3678), Expect = 0.0,   Method: Compositional matrix adjust.
 Identities = 698/700 (99%), Positives = 698/700 (99%)

Query: 1    SQVSATASSEAEASASQADWRQQWKAEPQAPGCGETPEDSCSEGSTADMTNTAELLEQIP 60
            SQVSATASSEAEASASQADWRQQWKAEPQAPGCGETPEDSCSEGSTADMTNTAELLEQIP
Sbjct: 1096 SQVSATASSEAEASASQADWRQQWKAEPQAPGCGETPEDSCSEGSTADMTNTAELLEQIP 1155

Query: 61   DLGQDVKDPEDCFTEGCVRRCPCCAVDTTQAPGKVWWRLRKTCYHIVEHSWFETFIIFMI 120
            DLGQDVKDPEDCFTEGCVRRCPCCAVDTTQAPGKVWWRLRKTCYHIVEHSWFETFIIFMI
Sbjct: 1156 DLGQDVKDPEDCFTEGCVRRCPCCAVDTTQAPGKVWWRLRKTCYHIVEHSWFETFIIFMI 1215

Query: 121  LLSSGALAFEDIYLEERKTIKVLLEYADKMFTYVFVLEMLLKWVAYGFKKYFTNAWCWLD 180
            LLSSGALAFEDIYLEERKTIKVLLEYADKMFTYVFVLEMLLKWVAYGFKKYFTNAWCWLD
Sbjct: 1216 LLSSGALAFEDIYLEERKTIKVLLEYADKMFTYVFVLEMLLKWVAYGFKKYFTNAWCWLD 1275

Query: 181  FLIVDVSLVSLVANTLGFAEMGPIKSLRTLRALRPLRALSRFEGMRVVVNALVGAIPSIM 240
            FLIVDVSLVSLVANTLGFAEMGPIKSLRTLRALRPLRALSRFEGMRVVVNALVGAIPSIM
Sbjct: 1276 FLIVDVSLVSLVANTLGFAEMGPIKSLRTLRALRPLRALSRFEGMRVVVNALVGAIPSIM 1335

Query: 241  NVLLVCLIFWLIFSIMGVNLFAGKFGRCINQTEGDLPLNYTIVNNKSQCESLNLTGELYW 300
            NVLLVC IFWLIFSIMGVNLFAGKFGRCINQTEGDLPLNYTIVNNKSQCESLNLTGELYW
Sbjct: 1336 NVLLVCHIFWLIFSIMGVNLFAGKFGRCINQTEGDLPLNYTIVNNKSQCESLNLTGELYW 1395

Query: 301  TKVKVNFDNVGAGYLALLQVATFKGWMDIMYAAVDSRGYEEQPQWEYNLYMYIYFVIFII 360
            TKVKVNFDNVGAGYLALLQVATFKGWMDIMYAAVDSRGYEEQPQWEYNLYMYIYFVIFII
Sbjct: 1396 TKVKVNFDNVGAGYLALLQVATFKGWMDIMYAAVDSRGYEEQPQWEYNLYMYIYFVIFII 1455

Query: 361  FGSFFTLNLFIGVIIDNFNQQKKKLGGQDIFMTEEQKKYYNAMKKLGSKKPQKPIPRPLN 420
            FGSFFTLNLFIGVIIDNFNQQKKKLGGQDIFMTEEQKKYYNAMKKLGSKKPQKPIPRPLN
Sbjct: 1456 FGSFFTLNLFIGVIIDNFNQQKKKLGGQDIFMTEEQKKYYNAMKKLGSKKPQKPIPRPLN 1515

Query: 421  KYQGFIFDIVTKQAFDVTIMFLICLNMVTMMVETDDQSPEKINILAKINLLFVAIFTGEC 480
            KYQGFIFDIVTKQAFDVTIMFLICLNMVTMMVETDDQSPEKINILAKINLLFVAIFTGEC
Sbjct: 1516 KYQGFIFDIVTKQAFDVTIMFLICLNMVTMMVETDDQSPEKINILAKINLLFVAIFTGEC 1575

Query: 481  IVKLAALRHYYFTNSWNIFDFVVVILSIVGTVLSDIIQKYFFSPTLFRVIRLARIGRILR 540
            IVKLAALRHYYFTNSWNIFDFVVVILSIVGTVLSDIIQKYFFSPTLFRVIRLARIGRILR
Sbjct: 1576 IVKLAALRHYYFTNSWNIFDFVVVILSIVGTVLSDIIQKYFFSPTLFRVIRLARIGRILR 1635

Query: 541  LIRGAKGIRTLLFALMMSLPALFNIGLLLFLVMFIYSIFGMANFAYVKWEAGIDDMFNFQ 600
            LIRGAKGIRTLLFALMMSLPA FNIGLLLFLVMFIYSIFGMANFAYVKWEAGIDDMFNFQ
Sbjct: 1636 LIRGAKGIRTLLFALMMSLPAPFNIGLLLFLVMFIYSIFGMANFAYVKWEAGIDDMFNFQ 1695

Query: 601  TFANSMLCLFQITTSAGWDGLLSPILNTGPPYCDPTLPNSNGSRGDCGSPAVGILFFTTY 660
            TFANSMLCLFQITTSAGWDGLLSPILNTGPPYCDPTLPNSNGSRGDCGSPAVGILFFTTY
Sbjct: 1696 TFANSMLCLFQITTSAGWDGLLSPILNTGPPYCDPTLPNSNGSRGDCGSPAVGILFFTTY 1755

Query: 661  IIISFLIVVNMYIAIILENFSVATEESTEPLSEDDFDMFY 700
            IIISFLIVVNMYIAIILENFSVATEESTEPLSEDDFDMFY
Sbjct: 1756 IIISFLIVVNMYIAIILENFSVATEESTEPLSEDDFDMFY 1795


 Score = 83.6 bits (205), Expect = 3e-13,   Method: Compositional matrix adjust.
 Identities = 82/353 (23%), Positives = 151/353 (42%), Gaps = 68/353 (19%)

Query: 99  LRKTCYHIVEHSWFETFIIFMILLSSGALAFEDIYLEERKTIKVLLEYADKMFTYVFVLE 158
           +R+    I+ HS F   I+  IL +   +A  D             +Y +  FT ++  E
Sbjct: 120 IRRAAVKILVHSLFNMLIMCTILTNCVFMAQHDP--------PPWTKYVEHTFTAIYTFE 171

Query: 159 MLLKWVAYGFK----KYFTNAWCWLDFLIVDVSLVSLVANTLGFAEMGPIKSLRTLRALR 214
            L+K +A G       +    W W DF ++ ++ VS         ++G + +LRT R LR
Sbjct: 172 SLVKILARGSCLHAFTFLRGPWNWPDFSVIIMAYVS------ENIKLGNLSALRTFRVLR 225

Query: 215 PLRALSRFEGMRVVVNALVGAIPSIMNVLLVCLIFWLIFSIMGVNLFAGKFGR------- 267
            L+ +S   G++ +V AL+ ++  + +V+++ +    +F+++G+ LF G           
Sbjct: 226 ALKTISVIPGLKTIVGALIQSVKKLADVMVLTVFCLSVFALIGLQLFMGNLRHKRVRNFT 285

Query: 268 CINQTEGDL----------------PLNYTIVNNKSQ---CESLNLTG---ELYWT-KVK 304
            +N   G +                P NY + N  S    C + +  G   E Y   K  
Sbjct: 286 ALNGINGSVEADGLVWESLDLYLSDPENYLLKNGTSDVLLCGNSSDAGTCLEGYRCLKAG 345

Query: 305 VN-------FDNVGAGYLALLQVATFKGWMDIMYAAVDSRGYEEQPQWEYNLYMYIYFVI 357
            N       FD+    +LAL ++ T   W  +    + S G          +YM I+F++
Sbjct: 346 ENPDHGYTSFDSFAWAFLALFRLMTQDCWERLYQQTLRSAG---------KIYM-IFFML 395

Query: 358 FIIFGSFFTLNLFIGVIIDNFNQQKKKLGGQDIFMTEEQKKYYNAMKKLGSKK 410
            I  GSF+ +NL + V+   + +Q +    +     E++K++  AM+ L  + 
Sbjct: 396 VIFLGSFYLVNLILAVVAMAYEEQNQATIAE---TEEKEKRFQEAMEMLKKEH 445


 Score = 80.5 bits (197), Expect = 3e-12,   Method: Compositional matrix adjust.
 Identities = 57/183 (31%), Positives = 102/183 (55%), Gaps = 14/183 (7%)

Query: 436 DVTIMFLICLNMVTMMVETDDQSPEKINILAKINLLFVAIFTGECIVKLAALR-HYYFTN 494
           D+TI   I LN + M +E  + + E   +L   NL+F  IFT E   K+ AL  +YYF  
Sbjct: 720 DLTITMCIVLNTLFMALEHYNMTSEFEEMLQVGNLVFTGIFTAEMTFKIIALDPYYYFQQ 779

Query: 495 SWNIFDFVVVILSIVGTVLSDIIQKYFFSPTLFRVIRLARIGRILRLIRGAKGIRTLLFA 554
            WNIFD ++VILS++   LS +        +   V+R  R+ R+ +L +    + TL+  
Sbjct: 780 GWNIFDSIIVILSLMELGLSRM--------SNLSVLRSFRLLRVFKLAKSWPTLNTLIKI 831

Query: 555 LMMSLPALFNIGLLLFLVMFIYSIFGM----ANFAYVK-WEAGIDDMFNFQTFANSMLCL 609
           +  S+ AL N+ L+L +++FI+++ GM     N++ ++  ++G+   ++   F ++ L +
Sbjct: 832 IGNSVGALGNLTLVLAIIVFIFAVVGMQLFGKNYSELRDSDSGLLPRWHMMDFFHAFLII 891

Query: 610 FQI 612
           F+I
Sbjct: 892 FRI 894


 Score = 61.6 bits (148), Expect = 1e-06,   Method: Compositional matrix adjust.
 Identities = 48/208 (23%), Positives = 91/208 (43%), Gaps = 12/208 (5%)

Query: 75  EGCVRRCPCCAVDTTQ-----APGKVWWRLRKTCYHIVEHSWFETFIIFMILLSSGALAF 129
           E    +CP C     Q         +W  +++    +V   + +  I   I+L++  +A 
Sbjct: 677 EESRHKCPPCWNRLAQRYLIWECCPLWMSIKQGVKLVVMDPFTDLTITMCIVLNTLFMAL 736

Query: 130 EDIYLEERKTIKVLLEYADKMFTYVFVLEMLLKWVAYGFKKYFTNAWCWLDFLIVDVSLV 189
           E   +      + +L+  + +FT +F  EM  K +A     YF   W   D +IV +SL+
Sbjct: 737 EHYNMTSE--FEEMLQVGNLVFTGIFTAEMTFKIIALDPYYYFQQGWNIFDSIIVILSLM 794

Query: 190 SLVANTLGFAEMGPIKSLRTLRALRPLRALSRFEGMRVVVNALVGAIPSIMNVLLVCLIF 249
                 LG + M  +  LR+ R LR  +    +  +  ++  +  ++ ++ N+ LV  I 
Sbjct: 795 E-----LGLSRMSNLSVLRSFRLLRVFKLAKSWPTLNTLIKIIGNSVGALGNLTLVLAII 849

Query: 250 WLIFSIMGVNLFAGKFGRCINQTEGDLP 277
             IF+++G+ LF   +    +   G LP
Sbjct: 850 VFIFAVVGMQLFGKNYSELRDSDSGLLP 877


>gi146048457
          Length = 2016

 Score = 1420 bits (3677), Expect = 0.0,   Method: Compositional matrix adjust.
 Identities = 698/700 (99%), Positives = 699/700 (99%)

Query: 1    SQVSATASSEAEASASQADWRQQWKAEPQAPGCGETPEDSCSEGSTADMTNTAELLEQIP 60
            SQVSATASSEAEASASQADWRQQWKAEPQAPGCGETPEDSCSEGSTADMTNTAELLEQIP
Sbjct: 1096 SQVSATASSEAEASASQADWRQQWKAEPQAPGCGETPEDSCSEGSTADMTNTAELLEQIP 1155

Query: 61   DLGQDVKDPEDCFTEGCVRRCPCCAVDTTQAPGKVWWRLRKTCYHIVEHSWFETFIIFMI 120
            DLGQDVKDPEDCFTEGCVRRCPCCAVDTTQAPGKVWWRLRKTCYHIVEHSWFETFIIFMI
Sbjct: 1156 DLGQDVKDPEDCFTEGCVRRCPCCAVDTTQAPGKVWWRLRKTCYHIVEHSWFETFIIFMI 1215

Query: 121  LLSSGALAFEDIYLEERKTIKVLLEYADKMFTYVFVLEMLLKWVAYGFKKYFTNAWCWLD 180
            LLSSGALAFEDIYLEERKTIKVLLEYADKMFTYVFVLEMLLKWVAYGFKKYFTNAWCWLD
Sbjct: 1216 LLSSGALAFEDIYLEERKTIKVLLEYADKMFTYVFVLEMLLKWVAYGFKKYFTNAWCWLD 1275

Query: 181  FLIVDVSLVSLVANTLGFAEMGPIKSLRTLRALRPLRALSRFEGMRVVVNALVGAIPSIM 240
            FLIVDVSLVSLVANTLGFAEMGPIKSLRTLRALRPLRALSRFEGMRVVVNALVGAIPSIM
Sbjct: 1276 FLIVDVSLVSLVANTLGFAEMGPIKSLRTLRALRPLRALSRFEGMRVVVNALVGAIPSIM 1335

Query: 241  NVLLVCLIFWLIFSIMGVNLFAGKFGRCINQTEGDLPLNYTIVNNKSQCESLNLTGELYW 300
            NVLLVCLIFWLIFSIMGVNLFAGKFGRCINQTEGDLPLNYTIVNNKSQCESLNLTGELYW
Sbjct: 1336 NVLLVCLIFWLIFSIMGVNLFAGKFGRCINQTEGDLPLNYTIVNNKSQCESLNLTGELYW 1395

Query: 301  TKVKVNFDNVGAGYLALLQVATFKGWMDIMYAAVDSRGYEEQPQWEYNLYMYIYFVIFII 360
            TKVKVNFDNVGAGYLALLQVATFKGWMDIMYAAVDSRGYEEQPQWEYNLYMYIYFVIFII
Sbjct: 1396 TKVKVNFDNVGAGYLALLQVATFKGWMDIMYAAVDSRGYEEQPQWEYNLYMYIYFVIFII 1455

Query: 361  FGSFFTLNLFIGVIIDNFNQQKKKLGGQDIFMTEEQKKYYNAMKKLGSKKPQKPIPRPLN 420
            FGSFFTLNLFIGVIIDNFNQQKKK+ GQDIFMTEEQKKYYNAMKKLGSKKPQKPIPRPLN
Sbjct: 1456 FGSFFTLNLFIGVIIDNFNQQKKKIRGQDIFMTEEQKKYYNAMKKLGSKKPQKPIPRPLN 1515

Query: 421  KYQGFIFDIVTKQAFDVTIMFLICLNMVTMMVETDDQSPEKINILAKINLLFVAIFTGEC 480
            KYQGFIFDIVTKQAFDVTIMFLICLNMVTMMVETDDQSPEKINILAKINLLFVAIFTGEC
Sbjct: 1516 KYQGFIFDIVTKQAFDVTIMFLICLNMVTMMVETDDQSPEKINILAKINLLFVAIFTGEC 1575

Query: 481  IVKLAALRHYYFTNSWNIFDFVVVILSIVGTVLSDIIQKYFFSPTLFRVIRLARIGRILR 540
            IVKLAALRHYYFTNSWNIFDFVVVILSIVGTVLSDIIQKYFFSPTLFRVIRLARIGRILR
Sbjct: 1576 IVKLAALRHYYFTNSWNIFDFVVVILSIVGTVLSDIIQKYFFSPTLFRVIRLARIGRILR 1635

Query: 541  LIRGAKGIRTLLFALMMSLPALFNIGLLLFLVMFIYSIFGMANFAYVKWEAGIDDMFNFQ 600
            LIRGAKGIRTLLFALMMSLPALFNIGLLLFLVMFIYSIFGMANFAYVKWEAGIDDMFNFQ
Sbjct: 1636 LIRGAKGIRTLLFALMMSLPALFNIGLLLFLVMFIYSIFGMANFAYVKWEAGIDDMFNFQ 1695

Query: 601  TFANSMLCLFQITTSAGWDGLLSPILNTGPPYCDPTLPNSNGSRGDCGSPAVGILFFTTY 660
            TFANSMLCLFQITTSAGWDGLLSPILNTGPPYCDPTLPNSNGSRGDCGSPAVGILFFTTY
Sbjct: 1696 TFANSMLCLFQITTSAGWDGLLSPILNTGPPYCDPTLPNSNGSRGDCGSPAVGILFFTTY 1755

Query: 661  IIISFLIVVNMYIAIILENFSVATEESTEPLSEDDFDMFY 700
            IIISFLIVVNMYIAIILENFSVATEESTEPLSEDDFDMFY
Sbjct: 1756 IIISFLIVVNMYIAIILENFSVATEESTEPLSEDDFDMFY 1795


 Score = 97.4 bits (241), Expect = 2e-17,   Method: Compositional matrix adjust.
 Identities = 87/353 (24%), Positives = 158/353 (44%), Gaps = 68/353 (19%)

Query: 99  LRKTCYHIVEHSWFETFIIFMILLSSGALAFEDIYLEERKTIKVLLEYADKMFTYVFVLE 158
           +R+    I+ HS F   I+  IL +   +A  D             +Y +  FT ++  E
Sbjct: 120 IRRAAVKILVHSLFNMLIMCTILTNCVFMAQHDP--------PPWTKYVEYTFTAIYTFE 171

Query: 159 MLLKWVAYGFK----KYFTNAWCWLDFLIVDVSLVSLVANTLGFAEMGPIKSLRTLRALR 214
            L+K +A GF      +  + W WLDF ++      ++A T  F ++G + +LRT R LR
Sbjct: 172 SLVKILARGFCLHAFTFLRDPWNWLDFSVI------IMAYTTEFVDLGNVSALRTFRVLR 225

Query: 215 PLRALSRFEGMRVVVNALVGAIPSIMNVLLVCLIFWLIFSIMGVNLFAGKF-GRCI---- 269
            L+ +S   G++ +V AL+ ++  + +V+++ +    +F+++G+ LF G    +C+    
Sbjct: 226 ALKTISVISGLKTIVGALIQSVKKLADVMVLTVFCLSVFALIGLQLFMGNLRHKCVRNFT 285

Query: 270 --NQTEGDL----------------PLNYTIVNNKSQ---CESLNLTG---ELYWT-KVK 304
             N T G +                P NY + N  S    C + +  G   E Y   K  
Sbjct: 286 ALNGTNGSVEADGLVWESLDLYLSDPENYLLKNGTSDVLLCGNSSDAGTCPEGYRCLKAG 345

Query: 305 VN-------FDNVGAGYLALLQVATFKGWMDIMYAAVDSRGYEEQPQWEYNLYMYIYFVI 357
            N       FD+    +LAL ++ T   W  +    + S G          +YM I+F++
Sbjct: 346 ENPDHGYTSFDSFAWAFLALFRLMTQDCWERLYQQTLRSAG---------KIYM-IFFML 395

Query: 358 FIIFGSFFTLNLFIGVIIDNFNQQKKKLGGQDIFMTEEQKKYYNAMKKLGSKK 410
            I  GSF+ +NL + V+   + +Q +    +     E++K++  AM+ L  + 
Sbjct: 396 VIFLGSFYLVNLILAVVAMAYEEQNQATIAE---TEEKEKRFQEAMEMLKKEH 445


 Score = 80.1 bits (196), Expect = 3e-12,   Method: Compositional matrix adjust.
 Identities = 57/183 (31%), Positives = 102/183 (55%), Gaps = 14/183 (7%)

Query: 436 DVTIMFLICLNMVTMMVETDDQSPEKINILAKINLLFVAIFTGECIVKLAALR-HYYFTN 494
           D+TI   I LN + M +E  + + E   +L   NL+F  IFT E   K+ AL  +YYF  
Sbjct: 720 DLTITMCIVLNTLFMALEHYNMTSEFEEMLQVGNLVFTGIFTAEMTFKIIALDPYYYFQQ 779

Query: 495 SWNIFDFVVVILSIVGTVLSDIIQKYFFSPTLFRVIRLARIGRILRLIRGAKGIRTLLFA 554
            WNIFD ++VILS++   LS +        +   V+R  R+ R+ +L +    + TL+  
Sbjct: 780 GWNIFDSIIVILSLMELGLSRM--------SNLSVLRSFRLLRVFKLAKSWPTLNTLIKI 831

Query: 555 LMMSLPALFNIGLLLFLVMFIYSIFGM----ANFAYVK-WEAGIDDMFNFQTFANSMLCL 609
           +  S+ AL N+ L+L +++FI+++ GM     N++ ++  ++G+   ++   F ++ L +
Sbjct: 832 IGNSVGALGNLTLVLAIIVFIFAVVGMQLFGKNYSELRDSDSGLLPRWHMMDFFHAFLII 891

Query: 610 FQI 612
           F+I
Sbjct: 892 FRI 894


 Score = 61.6 bits (148), Expect = 1e-06,   Method: Compositional matrix adjust.
 Identities = 48/208 (23%), Positives = 91/208 (43%), Gaps = 12/208 (5%)

Query: 75  EGCVRRCPCCAVDTTQ-----APGKVWWRLRKTCYHIVEHSWFETFIIFMILLSSGALAF 129
           E    +CP C     Q         +W  +++    +V   + +  I   I+L++  +A 
Sbjct: 677 EESRHKCPPCWNRLAQRYLIWECCPLWMSIKQGVKLVVMDPFTDLTITMCIVLNTLFMAL 736

Query: 130 EDIYLEERKTIKVLLEYADKMFTYVFVLEMLLKWVAYGFKKYFTNAWCWLDFLIVDVSLV 189
           E   +      + +L+  + +FT +F  EM  K +A     YF   W   D +IV +SL+
Sbjct: 737 EHYNMTSE--FEEMLQVGNLVFTGIFTAEMTFKIIALDPYYYFQQGWNIFDSIIVILSLM 794

Query: 190 SLVANTLGFAEMGPIKSLRTLRALRPLRALSRFEGMRVVVNALVGAIPSIMNVLLVCLIF 249
                 LG + M  +  LR+ R LR  +    +  +  ++  +  ++ ++ N+ LV  I 
Sbjct: 795 E-----LGLSRMSNLSVLRSFRLLRVFKLAKSWPTLNTLIKIIGNSVGALGNLTLVLAII 849

Query: 250 WLIFSIMGVNLFAGKFGRCINQTEGDLP 277
             IF+++G+ LF   +    +   G LP
Sbjct: 850 VFIFAVVGMQLFGKNYSELRDSDSGLLP 877


>gi114586083
          Length = 2016

 Score = 1420 bits (3676), Expect = 0.0,   Method: Compositional matrix adjust.
 Identities = 698/700 (99%), Positives = 699/700 (99%)

Query: 1    SQVSATASSEAEASASQADWRQQWKAEPQAPGCGETPEDSCSEGSTADMTNTAELLEQIP 60
            SQVSATASSEAEASASQA WRQQWKAEPQAPGCGETPEDSCSEGSTADMTNTAELLEQIP
Sbjct: 1096 SQVSATASSEAEASASQAYWRQQWKAEPQAPGCGETPEDSCSEGSTADMTNTAELLEQIP 1155

Query: 61   DLGQDVKDPEDCFTEGCVRRCPCCAVDTTQAPGKVWWRLRKTCYHIVEHSWFETFIIFMI 120
            DLGQDVKDPEDCFTEGCVRRCPCCAVDTTQAPGKVWWRLRKTCYHIVEHSWFETFIIFMI
Sbjct: 1156 DLGQDVKDPEDCFTEGCVRRCPCCAVDTTQAPGKVWWRLRKTCYHIVEHSWFETFIIFMI 1215

Query: 121  LLSSGALAFEDIYLEERKTIKVLLEYADKMFTYVFVLEMLLKWVAYGFKKYFTNAWCWLD 180
            LLSSGALAFEDIYLEERKTIKVLLEYADKMFTYVFVLEMLLKWVAYGFKKYFTNAWCWLD
Sbjct: 1216 LLSSGALAFEDIYLEERKTIKVLLEYADKMFTYVFVLEMLLKWVAYGFKKYFTNAWCWLD 1275

Query: 181  FLIVDVSLVSLVANTLGFAEMGPIKSLRTLRALRPLRALSRFEGMRVVVNALVGAIPSIM 240
            FLIVDVSLVSLVANTLGFAEMGPIKSLRTLRALRPLRALSRFEGMRVVVNALVGAIPSIM
Sbjct: 1276 FLIVDVSLVSLVANTLGFAEMGPIKSLRTLRALRPLRALSRFEGMRVVVNALVGAIPSIM 1335

Query: 241  NVLLVCLIFWLIFSIMGVNLFAGKFGRCINQTEGDLPLNYTIVNNKSQCESLNLTGELYW 300
            NVLLVCLIFWLIFSIMGVNLFAGKFGRCINQTEGDLPLNYTIVNNKSQCESLN+TGELYW
Sbjct: 1336 NVLLVCLIFWLIFSIMGVNLFAGKFGRCINQTEGDLPLNYTIVNNKSQCESLNMTGELYW 1395

Query: 301  TKVKVNFDNVGAGYLALLQVATFKGWMDIMYAAVDSRGYEEQPQWEYNLYMYIYFVIFII 360
            TKVKVNFDNVGAGYLALLQVATFKGWMDIMYAAVDSRGYEEQPQWEYNLYMYIYFVIFII
Sbjct: 1396 TKVKVNFDNVGAGYLALLQVATFKGWMDIMYAAVDSRGYEEQPQWEYNLYMYIYFVIFII 1455

Query: 361  FGSFFTLNLFIGVIIDNFNQQKKKLGGQDIFMTEEQKKYYNAMKKLGSKKPQKPIPRPLN 420
            FGSFFTLNLFIGVIIDNFNQQKKKLGGQDIFMTEEQKKYYNAMKKLGSKKPQKPIPRPLN
Sbjct: 1456 FGSFFTLNLFIGVIIDNFNQQKKKLGGQDIFMTEEQKKYYNAMKKLGSKKPQKPIPRPLN 1515

Query: 421  KYQGFIFDIVTKQAFDVTIMFLICLNMVTMMVETDDQSPEKINILAKINLLFVAIFTGEC 480
            KYQGFIFDIVTKQAFDVTIMFLICLNMVTMMVETDDQSPEKINILAKINLLFVAIFTGEC
Sbjct: 1516 KYQGFIFDIVTKQAFDVTIMFLICLNMVTMMVETDDQSPEKINILAKINLLFVAIFTGEC 1575

Query: 481  IVKLAALRHYYFTNSWNIFDFVVVILSIVGTVLSDIIQKYFFSPTLFRVIRLARIGRILR 540
            IVKLAALRHYYFTNSWNIFDFVVVILSIVGTVLSDIIQKYFFSPTLFRVIRLARIGRILR
Sbjct: 1576 IVKLAALRHYYFTNSWNIFDFVVVILSIVGTVLSDIIQKYFFSPTLFRVIRLARIGRILR 1635

Query: 541  LIRGAKGIRTLLFALMMSLPALFNIGLLLFLVMFIYSIFGMANFAYVKWEAGIDDMFNFQ 600
            LIRGAKGIRTLLFALMMSLPALFNIGLLLFLVMFIYSIFGMANFAYVKWEAGIDDMFNFQ
Sbjct: 1636 LIRGAKGIRTLLFALMMSLPALFNIGLLLFLVMFIYSIFGMANFAYVKWEAGIDDMFNFQ 1695

Query: 601  TFANSMLCLFQITTSAGWDGLLSPILNTGPPYCDPTLPNSNGSRGDCGSPAVGILFFTTY 660
            TFANSMLCLFQITTSAGWDGLLSPILNTGPPYCDPTLPNSNGSRGDCGSPAVGILFFTTY
Sbjct: 1696 TFANSMLCLFQITTSAGWDGLLSPILNTGPPYCDPTLPNSNGSRGDCGSPAVGILFFTTY 1755

Query: 661  IIISFLIVVNMYIAIILENFSVATEESTEPLSEDDFDMFY 700
            IIISFLIVVNMYIAIILENFSVATEESTEPLSEDDFDMFY
Sbjct: 1756 IIISFLIVVNMYIAIILENFSVATEESTEPLSEDDFDMFY 1795


 Score = 97.4 bits (241), Expect = 2e-17,   Method: Compositional matrix adjust.
 Identities = 87/353 (24%), Positives = 158/353 (44%), Gaps = 68/353 (19%)

Query: 99  LRKTCYHIVEHSWFETFIIFMILLSSGALAFEDIYLEERKTIKVLLEYADKMFTYVFVLE 158
           +R+    I+ HS F   I+  IL +   +A  D             +Y +  FT ++  E
Sbjct: 120 IRRAAVKILVHSLFNMLIMCTILTNCVFMAQHDP--------PPWTKYVEYTFTAIYTFE 171

Query: 159 MLLKWVAYGFK----KYFTNAWCWLDFLIVDVSLVSLVANTLGFAEMGPIKSLRTLRALR 214
            L+K +A GF      +  + W WLDF ++      ++A T  F ++G + +LRT R LR
Sbjct: 172 SLVKILARGFCLHAFTFLRDPWNWLDFSVI------IMAYTTEFVDLGNVSALRTFRVLR 225

Query: 215 PLRALSRFEGMRVVVNALVGAIPSIMNVLLVCLIFWLIFSIMGVNLFAGKF-GRCI---- 269
            L+ +S   G++ +V AL+ ++  + +V+++ +    +F+++G+ LF G    +C+    
Sbjct: 226 ALKTISVISGLKTIVGALIQSVKKLADVMVLTVFCLSVFALIGLQLFMGNLRHKCVRNFT 285

Query: 270 --NQTEGDL----------------PLNYTIVNNKSQ---CESLNLTG---ELYWT-KVK 304
             N T G +                P NY + N  S    C + +  G   E Y   K  
Sbjct: 286 ALNGTNGSVEADGLVWESLDLYLSDPENYLLKNGTSDVLLCGNSSDAGTCPEGYRCLKAG 345

Query: 305 VN-------FDNVGAGYLALLQVATFKGWMDIMYAAVDSRGYEEQPQWEYNLYMYIYFVI 357
            N       FD+    +LAL ++ T   W  +    + S G          +YM I+F++
Sbjct: 346 ENPDHGYTSFDSFAWAFLALFRLMTQDCWERLYQQTLRSAG---------KIYM-IFFML 395

Query: 358 FIIFGSFFTLNLFIGVIIDNFNQQKKKLGGQDIFMTEEQKKYYNAMKKLGSKK 410
            I  GSF+ +NL + V+   + +Q +    +     E++K++  AM+ L  + 
Sbjct: 396 VIFLGSFYLVNLILAVVAMAYEEQNQATIAE---TEEKEKRFQEAMEMLKKEH 445


 Score = 80.1 bits (196), Expect = 3e-12,   Method: Compositional matrix adjust.
 Identities = 57/183 (31%), Positives = 102/183 (55%), Gaps = 14/183 (7%)

Query: 436 DVTIMFLICLNMVTMMVETDDQSPEKINILAKINLLFVAIFTGECIVKLAALR-HYYFTN 494
           D+TI   I LN + M +E  + + E   +L   NL+F  IFT E   K+ AL  +YYF  
Sbjct: 720 DLTITMCIVLNTLFMALEHYNMTSEFEEMLQVGNLVFTGIFTAEMTFKIIALDPYYYFQQ 779

Query: 495 SWNIFDFVVVILSIVGTVLSDIIQKYFFSPTLFRVIRLARIGRILRLIRGAKGIRTLLFA 554
            WNIFD ++VILS++   LS +        +   V+R  R+ R+ +L +    + TL+  
Sbjct: 780 GWNIFDSIIVILSLMELGLSRM--------SNLSVLRSFRLLRVFKLAKSWPTLNTLIKI 831

Query: 555 LMMSLPALFNIGLLLFLVMFIYSIFGM----ANFAYVK-WEAGIDDMFNFQTFANSMLCL 609
           +  S+ AL N+ L+L +++FI+++ GM     N++ ++  ++G+   ++   F ++ L +
Sbjct: 832 IGNSVGALGNLTLVLAIIVFIFAVVGMQLFGKNYSELRDSDSGLLPRWHMMDFFHAFLII 891

Query: 610 FQI 612
           F+I
Sbjct: 892 FRI 894


 Score = 65.5 bits (158), Expect = 8e-08,   Method: Compositional matrix adjust.
 Identities = 50/208 (24%), Positives = 93/208 (44%), Gaps = 12/208 (5%)

Query: 75  EGCVRRCPCCAVDTTQ-----APGKVWWRLRKTCYHIVEHSWFETFIIFMILLSSGALAF 129
           E   R+CP C    TQ         +W  +++    +V   + +  I   I+L++  +A 
Sbjct: 677 EESRRKCPPCWNRLTQRYLIWECCPLWMSIKQGVKLVVMDPFTDLTITMCIVLNTLFMAL 736

Query: 130 EDIYLEERKTIKVLLEYADKMFTYVFVLEMLLKWVAYGFKKYFTNAWCWLDFLIVDVSLV 189
           E   +      + +L+  + +FT +F  EM  K +A     YF   W   D +IV +SL+
Sbjct: 737 EHYNMTSE--FEEMLQVGNLVFTGIFTAEMTFKIIALDPYYYFQQGWNIFDSIIVILSLM 794

Query: 190 SLVANTLGFAEMGPIKSLRTLRALRPLRALSRFEGMRVVVNALVGAIPSIMNVLLVCLIF 249
                 LG + M  +  LR+ R LR  +    +  +  ++  +  ++ ++ N+ LV  I 
Sbjct: 795 E-----LGLSRMSNLSVLRSFRLLRVFKLAKSWPTLNTLIKIIGNSVGALGNLTLVLAII 849

Query: 250 WLIFSIMGVNLFAGKFGRCINQTEGDLP 277
             IF+++G+ LF   +    +   G LP
Sbjct: 850 VFIFAVVGMQLFGKNYSELRDSDSGLLP 877


>gi44886082
          Length = 2016

 Score = 1420 bits (3676), Expect = 0.0,   Method: Compositional matrix adjust.
 Identities = 698/700 (99%), Positives = 698/700 (99%)

Query: 1    SQVSATASSEAEASASQADWRQQWKAEPQAPGCGETPEDSCSEGSTADMTNTAELLEQIP 60
            SQVSATASSEAEASASQADWRQQWKAEPQAPGCGETPEDSCSEGSTADMTNTAELLEQIP
Sbjct: 1096 SQVSATASSEAEASASQADWRQQWKAEPQAPGCGETPEDSCSEGSTADMTNTAELLEQIP 1155

Query: 61   DLGQDVKDPEDCFTEGCVRRCPCCAVDTTQAPGKVWWRLRKTCYHIVEHSWFETFIIFMI 120
            DLGQDVKDPEDCFTEGCVRRCPCCAVDTTQAPGKVWWRLRKTCYHIVEHSWFETFIIFMI
Sbjct: 1156 DLGQDVKDPEDCFTEGCVRRCPCCAVDTTQAPGKVWWRLRKTCYHIVEHSWFETFIIFMI 1215

Query: 121  LLSSGALAFEDIYLEERKTIKVLLEYADKMFTYVFVLEMLLKWVAYGFKKYFTNAWCWLD 180
            LLSSGALAFEDIYLEERKTIKVLLEYADKMFTYVFVLEMLLKWVAYGFKKYFTNAWCWLD
Sbjct: 1216 LLSSGALAFEDIYLEERKTIKVLLEYADKMFTYVFVLEMLLKWVAYGFKKYFTNAWCWLD 1275

Query: 181  FLIVDVSLVSLVANTLGFAEMGPIKSLRTLRALRPLRALSRFEGMRVVVNALVGAIPSIM 240
            FLIVDVSLVSLVANTLGFAEMGPIKSLRTLRALRPLRALSRFEGMRVVVNALVGAIPSIM
Sbjct: 1276 FLIVDVSLVSLVANTLGFAEMGPIKSLRTLRALRPLRALSRFEGMRVVVNALVGAIPSIM 1335

Query: 241  NVLLVCLIFWLIFSIMGVNLFAGKFGRCINQTEGDLPLNYTIVNNKSQCESLNLTGELYW 300
            NVLLVCLIFWLIFSIMGVNLFAGKFGRCINQTEGDLPLNYTIVNNKSQCESLNLTGELYW
Sbjct: 1336 NVLLVCLIFWLIFSIMGVNLFAGKFGRCINQTEGDLPLNYTIVNNKSQCESLNLTGELYW 1395

Query: 301  TKVKVNFDNVGAGYLALLQVATFKGWMDIMYAAVDSRGYEEQPQWEYNLYMYIYFVIFII 360
            TKVKVNFDNVGAGYLALLQVATFKGWMDIMYAAVDSRGYEEQPQWEYNLYMYIYFVIFII
Sbjct: 1396 TKVKVNFDNVGAGYLALLQVATFKGWMDIMYAAVDSRGYEEQPQWEYNLYMYIYFVIFII 1455

Query: 361  FGSFFTLNLFIGVIIDNFNQQKKKLGGQDIFMTEEQKKYYNAMKKLGSKKPQKPIPRPLN 420
            FGSFFTLNLFIGVIIDNFNQQKK LGGQDIFMTEEQKKYYNA KKLGSKKPQKPIPRPLN
Sbjct: 1456 FGSFFTLNLFIGVIIDNFNQQKKTLGGQDIFMTEEQKKYYNATKKLGSKKPQKPIPRPLN 1515

Query: 421  KYQGFIFDIVTKQAFDVTIMFLICLNMVTMMVETDDQSPEKINILAKINLLFVAIFTGEC 480
            KYQGFIFDIVTKQAFDVTIMFLICLNMVTMMVETDDQSPEKINILAKINLLFVAIFTGEC
Sbjct: 1516 KYQGFIFDIVTKQAFDVTIMFLICLNMVTMMVETDDQSPEKINILAKINLLFVAIFTGEC 1575

Query: 481  IVKLAALRHYYFTNSWNIFDFVVVILSIVGTVLSDIIQKYFFSPTLFRVIRLARIGRILR 540
            IVKLAALRHYYFTNSWNIFDFVVVILSIVGTVLSDIIQKYFFSPTLFRVIRLARIGRILR
Sbjct: 1576 IVKLAALRHYYFTNSWNIFDFVVVILSIVGTVLSDIIQKYFFSPTLFRVIRLARIGRILR 1635

Query: 541  LIRGAKGIRTLLFALMMSLPALFNIGLLLFLVMFIYSIFGMANFAYVKWEAGIDDMFNFQ 600
            LIRGAKGIRTLLFALMMSLPALFNIGLLLFLVMFIYSIFGMANFAYVKWEAGIDDMFNFQ
Sbjct: 1636 LIRGAKGIRTLLFALMMSLPALFNIGLLLFLVMFIYSIFGMANFAYVKWEAGIDDMFNFQ 1695

Query: 601  TFANSMLCLFQITTSAGWDGLLSPILNTGPPYCDPTLPNSNGSRGDCGSPAVGILFFTTY 660
            TFANSMLCLFQITTSAGWDGLLSPILNTGPPYCDPTLPNSNGSRGDCGSPAVGILFFTTY
Sbjct: 1696 TFANSMLCLFQITTSAGWDGLLSPILNTGPPYCDPTLPNSNGSRGDCGSPAVGILFFTTY 1755

Query: 661  IIISFLIVVNMYIAIILENFSVATEESTEPLSEDDFDMFY 700
            IIISFLIVVNMYIAIILENFSVATEESTEPLSEDDFDMFY
Sbjct: 1756 IIISFLIVVNMYIAIILENFSVATEESTEPLSEDDFDMFY 1795


 Score = 90.9 bits (224), Expect = 2e-15,   Method: Compositional matrix adjust.
 Identities = 86/353 (24%), Positives = 156/353 (44%), Gaps = 68/353 (19%)

Query: 99  LRKTCYHIVEHSWFETFIIFMILLSSGALAFEDIYLEERKTIKVLLEYADKMFTYVFVLE 158
           +R+    I+ HS F   I+  IL +   +A  D             +Y +  FT ++  E
Sbjct: 120 IRRAAVKILVHSLFNMLIMCTILTNCVFMAQHDP--------PPWTKYVEYTFTAIYTFE 171

Query: 159 MLLKWVAYGFK----KYFTNAWCWLDFLIVDVSLVSLVANTLGFAEMGPIKSLRTLRALR 214
            L+K +A GF      +    W WLDF ++ ++ VS         ++G + +LRT R LR
Sbjct: 172 SLVKILARGFCLHAFTFLRGPWNWLDFSVIIMAYVS------ENIKLGNLSALRTFRVLR 225

Query: 215 PLRALSRFEGMRVVVNALVGAIPSIMNVLLVCLIFWLIFSIMGVNLFAGKF-GRCI---- 269
            L+ +S   G++ +V AL+ ++  + +V+++ +    +F+++G+ LF G    +C+    
Sbjct: 226 ALKTISVIPGLKTIVGALIQSVKKLADVMVLTVFCLSVFALIGLQLFMGNLRHKCVRNFT 285

Query: 270 --NQTEGDL----------------PLNYTIVNNKSQ---CESLNLTG---ELYWT-KVK 304
             N T G +                P NY + N  S    C + +  G   E Y   K  
Sbjct: 286 ALNGTNGSVEADGLVWESLDLYLSDPENYLLKNGTSDVLLCGNSSDAGTCPEGYRCLKAG 345

Query: 305 VN-------FDNVGAGYLALLQVATFKGWMDIMYAAVDSRGYEEQPQWEYNLYMYIYFVI 357
            N       FD+    +LAL ++ T   W  +    + S G          +YM I+F++
Sbjct: 346 ENPDHGYTSFDSFAWAFLALFRLMTQDCWERLYQQTLRSAG---------KIYM-IFFML 395

Query: 358 FIIFGSFFTLNLFIGVIIDNFNQQKKKLGGQDIFMTEEQKKYYNAMKKLGSKK 410
            I  GSF+ +NL + V+   + +Q +    +     E++K++  AM+ L  + 
Sbjct: 396 VIFLGSFYLVNLILAVVAMAYEEQNQATIAE---TEEKEKRFQEAMEMLKKEH 445


 Score = 80.5 bits (197), Expect = 3e-12,   Method: Compositional matrix adjust.
 Identities = 57/183 (31%), Positives = 102/183 (55%), Gaps = 14/183 (7%)

Query: 436 DVTIMFLICLNMVTMMVETDDQSPEKINILAKINLLFVAIFTGECIVKLAALR-HYYFTN 494
           D+TI   I LN + M +E  + + E   +L   NL+F  IFT E   K+ AL  +YYF  
Sbjct: 720 DLTITMCIVLNTLFMALEHYNMTSEFEEMLQVGNLVFTGIFTAEMTFKIIALDPYYYFQQ 779

Query: 495 SWNIFDFVVVILSIVGTVLSDIIQKYFFSPTLFRVIRLARIGRILRLIRGAKGIRTLLFA 554
            WNIFD ++VILS++   LS +        +   V+R  R+ R+ +L +    + TL+  
Sbjct: 780 GWNIFDSIIVILSLMELGLSRM--------SNLSVLRSFRLLRVFKLAKSWPTLNTLIKI 831

Query: 555 LMMSLPALFNIGLLLFLVMFIYSIFGM----ANFAYVK-WEAGIDDMFNFQTFANSMLCL 609
           +  S+ AL N+ L+L +++FI+++ GM     N++ ++  ++G+   ++   F ++ L +
Sbjct: 832 IGNSVGALGNLTLVLAIIVFIFAVVGMQLFGKNYSELRDSDSGLLPRWHMMDFFHAFLII 891

Query: 610 FQI 612
           F+I
Sbjct: 892 FRI 894


 Score = 61.6 bits (148), Expect = 1e-06,   Method: Compositional matrix adjust.
 Identities = 48/208 (23%), Positives = 91/208 (43%), Gaps = 12/208 (5%)

Query: 75  EGCVRRCPCCAVDTTQ-----APGKVWWRLRKTCYHIVEHSWFETFIIFMILLSSGALAF 129
           E    +CP C     Q         +W  +++    +V   + +  I   I+L++  +A 
Sbjct: 677 EESRHKCPPCWNRLAQRYLIWECCPLWMSIKQGVKLVVMDPFTDLTITMCIVLNTLFMAL 736

Query: 130 EDIYLEERKTIKVLLEYADKMFTYVFVLEMLLKWVAYGFKKYFTNAWCWLDFLIVDVSLV 189
           E   +      + +L+  + +FT +F  EM  K +A     YF   W   D +IV +SL+
Sbjct: 737 EHYNMTSE--FEEMLQVGNLVFTGIFTAEMTFKIIALDPYYYFQQGWNIFDSIIVILSLM 794

Query: 190 SLVANTLGFAEMGPIKSLRTLRALRPLRALSRFEGMRVVVNALVGAIPSIMNVLLVCLIF 249
                 LG + M  +  LR+ R LR  +    +  +  ++  +  ++ ++ N+ LV  I 
Sbjct: 795 E-----LGLSRMSNLSVLRSFRLLRVFKLAKSWPTLNTLIKIIGNSVGALGNLTLVLAII 849

Query: 250 WLIFSIMGVNLFAGKFGRCINQTEGDLP 277
             IF+++G+ LF   +    +   G LP
Sbjct: 850 VFIFAVVGMQLFGKNYSELRDSDSGLLP 877


>gi296228386
          Length = 2015

 Score = 1419 bits (3674), Expect = 0.0,   Method: Compositional matrix adjust.
 Identities = 683/700 (97%), Positives = 691/700 (98%)

Query: 1    SQVSATASSEAEASASQADWRQQWKAEPQAPGCGETPEDSCSEGSTADMTNTAELLEQIP 60
            SQVSAT SSEAEASASQADW+QQ K EP+APGC ETPEDS SEGSTADMTNTAELLEQIP
Sbjct: 1095 SQVSATTSSEAEASASQADWQQQRKVEPRAPGCSETPEDSYSEGSTADMTNTAELLEQIP 1154

Query: 61   DLGQDVKDPEDCFTEGCVRRCPCCAVDTTQAPGKVWWRLRKTCYHIVEHSWFETFIIFMI 120
            DLGQDVKDPEDCFTEGCVRRCPCCAVDTTQAPGKVWW+LRKTCY IVEHSWFETFIIFMI
Sbjct: 1155 DLGQDVKDPEDCFTEGCVRRCPCCAVDTTQAPGKVWWQLRKTCYRIVEHSWFETFIIFMI 1214

Query: 121  LLSSGALAFEDIYLEERKTIKVLLEYADKMFTYVFVLEMLLKWVAYGFKKYFTNAWCWLD 180
            LLSSGALAFEDIYLEERKTIKVLLEYADKMFTYVFVLEMLLKWVAYGFKKYFTNAWCWLD
Sbjct: 1215 LLSSGALAFEDIYLEERKTIKVLLEYADKMFTYVFVLEMLLKWVAYGFKKYFTNAWCWLD 1274

Query: 181  FLIVDVSLVSLVANTLGFAEMGPIKSLRTLRALRPLRALSRFEGMRVVVNALVGAIPSIM 240
            FLIVDVSLVSLVANTLGFAEMGPIKSLRTLRALRPLRALSRFEGMRVVVNALVGAIPSIM
Sbjct: 1275 FLIVDVSLVSLVANTLGFAEMGPIKSLRTLRALRPLRALSRFEGMRVVVNALVGAIPSIM 1334

Query: 241  NVLLVCLIFWLIFSIMGVNLFAGKFGRCINQTEGDLPLNYTIVNNKSQCESLNLTGELYW 300
            NVLLVCLIFWLIFSIMGVNLFAGKFGRCINQTEGDLPLNYTIVNNKSQCESLN+TGELYW
Sbjct: 1335 NVLLVCLIFWLIFSIMGVNLFAGKFGRCINQTEGDLPLNYTIVNNKSQCESLNMTGELYW 1394

Query: 301  TKVKVNFDNVGAGYLALLQVATFKGWMDIMYAAVDSRGYEEQPQWEYNLYMYIYFVIFII 360
            TKVKVNFDNVGAGYLALLQVATFKGWMDIMYAAVDSRGYEEQPQWEYNLYMYIYFV+FII
Sbjct: 1395 TKVKVNFDNVGAGYLALLQVATFKGWMDIMYAAVDSRGYEEQPQWEYNLYMYIYFVVFII 1454

Query: 361  FGSFFTLNLFIGVIIDNFNQQKKKLGGQDIFMTEEQKKYYNAMKKLGSKKPQKPIPRPLN 420
            FGSFFTLNLFIGVIIDNFNQQKKKLGGQDIFMTEEQKKYYNAMKKLGSKKPQKPIPRPLN
Sbjct: 1455 FGSFFTLNLFIGVIIDNFNQQKKKLGGQDIFMTEEQKKYYNAMKKLGSKKPQKPIPRPLN 1514

Query: 421  KYQGFIFDIVTKQAFDVTIMFLICLNMVTMMVETDDQSPEKINILAKINLLFVAIFTGEC 480
            KYQGFIFD+VTKQAFDVTIMFLICLNMVTMMVETDDQSPEK+NIL KINLLFVAIFTGEC
Sbjct: 1515 KYQGFIFDVVTKQAFDVTIMFLICLNMVTMMVETDDQSPEKVNILTKINLLFVAIFTGEC 1574

Query: 481  IVKLAALRHYYFTNSWNIFDFVVVILSIVGTVLSDIIQKYFFSPTLFRVIRLARIGRILR 540
            I K+AALRHYYFTNSWNIFDFVVVILSIVGTVLSDIIQKYFFSPTLFRVIRLARIGRILR
Sbjct: 1575 IFKMAALRHYYFTNSWNIFDFVVVILSIVGTVLSDIIQKYFFSPTLFRVIRLARIGRILR 1634

Query: 541  LIRGAKGIRTLLFALMMSLPALFNIGLLLFLVMFIYSIFGMANFAYVKWEAGIDDMFNFQ 600
            LIRGAKGIRTLLFALMMSLPALFNIGLLLFLVMFIYSIFGMANFAYVKWEAGIDDMFNFQ
Sbjct: 1635 LIRGAKGIRTLLFALMMSLPALFNIGLLLFLVMFIYSIFGMANFAYVKWEAGIDDMFNFQ 1694

Query: 601  TFANSMLCLFQITTSAGWDGLLSPILNTGPPYCDPTLPNSNGSRGDCGSPAVGILFFTTY 660
            TFANSMLCLFQITTSAGWDGLLSPILNTGPPYCDP LPNSNGSRGDCGSPAVGILFFTTY
Sbjct: 1695 TFANSMLCLFQITTSAGWDGLLSPILNTGPPYCDPNLPNSNGSRGDCGSPAVGILFFTTY 1754

Query: 661  IIISFLIVVNMYIAIILENFSVATEESTEPLSEDDFDMFY 700
            IIISFLIVVNMYIAIILENFSVATEESTEPLSEDDFDMFY
Sbjct: 1755 IIISFLIVVNMYIAIILENFSVATEESTEPLSEDDFDMFY 1794


 Score = 97.4 bits (241), Expect = 2e-17,   Method: Compositional matrix adjust.
 Identities = 87/353 (24%), Positives = 158/353 (44%), Gaps = 68/353 (19%)

Query: 99  LRKTCYHIVEHSWFETFIIFMILLSSGALAFEDIYLEERKTIKVLLEYADKMFTYVFVLE 158
           +R+    I+ HS F   I+  IL +   +A  D             +Y +  FT ++  E
Sbjct: 120 IRRAAVKILVHSLFSMLIMCTILTNCVFMAQHDP--------PPWTKYVEYTFTAIYTFE 171

Query: 159 MLLKWVAYGFK----KYFTNAWCWLDFLIVDVSLVSLVANTLGFAEMGPIKSLRTLRALR 214
            L+K +A GF      +  + W WLDF ++      ++A T  F ++G + +LRT R LR
Sbjct: 172 SLVKILARGFCLHAFTFLRDPWNWLDFSVI------VMAYTTEFVDLGNVSALRTFRVLR 225

Query: 215 PLRALSRFEGMRVVVNALVGAIPSIMNVLLVCLIFWLIFSIMGVNLFAGKF-GRCI---- 269
            L+ +S   G++ +V AL+ ++  + +V+++ +    +F+++G+ LF G    +C+    
Sbjct: 226 ALKTISVISGLKTIVGALIQSVKKLADVMVLTVFCLSVFALIGLQLFMGNLRHKCVRNFT 285

Query: 270 --NQTEGDL----------------PLNYTIVNNKSQ---CESLNLTG---ELYWT-KVK 304
             N T G +                P NY + N  S    C + +  G   E Y   K  
Sbjct: 286 ALNGTNGSVEADGSVWESLDLYLSDPENYLLKNGTSDVLLCGNSSDAGTCPEGYRCLKAG 345

Query: 305 VN-------FDNVGAGYLALLQVATFKGWMDIMYAAVDSRGYEEQPQWEYNLYMYIYFVI 357
            N       FD+    +LAL ++ T   W  +    + S G          +YM I+F++
Sbjct: 346 ENPDHGYTSFDSFAWAFLALFRLMTQDCWERLYQQTLRSAG---------KIYM-IFFML 395

Query: 358 FIIFGSFFTLNLFIGVIIDNFNQQKKKLGGQDIFMTEEQKKYYNAMKKLGSKK 410
            I  GSF+ +NL + V+   + +Q +    +     E++K++  AM+ L  + 
Sbjct: 396 VIFLGSFYLVNLILAVVAMAYEEQNQATIAE---TEEKEKRFQEAMEMLKKEH 445


 Score = 84.0 bits (206), Expect = 2e-13,   Method: Compositional matrix adjust.
 Identities = 61/196 (31%), Positives = 109/196 (55%), Gaps = 15/196 (7%)

Query: 423 QGFIFDIVTKQAFDVTIMFLICLNMVTMMVETDDQSPEKINILAKINLLFVAIFTGECIV 482
           QG  F +VT    D+TI   I LN + M +E  + + E  ++L   NL+F  IFT E   
Sbjct: 708 QGVKF-VVTDPFADLTITMCIVLNTLFMALEHYNMTSEFEDMLQVGNLVFTGIFTAEMTF 766

Query: 483 KLAALR-HYYFTNSWNIFDFVVVILSIVGTVLSDIIQKYFFSPTLFRVIRLARIGRILRL 541
           K+ AL  +YYF   WNIFD ++V+LS++   LS +        +   V+R  R+ R+ +L
Sbjct: 767 KIIALDPYYYFQQGWNIFDSIIVVLSLMELGLSRM--------SNLSVLRSFRLLRVFKL 818

Query: 542 IRGAKGIRTLLFALMMSLPALFNIGLLLFLVMFIYSIFGM----ANFAYVKW-EAGIDDM 596
            +    + TL+  +  S+ AL N+ L+L +++FI+++ GM     N++ ++  ++G+   
Sbjct: 819 AKSWPTLNTLIKIIGNSVGALGNLTLVLAIIVFIFAVVGMQLFGKNYSELRHSDSGLLPR 878

Query: 597 FNFQTFANSMLCLFQI 612
           ++   F ++ L +F+I
Sbjct: 879 WHMMDFFHAFLIIFRI 894


 Score = 63.5 bits (153), Expect = 3e-07,   Method: Compositional matrix adjust.
 Identities = 49/208 (23%), Positives = 92/208 (44%), Gaps = 12/208 (5%)

Query: 75  EGCVRRCPCCAVDTTQ-----APGKVWWRLRKTCYHIVEHSWFETFIIFMILLSSGALAF 129
           E   R+CP C     Q         +W  +++    +V   + +  I   I+L++  +A 
Sbjct: 677 EESQRKCPPCWNRFAQRFLIWECCPLWISVKQGVKFVVTDPFADLTITMCIVLNTLFMAL 736

Query: 130 EDIYLEERKTIKVLLEYADKMFTYVFVLEMLLKWVAYGFKKYFTNAWCWLDFLIVDVSLV 189
           E   +      + +L+  + +FT +F  EM  K +A     YF   W   D +IV +SL+
Sbjct: 737 EHYNMTSE--FEDMLQVGNLVFTGIFTAEMTFKIIALDPYYYFQQGWNIFDSIIVVLSLM 794

Query: 190 SLVANTLGFAEMGPIKSLRTLRALRPLRALSRFEGMRVVVNALVGAIPSIMNVLLVCLIF 249
                 LG + M  +  LR+ R LR  +    +  +  ++  +  ++ ++ N+ LV  I 
Sbjct: 795 E-----LGLSRMSNLSVLRSFRLLRVFKLAKSWPTLNTLIKIIGNSVGALGNLTLVLAII 849

Query: 250 WLIFSIMGVNLFAGKFGRCINQTEGDLP 277
             IF+++G+ LF   +    +   G LP
Sbjct: 850 VFIFAVVGMQLFGKNYSELRHSDSGLLP 877


>gi148833296
          Length = 2016

 Score = 1411 bits (3652), Expect = 0.0,   Method: Compositional matrix adjust.
 Identities = 678/700 (96%), Positives = 689/700 (98%)

Query: 1    SQVSATASSEAEASASQADWRQQWKAEPQAPGCGETPEDSCSEGSTADMTNTAELLEQIP 60
            SQVS T SSEA AS SQADW+Q+ K EPQAPGCGETPEDS SEGSTADMTNTA+LLEQIP
Sbjct: 1095 SQVSETTSSEAGASTSQADWQQEQKTEPQAPGCGETPEDSYSEGSTADMTNTADLLEQIP 1154

Query: 61   DLGQDVKDPEDCFTEGCVRRCPCCAVDTTQAPGKVWWRLRKTCYHIVEHSWFETFIIFMI 120
            DLG+DVKDPEDCFTEGCVRRCPCC VDTTQ+PGKVWWRLRKTCYHIVEHSWFETFIIFMI
Sbjct: 1155 DLGEDVKDPEDCFTEGCVRRCPCCMVDTTQSPGKVWWRLRKTCYHIVEHSWFETFIIFMI 1214

Query: 121  LLSSGALAFEDIYLEERKTIKVLLEYADKMFTYVFVLEMLLKWVAYGFKKYFTNAWCWLD 180
            LLSSGALAFEDIYLEERKTIKVLLEYADKMFTYVFVLEMLLKWVAYGFKKYFTNAWCWLD
Sbjct: 1215 LLSSGALAFEDIYLEERKTIKVLLEYADKMFTYVFVLEMLLKWVAYGFKKYFTNAWCWLD 1274

Query: 181  FLIVDVSLVSLVANTLGFAEMGPIKSLRTLRALRPLRALSRFEGMRVVVNALVGAIPSIM 240
            FLIVDVSLVSLVANTLGFAEMGPIKSLRTLRALRPLRALSRFEGMRVVVNALVGAIPSIM
Sbjct: 1275 FLIVDVSLVSLVANTLGFAEMGPIKSLRTLRALRPLRALSRFEGMRVVVNALVGAIPSIM 1334

Query: 241  NVLLVCLIFWLIFSIMGVNLFAGKFGRCINQTEGDLPLNYTIVNNKSQCESLNLTGELYW 300
            NVLLVCLIFWLIFSIMGVNLFAGKFGRCINQTEGDLPLNYTIVNNKS+CES N+TGELYW
Sbjct: 1335 NVLLVCLIFWLIFSIMGVNLFAGKFGRCINQTEGDLPLNYTIVNNKSECESFNVTGELYW 1394

Query: 301  TKVKVNFDNVGAGYLALLQVATFKGWMDIMYAAVDSRGYEEQPQWEYNLYMYIYFVIFII 360
            TKVKVNFDNVGAGYLALLQVATFKGWMDIMYAAVDSRGYEEQPQWE NLYMYIYFV+FII
Sbjct: 1395 TKVKVNFDNVGAGYLALLQVATFKGWMDIMYAAVDSRGYEEQPQWEDNLYMYIYFVVFII 1454

Query: 361  FGSFFTLNLFIGVIIDNFNQQKKKLGGQDIFMTEEQKKYYNAMKKLGSKKPQKPIPRPLN 420
            FGSFFTLNLFIGVIIDNFNQQKKKLGGQDIFMTEEQKKYYNAMKKLGSKKPQKPIPRPLN
Sbjct: 1455 FGSFFTLNLFIGVIIDNFNQQKKKLGGQDIFMTEEQKKYYNAMKKLGSKKPQKPIPRPLN 1514

Query: 421  KYQGFIFDIVTKQAFDVTIMFLICLNMVTMMVETDDQSPEKINILAKINLLFVAIFTGEC 480
            KYQGFIFDIVTKQAFDVTIMFLICLNMVTMMVETDDQSPEK+NILAKINLLFVAIFTGEC
Sbjct: 1515 KYQGFIFDIVTKQAFDVTIMFLICLNMVTMMVETDDQSPEKVNILAKINLLFVAIFTGEC 1574

Query: 481  IVKLAALRHYYFTNSWNIFDFVVVILSIVGTVLSDIIQKYFFSPTLFRVIRLARIGRILR 540
            IVK+AALRHYYFTNSWNIFDFVVVILSIVGTVLSDIIQKYFFSPTLFRVIRLARIGRILR
Sbjct: 1575 IVKMAALRHYYFTNSWNIFDFVVVILSIVGTVLSDIIQKYFFSPTLFRVIRLARIGRILR 1634

Query: 541  LIRGAKGIRTLLFALMMSLPALFNIGLLLFLVMFIYSIFGMANFAYVKWEAGIDDMFNFQ 600
            LIRGAKGIRTLLFALMMSLPALFNIGLLLFLVMFIYSIFGMANFAYVKWEAGIDDMFNFQ
Sbjct: 1635 LIRGAKGIRTLLFALMMSLPALFNIGLLLFLVMFIYSIFGMANFAYVKWEAGIDDMFNFQ 1694

Query: 601  TFANSMLCLFQITTSAGWDGLLSPILNTGPPYCDPTLPNSNGSRGDCGSPAVGILFFTTY 660
            TFANSMLCLFQITTSAGWDGLLSPILNTGPPYCDP LPNSNGSRG+CGSPAVGILFFTTY
Sbjct: 1695 TFANSMLCLFQITTSAGWDGLLSPILNTGPPYCDPNLPNSNGSRGNCGSPAVGILFFTTY 1754

Query: 661  IIISFLIVVNMYIAIILENFSVATEESTEPLSEDDFDMFY 700
            IIISFLIVVNMYIAIILENFSVATEESTEPLSEDDFDMFY
Sbjct: 1755 IIISFLIVVNMYIAIILENFSVATEESTEPLSEDDFDMFY 1794


 Score = 87.8 bits (216), Expect = 2e-14,   Method: Compositional matrix adjust.
 Identities = 84/353 (23%), Positives = 153/353 (43%), Gaps = 68/353 (19%)

Query: 99  LRKTCYHIVEHSWFETFIIFMILLSSGALAFEDIYLEERKTIKVLLEYADKMFTYVFVLE 158
           +R+    I+ HS F T I+  IL +   +A  D             +Y +  FT ++  E
Sbjct: 120 IRRAAVKILVHSLFNTLIMCTILTNCVFMAQHDP--------PPWTKYVEHTFTAIYTFE 171

Query: 159 MLLKWVAYGFK----KYFTNAWCWLDFLIVDVSLVSLVANTLGFAEMGPIKSLRTLRALR 214
            L+K +A G       +    W WLDF ++ ++ VS         ++G + +LRT R LR
Sbjct: 172 SLVKILARGSCLHAFTFLRGPWNWLDFSVIIMAYVS------ENIKLGNLSALRTFRVLR 225

Query: 215 PLRALSRFEGMRVVVNALVGAIPSIMNVLLVCLIFWLIFSIMGVNLFAGKFGR------- 267
            L+ +S   G++ +V AL+ ++  + +V+++ +    +F+++G+ LF G           
Sbjct: 226 ALKTISVIPGLKTIVGALIQSVKKLADVMVLTVFCLSVFALIGLQLFMGNLRHKRVRNFT 285

Query: 268 CINQTEGDL----------------PLNYTIVNNKSQ---CESLNLTG---ELYWT-KVK 304
            +N   G +                P NY + N  S    C + +  G   E Y   K  
Sbjct: 286 ALNGINGSVEADGLVWESLDLYLSDPENYLLKNGTSDVLLCGNSSDAGTCLEGYRCLKAG 345

Query: 305 VN-------FDNVGAGYLALLQVATFKGWMDIMYAAVDSRGYEEQPQWEYNLYMYIYFVI 357
            N       FD+    +LAL ++ T   W  +    + S G          +YM I+F++
Sbjct: 346 ENPDHGYTSFDSFAWAFLALFRLMTQDCWERLYQQTLRSAG---------KIYM-IFFML 395

Query: 358 FIIFGSFFTLNLFIGVIIDNFNQQKKKLGGQDIFMTEEQKKYYNAMKKLGSKK 410
            I  GSF+ +NL + V+   + +Q +    +     E++K++  AM+ L  + 
Sbjct: 396 VIFLGSFYLVNLILAVVAMAYEEQNQATIAE---TEEKEKRFQEAMEMLKKEH 445


 Score = 80.1 bits (196), Expect = 3e-12,   Method: Compositional matrix adjust.
 Identities = 58/190 (30%), Positives = 104/190 (54%), Gaps = 14/190 (7%)

Query: 429 IVTKQAFDVTIMFLICLNMVTMMVETDDQSPEKINILAKINLLFVAIFTGECIVKLAALR 488
           +V     D+TI   I LN + M +E  + + E   +L   NL+F  IFT E   K+ AL 
Sbjct: 713 VVMDPXTDLTITXCIVLNTLFMALEHYNMTSEFEEMLQVGNLVFTGIFTAEMTFKIIALD 772

Query: 489 -HYYFTNSWNIFDFVVVILSIVGTVLSDIIQKYFFSPTLFRVIRLARIGRILRLIRGAKG 547
            +YYF   WNIFD ++VILS++   LS +        +   V+R  R+ R+ +L +    
Sbjct: 773 PYYYFQQGWNIFDSIIVILSLMELGLSRM--------SNLSVLRSFRLLRVFKLAKSWPT 824

Query: 548 IRTLLFALMMSLPALFNIGLLLFLVMFIYSIFGM----ANFAYVK-WEAGIDDMFNFQTF 602
           + TL+  +  S+ AL N+ L+L +++FI+++ GM     N++ ++  ++G+   ++   F
Sbjct: 825 LNTLIKIIGNSVGALGNLTLVLAIIVFIFAVVGMQLFGKNYSELRDSDSGLLPRWHMMDF 884

Query: 603 ANSMLCLFQI 612
            ++ L +F+I
Sbjct: 885 FHAFLXIFRI 894


 Score = 60.5 bits (145), Expect = 3e-06,   Method: Compositional matrix adjust.
 Identities = 48/208 (23%), Positives = 90/208 (43%), Gaps = 12/208 (5%)

Query: 75  EGCVRRCPCCAVDTTQ-----APGKVWWRLRKTCYHIVEHSWFETFIIFMILLSSGALAF 129
           E    +CP C     Q         +W  +++    +V     +  I   I+L++  +A 
Sbjct: 677 EESRHKCPPCWNRLAQRYLIWECCPLWMSIKQGVKLVVMDPXTDLTITXCIVLNTLFMAL 736

Query: 130 EDIYLEERKTIKVLLEYADKMFTYVFVLEMLLKWVAYGFKKYFTNAWCWLDFLIVDVSLV 189
           E   +      + +L+  + +FT +F  EM  K +A     YF   W   D +IV +SL+
Sbjct: 737 EHYNMTSE--FEEMLQVGNLVFTGIFTAEMTFKIIALDPYYYFQQGWNIFDSIIVILSLM 794

Query: 190 SLVANTLGFAEMGPIKSLRTLRALRPLRALSRFEGMRVVVNALVGAIPSIMNVLLVCLIF 249
                 LG + M  +  LR+ R LR  +    +  +  ++  +  ++ ++ N+ LV  I 
Sbjct: 795 E-----LGLSRMSNLSVLRSFRLLRVFKLAKSWPTLNTLIKIIGNSVGALGNLTLVLAII 849

Query: 250 WLIFSIMGVNLFAGKFGRCINQTEGDLP 277
             IF+++G+ LF   +    +   G LP
Sbjct: 850 VFIFAVVGMQLFGKNYSELRDSDSGLLP 877


>gi84875498
          Length = 2020

 Score = 1408 bits (3644), Expect = 0.0,   Method: Compositional matrix adjust.
 Identities = 678/700 (96%), Positives = 690/700 (98%)

Query: 1    SQVSATASSEAEASASQADWRQQWKAEPQAPGCGETPEDSCSEGSTADMTNTAELLEQIP 60
            SQVS T SSEAEAS SQADW+Q+ +AEP+APGCGETPEDS SEGSTADMTNTA+LLEQIP
Sbjct: 1099 SQVSETTSSEAEASTSQADWQQEREAEPRAPGCGETPEDSYSEGSTADMTNTADLLEQIP 1158

Query: 61   DLGQDVKDPEDCFTEGCVRRCPCCAVDTTQAPGKVWWRLRKTCYHIVEHSWFETFIIFMI 120
            DLG+DVKDPEDCFTEGCVRRCPCC VDTTQAPGKVWWRLRKTCY IVEHSWFETFIIFMI
Sbjct: 1159 DLGEDVKDPEDCFTEGCVRRCPCCMVDTTQAPGKVWWRLRKTCYRIVEHSWFETFIIFMI 1218

Query: 121  LLSSGALAFEDIYLEERKTIKVLLEYADKMFTYVFVLEMLLKWVAYGFKKYFTNAWCWLD 180
            LLSSGALAFEDIYLEERKTIKVLLEYADKMFTYVFVLEMLLKWVAYGFKKYFTNAWCWLD
Sbjct: 1219 LLSSGALAFEDIYLEERKTIKVLLEYADKMFTYVFVLEMLLKWVAYGFKKYFTNAWCWLD 1278

Query: 181  FLIVDVSLVSLVANTLGFAEMGPIKSLRTLRALRPLRALSRFEGMRVVVNALVGAIPSIM 240
            FLIVDVSLVSLVANTLGFAEMGPIKSLRTLRALRPLRALSRFEGMRVVVNALVGAIPSIM
Sbjct: 1279 FLIVDVSLVSLVANTLGFAEMGPIKSLRTLRALRPLRALSRFEGMRVVVNALVGAIPSIM 1338

Query: 241  NVLLVCLIFWLIFSIMGVNLFAGKFGRCINQTEGDLPLNYTIVNNKSQCESLNLTGELYW 300
            NVLLVCLIFWLIFSIMGVNLFAGKFGRCINQTEGDLPLNYTIVNNKS+CES N+TGELYW
Sbjct: 1339 NVLLVCLIFWLIFSIMGVNLFAGKFGRCINQTEGDLPLNYTIVNNKSECESFNVTGELYW 1398

Query: 301  TKVKVNFDNVGAGYLALLQVATFKGWMDIMYAAVDSRGYEEQPQWEYNLYMYIYFVIFII 360
            TKVKVNFDNVGAGYLALLQVATFKGWMDIMYAAVDSRGYEEQPQWE NLYMYIYFV+FII
Sbjct: 1399 TKVKVNFDNVGAGYLALLQVATFKGWMDIMYAAVDSRGYEEQPQWEDNLYMYIYFVVFII 1458

Query: 361  FGSFFTLNLFIGVIIDNFNQQKKKLGGQDIFMTEEQKKYYNAMKKLGSKKPQKPIPRPLN 420
            FGSFFTLNLFIGVIIDNFNQQKKKLGGQDIFMTEEQKKYYNAMKKLGSKKPQKPIPRPLN
Sbjct: 1459 FGSFFTLNLFIGVIIDNFNQQKKKLGGQDIFMTEEQKKYYNAMKKLGSKKPQKPIPRPLN 1518

Query: 421  KYQGFIFDIVTKQAFDVTIMFLICLNMVTMMVETDDQSPEKINILAKINLLFVAIFTGEC 480
            KYQGFIFDIVTKQAFDVTIMFLICLNMVTMMVETDDQSPEK+NILAKINLLFVAIFTGEC
Sbjct: 1519 KYQGFIFDIVTKQAFDVTIMFLICLNMVTMMVETDDQSPEKVNILAKINLLFVAIFTGEC 1578

Query: 481  IVKLAALRHYYFTNSWNIFDFVVVILSIVGTVLSDIIQKYFFSPTLFRVIRLARIGRILR 540
            IVK+AALRHYYFTNSWNIFDFVVVILSIVGTVLSDIIQKYFFSPTLFRVIRLARIGRILR
Sbjct: 1579 IVKMAALRHYYFTNSWNIFDFVVVILSIVGTVLSDIIQKYFFSPTLFRVIRLARIGRILR 1638

Query: 541  LIRGAKGIRTLLFALMMSLPALFNIGLLLFLVMFIYSIFGMANFAYVKWEAGIDDMFNFQ 600
            LIRGAKGIRTLLFALMMSLPALFNIGLLLFLVMFIYSIFGMANFAYVKWEAGIDDMFNFQ
Sbjct: 1639 LIRGAKGIRTLLFALMMSLPALFNIGLLLFLVMFIYSIFGMANFAYVKWEAGIDDMFNFQ 1698

Query: 601  TFANSMLCLFQITTSAGWDGLLSPILNTGPPYCDPTLPNSNGSRGDCGSPAVGILFFTTY 660
            TFANSMLCLFQITTSAGWDGLLSPILNTGPPYCDP LPNSNGSRG+CGSPAVGILFFTTY
Sbjct: 1699 TFANSMLCLFQITTSAGWDGLLSPILNTGPPYCDPNLPNSNGSRGNCGSPAVGILFFTTY 1758

Query: 661  IIISFLIVVNMYIAIILENFSVATEESTEPLSEDDFDMFY 700
            IIISFLIVVNMYIAIILENFSVATEESTEPLSEDDFDMFY
Sbjct: 1759 IIISFLIVVNMYIAIILENFSVATEESTEPLSEDDFDMFY 1798


 Score = 90.9 bits (224), Expect = 2e-15,   Method: Compositional matrix adjust.
 Identities = 85/353 (24%), Positives = 157/353 (44%), Gaps = 68/353 (19%)

Query: 99  LRKTCYHIVEHSWFETFIIFMILLSSGALAFEDIYLEERKTIKVLLEYADKMFTYVFVLE 158
           +R+    I+ HS F   I+  IL +   +A  D             +Y +  FT ++  E
Sbjct: 120 VRRAAVKILVHSLFSMLIMCTILTNCVFMAQHDP--------PPWTKYVEYTFTAIYTFE 171

Query: 159 MLLKWVAYGFK----KYFTNAWCWLDFLIVDVSLVSLVANTLGFAEMGPIKSLRTLRALR 214
            L+K +A GF      +  + W WLDF ++ ++ VS         ++G + +LRT R LR
Sbjct: 172 SLVKILARGFCLHAFTFLRDPWNWLDFSVIVMAYVS------ENIKLGNLSALRTFRVLR 225

Query: 215 PLRALSRFEGMRVVVNALVGAIPSIMNVLLVCLIFWLIFSIMGVNLFAGKF-GRCI---- 269
            L+ +S   G++ +V AL+ ++  + +V+++ +    +F+++G+ LF G    +C+    
Sbjct: 226 ALKTISVIPGLKTIVGALIQSVKKLADVMVLTVFCLSVFALIGLQLFMGNLRHKCVRNFT 285

Query: 270 --NQTEGDL----------------PLNYTIVNNKSQ---CESLNLTG---ELYWT-KVK 304
             N T G +                P NY + N  +    C + +  G   E Y   K  
Sbjct: 286 ELNGTNGSVEADGIVWNSLDVYLNDPANYLLKNGTTDVLLCGNSSDAGTCPEGYRCLKAG 345

Query: 305 VN-------FDNVGAGYLALLQVATFKGWMDIMYAAVDSRGYEEQPQWEYNLYMYIYFVI 357
            N       FD+    +LAL ++ T   W  +    + S G          +YM I+F++
Sbjct: 346 ENPDHGYTSFDSFAWAFLALFRLMTQDCWERLYQQTLRSAG---------KIYM-IFFML 395

Query: 358 FIIFGSFFTLNLFIGVIIDNFNQQKKKLGGQDIFMTEEQKKYYNAMKKLGSKK 410
            I  GSF+ +NL + V+   + +Q +    +     E++K++  AM+ L  + 
Sbjct: 396 VIFLGSFYLVNLILAVVAMAYEEQNQATIAE---TEEKEKRFQEAMEMLKKEH 445


 Score = 79.3 bits (194), Expect = 6e-12,   Method: Compositional matrix adjust.
 Identities = 57/185 (30%), Positives = 101/185 (54%), Gaps = 16/185 (8%)

Query: 436 DVTIMFLICLNMVTMMVETDDQSPEKINILAKINLLFVAIFTGECIVKLAALR-HYYFTN 494
           D+TI   I LN + M +E  + + E   +L   NL+F  IFT E   K+ AL  +YYF  
Sbjct: 720 DLTITMCIVLNTLFMALEHYNMTAEFEEMLQVGNLVFTGIFTAEMTFKIIALDPYYYFQQ 779

Query: 495 SWNIFDFVVVILSIVGTVLSDIIQKYFFSPTLFRVIRLARIGRILRLIRGAKGIRTLLFA 554
            WNIFD ++VILS++   LS +            V+R  R+ R+ +L +    + TL+  
Sbjct: 780 GWNIFDSIIVILSLMELGLSRMGN--------LSVLRSFRLLRVFKLAKSWPTLNTLIKI 831

Query: 555 LMMSLPALFNIGLLLFLVMFIYSIFGM----ANFAYVKW---EAGIDDMFNFQTFANSML 607
           +  S+ AL N+ L+L +++FI+++ GM     N++ ++    ++G+   ++   F ++ L
Sbjct: 832 IGNSVGALGNLTLVLAIIVFIFAVVGMQLFGKNYSELRHRISDSGLLPRWHMMDFFHAFL 891

Query: 608 CLFQI 612
            +F+I
Sbjct: 892 IIFRI 896


 Score = 62.4 bits (150), Expect = 8e-07,   Method: Compositional matrix adjust.
 Identities = 61/278 (21%), Positives = 119/278 (42%), Gaps = 28/278 (10%)

Query: 3   VSATASSEAEASASQA--------DWRQQWKAEPQAPGCGE--TPEDSCSEGSTADMTNT 52
           VS   + +AEA++  +        D         + PG  +  TP+  C++G   +    
Sbjct: 601 VSLLGAGDAEATSPGSHLLRPIVLDRPPDTTTPSEEPGGPQMLTPQAPCADG-FEEPGAR 659

Query: 53  AELLEQIPDLGQDVKDPEDCFTEGCVRRCPCCAVDTTQ-----APGKVWWRLRKTCYHIV 107
              L  +  L   +++ E+       R+CP C     Q         +W  +++    +V
Sbjct: 660 QRALSAVSVLTSALEELEESH-----RKCPPCWNRFAQHYLIWECCPLWMSIKQKVKFVV 714

Query: 108 EHSWFETFIIFMILLSSGALAFEDIYLEERKTIKVLLEYADKMFTYVFVLEMLLKWVAYG 167
              + +  I   I+L++  +A E   +      + +L+  + +FT +F  EM  K +A  
Sbjct: 715 MDPFADLTITMCIVLNTLFMALEHYNMTAE--FEEMLQVGNLVFTGIFTAEMTFKIIALD 772

Query: 168 FKKYFTNAWCWLDFLIVDVSLVSLVANTLGFAEMGPIKSLRTLRALRPLRALSRFEGMRV 227
              YF   W   D +IV +SL+      LG + MG +  LR+ R LR  +    +  +  
Sbjct: 773 PYYYFQQGWNIFDSIIVILSLME-----LGLSRMGNLSVLRSFRLLRVFKLAKSWPTLNT 827

Query: 228 VVNALVGAIPSIMNVLLVCLIFWLIFSIMGVNLFAGKF 265
           ++  +  ++ ++ N+ LV  I   IF+++G+ LF   +
Sbjct: 828 LIKIIGNSVGALGNLTLVLAIIVFIFAVVGMQLFGKNY 865


>gi359718971
          Length = 2020

 Score = 1407 bits (3642), Expect = 0.0,   Method: Compositional matrix adjust.
 Identities = 678/700 (96%), Positives = 690/700 (98%)

Query: 1    SQVSATASSEAEASASQADWRQQWKAEPQAPGCGETPEDSCSEGSTADMTNTAELLEQIP 60
            SQVS T SSEAEAS SQADW+Q+ +AEP+APGCGETPEDS SEGSTADMTNTA+LLEQIP
Sbjct: 1099 SQVSETTSSEAEASTSQADWQQEREAEPRAPGCGETPEDSYSEGSTADMTNTADLLEQIP 1158

Query: 61   DLGQDVKDPEDCFTEGCVRRCPCCAVDTTQAPGKVWWRLRKTCYHIVEHSWFETFIIFMI 120
            DLG+DVKDPEDCFTEGCVRRCPCC VDTTQAPGKVWWRLRKTCY IVEHSWFETFIIFMI
Sbjct: 1159 DLGEDVKDPEDCFTEGCVRRCPCCMVDTTQAPGKVWWRLRKTCYRIVEHSWFETFIIFMI 1218

Query: 121  LLSSGALAFEDIYLEERKTIKVLLEYADKMFTYVFVLEMLLKWVAYGFKKYFTNAWCWLD 180
            LLSSGALAFEDIYLEERKTIKVLLEYADKMFTYVFVLEMLLKWVAYGFKKYFTNAWCWLD
Sbjct: 1219 LLSSGALAFEDIYLEERKTIKVLLEYADKMFTYVFVLEMLLKWVAYGFKKYFTNAWCWLD 1278

Query: 181  FLIVDVSLVSLVANTLGFAEMGPIKSLRTLRALRPLRALSRFEGMRVVVNALVGAIPSIM 240
            FLIVDVSLVSLVANTLGFAEMGPIKSLRTLRALRPLRALSRFEGMRVVVNALVGAIPSIM
Sbjct: 1279 FLIVDVSLVSLVANTLGFAEMGPIKSLRTLRALRPLRALSRFEGMRVVVNALVGAIPSIM 1338

Query: 241  NVLLVCLIFWLIFSIMGVNLFAGKFGRCINQTEGDLPLNYTIVNNKSQCESLNLTGELYW 300
            NVLLVCLIFWLIFSIMGVNLFAGKFGRCINQTEGDLPLNYTIVNNKS+CES N+TGELYW
Sbjct: 1339 NVLLVCLIFWLIFSIMGVNLFAGKFGRCINQTEGDLPLNYTIVNNKSECESFNVTGELYW 1398

Query: 301  TKVKVNFDNVGAGYLALLQVATFKGWMDIMYAAVDSRGYEEQPQWEYNLYMYIYFVIFII 360
            TKVKVNFDNVGAGYLALLQVATFKGWMDIMYAAVDSRGYEEQPQWE NLYMYIYFV+FII
Sbjct: 1399 TKVKVNFDNVGAGYLALLQVATFKGWMDIMYAAVDSRGYEEQPQWEDNLYMYIYFVVFII 1458

Query: 361  FGSFFTLNLFIGVIIDNFNQQKKKLGGQDIFMTEEQKKYYNAMKKLGSKKPQKPIPRPLN 420
            FGSFFTLNLFIGVIIDNFNQQKKKLGGQDIFMTEEQKKYYNAMKKLGSKKPQKPIPRPLN
Sbjct: 1459 FGSFFTLNLFIGVIIDNFNQQKKKLGGQDIFMTEEQKKYYNAMKKLGSKKPQKPIPRPLN 1518

Query: 421  KYQGFIFDIVTKQAFDVTIMFLICLNMVTMMVETDDQSPEKINILAKINLLFVAIFTGEC 480
            KYQGFIFDIVTKQAFDVTIMFLICLNMVTMMVETDDQSPEK+NILAKINLLFVAIFTGEC
Sbjct: 1519 KYQGFIFDIVTKQAFDVTIMFLICLNMVTMMVETDDQSPEKVNILAKINLLFVAIFTGEC 1578

Query: 481  IVKLAALRHYYFTNSWNIFDFVVVILSIVGTVLSDIIQKYFFSPTLFRVIRLARIGRILR 540
            IVK+AALRHYYFTNSWNIFDFVVVILSIVGTVLSDIIQKYFFSPTLFRVIRLARIGRILR
Sbjct: 1579 IVKMAALRHYYFTNSWNIFDFVVVILSIVGTVLSDIIQKYFFSPTLFRVIRLARIGRILR 1638

Query: 541  LIRGAKGIRTLLFALMMSLPALFNIGLLLFLVMFIYSIFGMANFAYVKWEAGIDDMFNFQ 600
            LIRGAKGIRTLLFALMMSLPALFNIGLLLFLVMFIYSIFGMANFAYVKWEAGIDDMFNFQ
Sbjct: 1639 LIRGAKGIRTLLFALMMSLPALFNIGLLLFLVMFIYSIFGMANFAYVKWEAGIDDMFNFQ 1698

Query: 601  TFANSMLCLFQITTSAGWDGLLSPILNTGPPYCDPTLPNSNGSRGDCGSPAVGILFFTTY 660
            TFANSMLCLFQITTSAGWDGLLSPILNTGPPYCDP LPNSNGSRG+CGSPAVGILFFTTY
Sbjct: 1699 TFANSMLCLFQITTSAGWDGLLSPILNTGPPYCDPNLPNSNGSRGNCGSPAVGILFFTTY 1758

Query: 661  IIISFLIVVNMYIAIILENFSVATEESTEPLSEDDFDMFY 700
            IIISFLIVVNMYIAIILENFSVATEESTEPLSEDDFDMFY
Sbjct: 1759 IIISFLIVVNMYIAIILENFSVATEESTEPLSEDDFDMFY 1798


 Score = 96.3 bits (238), Expect = 5e-17,   Method: Compositional matrix adjust.
 Identities = 86/353 (24%), Positives = 158/353 (44%), Gaps = 68/353 (19%)

Query: 99  LRKTCYHIVEHSWFETFIIFMILLSSGALAFEDIYLEERKTIKVLLEYADKMFTYVFVLE 158
           +R+    I+ HS F   I+  IL +   +A  D             +Y +  FT ++  E
Sbjct: 120 VRRAAVKILVHSLFSMLIMCTILTNCVFMAQHDP--------PPWTKYVEYTFTAIYTFE 171

Query: 159 MLLKWVAYGFK----KYFTNAWCWLDFLIVDVSLVSLVANTLGFAEMGPIKSLRTLRALR 214
            L+K +A GF      +  + W WLDF ++      ++A T  F ++G + +LRT R LR
Sbjct: 172 SLVKILARGFCLHAFTFLRDPWNWLDFSVI------VMAYTTEFVDLGNVSALRTFRVLR 225

Query: 215 PLRALSRFEGMRVVVNALVGAIPSIMNVLLVCLIFWLIFSIMGVNLFAGKF-GRCI---- 269
            L+ +S   G++ +V AL+ ++  + +V+++ +    +F+++G+ LF G    +C+    
Sbjct: 226 ALKTISVISGLKTIVGALIQSVKKLADVMVLTVFCLSVFALIGLQLFMGNLRHKCVRNFT 285

Query: 270 --NQTEGDL----------------PLNYTIVNNKSQ---CESLNLTG---ELYWT-KVK 304
             N T G +                P NY + N  +    C + +  G   E Y   K  
Sbjct: 286 ELNGTNGSVEADGIVWNSLDVYLNDPANYLLKNGTTDVLLCGNSSDAGTCPEGYRCLKAG 345

Query: 305 VN-------FDNVGAGYLALLQVATFKGWMDIMYAAVDSRGYEEQPQWEYNLYMYIYFVI 357
            N       FD+    +LAL ++ T   W  +    + S G          +YM I+F++
Sbjct: 346 ENPDHGYTSFDSFAWAFLALFRLMTQDCWERLYQQTLRSAG---------KIYM-IFFML 395

Query: 358 FIIFGSFFTLNLFIGVIIDNFNQQKKKLGGQDIFMTEEQKKYYNAMKKLGSKK 410
            I  GSF+ +NL + V+   + +Q +    +     E++K++  AM+ L  + 
Sbjct: 396 VIFLGSFYLVNLILAVVAMAYEEQNQATIAE---TEEKEKRFQEAMEMLKKEH 445


 Score = 79.0 bits (193), Expect = 7e-12,   Method: Compositional matrix adjust.
 Identities = 57/185 (30%), Positives = 101/185 (54%), Gaps = 16/185 (8%)

Query: 436 DVTIMFLICLNMVTMMVETDDQSPEKINILAKINLLFVAIFTGECIVKLAALR-HYYFTN 494
           D+TI   I LN + M +E  + + E   +L   NL+F  IFT E   K+ AL  +YYF  
Sbjct: 720 DLTITMCIVLNTLFMALEHYNMTAEFEEMLQVGNLVFTGIFTAEMTFKIIALDPYYYFQQ 779

Query: 495 SWNIFDFVVVILSIVGTVLSDIIQKYFFSPTLFRVIRLARIGRILRLIRGAKGIRTLLFA 554
            WNIFD ++VILS++   LS +            V+R  R+ R+ +L +    + TL+  
Sbjct: 780 GWNIFDSIIVILSLMELGLSRMGN--------LSVLRSFRLLRVFKLAKSWPTLNTLIKI 831

Query: 555 LMMSLPALFNIGLLLFLVMFIYSIFGM----ANFAYVKW---EAGIDDMFNFQTFANSML 607
           +  S+ AL N+ L+L +++FI+++ GM     N++ ++    ++G+   ++   F ++ L
Sbjct: 832 IGNSVGALGNLTLVLAIIVFIFAVVGMQLFGKNYSELRHRISDSGLLPRWHMMDFFHAFL 891

Query: 608 CLFQI 612
            +F+I
Sbjct: 892 IIFRI 896


 Score = 62.0 bits (149), Expect = 9e-07,   Method: Compositional matrix adjust.
 Identities = 61/278 (21%), Positives = 119/278 (42%), Gaps = 28/278 (10%)

Query: 3   VSATASSEAEASASQA--------DWRQQWKAEPQAPGCGE--TPEDSCSEGSTADMTNT 52
           VS   + +AEA++  +        D         + PG  +  TP+  C++G   +    
Sbjct: 601 VSLLGAGDAEATSPGSHLLRPIVLDRPPDTTTPSEEPGGPQMLTPQAPCADG-FEEPGAR 659

Query: 53  AELLEQIPDLGQDVKDPEDCFTEGCVRRCPCCAVDTTQ-----APGKVWWRLRKTCYHIV 107
              L  +  L   +++ E+       R+CP C     Q         +W  +++    +V
Sbjct: 660 QRALSAVSVLTSALEELEESH-----RKCPPCWNRFAQHYLIWECCPLWMSIKQKVKFVV 714

Query: 108 EHSWFETFIIFMILLSSGALAFEDIYLEERKTIKVLLEYADKMFTYVFVLEMLLKWVAYG 167
              + +  I   I+L++  +A E   +      + +L+  + +FT +F  EM  K +A  
Sbjct: 715 MDPFADLTITMCIVLNTLFMALEHYNMTAE--FEEMLQVGNLVFTGIFTAEMTFKIIALD 772

Query: 168 FKKYFTNAWCWLDFLIVDVSLVSLVANTLGFAEMGPIKSLRTLRALRPLRALSRFEGMRV 227
              YF   W   D +IV +SL+      LG + MG +  LR+ R LR  +    +  +  
Sbjct: 773 PYYYFQQGWNIFDSIIVILSLME-----LGLSRMGNLSVLRSFRLLRVFKLAKSWPTLNT 827

Query: 228 VVNALVGAIPSIMNVLLVCLIFWLIFSIMGVNLFAGKF 265
           ++  +  ++ ++ N+ LV  I   IF+++G+ LF   +
Sbjct: 828 LIKIIGNSVGALGNLTLVLAIIVFIFAVVGMQLFGKNY 865


>gi341942012
          Length = 2019

 Score = 1407 bits (3642), Expect = 0.0,   Method: Compositional matrix adjust.
 Identities = 678/700 (96%), Positives = 690/700 (98%)

Query: 1    SQVSATASSEAEASASQADWRQQWKAEPQAPGCGETPEDSCSEGSTADMTNTAELLEQIP 60
            SQVS T SSEAEAS SQADW+Q+ +AEP+APGCGETPEDS SEGSTADMTNTA+LLEQIP
Sbjct: 1098 SQVSETTSSEAEASTSQADWQQEREAEPRAPGCGETPEDSYSEGSTADMTNTADLLEQIP 1157

Query: 61   DLGQDVKDPEDCFTEGCVRRCPCCAVDTTQAPGKVWWRLRKTCYHIVEHSWFETFIIFMI 120
            DLG+DVKDPEDCFTEGCVRRCPCC VDTTQAPGKVWWRLRKTCY IVEHSWFETFIIFMI
Sbjct: 1158 DLGEDVKDPEDCFTEGCVRRCPCCMVDTTQAPGKVWWRLRKTCYRIVEHSWFETFIIFMI 1217

Query: 121  LLSSGALAFEDIYLEERKTIKVLLEYADKMFTYVFVLEMLLKWVAYGFKKYFTNAWCWLD 180
            LLSSGALAFEDIYLEERKTIKVLLEYADKMFTYVFVLEMLLKWVAYGFKKYFTNAWCWLD
Sbjct: 1218 LLSSGALAFEDIYLEERKTIKVLLEYADKMFTYVFVLEMLLKWVAYGFKKYFTNAWCWLD 1277

Query: 181  FLIVDVSLVSLVANTLGFAEMGPIKSLRTLRALRPLRALSRFEGMRVVVNALVGAIPSIM 240
            FLIVDVSLVSLVANTLGFAEMGPIKSLRTLRALRPLRALSRFEGMRVVVNALVGAIPSIM
Sbjct: 1278 FLIVDVSLVSLVANTLGFAEMGPIKSLRTLRALRPLRALSRFEGMRVVVNALVGAIPSIM 1337

Query: 241  NVLLVCLIFWLIFSIMGVNLFAGKFGRCINQTEGDLPLNYTIVNNKSQCESLNLTGELYW 300
            NVLLVCLIFWLIFSIMGVNLFAGKFGRCINQTEGDLPLNYTIVNNKS+CES N+TGELYW
Sbjct: 1338 NVLLVCLIFWLIFSIMGVNLFAGKFGRCINQTEGDLPLNYTIVNNKSECESFNVTGELYW 1397

Query: 301  TKVKVNFDNVGAGYLALLQVATFKGWMDIMYAAVDSRGYEEQPQWEYNLYMYIYFVIFII 360
            TKVKVNFDNVGAGYLALLQVATFKGWMDIMYAAVDSRGYEEQPQWE NLYMYIYFV+FII
Sbjct: 1398 TKVKVNFDNVGAGYLALLQVATFKGWMDIMYAAVDSRGYEEQPQWEDNLYMYIYFVVFII 1457

Query: 361  FGSFFTLNLFIGVIIDNFNQQKKKLGGQDIFMTEEQKKYYNAMKKLGSKKPQKPIPRPLN 420
            FGSFFTLNLFIGVIIDNFNQQKKKLGGQDIFMTEEQKKYYNAMKKLGSKKPQKPIPRPLN
Sbjct: 1458 FGSFFTLNLFIGVIIDNFNQQKKKLGGQDIFMTEEQKKYYNAMKKLGSKKPQKPIPRPLN 1517

Query: 421  KYQGFIFDIVTKQAFDVTIMFLICLNMVTMMVETDDQSPEKINILAKINLLFVAIFTGEC 480
            KYQGFIFDIVTKQAFDVTIMFLICLNMVTMMVETDDQSPEK+NILAKINLLFVAIFTGEC
Sbjct: 1518 KYQGFIFDIVTKQAFDVTIMFLICLNMVTMMVETDDQSPEKVNILAKINLLFVAIFTGEC 1577

Query: 481  IVKLAALRHYYFTNSWNIFDFVVVILSIVGTVLSDIIQKYFFSPTLFRVIRLARIGRILR 540
            IVK+AALRHYYFTNSWNIFDFVVVILSIVGTVLSDIIQKYFFSPTLFRVIRLARIGRILR
Sbjct: 1578 IVKMAALRHYYFTNSWNIFDFVVVILSIVGTVLSDIIQKYFFSPTLFRVIRLARIGRILR 1637

Query: 541  LIRGAKGIRTLLFALMMSLPALFNIGLLLFLVMFIYSIFGMANFAYVKWEAGIDDMFNFQ 600
            LIRGAKGIRTLLFALMMSLPALFNIGLLLFLVMFIYSIFGMANFAYVKWEAGIDDMFNFQ
Sbjct: 1638 LIRGAKGIRTLLFALMMSLPALFNIGLLLFLVMFIYSIFGMANFAYVKWEAGIDDMFNFQ 1697

Query: 601  TFANSMLCLFQITTSAGWDGLLSPILNTGPPYCDPTLPNSNGSRGDCGSPAVGILFFTTY 660
            TFANSMLCLFQITTSAGWDGLLSPILNTGPPYCDP LPNSNGSRG+CGSPAVGILFFTTY
Sbjct: 1698 TFANSMLCLFQITTSAGWDGLLSPILNTGPPYCDPNLPNSNGSRGNCGSPAVGILFFTTY 1757

Query: 661  IIISFLIVVNMYIAIILENFSVATEESTEPLSEDDFDMFY 700
            IIISFLIVVNMYIAIILENFSVATEESTEPLSEDDFDMFY
Sbjct: 1758 IIISFLIVVNMYIAIILENFSVATEESTEPLSEDDFDMFY 1797


 Score = 96.3 bits (238), Expect = 5e-17,   Method: Compositional matrix adjust.
 Identities = 86/353 (24%), Positives = 158/353 (44%), Gaps = 68/353 (19%)

Query: 99  LRKTCYHIVEHSWFETFIIFMILLSSGALAFEDIYLEERKTIKVLLEYADKMFTYVFVLE 158
           +R+    I+ HS F   I+  IL +   +A  D             +Y +  FT ++  E
Sbjct: 120 VRRAAVKILVHSLFSMLIMCTILTNCVFMAQHDP--------PPWTKYVEYTFTAIYTFE 171

Query: 159 MLLKWVAYGFK----KYFTNAWCWLDFLIVDVSLVSLVANTLGFAEMGPIKSLRTLRALR 214
            L+K +A GF      +  + W WLDF ++      ++A T  F ++G + +LRT R LR
Sbjct: 172 SLVKILARGFCLHAFTFLRDPWNWLDFSVI------VMAYTTEFVDLGNVSALRTFRVLR 225

Query: 215 PLRALSRFEGMRVVVNALVGAIPSIMNVLLVCLIFWLIFSIMGVNLFAGKF-GRCI---- 269
            L+ +S   G++ +V AL+ ++  + +V+++ +    +F+++G+ LF G    +C+    
Sbjct: 226 ALKTISVISGLKTIVGALIQSVKKLADVMVLTVFCLSVFALIGLQLFMGNLRHKCVRNFT 285

Query: 270 --NQTEGDL----------------PLNYTIVNNKSQ---CESLNLTG---ELYWT-KVK 304
             N T G +                P NY + N  +    C + +  G   E Y   K  
Sbjct: 286 ELNGTNGSVEADGIVWNSLDVYLNDPANYLLKNGTTDVLLCGNSSDAGTCPEGYRCLKAG 345

Query: 305 VN-------FDNVGAGYLALLQVATFKGWMDIMYAAVDSRGYEEQPQWEYNLYMYIYFVI 357
            N       FD+    +LAL ++ T   W  +    + S G          +YM I+F++
Sbjct: 346 ENPDHGYTSFDSFAWAFLALFRLMTQDCWERLYQQTLRSAG---------KIYM-IFFML 395

Query: 358 FIIFGSFFTLNLFIGVIIDNFNQQKKKLGGQDIFMTEEQKKYYNAMKKLGSKK 410
            I  GSF+ +NL + V+   + +Q +    +     E++K++  AM+ L  + 
Sbjct: 396 VIFLGSFYLVNLILAVVAMAYEEQNQATIAE---TEEKEKRFQEAMEMLKKEH 445


 Score = 79.0 bits (193), Expect = 7e-12,   Method: Compositional matrix adjust.
 Identities = 57/185 (30%), Positives = 101/185 (54%), Gaps = 16/185 (8%)

Query: 436 DVTIMFLICLNMVTMMVETDDQSPEKINILAKINLLFVAIFTGECIVKLAALR-HYYFTN 494
           D+TI   I LN + M +E  + + E   +L   NL+F  IFT E   K+ AL  +YYF  
Sbjct: 720 DLTITMCIVLNTLFMALEHYNMTAEFEEMLQVGNLVFTGIFTAEMTFKIIALDPYYYFQQ 779

Query: 495 SWNIFDFVVVILSIVGTVLSDIIQKYFFSPTLFRVIRLARIGRILRLIRGAKGIRTLLFA 554
            WNIFD ++VILS++   LS +            V+R  R+ R+ +L +    + TL+  
Sbjct: 780 GWNIFDSIIVILSLMELGLSRMGN--------LSVLRSFRLLRVFKLAKSWPTLNTLIKI 831

Query: 555 LMMSLPALFNIGLLLFLVMFIYSIFGM----ANFAYVKW---EAGIDDMFNFQTFANSML 607
           +  S+ AL N+ L+L +++FI+++ GM     N++ ++    ++G+   ++   F ++ L
Sbjct: 832 IGNSVGALGNLTLVLAIIVFIFAVVGMQLFGKNYSELRHRISDSGLLPRWHMMDFFHAFL 891

Query: 608 CLFQI 612
            +F+I
Sbjct: 892 IIFRI 896


 Score = 62.0 bits (149), Expect = 9e-07,   Method: Compositional matrix adjust.
 Identities = 61/278 (21%), Positives = 119/278 (42%), Gaps = 28/278 (10%)

Query: 3   VSATASSEAEASASQA--------DWRQQWKAEPQAPGCGE--TPEDSCSEGSTADMTNT 52
           VS   + +AEA++  +        D         + PG  +  TP+  C++G   +    
Sbjct: 601 VSLLGAGDAEATSPGSHLLRPIVLDRPPDTTTPSEEPGGPQMLTPQAPCADG-FEEPGAR 659

Query: 53  AELLEQIPDLGQDVKDPEDCFTEGCVRRCPCCAVDTTQ-----APGKVWWRLRKTCYHIV 107
              L  +  L   +++ E+       R+CP C     Q         +W  +++    +V
Sbjct: 660 QRALSAVSVLTSALEELEESH-----RKCPPCWNRFAQHYLIWECCPLWMSIKQKVKFVV 714

Query: 108 EHSWFETFIIFMILLSSGALAFEDIYLEERKTIKVLLEYADKMFTYVFVLEMLLKWVAYG 167
              + +  I   I+L++  +A E   +      + +L+  + +FT +F  EM  K +A  
Sbjct: 715 MDPFADLTITMCIVLNTLFMALEHYNMTAE--FEEMLQVGNLVFTGIFTAEMTFKIIALD 772

Query: 168 FKKYFTNAWCWLDFLIVDVSLVSLVANTLGFAEMGPIKSLRTLRALRPLRALSRFEGMRV 227
              YF   W   D +IV +SL+      LG + MG +  LR+ R LR  +    +  +  
Sbjct: 773 PYYYFQQGWNIFDSIIVILSLME-----LGLSRMGNLSVLRSFRLLRVFKLAKSWPTLNT 827

Query: 228 VVNALVGAIPSIMNVLLVCLIFWLIFSIMGVNLFAGKF 265
           ++  +  ++ ++ N+ LV  I   IF+++G+ LF   +
Sbjct: 828 LIKIIGNSVGALGNLTLVLAIIVFIFAVVGMQLFGKNY 865


>gi6981514
          Length = 2019

 Score = 1407 bits (3642), Expect = 0.0,   Method: Compositional matrix adjust.
 Identities = 677/700 (96%), Positives = 688/700 (98%)

Query: 1    SQVSATASSEAEASASQADWRQQWKAEPQAPGCGETPEDSCSEGSTADMTNTAELLEQIP 60
            SQVS T SSEA AS SQADW+Q+ K EPQAPGCGETPEDS SEGSTADMTNTA+LLEQIP
Sbjct: 1098 SQVSETTSSEAGASTSQADWQQEQKTEPQAPGCGETPEDSYSEGSTADMTNTADLLEQIP 1157

Query: 61   DLGQDVKDPEDCFTEGCVRRCPCCAVDTTQAPGKVWWRLRKTCYHIVEHSWFETFIIFMI 120
            DLG+DVKDPEDCFTEGCVRRCPCC VDTTQ+PGKVWWRLRKTCY IVEHSWFETFIIFMI
Sbjct: 1158 DLGEDVKDPEDCFTEGCVRRCPCCMVDTTQSPGKVWWRLRKTCYRIVEHSWFETFIIFMI 1217

Query: 121  LLSSGALAFEDIYLEERKTIKVLLEYADKMFTYVFVLEMLLKWVAYGFKKYFTNAWCWLD 180
            LLSSGALAFEDIYLEERKTIKVLLEYADKMFTYVFVLEMLLKWVAYGFKKYFTNAWCWLD
Sbjct: 1218 LLSSGALAFEDIYLEERKTIKVLLEYADKMFTYVFVLEMLLKWVAYGFKKYFTNAWCWLD 1277

Query: 181  FLIVDVSLVSLVANTLGFAEMGPIKSLRTLRALRPLRALSRFEGMRVVVNALVGAIPSIM 240
            FLIVDVSLVSLVANTLGFAEMGPIKSLRTLRALRPLRALSRFEGMRVVVNALVGAIPSIM
Sbjct: 1278 FLIVDVSLVSLVANTLGFAEMGPIKSLRTLRALRPLRALSRFEGMRVVVNALVGAIPSIM 1337

Query: 241  NVLLVCLIFWLIFSIMGVNLFAGKFGRCINQTEGDLPLNYTIVNNKSQCESLNLTGELYW 300
            NVLLVCLIFWLIFSIMGVNLFAGKFGRCINQTEGDLPLNYTIVNNKS+CES N+TGELYW
Sbjct: 1338 NVLLVCLIFWLIFSIMGVNLFAGKFGRCINQTEGDLPLNYTIVNNKSECESFNVTGELYW 1397

Query: 301  TKVKVNFDNVGAGYLALLQVATFKGWMDIMYAAVDSRGYEEQPQWEYNLYMYIYFVIFII 360
            TKVKVNFDNVGAGYLALLQVATFKGWMDIMYAAVDSRGYEEQPQWE NLYMYIYFV+FII
Sbjct: 1398 TKVKVNFDNVGAGYLALLQVATFKGWMDIMYAAVDSRGYEEQPQWEDNLYMYIYFVVFII 1457

Query: 361  FGSFFTLNLFIGVIIDNFNQQKKKLGGQDIFMTEEQKKYYNAMKKLGSKKPQKPIPRPLN 420
            FGSFFTLNLFIGVIIDNFNQQKKKLGGQDIFMTEEQKKYYNAMKKLGSKKPQKPIPRPLN
Sbjct: 1458 FGSFFTLNLFIGVIIDNFNQQKKKLGGQDIFMTEEQKKYYNAMKKLGSKKPQKPIPRPLN 1517

Query: 421  KYQGFIFDIVTKQAFDVTIMFLICLNMVTMMVETDDQSPEKINILAKINLLFVAIFTGEC 480
            KYQGFIFDIVTKQAFDVTIMFLICLNMVTMMVETDDQSPEK+NILAKINLLFVAIFTGEC
Sbjct: 1518 KYQGFIFDIVTKQAFDVTIMFLICLNMVTMMVETDDQSPEKVNILAKINLLFVAIFTGEC 1577

Query: 481  IVKLAALRHYYFTNSWNIFDFVVVILSIVGTVLSDIIQKYFFSPTLFRVIRLARIGRILR 540
            IVK+AALRHYYFTNSWNIFDFVVVILSIVGTVLSDIIQKYFFSPTLFRVIRLARIGRILR
Sbjct: 1578 IVKMAALRHYYFTNSWNIFDFVVVILSIVGTVLSDIIQKYFFSPTLFRVIRLARIGRILR 1637

Query: 541  LIRGAKGIRTLLFALMMSLPALFNIGLLLFLVMFIYSIFGMANFAYVKWEAGIDDMFNFQ 600
            LIRGAKGIRTLLFALMMSLPALFNIGLLLFLVMFIYSIFGMANFAYVKWEAGIDDMFNFQ
Sbjct: 1638 LIRGAKGIRTLLFALMMSLPALFNIGLLLFLVMFIYSIFGMANFAYVKWEAGIDDMFNFQ 1697

Query: 601  TFANSMLCLFQITTSAGWDGLLSPILNTGPPYCDPTLPNSNGSRGDCGSPAVGILFFTTY 660
            TFANSMLCLFQITTSAGWDGLLSPILNTGPPYCDP LPNSNGSRG+CGSPAVGILFFTTY
Sbjct: 1698 TFANSMLCLFQITTSAGWDGLLSPILNTGPPYCDPNLPNSNGSRGNCGSPAVGILFFTTY 1757

Query: 661  IIISFLIVVNMYIAIILENFSVATEESTEPLSEDDFDMFY 700
            IIISFLIVVNMYIAIILENFSVATEESTEPLSEDDFDMFY
Sbjct: 1758 IIISFLIVVNMYIAIILENFSVATEESTEPLSEDDFDMFY 1797


 Score = 95.9 bits (237), Expect = 6e-17,   Method: Compositional matrix adjust.
 Identities = 86/353 (24%), Positives = 158/353 (44%), Gaps = 68/353 (19%)

Query: 99  LRKTCYHIVEHSWFETFIIFMILLSSGALAFEDIYLEERKTIKVLLEYADKMFTYVFVLE 158
           +R+    I+ HS F   I+  IL +   +A  D             +Y +  FT ++  E
Sbjct: 121 VRRAAVKILVHSLFSMLIMCTILTNCVFMAQHDP--------PPWTKYVEYTFTAIYTFE 172

Query: 159 MLLKWVAYGFK----KYFTNAWCWLDFLIVDVSLVSLVANTLGFAEMGPIKSLRTLRALR 214
            L+K +A GF      +  + W WLDF ++      ++A T  F ++G + +LRT R LR
Sbjct: 173 SLVKILARGFCLHAFTFLRDPWNWLDFSVI------VMAYTTEFVDLGNVSALRTFRVLR 226

Query: 215 PLRALSRFEGMRVVVNALVGAIPSIMNVLLVCLIFWLIFSIMGVNLFAGKF-GRCI---- 269
            L+ +S   G++ +V AL+ ++  + +V+++ +    +F+++G+ LF G    +C+    
Sbjct: 227 ALKTISVISGLKTIVGALIQSVKKLADVMVLTVFCLSVFALIGLQLFMGNLRHKCVRNFT 286

Query: 270 --NQTEGDL----------------PLNYTIVNNKSQ---CESLNLTG---ELYWT-KVK 304
             N T G +                P NY + N  +    C + +  G   E Y   K  
Sbjct: 287 ELNGTNGSVEADGLVWNSLDVYLNDPANYLLKNGTTDVLLCGNSSDAGTCPEGYRCLKAG 346

Query: 305 VN-------FDNVGAGYLALLQVATFKGWMDIMYAAVDSRGYEEQPQWEYNLYMYIYFVI 357
            N       FD+    +LAL ++ T   W  +    + S G          +YM I+F++
Sbjct: 347 ENPDHGYTSFDSFAWAFLALFRLMTQDCWERLYQQTLRSAG---------KIYM-IFFML 396

Query: 358 FIIFGSFFTLNLFIGVIIDNFNQQKKKLGGQDIFMTEEQKKYYNAMKKLGSKK 410
            I  GSF+ +NL + V+   + +Q +    +     E++K++  AM+ L  + 
Sbjct: 397 VIFLGSFYLVNLILAVVAMAYEEQNQATIAE---TEEKEKRFQEAMEMLKKEH 446


 Score = 79.3 bits (194), Expect = 6e-12,   Method: Compositional matrix adjust.
 Identities = 57/185 (30%), Positives = 101/185 (54%), Gaps = 16/185 (8%)

Query: 436 DVTIMFLICLNMVTMMVETDDQSPEKINILAKINLLFVAIFTGECIVKLAALR-HYYFTN 494
           D+TI   I LN + M +E  + + E   +L   NL+F  IFT E   K+ AL  +YYF  
Sbjct: 721 DLTITMCIVLNTLFMALEHYNMTAEFEEMLQVGNLVFTGIFTAEMTFKIIALDPYYYFQQ 780

Query: 495 SWNIFDFVVVILSIVGTVLSDIIQKYFFSPTLFRVIRLARIGRILRLIRGAKGIRTLLFA 554
            WNIFD ++VILS++   LS +            V+R  R+ R+ +L +    + TL+  
Sbjct: 781 GWNIFDSIIVILSLMELGLSRMGN--------LSVLRSFRLLRVFKLAKSWPTLNTLIKI 832

Query: 555 LMMSLPALFNIGLLLFLVMFIYSIFGM----ANFAYVKW---EAGIDDMFNFQTFANSML 607
           +  S+ AL N+ L+L +++FI+++ GM     N++ ++    ++G+   ++   F ++ L
Sbjct: 833 IGNSVGALGNLTLVLAIIVFIFAVVGMQLFGKNYSELRHRISDSGLLPRWHMMDFFHAFL 892

Query: 608 CLFQI 612
            +F+I
Sbjct: 893 IIFRI 897


 Score = 62.4 bits (150), Expect = 8e-07,   Method: Compositional matrix adjust.
 Identities = 56/244 (22%), Positives = 107/244 (43%), Gaps = 19/244 (7%)

Query: 27  EPQAPGCGETPEDSCSEGSTADMTNTAELLEQIPDLGQDVKDPEDCFTEGCVRRCPCCAV 86
           EP  P    TP+  C++G   +       L  +  L   +++ E+       R+CP C  
Sbjct: 637 EPGGPQM-LTPQAPCADG-FEEPGARQRALSAVSVLTSALEELEESH-----RKCPPCWN 689

Query: 87  DTTQ-----APGKVWWRLRKTCYHIVEHSWFETFIIFMILLSSGALAFEDIYLEERKTIK 141
              Q         +W  +++    +V   + +  I   I+L++  +A E   +      +
Sbjct: 690 RFAQHYLIWECCPLWMSIKQKVKFVVMDPFADLTITMCIVLNTLFMALEHYNMTAE--FE 747

Query: 142 VLLEYADKMFTYVFVLEMLLKWVAYGFKKYFTNAWCWLDFLIVDVSLVSLVANTLGFAEM 201
            +L+  + +FT +F  EM  K +A     YF   W   D +IV +SL+      LG + M
Sbjct: 748 EMLQVGNLVFTGIFTAEMTFKIIALDPYYYFQQGWNIFDSIIVILSLME-----LGLSRM 802

Query: 202 GPIKSLRTLRALRPLRALSRFEGMRVVVNALVGAIPSIMNVLLVCLIFWLIFSIMGVNLF 261
           G +  LR+ R LR  +    +  +  ++  +  ++ ++ N+ LV  I   IF+++G+ LF
Sbjct: 803 GNLSVLRSFRLLRVFKLAKSWPTLNTLIKIIGNSVGALGNLTLVLAIIVFIFAVVGMQLF 862

Query: 262 AGKF 265
              +
Sbjct: 863 GKNY 866


>gi6782382
          Length = 2019

 Score = 1406 bits (3639), Expect = 0.0,   Method: Compositional matrix adjust.
 Identities = 677/700 (96%), Positives = 690/700 (98%)

Query: 1    SQVSATASSEAEASASQADWRQQWKAEPQAPGCGETPEDSCSEGSTADMTNTAELLEQIP 60
            SQVS T SSEAEAS SQADW+Q+ +AEP+APGCGE+PEDS SEGSTADMTNTA+LLEQIP
Sbjct: 1098 SQVSETTSSEAEASTSQADWQQEREAEPRAPGCGESPEDSYSEGSTADMTNTADLLEQIP 1157

Query: 61   DLGQDVKDPEDCFTEGCVRRCPCCAVDTTQAPGKVWWRLRKTCYHIVEHSWFETFIIFMI 120
            DLG+DVKDPEDCFTEGCVRRCPCC VDTTQAPGKVWWRLRKTCY IVEHSWFETFIIFMI
Sbjct: 1158 DLGEDVKDPEDCFTEGCVRRCPCCMVDTTQAPGKVWWRLRKTCYRIVEHSWFETFIIFMI 1217

Query: 121  LLSSGALAFEDIYLEERKTIKVLLEYADKMFTYVFVLEMLLKWVAYGFKKYFTNAWCWLD 180
            LLSSGALAFEDIYLEERKTIKVLLEYADKMFTYVFVLEMLLKWVAYGFKKYFTNAWCWLD
Sbjct: 1218 LLSSGALAFEDIYLEERKTIKVLLEYADKMFTYVFVLEMLLKWVAYGFKKYFTNAWCWLD 1277

Query: 181  FLIVDVSLVSLVANTLGFAEMGPIKSLRTLRALRPLRALSRFEGMRVVVNALVGAIPSIM 240
            FLIVDVSLVSLVANTLGFAEMGPIKSLRTLRALRPLRALSRFEGMRVVVNALVGAIPSIM
Sbjct: 1278 FLIVDVSLVSLVANTLGFAEMGPIKSLRTLRALRPLRALSRFEGMRVVVNALVGAIPSIM 1337

Query: 241  NVLLVCLIFWLIFSIMGVNLFAGKFGRCINQTEGDLPLNYTIVNNKSQCESLNLTGELYW 300
            NVLLVCLIFWLIFSIMGVNLFAGKFGRCINQTEGDLPLNYTIVNNKS+CES N+TGELYW
Sbjct: 1338 NVLLVCLIFWLIFSIMGVNLFAGKFGRCINQTEGDLPLNYTIVNNKSECESFNVTGELYW 1397

Query: 301  TKVKVNFDNVGAGYLALLQVATFKGWMDIMYAAVDSRGYEEQPQWEYNLYMYIYFVIFII 360
            TKVKVNFDNVGAGYLALLQVATFKGWMDIMYAAVDSRGYEEQPQWE NLYMYIYFV+FII
Sbjct: 1398 TKVKVNFDNVGAGYLALLQVATFKGWMDIMYAAVDSRGYEEQPQWEDNLYMYIYFVVFII 1457

Query: 361  FGSFFTLNLFIGVIIDNFNQQKKKLGGQDIFMTEEQKKYYNAMKKLGSKKPQKPIPRPLN 420
            FGSFFTLNLFIGVIIDNFNQQKKKLGGQDIFMTEEQKKYYNAMKKLGSKKPQKPIPRPLN
Sbjct: 1458 FGSFFTLNLFIGVIIDNFNQQKKKLGGQDIFMTEEQKKYYNAMKKLGSKKPQKPIPRPLN 1517

Query: 421  KYQGFIFDIVTKQAFDVTIMFLICLNMVTMMVETDDQSPEKINILAKINLLFVAIFTGEC 480
            KYQGFIFDIVTKQAFDVTIMFLICLNMVTMMVETDDQSPEK+NILAKINLLFVAIFTGEC
Sbjct: 1518 KYQGFIFDIVTKQAFDVTIMFLICLNMVTMMVETDDQSPEKVNILAKINLLFVAIFTGEC 1577

Query: 481  IVKLAALRHYYFTNSWNIFDFVVVILSIVGTVLSDIIQKYFFSPTLFRVIRLARIGRILR 540
            IVK+AALRHYYFTNSWNIFDFVVVILSIVGTVLSDIIQKYFFSPTLFRVIRLARIGRILR
Sbjct: 1578 IVKMAALRHYYFTNSWNIFDFVVVILSIVGTVLSDIIQKYFFSPTLFRVIRLARIGRILR 1637

Query: 541  LIRGAKGIRTLLFALMMSLPALFNIGLLLFLVMFIYSIFGMANFAYVKWEAGIDDMFNFQ 600
            LIRGAKGIRTLLFALMMSLPALFNIGLLLFLVMFIYSIFGMANFAYVKWEAGIDDMFNFQ
Sbjct: 1638 LIRGAKGIRTLLFALMMSLPALFNIGLLLFLVMFIYSIFGMANFAYVKWEAGIDDMFNFQ 1697

Query: 601  TFANSMLCLFQITTSAGWDGLLSPILNTGPPYCDPTLPNSNGSRGDCGSPAVGILFFTTY 660
            TFANSMLCLFQITTSAGWDGLLSPILNTGPPYCDP LPNSNGSRG+CGSPAVGILFFTTY
Sbjct: 1698 TFANSMLCLFQITTSAGWDGLLSPILNTGPPYCDPNLPNSNGSRGNCGSPAVGILFFTTY 1757

Query: 661  IIISFLIVVNMYIAIILENFSVATEESTEPLSEDDFDMFY 700
            IIISFLIVVNMYIAIILENFSVATEESTEPLSEDDFDMFY
Sbjct: 1758 IIISFLIVVNMYIAIILENFSVATEESTEPLSEDDFDMFY 1797


 Score = 96.3 bits (238), Expect = 5e-17,   Method: Compositional matrix adjust.
 Identities = 86/353 (24%), Positives = 158/353 (44%), Gaps = 68/353 (19%)

Query: 99  LRKTCYHIVEHSWFETFIIFMILLSSGALAFEDIYLEERKTIKVLLEYADKMFTYVFVLE 158
           +R+    I+ HS F   I+  IL +   +A  D             +Y +  FT ++  E
Sbjct: 120 VRRAAVKILVHSLFSMLIMCTILTNCVFMAQHDP--------PPWTKYVEYTFTAIYTFE 171

Query: 159 MLLKWVAYGFK----KYFTNAWCWLDFLIVDVSLVSLVANTLGFAEMGPIKSLRTLRALR 214
            L+K +A GF      +  + W WLDF ++      ++A T  F ++G + +LRT R LR
Sbjct: 172 SLVKILARGFCLHAFTFLRDPWNWLDFSVI------VMAYTTEFVDLGNVSALRTFRVLR 225

Query: 215 PLRALSRFEGMRVVVNALVGAIPSIMNVLLVCLIFWLIFSIMGVNLFAGKF-GRCI---- 269
            L+ +S   G++ +V AL+ ++  + +V+++ +    +F+++G+ LF G    +C+    
Sbjct: 226 ALKTISVISGLKTIVGALIQSVKKLADVMVLTVFCLSVFALIGLQLFMGNLRHKCVRNFT 285

Query: 270 --NQTEGDL----------------PLNYTIVNNKSQ---CESLNLTG---ELYWT-KVK 304
             N T G +                P NY + N  +    C + +  G   E Y   K  
Sbjct: 286 ELNGTNGSVEADGIVWNSLDVYLNDPANYLLKNGTTDVLLCGNSSDAGTCPEGYRCLKAG 345

Query: 305 VN-------FDNVGAGYLALLQVATFKGWMDIMYAAVDSRGYEEQPQWEYNLYMYIYFVI 357
            N       FD+    +LAL ++ T   W  +    + S G          +YM I+F++
Sbjct: 346 ENPDHGYTSFDSFAWAFLALFRLMTQDCWERLYQQTLRSAG---------KIYM-IFFML 395

Query: 358 FIIFGSFFTLNLFIGVIIDNFNQQKKKLGGQDIFMTEEQKKYYNAMKKLGSKK 410
            I  GSF+ +NL + V+   + +Q +    +     E++K++  AM+ L  + 
Sbjct: 396 VIFLGSFYLVNLILAVVAMAYEEQNQATIAE---TEEKEKRFQEAMEMLKKEH 445


 Score = 79.3 bits (194), Expect = 6e-12,   Method: Compositional matrix adjust.
 Identities = 57/185 (30%), Positives = 101/185 (54%), Gaps = 16/185 (8%)

Query: 436 DVTIMFLICLNMVTMMVETDDQSPEKINILAKINLLFVAIFTGECIVKLAALR-HYYFTN 494
           D+TI   I LN + M +E  + + E   +L   NL+F  IFT E   K+ AL  +YYF  
Sbjct: 720 DLTITMCIVLNTLFMALEHYNMTAEFEEMLQVGNLVFTGIFTAEMTFKIIALDPYYYFQQ 779

Query: 495 SWNIFDFVVVILSIVGTVLSDIIQKYFFSPTLFRVIRLARIGRILRLIRGAKGIRTLLFA 554
            WNIFD ++VILS++   LS +            V+R  R+ R+ +L +    + TL+  
Sbjct: 780 GWNIFDSIIVILSLMELGLSRMGN--------LSVLRSFRLLRVFKLAKSWPTLNTLIKI 831

Query: 555 LMMSLPALFNIGLLLFLVMFIYSIFGM----ANFAYVKW---EAGIDDMFNFQTFANSML 607
           +  S+ AL N+ L+L +++FI+++ GM     N++ ++    ++G+   ++   F ++ L
Sbjct: 832 IGNSVGALGNLTLVLAIIVFIFAVVGMQLFGKNYSELRHRISDSGLLPRWHMMDFFHAFL 891

Query: 608 CLFQI 612
            +F+I
Sbjct: 892 IIFRI 896


 Score = 62.0 bits (149), Expect = 8e-07,   Method: Compositional matrix adjust.
 Identities = 61/278 (21%), Positives = 119/278 (42%), Gaps = 28/278 (10%)

Query: 3   VSATASSEAEASASQA--------DWRQQWKAEPQAPGCGE--TPEDSCSEGSTADMTNT 52
           VS   + +AEA++  +        D         + PG  +  TP+  C++G   +    
Sbjct: 601 VSLLGAGDAEATSPGSHLLRPIVLDRPPDTTTPSEEPGGPQMLTPQAPCADG-FEEPGAR 659

Query: 53  AELLEQIPDLGQDVKDPEDCFTEGCVRRCPCCAVDTTQ-----APGKVWWRLRKTCYHIV 107
              L  +  L   +++ E+       R+CP C     Q         +W  +++    +V
Sbjct: 660 QRALSAVSVLTSALEELEESH-----RKCPPCWNRFAQHYLIWECCPLWMSIKQKVKFVV 714

Query: 108 EHSWFETFIIFMILLSSGALAFEDIYLEERKTIKVLLEYADKMFTYVFVLEMLLKWVAYG 167
              + +  I   I+L++  +A E   +      + +L+  + +FT +F  EM  K +A  
Sbjct: 715 MDPFADLTITMCIVLNTLFMALEHYNMTAE--FEEMLQVGNLVFTGIFTAEMTFKIIALD 772

Query: 168 FKKYFTNAWCWLDFLIVDVSLVSLVANTLGFAEMGPIKSLRTLRALRPLRALSRFEGMRV 227
              YF   W   D +IV +SL+      LG + MG +  LR+ R LR  +    +  +  
Sbjct: 773 PYYYFQQGWNIFDSIIVILSLME-----LGLSRMGNLSVLRSFRLLRVFKLAKSWPTLNT 827

Query: 228 VVNALVGAIPSIMNVLLVCLIFWLIFSIMGVNLFAGKF 265
           ++  +  ++ ++ N+ LV  I   IF+++G+ LF   +
Sbjct: 828 LIKIIGNSVGALGNLTLVLAIIVFIFAVVGMQLFGKNY 865


>gi354487623
          Length = 2019

 Score = 1405 bits (3637), Expect = 0.0,   Method: Compositional matrix adjust.
 Identities = 674/700 (96%), Positives = 690/700 (98%)

Query: 1    SQVSATASSEAEASASQADWRQQWKAEPQAPGCGETPEDSCSEGSTADMTNTAELLEQIP 60
            SQVS TASSEAEAS SQADW+Q+ KA+P+APGC E PEDS SEGSTAD+TNTA+LLEQIP
Sbjct: 1099 SQVSETASSEAEASTSQADWQQERKADPRAPGCSEAPEDSYSEGSTADVTNTADLLEQIP 1158

Query: 61   DLGQDVKDPEDCFTEGCVRRCPCCAVDTTQAPGKVWWRLRKTCYHIVEHSWFETFIIFMI 120
            DLG+DVKDPEDCFTEGCVRRCPCC VDTTQAPGKVWWRLRKTCY IVEHSWFETFIIFMI
Sbjct: 1159 DLGEDVKDPEDCFTEGCVRRCPCCTVDTTQAPGKVWWRLRKTCYRIVEHSWFETFIIFMI 1218

Query: 121  LLSSGALAFEDIYLEERKTIKVLLEYADKMFTYVFVLEMLLKWVAYGFKKYFTNAWCWLD 180
            LLSSGALAFEDIYLEER+TIKVLLEYADKMFTYVFVLEMLLKWVAYGFKKYFTNAWCWLD
Sbjct: 1219 LLSSGALAFEDIYLEERQTIKVLLEYADKMFTYVFVLEMLLKWVAYGFKKYFTNAWCWLD 1278

Query: 181  FLIVDVSLVSLVANTLGFAEMGPIKSLRTLRALRPLRALSRFEGMRVVVNALVGAIPSIM 240
            FLIVDVSLVSLVANTLGFAEMGPIKSLRTLRALRPLRALSRFEGMRVVVNALVGAIPSIM
Sbjct: 1279 FLIVDVSLVSLVANTLGFAEMGPIKSLRTLRALRPLRALSRFEGMRVVVNALVGAIPSIM 1338

Query: 241  NVLLVCLIFWLIFSIMGVNLFAGKFGRCINQTEGDLPLNYTIVNNKSQCESLNLTGELYW 300
            NVLLVCLIFWLIFSIMGVNLFAGKFGRCINQTEGDLPLNYTIVNNKS+CES N+TGELYW
Sbjct: 1339 NVLLVCLIFWLIFSIMGVNLFAGKFGRCINQTEGDLPLNYTIVNNKSECESFNVTGELYW 1398

Query: 301  TKVKVNFDNVGAGYLALLQVATFKGWMDIMYAAVDSRGYEEQPQWEYNLYMYIYFVIFII 360
            TKVKVNFDNVGAGYLALLQVATFKGWMDIMYAAVDSRGYEEQPQWE+NLYMYIYFV+FII
Sbjct: 1399 TKVKVNFDNVGAGYLALLQVATFKGWMDIMYAAVDSRGYEEQPQWEHNLYMYIYFVVFII 1458

Query: 361  FGSFFTLNLFIGVIIDNFNQQKKKLGGQDIFMTEEQKKYYNAMKKLGSKKPQKPIPRPLN 420
            FGSFFTLNLFIGVIIDNFNQQKKKLGGQDIFMTEEQKKYYNAMKKLGSKKPQKPIPRPLN
Sbjct: 1459 FGSFFTLNLFIGVIIDNFNQQKKKLGGQDIFMTEEQKKYYNAMKKLGSKKPQKPIPRPLN 1518

Query: 421  KYQGFIFDIVTKQAFDVTIMFLICLNMVTMMVETDDQSPEKINILAKINLLFVAIFTGEC 480
            KYQGFIFDIVTKQAFDVTIMFLICLNMVTMMVETDDQSPEK+NILAK+NLLFVAIFTGEC
Sbjct: 1519 KYQGFIFDIVTKQAFDVTIMFLICLNMVTMMVETDDQSPEKVNILAKVNLLFVAIFTGEC 1578

Query: 481  IVKLAALRHYYFTNSWNIFDFVVVILSIVGTVLSDIIQKYFFSPTLFRVIRLARIGRILR 540
            IVK+AALRHYYFTNSWNIFDFVVVILSIVGTVLSDIIQKYFFSPTLFRVIRLARIGRILR
Sbjct: 1579 IVKMAALRHYYFTNSWNIFDFVVVILSIVGTVLSDIIQKYFFSPTLFRVIRLARIGRILR 1638

Query: 541  LIRGAKGIRTLLFALMMSLPALFNIGLLLFLVMFIYSIFGMANFAYVKWEAGIDDMFNFQ 600
            LIRGAKGIRTLLFALMMSLPALFNIGLLLFLVMFIYSIFGMANFAYVKWEAGIDDMFNFQ
Sbjct: 1639 LIRGAKGIRTLLFALMMSLPALFNIGLLLFLVMFIYSIFGMANFAYVKWEAGIDDMFNFQ 1698

Query: 601  TFANSMLCLFQITTSAGWDGLLSPILNTGPPYCDPTLPNSNGSRGDCGSPAVGILFFTTY 660
            TFANSMLCLFQITTSAGWDGLLSPILNTGPPYCDP LPNSNGSRG+CGSPAVGILFFTTY
Sbjct: 1699 TFANSMLCLFQITTSAGWDGLLSPILNTGPPYCDPNLPNSNGSRGNCGSPAVGILFFTTY 1758

Query: 661  IIISFLIVVNMYIAIILENFSVATEESTEPLSEDDFDMFY 700
            IIISFLIVVNMYIAIILENFSVATEESTEPLSEDDFDMFY
Sbjct: 1759 IIISFLIVVNMYIAIILENFSVATEESTEPLSEDDFDMFY 1798


 Score = 97.1 bits (240), Expect = 3e-17,   Method: Compositional matrix adjust.
 Identities = 86/353 (24%), Positives = 159/353 (45%), Gaps = 68/353 (19%)

Query: 99  LRKTCYHIVEHSWFETFIIFMILLSSGALAFEDIYLEERKTIKVLLEYADKMFTYVFVLE 158
           +R+    I+ HS F  FI+  IL +   +A  D             +Y +  FT ++  E
Sbjct: 120 VRRAAVKILVHSLFSMFIMCTILTNCVFMAQHDP--------PPWTKYVEYTFTAIYTFE 171

Query: 159 MLLKWVAYGFK----KYFTNAWCWLDFLIVDVSLVSLVANTLGFAEMGPIKSLRTLRALR 214
            L+K +A GF      +  + W WLDF ++      ++A T  F ++G + +LRT R LR
Sbjct: 172 SLVKILARGFCLHAFTFLRDPWNWLDFSVI------VMAYTTEFVDLGNVSALRTFRVLR 225

Query: 215 PLRALSRFEGMRVVVNALVGAIPSIMNVLLVCLIFWLIFSIMGVNLFAGKF-GRCI---- 269
            L+ +S   G++ +V AL+ ++  + +V+++ +    +F+++G+ LF G    +C+    
Sbjct: 226 ALKTISVISGLKTIVGALIQSVKKLADVMVLTVFCLSVFALIGLQLFMGNLRHKCVRNFT 285

Query: 270 --NQTEGDL----------------PLNYTIVNNKSQ---CESLNLTG---ELYWT-KVK 304
             N T G +                P NY + N  +    C + +  G   E Y   K  
Sbjct: 286 ELNGTNGSVESDGLVWDSLDLYLNDPDNYLLKNGTTDVLLCGNSSDAGTCPEGYRCLKAG 345

Query: 305 VN-------FDNVGAGYLALLQVATFKGWMDIMYAAVDSRGYEEQPQWEYNLYMYIYFVI 357
            N       FD+    +LAL ++ T   W  +    + S G          +YM ++F++
Sbjct: 346 ENPDHGYTSFDSFAWAFLALFRLMTQDCWERLYQQTLRSAG---------KIYM-VFFML 395

Query: 358 FIIFGSFFTLNLFIGVIIDNFNQQKKKLGGQDIFMTEEQKKYYNAMKKLGSKK 410
            I  GSF+ +NL + V+   + +Q +    +     E++K++  AM+ L  + 
Sbjct: 396 VIFLGSFYLVNLILAVVAMAYEEQNQATIAE---TEEKEKRFQEAMEMLKKEH 445


 Score = 78.2 bits (191), Expect = 1e-11,   Method: Compositional matrix adjust.
 Identities = 58/185 (31%), Positives = 97/185 (52%), Gaps = 16/185 (8%)

Query: 436 DVTIMFLICLNMVTMMVETDDQSPEKINILAKINLLFVAIFTGECIVKLAALR-HYYFTN 494
           D+TI   I LN + M +E  + + E   +L   NL+F  IFT E   K+ AL  +YYF  
Sbjct: 720 DLTITMCIVLNTLFMALEHYNMTAEFEEMLQVGNLVFTGIFTAEMTFKIIALDPYYYFQQ 779

Query: 495 SWNIFDFVVVILSIVGTVLSDIIQKYFFSPTLFRVIRLARIGRILRLIRGAKGIRTLLFA 554
            WNIFD ++VILS++   LS +            V+R  R+ R+ +L +    + TL+  
Sbjct: 780 GWNIFDSIIVILSLMELGLSRMGN--------LSVLRSFRLLRVFKLAKSWPTLNTLIKI 831

Query: 555 LMMSLPALFNIGLLLFLVMFIYSIFGMANFA--YVKWEAGIDD-----MFNFQTFANSML 607
           +  S+ AL N+ L+L +++FI+++ GM  F   Y +    + D      ++   F ++ L
Sbjct: 832 IGNSVGALGNLTLVLAIIVFIFAVVGMQLFGRNYSELRHRVSDCGRLPRWHMMDFFHAFL 891

Query: 608 CLFQI 612
            +F+I
Sbjct: 892 IIFRI 896


 Score = 62.4 bits (150), Expect = 8e-07,   Method: Compositional matrix adjust.
 Identities = 50/210 (23%), Positives = 94/210 (44%), Gaps = 14/210 (6%)

Query: 75  EGCVRRCPCCAVDTTQ-----APGKVWWRLRKTCYHIVEHSWFETFIIFMILLSSGALAF 129
           E   R+CP C     Q         +W  +++    +V   + +  I   I+L++  +A 
Sbjct: 677 EESHRKCPPCWNRFAQRYLIWECCPLWMSIKQKVKFLVMDPFADLTITMCIVLNTLFMAL 736

Query: 130 EDIYLEERKTIKVLLEYADKMFTYVFVLEMLLKWVAYGFKKYFTNAWCWLDFLIVDVSLV 189
           E   +      + +L+  + +FT +F  EM  K +A     YF   W   D +IV +SL+
Sbjct: 737 EHYNMTAE--FEEMLQVGNLVFTGIFTAEMTFKIIALDPYYYFQQGWNIFDSIIVILSLM 794

Query: 190 SLVANTLGFAEMGPIKSLRTLRALRPLRALSRFEGMRVVVNALVGAIPSIMNVLLVCLIF 249
                 LG + MG +  LR+ R LR  +    +  +  ++  +  ++ ++ N+ LV  I 
Sbjct: 795 E-----LGLSRMGNLSVLRSFRLLRVFKLAKSWPTLNTLIKIIGNSVGALGNLTLVLAII 849

Query: 250 WLIFSIMGVNLFAGKFGRCINQTE--GDLP 277
             IF+++G+ LF   +    ++    G LP
Sbjct: 850 VFIFAVVGMQLFGRNYSELRHRVSDCGRLP 879


>gi354487625
          Length = 2019

 Score = 1405 bits (3636), Expect = 0.0,   Method: Compositional matrix adjust.
 Identities = 674/700 (96%), Positives = 690/700 (98%)

Query: 1    SQVSATASSEAEASASQADWRQQWKAEPQAPGCGETPEDSCSEGSTADMTNTAELLEQIP 60
            SQVS TASSEAEAS SQADW+Q+ KA+P+APGC E PEDS SEGSTAD+TNTA+LLEQIP
Sbjct: 1099 SQVSETASSEAEASTSQADWQQERKADPRAPGCSEAPEDSYSEGSTADVTNTADLLEQIP 1158

Query: 61   DLGQDVKDPEDCFTEGCVRRCPCCAVDTTQAPGKVWWRLRKTCYHIVEHSWFETFIIFMI 120
            DLG+DVKDPEDCFTEGCVRRCPCC VDTTQAPGKVWWRLRKTCY IVEHSWFETFIIFMI
Sbjct: 1159 DLGEDVKDPEDCFTEGCVRRCPCCTVDTTQAPGKVWWRLRKTCYRIVEHSWFETFIIFMI 1218

Query: 121  LLSSGALAFEDIYLEERKTIKVLLEYADKMFTYVFVLEMLLKWVAYGFKKYFTNAWCWLD 180
            LLSSGALAFEDIYLEER+TIKVLLEYADKMFTYVFVLEMLLKWVAYGFKKYFTNAWCWLD
Sbjct: 1219 LLSSGALAFEDIYLEERQTIKVLLEYADKMFTYVFVLEMLLKWVAYGFKKYFTNAWCWLD 1278

Query: 181  FLIVDVSLVSLVANTLGFAEMGPIKSLRTLRALRPLRALSRFEGMRVVVNALVGAIPSIM 240
            FLIVDVSLVSLVANTLGFAEMGPIKSLRTLRALRPLRALSRFEGMRVVVNALVGAIPSIM
Sbjct: 1279 FLIVDVSLVSLVANTLGFAEMGPIKSLRTLRALRPLRALSRFEGMRVVVNALVGAIPSIM 1338

Query: 241  NVLLVCLIFWLIFSIMGVNLFAGKFGRCINQTEGDLPLNYTIVNNKSQCESLNLTGELYW 300
            NVLLVCLIFWLIFSIMGVNLFAGKFGRCINQTEGDLPLNYTIVNNKS+CES N+TGELYW
Sbjct: 1339 NVLLVCLIFWLIFSIMGVNLFAGKFGRCINQTEGDLPLNYTIVNNKSECESFNVTGELYW 1398

Query: 301  TKVKVNFDNVGAGYLALLQVATFKGWMDIMYAAVDSRGYEEQPQWEYNLYMYIYFVIFII 360
            TKVKVNFDNVGAGYLALLQVATFKGWMDIMYAAVDSRGYEEQPQWE+NLYMYIYFV+FII
Sbjct: 1399 TKVKVNFDNVGAGYLALLQVATFKGWMDIMYAAVDSRGYEEQPQWEHNLYMYIYFVVFII 1458

Query: 361  FGSFFTLNLFIGVIIDNFNQQKKKLGGQDIFMTEEQKKYYNAMKKLGSKKPQKPIPRPLN 420
            FGSFFTLNLFIGVIIDNFNQQKKKLGGQDIFMTEEQKKYYNAMKKLGSKKPQKPIPRPLN
Sbjct: 1459 FGSFFTLNLFIGVIIDNFNQQKKKLGGQDIFMTEEQKKYYNAMKKLGSKKPQKPIPRPLN 1518

Query: 421  KYQGFIFDIVTKQAFDVTIMFLICLNMVTMMVETDDQSPEKINILAKINLLFVAIFTGEC 480
            KYQGFIFDIVTKQAFDVTIMFLICLNMVTMMVETDDQSPEK+NILAK+NLLFVAIFTGEC
Sbjct: 1519 KYQGFIFDIVTKQAFDVTIMFLICLNMVTMMVETDDQSPEKVNILAKVNLLFVAIFTGEC 1578

Query: 481  IVKLAALRHYYFTNSWNIFDFVVVILSIVGTVLSDIIQKYFFSPTLFRVIRLARIGRILR 540
            IVK+AALRHYYFTNSWNIFDFVVVILSIVGTVLSDIIQKYFFSPTLFRVIRLARIGRILR
Sbjct: 1579 IVKMAALRHYYFTNSWNIFDFVVVILSIVGTVLSDIIQKYFFSPTLFRVIRLARIGRILR 1638

Query: 541  LIRGAKGIRTLLFALMMSLPALFNIGLLLFLVMFIYSIFGMANFAYVKWEAGIDDMFNFQ 600
            LIRGAKGIRTLLFALMMSLPALFNIGLLLFLVMFIYSIFGMANFAYVKWEAGIDDMFNFQ
Sbjct: 1639 LIRGAKGIRTLLFALMMSLPALFNIGLLLFLVMFIYSIFGMANFAYVKWEAGIDDMFNFQ 1698

Query: 601  TFANSMLCLFQITTSAGWDGLLSPILNTGPPYCDPTLPNSNGSRGDCGSPAVGILFFTTY 660
            TFANSMLCLFQITTSAGWDGLLSPILNTGPPYCDP LPNSNGSRG+CGSPAVGILFFTTY
Sbjct: 1699 TFANSMLCLFQITTSAGWDGLLSPILNTGPPYCDPNLPNSNGSRGNCGSPAVGILFFTTY 1758

Query: 661  IIISFLIVVNMYIAIILENFSVATEESTEPLSEDDFDMFY 700
            IIISFLIVVNMYIAIILENFSVATEESTEPLSEDDFDMFY
Sbjct: 1759 IIISFLIVVNMYIAIILENFSVATEESTEPLSEDDFDMFY 1798


 Score = 91.3 bits (225), Expect = 1e-15,   Method: Compositional matrix adjust.
 Identities = 85/353 (24%), Positives = 158/353 (44%), Gaps = 68/353 (19%)

Query: 99  LRKTCYHIVEHSWFETFIIFMILLSSGALAFEDIYLEERKTIKVLLEYADKMFTYVFVLE 158
           +R+    I+ HS F  FI+  IL +   +A  D             +Y +  FT ++  E
Sbjct: 120 VRRAAVKILVHSLFSMFIMCTILTNCVFMAQHDP--------PPWTKYVEYTFTAIYTFE 171

Query: 159 MLLKWVAYGFK----KYFTNAWCWLDFLIVDVSLVSLVANTLGFAEMGPIKSLRTLRALR 214
            L+K +A GF      +  + W WLDF ++ ++ VS         ++G + +LRT R LR
Sbjct: 172 SLVKILARGFCLHAFTFLRDPWNWLDFSVIVMAYVS------ENIKLGNLSALRTFRVLR 225

Query: 215 PLRALSRFEGMRVVVNALVGAIPSIMNVLLVCLIFWLIFSIMGVNLFAGKF-GRCI---- 269
            L+ +S   G++ +V AL+ ++  + +V+++ +    +F+++G+ LF G    +C+    
Sbjct: 226 ALKTISVIPGLKTIVGALIQSVKKLADVMVLTVFCLSVFALIGLQLFMGNLRHKCVRNFT 285

Query: 270 --NQTEGDL----------------PLNYTIVNNKSQ---CESLNLTG---ELYWT-KVK 304
             N T G +                P NY + N  +    C + +  G   E Y   K  
Sbjct: 286 ELNGTNGSVESDGLVWDSLDLYLNDPDNYLLKNGTTDVLLCGNSSDAGTCPEGYRCLKAG 345

Query: 305 VN-------FDNVGAGYLALLQVATFKGWMDIMYAAVDSRGYEEQPQWEYNLYMYIYFVI 357
            N       FD+    +LAL ++ T   W  +    + S G          +YM ++F++
Sbjct: 346 ENPDHGYTSFDSFAWAFLALFRLMTQDCWERLYQQTLRSAG---------KIYM-VFFML 395

Query: 358 FIIFGSFFTLNLFIGVIIDNFNQQKKKLGGQDIFMTEEQKKYYNAMKKLGSKK 410
            I  GSF+ +NL + V+   + +Q +    +     E++K++  AM+ L  + 
Sbjct: 396 VIFLGSFYLVNLILAVVAMAYEEQNQATIAE---TEEKEKRFQEAMEMLKKEH 445


 Score = 78.2 bits (191), Expect = 1e-11,   Method: Compositional matrix adjust.
 Identities = 58/185 (31%), Positives = 97/185 (52%), Gaps = 16/185 (8%)

Query: 436 DVTIMFLICLNMVTMMVETDDQSPEKINILAKINLLFVAIFTGECIVKLAALR-HYYFTN 494
           D+TI   I LN + M +E  + + E   +L   NL+F  IFT E   K+ AL  +YYF  
Sbjct: 720 DLTITMCIVLNTLFMALEHYNMTAEFEEMLQVGNLVFTGIFTAEMTFKIIALDPYYYFQQ 779

Query: 495 SWNIFDFVVVILSIVGTVLSDIIQKYFFSPTLFRVIRLARIGRILRLIRGAKGIRTLLFA 554
            WNIFD ++VILS++   LS +            V+R  R+ R+ +L +    + TL+  
Sbjct: 780 GWNIFDSIIVILSLMELGLSRMGN--------LSVLRSFRLLRVFKLAKSWPTLNTLIKI 831

Query: 555 LMMSLPALFNIGLLLFLVMFIYSIFGMANFA--YVKWEAGIDD-----MFNFQTFANSML 607
           +  S+ AL N+ L+L +++FI+++ GM  F   Y +    + D      ++   F ++ L
Sbjct: 832 IGNSVGALGNLTLVLAIIVFIFAVVGMQLFGRNYSELRHRVSDCGRLPRWHMMDFFHAFL 891

Query: 608 CLFQI 612
            +F+I
Sbjct: 892 IIFRI 896


 Score = 62.4 bits (150), Expect = 8e-07,   Method: Compositional matrix adjust.
 Identities = 50/210 (23%), Positives = 94/210 (44%), Gaps = 14/210 (6%)

Query: 75  EGCVRRCPCCAVDTTQ-----APGKVWWRLRKTCYHIVEHSWFETFIIFMILLSSGALAF 129
           E   R+CP C     Q         +W  +++    +V   + +  I   I+L++  +A 
Sbjct: 677 EESHRKCPPCWNRFAQRYLIWECCPLWMSIKQKVKFLVMDPFADLTITMCIVLNTLFMAL 736

Query: 130 EDIYLEERKTIKVLLEYADKMFTYVFVLEMLLKWVAYGFKKYFTNAWCWLDFLIVDVSLV 189
           E   +      + +L+  + +FT +F  EM  K +A     YF   W   D +IV +SL+
Sbjct: 737 EHYNMTAE--FEEMLQVGNLVFTGIFTAEMTFKIIALDPYYYFQQGWNIFDSIIVILSLM 794

Query: 190 SLVANTLGFAEMGPIKSLRTLRALRPLRALSRFEGMRVVVNALVGAIPSIMNVLLVCLIF 249
                 LG + MG +  LR+ R LR  +    +  +  ++  +  ++ ++ N+ LV  I 
Sbjct: 795 E-----LGLSRMGNLSVLRSFRLLRVFKLAKSWPTLNTLIKIIGNSVGALGNLTLVLAII 849

Query: 250 WLIFSIMGVNLFAGKFGRCINQTE--GDLP 277
             IF+++G+ LF   +    ++    G LP
Sbjct: 850 VFIFAVVGMQLFGRNYSELRHRVSDCGRLP 879


>gi149018261
          Length = 2019

 Score = 1403 bits (3632), Expect = 0.0,   Method: Compositional matrix adjust.
 Identities = 675/700 (96%), Positives = 687/700 (98%)

Query: 1    SQVSATASSEAEASASQADWRQQWKAEPQAPGCGETPEDSCSEGSTADMTNTAELLEQIP 60
            SQVS T SSEA AS SQADW+Q+ K EPQAPGCGETPEDS SEGSTADMTNTA+LLEQIP
Sbjct: 1098 SQVSETTSSEAGASTSQADWQQEQKTEPQAPGCGETPEDSYSEGSTADMTNTADLLEQIP 1157

Query: 61   DLGQDVKDPEDCFTEGCVRRCPCCAVDTTQAPGKVWWRLRKTCYHIVEHSWFETFIIFMI 120
            DLG+DVKDPEDCFTEGCVRRCPCC VDTTQ+PGKVWWRLRKTCY IVEHSWFETFIIFMI
Sbjct: 1158 DLGEDVKDPEDCFTEGCVRRCPCCMVDTTQSPGKVWWRLRKTCYRIVEHSWFETFIIFMI 1217

Query: 121  LLSSGALAFEDIYLEERKTIKVLLEYADKMFTYVFVLEMLLKWVAYGFKKYFTNAWCWLD 180
            LLSSGALAFEDIYLEERKTIKVLLEYADKMFTYVFVLEMLLKWVAYGFKKYFTNAWCWLD
Sbjct: 1218 LLSSGALAFEDIYLEERKTIKVLLEYADKMFTYVFVLEMLLKWVAYGFKKYFTNAWCWLD 1277

Query: 181  FLIVDVSLVSLVANTLGFAEMGPIKSLRTLRALRPLRALSRFEGMRVVVNALVGAIPSIM 240
            FLIVDVSLVSLVANTLGFAEMGPIKSLRTLRALRPLRALSRFEGMRVVVNALVGAIPSIM
Sbjct: 1278 FLIVDVSLVSLVANTLGFAEMGPIKSLRTLRALRPLRALSRFEGMRVVVNALVGAIPSIM 1337

Query: 241  NVLLVCLIFWLIFSIMGVNLFAGKFGRCINQTEGDLPLNYTIVNNKSQCESLNLTGELYW 300
            NVLLVCLIFWLIFSIMGVNLFAGKFGRCINQTEGDLPLNYTIVNNKS+CES N+TGELYW
Sbjct: 1338 NVLLVCLIFWLIFSIMGVNLFAGKFGRCINQTEGDLPLNYTIVNNKSECESFNVTGELYW 1397

Query: 301  TKVKVNFDNVGAGYLALLQVATFKGWMDIMYAAVDSRGYEEQPQWEYNLYMYIYFVIFII 360
            TKVKVNFDNVGAGYLALLQVATFKGWMDIMYAAVDSRGYEEQPQWE NLYMYIYFV+FII
Sbjct: 1398 TKVKVNFDNVGAGYLALLQVATFKGWMDIMYAAVDSRGYEEQPQWEDNLYMYIYFVVFII 1457

Query: 361  FGSFFTLNLFIGVIIDNFNQQKKKLGGQDIFMTEEQKKYYNAMKKLGSKKPQKPIPRPLN 420
            FGSFFTLNLFIGVIIDNFNQQKKK+ GQDIFMTEEQKKYYNAMKKLGSKKPQKPIPRPLN
Sbjct: 1458 FGSFFTLNLFIGVIIDNFNQQKKKIRGQDIFMTEEQKKYYNAMKKLGSKKPQKPIPRPLN 1517

Query: 421  KYQGFIFDIVTKQAFDVTIMFLICLNMVTMMVETDDQSPEKINILAKINLLFVAIFTGEC 480
            KYQGFIFDIVTKQAFDVTIMFLICLNMVTMMVETDDQSPEK+NILAKINLLFVAIFTGEC
Sbjct: 1518 KYQGFIFDIVTKQAFDVTIMFLICLNMVTMMVETDDQSPEKVNILAKINLLFVAIFTGEC 1577

Query: 481  IVKLAALRHYYFTNSWNIFDFVVVILSIVGTVLSDIIQKYFFSPTLFRVIRLARIGRILR 540
            IVK+AALRHYYFTNSWNIFDFVVVILSIVGTVLSDIIQKYFFSPTLFRVIRLARIGRILR
Sbjct: 1578 IVKMAALRHYYFTNSWNIFDFVVVILSIVGTVLSDIIQKYFFSPTLFRVIRLARIGRILR 1637

Query: 541  LIRGAKGIRTLLFALMMSLPALFNIGLLLFLVMFIYSIFGMANFAYVKWEAGIDDMFNFQ 600
            LIRGAKGIRTLLFALMMSLPALFNIGLLLFLVMFIYSIFGMANFAYVKWEAGIDDMFNFQ
Sbjct: 1638 LIRGAKGIRTLLFALMMSLPALFNIGLLLFLVMFIYSIFGMANFAYVKWEAGIDDMFNFQ 1697

Query: 601  TFANSMLCLFQITTSAGWDGLLSPILNTGPPYCDPTLPNSNGSRGDCGSPAVGILFFTTY 660
            TFANSMLCLFQITTSAGWDGLLSPILNTGPPYCDP LPNSNGSRG+CGSPAVGILFFTTY
Sbjct: 1698 TFANSMLCLFQITTSAGWDGLLSPILNTGPPYCDPNLPNSNGSRGNCGSPAVGILFFTTY 1757

Query: 661  IIISFLIVVNMYIAIILENFSVATEESTEPLSEDDFDMFY 700
            IIISFLIVVNMYIAIILENFSVATEESTEPLSEDDFDMFY
Sbjct: 1758 IIISFLIVVNMYIAIILENFSVATEESTEPLSEDDFDMFY 1797


 Score = 96.3 bits (238), Expect = 5e-17,   Method: Compositional matrix adjust.
 Identities = 86/353 (24%), Positives = 158/353 (44%), Gaps = 68/353 (19%)

Query: 99  LRKTCYHIVEHSWFETFIIFMILLSSGALAFEDIYLEERKTIKVLLEYADKMFTYVFVLE 158
           +R+    I+ HS F   I+  IL +   +A  D             +Y +  FT ++  E
Sbjct: 121 VRRAAVKILVHSLFSMLIMCTILTNCVFMAQHDP--------PPWTKYVEYTFTAIYTFE 172

Query: 159 MLLKWVAYGFK----KYFTNAWCWLDFLIVDVSLVSLVANTLGFAEMGPIKSLRTLRALR 214
            L+K +A GF      +  + W WLDF ++      ++A T  F ++G + +LRT R LR
Sbjct: 173 SLVKILARGFCLHAFTFLRDPWNWLDFSVI------VMAYTTEFVDLGNVSALRTFRVLR 226

Query: 215 PLRALSRFEGMRVVVNALVGAIPSIMNVLLVCLIFWLIFSIMGVNLFAGKF-GRCI---- 269
            L+ +S   G++ +V AL+ ++  + +V+++ +    +F+++G+ LF G    +C+    
Sbjct: 227 ALKTISVISGLKTIVGALIQSVKKLADVMVLTVFCLSVFALIGLQLFMGNLRHKCVRNFT 286

Query: 270 --NQTEGDL----------------PLNYTIVNNKSQ---CESLNLTG---ELYWT-KVK 304
             N T G +                P NY + N  +    C + +  G   E Y   K  
Sbjct: 287 ELNGTNGSVEADGLVWNSLDVYLNDPANYLLKNGTTDVLLCGNSSDAGTCPEGYRCLKAG 346

Query: 305 VN-------FDNVGAGYLALLQVATFKGWMDIMYAAVDSRGYEEQPQWEYNLYMYIYFVI 357
            N       FD+    +LAL ++ T   W  +    + S G          +YM I+F++
Sbjct: 347 ENPDHGYTSFDSFAWAFLALFRLMTQDCWERLYQQTLRSAG---------KIYM-IFFML 396

Query: 358 FIIFGSFFTLNLFIGVIIDNFNQQKKKLGGQDIFMTEEQKKYYNAMKKLGSKK 410
            I  GSF+ +NL + V+   + +Q +    +     E++K++  AM+ L  + 
Sbjct: 397 VIFLGSFYLVNLILAVVAMAYEEQNQATIAE---TEEKEKRFQEAMEMLKKEH 446


 Score = 79.3 bits (194), Expect = 6e-12,   Method: Compositional matrix adjust.
 Identities = 57/185 (30%), Positives = 101/185 (54%), Gaps = 16/185 (8%)

Query: 436 DVTIMFLICLNMVTMMVETDDQSPEKINILAKINLLFVAIFTGECIVKLAALR-HYYFTN 494
           D+TI   I LN + M +E  + + E   +L   NL+F  IFT E   K+ AL  +YYF  
Sbjct: 721 DLTITMCIVLNTLFMALEHYNMTAEFEEMLQVGNLVFTGIFTAEMTFKIIALDPYYYFQQ 780

Query: 495 SWNIFDFVVVILSIVGTVLSDIIQKYFFSPTLFRVIRLARIGRILRLIRGAKGIRTLLFA 554
            WNIFD ++VILS++   LS +            V+R  R+ R+ +L +    + TL+  
Sbjct: 781 GWNIFDSIIVILSLMELGLSRMGN--------LSVLRSFRLLRVFKLAKSWPTLNTLIKI 832

Query: 555 LMMSLPALFNIGLLLFLVMFIYSIFGM----ANFAYVKW---EAGIDDMFNFQTFANSML 607
           +  S+ AL N+ L+L +++FI+++ GM     N++ ++    ++G+   ++   F ++ L
Sbjct: 833 IGNSVGALGNLTLVLAIIVFIFAVVGMQLFGKNYSELRHRISDSGLLPRWHMMDFFHAFL 892

Query: 608 CLFQI 612
            +F+I
Sbjct: 893 IIFRI 897


 Score = 62.4 bits (150), Expect = 7e-07,   Method: Compositional matrix adjust.
 Identities = 56/244 (22%), Positives = 107/244 (43%), Gaps = 19/244 (7%)

Query: 27  EPQAPGCGETPEDSCSEGSTADMTNTAELLEQIPDLGQDVKDPEDCFTEGCVRRCPCCAV 86
           EP  P    TP+  C++G   +       L  +  L   +++ E+       R+CP C  
Sbjct: 637 EPGGPQM-LTPQAPCADG-FEEPGARQRALSAVSVLTSALEELEESH-----RKCPPCWN 689

Query: 87  DTTQ-----APGKVWWRLRKTCYHIVEHSWFETFIIFMILLSSGALAFEDIYLEERKTIK 141
              Q         +W  +++    +V   + +  I   I+L++  +A E   +      +
Sbjct: 690 RFAQHYLIWECCPLWMSIKQKVKFVVMDPFADLTITMCIVLNTLFMALEHYNMTAE--FE 747

Query: 142 VLLEYADKMFTYVFVLEMLLKWVAYGFKKYFTNAWCWLDFLIVDVSLVSLVANTLGFAEM 201
            +L+  + +FT +F  EM  K +A     YF   W   D +IV +SL+      LG + M
Sbjct: 748 EMLQVGNLVFTGIFTAEMTFKIIALDPYYYFQQGWNIFDSIIVILSLME-----LGLSRM 802

Query: 202 GPIKSLRTLRALRPLRALSRFEGMRVVVNALVGAIPSIMNVLLVCLIFWLIFSIMGVNLF 261
           G +  LR+ R LR  +    +  +  ++  +  ++ ++ N+ LV  I   IF+++G+ LF
Sbjct: 803 GNLSVLRSFRLLRVFKLAKSWPTLNTLIKIIGNSVGALGNLTLVLAIIVFIFAVVGMQLF 862

Query: 262 AGKF 265
              +
Sbjct: 863 GKNY 866


>gi148677260
          Length = 2019

 Score = 1402 bits (3628), Expect = 0.0,   Method: Compositional matrix adjust.
 Identities = 675/700 (96%), Positives = 689/700 (98%)

Query: 1    SQVSATASSEAEASASQADWRQQWKAEPQAPGCGETPEDSCSEGSTADMTNTAELLEQIP 60
            SQVS T SSEAEAS SQADW+Q+ +AEP+APGCGE+PEDS SEGSTADMTNTA+LLEQIP
Sbjct: 1098 SQVSETTSSEAEASTSQADWQQEREAEPRAPGCGESPEDSYSEGSTADMTNTADLLEQIP 1157

Query: 61   DLGQDVKDPEDCFTEGCVRRCPCCAVDTTQAPGKVWWRLRKTCYHIVEHSWFETFIIFMI 120
            DLG+DVKDPEDCFTEGCVRRCPCC VDTTQAPGKVWWRLRKTCY IVEHSWFETFIIFMI
Sbjct: 1158 DLGEDVKDPEDCFTEGCVRRCPCCMVDTTQAPGKVWWRLRKTCYRIVEHSWFETFIIFMI 1217

Query: 121  LLSSGALAFEDIYLEERKTIKVLLEYADKMFTYVFVLEMLLKWVAYGFKKYFTNAWCWLD 180
            LLSSGALAFEDIYLEERKTIKVLLEYADKMFTYVFVLEMLLKWVAYGFKKYFTNAWCWLD
Sbjct: 1218 LLSSGALAFEDIYLEERKTIKVLLEYADKMFTYVFVLEMLLKWVAYGFKKYFTNAWCWLD 1277

Query: 181  FLIVDVSLVSLVANTLGFAEMGPIKSLRTLRALRPLRALSRFEGMRVVVNALVGAIPSIM 240
            FLIVDVSLVSLVANTLGFAEMGPIKSLRTLRALRPLRALSRFEGMRVVVNALVGAIPSIM
Sbjct: 1278 FLIVDVSLVSLVANTLGFAEMGPIKSLRTLRALRPLRALSRFEGMRVVVNALVGAIPSIM 1337

Query: 241  NVLLVCLIFWLIFSIMGVNLFAGKFGRCINQTEGDLPLNYTIVNNKSQCESLNLTGELYW 300
            NVLLVCLIFWLIFSIMGVNLFAGKFGRCINQTEGDLPLNYTIVNNKS+CES N+TGELYW
Sbjct: 1338 NVLLVCLIFWLIFSIMGVNLFAGKFGRCINQTEGDLPLNYTIVNNKSECESFNVTGELYW 1397

Query: 301  TKVKVNFDNVGAGYLALLQVATFKGWMDIMYAAVDSRGYEEQPQWEYNLYMYIYFVIFII 360
            TKVKVNFDNVGAGYLALLQVATFKGWMDIMYAAVDSRGYEEQPQWE NLYMYIYFV+FII
Sbjct: 1398 TKVKVNFDNVGAGYLALLQVATFKGWMDIMYAAVDSRGYEEQPQWEDNLYMYIYFVVFII 1457

Query: 361  FGSFFTLNLFIGVIIDNFNQQKKKLGGQDIFMTEEQKKYYNAMKKLGSKKPQKPIPRPLN 420
            FGSFFTLNLFIGVIIDNFNQQKKK+ GQDIFMTEEQKKYYNAMKKLGSKKPQKPIPRPLN
Sbjct: 1458 FGSFFTLNLFIGVIIDNFNQQKKKIRGQDIFMTEEQKKYYNAMKKLGSKKPQKPIPRPLN 1517

Query: 421  KYQGFIFDIVTKQAFDVTIMFLICLNMVTMMVETDDQSPEKINILAKINLLFVAIFTGEC 480
            KYQGFIFDIVTKQAFDVTIMFLICLNMVTMMVETDDQSPEK+NILAKINLLFVAIFTGEC
Sbjct: 1518 KYQGFIFDIVTKQAFDVTIMFLICLNMVTMMVETDDQSPEKVNILAKINLLFVAIFTGEC 1577

Query: 481  IVKLAALRHYYFTNSWNIFDFVVVILSIVGTVLSDIIQKYFFSPTLFRVIRLARIGRILR 540
            IVK+AALRHYYFTNSWNIFDFVVVILSIVGTVLSDIIQKYFFSPTLFRVIRLARIGRILR
Sbjct: 1578 IVKMAALRHYYFTNSWNIFDFVVVILSIVGTVLSDIIQKYFFSPTLFRVIRLARIGRILR 1637

Query: 541  LIRGAKGIRTLLFALMMSLPALFNIGLLLFLVMFIYSIFGMANFAYVKWEAGIDDMFNFQ 600
            LIRGAKGIRTLLFALMMSLPALFNIGLLLFLVMFIYSIFGMANFAYVKWEAGIDDMFNFQ
Sbjct: 1638 LIRGAKGIRTLLFALMMSLPALFNIGLLLFLVMFIYSIFGMANFAYVKWEAGIDDMFNFQ 1697

Query: 601  TFANSMLCLFQITTSAGWDGLLSPILNTGPPYCDPTLPNSNGSRGDCGSPAVGILFFTTY 660
            TFANSMLCLFQITTSAGWDGLLSPILNTGPPYCDP LPNSNGSRG+CGSPAVGILFFTTY
Sbjct: 1698 TFANSMLCLFQITTSAGWDGLLSPILNTGPPYCDPNLPNSNGSRGNCGSPAVGILFFTTY 1757

Query: 661  IIISFLIVVNMYIAIILENFSVATEESTEPLSEDDFDMFY 700
            IIISFLIVVNMYIAIILENFSVATEESTEPLSEDDFDMFY
Sbjct: 1758 IIISFLIVVNMYIAIILENFSVATEESTEPLSEDDFDMFY 1797


 Score = 96.3 bits (238), Expect = 5e-17,   Method: Compositional matrix adjust.
 Identities = 86/353 (24%), Positives = 158/353 (44%), Gaps = 68/353 (19%)

Query: 99  LRKTCYHIVEHSWFETFIIFMILLSSGALAFEDIYLEERKTIKVLLEYADKMFTYVFVLE 158
           +R+    I+ HS F   I+  IL +   +A  D             +Y +  FT ++  E
Sbjct: 120 VRRAAVKILVHSLFSMLIMCTILTNCVFMAQHDP--------PPWTKYVEYTFTAIYTFE 171

Query: 159 MLLKWVAYGFK----KYFTNAWCWLDFLIVDVSLVSLVANTLGFAEMGPIKSLRTLRALR 214
            L+K +A GF      +  + W WLDF ++      ++A T  F ++G + +LRT R LR
Sbjct: 172 SLVKILARGFCLHAFTFLRDPWNWLDFSVI------VMAYTTEFVDLGNVSALRTFRVLR 225

Query: 215 PLRALSRFEGMRVVVNALVGAIPSIMNVLLVCLIFWLIFSIMGVNLFAGKF-GRCI---- 269
            L+ +S   G++ +V AL+ ++  + +V+++ +    +F+++G+ LF G    +C+    
Sbjct: 226 ALKTISVISGLKTIVGALIQSVKKLADVMVLTVFCLSVFALIGLQLFMGNLRHKCVRNFT 285

Query: 270 --NQTEGDL----------------PLNYTIVNNKSQ---CESLNLTG---ELYWT-KVK 304
             N T G +                P NY + N  +    C + +  G   E Y   K  
Sbjct: 286 ELNGTNGSVEADGIVWNSLDVYLNDPANYLLKNGTTDVLLCGNSSDAGTCPEGYRCLKAG 345

Query: 305 VN-------FDNVGAGYLALLQVATFKGWMDIMYAAVDSRGYEEQPQWEYNLYMYIYFVI 357
            N       FD+    +LAL ++ T   W  +    + S G          +YM I+F++
Sbjct: 346 ENPDHGYTSFDSFAWAFLALFRLMTQDCWERLYQQTLRSAG---------KIYM-IFFML 395

Query: 358 FIIFGSFFTLNLFIGVIIDNFNQQKKKLGGQDIFMTEEQKKYYNAMKKLGSKK 410
            I  GSF+ +NL + V+   + +Q +    +     E++K++  AM+ L  + 
Sbjct: 396 VIFLGSFYLVNLILAVVAMAYEEQNQATIAE---TEEKEKRFQEAMEMLKKEH 445


 Score = 79.3 bits (194), Expect = 6e-12,   Method: Compositional matrix adjust.
 Identities = 57/185 (30%), Positives = 101/185 (54%), Gaps = 16/185 (8%)

Query: 436 DVTIMFLICLNMVTMMVETDDQSPEKINILAKINLLFVAIFTGECIVKLAALR-HYYFTN 494
           D+TI   I LN + M +E  + + E   +L   NL+F  IFT E   K+ AL  +YYF  
Sbjct: 720 DLTITMCIVLNTLFMALEHYNMTAEFEEMLQVGNLVFTGIFTAEMTFKIIALDPYYYFQQ 779

Query: 495 SWNIFDFVVVILSIVGTVLSDIIQKYFFSPTLFRVIRLARIGRILRLIRGAKGIRTLLFA 554
            WNIFD ++VILS++   LS +            V+R  R+ R+ +L +    + TL+  
Sbjct: 780 GWNIFDSIIVILSLMELGLSRMGN--------LSVLRSFRLLRVFKLAKSWPTLNTLIKI 831

Query: 555 LMMSLPALFNIGLLLFLVMFIYSIFGM----ANFAYVKW---EAGIDDMFNFQTFANSML 607
           +  S+ AL N+ L+L +++FI+++ GM     N++ ++    ++G+   ++   F ++ L
Sbjct: 832 IGNSVGALGNLTLVLAIIVFIFAVVGMQLFGKNYSELRHRISDSGLLPRWHMMDFFHAFL 891

Query: 608 CLFQI 612
            +F+I
Sbjct: 892 IIFRI 896


 Score = 62.4 bits (150), Expect = 8e-07,   Method: Compositional matrix adjust.
 Identities = 61/279 (21%), Positives = 119/279 (42%), Gaps = 28/279 (10%)

Query: 3   VSATASSEAEASASQA--------DWRQQWKAEPQAPGCGE--TPEDSCSEGSTADMTNT 52
           VS   + +AEA++  +        D         + PG  +  TP+  C++G   +    
Sbjct: 601 VSLLGAGDAEATSPGSHLLRPIVLDRPPDTTTPSEEPGGPQMLTPQAPCADG-FEEPGAR 659

Query: 53  AELLEQIPDLGQDVKDPEDCFTEGCVRRCPCCAVDTTQ-----APGKVWWRLRKTCYHIV 107
              L  +  L   +++ E+       R+CP C     Q         +W  +++    +V
Sbjct: 660 QRALSAVSVLTSALEELEESH-----RKCPPCWNRFAQHYLIWECCPLWMSIKQKVKFVV 714

Query: 108 EHSWFETFIIFMILLSSGALAFEDIYLEERKTIKVLLEYADKMFTYVFVLEMLLKWVAYG 167
              + +  I   I+L++  +A E   +      + +L+  + +FT +F  EM  K +A  
Sbjct: 715 MDPFADLTITMCIVLNTLFMALEHYNMTAE--FEEMLQVGNLVFTGIFTAEMTFKIIALD 772

Query: 168 FKKYFTNAWCWLDFLIVDVSLVSLVANTLGFAEMGPIKSLRTLRALRPLRALSRFEGMRV 227
              YF   W   D +IV +SL+      LG + MG +  LR+ R LR  +    +  +  
Sbjct: 773 PYYYFQQGWNIFDSIIVILSLME-----LGLSRMGNLSVLRSFRLLRVFKLAKSWPTLNT 827

Query: 228 VVNALVGAIPSIMNVLLVCLIFWLIFSIMGVNLFAGKFG 266
           ++  +  ++ ++ N+ LV  I   IF+++G+ LF   + 
Sbjct: 828 LIKIIGNSVGALGNLTLVLAIIVFIFAVVGMQLFGKNYS 866


>gi50950233
          Length = 2013

 Score = 1398 bits (3618), Expect = 0.0,   Method: Compositional matrix adjust.
 Identities = 672/700 (96%), Positives = 686/700 (98%), Gaps = 2/700 (0%)

Query: 1    SQVSATASSEAEASASQADWRQQWKAEPQAPGCGETPEDSCSEGSTADMTNTAELLEQIP 60
            SQVS TASSEA  S +QADWRQQ K EP APGC E PEDS SEGSTADMTNTA+LLEQIP
Sbjct: 1095 SQVSETASSEA--SVAQADWRQQRKVEPPAPGCSEAPEDSYSEGSTADMTNTADLLEQIP 1152

Query: 61   DLGQDVKDPEDCFTEGCVRRCPCCAVDTTQAPGKVWWRLRKTCYHIVEHSWFETFIIFMI 120
            DLG+DVKDPEDCFTEGCVRRCPCCAVDTTQAPGKVWWRLRKTCY IVEHSWFETFIIFMI
Sbjct: 1153 DLGEDVKDPEDCFTEGCVRRCPCCAVDTTQAPGKVWWRLRKTCYRIVEHSWFETFIIFMI 1212

Query: 121  LLSSGALAFEDIYLEERKTIKVLLEYADKMFTYVFVLEMLLKWVAYGFKKYFTNAWCWLD 180
            LLSSGALAFEDIYLEERKTIKVLLEYADKMFTY+FVLEMLLKWVAYGFKKYFTNAWCWLD
Sbjct: 1213 LLSSGALAFEDIYLEERKTIKVLLEYADKMFTYIFVLEMLLKWVAYGFKKYFTNAWCWLD 1272

Query: 181  FLIVDVSLVSLVANTLGFAEMGPIKSLRTLRALRPLRALSRFEGMRVVVNALVGAIPSIM 240
            FLIVDVSL+SLVANTLGFAEMGPIKSLRTLRALRPLRALSRFEGMRVVVNALVGAIPSIM
Sbjct: 1273 FLIVDVSLISLVANTLGFAEMGPIKSLRTLRALRPLRALSRFEGMRVVVNALVGAIPSIM 1332

Query: 241  NVLLVCLIFWLIFSIMGVNLFAGKFGRCINQTEGDLPLNYTIVNNKSQCESLNLTGELYW 300
            NVLLVCLIFWLIFSIMGVN+FAGKFGRCINQTEGDLPLNYT+VNNKS CES N+TGELYW
Sbjct: 1333 NVLLVCLIFWLIFSIMGVNMFAGKFGRCINQTEGDLPLNYTVVNNKSDCESFNVTGELYW 1392

Query: 301  TKVKVNFDNVGAGYLALLQVATFKGWMDIMYAAVDSRGYEEQPQWEYNLYMYIYFVIFII 360
            TKVKVNFDNVGAGYLALLQVATFKGWMDIMYAAVDSRG+EEQPQWEYNLYMYIYFVIFII
Sbjct: 1393 TKVKVNFDNVGAGYLALLQVATFKGWMDIMYAAVDSRGFEEQPQWEYNLYMYIYFVIFII 1452

Query: 361  FGSFFTLNLFIGVIIDNFNQQKKKLGGQDIFMTEEQKKYYNAMKKLGSKKPQKPIPRPLN 420
            FGSFFTLNLFIGVIIDNFNQQKKKLGGQDIFMTEEQKKYYNAMKKLGSKKPQKPIPRPLN
Sbjct: 1453 FGSFFTLNLFIGVIIDNFNQQKKKLGGQDIFMTEEQKKYYNAMKKLGSKKPQKPIPRPLN 1512

Query: 421  KYQGFIFDIVTKQAFDVTIMFLICLNMVTMMVETDDQSPEKINILAKINLLFVAIFTGEC 480
            KYQGF+FDIVTKQAFDVTIMFLICLNMVTMMVETDDQSPEK+NILAKINLLFVAIFTGEC
Sbjct: 1513 KYQGFLFDIVTKQAFDVTIMFLICLNMVTMMVETDDQSPEKVNILAKINLLFVAIFTGEC 1572

Query: 481  IVKLAALRHYYFTNSWNIFDFVVVILSIVGTVLSDIIQKYFFSPTLFRVIRLARIGRILR 540
            I+K+AALRHYYFTNSWNIFDFVVVILSIVGTVLSDIIQKYFFSPTLFRVIRLARIGRILR
Sbjct: 1573 IIKMAALRHYYFTNSWNIFDFVVVILSIVGTVLSDIIQKYFFSPTLFRVIRLARIGRILR 1632

Query: 541  LIRGAKGIRTLLFALMMSLPALFNIGLLLFLVMFIYSIFGMANFAYVKWEAGIDDMFNFQ 600
            LIRGAKGIRTLLFALMMSLPALFNIGLLLFLVMFIYSIFGMANFAYVKWEAGIDDMFNFQ
Sbjct: 1633 LIRGAKGIRTLLFALMMSLPALFNIGLLLFLVMFIYSIFGMANFAYVKWEAGIDDMFNFQ 1692

Query: 601  TFANSMLCLFQITTSAGWDGLLSPILNTGPPYCDPTLPNSNGSRGDCGSPAVGILFFTTY 660
            TFANSMLCLFQITTSAGWDGLLSPILNTGPPYCDP LPNSNGSRG+CGSPAVGILFFTTY
Sbjct: 1693 TFANSMLCLFQITTSAGWDGLLSPILNTGPPYCDPNLPNSNGSRGNCGSPAVGILFFTTY 1752

Query: 661  IIISFLIVVNMYIAIILENFSVATEESTEPLSEDDFDMFY 700
            IIISFLIVVNMYIAIILENFSVATEESTEPLSEDDFDMFY
Sbjct: 1753 IIISFLIVVNMYIAIILENFSVATEESTEPLSEDDFDMFY 1792


 Score = 94.4 bits (233), Expect = 2e-16,   Method: Compositional matrix adjust.
 Identities = 86/353 (24%), Positives = 157/353 (44%), Gaps = 68/353 (19%)

Query: 99  LRKTCYHIVEHSWFETFIIFMILLSSGALAFEDIYLEERKTIKVLLEYADKMFTYVFVLE 158
           +R+    I+ HS F   I+  IL +   +A  D             +Y +  FT ++  E
Sbjct: 120 VRRAAVKILVHSLFSMLIMCTILTNCVFMAQHDP--------PPWTKYVEYTFTAIYTFE 171

Query: 159 MLLKWVAYGFK----KYFTNAWCWLDFLIVDVSLVSLVANTLGFAEMGPIKSLRTLRALR 214
            L+K +A GF      +  + W WLDF ++      ++A T  F ++G + +LRT R LR
Sbjct: 172 SLVKILARGFCLHAFTFLRDPWNWLDFSVI------VMAYTTEFVDLGNVSALRTFRVLR 225

Query: 215 PLRALSRFEGMRVVVNALVGAIPSIMNVLLVCLIFWLIFSIMGVNLFAGKF-GRCI---- 269
            L+ +S   G++ +V AL+ ++  + +V+++ +    +F+++G+ LF G    +C+    
Sbjct: 226 ALKTISVISGLKTIVGALIQSVKKLADVMVLTVFCLSVFALIGLQLFMGNLRHKCVRNFT 285

Query: 270 --NQTEGDLPL----------------NYTIVNNKSQ---CESLNLTG---ELYWT-KVK 304
             N T G +                  NY + N  S    C + +  G   E Y   K  
Sbjct: 286 ALNDTNGSVEADGLVWESLDHYLSDSGNYLLKNGTSDVLLCGNSSDAGTCPEGYRCLKAG 345

Query: 305 VN-------FDNVGAGYLALLQVATFKGWMDIMYAAVDSRGYEEQPQWEYNLYMYIYFVI 357
            N       FD+    +LAL ++ T   W  +    + S G          +YM I+F++
Sbjct: 346 ENPDHGYTSFDSFAWAFLALFRLMTQDCWERLYQQTLRSAG---------KIYM-IFFML 395

Query: 358 FIIFGSFFTLNLFIGVIIDNFNQQKKKLGGQDIFMTEEQKKYYNAMKKLGSKK 410
            I  GSF+ +NL + V+   + +Q +    +     E++K++  AM+ L  + 
Sbjct: 396 VIFLGSFYLVNLILAVVAMAYEEQNQATIAE---TEEKEKRFQEAMEMLKKEH 445


 Score = 78.6 bits (192), Expect = 9e-12,   Method: Compositional matrix adjust.
 Identities = 59/185 (31%), Positives = 97/185 (52%), Gaps = 16/185 (8%)

Query: 436 DVTIMFLICLNMVTMMVETDDQSPEKINILAKINLLFVAIFTGECIVKLAALR-HYYFTN 494
           D+TI   I LN + M +E  + + E   +L   NL+F  IFT E   K+ AL  +YYF  
Sbjct: 718 DLTITMCIVLNTLFMALEHYNMTAEFEEMLQVGNLVFTGIFTAEMTFKIIALDPYYYFQQ 777

Query: 495 SWNIFDFVVVILSIVGTVLSDIIQKYFFSPTLFRVIRLARIGRILRLIRGAKGIRTLLFA 554
            WNIFD ++VILS++   LS +            V+R  R+ R+ +L +    + TL+  
Sbjct: 778 GWNIFDSIIVILSLMELGLSRMGN--------LSVLRSFRLLRVFKLAKSWPTLNTLIKI 829

Query: 555 LMMSLPALFNIGLLLFLVMFIYSIFGMANFA--YVKWEAGIDD-----MFNFQTFANSML 607
           +  S+ AL N+ L+L +++FI+++ GM  F   Y +    I D      ++   F ++ L
Sbjct: 830 IGNSVGALGNLTLVLAIIVFIFAVVGMQLFGKNYSEQRHRISDSGLLPRWHMMDFFHAFL 889

Query: 608 CLFQI 612
            +F+I
Sbjct: 890 IIFRI 894


 Score = 61.2 bits (147), Expect = 1e-06,   Method: Compositional matrix adjust.
 Identities = 47/197 (23%), Positives = 89/197 (45%), Gaps = 12/197 (6%)

Query: 75  EGCVRRCPCCAVDTTQ-----APGKVWWRLRKTCYHIVEHSWFETFIIFMILLSSGALAF 129
           E   R+CP C     Q         +W  +++    +V   + +  I   I+L++  +A 
Sbjct: 675 EESHRKCPPCWNRFAQRYLIWECCPLWMSIKQRVKFMVMDPFADLTITMCIVLNTLFMAL 734

Query: 130 EDIYLEERKTIKVLLEYADKMFTYVFVLEMLLKWVAYGFKKYFTNAWCWLDFLIVDVSLV 189
           E   +      + +L+  + +FT +F  EM  K +A     YF   W   D +IV +SL+
Sbjct: 735 EHYNMTAE--FEEMLQVGNLVFTGIFTAEMTFKIIALDPYYYFQQGWNIFDSIIVILSLM 792

Query: 190 SLVANTLGFAEMGPIKSLRTLRALRPLRALSRFEGMRVVVNALVGAIPSIMNVLLVCLIF 249
                 LG + MG +  LR+ R LR  +    +  +  ++  +  ++ ++ N+ LV  I 
Sbjct: 793 E-----LGLSRMGNLSVLRSFRLLRVFKLAKSWPTLNTLIKIIGNSVGALGNLTLVLAII 847

Query: 250 WLIFSIMGVNLFAGKFG 266
             IF+++G+ LF   + 
Sbjct: 848 VFIFAVVGMQLFGKNYS 864


>gi348556684
          Length = 2015

 Score = 1396 bits (3613), Expect = 0.0,   Method: Compositional matrix adjust.
 Identities = 670/700 (95%), Positives = 685/700 (97%)

Query: 1    SQVSATASSEAEASASQADWRQQWKAEPQAPGCGETPEDSCSEGSTADMTNTAELLEQIP 60
            SQ S T +SEAE   SQA+WRQQ KAEPQAPG  ET EDS SEGSTADMTNTA+LLEQIP
Sbjct: 1094 SQGSETTTSEAETGVSQANWRQQRKAEPQAPGSSETHEDSYSEGSTADMTNTADLLEQIP 1153

Query: 61   DLGQDVKDPEDCFTEGCVRRCPCCAVDTTQAPGKVWWRLRKTCYHIVEHSWFETFIIFMI 120
            DLG+DVKDPEDCFTEGCV+RCPCCAVDTTQAPGKVWWRLRKTCY IVEHSWFETFIIFMI
Sbjct: 1154 DLGEDVKDPEDCFTEGCVQRCPCCAVDTTQAPGKVWWRLRKTCYRIVEHSWFETFIIFMI 1213

Query: 121  LLSSGALAFEDIYLEERKTIKVLLEYADKMFTYVFVLEMLLKWVAYGFKKYFTNAWCWLD 180
            LLSSGALAFEDIYLEERKTIKVLLEYADKMFTYVFVLEMLLKWVAYGFKKYFTNAWCWLD
Sbjct: 1214 LLSSGALAFEDIYLEERKTIKVLLEYADKMFTYVFVLEMLLKWVAYGFKKYFTNAWCWLD 1273

Query: 181  FLIVDVSLVSLVANTLGFAEMGPIKSLRTLRALRPLRALSRFEGMRVVVNALVGAIPSIM 240
            FLIVDVSLVSLVANTLGFAEMGPIKSLRTLRALRPLRALSRFEGMRVVVNALVGAIPSIM
Sbjct: 1274 FLIVDVSLVSLVANTLGFAEMGPIKSLRTLRALRPLRALSRFEGMRVVVNALVGAIPSIM 1333

Query: 241  NVLLVCLIFWLIFSIMGVNLFAGKFGRCINQTEGDLPLNYTIVNNKSQCESLNLTGELYW 300
            NVLLVCLIFWLIFSIMGVNLFAGKFGRCINQTEGDLPLNYTIVNNKS+C+S N+TGELYW
Sbjct: 1334 NVLLVCLIFWLIFSIMGVNLFAGKFGRCINQTEGDLPLNYTIVNNKSECKSFNMTGELYW 1393

Query: 301  TKVKVNFDNVGAGYLALLQVATFKGWMDIMYAAVDSRGYEEQPQWEYNLYMYIYFVIFII 360
            TKVKVNFDNVGAGYLALLQVATFKGWMDIMYAAVDSRGYEEQPQWEYNLYMYIYFV+FII
Sbjct: 1394 TKVKVNFDNVGAGYLALLQVATFKGWMDIMYAAVDSRGYEEQPQWEYNLYMYIYFVVFII 1453

Query: 361  FGSFFTLNLFIGVIIDNFNQQKKKLGGQDIFMTEEQKKYYNAMKKLGSKKPQKPIPRPLN 420
            FGSFFTLNLFIGVIIDNFNQQKKKLGGQDIFMTEEQKKYYNAMKKLGSKKPQKPIPRP+N
Sbjct: 1454 FGSFFTLNLFIGVIIDNFNQQKKKLGGQDIFMTEEQKKYYNAMKKLGSKKPQKPIPRPVN 1513

Query: 421  KYQGFIFDIVTKQAFDVTIMFLICLNMVTMMVETDDQSPEKINILAKINLLFVAIFTGEC 480
            KYQGF+FDIVTKQAFDVTIMFLICLNMVTMMVETDDQSPEK+NILAKINLLFVAIFTGEC
Sbjct: 1514 KYQGFLFDIVTKQAFDVTIMFLICLNMVTMMVETDDQSPEKVNILAKINLLFVAIFTGEC 1573

Query: 481  IVKLAALRHYYFTNSWNIFDFVVVILSIVGTVLSDIIQKYFFSPTLFRVIRLARIGRILR 540
            IVK+ ALRHYYFTNSWNIFDFVVVILSIVGTVLSDIIQKYFFSPTLFRVIRLARIGRILR
Sbjct: 1574 IVKMTALRHYYFTNSWNIFDFVVVILSIVGTVLSDIIQKYFFSPTLFRVIRLARIGRILR 1633

Query: 541  LIRGAKGIRTLLFALMMSLPALFNIGLLLFLVMFIYSIFGMANFAYVKWEAGIDDMFNFQ 600
            LIRGAKGIRTLLFALMMSLPALFNIGLLLFLVMFIYSIFGMANFAYVKWEAGIDDMFNFQ
Sbjct: 1634 LIRGAKGIRTLLFALMMSLPALFNIGLLLFLVMFIYSIFGMANFAYVKWEAGIDDMFNFQ 1693

Query: 601  TFANSMLCLFQITTSAGWDGLLSPILNTGPPYCDPTLPNSNGSRGDCGSPAVGILFFTTY 660
            TFANSMLCLFQITTSAGWDGLLSPILNTGPPYCDP LPN+NGSRG+CGSPAVGILFFTTY
Sbjct: 1694 TFANSMLCLFQITTSAGWDGLLSPILNTGPPYCDPNLPNNNGSRGNCGSPAVGILFFTTY 1753

Query: 661  IIISFLIVVNMYIAIILENFSVATEESTEPLSEDDFDMFY 700
            IIISFLIVVNMYIAIILENFSVATEESTEPLSEDDFDMFY
Sbjct: 1754 IIISFLIVVNMYIAIILENFSVATEESTEPLSEDDFDMFY 1793


 Score = 92.8 bits (229), Expect = 4e-16,   Method: Compositional matrix adjust.
 Identities = 84/353 (23%), Positives = 157/353 (44%), Gaps = 68/353 (19%)

Query: 99  LRKTCYHIVEHSWFETFIIFMILLSSGALAFEDIYLEERKTIKVLLEYADKMFTYVFVLE 158
           +R+    I+ HS F   I+  IL +   +A  D             +Y +  FT ++  E
Sbjct: 120 VRRAAVKILVHSLFSMLIMCTILTNCVFMAQHDP--------PPWTKYVEYTFTAIYTFE 171

Query: 159 MLLKWVAYGFK----KYFTNAWCWLDFLIVDVSLVSLVANTLGFAEMGPIKSLRTLRALR 214
            L+K +A GF      +  + W WLDF ++ ++ VS         ++G + +LRT R LR
Sbjct: 172 SLVKILARGFCLHAFTFLRDPWNWLDFSVIIMAYVS------ENIKLGNLSALRTFRVLR 225

Query: 215 PLRALSRFEGMRVVVNALVGAIPSIMNVLLVCLIFWLIFSIMGVNLFAGKF-GRCI---- 269
            L+ +S   G++ +V AL+ ++  + +V+++ +    +F+++G+ LF G    +C+    
Sbjct: 226 ALKTISVIPGLKTIVGALIQSVKKLADVMVLTVFCLSVFALIGLQLFMGNLRHKCVRNFT 285

Query: 270 --NQTEGDL----------------PLNYTIVNNKSQ---CESLNLTG---ELYW----- 300
             N T G +                P+NY + N  S    C + +  G   E Y      
Sbjct: 286 ALNDTNGSVEAEGLVWKSLDLYLRDPVNYLLKNGTSDVLLCGNSSDAGTCPEGYRCLKAG 345

Query: 301 ---TKVKVNFDNVGAGYLALLQVATFKGWMDIMYAAVDSRGYEEQPQWEYNLYMYIYFVI 357
                   +FD+    +LAL ++ T   W  +    + S G          +YM I+F++
Sbjct: 346 DNPDHGYTSFDSFAWAFLALFRLMTQDCWERLYQQTLRSAG---------KIYM-IFFML 395

Query: 358 FIIFGSFFTLNLFIGVIIDNFNQQKKKLGGQDIFMTEEQKKYYNAMKKLGSKK 410
            I  GSF+ +NL + V+   + +Q +    +     E++K++  AM+ L  + 
Sbjct: 396 VIFLGSFYLVNLILAVVAMAYEEQNQATIAE---TEEKEKRFQEAMEMLKKEH 445


 Score = 79.0 bits (193), Expect = 8e-12,   Method: Compositional matrix adjust.
 Identities = 57/185 (30%), Positives = 98/185 (52%), Gaps = 16/185 (8%)

Query: 436 DVTIMFLICLNMVTMMVETDDQSPEKINILAKINLLFVAIFTGECIVKLAALR-HYYFTN 494
           D+TI   I LN + M +E  + + E   +L   NL+F  IFT E   K+ AL  +YYF  
Sbjct: 716 DLTITMCIVLNTLFMALEHYNMTTEFEEMLQVGNLVFTGIFTAEMTFKIIALDPYYYFQQ 775

Query: 495 SWNIFDFVVVILSIVGTVLSDIIQKYFFSPTLFRVIRLARIGRILRLIRGAKGIRTLLFA 554
            WNIFD ++VILS++   LS +            V+R  R+ R+ +L +    + TL+  
Sbjct: 776 GWNIFDSIIVILSLMELGLSRMGN--------LSVLRSFRLLRVFKLAKSWPTLNTLIKI 827

Query: 555 LMMSLPALFNIGLLLFLVMFIYSIFGM----ANFAYVKWEAGIDDMF---NFQTFANSML 607
           +  S+ AL N+ L+L +++FI+++ GM     N++ ++      D+    +   F ++ L
Sbjct: 828 IGNSVGALGNLTLVLAIIVFIFAVVGMQLFGKNYSELRHRISDSDLLPRWHMMDFFHAFL 887

Query: 608 CLFQI 612
            +F+I
Sbjct: 888 IIFRI 892


 Score = 63.2 bits (152), Expect = 4e-07,   Method: Compositional matrix adjust.
 Identities = 55/255 (21%), Positives = 111/255 (43%), Gaps = 28/255 (10%)

Query: 28  PQAPGCGETPEDSCSEGSTADMTNTAELLEQIPDLGQDVKDPEDCFTEGCVRRCPCCAVD 87
           PQAP      E    + + + ++    +LE++               E   R+CP C + 
Sbjct: 641 PQAPCADGFEEPGARQRALSAVSVLTSVLEEL---------------EESHRKCPPCWIR 685

Query: 88  TTQ-----APGKVWWRLRKTCYHIVEHSWFETFIIFMILLSSGALAFEDIYLEERKTIKV 142
             +         +W  +++    +V   + +  I   I+L++  +A E   +      + 
Sbjct: 686 FAKRYLIWECCPLWISIKQKVKFVVMDPFADLTITMCIVLNTLFMALEHYNMTTE--FEE 743

Query: 143 LLEYADKMFTYVFVLEMLLKWVAYGFKKYFTNAWCWLDFLIVDVSLVSLVANTLGFAEMG 202
           +L+  + +FT +F  EM  K +A     YF   W   D +IV +SL+      LG + MG
Sbjct: 744 MLQVGNLVFTGIFTAEMTFKIIALDPYYYFQQGWNIFDSIIVILSLME-----LGLSRMG 798

Query: 203 PIKSLRTLRALRPLRALSRFEGMRVVVNALVGAIPSIMNVLLVCLIFWLIFSIMGVNLFA 262
            +  LR+ R LR  +    +  +  ++  +  ++ ++ N+ LV  I   IF+++G+ LF 
Sbjct: 799 NLSVLRSFRLLRVFKLAKSWPTLNTLIKIIGNSVGALGNLTLVLAIIVFIFAVVGMQLFG 858

Query: 263 GKFGRCINQ-TEGDL 276
             +    ++ ++ DL
Sbjct: 859 KNYSELRHRISDSDL 873


>gi348556682
          Length = 2014

 Score = 1395 bits (3612), Expect = 0.0,   Method: Compositional matrix adjust.
 Identities = 670/700 (95%), Positives = 685/700 (97%)

Query: 1    SQVSATASSEAEASASQADWRQQWKAEPQAPGCGETPEDSCSEGSTADMTNTAELLEQIP 60
            SQ S T +SEAE   SQA+WRQQ KAEPQAPG  ET EDS SEGSTADMTNTA+LLEQIP
Sbjct: 1093 SQGSETTTSEAETGVSQANWRQQRKAEPQAPGSSETHEDSYSEGSTADMTNTADLLEQIP 1152

Query: 61   DLGQDVKDPEDCFTEGCVRRCPCCAVDTTQAPGKVWWRLRKTCYHIVEHSWFETFIIFMI 120
            DLG+DVKDPEDCFTEGCV+RCPCCAVDTTQAPGKVWWRLRKTCY IVEHSWFETFIIFMI
Sbjct: 1153 DLGEDVKDPEDCFTEGCVQRCPCCAVDTTQAPGKVWWRLRKTCYRIVEHSWFETFIIFMI 1212

Query: 121  LLSSGALAFEDIYLEERKTIKVLLEYADKMFTYVFVLEMLLKWVAYGFKKYFTNAWCWLD 180
            LLSSGALAFEDIYLEERKTIKVLLEYADKMFTYVFVLEMLLKWVAYGFKKYFTNAWCWLD
Sbjct: 1213 LLSSGALAFEDIYLEERKTIKVLLEYADKMFTYVFVLEMLLKWVAYGFKKYFTNAWCWLD 1272

Query: 181  FLIVDVSLVSLVANTLGFAEMGPIKSLRTLRALRPLRALSRFEGMRVVVNALVGAIPSIM 240
            FLIVDVSLVSLVANTLGFAEMGPIKSLRTLRALRPLRALSRFEGMRVVVNALVGAIPSIM
Sbjct: 1273 FLIVDVSLVSLVANTLGFAEMGPIKSLRTLRALRPLRALSRFEGMRVVVNALVGAIPSIM 1332

Query: 241  NVLLVCLIFWLIFSIMGVNLFAGKFGRCINQTEGDLPLNYTIVNNKSQCESLNLTGELYW 300
            NVLLVCLIFWLIFSIMGVNLFAGKFGRCINQTEGDLPLNYTIVNNKS+C+S N+TGELYW
Sbjct: 1333 NVLLVCLIFWLIFSIMGVNLFAGKFGRCINQTEGDLPLNYTIVNNKSECKSFNMTGELYW 1392

Query: 301  TKVKVNFDNVGAGYLALLQVATFKGWMDIMYAAVDSRGYEEQPQWEYNLYMYIYFVIFII 360
            TKVKVNFDNVGAGYLALLQVATFKGWMDIMYAAVDSRGYEEQPQWEYNLYMYIYFV+FII
Sbjct: 1393 TKVKVNFDNVGAGYLALLQVATFKGWMDIMYAAVDSRGYEEQPQWEYNLYMYIYFVVFII 1452

Query: 361  FGSFFTLNLFIGVIIDNFNQQKKKLGGQDIFMTEEQKKYYNAMKKLGSKKPQKPIPRPLN 420
            FGSFFTLNLFIGVIIDNFNQQKKKLGGQDIFMTEEQKKYYNAMKKLGSKKPQKPIPRP+N
Sbjct: 1453 FGSFFTLNLFIGVIIDNFNQQKKKLGGQDIFMTEEQKKYYNAMKKLGSKKPQKPIPRPVN 1512

Query: 421  KYQGFIFDIVTKQAFDVTIMFLICLNMVTMMVETDDQSPEKINILAKINLLFVAIFTGEC 480
            KYQGF+FDIVTKQAFDVTIMFLICLNMVTMMVETDDQSPEK+NILAKINLLFVAIFTGEC
Sbjct: 1513 KYQGFLFDIVTKQAFDVTIMFLICLNMVTMMVETDDQSPEKVNILAKINLLFVAIFTGEC 1572

Query: 481  IVKLAALRHYYFTNSWNIFDFVVVILSIVGTVLSDIIQKYFFSPTLFRVIRLARIGRILR 540
            IVK+ ALRHYYFTNSWNIFDFVVVILSIVGTVLSDIIQKYFFSPTLFRVIRLARIGRILR
Sbjct: 1573 IVKMTALRHYYFTNSWNIFDFVVVILSIVGTVLSDIIQKYFFSPTLFRVIRLARIGRILR 1632

Query: 541  LIRGAKGIRTLLFALMMSLPALFNIGLLLFLVMFIYSIFGMANFAYVKWEAGIDDMFNFQ 600
            LIRGAKGIRTLLFALMMSLPALFNIGLLLFLVMFIYSIFGMANFAYVKWEAGIDDMFNFQ
Sbjct: 1633 LIRGAKGIRTLLFALMMSLPALFNIGLLLFLVMFIYSIFGMANFAYVKWEAGIDDMFNFQ 1692

Query: 601  TFANSMLCLFQITTSAGWDGLLSPILNTGPPYCDPTLPNSNGSRGDCGSPAVGILFFTTY 660
            TFANSMLCLFQITTSAGWDGLLSPILNTGPPYCDP LPN+NGSRG+CGSPAVGILFFTTY
Sbjct: 1693 TFANSMLCLFQITTSAGWDGLLSPILNTGPPYCDPNLPNNNGSRGNCGSPAVGILFFTTY 1752

Query: 661  IIISFLIVVNMYIAIILENFSVATEESTEPLSEDDFDMFY 700
            IIISFLIVVNMYIAIILENFSVATEESTEPLSEDDFDMFY
Sbjct: 1753 IIISFLIVVNMYIAIILENFSVATEESTEPLSEDDFDMFY 1792


 Score = 99.0 bits (245), Expect = 7e-18,   Method: Compositional matrix adjust.
 Identities = 85/353 (24%), Positives = 158/353 (44%), Gaps = 68/353 (19%)

Query: 99  LRKTCYHIVEHSWFETFIIFMILLSSGALAFEDIYLEERKTIKVLLEYADKMFTYVFVLE 158
           +R+    I+ HS F   I+  IL +   +A  D             +Y +  FT ++  E
Sbjct: 120 VRRAAVKILVHSLFSMLIMCTILTNCVFMAQHDP--------PPWTKYVEYTFTAIYTFE 171

Query: 159 MLLKWVAYGFK----KYFTNAWCWLDFLIVDVSLVSLVANTLGFAEMGPIKSLRTLRALR 214
            L+K +A GF      +  + W WLDF ++      ++A T  F ++G + +LRT R LR
Sbjct: 172 SLVKILARGFCLHAFTFLRDPWNWLDFSVI------IMAYTTEFVDLGNVSALRTFRVLR 225

Query: 215 PLRALSRFEGMRVVVNALVGAIPSIMNVLLVCLIFWLIFSIMGVNLFAGKF-GRCI---- 269
            L+ +S   G++ +V AL+ ++  + +V+++ +    +F+++G+ LF G    +C+    
Sbjct: 226 ALKTISVISGLKTIVGALIQSVKKLADVMVLTVFCLSVFALIGLQLFMGNLRHKCVRNFT 285

Query: 270 --NQTEGDL----------------PLNYTIVNNKSQ---CESLNLTG---ELYW----- 300
             N T G +                P+NY + N  S    C + +  G   E Y      
Sbjct: 286 ALNDTNGSVEAEGLVWKSLDLYLRDPVNYLLKNGTSDVLLCGNSSDAGTCPEGYRCLKAG 345

Query: 301 ---TKVKVNFDNVGAGYLALLQVATFKGWMDIMYAAVDSRGYEEQPQWEYNLYMYIYFVI 357
                   +FD+    +LAL ++ T   W  +    + S G          +YM I+F++
Sbjct: 346 DNPDHGYTSFDSFAWAFLALFRLMTQDCWERLYQQTLRSAG---------KIYM-IFFML 395

Query: 358 FIIFGSFFTLNLFIGVIIDNFNQQKKKLGGQDIFMTEEQKKYYNAMKKLGSKK 410
            I  GSF+ +NL + V+   + +Q +    +     E++K++  AM+ L  + 
Sbjct: 396 VIFLGSFYLVNLILAVVAMAYEEQNQATIAE---TEEKEKRFQEAMEMLKKEH 445


 Score = 79.0 bits (193), Expect = 8e-12,   Method: Compositional matrix adjust.
 Identities = 57/185 (30%), Positives = 98/185 (52%), Gaps = 16/185 (8%)

Query: 436 DVTIMFLICLNMVTMMVETDDQSPEKINILAKINLLFVAIFTGECIVKLAALR-HYYFTN 494
           D+TI   I LN + M +E  + + E   +L   NL+F  IFT E   K+ AL  +YYF  
Sbjct: 716 DLTITMCIVLNTLFMALEHYNMTTEFEEMLQVGNLVFTGIFTAEMTFKIIALDPYYYFQQ 775

Query: 495 SWNIFDFVVVILSIVGTVLSDIIQKYFFSPTLFRVIRLARIGRILRLIRGAKGIRTLLFA 554
            WNIFD ++VILS++   LS +            V+R  R+ R+ +L +    + TL+  
Sbjct: 776 GWNIFDSIIVILSLMELGLSRMGN--------LSVLRSFRLLRVFKLAKSWPTLNTLIKI 827

Query: 555 LMMSLPALFNIGLLLFLVMFIYSIFGM----ANFAYVKWEAGIDDMF---NFQTFANSML 607
           +  S+ AL N+ L+L +++FI+++ GM     N++ ++      D+    +   F ++ L
Sbjct: 828 IGNSVGALGNLTLVLAIIVFIFAVVGMQLFGKNYSELRHRISDSDLLPRWHMMDFFHAFL 887

Query: 608 CLFQI 612
            +F+I
Sbjct: 888 IIFRI 892


 Score = 63.2 bits (152), Expect = 4e-07,   Method: Compositional matrix adjust.
 Identities = 55/255 (21%), Positives = 111/255 (43%), Gaps = 28/255 (10%)

Query: 28  PQAPGCGETPEDSCSEGSTADMTNTAELLEQIPDLGQDVKDPEDCFTEGCVRRCPCCAVD 87
           PQAP      E    + + + ++    +LE++               E   R+CP C + 
Sbjct: 641 PQAPCADGFEEPGARQRALSAVSVLTSVLEEL---------------EESHRKCPPCWIR 685

Query: 88  TTQ-----APGKVWWRLRKTCYHIVEHSWFETFIIFMILLSSGALAFEDIYLEERKTIKV 142
             +         +W  +++    +V   + +  I   I+L++  +A E   +      + 
Sbjct: 686 FAKRYLIWECCPLWISIKQKVKFVVMDPFADLTITMCIVLNTLFMALEHYNMTTE--FEE 743

Query: 143 LLEYADKMFTYVFVLEMLLKWVAYGFKKYFTNAWCWLDFLIVDVSLVSLVANTLGFAEMG 202
           +L+  + +FT +F  EM  K +A     YF   W   D +IV +SL+      LG + MG
Sbjct: 744 MLQVGNLVFTGIFTAEMTFKIIALDPYYYFQQGWNIFDSIIVILSLME-----LGLSRMG 798

Query: 203 PIKSLRTLRALRPLRALSRFEGMRVVVNALVGAIPSIMNVLLVCLIFWLIFSIMGVNLFA 262
            +  LR+ R LR  +    +  +  ++  +  ++ ++ N+ LV  I   IF+++G+ LF 
Sbjct: 799 NLSVLRSFRLLRVFKLAKSWPTLNTLIKIIGNSVGALGNLTLVLAIIVFIFAVVGMQLFG 858

Query: 263 GKFGRCINQ-TEGDL 276
             +    ++ ++ DL
Sbjct: 859 KNYSELRHRISDSDL 873


>gi301757655
          Length = 2010

 Score = 1392 bits (3603), Expect = 0.0,   Method: Compositional matrix adjust.
 Identities = 672/700 (96%), Positives = 683/700 (97%), Gaps = 2/700 (0%)

Query: 1    SQVSATASSEAEASASQADWRQQWKAEPQAPGCGETPEDSCSEGSTADMTNTAELLEQIP 60
            SQVS TASSEA  S +QADWRQ+ K EP APGC ET EDS SEGSTADMTNTA+LLEQIP
Sbjct: 1091 SQVSETASSEA--SVAQADWRQRRKVEPPAPGCSETHEDSYSEGSTADMTNTADLLEQIP 1148

Query: 61   DLGQDVKDPEDCFTEGCVRRCPCCAVDTTQAPGKVWWRLRKTCYHIVEHSWFETFIIFMI 120
            DLG+DVKDPEDCFTEGCVRRCPCC VDTTQ PGKVWWRLRKTCY IVEHSWFETFIIFMI
Sbjct: 1149 DLGEDVKDPEDCFTEGCVRRCPCCTVDTTQGPGKVWWRLRKTCYRIVEHSWFETFIIFMI 1208

Query: 121  LLSSGALAFEDIYLEERKTIKVLLEYADKMFTYVFVLEMLLKWVAYGFKKYFTNAWCWLD 180
            LLSSGALAFEDIYLEERKTIKVLLEYADKMFTYVFVLEMLLKWVAYGFKKYFTNAWCWLD
Sbjct: 1209 LLSSGALAFEDIYLEERKTIKVLLEYADKMFTYVFVLEMLLKWVAYGFKKYFTNAWCWLD 1268

Query: 181  FLIVDVSLVSLVANTLGFAEMGPIKSLRTLRALRPLRALSRFEGMRVVVNALVGAIPSIM 240
            FLIVDVSL+SLVANTLGFAEMGPIKSLRTLRALRPLRALSRFEGMRVVVNALVGAIPSIM
Sbjct: 1269 FLIVDVSLISLVANTLGFAEMGPIKSLRTLRALRPLRALSRFEGMRVVVNALVGAIPSIM 1328

Query: 241  NVLLVCLIFWLIFSIMGVNLFAGKFGRCINQTEGDLPLNYTIVNNKSQCESLNLTGELYW 300
            NVLLVCLIFWLIFSIMGVNLFAGKFGRCINQTEGDLPLNYTIVNNKS CES N+TGELYW
Sbjct: 1329 NVLLVCLIFWLIFSIMGVNLFAGKFGRCINQTEGDLPLNYTIVNNKSDCESFNVTGELYW 1388

Query: 301  TKVKVNFDNVGAGYLALLQVATFKGWMDIMYAAVDSRGYEEQPQWEYNLYMYIYFVIFII 360
            TKVKVNFDNVGAGYLALLQVATFKGWMDIMYAAVDSRGYEEQPQWEYNLYMYIYFVIFII
Sbjct: 1389 TKVKVNFDNVGAGYLALLQVATFKGWMDIMYAAVDSRGYEEQPQWEYNLYMYIYFVIFII 1448

Query: 361  FGSFFTLNLFIGVIIDNFNQQKKKLGGQDIFMTEEQKKYYNAMKKLGSKKPQKPIPRPLN 420
            FGSFFTLNLFIGVIIDNFNQQKKKLGGQDIFMTEEQKKYYNAMKKLGSKKPQKPIPRPLN
Sbjct: 1449 FGSFFTLNLFIGVIIDNFNQQKKKLGGQDIFMTEEQKKYYNAMKKLGSKKPQKPIPRPLN 1508

Query: 421  KYQGFIFDIVTKQAFDVTIMFLICLNMVTMMVETDDQSPEKINILAKINLLFVAIFTGEC 480
            KYQGF+FDIVTKQAFDVTIMFLICLNMVTMMVETDDQSPEK+NILAKINLLFVAIFTGEC
Sbjct: 1509 KYQGFLFDIVTKQAFDVTIMFLICLNMVTMMVETDDQSPEKVNILAKINLLFVAIFTGEC 1568

Query: 481  IVKLAALRHYYFTNSWNIFDFVVVILSIVGTVLSDIIQKYFFSPTLFRVIRLARIGRILR 540
            I+K+ ALRHYYFTNSWNIFDFVVVILSIVGTVLSDIIQKYFFSPTLFRVIRLARIGRILR
Sbjct: 1569 IIKMTALRHYYFTNSWNIFDFVVVILSIVGTVLSDIIQKYFFSPTLFRVIRLARIGRILR 1628

Query: 541  LIRGAKGIRTLLFALMMSLPALFNIGLLLFLVMFIYSIFGMANFAYVKWEAGIDDMFNFQ 600
            LIRGAKGIRTLLFALMMSLPALFNIGLLLFLVMFIYSIFGMANFAYVKWEAGIDDMFNFQ
Sbjct: 1629 LIRGAKGIRTLLFALMMSLPALFNIGLLLFLVMFIYSIFGMANFAYVKWEAGIDDMFNFQ 1688

Query: 601  TFANSMLCLFQITTSAGWDGLLSPILNTGPPYCDPTLPNSNGSRGDCGSPAVGILFFTTY 660
            TFANSMLCLFQITTSAGWDGLLSPILNTGPPYCDP LPNSNGSRG+CGSPAVGILFFTTY
Sbjct: 1689 TFANSMLCLFQITTSAGWDGLLSPILNTGPPYCDPNLPNSNGSRGNCGSPAVGILFFTTY 1748

Query: 661  IIISFLIVVNMYIAIILENFSVATEESTEPLSEDDFDMFY 700
            IIISFLIVVNMYIAIILENFSVATEESTEPLSEDDFDMFY
Sbjct: 1749 IIISFLIVVNMYIAIILENFSVATEESTEPLSEDDFDMFY 1788


 Score = 99.0 bits (245), Expect = 6e-18,   Method: Compositional matrix adjust.
 Identities = 88/355 (24%), Positives = 159/355 (44%), Gaps = 69/355 (19%)

Query: 99  LRKTCYHIVEHSWFETFIIFMILLSSGALAFEDIYLEERKTIKVLLEYADKMFTYVFVLE 158
           +R+    I+ HS F T I+  IL +   +A  D             +Y +  FT ++  E
Sbjct: 120 VRRAAVKILVHSLFNTLIMCTILTNCVFMAQHDP--------PPWTKYVEYTFTAIYTFE 171

Query: 159 MLLKWVAYGFK----KYFTNAWCWLDFLIVDVSLVSLVANTLGFAEMGPIKSLRTLRALR 214
            L+K +A GF      +  + W WLDF ++      ++A T  F ++G + +LRT R LR
Sbjct: 172 SLVKILARGFCLHAFTFLRDPWNWLDFSVI------VMAYTTEFVDLGNVSALRTFRVLR 225

Query: 215 PLRALSRFEGMRVVVNALVGAIPSIMNVLLVCLIFWLIFSIMGVNLFAGKF-GRCI---- 269
            L+ +S   G++ +V AL+ ++  + +V+++ +    +F+++G+ LF G    +C+    
Sbjct: 226 ALKTISVISGLKTIVGALIQSVKKLADVMVLTVFCLSVFALIGLQLFMGNLRHKCVRNFT 285

Query: 270 --NQTEGDL----------------PLNYTIVNNKSQ---CESLNLTG---ELYW----- 300
             N T G +                P NY + N  S    C + +  G   E Y      
Sbjct: 286 ALNDTNGSVEADGLVWESLDRYLSDPGNYLLKNGTSDVLLCGNSSDAGTCPEGYRCLKAG 345

Query: 301 ---TKVKVNFDNVGAGYLALLQVATFKGWMDIMYAAVDSRGYEEQPQWEYNLYMYIYFVI 357
                   +FD+    +LAL ++ T   W  +    + S G          +YM I+F++
Sbjct: 346 DNPDHGYTSFDSFAWAFLALFRLMTQDCWERLYQQTLRSAG---------KIYM-IFFML 395

Query: 358 FIIFGSFFTLNLFIGVIIDNFNQQKKKLGGQDIFMTEEQKKYYNAMKKLGSKKPQ 412
            I  GSF+ +NL + V+   + +Q +      I  TEE++K +    +L  K+ +
Sbjct: 396 VIFLGSFYLVNLILAVVAMAYEEQNQA----TIAETEEKEKRFQEAMELLRKEHE 446


 Score = 79.7 bits (195), Expect = 5e-12,   Method: Compositional matrix adjust.
 Identities = 58/185 (31%), Positives = 98/185 (52%), Gaps = 16/185 (8%)

Query: 436 DVTIMFLICLNMVTMMVETDDQSPEKINILAKINLLFVAIFTGECIVKLAALR-HYYFTN 494
           D+TI   I LN + M +E  + + E   +L   NL+F  IFT E   K+ AL  +YYF  
Sbjct: 720 DLTITMCIVLNTLFMALEHYNMTTEFEEMLQVGNLVFTGIFTAEMTFKIIALDPYYYFQQ 779

Query: 495 SWNIFDFVVVILSIVGTVLSDIIQKYFFSPTLFRVIRLARIGRILRLIRGAKGIRTLLFA 554
            WNIFD ++VILS++   LS +            V+R  R+ R+ +L +    + TL+  
Sbjct: 780 GWNIFDSIIVILSLMELGLSRMGN--------LSVLRSFRLLRVFKLAKSWPTLNTLIKI 831

Query: 555 LMMSLPALFNIGLLLFLVMFIYSIFGMANFA-------YVKWEAGIDDMFNFQTFANSML 607
           +  S+ AL N+ L+L +++FI+++ GM  F        Y   ++G+   ++   F ++ L
Sbjct: 832 IGNSVGALGNLTLVLAIIVFIFAVVGMQLFGKNYSEQRYRISDSGLLPRWHMMDFFHAFL 891

Query: 608 CLFQI 612
            +F+I
Sbjct: 892 IIFRI 896


 Score = 61.6 bits (148), Expect = 1e-06,   Method: Compositional matrix adjust.
 Identities = 47/197 (23%), Positives = 89/197 (45%), Gaps = 12/197 (6%)

Query: 75  EGCVRRCPCCAVDTTQ-----APGKVWWRLRKTCYHIVEHSWFETFIIFMILLSSGALAF 129
           E   R+CP C     Q         +W  +++    +V   + +  I   I+L++  +A 
Sbjct: 677 EESRRKCPPCWDRFAQRYLIWECCPLWMSIKQRVKFMVMDPFADLTITMCIVLNTLFMAL 736

Query: 130 EDIYLEERKTIKVLLEYADKMFTYVFVLEMLLKWVAYGFKKYFTNAWCWLDFLIVDVSLV 189
           E   +      + +L+  + +FT +F  EM  K +A     YF   W   D +IV +SL+
Sbjct: 737 EHYNMTTE--FEEMLQVGNLVFTGIFTAEMTFKIIALDPYYYFQQGWNIFDSIIVILSLM 794

Query: 190 SLVANTLGFAEMGPIKSLRTLRALRPLRALSRFEGMRVVVNALVGAIPSIMNVLLVCLIF 249
                 LG + MG +  LR+ R LR  +    +  +  ++  +  ++ ++ N+ LV  I 
Sbjct: 795 E-----LGLSRMGNLSVLRSFRLLRVFKLAKSWPTLNTLIKIIGNSVGALGNLTLVLAII 849

Query: 250 WLIFSIMGVNLFAGKFG 266
             IF+++G+ LF   + 
Sbjct: 850 VFIFAVVGMQLFGKNYS 866


>gi281353936
          Length = 2030

 Score = 1389 bits (3594), Expect = 0.0,   Method: Compositional matrix adjust.
 Identities = 670/700 (95%), Positives = 682/700 (97%), Gaps = 2/700 (0%)

Query: 1    SQVSATASSEAEASASQADWRQQWKAEPQAPGCGETPEDSCSEGSTADMTNTAELLEQIP 60
            SQVS TASSEA  S +QADWRQ+ K EP APGC ET EDS SEGSTADMTNTA+LLEQIP
Sbjct: 1111 SQVSETASSEA--SVAQADWRQRRKVEPPAPGCSETHEDSYSEGSTADMTNTADLLEQIP 1168

Query: 61   DLGQDVKDPEDCFTEGCVRRCPCCAVDTTQAPGKVWWRLRKTCYHIVEHSWFETFIIFMI 120
            DLG+DVKDPEDCFTEGCVRRCPCC VDTTQ PGKVWWRLRKTCY IVEHSWFETFIIFMI
Sbjct: 1169 DLGEDVKDPEDCFTEGCVRRCPCCTVDTTQGPGKVWWRLRKTCYRIVEHSWFETFIIFMI 1228

Query: 121  LLSSGALAFEDIYLEERKTIKVLLEYADKMFTYVFVLEMLLKWVAYGFKKYFTNAWCWLD 180
            LLSSGALAFEDIYLEERKTIKVLLEYADKMFTYVFVLEMLLKWVAYGFKKYFTNAWCWLD
Sbjct: 1229 LLSSGALAFEDIYLEERKTIKVLLEYADKMFTYVFVLEMLLKWVAYGFKKYFTNAWCWLD 1288

Query: 181  FLIVDVSLVSLVANTLGFAEMGPIKSLRTLRALRPLRALSRFEGMRVVVNALVGAIPSIM 240
            FLIVDVSL+SLVANTLGFAEMGPIKSLRTLRALRPLRALSRFEGMRVVVNALVGAIPSIM
Sbjct: 1289 FLIVDVSLISLVANTLGFAEMGPIKSLRTLRALRPLRALSRFEGMRVVVNALVGAIPSIM 1348

Query: 241  NVLLVCLIFWLIFSIMGVNLFAGKFGRCINQTEGDLPLNYTIVNNKSQCESLNLTGELYW 300
            NVLLVCLIFWLIFSIMGVNLFAGKFGRCINQTEGDLPLNYTIVNNKS CES N+TGELYW
Sbjct: 1349 NVLLVCLIFWLIFSIMGVNLFAGKFGRCINQTEGDLPLNYTIVNNKSDCESFNVTGELYW 1408

Query: 301  TKVKVNFDNVGAGYLALLQVATFKGWMDIMYAAVDSRGYEEQPQWEYNLYMYIYFVIFII 360
            TKVKVNFDNVGAGYLALLQVATFKGWMDIMYAAVDSRGYEEQPQWEYNLYMYIYFVIFII
Sbjct: 1409 TKVKVNFDNVGAGYLALLQVATFKGWMDIMYAAVDSRGYEEQPQWEYNLYMYIYFVIFII 1468

Query: 361  FGSFFTLNLFIGVIIDNFNQQKKKLGGQDIFMTEEQKKYYNAMKKLGSKKPQKPIPRPLN 420
            FGSFFTLNLFIGVIIDNFNQQKKK+ GQDIFMTEEQKKYYNAMKKLGSKKPQKPIPRPLN
Sbjct: 1469 FGSFFTLNLFIGVIIDNFNQQKKKMRGQDIFMTEEQKKYYNAMKKLGSKKPQKPIPRPLN 1528

Query: 421  KYQGFIFDIVTKQAFDVTIMFLICLNMVTMMVETDDQSPEKINILAKINLLFVAIFTGEC 480
            KYQGF+FDIVTKQAFDVTIMFLICLNMVTMMVETDDQSPEK+NILAKINLLFVAIFTGEC
Sbjct: 1529 KYQGFLFDIVTKQAFDVTIMFLICLNMVTMMVETDDQSPEKVNILAKINLLFVAIFTGEC 1588

Query: 481  IVKLAALRHYYFTNSWNIFDFVVVILSIVGTVLSDIIQKYFFSPTLFRVIRLARIGRILR 540
            I+K+ ALRHYYFTNSWNIFDFVVVILSIVGTVLSDIIQKYFFSPTLFRVIRLARIGRILR
Sbjct: 1589 IIKMTALRHYYFTNSWNIFDFVVVILSIVGTVLSDIIQKYFFSPTLFRVIRLARIGRILR 1648

Query: 541  LIRGAKGIRTLLFALMMSLPALFNIGLLLFLVMFIYSIFGMANFAYVKWEAGIDDMFNFQ 600
            LIRGAKGIRTLLFALMMSLPALFNIGLLLFLVMFIYSIFGMANFAYVKWEAGIDDMFNFQ
Sbjct: 1649 LIRGAKGIRTLLFALMMSLPALFNIGLLLFLVMFIYSIFGMANFAYVKWEAGIDDMFNFQ 1708

Query: 601  TFANSMLCLFQITTSAGWDGLLSPILNTGPPYCDPTLPNSNGSRGDCGSPAVGILFFTTY 660
            TFANSMLCLFQITTSAGWDGLLSPILNTGPPYCDP LPNSNGSRG+CGSPAVGILFFTTY
Sbjct: 1709 TFANSMLCLFQITTSAGWDGLLSPILNTGPPYCDPNLPNSNGSRGNCGSPAVGILFFTTY 1768

Query: 661  IIISFLIVVNMYIAIILENFSVATEESTEPLSEDDFDMFY 700
            IIISFLIVVNMYIAIILENFSVATEESTEPLSEDDFDMFY
Sbjct: 1769 IIISFLIVVNMYIAIILENFSVATEESTEPLSEDDFDMFY 1808


 Score = 92.8 bits (229), Expect = 5e-16,   Method: Compositional matrix adjust.
 Identities = 77/309 (24%), Positives = 142/309 (45%), Gaps = 61/309 (19%)

Query: 145 EYADKMFTYVFVLEMLLKWVAYGFK----KYFTNAWCWLDFLIVDVSLVSLVANTLGFAE 200
           +Y +  FT ++  E L+K +A GF      +  + W WLDF ++      ++A T  F +
Sbjct: 178 KYVEYTFTAIYTFESLVKILARGFCLHAFTFLRDPWNWLDFSVI------VMAYTTEFVD 231

Query: 201 MGPIKSLRTLRALRPLRALSRFEGMRVVVNALVGAIPSIMNVLLVCLIFWLIFSIMGVNL 260
           +G + +LRT R LR L+ +S   G++ +V AL+ ++  + +V+++ +    +F+++G+ L
Sbjct: 232 LGNVSALRTFRVLRALKTISVISGLKTIVGALIQSVKKLADVMVLTVFCLSVFALIGLQL 291

Query: 261 FAGKF-GRCI------NQTEGDL----------------PLNYTIVNNKSQ---CESLNL 294
           F G    +C+      N T G +                P NY + N  S    C + + 
Sbjct: 292 FMGNLRHKCVRNFTALNDTNGSVEADGLVWESLDRYLSDPGNYLLKNGTSDVLLCGNSSD 351

Query: 295 TG---ELYW--------TKVKVNFDNVGAGYLALLQVATFKGWMDIMYAAVDSRGYEEQP 343
            G   E Y              +FD+    +LAL ++ T   W  +    + S G     
Sbjct: 352 AGTCPEGYRCLKAGDNPDHGYTSFDSFAWAFLALFRLMTQDCWERLYQQTLRSAG----- 406

Query: 344 QWEYNLYMYIYFVIFIIFGSFFTLNLFIGVIIDNFNQQKKKLGGQDIFMTEEQKKYYNAM 403
                +YM I+F++ I  GSF+ +NL + V+   + +Q +      I  TEE++K +   
Sbjct: 407 ----KIYM-IFFMLVIFLGSFYLVNLILAVVAMAYEEQNQA----TIAETEEKEKRFQEA 457

Query: 404 KKLGSKKPQ 412
            +L  K+ +
Sbjct: 458 MELLRKEHE 466


 Score = 79.7 bits (195), Expect = 4e-12,   Method: Compositional matrix adjust.
 Identities = 58/185 (31%), Positives = 98/185 (52%), Gaps = 16/185 (8%)

Query: 436 DVTIMFLICLNMVTMMVETDDQSPEKINILAKINLLFVAIFTGECIVKLAALR-HYYFTN 494
           D+TI   I LN + M +E  + + E   +L   NL+F  IFT E   K+ AL  +YYF  
Sbjct: 740 DLTITMCIVLNTLFMALEHYNMTTEFEEMLQVGNLVFTGIFTAEMTFKIIALDPYYYFQQ 799

Query: 495 SWNIFDFVVVILSIVGTVLSDIIQKYFFSPTLFRVIRLARIGRILRLIRGAKGIRTLLFA 554
            WNIFD ++VILS++   LS +            V+R  R+ R+ +L +    + TL+  
Sbjct: 800 GWNIFDSIIVILSLMELGLSRMGN--------LSVLRSFRLLRVFKLAKSWPTLNTLIKI 851

Query: 555 LMMSLPALFNIGLLLFLVMFIYSIFGMANFA-------YVKWEAGIDDMFNFQTFANSML 607
           +  S+ AL N+ L+L +++FI+++ GM  F        Y   ++G+   ++   F ++ L
Sbjct: 852 IGNSVGALGNLTLVLAIIVFIFAVVGMQLFGKNYSEQRYRISDSGLLPRWHMMDFFHAFL 911

Query: 608 CLFQI 612
            +F+I
Sbjct: 912 IIFRI 916


 Score = 61.6 bits (148), Expect = 1e-06,   Method: Compositional matrix adjust.
 Identities = 47/197 (23%), Positives = 89/197 (45%), Gaps = 12/197 (6%)

Query: 75  EGCVRRCPCCAVDTTQ-----APGKVWWRLRKTCYHIVEHSWFETFIIFMILLSSGALAF 129
           E   R+CP C     Q         +W  +++    +V   + +  I   I+L++  +A 
Sbjct: 697 EESRRKCPPCWDRFAQRYLIWECCPLWMSIKQRVKFMVMDPFADLTITMCIVLNTLFMAL 756

Query: 130 EDIYLEERKTIKVLLEYADKMFTYVFVLEMLLKWVAYGFKKYFTNAWCWLDFLIVDVSLV 189
           E   +      + +L+  + +FT +F  EM  K +A     YF   W   D +IV +SL+
Sbjct: 757 EHYNMTTE--FEEMLQVGNLVFTGIFTAEMTFKIIALDPYYYFQQGWNIFDSIIVILSLM 814

Query: 190 SLVANTLGFAEMGPIKSLRTLRALRPLRALSRFEGMRVVVNALVGAIPSIMNVLLVCLIF 249
                 LG + MG +  LR+ R LR  +    +  +  ++  +  ++ ++ N+ LV  I 
Sbjct: 815 E-----LGLSRMGNLSVLRSFRLLRVFKLAKSWPTLNTLIKIIGNSVGALGNLTLVLAII 869

Query: 250 WLIFSIMGVNLFAGKFG 266
             IF+++G+ LF   + 
Sbjct: 870 VFIFAVVGMQLFGKNYS 886


>gi311268679
          Length = 2021

 Score = 1386 bits (3587), Expect = 0.0,   Method: Compositional matrix adjust.
 Identities = 669/700 (95%), Positives = 682/700 (97%)

Query: 1    SQVSATASSEAEASASQADWRQQWKAEPQAPGCGETPEDSCSEGSTADMTNTAELLEQIP 60
            SQVS T SS AEASA++AD RQQ +AE  APG  ET EDS SEGSTADMTNTA+LLEQIP
Sbjct: 1100 SQVSETTSSGAEASATRADLRQQRRAEASAPGFSETHEDSYSEGSTADMTNTADLLEQIP 1159

Query: 61   DLGQDVKDPEDCFTEGCVRRCPCCAVDTTQAPGKVWWRLRKTCYHIVEHSWFETFIIFMI 120
            DLG+DVKDPEDCFTEGCVRRCPCC VDTTQAPGKVWWRLRKTCY IVEHSWFETFIIFMI
Sbjct: 1160 DLGEDVKDPEDCFTEGCVRRCPCCTVDTTQAPGKVWWRLRKTCYRIVEHSWFETFIIFMI 1219

Query: 121  LLSSGALAFEDIYLEERKTIKVLLEYADKMFTYVFVLEMLLKWVAYGFKKYFTNAWCWLD 180
            LLSSGALAFEDIYLEER+TIKVLLEYADKMFTYVFVLEMLLKWVAYGFKKYFTNAWCWLD
Sbjct: 1220 LLSSGALAFEDIYLEERRTIKVLLEYADKMFTYVFVLEMLLKWVAYGFKKYFTNAWCWLD 1279

Query: 181  FLIVDVSLVSLVANTLGFAEMGPIKSLRTLRALRPLRALSRFEGMRVVVNALVGAIPSIM 240
            FLIVDVSL+SLVAN LGFAEMGPIKSLRTLRALRPLRALSRFEGMRVVVNALVGAIPSIM
Sbjct: 1280 FLIVDVSLISLVANALGFAEMGPIKSLRTLRALRPLRALSRFEGMRVVVNALVGAIPSIM 1339

Query: 241  NVLLVCLIFWLIFSIMGVNLFAGKFGRCINQTEGDLPLNYTIVNNKSQCESLNLTGELYW 300
            NVLLVCLIFWLIFSIMGVNLFAGKFGRCINQTEGDLPLNYTIVNNKS CES N+TGELYW
Sbjct: 1340 NVLLVCLIFWLIFSIMGVNLFAGKFGRCINQTEGDLPLNYTIVNNKSDCESFNVTGELYW 1399

Query: 301  TKVKVNFDNVGAGYLALLQVATFKGWMDIMYAAVDSRGYEEQPQWEYNLYMYIYFVIFII 360
            TKVKVNFDNVGAGYLALLQVATFKGWMDIMYAAVDSRG EEQPQWEYNLYMYIYFV+FII
Sbjct: 1400 TKVKVNFDNVGAGYLALLQVATFKGWMDIMYAAVDSRGLEEQPQWEYNLYMYIYFVVFII 1459

Query: 361  FGSFFTLNLFIGVIIDNFNQQKKKLGGQDIFMTEEQKKYYNAMKKLGSKKPQKPIPRPLN 420
            FGSFFTLNLFIGVIIDNFNQQKKKLGGQDIFMTEEQKKYYNAMKKLGSKKPQKPIPRPLN
Sbjct: 1460 FGSFFTLNLFIGVIIDNFNQQKKKLGGQDIFMTEEQKKYYNAMKKLGSKKPQKPIPRPLN 1519

Query: 421  KYQGFIFDIVTKQAFDVTIMFLICLNMVTMMVETDDQSPEKINILAKINLLFVAIFTGEC 480
            KYQGF+FDIVTKQAFDVTIMFLICLNMVTMMVETDDQSPEK+NILAKINLLFVAIFTGEC
Sbjct: 1520 KYQGFMFDIVTKQAFDVTIMFLICLNMVTMMVETDDQSPEKVNILAKINLLFVAIFTGEC 1579

Query: 481  IVKLAALRHYYFTNSWNIFDFVVVILSIVGTVLSDIIQKYFFSPTLFRVIRLARIGRILR 540
            IVK+AALRHYYFTNSWNIFDFVVVILSIVGTVLSDIIQKYFFSPTLFRVIRLARIGRILR
Sbjct: 1580 IVKIAALRHYYFTNSWNIFDFVVVILSIVGTVLSDIIQKYFFSPTLFRVIRLARIGRILR 1639

Query: 541  LIRGAKGIRTLLFALMMSLPALFNIGLLLFLVMFIYSIFGMANFAYVKWEAGIDDMFNFQ 600
            LIRGAKGIRTLLFALMMSLPALFNIGLLLFLVMFIYSIFGMANFAYVKWEAGIDDMFNFQ
Sbjct: 1640 LIRGAKGIRTLLFALMMSLPALFNIGLLLFLVMFIYSIFGMANFAYVKWEAGIDDMFNFQ 1699

Query: 601  TFANSMLCLFQITTSAGWDGLLSPILNTGPPYCDPTLPNSNGSRGDCGSPAVGILFFTTY 660
            TFANSMLCLFQITTSAGWDGLLSPILNTGPPYCDP LPNSNGSRG+CGSPAVGILFFTTY
Sbjct: 1700 TFANSMLCLFQITTSAGWDGLLSPILNTGPPYCDPHLPNSNGSRGNCGSPAVGILFFTTY 1759

Query: 661  IIISFLIVVNMYIAIILENFSVATEESTEPLSEDDFDMFY 700
            IIISFLIVVNMYIAIILENFSVATEESTEPLSEDDFDMFY
Sbjct: 1760 IIISFLIVVNMYIAIILENFSVATEESTEPLSEDDFDMFY 1799


 Score = 90.9 bits (224), Expect = 2e-15,   Method: Compositional matrix adjust.
 Identities = 86/356 (24%), Positives = 158/356 (44%), Gaps = 71/356 (19%)

Query: 99  LRKTCYHIVEHSWFETFIIFMILLSSGALAFEDIYLEERKTIKVLLEYADKMFTYVFVLE 158
           +R+    I+ HS F   I+  IL +   +A  D             +Y +  FT ++  E
Sbjct: 120 IRRAAVKILVHSLFSMLIMCTILTNCVFMAQHDP--------PPWTKYVEYTFTAIYTFE 171

Query: 159 MLLKWVAYGFK----KYFTNAWCWLDFLIVDVSLVSLVANTLGFAEMGPIKSLRTLRALR 214
            L+K +A GF      +  + W WLDF ++ ++ VS         ++G + +LRT R LR
Sbjct: 172 SLVKILARGFCLHAFTFLRDPWNWLDFSVIIMAYVS------ENIKLGNLSALRTFRVLR 225

Query: 215 PLRALSRFEGMRVVVNALVGAIPSIMNVLLVCLIFWLIFSIMGVNLFAGKF-GRCI---- 269
            L+ +S   G++ +V AL+ ++  + +V+++ +    +F+++G+ LF G    +C+    
Sbjct: 226 ALKTISVIPGLKTIVGALIQSVKKLADVMVLTVFCLSVFALIGLQLFMGNLRHKCVRNFT 285

Query: 270 -----NQTEGDL----------------PLNYTIVNNKSQ---CESLNLTG---ELYWT- 301
                N T+G +                P NY + N  S    C + +  G   E Y   
Sbjct: 286 VLNGTNGTDGTVEADGLLWKSLDHYLNDPENYLLKNGTSDVLLCGNSSDAGTCPEGYRCL 345

Query: 302 KVKVN-------FDNVGAGYLALLQVATFKGWMDIMYAAVDSRGYEEQPQWEYNLYMYIY 354
           K   N       FD+    +LAL ++ T   W  +    + S G          +YM I+
Sbjct: 346 KAGENPDHGYTSFDSFAWAFLALFRLMTQDCWERLYQQTLRSAG---------KIYM-IF 395

Query: 355 FVIFIIFGSFFTLNLFIGVIIDNFNQQKKKLGGQDIFMTEEQKKYYNAMKKLGSKK 410
           F++ I  GSF+ +NL + V+   + +Q +    +     E++K++  AM+ L  + 
Sbjct: 396 FMLVIFLGSFYLVNLILAVVAMAYEEQNQATIAE---TEEKEKRFQEAMEMLKKEH 448


 Score = 79.3 bits (194), Expect = 6e-12,   Method: Compositional matrix adjust.
 Identities = 57/185 (30%), Positives = 101/185 (54%), Gaps = 16/185 (8%)

Query: 436 DVTIMFLICLNMVTMMVETDDQSPEKINILAKINLLFVAIFTGECIVKLAALR-HYYFTN 494
           D+TI   I LN + M +E  + + E   +L   NL+F  IFT E   K+ AL  +YYF  
Sbjct: 723 DLTITMCIVLNTLFMALEHYNMTTEFEEMLQVGNLVFTGIFTAEMTFKIIALDPYYYFQQ 782

Query: 495 SWNIFDFVVVILSIVGTVLSDIIQKYFFSPTLFRVIRLARIGRILRLIRGAKGIRTLLFA 554
            WNIFD ++VILS++   LS +            V+R  R+ R+ +L +    + TL+  
Sbjct: 783 GWNIFDSIIVILSLMELGLSRMGN--------LSVLRSFRLLRVFKLAKSWPTLNTLIKI 834

Query: 555 LMMSLPALFNIGLLLFLVMFIYSIFGM----ANFAYVKW---EAGIDDMFNFQTFANSML 607
           +  S+ AL N+ L+L +++FI+++ GM     N++ ++    ++G+   ++   F ++ L
Sbjct: 835 IGNSVGALGNLTLVLAIIVFIFAVVGMQLFGKNYSELRHRISDSGLLPRWHMMDFFHAFL 894

Query: 608 CLFQI 612
            +F+I
Sbjct: 895 IIFRI 899


 Score = 61.6 bits (148), Expect = 1e-06,   Method: Compositional matrix adjust.
 Identities = 47/196 (23%), Positives = 89/196 (45%), Gaps = 12/196 (6%)

Query: 75  EGCVRRCPCCAVDTTQ-----APGKVWWRLRKTCYHIVEHSWFETFIIFMILLSSGALAF 129
           E   R+CP C     Q         +W  +++    +V   + +  I   I+L++  +A 
Sbjct: 680 EESHRKCPPCWNRFAQRYLIWECCPLWMSIKQKVKFMVMDPFADLTITMCIVLNTLFMAL 739

Query: 130 EDIYLEERKTIKVLLEYADKMFTYVFVLEMLLKWVAYGFKKYFTNAWCWLDFLIVDVSLV 189
           E   +      + +L+  + +FT +F  EM  K +A     YF   W   D +IV +SL+
Sbjct: 740 EHYNMTTE--FEEMLQVGNLVFTGIFTAEMTFKIIALDPYYYFQQGWNIFDSIIVILSLM 797

Query: 190 SLVANTLGFAEMGPIKSLRTLRALRPLRALSRFEGMRVVVNALVGAIPSIMNVLLVCLIF 249
                 LG + MG +  LR+ R LR  +    +  +  ++  +  ++ ++ N+ LV  I 
Sbjct: 798 E-----LGLSRMGNLSVLRSFRLLRVFKLAKSWPTLNTLIKIIGNSVGALGNLTLVLAII 852

Query: 250 WLIFSIMGVNLFAGKF 265
             IF+++G+ LF   +
Sbjct: 853 VFIFAVVGMQLFGKNY 868


>gi311268677
          Length = 2020

 Score = 1385 bits (3584), Expect = 0.0,   Method: Compositional matrix adjust.
 Identities = 669/700 (95%), Positives = 682/700 (97%)

Query: 1    SQVSATASSEAEASASQADWRQQWKAEPQAPGCGETPEDSCSEGSTADMTNTAELLEQIP 60
            SQVS T SS AEASA++AD RQQ +AE  APG  ET EDS SEGSTADMTNTA+LLEQIP
Sbjct: 1099 SQVSETTSSGAEASATRADLRQQRRAEASAPGFSETHEDSYSEGSTADMTNTADLLEQIP 1158

Query: 61   DLGQDVKDPEDCFTEGCVRRCPCCAVDTTQAPGKVWWRLRKTCYHIVEHSWFETFIIFMI 120
            DLG+DVKDPEDCFTEGCVRRCPCC VDTTQAPGKVWWRLRKTCY IVEHSWFETFIIFMI
Sbjct: 1159 DLGEDVKDPEDCFTEGCVRRCPCCTVDTTQAPGKVWWRLRKTCYRIVEHSWFETFIIFMI 1218

Query: 121  LLSSGALAFEDIYLEERKTIKVLLEYADKMFTYVFVLEMLLKWVAYGFKKYFTNAWCWLD 180
            LLSSGALAFEDIYLEER+TIKVLLEYADKMFTYVFVLEMLLKWVAYGFKKYFTNAWCWLD
Sbjct: 1219 LLSSGALAFEDIYLEERRTIKVLLEYADKMFTYVFVLEMLLKWVAYGFKKYFTNAWCWLD 1278

Query: 181  FLIVDVSLVSLVANTLGFAEMGPIKSLRTLRALRPLRALSRFEGMRVVVNALVGAIPSIM 240
            FLIVDVSL+SLVAN LGFAEMGPIKSLRTLRALRPLRALSRFEGMRVVVNALVGAIPSIM
Sbjct: 1279 FLIVDVSLISLVANALGFAEMGPIKSLRTLRALRPLRALSRFEGMRVVVNALVGAIPSIM 1338

Query: 241  NVLLVCLIFWLIFSIMGVNLFAGKFGRCINQTEGDLPLNYTIVNNKSQCESLNLTGELYW 300
            NVLLVCLIFWLIFSIMGVNLFAGKFGRCINQTEGDLPLNYTIVNNKS CES N+TGELYW
Sbjct: 1339 NVLLVCLIFWLIFSIMGVNLFAGKFGRCINQTEGDLPLNYTIVNNKSDCESFNVTGELYW 1398

Query: 301  TKVKVNFDNVGAGYLALLQVATFKGWMDIMYAAVDSRGYEEQPQWEYNLYMYIYFVIFII 360
            TKVKVNFDNVGAGYLALLQVATFKGWMDIMYAAVDSRG EEQPQWEYNLYMYIYFV+FII
Sbjct: 1399 TKVKVNFDNVGAGYLALLQVATFKGWMDIMYAAVDSRGLEEQPQWEYNLYMYIYFVVFII 1458

Query: 361  FGSFFTLNLFIGVIIDNFNQQKKKLGGQDIFMTEEQKKYYNAMKKLGSKKPQKPIPRPLN 420
            FGSFFTLNLFIGVIIDNFNQQKKKLGGQDIFMTEEQKKYYNAMKKLGSKKPQKPIPRPLN
Sbjct: 1459 FGSFFTLNLFIGVIIDNFNQQKKKLGGQDIFMTEEQKKYYNAMKKLGSKKPQKPIPRPLN 1518

Query: 421  KYQGFIFDIVTKQAFDVTIMFLICLNMVTMMVETDDQSPEKINILAKINLLFVAIFTGEC 480
            KYQGF+FDIVTKQAFDVTIMFLICLNMVTMMVETDDQSPEK+NILAKINLLFVAIFTGEC
Sbjct: 1519 KYQGFMFDIVTKQAFDVTIMFLICLNMVTMMVETDDQSPEKVNILAKINLLFVAIFTGEC 1578

Query: 481  IVKLAALRHYYFTNSWNIFDFVVVILSIVGTVLSDIIQKYFFSPTLFRVIRLARIGRILR 540
            IVK+AALRHYYFTNSWNIFDFVVVILSIVGTVLSDIIQKYFFSPTLFRVIRLARIGRILR
Sbjct: 1579 IVKIAALRHYYFTNSWNIFDFVVVILSIVGTVLSDIIQKYFFSPTLFRVIRLARIGRILR 1638

Query: 541  LIRGAKGIRTLLFALMMSLPALFNIGLLLFLVMFIYSIFGMANFAYVKWEAGIDDMFNFQ 600
            LIRGAKGIRTLLFALMMSLPALFNIGLLLFLVMFIYSIFGMANFAYVKWEAGIDDMFNFQ
Sbjct: 1639 LIRGAKGIRTLLFALMMSLPALFNIGLLLFLVMFIYSIFGMANFAYVKWEAGIDDMFNFQ 1698

Query: 601  TFANSMLCLFQITTSAGWDGLLSPILNTGPPYCDPTLPNSNGSRGDCGSPAVGILFFTTY 660
            TFANSMLCLFQITTSAGWDGLLSPILNTGPPYCDP LPNSNGSRG+CGSPAVGILFFTTY
Sbjct: 1699 TFANSMLCLFQITTSAGWDGLLSPILNTGPPYCDPHLPNSNGSRGNCGSPAVGILFFTTY 1758

Query: 661  IIISFLIVVNMYIAIILENFSVATEESTEPLSEDDFDMFY 700
            IIISFLIVVNMYIAIILENFSVATEESTEPLSEDDFDMFY
Sbjct: 1759 IIISFLIVVNMYIAIILENFSVATEESTEPLSEDDFDMFY 1798


 Score = 96.7 bits (239), Expect = 3e-17,   Method: Compositional matrix adjust.
 Identities = 87/356 (24%), Positives = 159/356 (44%), Gaps = 71/356 (19%)

Query: 99  LRKTCYHIVEHSWFETFIIFMILLSSGALAFEDIYLEERKTIKVLLEYADKMFTYVFVLE 158
           +R+    I+ HS F   I+  IL +   +A  D             +Y +  FT ++  E
Sbjct: 120 IRRAAVKILVHSLFSMLIMCTILTNCVFMAQHDP--------PPWTKYVEYTFTAIYTFE 171

Query: 159 MLLKWVAYGFK----KYFTNAWCWLDFLIVDVSLVSLVANTLGFAEMGPIKSLRTLRALR 214
            L+K +A GF      +  + W WLDF ++      ++A T  F ++G + +LRT R LR
Sbjct: 172 SLVKILARGFCLHAFTFLRDPWNWLDFSVI------IMAYTTEFVDLGNVSALRTFRVLR 225

Query: 215 PLRALSRFEGMRVVVNALVGAIPSIMNVLLVCLIFWLIFSIMGVNLFAGKF-GRCI---- 269
            L+ +S   G++ +V AL+ ++  + +V+++ +    +F+++G+ LF G    +C+    
Sbjct: 226 ALKTISVISGLKTIVGALIQSVKKLADVMVLTVFCLSVFALIGLQLFMGNLRHKCVRNFT 285

Query: 270 -----NQTEGDL----------------PLNYTIVNNKSQ---CESLNLTG---ELYWT- 301
                N T+G +                P NY + N  S    C + +  G   E Y   
Sbjct: 286 VLNGTNGTDGTVEADGLLWKSLDHYLNDPENYLLKNGTSDVLLCGNSSDAGTCPEGYRCL 345

Query: 302 KVKVN-------FDNVGAGYLALLQVATFKGWMDIMYAAVDSRGYEEQPQWEYNLYMYIY 354
           K   N       FD+    +LAL ++ T   W  +    + S G          +YM I+
Sbjct: 346 KAGENPDHGYTSFDSFAWAFLALFRLMTQDCWERLYQQTLRSAG---------KIYM-IF 395

Query: 355 FVIFIIFGSFFTLNLFIGVIIDNFNQQKKKLGGQDIFMTEEQKKYYNAMKKLGSKK 410
           F++ I  GSF+ +NL + V+   + +Q +    +     E++K++  AM+ L  + 
Sbjct: 396 FMLVIFLGSFYLVNLILAVVAMAYEEQNQATIAE---TEEKEKRFQEAMEMLKKEH 448


 Score = 79.0 bits (193), Expect = 7e-12,   Method: Compositional matrix adjust.
 Identities = 57/185 (30%), Positives = 101/185 (54%), Gaps = 16/185 (8%)

Query: 436 DVTIMFLICLNMVTMMVETDDQSPEKINILAKINLLFVAIFTGECIVKLAALR-HYYFTN 494
           D+TI   I LN + M +E  + + E   +L   NL+F  IFT E   K+ AL  +YYF  
Sbjct: 723 DLTITMCIVLNTLFMALEHYNMTTEFEEMLQVGNLVFTGIFTAEMTFKIIALDPYYYFQQ 782

Query: 495 SWNIFDFVVVILSIVGTVLSDIIQKYFFSPTLFRVIRLARIGRILRLIRGAKGIRTLLFA 554
            WNIFD ++VILS++   LS +            V+R  R+ R+ +L +    + TL+  
Sbjct: 783 GWNIFDSIIVILSLMELGLSRMGN--------LSVLRSFRLLRVFKLAKSWPTLNTLIKI 834

Query: 555 LMMSLPALFNIGLLLFLVMFIYSIFGM----ANFAYVKW---EAGIDDMFNFQTFANSML 607
           +  S+ AL N+ L+L +++FI+++ GM     N++ ++    ++G+   ++   F ++ L
Sbjct: 835 IGNSVGALGNLTLVLAIIVFIFAVVGMQLFGKNYSELRHRISDSGLLPRWHMMDFFHAFL 894

Query: 608 CLFQI 612
            +F+I
Sbjct: 895 IIFRI 899


 Score = 61.6 bits (148), Expect = 1e-06,   Method: Compositional matrix adjust.
 Identities = 47/196 (23%), Positives = 89/196 (45%), Gaps = 12/196 (6%)

Query: 75  EGCVRRCPCCAVDTTQ-----APGKVWWRLRKTCYHIVEHSWFETFIIFMILLSSGALAF 129
           E   R+CP C     Q         +W  +++    +V   + +  I   I+L++  +A 
Sbjct: 680 EESHRKCPPCWNRFAQRYLIWECCPLWMSIKQKVKFMVMDPFADLTITMCIVLNTLFMAL 739

Query: 130 EDIYLEERKTIKVLLEYADKMFTYVFVLEMLLKWVAYGFKKYFTNAWCWLDFLIVDVSLV 189
           E   +      + +L+  + +FT +F  EM  K +A     YF   W   D +IV +SL+
Sbjct: 740 EHYNMTTE--FEEMLQVGNLVFTGIFTAEMTFKIIALDPYYYFQQGWNIFDSIIVILSLM 797

Query: 190 SLVANTLGFAEMGPIKSLRTLRALRPLRALSRFEGMRVVVNALVGAIPSIMNVLLVCLIF 249
                 LG + MG +  LR+ R LR  +    +  +  ++  +  ++ ++ N+ LV  I 
Sbjct: 798 E-----LGLSRMGNLSVLRSFRLLRVFKLAKSWPTLNTLIKIIGNSVGALGNLTLVLAII 852

Query: 250 WLIFSIMGVNLFAGKF 265
             IF+++G+ LF   +
Sbjct: 853 VFIFAVVGMQLFGKNY 868


>gi255522923
          Length = 2019

 Score = 1383 bits (3579), Expect = 0.0,   Method: Compositional matrix adjust.
 Identities = 668/701 (95%), Positives = 683/701 (97%), Gaps = 1/701 (0%)

Query: 1    SQVSATASSEA-EASASQADWRQQWKAEPQAPGCGETPEDSCSEGSTADMTNTAELLEQI 59
            SQVS T SSEA EASA+ A+ RQQ +AEP APGC ET EDS SEGSTADMTNTA+L+EQI
Sbjct: 1097 SQVSETTSSEAYEASAAPAERRQQRQAEPPAPGCSETQEDSYSEGSTADMTNTADLMEQI 1156

Query: 60   PDLGQDVKDPEDCFTEGCVRRCPCCAVDTTQAPGKVWWRLRKTCYHIVEHSWFETFIIFM 119
            PDLG+DVKDPEDCFTEGCVRRCPCC VDTTQ PGKVWW+LRKTCY IVEHSWFETFIIFM
Sbjct: 1157 PDLGEDVKDPEDCFTEGCVRRCPCCTVDTTQGPGKVWWQLRKTCYRIVEHSWFETFIIFM 1216

Query: 120  ILLSSGALAFEDIYLEERKTIKVLLEYADKMFTYVFVLEMLLKWVAYGFKKYFTNAWCWL 179
            ILLSSGALAFEDIYLEERKTIKVLLEYADKMFTYVFVLEMLLKWVAYGFKKYFTNAWCWL
Sbjct: 1217 ILLSSGALAFEDIYLEERKTIKVLLEYADKMFTYVFVLEMLLKWVAYGFKKYFTNAWCWL 1276

Query: 180  DFLIVDVSLVSLVANTLGFAEMGPIKSLRTLRALRPLRALSRFEGMRVVVNALVGAIPSI 239
            DFLIVDVSL+SLVANTLGFAEMGPIKSLRTLRALRPLRALSRFEGMRVVVNALVGAIPSI
Sbjct: 1277 DFLIVDVSLISLVANTLGFAEMGPIKSLRTLRALRPLRALSRFEGMRVVVNALVGAIPSI 1336

Query: 240  MNVLLVCLIFWLIFSIMGVNLFAGKFGRCINQTEGDLPLNYTIVNNKSQCESLNLTGELY 299
            MNVLLVCLIFWLIFSIMGVNLFAGKFGRCINQTEGDLPLNYTIVNNKS CES N+TGELY
Sbjct: 1337 MNVLLVCLIFWLIFSIMGVNLFAGKFGRCINQTEGDLPLNYTIVNNKSDCESFNVTGELY 1396

Query: 300  WTKVKVNFDNVGAGYLALLQVATFKGWMDIMYAAVDSRGYEEQPQWEYNLYMYIYFVIFI 359
            WTKVKVNFDNVGAGYLALLQVATFKGWMDIMYAAVDSRG+EEQPQWEYNLYMYIYFVIFI
Sbjct: 1397 WTKVKVNFDNVGAGYLALLQVATFKGWMDIMYAAVDSRGFEEQPQWEYNLYMYIYFVIFI 1456

Query: 360  IFGSFFTLNLFIGVIIDNFNQQKKKLGGQDIFMTEEQKKYYNAMKKLGSKKPQKPIPRPL 419
            IFGSFFTLNLFIGVIIDNFNQQKKKLGGQDIFMTEEQKKYYNAMKKLGSKKPQKPIPRPL
Sbjct: 1457 IFGSFFTLNLFIGVIIDNFNQQKKKLGGQDIFMTEEQKKYYNAMKKLGSKKPQKPIPRPL 1516

Query: 420  NKYQGFIFDIVTKQAFDVTIMFLICLNMVTMMVETDDQSPEKINILAKINLLFVAIFTGE 479
            NKYQGF+FDIVTKQAFDVTIMFLICLNMVTMMVETDDQSPEK+NILAKINLLFVAIFTGE
Sbjct: 1517 NKYQGFLFDIVTKQAFDVTIMFLICLNMVTMMVETDDQSPEKVNILAKINLLFVAIFTGE 1576

Query: 480  CIVKLAALRHYYFTNSWNIFDFVVVILSIVGTVLSDIIQKYFFSPTLFRVIRLARIGRIL 539
            CI+K+ ALRHYYFTNSWNIFDFVVVILSIVGTVLSDIIQKYFFSPTLFRVIRLARIGRIL
Sbjct: 1577 CIIKMTALRHYYFTNSWNIFDFVVVILSIVGTVLSDIIQKYFFSPTLFRVIRLARIGRIL 1636

Query: 540  RLIRGAKGIRTLLFALMMSLPALFNIGLLLFLVMFIYSIFGMANFAYVKWEAGIDDMFNF 599
            RLIRGAKGIRTLLFALMMSLPALFNIGLLLFLVMFIYSIFGMANFAYVKWEAGIDDMFNF
Sbjct: 1637 RLIRGAKGIRTLLFALMMSLPALFNIGLLLFLVMFIYSIFGMANFAYVKWEAGIDDMFNF 1696

Query: 600  QTFANSMLCLFQITTSAGWDGLLSPILNTGPPYCDPTLPNSNGSRGDCGSPAVGILFFTT 659
            QTFANSMLCLFQITTSAGWDGLLSPILNTGPP CDP LPNSNGSRG+CGSPAVGILFFTT
Sbjct: 1697 QTFANSMLCLFQITTSAGWDGLLSPILNTGPPSCDPNLPNSNGSRGNCGSPAVGILFFTT 1756

Query: 660  YIIISFLIVVNMYIAIILENFSVATEESTEPLSEDDFDMFY 700
            YIIISFLIVVNMYIAIILENFSVATEESTEPLSEDDFDMFY
Sbjct: 1757 YIIISFLIVVNMYIAIILENFSVATEESTEPLSEDDFDMFY 1797


 Score = 98.2 bits (243), Expect = 1e-17,   Method: Compositional matrix adjust.
 Identities = 87/353 (24%), Positives = 158/353 (44%), Gaps = 68/353 (19%)

Query: 99  LRKTCYHIVEHSWFETFIIFMILLSSGALAFEDIYLEERKTIKVLLEYADKMFTYVFVLE 158
           +R+    I+ HS F   I+  IL +   +A  D             +Y +  FT ++  E
Sbjct: 120 IRRAAVKILVHSLFSMLIMCTILTNCVFMAQHDP--------PPWTKYVEYTFTAIYTFE 171

Query: 159 MLLKWVAYGFK----KYFTNAWCWLDFLIVDVSLVSLVANTLGFAEMGPIKSLRTLRALR 214
            L+K +A GF      +  + W WLDF ++      ++A T  F ++G + +LRT R LR
Sbjct: 172 SLVKILARGFCLHAFTFLRDPWNWLDFSVI------VMAYTTEFVDLGNVSALRTFRVLR 225

Query: 215 PLRALSRFEGMRVVVNALVGAIPSIMNVLLVCLIFWLIFSIMGVNLFAGKF-GRCI---- 269
            L+ +S   G++ +V AL+ ++  + +V+++ +    +F+++G+ LF G    +C+    
Sbjct: 226 ALKTISVISGLKTIVGALIQSVKKLADVMVLTVFCLSVFALIGLQLFMGNLRHKCVRNFT 285

Query: 270 --NQTEGDL----------------PLNYTIVNNKSQ---CESLNLTG---ELYWT-KVK 304
             N T G +                P NY + N  S    C + +  G   E Y   K  
Sbjct: 286 ALNDTNGSVEADGLVWESLDLYLNDPENYLLKNGTSDVLLCGNSSDAGTCPEGYRCLKAG 345

Query: 305 VN-------FDNVGAGYLALLQVATFKGWMDIMYAAVDSRGYEEQPQWEYNLYMYIYFVI 357
            N       FD+    +LAL ++ T   W  +    + S G          +YM I+F++
Sbjct: 346 ENPDHGYTSFDSFAWAFLALFRLMTQDCWERLYQQTLRSAG---------KIYM-IFFML 395

Query: 358 FIIFGSFFTLNLFIGVIIDNFNQQKKKLGGQDIFMTEEQKKYYNAMKKLGSKK 410
            I  GSF+ +NL + V+   + +Q +    +     E++K++  AM+ L  + 
Sbjct: 396 VIFLGSFYLVNLILAVVAMAYEEQNQATIAE---TEEKEKRFQEAMEMLKKEH 445


 Score = 79.7 bits (195), Expect = 5e-12,   Method: Compositional matrix adjust.
 Identities = 56/185 (30%), Positives = 102/185 (55%), Gaps = 16/185 (8%)

Query: 436 DVTIMFLICLNMVTMMVETDDQSPEKINILAKINLLFVAIFTGECIVKLAALR-HYYFTN 494
           D+TI   I +N + M +E  + + E   +L   NL+F  IFT E   K+ AL  +YYF  
Sbjct: 720 DLTITLCIVINTLFMALEHYNMTTEFEEMLQVGNLVFTGIFTAEMTFKIIALDPYYYFQQ 779

Query: 495 SWNIFDFVVVILSIVGTVLSDIIQKYFFSPTLFRVIRLARIGRILRLIRGAKGIRTLLFA 554
            WNIFD ++VILS++   LS +            V+R  R+ R+ +L +    + TL+  
Sbjct: 780 GWNIFDSIIVILSLMELGLSRMGN--------LSVLRSFRLLRVFKLAKSWPTLNTLIKI 831

Query: 555 LMMSLPALFNIGLLLFLVMFIYSIFGM----ANFAYVKW---EAGIDDMFNFQTFANSML 607
           +  S+ AL N+ L+L +++FI+++ GM     N++ +++   ++G+   ++   F ++ L
Sbjct: 832 IGNSVGALGNLTLVLAIIVFIFAVVGMQLFGKNYSELRYRISDSGLLPRWHMMDFFHAFL 891

Query: 608 CLFQI 612
            +F+I
Sbjct: 892 IIFRI 896


 Score = 61.6 bits (148), Expect = 1e-06,   Method: Compositional matrix adjust.
 Identities = 46/197 (23%), Positives = 89/197 (45%), Gaps = 12/197 (6%)

Query: 75  EGCVRRCPCCAVDTTQ-----APGKVWWRLRKTCYHIVEHSWFETFIIFMILLSSGALAF 129
           E   R+CP C     Q         +W  +++    +V   + +  I   I++++  +A 
Sbjct: 677 EESHRKCPPCWTRFAQRYLIWECCPLWMSIKQRVKFMVMDPFADLTITLCIVINTLFMAL 736

Query: 130 EDIYLEERKTIKVLLEYADKMFTYVFVLEMLLKWVAYGFKKYFTNAWCWLDFLIVDVSLV 189
           E   +      + +L+  + +FT +F  EM  K +A     YF   W   D +IV +SL+
Sbjct: 737 EHYNMTTE--FEEMLQVGNLVFTGIFTAEMTFKIIALDPYYYFQQGWNIFDSIIVILSLM 794

Query: 190 SLVANTLGFAEMGPIKSLRTLRALRPLRALSRFEGMRVVVNALVGAIPSIMNVLLVCLIF 249
                 LG + MG +  LR+ R LR  +    +  +  ++  +  ++ ++ N+ LV  I 
Sbjct: 795 E-----LGLSRMGNLSVLRSFRLLRVFKLAKSWPTLNTLIKIIGNSVGALGNLTLVLAII 849

Query: 250 WLIFSIMGVNLFAGKFG 266
             IF+++G+ LF   + 
Sbjct: 850 VFIFAVVGMQLFGKNYS 866


>gi27806135
          Length = 2022

 Score = 1378 bits (3567), Expect = 0.0,   Method: Compositional matrix adjust.
 Identities = 667/700 (95%), Positives = 675/700 (96%)

Query: 1    SQVSATASSEAEASASQADWRQQWKAEPQAPGCGETPEDSCSEGSTADMTNTAELLEQIP 60
            SQVS T SS AEAS  QAD RQQ +AE  APGC E PEDS SEGSTADMTNTA+LLEQIP
Sbjct: 1101 SQVSETTSSGAEASEVQADLRQQRRAEAPAPGCSELPEDSYSEGSTADMTNTADLLEQIP 1160

Query: 61   DLGQDVKDPEDCFTEGCVRRCPCCAVDTTQAPGKVWWRLRKTCYHIVEHSWFETFIIFMI 120
            DLG+DVKDPEDCFTEGCVRRCPCC VDTTQA GKVWWRLRKTCY IVEHSWFETFIIFMI
Sbjct: 1161 DLGEDVKDPEDCFTEGCVRRCPCCTVDTTQAHGKVWWRLRKTCYRIVEHSWFETFIIFMI 1220

Query: 121  LLSSGALAFEDIYLEERKTIKVLLEYADKMFTYVFVLEMLLKWVAYGFKKYFTNAWCWLD 180
            LLSSGALAFEDIYLEERKTIKVLLEYADKMFTYVFVLEMLLKWVAYGFKKYFTNAWCWLD
Sbjct: 1221 LLSSGALAFEDIYLEERKTIKVLLEYADKMFTYVFVLEMLLKWVAYGFKKYFTNAWCWLD 1280

Query: 181  FLIVDVSLVSLVANTLGFAEMGPIKSLRTLRALRPLRALSRFEGMRVVVNALVGAIPSIM 240
            FLIVDV L+SLVAN LGFAEMGPIKSLRTLRALRPLRALSRFEGMRVVVNALVGAIPSIM
Sbjct: 1281 FLIVDVLLISLVANALGFAEMGPIKSLRTLRALRPLRALSRFEGMRVVVNALVGAIPSIM 1340

Query: 241  NVLLVCLIFWLIFSIMGVNLFAGKFGRCINQTEGDLPLNYTIVNNKSQCESLNLTGELYW 300
            NVLLVCLIFWLIFSIMGVNLFAGKFGRCINQTEGDLPLNYTIVNNKS CES N+TGELYW
Sbjct: 1341 NVLLVCLIFWLIFSIMGVNLFAGKFGRCINQTEGDLPLNYTIVNNKSDCESFNVTGELYW 1400

Query: 301  TKVKVNFDNVGAGYLALLQVATFKGWMDIMYAAVDSRGYEEQPQWEYNLYMYIYFVIFII 360
            TKVKVNFDNVGAGYLALLQVATFKGWMDIMYAAVDSRGYEEQPQWEYNLYMYIYFVIFII
Sbjct: 1401 TKVKVNFDNVGAGYLALLQVATFKGWMDIMYAAVDSRGYEEQPQWEYNLYMYIYFVIFII 1460

Query: 361  FGSFFTLNLFIGVIIDNFNQQKKKLGGQDIFMTEEQKKYYNAMKKLGSKKPQKPIPRPLN 420
            FGSFFTLNLFIGVIIDNFNQQKKKLGGQDIFMTEEQKKYYNAMKKLGSKKPQKPIPRPLN
Sbjct: 1461 FGSFFTLNLFIGVIIDNFNQQKKKLGGQDIFMTEEQKKYYNAMKKLGSKKPQKPIPRPLN 1520

Query: 421  KYQGFIFDIVTKQAFDVTIMFLICLNMVTMMVETDDQSPEKINILAKINLLFVAIFTGEC 480
            KYQGFIFDIVTKQAFDVTIMFLICLNMVTMMVETDDQSPEK+NILAKINLLFV IFT EC
Sbjct: 1521 KYQGFIFDIVTKQAFDVTIMFLICLNMVTMMVETDDQSPEKVNILAKINLLFVGIFTAEC 1580

Query: 481  IVKLAALRHYYFTNSWNIFDFVVVILSIVGTVLSDIIQKYFFSPTLFRVIRLARIGRILR 540
            I K+ ALRHYYFTNSWNIFDFVVVILSIVGTVLSDIIQKYFFSPTLFRVIRLARI RILR
Sbjct: 1581 IFKMVALRHYYFTNSWNIFDFVVVILSIVGTVLSDIIQKYFFSPTLFRVIRLARISRILR 1640

Query: 541  LIRGAKGIRTLLFALMMSLPALFNIGLLLFLVMFIYSIFGMANFAYVKWEAGIDDMFNFQ 600
            LIRGAKGIRTLLFALMMSLPALFNIGLLLFLVMFIYSIFGMANFAYVKWEAGIDDMFNFQ
Sbjct: 1641 LIRGAKGIRTLLFALMMSLPALFNIGLLLFLVMFIYSIFGMANFAYVKWEAGIDDMFNFQ 1700

Query: 601  TFANSMLCLFQITTSAGWDGLLSPILNTGPPYCDPTLPNSNGSRGDCGSPAVGILFFTTY 660
            TFANSMLCLFQITTSAGWDGLLSPILNTGPPYCDP LPNSNGSRG+CGSPAVGILFFTTY
Sbjct: 1701 TFANSMLCLFQITTSAGWDGLLSPILNTGPPYCDPNLPNSNGSRGNCGSPAVGILFFTTY 1760

Query: 661  IIISFLIVVNMYIAIILENFSVATEESTEPLSEDDFDMFY 700
            IIISFLIVVNMYIAIILENFSVATEESTEPLSEDDFDMFY
Sbjct: 1761 IIISFLIVVNMYIAIILENFSVATEESTEPLSEDDFDMFY 1800


 Score = 95.5 bits (236), Expect = 7e-17,   Method: Compositional matrix adjust.
 Identities = 87/361 (24%), Positives = 161/361 (44%), Gaps = 73/361 (20%)

Query: 99  LRKTCYHIVEHSWFETFIIFMILLSSGALAFEDIYLEERKTIKVLLEYADKMFTYVFVLE 158
           +R+    I+ HS F   I+  IL +   +A  D             +Y + +FT ++  E
Sbjct: 120 IRRVAVKILVHSLFSMLIMCTILTNCVFMAQHDP--------PPWTKYVEYIFTAIYTFE 171

Query: 159 MLLKWVAYGFK----KYFTNAWCWLDFLIVDVSLVSLVANTLGFAEMGPIKSLRTLRALR 214
            L+K +A GF      +  + W WLDF ++      ++A T  F ++G + +LRT R LR
Sbjct: 172 SLVKILARGFCLHAFTFLRDPWNWLDFSVI------IMAYTTEFVDLGNVSALRTFRVLR 225

Query: 215 PLRALSRFEGMRVVVNALVGAIPSIMNVLLVCLIFWLIFSIMGVNLFAGKF-GRCI---- 269
            L+ +S   G++ +V AL+ ++  + +V+++ +    +F+++G+ LF G    +C+    
Sbjct: 226 ALKTISVISGLKTIVGALIQSVKKLADVMVLTVFCLSVFALIGLQLFMGNLRHKCVRNFT 285

Query: 270 -----NQTEGDL----------------PLNYTIVNNKSQ---CESLNLTG---ELYW-- 300
                N T   +                P NY + N  S    C + +  G   E Y   
Sbjct: 286 VLNGTNSTNASVEADGLIWASLDDYLNDPENYLLKNGTSDVLLCGNSSDAGTCPEGYRCL 345

Query: 301 ------TKVKVNFDNVGAGYLALLQVATFKGWMDIMYAAVDSRGYEEQPQWEYNLYMYIY 354
                      +FD+    +LAL ++ T   W  +    + S G          +YM I+
Sbjct: 346 KAGGNPDHGYTSFDSFAWAFLALFRLMTQDCWERLYQQTLRSAG---------KIYM-IF 395

Query: 355 FVIFIIFGSFFTLNLFIGVIIDNFNQQKKKLGGQDIFMTEEQKKYYNAMKKLGSKKPQKP 414
           F++ I  GSF+ +NL + V+   + +Q +    +     E++K++  AM+ L  KK Q+ 
Sbjct: 396 FMLVIFLGSFYLVNLILAVVAMAYEEQNQATIAE---TEEKEKRFQEAMELL--KKEQEA 450

Query: 415 I 415
           +
Sbjct: 451 L 451


 Score = 74.7 bits (182), Expect = 1e-10,   Method: Compositional matrix adjust.
 Identities = 58/185 (31%), Positives = 96/185 (51%), Gaps = 16/185 (8%)

Query: 436 DVTIMFLICLNMVTMMVETDDQSPEKINILAKINLLFVAIFTGECIVKLAALR-HYYFTN 494
           D+TI   I LN + M +E  + + E   +L   NL+F  IFT E   K+ AL  +YYF  
Sbjct: 723 DLTITMCIVLNTLFMALEHYNMTTEFEEMLQVGNLVFTGIFTAEMTFKIIALDPYYYFQQ 782

Query: 495 SWNIFDFVVVILSIVGTVLSDIIQKYFFSPTLFRVIRLARIGRILRLIRGAKGIRTLLFA 554
            WNIFD ++VILS++   LS +            V+R   + R+ +L +    + TL+  
Sbjct: 783 GWNIFDSIIVILSLMELGLSRMGN--------LSVLRSFCLLRVFKLAKSWPTLNTLIKI 834

Query: 555 LMMSLPALFNIGLLLFLVMFIYSIFGMANFA--YVKWEAGIDD-----MFNFQTFANSML 607
           +  S+ AL N+ L+L +++FI+++ GM  F   Y +    I D      ++   F ++ L
Sbjct: 835 IGNSVGALGNLTLVLAIIVFIFAVVGMQLFGKNYSEQRHRISDSGLLPRWHMMDFFHAFL 894

Query: 608 CLFQI 612
            +F+I
Sbjct: 895 IIFRI 899


 Score = 61.6 bits (148), Expect = 1e-06,   Method: Compositional matrix adjust.
 Identities = 47/198 (23%), Positives = 89/198 (44%), Gaps = 12/198 (6%)

Query: 75  EGCVRRCPCCAVDTTQ-----APGKVWWRLRKTCYHIVEHSWFETFIIFMILLSSGALAF 129
           E   RRCP C +   Q         +W  +++    +V   + +  I   I+L++  +A 
Sbjct: 680 EESQRRCPPCWIRFAQHYLIWECCPLWMSIKQKVKFMVMDPFADLTITMCIVLNTLFMAL 739

Query: 130 EDIYLEERKTIKVLLEYADKMFTYVFVLEMLLKWVAYGFKKYFTNAWCWLDFLIVDVSLV 189
           E   +      + +L+  + +FT +F  EM  K +A     YF   W   D +IV +SL+
Sbjct: 740 EHYNMTTE--FEEMLQVGNLVFTGIFTAEMTFKIIALDPYYYFQQGWNIFDSIIVILSLM 797

Query: 190 SLVANTLGFAEMGPIKSLRTLRALRPLRALSRFEGMRVVVNALVGAIPSIMNVLLVCLIF 249
                 LG + MG +  LR+   LR  +    +  +  ++  +  ++ ++ N+ LV  I 
Sbjct: 798 E-----LGLSRMGNLSVLRSFCLLRVFKLAKSWPTLNTLIKIIGNSVGALGNLTLVLAII 852

Query: 250 WLIFSIMGVNLFAGKFGR 267
             IF+++G+ LF   +  
Sbjct: 853 VFIFAVVGMQLFGKNYSE 870


>gi237512982
          Length = 1962

 Score = 1378 bits (3567), Expect = 0.0,   Method: Compositional matrix adjust.
 Identities = 665/666 (99%), Positives = 666/666 (100%)

Query: 35   ETPEDSCSEGSTADMTNTAELLEQIPDLGQDVKDPEDCFTEGCVRRCPCCAVDTTQAPGK 94
            +TPEDSCSEGSTADMTNTAELLEQIPDLGQDVKDPEDCFTEGCVRRCPCCAVDTTQAPGK
Sbjct: 1076 QTPEDSCSEGSTADMTNTAELLEQIPDLGQDVKDPEDCFTEGCVRRCPCCAVDTTQAPGK 1135

Query: 95   VWWRLRKTCYHIVEHSWFETFIIFMILLSSGALAFEDIYLEERKTIKVLLEYADKMFTYV 154
            VWWRLRKTCYHIVEHSWFETFIIFMILLSSGALAFEDIYLEERKTIKVLLEYADKMFTYV
Sbjct: 1136 VWWRLRKTCYHIVEHSWFETFIIFMILLSSGALAFEDIYLEERKTIKVLLEYADKMFTYV 1195

Query: 155  FVLEMLLKWVAYGFKKYFTNAWCWLDFLIVDVSLVSLVANTLGFAEMGPIKSLRTLRALR 214
            FVLEMLLKWVAYGFKKYFTNAWCWLDFLIVDVSLVSLVANTLGFAEMGPIKSLRTLRALR
Sbjct: 1196 FVLEMLLKWVAYGFKKYFTNAWCWLDFLIVDVSLVSLVANTLGFAEMGPIKSLRTLRALR 1255

Query: 215  PLRALSRFEGMRVVVNALVGAIPSIMNVLLVCLIFWLIFSIMGVNLFAGKFGRCINQTEG 274
            PLRALSRFEGMRVVVNALVGAIPSIMNVLLVCLIFWLIFSIMGVNLFAGKFGRCINQTEG
Sbjct: 1256 PLRALSRFEGMRVVVNALVGAIPSIMNVLLVCLIFWLIFSIMGVNLFAGKFGRCINQTEG 1315

Query: 275  DLPLNYTIVNNKSQCESLNLTGELYWTKVKVNFDNVGAGYLALLQVATFKGWMDIMYAAV 334
            DLPLNYTIVNNKSQCESLNLTGELYWTKVKVNFDNVGAGYLALLQVATFKGWMDIMYAAV
Sbjct: 1316 DLPLNYTIVNNKSQCESLNLTGELYWTKVKVNFDNVGAGYLALLQVATFKGWMDIMYAAV 1375

Query: 335  DSRGYEEQPQWEYNLYMYIYFVIFIIFGSFFTLNLFIGVIIDNFNQQKKKLGGQDIFMTE 394
            DSRGYEEQPQWEYNLYMYIYFVIFIIFGSFFTLNLFIGVIIDNFNQQKKKLGGQDIFMTE
Sbjct: 1376 DSRGYEEQPQWEYNLYMYIYFVIFIIFGSFFTLNLFIGVIIDNFNQQKKKLGGQDIFMTE 1435

Query: 395  EQKKYYNAMKKLGSKKPQKPIPRPLNKYQGFIFDIVTKQAFDVTIMFLICLNMVTMMVET 454
            EQKKYYNAMKKLGSKKPQKPIPRPLNKYQGFIFDIVTKQAFDVTIMFLICLNMVTMMVET
Sbjct: 1436 EQKKYYNAMKKLGSKKPQKPIPRPLNKYQGFIFDIVTKQAFDVTIMFLICLNMVTMMVET 1495

Query: 455  DDQSPEKINILAKINLLFVAIFTGECIVKLAALRHYYFTNSWNIFDFVVVILSIVGTVLS 514
            DDQSPEKINILAKINLLFVAIFTGECIVKLAALRHYYFTNSWNIFDFVVVILSIVGTVLS
Sbjct: 1496 DDQSPEKINILAKINLLFVAIFTGECIVKLAALRHYYFTNSWNIFDFVVVILSIVGTVLS 1555

Query: 515  DIIQKYFFSPTLFRVIRLARIGRILRLIRGAKGIRTLLFALMMSLPALFNIGLLLFLVMF 574
            DIIQKYFFSPTLFRVIRLARIGRILRLIRGAKGIRTLLFALMMSLPALFNIGLLLFLVMF
Sbjct: 1556 DIIQKYFFSPTLFRVIRLARIGRILRLIRGAKGIRTLLFALMMSLPALFNIGLLLFLVMF 1615

Query: 575  IYSIFGMANFAYVKWEAGIDDMFNFQTFANSMLCLFQITTSAGWDGLLSPILNTGPPYCD 634
            IYSIFGMANFAYVKWEAGIDDMFNFQTFANSMLCLFQITTSAGWDGLLSPILNTGPPYCD
Sbjct: 1616 IYSIFGMANFAYVKWEAGIDDMFNFQTFANSMLCLFQITTSAGWDGLLSPILNTGPPYCD 1675

Query: 635  PTLPNSNGSRGDCGSPAVGILFFTTYIIISFLIVVNMYIAIILENFSVATEESTEPLSED 694
            PTLPNSNGSRGDCGSPAVGILFFTTYIIISFLIVVNMYIAIILENFSVATEESTEPLSED
Sbjct: 1676 PTLPNSNGSRGDCGSPAVGILFFTTYIIISFLIVVNMYIAIILENFSVATEESTEPLSED 1735

Query: 695  DFDMFY 700
            DFDMFY
Sbjct: 1736 DFDMFY 1741


 Score = 91.7 bits (226), Expect = 1e-15,   Method: Compositional matrix adjust.
 Identities = 86/353 (24%), Positives = 157/353 (44%), Gaps = 68/353 (19%)

Query: 99  LRKTCYHIVEHSWFETFIIFMILLSSGALAFEDIYLEERKTIKVLLEYADKMFTYVFVLE 158
           +R+    I+ HS F   I+  IL +   +A  D             +Y +  FT ++  E
Sbjct: 120 IRRAAVKILVHSLFNMLIMCTILTNCVFMAQHDP--------PPWTKYVEYTFTAIYTFE 171

Query: 159 MLLKWVAYGFK----KYFTNAWCWLDFLIVDVSLVSLVANTLGFAEMGPIKSLRTLRALR 214
            L+K +A GF      +  + W WLDF ++ ++ VS         ++G + +LRT R LR
Sbjct: 172 SLVKILARGFCLHAFTFLRDPWNWLDFSVIIMAYVS------ENIKLGNLSALRTFRVLR 225

Query: 215 PLRALSRFEGMRVVVNALVGAIPSIMNVLLVCLIFWLIFSIMGVNLFAGKF-GRCI---- 269
            L+ +S   G++ +V AL+ ++  + +V+++ +    +F+++G+ LF G    +C+    
Sbjct: 226 ALKTISVIPGLKTIVGALIQSVKKLADVMVLTVFCLSVFALIGLQLFMGNLRHKCVRNFT 285

Query: 270 --NQTEGDL----------------PLNYTIVNNKSQ---CESLNLTG---ELYWT-KVK 304
             N T G +                P NY + N  S    C + +  G   E Y   K  
Sbjct: 286 ALNGTNGSVEADGLVWESLDLYLSDPENYLLKNGTSDVLLCGNSSDAGTCPEGYRCLKAG 345

Query: 305 VN-------FDNVGAGYLALLQVATFKGWMDIMYAAVDSRGYEEQPQWEYNLYMYIYFVI 357
            N       FD+    +LAL ++ T   W  +    + S G          +YM I+F++
Sbjct: 346 ENPDHGYTSFDSFAWAFLALFRLMTQDCWERLYQQTLRSAG---------KIYM-IFFML 395

Query: 358 FIIFGSFFTLNLFIGVIIDNFNQQKKKLGGQDIFMTEEQKKYYNAMKKLGSKK 410
            I  GSF+ +NL + V+   + +Q +    +     E++K++  AM+ L  + 
Sbjct: 396 VIFLGSFYLVNLILAVVAMAYEEQNQATIAE---TEEKEKRFQEAMEMLKKEH 445


 Score = 80.1 bits (196), Expect = 4e-12,   Method: Compositional matrix adjust.
 Identities = 57/183 (31%), Positives = 102/183 (55%), Gaps = 14/183 (7%)

Query: 436 DVTIMFLICLNMVTMMVETDDQSPEKINILAKINLLFVAIFTGECIVKLAALR-HYYFTN 494
           D+TI   I LN + M +E  + + E   +L   NL+F  IFT E   K+ AL  +YYF  
Sbjct: 720 DLTITMCIVLNTLFMALEHYNMTSEFEEMLQVGNLVFTGIFTAEMTFKIIALDPYYYFQQ 779

Query: 495 SWNIFDFVVVILSIVGTVLSDIIQKYFFSPTLFRVIRLARIGRILRLIRGAKGIRTLLFA 554
            WNIFD ++VILS++   LS +        +   V+R  R+ R+ +L +    + TL+  
Sbjct: 780 GWNIFDSIIVILSLMELGLSRM--------SNLSVLRSFRLLRVFKLAKSWPTLNTLIKI 831

Query: 555 LMMSLPALFNIGLLLFLVMFIYSIFGM----ANFAYVK-WEAGIDDMFNFQTFANSMLCL 609
           +  S+ AL N+ L+L +++FI+++ GM     N++ ++  ++G+   ++   F ++ L +
Sbjct: 832 IGNSVGALGNLTLVLAIIVFIFAVVGMQLFGKNYSELRDSDSGLLPRWHMMDFFHAFLII 891

Query: 610 FQI 612
           F+I
Sbjct: 892 FRI 894


 Score = 61.6 bits (148), Expect = 1e-06,   Method: Compositional matrix adjust.
 Identities = 48/208 (23%), Positives = 91/208 (43%), Gaps = 12/208 (5%)

Query: 75  EGCVRRCPCCAVDTTQ-----APGKVWWRLRKTCYHIVEHSWFETFIIFMILLSSGALAF 129
           E    +CP C     Q         +W  +++    +V   + +  I   I+L++  +A 
Sbjct: 677 EESRHKCPPCWNRLAQRYLIWECCPLWMSIKQGVKLVVMDPFTDLTITMCIVLNTLFMAL 736

Query: 130 EDIYLEERKTIKVLLEYADKMFTYVFVLEMLLKWVAYGFKKYFTNAWCWLDFLIVDVSLV 189
           E   +      + +L+  + +FT +F  EM  K +A     YF   W   D +IV +SL+
Sbjct: 737 EHYNMTSE--FEEMLQVGNLVFTGIFTAEMTFKIIALDPYYYFQQGWNIFDSIIVILSLM 794

Query: 190 SLVANTLGFAEMGPIKSLRTLRALRPLRALSRFEGMRVVVNALVGAIPSIMNVLLVCLIF 249
                 LG + M  +  LR+ R LR  +    +  +  ++  +  ++ ++ N+ LV  I 
Sbjct: 795 E-----LGLSRMSNLSVLRSFRLLRVFKLAKSWPTLNTLIKIIGNSVGALGNLTLVLAII 849

Query: 250 WLIFSIMGVNLFAGKFGRCINQTEGDLP 277
             IF+++G+ LF   +    +   G LP
Sbjct: 850 VFIFAVVGMQLFGKNYSELRDSDSGLLP 877


>gi150417969
          Length = 1998

 Score = 1375 bits (3558), Expect = 0.0,   Method: Compositional matrix adjust.
 Identities = 682/700 (97%), Positives = 682/700 (97%), Gaps = 18/700 (2%)

Query: 1    SQVSATASSEAEASASQADWRQQWKAEPQAPGCGETPEDSCSEGSTADMTNTAELLEQIP 60
            SQVSATASSEAEASASQADWRQQWKAEPQAPGCGETPEDSCSEGSTADMTNTAELLEQIP
Sbjct: 1096 SQVSATASSEAEASASQADWRQQWKAEPQAPGCGETPEDSCSEGSTADMTNTAELLEQIP 1155

Query: 61   DLGQDVKDPEDCFTEGCVRRCPCCAVDTTQAPGKVWWRLRKTCYHIVEHSWFETFIIFMI 120
            DLGQDVKDPEDCFTEGCVRRCPCCAVDTTQAPGKVWWRLRKTCYHIVEHSWFETFIIFMI
Sbjct: 1156 DLGQDVKDPEDCFTEGCVRRCPCCAVDTTQAPGKVWWRLRKTCYHIVEHSWFETFIIFMI 1215

Query: 121  LLSSGALAFEDIYLEERKTIKVLLEYADKMFTYVFVLEMLLKWVAYGFKKYFTNAWCWLD 180
            LLSSGALAFEDIYLEERKTIKVLLEYADKMFTYVFVLEMLLKWVAYGFKKYFTNAWCWLD
Sbjct: 1216 LLSSGALAFEDIYLEERKTIKVLLEYADKMFTYVFVLEMLLKWVAYGFKKYFTNAWCWLD 1275

Query: 181  FLIVDVSLVSLVANTLGFAEMGPIKSLRTLRALRPLRALSRFEGMRVVVNALVGAIPSIM 240
            FLIVDVSLVSLVANTLGFAEMGPIKSLRTLRALRPLRALSRFEGMRVVVNALVGAIPSIM
Sbjct: 1276 FLIVDVSLVSLVANTLGFAEMGPIKSLRTLRALRPLRALSRFEGMRVVVNALVGAIPSIM 1335

Query: 241  NVLLVCLIFWLIFSIMGVNLFAGKFGRCINQTEGDLPLNYTIVNNKSQCESLNLTGELYW 300
            NVLLVCLIFWLIFSIMGVNLFAGKFGRCINQTEGDLPLNYTIVNNKSQCESLNLTGELYW
Sbjct: 1336 NVLLVCLIFWLIFSIMGVNLFAGKFGRCINQTEGDLPLNYTIVNNKSQCESLNLTGELYW 1395

Query: 301  TKVKVNFDNVGAGYLALLQVATFKGWMDIMYAAVDSRGYEEQPQWEYNLYMYIYFVIFII 360
            TKVKVNFDNVGAGYLALLQV                  YEEQPQWEYNLYMYIYFVIFII
Sbjct: 1396 TKVKVNFDNVGAGYLALLQV------------------YEEQPQWEYNLYMYIYFVIFII 1437

Query: 361  FGSFFTLNLFIGVIIDNFNQQKKKLGGQDIFMTEEQKKYYNAMKKLGSKKPQKPIPRPLN 420
            FGSFFTLNLFIGVIIDNFNQQKKKLGGQDIFMTEEQKKYYNAMKKLGSKKPQKPIPRPLN
Sbjct: 1438 FGSFFTLNLFIGVIIDNFNQQKKKLGGQDIFMTEEQKKYYNAMKKLGSKKPQKPIPRPLN 1497

Query: 421  KYQGFIFDIVTKQAFDVTIMFLICLNMVTMMVETDDQSPEKINILAKINLLFVAIFTGEC 480
            KYQGFIFDIVTKQAFDVTIMFLICLNMVTMMVETDDQSPEKINILAKINLLFVAIFTGEC
Sbjct: 1498 KYQGFIFDIVTKQAFDVTIMFLICLNMVTMMVETDDQSPEKINILAKINLLFVAIFTGEC 1557

Query: 481  IVKLAALRHYYFTNSWNIFDFVVVILSIVGTVLSDIIQKYFFSPTLFRVIRLARIGRILR 540
            IVKLAALRHYYFTNSWNIFDFVVVILSIVGTVLSDIIQKYFFSPTLFRVIRLARIGRILR
Sbjct: 1558 IVKLAALRHYYFTNSWNIFDFVVVILSIVGTVLSDIIQKYFFSPTLFRVIRLARIGRILR 1617

Query: 541  LIRGAKGIRTLLFALMMSLPALFNIGLLLFLVMFIYSIFGMANFAYVKWEAGIDDMFNFQ 600
            LIRGAKGIRTLLFALMMSLPALFNIGLLLFLVMFIYSIFGMANFAYVKWEAGIDDMFNFQ
Sbjct: 1618 LIRGAKGIRTLLFALMMSLPALFNIGLLLFLVMFIYSIFGMANFAYVKWEAGIDDMFNFQ 1677

Query: 601  TFANSMLCLFQITTSAGWDGLLSPILNTGPPYCDPTLPNSNGSRGDCGSPAVGILFFTTY 660
            TFANSMLCLFQITTSAGWDGLLSPILNTGPPYCDPTLPNSNGSRGDCGSPAVGILFFTTY
Sbjct: 1678 TFANSMLCLFQITTSAGWDGLLSPILNTGPPYCDPTLPNSNGSRGDCGSPAVGILFFTTY 1737

Query: 661  IIISFLIVVNMYIAIILENFSVATEESTEPLSEDDFDMFY 700
            IIISFLIVVNMYIAIILENFSVATEESTEPLSEDDFDMFY
Sbjct: 1738 IIISFLIVVNMYIAIILENFSVATEESTEPLSEDDFDMFY 1777


 Score = 91.7 bits (226), Expect = 1e-15,   Method: Compositional matrix adjust.
 Identities = 86/353 (24%), Positives = 157/353 (44%), Gaps = 68/353 (19%)

Query: 99  LRKTCYHIVEHSWFETFIIFMILLSSGALAFEDIYLEERKTIKVLLEYADKMFTYVFVLE 158
           +R+    I+ HS F   I+  IL +   +A  D             +Y +  FT ++  E
Sbjct: 120 IRRAAVKILVHSLFNMLIMCTILTNCVFMAQHDP--------PPWTKYVEYTFTAIYTFE 171

Query: 159 MLLKWVAYGFK----KYFTNAWCWLDFLIVDVSLVSLVANTLGFAEMGPIKSLRTLRALR 214
            L+K +A GF      +  + W WLDF ++ ++ VS         ++G + +LRT R LR
Sbjct: 172 SLVKILARGFCLHAFTFLRDPWNWLDFSVIIMAYVS------ENIKLGNLSALRTFRVLR 225

Query: 215 PLRALSRFEGMRVVVNALVGAIPSIMNVLLVCLIFWLIFSIMGVNLFAGKF-GRCI---- 269
            L+ +S   G++ +V AL+ ++  + +V+++ +    +F+++G+ LF G    +C+    
Sbjct: 226 ALKTISVIPGLKTIVGALIQSVKKLADVMVLTVFCLSVFALIGLQLFMGNLRHKCVRNFT 285

Query: 270 --NQTEGDL----------------PLNYTIVNNKSQ---CESLNLTG---ELYWT-KVK 304
             N T G +                P NY + N  S    C + +  G   E Y   K  
Sbjct: 286 ALNGTNGSVEADGLVWESLDLYLSDPENYLLKNGTSDVLLCGNSSDAGTCPEGYRCLKAG 345

Query: 305 VN-------FDNVGAGYLALLQVATFKGWMDIMYAAVDSRGYEEQPQWEYNLYMYIYFVI 357
            N       FD+    +LAL ++ T   W  +    + S G          +YM I+F++
Sbjct: 346 ENPDHGYTSFDSFAWAFLALFRLMTQDCWERLYQQTLRSAG---------KIYM-IFFML 395

Query: 358 FIIFGSFFTLNLFIGVIIDNFNQQKKKLGGQDIFMTEEQKKYYNAMKKLGSKK 410
            I  GSF+ +NL + V+   + +Q +    +     E++K++  AM+ L  + 
Sbjct: 396 VIFLGSFYLVNLILAVVAMAYEEQNQATIAE---TEEKEKRFQEAMEMLKKEH 445


 Score = 80.1 bits (196), Expect = 3e-12,   Method: Compositional matrix adjust.
 Identities = 57/183 (31%), Positives = 102/183 (55%), Gaps = 14/183 (7%)

Query: 436 DVTIMFLICLNMVTMMVETDDQSPEKINILAKINLLFVAIFTGECIVKLAALR-HYYFTN 494
           D+TI   I LN + M +E  + + E   +L   NL+F  IFT E   K+ AL  +YYF  
Sbjct: 720 DLTITMCIVLNTLFMALEHYNMTSEFEEMLQVGNLVFTGIFTAEMTFKIIALDPYYYFQQ 779

Query: 495 SWNIFDFVVVILSIVGTVLSDIIQKYFFSPTLFRVIRLARIGRILRLIRGAKGIRTLLFA 554
            WNIFD ++VILS++   LS +        +   V+R  R+ R+ +L +    + TL+  
Sbjct: 780 GWNIFDSIIVILSLMELGLSRM--------SNLSVLRSFRLLRVFKLAKSWPTLNTLIKI 831

Query: 555 LMMSLPALFNIGLLLFLVMFIYSIFGM----ANFAYVK-WEAGIDDMFNFQTFANSMLCL 609
           +  S+ AL N+ L+L +++FI+++ GM     N++ ++  ++G+   ++   F ++ L +
Sbjct: 832 IGNSVGALGNLTLVLAIIVFIFAVVGMQLFGKNYSELRDSDSGLLPRWHMMDFFHAFLII 891

Query: 610 FQI 612
           F+I
Sbjct: 892 FRI 894


 Score = 61.6 bits (148), Expect = 1e-06,   Method: Compositional matrix adjust.
 Identities = 48/208 (23%), Positives = 91/208 (43%), Gaps = 12/208 (5%)

Query: 75  EGCVRRCPCCAVDTTQ-----APGKVWWRLRKTCYHIVEHSWFETFIIFMILLSSGALAF 129
           E    +CP C     Q         +W  +++    +V   + +  I   I+L++  +A 
Sbjct: 677 EESRHKCPPCWNRLAQRYLIWECCPLWMSIKQGVKLVVMDPFTDLTITMCIVLNTLFMAL 736

Query: 130 EDIYLEERKTIKVLLEYADKMFTYVFVLEMLLKWVAYGFKKYFTNAWCWLDFLIVDVSLV 189
           E   +      + +L+  + +FT +F  EM  K +A     YF   W   D +IV +SL+
Sbjct: 737 EHYNMTSE--FEEMLQVGNLVFTGIFTAEMTFKIIALDPYYYFQQGWNIFDSIIVILSLM 794

Query: 190 SLVANTLGFAEMGPIKSLRTLRALRPLRALSRFEGMRVVVNALVGAIPSIMNVLLVCLIF 249
                 LG + M  +  LR+ R LR  +    +  +  ++  +  ++ ++ N+ LV  I 
Sbjct: 795 E-----LGLSRMSNLSVLRSFRLLRVFKLAKSWPTLNTLIKIIGNSVGALGNLTLVLAII 849

Query: 250 WLIFSIMGVNLFAGKFGRCINQTEGDLP 277
             IF+++G+ LF   +    +   G LP
Sbjct: 850 VFIFAVVGMQLFGKNYSELRDSDSGLLP 877


>gi44886084
          Length = 1962

 Score = 1374 bits (3557), Expect = 0.0,   Method: Compositional matrix adjust.
 Identities = 663/666 (99%), Positives = 664/666 (99%)

Query: 35   ETPEDSCSEGSTADMTNTAELLEQIPDLGQDVKDPEDCFTEGCVRRCPCCAVDTTQAPGK 94
            +TPEDSCSEGSTADMTNTAELLEQIPDLGQDVKDPEDCFTEGCVRRCPCCAVDTTQAPGK
Sbjct: 1076 QTPEDSCSEGSTADMTNTAELLEQIPDLGQDVKDPEDCFTEGCVRRCPCCAVDTTQAPGK 1135

Query: 95   VWWRLRKTCYHIVEHSWFETFIIFMILLSSGALAFEDIYLEERKTIKVLLEYADKMFTYV 154
            VWWRLRKTCYHIVEHSWFETFIIFMILLSSGALAFEDIYLEERKTIKVLLEYADKMFTYV
Sbjct: 1136 VWWRLRKTCYHIVEHSWFETFIIFMILLSSGALAFEDIYLEERKTIKVLLEYADKMFTYV 1195

Query: 155  FVLEMLLKWVAYGFKKYFTNAWCWLDFLIVDVSLVSLVANTLGFAEMGPIKSLRTLRALR 214
            FVLEMLLKWVAYGFKKYFTNAWCWLDFLIVDVSLVSLVANTLGFAEMGPIKSLRTLRALR
Sbjct: 1196 FVLEMLLKWVAYGFKKYFTNAWCWLDFLIVDVSLVSLVANTLGFAEMGPIKSLRTLRALR 1255

Query: 215  PLRALSRFEGMRVVVNALVGAIPSIMNVLLVCLIFWLIFSIMGVNLFAGKFGRCINQTEG 274
            PLRALSRFEGMRVVVNALVGAIPSIMNVLLVCLIFWLIFSIMGVNLFAGKFGRCINQTEG
Sbjct: 1256 PLRALSRFEGMRVVVNALVGAIPSIMNVLLVCLIFWLIFSIMGVNLFAGKFGRCINQTEG 1315

Query: 275  DLPLNYTIVNNKSQCESLNLTGELYWTKVKVNFDNVGAGYLALLQVATFKGWMDIMYAAV 334
            DLPLNYTIVNNKSQCESLNLTGELYWTKVKVNFDNVGAGYLALLQVATFKGWMDIMYAAV
Sbjct: 1316 DLPLNYTIVNNKSQCESLNLTGELYWTKVKVNFDNVGAGYLALLQVATFKGWMDIMYAAV 1375

Query: 335  DSRGYEEQPQWEYNLYMYIYFVIFIIFGSFFTLNLFIGVIIDNFNQQKKKLGGQDIFMTE 394
            DSRGYEEQPQWEYNLYMYIYFVIFIIFGSFFTLNLFIGVIIDNFNQQKK LGGQDIFMTE
Sbjct: 1376 DSRGYEEQPQWEYNLYMYIYFVIFIIFGSFFTLNLFIGVIIDNFNQQKKTLGGQDIFMTE 1435

Query: 395  EQKKYYNAMKKLGSKKPQKPIPRPLNKYQGFIFDIVTKQAFDVTIMFLICLNMVTMMVET 454
            EQKKYYNA KKLGSKKPQKPIPRPLNKYQGFIFDIVTKQAFDVTIMFLICLNMVTMMVET
Sbjct: 1436 EQKKYYNATKKLGSKKPQKPIPRPLNKYQGFIFDIVTKQAFDVTIMFLICLNMVTMMVET 1495

Query: 455  DDQSPEKINILAKINLLFVAIFTGECIVKLAALRHYYFTNSWNIFDFVVVILSIVGTVLS 514
            DDQSPEKINILAKINLLFVAIFTGECIVKLAALRHYYFTNSWNIFDFVVVILSIVGTVLS
Sbjct: 1496 DDQSPEKINILAKINLLFVAIFTGECIVKLAALRHYYFTNSWNIFDFVVVILSIVGTVLS 1555

Query: 515  DIIQKYFFSPTLFRVIRLARIGRILRLIRGAKGIRTLLFALMMSLPALFNIGLLLFLVMF 574
            DIIQKYFFSPTLFRVIRLARIGRILRLIRGAKGIRTLLFALMMSLPALFNIGLLLFLVMF
Sbjct: 1556 DIIQKYFFSPTLFRVIRLARIGRILRLIRGAKGIRTLLFALMMSLPALFNIGLLLFLVMF 1615

Query: 575  IYSIFGMANFAYVKWEAGIDDMFNFQTFANSMLCLFQITTSAGWDGLLSPILNTGPPYCD 634
            IYSIFGMANFAYVKWEAGIDDMFNFQTFANSMLCLFQITTSAGWDGLLSPILNTGPPYCD
Sbjct: 1616 IYSIFGMANFAYVKWEAGIDDMFNFQTFANSMLCLFQITTSAGWDGLLSPILNTGPPYCD 1675

Query: 635  PTLPNSNGSRGDCGSPAVGILFFTTYIIISFLIVVNMYIAIILENFSVATEESTEPLSED 694
            PTLPNSNGSRGDCGSPAVGILFFTTYIIISFLIVVNMYIAIILENFSVATEESTEPLSED
Sbjct: 1676 PTLPNSNGSRGDCGSPAVGILFFTTYIIISFLIVVNMYIAIILENFSVATEESTEPLSED 1735

Query: 695  DFDMFY 700
            DFDMFY
Sbjct: 1736 DFDMFY 1741


 Score = 90.9 bits (224), Expect = 2e-15,   Method: Compositional matrix adjust.
 Identities = 86/353 (24%), Positives = 156/353 (44%), Gaps = 68/353 (19%)

Query: 99  LRKTCYHIVEHSWFETFIIFMILLSSGALAFEDIYLEERKTIKVLLEYADKMFTYVFVLE 158
           +R+    I+ HS F   I+  IL +   +A  D             +Y +  FT ++  E
Sbjct: 120 IRRAAVKILVHSLFNMLIMCTILTNCVFMAQHDP--------PPWTKYVEYTFTAIYTFE 171

Query: 159 MLLKWVAYGFK----KYFTNAWCWLDFLIVDVSLVSLVANTLGFAEMGPIKSLRTLRALR 214
            L+K +A GF      +    W WLDF ++ ++ VS         ++G + +LRT R LR
Sbjct: 172 SLVKILARGFCLHAFTFLRGPWNWLDFSVIIMAYVS------ENIKLGNLSALRTFRVLR 225

Query: 215 PLRALSRFEGMRVVVNALVGAIPSIMNVLLVCLIFWLIFSIMGVNLFAGKF-GRCI---- 269
            L+ +S   G++ +V AL+ ++  + +V+++ +    +F+++G+ LF G    +C+    
Sbjct: 226 ALKTISVIPGLKTIVGALIQSVKKLADVMVLTVFCLSVFALIGLQLFMGNLRHKCVRNFT 285

Query: 270 --NQTEGDL----------------PLNYTIVNNKSQ---CESLNLTG---ELYWT-KVK 304
             N T G +                P NY + N  S    C + +  G   E Y   K  
Sbjct: 286 ALNGTNGSVEADGLVWESLDLYLSDPENYLLKNGTSDVLLCGNSSDAGTCPEGYRCLKAG 345

Query: 305 VN-------FDNVGAGYLALLQVATFKGWMDIMYAAVDSRGYEEQPQWEYNLYMYIYFVI 357
            N       FD+    +LAL ++ T   W  +    + S G          +YM I+F++
Sbjct: 346 ENPDHGYTSFDSFAWAFLALFRLMTQDCWERLYQQTLRSAG---------KIYM-IFFML 395

Query: 358 FIIFGSFFTLNLFIGVIIDNFNQQKKKLGGQDIFMTEEQKKYYNAMKKLGSKK 410
            I  GSF+ +NL + V+   + +Q +    +     E++K++  AM+ L  + 
Sbjct: 396 VIFLGSFYLVNLILAVVAMAYEEQNQATIAE---TEEKEKRFQEAMEMLKKEH 445


 Score = 80.1 bits (196), Expect = 3e-12,   Method: Compositional matrix adjust.
 Identities = 57/183 (31%), Positives = 102/183 (55%), Gaps = 14/183 (7%)

Query: 436 DVTIMFLICLNMVTMMVETDDQSPEKINILAKINLLFVAIFTGECIVKLAALR-HYYFTN 494
           D+TI   I LN + M +E  + + E   +L   NL+F  IFT E   K+ AL  +YYF  
Sbjct: 720 DLTITMCIVLNTLFMALEHYNMTSEFEEMLQVGNLVFTGIFTAEMTFKIIALDPYYYFQQ 779

Query: 495 SWNIFDFVVVILSIVGTVLSDIIQKYFFSPTLFRVIRLARIGRILRLIRGAKGIRTLLFA 554
            WNIFD ++VILS++   LS +        +   V+R  R+ R+ +L +    + TL+  
Sbjct: 780 GWNIFDSIIVILSLMELGLSRM--------SNLSVLRSFRLLRVFKLAKSWPTLNTLIKI 831

Query: 555 LMMSLPALFNIGLLLFLVMFIYSIFGM----ANFAYVK-WEAGIDDMFNFQTFANSMLCL 609
           +  S+ AL N+ L+L +++FI+++ GM     N++ ++  ++G+   ++   F ++ L +
Sbjct: 832 IGNSVGALGNLTLVLAIIVFIFAVVGMQLFGKNYSELRDSDSGLLPRWHMMDFFHAFLII 891

Query: 610 FQI 612
           F+I
Sbjct: 892 FRI 894


 Score = 62.0 bits (149), Expect = 1e-06,   Method: Compositional matrix adjust.
 Identities = 48/208 (23%), Positives = 91/208 (43%), Gaps = 12/208 (5%)

Query: 75  EGCVRRCPCCAVDTTQ-----APGKVWWRLRKTCYHIVEHSWFETFIIFMILLSSGALAF 129
           E    +CP C     Q         +W  +++    +V   + +  I   I+L++  +A 
Sbjct: 677 EESRHKCPPCWNRLAQRYLIWECCPLWMSIKQGVKLVVMDPFTDLTITMCIVLNTLFMAL 736

Query: 130 EDIYLEERKTIKVLLEYADKMFTYVFVLEMLLKWVAYGFKKYFTNAWCWLDFLIVDVSLV 189
           E   +      + +L+  + +FT +F  EM  K +A     YF   W   D +IV +SL+
Sbjct: 737 EHYNMTSE--FEEMLQVGNLVFTGIFTAEMTFKIIALDPYYYFQQGWNIFDSIIVILSLM 794

Query: 190 SLVANTLGFAEMGPIKSLRTLRALRPLRALSRFEGMRVVVNALVGAIPSIMNVLLVCLIF 249
                 LG + M  +  LR+ R LR  +    +  +  ++  +  ++ ++ N+ LV  I 
Sbjct: 795 E-----LGLSRMSNLSVLRSFRLLRVFKLAKSWPTLNTLIKIIGNSVGALGNLTLVLAII 849

Query: 250 WLIFSIMGVNLFAGKFGRCINQTEGDLP 277
             IF+++G+ LF   +    +   G LP
Sbjct: 850 VFIFAVVGMQLFGKNYSELRDSDSGLLP 877


>gi62087312
          Length = 1576

 Score = 1371 bits (3549), Expect = 0.0,   Method: Compositional matrix adjust.
 Identities = 681/700 (97%), Positives = 681/700 (97%), Gaps = 18/700 (2%)

Query: 1    SQVSATASSEAEASASQADWRQQWKAEPQAPGCGETPEDSCSEGSTADMTNTAELLEQIP 60
            SQVSATASSEAEASASQADWRQQWKAEPQAPGCGETPEDSCSEGSTADMTNTAELLEQIP
Sbjct: 674  SQVSATASSEAEASASQADWRQQWKAEPQAPGCGETPEDSCSEGSTADMTNTAELLEQIP 733

Query: 61   DLGQDVKDPEDCFTEGCVRRCPCCAVDTTQAPGKVWWRLRKTCYHIVEHSWFETFIIFMI 120
            DLGQDVKDPEDCFTEGCVRRCPCCAVDTTQAPGKVWWRLRKTCYHIVEHSWFETFIIFMI
Sbjct: 734  DLGQDVKDPEDCFTEGCVRRCPCCAVDTTQAPGKVWWRLRKTCYHIVEHSWFETFIIFMI 793

Query: 121  LLSSGALAFEDIYLEERKTIKVLLEYADKMFTYVFVLEMLLKWVAYGFKKYFTNAWCWLD 180
            LLSSGALAFEDIYLEERKTIKVLLEYADKMFTYVFVLEMLLKWVAYGFKKYFTNAWCWLD
Sbjct: 794  LLSSGALAFEDIYLEERKTIKVLLEYADKMFTYVFVLEMLLKWVAYGFKKYFTNAWCWLD 853

Query: 181  FLIVDVSLVSLVANTLGFAEMGPIKSLRTLRALRPLRALSRFEGMRVVVNALVGAIPSIM 240
            FLIVDVSLVSLVANTLGFAEMGPIKSLRTLRALRPLRALSRFEGMRVVVNALVGAIPSIM
Sbjct: 854  FLIVDVSLVSLVANTLGFAEMGPIKSLRTLRALRPLRALSRFEGMRVVVNALVGAIPSIM 913

Query: 241  NVLLVCLIFWLIFSIMGVNLFAGKFGRCINQTEGDLPLNYTIVNNKSQCESLNLTGELYW 300
            NVLLVCLIFWLIFSIMGVNLFAGKFGRCINQTEGDLPLNYTIVNNKSQCESLNLTGELYW
Sbjct: 914  NVLLVCLIFWLIFSIMGVNLFAGKFGRCINQTEGDLPLNYTIVNNKSQCESLNLTGELYW 973

Query: 301  TKVKVNFDNVGAGYLALLQVATFKGWMDIMYAAVDSRGYEEQPQWEYNLYMYIYFVIFII 360
            TKVKVNFDNVGAGYLALLQV                  YEEQPQWEYNLYMYIYFVIFII
Sbjct: 974  TKVKVNFDNVGAGYLALLQV------------------YEEQPQWEYNLYMYIYFVIFII 1015

Query: 361  FGSFFTLNLFIGVIIDNFNQQKKKLGGQDIFMTEEQKKYYNAMKKLGSKKPQKPIPRPLN 420
            FGSFFTLNLFIGVIIDNFNQQKKKLGGQDIFMTEEQKKYYNAMKKLGSKKPQKPIPRPLN
Sbjct: 1016 FGSFFTLNLFIGVIIDNFNQQKKKLGGQDIFMTEEQKKYYNAMKKLGSKKPQKPIPRPLN 1075

Query: 421  KYQGFIFDIVTKQAFDVTIMFLICLNMVTMMVETDDQSPEKINILAKINLLFVAIFTGEC 480
            KYQGFIFDIVTKQAFDVTIMFLICLNMVTMMVETDDQSPEKINILAKINLLFVAIFTGEC
Sbjct: 1076 KYQGFIFDIVTKQAFDVTIMFLICLNMVTMMVETDDQSPEKINILAKINLLFVAIFTGEC 1135

Query: 481  IVKLAALRHYYFTNSWNIFDFVVVILSIVGTVLSDIIQKYFFSPTLFRVIRLARIGRILR 540
            IVKLAALRHYYFTNSWNIFDFVVVILSIVGTVLSDIIQKY FSPTLFRVIRLARIGRILR
Sbjct: 1136 IVKLAALRHYYFTNSWNIFDFVVVILSIVGTVLSDIIQKYSFSPTLFRVIRLARIGRILR 1195

Query: 541  LIRGAKGIRTLLFALMMSLPALFNIGLLLFLVMFIYSIFGMANFAYVKWEAGIDDMFNFQ 600
            LIRGAKGIRTLLFALMMSLPALFNIGLLLFLVMFIYSIFGMANFAYVKWEAGIDDMFNFQ
Sbjct: 1196 LIRGAKGIRTLLFALMMSLPALFNIGLLLFLVMFIYSIFGMANFAYVKWEAGIDDMFNFQ 1255

Query: 601  TFANSMLCLFQITTSAGWDGLLSPILNTGPPYCDPTLPNSNGSRGDCGSPAVGILFFTTY 660
            TFANSMLCLFQITTSAGWDGLLSPILNTGPPYCDPTLPNSNGSRGDCGSPAVGILFFTTY
Sbjct: 1256 TFANSMLCLFQITTSAGWDGLLSPILNTGPPYCDPTLPNSNGSRGDCGSPAVGILFFTTY 1315

Query: 661  IIISFLIVVNMYIAIILENFSVATEESTEPLSEDDFDMFY 700
            IIISFLIVVNMYIAIILENFSVATEESTEPLSEDDFDMFY
Sbjct: 1316 IIISFLIVVNMYIAIILENFSVATEESTEPLSEDDFDMFY 1355


 Score = 80.5 bits (197), Expect = 3e-12,   Method: Compositional matrix adjust.
 Identities = 57/183 (31%), Positives = 102/183 (55%), Gaps = 14/183 (7%)

Query: 436 DVTIMFLICLNMVTMMVETDDQSPEKINILAKINLLFVAIFTGECIVKLAALR-HYYFTN 494
           D+TI   I LN + M +E  + + E   +L   NL+F  IFT E   K+ AL  +YYF  
Sbjct: 299 DLTITMCIVLNTLFMALEHYNMTSEFEEMLQVGNLVFTGIFTAEMTFKIIALDPYYYFQQ 358

Query: 495 SWNIFDFVVVILSIVGTVLSDIIQKYFFSPTLFRVIRLARIGRILRLIRGAKGIRTLLFA 554
            WNIFD ++VILS++   LS +        +   V+R  R+ R+ +L +    + TL+  
Sbjct: 359 GWNIFDSIIVILSLMELGLSRM--------SNLSVLRSFRLLRVFKLAKSWPTLNTLIKI 410

Query: 555 LMMSLPALFNIGLLLFLVMFIYSIFGM----ANFAYVK-WEAGIDDMFNFQTFANSMLCL 609
           +  S+ AL N+ L+L +++FI+++ GM     N++ ++  ++G+   ++   F ++ L +
Sbjct: 411 IGNSVGALGNLTLVLAIIVFIFAVVGMQLFGKNYSELRDSDSGLLPRWHMMDFFHAFLII 470

Query: 610 FQI 612
           F+I
Sbjct: 471 FRI 473


 Score = 61.6 bits (148), Expect = 1e-06,   Method: Compositional matrix adjust.
 Identities = 48/208 (23%), Positives = 91/208 (43%), Gaps = 12/208 (5%)

Query: 75  EGCVRRCPCCAVDTTQ-----APGKVWWRLRKTCYHIVEHSWFETFIIFMILLSSGALAF 129
           E    +CP C     Q         +W  +++    +V   + +  I   I+L++  +A 
Sbjct: 256 EESRHKCPPCWNRLAQRYLIWECCPLWMSIKQGVKLVVMDPFTDLTITMCIVLNTLFMAL 315

Query: 130 EDIYLEERKTIKVLLEYADKMFTYVFVLEMLLKWVAYGFKKYFTNAWCWLDFLIVDVSLV 189
           E   +      + +L+  + +FT +F  EM  K +A     YF   W   D +IV +SL+
Sbjct: 316 EHYNMTSE--FEEMLQVGNLVFTGIFTAEMTFKIIALDPYYYFQQGWNIFDSIIVILSLM 373

Query: 190 SLVANTLGFAEMGPIKSLRTLRALRPLRALSRFEGMRVVVNALVGAIPSIMNVLLVCLIF 249
                 LG + M  +  LR+ R LR  +    +  +  ++  +  ++ ++ N+ LV  I 
Sbjct: 374 E-----LGLSRMSNLSVLRSFRLLRVFKLAKSWPTLNTLIKIIGNSVGALGNLTLVLAII 428

Query: 250 WLIFSIMGVNLFAGKFGRCINQTEGDLP 277
             IF+++G+ LF   +    +   G LP
Sbjct: 429 VFIFAVVGMQLFGKNYSELRDSDSGLLP 456


>gi148888460
          Length = 1998

 Score = 1370 bits (3545), Expect = 0.0,   Method: Compositional matrix adjust.
 Identities = 680/700 (97%), Positives = 680/700 (97%), Gaps = 18/700 (2%)

Query: 1    SQVSATASSEAEASASQADWRQQWKAEPQAPGCGETPEDSCSEGSTADMTNTAELLEQIP 60
            SQVSATASSEAEASASQADWRQQWKAEPQAPGCGETPEDSCSEGSTADMTNTAELLEQIP
Sbjct: 1096 SQVSATASSEAEASASQADWRQQWKAEPQAPGCGETPEDSCSEGSTADMTNTAELLEQIP 1155

Query: 61   DLGQDVKDPEDCFTEGCVRRCPCCAVDTTQAPGKVWWRLRKTCYHIVEHSWFETFIIFMI 120
            DLGQDVKDPEDCFTEGCVRRCPCCAVDTTQAPGKVWWRLRKTCYHIVEHSWFETFIIFMI
Sbjct: 1156 DLGQDVKDPEDCFTEGCVRRCPCCAVDTTQAPGKVWWRLRKTCYHIVEHSWFETFIIFMI 1215

Query: 121  LLSSGALAFEDIYLEERKTIKVLLEYADKMFTYVFVLEMLLKWVAYGFKKYFTNAWCWLD 180
            LLSSGALAFEDIYLEERKTIKVLLEYADKMFTYVFVLEMLLKWVAYGFKKYFTNAWCWLD
Sbjct: 1216 LLSSGALAFEDIYLEERKTIKVLLEYADKMFTYVFVLEMLLKWVAYGFKKYFTNAWCWLD 1275

Query: 181  FLIVDVSLVSLVANTLGFAEMGPIKSLRTLRALRPLRALSRFEGMRVVVNALVGAIPSIM 240
            FLIVDVSLVSLVANTLGFAEMGPIKSLRTLRALRPLRALSRFEGMRVVVNALVGAIPSIM
Sbjct: 1276 FLIVDVSLVSLVANTLGFAEMGPIKSLRTLRALRPLRALSRFEGMRVVVNALVGAIPSIM 1335

Query: 241  NVLLVCLIFWLIFSIMGVNLFAGKFGRCINQTEGDLPLNYTIVNNKSQCESLNLTGELYW 300
            NVLLVC IFWLIFSIMGVNLFAGKFGRCINQTEGDLPLNYTIVNNKSQCESLNLTGELYW
Sbjct: 1336 NVLLVCHIFWLIFSIMGVNLFAGKFGRCINQTEGDLPLNYTIVNNKSQCESLNLTGELYW 1395

Query: 301  TKVKVNFDNVGAGYLALLQVATFKGWMDIMYAAVDSRGYEEQPQWEYNLYMYIYFVIFII 360
            TKVKVNFDNVGAGYLALLQV                  YEEQPQWEYNLYMYIYFVIFII
Sbjct: 1396 TKVKVNFDNVGAGYLALLQV------------------YEEQPQWEYNLYMYIYFVIFII 1437

Query: 361  FGSFFTLNLFIGVIIDNFNQQKKKLGGQDIFMTEEQKKYYNAMKKLGSKKPQKPIPRPLN 420
            FGSFFTLNLFIGVIIDNFNQQKKKLGGQDIFMTEEQKKYYNAMKKLGSKKPQKPIPRPLN
Sbjct: 1438 FGSFFTLNLFIGVIIDNFNQQKKKLGGQDIFMTEEQKKYYNAMKKLGSKKPQKPIPRPLN 1497

Query: 421  KYQGFIFDIVTKQAFDVTIMFLICLNMVTMMVETDDQSPEKINILAKINLLFVAIFTGEC 480
            KYQGFIFDIVTKQAFDVTIMFLICLNMVTMMVETDDQSPEKINILAKINLLFVAIFTGEC
Sbjct: 1498 KYQGFIFDIVTKQAFDVTIMFLICLNMVTMMVETDDQSPEKINILAKINLLFVAIFTGEC 1557

Query: 481  IVKLAALRHYYFTNSWNIFDFVVVILSIVGTVLSDIIQKYFFSPTLFRVIRLARIGRILR 540
            IVKLAALRHYYFTNSWNIFDFVVVILSIVGTVLSDIIQKYFFSPTLFRVIRLARIGRILR
Sbjct: 1558 IVKLAALRHYYFTNSWNIFDFVVVILSIVGTVLSDIIQKYFFSPTLFRVIRLARIGRILR 1617

Query: 541  LIRGAKGIRTLLFALMMSLPALFNIGLLLFLVMFIYSIFGMANFAYVKWEAGIDDMFNFQ 600
            LIRGAKGIRTLLFALMMSLPA FNIGLLLFLVMFIYSIFGMANFAYVKWEAGIDDMFNFQ
Sbjct: 1618 LIRGAKGIRTLLFALMMSLPAPFNIGLLLFLVMFIYSIFGMANFAYVKWEAGIDDMFNFQ 1677

Query: 601  TFANSMLCLFQITTSAGWDGLLSPILNTGPPYCDPTLPNSNGSRGDCGSPAVGILFFTTY 660
            TFANSMLCLFQITTSAGWDGLLSPILNTGPPYCDPTLPNSNGSRGDCGSPAVGILFFTTY
Sbjct: 1678 TFANSMLCLFQITTSAGWDGLLSPILNTGPPYCDPTLPNSNGSRGDCGSPAVGILFFTTY 1737

Query: 661  IIISFLIVVNMYIAIILENFSVATEESTEPLSEDDFDMFY 700
            IIISFLIVVNMYIAIILENFSVATEESTEPLSEDDFDMFY
Sbjct: 1738 IIISFLIVVNMYIAIILENFSVATEESTEPLSEDDFDMFY 1777


 Score = 83.2 bits (204), Expect = 4e-13,   Method: Compositional matrix adjust.
 Identities = 82/353 (23%), Positives = 151/353 (42%), Gaps = 68/353 (19%)

Query: 99  LRKTCYHIVEHSWFETFIIFMILLSSGALAFEDIYLEERKTIKVLLEYADKMFTYVFVLE 158
           +R+    I+ HS F   I+  IL +   +A  D             +Y +  FT ++  E
Sbjct: 120 IRRAAVKILVHSLFNMLIMCTILTNCVFMAQHDP--------PPWTKYVEHTFTAIYTFE 171

Query: 159 MLLKWVAYGFK----KYFTNAWCWLDFLIVDVSLVSLVANTLGFAEMGPIKSLRTLRALR 214
            L+K +A G       +    W W DF ++ ++ VS         ++G + +LRT R LR
Sbjct: 172 SLVKILARGSCLHAFTFLRGPWNWPDFSVIIMAYVS------ENIKLGNLSALRTFRVLR 225

Query: 215 PLRALSRFEGMRVVVNALVGAIPSIMNVLLVCLIFWLIFSIMGVNLFAGKFGR------- 267
            L+ +S   G++ +V AL+ ++  + +V+++ +    +F+++G+ LF G           
Sbjct: 226 ALKTISVIPGLKTIVGALIQSVKKLADVMVLTVFCLSVFALIGLQLFMGNLRHKRVRNFT 285

Query: 268 CINQTEGDL----------------PLNYTIVNNKSQ---CESLNLTG---ELYWT-KVK 304
            +N   G +                P NY + N  S    C + +  G   E Y   K  
Sbjct: 286 ALNGINGSVEADGLVWESLDLYLSDPENYLLKNGTSDVLLCGNSSDAGTCLEGYRCLKAG 345

Query: 305 VN-------FDNVGAGYLALLQVATFKGWMDIMYAAVDSRGYEEQPQWEYNLYMYIYFVI 357
            N       FD+    +LAL ++ T   W  +    + S G          +YM I+F++
Sbjct: 346 ENPDHGYTSFDSFAWAFLALFRLMTQDCWERLYQQTLRSAG---------KIYM-IFFML 395

Query: 358 FIIFGSFFTLNLFIGVIIDNFNQQKKKLGGQDIFMTEEQKKYYNAMKKLGSKK 410
            I  GSF+ +NL + V+   + +Q +    +     E++K++  AM+ L  + 
Sbjct: 396 VIFLGSFYLVNLILAVVAMAYEEQNQATIAE---TEEKEKRFQEAMEMLKKEH 445


 Score = 80.1 bits (196), Expect = 3e-12,   Method: Compositional matrix adjust.
 Identities = 57/183 (31%), Positives = 102/183 (55%), Gaps = 14/183 (7%)

Query: 436 DVTIMFLICLNMVTMMVETDDQSPEKINILAKINLLFVAIFTGECIVKLAALR-HYYFTN 494
           D+TI   I LN + M +E  + + E   +L   NL+F  IFT E   K+ AL  +YYF  
Sbjct: 720 DLTITMCIVLNTLFMALEHYNMTSEFEEMLQVGNLVFTGIFTAEMTFKIIALDPYYYFQQ 779

Query: 495 SWNIFDFVVVILSIVGTVLSDIIQKYFFSPTLFRVIRLARIGRILRLIRGAKGIRTLLFA 554
            WNIFD ++VILS++   LS +        +   V+R  R+ R+ +L +    + TL+  
Sbjct: 780 GWNIFDSIIVILSLMELGLSRM--------SNLSVLRSFRLLRVFKLAKSWPTLNTLIKI 831

Query: 555 LMMSLPALFNIGLLLFLVMFIYSIFGM----ANFAYVK-WEAGIDDMFNFQTFANSMLCL 609
           +  S+ AL N+ L+L +++FI+++ GM     N++ ++  ++G+   ++   F ++ L +
Sbjct: 832 IGNSVGALGNLTLVLAIIVFIFAVVGMQLFGKNYSELRDSDSGLLPRWHMMDFFHAFLII 891

Query: 610 FQI 612
           F+I
Sbjct: 892 FRI 894


 Score = 61.6 bits (148), Expect = 1e-06,   Method: Compositional matrix adjust.
 Identities = 48/208 (23%), Positives = 91/208 (43%), Gaps = 12/208 (5%)

Query: 75  EGCVRRCPCCAVDTTQ-----APGKVWWRLRKTCYHIVEHSWFETFIIFMILLSSGALAF 129
           E    +CP C     Q         +W  +++    +V   + +  I   I+L++  +A 
Sbjct: 677 EESRHKCPPCWNRLAQRYLIWECCPLWMSIKQGVKLVVMDPFTDLTITMCIVLNTLFMAL 736

Query: 130 EDIYLEERKTIKVLLEYADKMFTYVFVLEMLLKWVAYGFKKYFTNAWCWLDFLIVDVSLV 189
           E   +      + +L+  + +FT +F  EM  K +A     YF   W   D +IV +SL+
Sbjct: 737 EHYNMTSE--FEEMLQVGNLVFTGIFTAEMTFKIIALDPYYYFQQGWNIFDSIIVILSLM 794

Query: 190 SLVANTLGFAEMGPIKSLRTLRALRPLRALSRFEGMRVVVNALVGAIPSIMNVLLVCLIF 249
                 LG + M  +  LR+ R LR  +    +  +  ++  +  ++ ++ N+ LV  I 
Sbjct: 795 E-----LGLSRMSNLSVLRSFRLLRVFKLAKSWPTLNTLIKIIGNSVGALGNLTLVLAII 849

Query: 250 WLIFSIMGVNLFAGKFGRCINQTEGDLP 277
             IF+++G+ LF   +    +   G LP
Sbjct: 850 VFIFAVVGMQLFGKNYSELRDSDSGLLP 877


>gi354487631
          Length = 2001

 Score = 1356 bits (3510), Expect = 0.0,   Method: Compositional matrix adjust.
 Identities = 656/700 (93%), Positives = 672/700 (96%), Gaps = 18/700 (2%)

Query: 1    SQVSATASSEAEASASQADWRQQWKAEPQAPGCGETPEDSCSEGSTADMTNTAELLEQIP 60
            SQVS TASSEAEAS SQADW+Q+ KA+P+APGC E PEDS SEGSTAD+TNTA+LLEQIP
Sbjct: 1099 SQVSETASSEAEASTSQADWQQERKADPRAPGCSEAPEDSYSEGSTADVTNTADLLEQIP 1158

Query: 61   DLGQDVKDPEDCFTEGCVRRCPCCAVDTTQAPGKVWWRLRKTCYHIVEHSWFETFIIFMI 120
            DLG+DVKDPEDCFTEGCVRRCPCC VDTTQAPGKVWWRLRKTCY IVEHSWFETFIIFMI
Sbjct: 1159 DLGEDVKDPEDCFTEGCVRRCPCCTVDTTQAPGKVWWRLRKTCYRIVEHSWFETFIIFMI 1218

Query: 121  LLSSGALAFEDIYLEERKTIKVLLEYADKMFTYVFVLEMLLKWVAYGFKKYFTNAWCWLD 180
            LLSSGALAFEDIYLEER+TIKVLLEYADKMFTYVFVLEMLLKWVAYGFKKYFTNAWCWLD
Sbjct: 1219 LLSSGALAFEDIYLEERQTIKVLLEYADKMFTYVFVLEMLLKWVAYGFKKYFTNAWCWLD 1278

Query: 181  FLIVDVSLVSLVANTLGFAEMGPIKSLRTLRALRPLRALSRFEGMRVVVNALVGAIPSIM 240
            FLIVDVSLVSLVANTLGFAEMGPIKSLRTLRALRPLRALSRFEGMRVVVNALVGAIPSIM
Sbjct: 1279 FLIVDVSLVSLVANTLGFAEMGPIKSLRTLRALRPLRALSRFEGMRVVVNALVGAIPSIM 1338

Query: 241  NVLLVCLIFWLIFSIMGVNLFAGKFGRCINQTEGDLPLNYTIVNNKSQCESLNLTGELYW 300
            NVLLVCLIFWLIFSIMGVNLFAGKFGRCINQTEGDLPLNYTIVNNKS+CES N+TGELYW
Sbjct: 1339 NVLLVCLIFWLIFSIMGVNLFAGKFGRCINQTEGDLPLNYTIVNNKSECESFNVTGELYW 1398

Query: 301  TKVKVNFDNVGAGYLALLQVATFKGWMDIMYAAVDSRGYEEQPQWEYNLYMYIYFVIFII 360
            TKVKVNFDNVGAGYLALLQV                  YEEQPQWE+NLYMYIYFV+FII
Sbjct: 1399 TKVKVNFDNVGAGYLALLQV------------------YEEQPQWEHNLYMYIYFVVFII 1440

Query: 361  FGSFFTLNLFIGVIIDNFNQQKKKLGGQDIFMTEEQKKYYNAMKKLGSKKPQKPIPRPLN 420
            FGSFFTLNLFIGVIIDNFNQQKKKLGGQDIFMTEEQKKYYNAMKKLGSKKPQKPIPRPLN
Sbjct: 1441 FGSFFTLNLFIGVIIDNFNQQKKKLGGQDIFMTEEQKKYYNAMKKLGSKKPQKPIPRPLN 1500

Query: 421  KYQGFIFDIVTKQAFDVTIMFLICLNMVTMMVETDDQSPEKINILAKINLLFVAIFTGEC 480
            KYQGFIFDIVTKQAFDVTIMFLICLNMVTMMVETDDQSPEK+NILAK+NLLFVAIFTGEC
Sbjct: 1501 KYQGFIFDIVTKQAFDVTIMFLICLNMVTMMVETDDQSPEKVNILAKVNLLFVAIFTGEC 1560

Query: 481  IVKLAALRHYYFTNSWNIFDFVVVILSIVGTVLSDIIQKYFFSPTLFRVIRLARIGRILR 540
            IVK+AALRHYYFTNSWNIFDFVVVILSIVGTVLSDIIQKYFFSPTLFRVIRLARIGRILR
Sbjct: 1561 IVKMAALRHYYFTNSWNIFDFVVVILSIVGTVLSDIIQKYFFSPTLFRVIRLARIGRILR 1620

Query: 541  LIRGAKGIRTLLFALMMSLPALFNIGLLLFLVMFIYSIFGMANFAYVKWEAGIDDMFNFQ 600
            LIRGAKGIRTLLFALMMSLPALFNIGLLLFLVMFIYSIFGMANFAYVKWEAGIDDMFNFQ
Sbjct: 1621 LIRGAKGIRTLLFALMMSLPALFNIGLLLFLVMFIYSIFGMANFAYVKWEAGIDDMFNFQ 1680

Query: 601  TFANSMLCLFQITTSAGWDGLLSPILNTGPPYCDPTLPNSNGSRGDCGSPAVGILFFTTY 660
            TFANSMLCLFQITTSAGWDGLLSPILNTGPPYCDP LPNSNGSRG+CGSPAVGILFFTTY
Sbjct: 1681 TFANSMLCLFQITTSAGWDGLLSPILNTGPPYCDPNLPNSNGSRGNCGSPAVGILFFTTY 1740

Query: 661  IIISFLIVVNMYIAIILENFSVATEESTEPLSEDDFDMFY 700
            IIISFLIVVNMYIAIILENFSVATEESTEPLSEDDFDMFY
Sbjct: 1741 IIISFLIVVNMYIAIILENFSVATEESTEPLSEDDFDMFY 1780


 Score = 91.7 bits (226), Expect = 1e-15,   Method: Compositional matrix adjust.
 Identities = 85/353 (24%), Positives = 158/353 (44%), Gaps = 68/353 (19%)

Query: 99  LRKTCYHIVEHSWFETFIIFMILLSSGALAFEDIYLEERKTIKVLLEYADKMFTYVFVLE 158
           +R+    I+ HS F  FI+  IL +   +A  D             +Y +  FT ++  E
Sbjct: 120 VRRAAVKILVHSLFSMFIMCTILTNCVFMAQHDP--------PPWTKYVEYTFTAIYTFE 171

Query: 159 MLLKWVAYGFK----KYFTNAWCWLDFLIVDVSLVSLVANTLGFAEMGPIKSLRTLRALR 214
            L+K +A GF      +  + W WLDF ++ ++ VS         ++G + +LRT R LR
Sbjct: 172 SLVKILARGFCLHAFTFLRDPWNWLDFSVIVMAYVS------ENIKLGNLSALRTFRVLR 225

Query: 215 PLRALSRFEGMRVVVNALVGAIPSIMNVLLVCLIFWLIFSIMGVNLFAGKF-GRCI---- 269
            L+ +S   G++ +V AL+ ++  + +V+++ +    +F+++G+ LF G    +C+    
Sbjct: 226 ALKTISVIPGLKTIVGALIQSVKKLADVMVLTVFCLSVFALIGLQLFMGNLRHKCVRNFT 285

Query: 270 --NQTEGDL----------------PLNYTIVNNKSQ---CESLNLTG---ELYWT-KVK 304
             N T G +                P NY + N  +    C + +  G   E Y   K  
Sbjct: 286 ELNGTNGSVESDGLVWDSLDLYLNDPDNYLLKNGTTDVLLCGNSSDAGTCPEGYRCLKAG 345

Query: 305 VN-------FDNVGAGYLALLQVATFKGWMDIMYAAVDSRGYEEQPQWEYNLYMYIYFVI 357
            N       FD+    +LAL ++ T   W  +    + S G          +YM ++F++
Sbjct: 346 ENPDHGYTSFDSFAWAFLALFRLMTQDCWERLYQQTLRSAG---------KIYM-VFFML 395

Query: 358 FIIFGSFFTLNLFIGVIIDNFNQQKKKLGGQDIFMTEEQKKYYNAMKKLGSKK 410
            I  GSF+ +NL + V+   + +Q +    +     E++K++  AM+ L  + 
Sbjct: 396 VIFLGSFYLVNLILAVVAMAYEEQNQATIAE---TEEKEKRFQEAMEMLKKEH 445


 Score = 78.2 bits (191), Expect = 1e-11,   Method: Compositional matrix adjust.
 Identities = 58/185 (31%), Positives = 97/185 (52%), Gaps = 16/185 (8%)

Query: 436 DVTIMFLICLNMVTMMVETDDQSPEKINILAKINLLFVAIFTGECIVKLAALR-HYYFTN 494
           D+TI   I LN + M +E  + + E   +L   NL+F  IFT E   K+ AL  +YYF  
Sbjct: 720 DLTITMCIVLNTLFMALEHYNMTAEFEEMLQVGNLVFTGIFTAEMTFKIIALDPYYYFQQ 779

Query: 495 SWNIFDFVVVILSIVGTVLSDIIQKYFFSPTLFRVIRLARIGRILRLIRGAKGIRTLLFA 554
            WNIFD ++VILS++   LS +            V+R  R+ R+ +L +    + TL+  
Sbjct: 780 GWNIFDSIIVILSLMELGLSRMGN--------LSVLRSFRLLRVFKLAKSWPTLNTLIKI 831

Query: 555 LMMSLPALFNIGLLLFLVMFIYSIFGMANFA--YVKWEAGIDD-----MFNFQTFANSML 607
           +  S+ AL N+ L+L +++FI+++ GM  F   Y +    + D      ++   F ++ L
Sbjct: 832 IGNSVGALGNLTLVLAIIVFIFAVVGMQLFGRNYSELRHRVSDCGRLPRWHMMDFFHAFL 891

Query: 608 CLFQI 612
            +F+I
Sbjct: 892 IIFRI 896


 Score = 62.4 bits (150), Expect = 7e-07,   Method: Compositional matrix adjust.
 Identities = 50/210 (23%), Positives = 94/210 (44%), Gaps = 14/210 (6%)

Query: 75  EGCVRRCPCCAVDTTQ-----APGKVWWRLRKTCYHIVEHSWFETFIIFMILLSSGALAF 129
           E   R+CP C     Q         +W  +++    +V   + +  I   I+L++  +A 
Sbjct: 677 EESHRKCPPCWNRFAQRYLIWECCPLWMSIKQKVKFLVMDPFADLTITMCIVLNTLFMAL 736

Query: 130 EDIYLEERKTIKVLLEYADKMFTYVFVLEMLLKWVAYGFKKYFTNAWCWLDFLIVDVSLV 189
           E   +      + +L+  + +FT +F  EM  K +A     YF   W   D +IV +SL+
Sbjct: 737 EHYNMTAE--FEEMLQVGNLVFTGIFTAEMTFKIIALDPYYYFQQGWNIFDSIIVILSLM 794

Query: 190 SLVANTLGFAEMGPIKSLRTLRALRPLRALSRFEGMRVVVNALVGAIPSIMNVLLVCLIF 249
                 LG + MG +  LR+ R LR  +    +  +  ++  +  ++ ++ N+ LV  I 
Sbjct: 795 E-----LGLSRMGNLSVLRSFRLLRVFKLAKSWPTLNTLIKIIGNSVGALGNLTLVLAII 849

Query: 250 WLIFSIMGVNLFAGKFGRCINQTE--GDLP 277
             IF+++G+ LF   +    ++    G LP
Sbjct: 850 VFIFAVVGMQLFGRNYSELRHRVSDCGRLP 879


>gi148833298
          Length = 1963

 Score = 1355 bits (3506), Expect = 0.0,   Method: Compositional matrix adjust.
 Identities = 651/666 (97%), Positives = 661/666 (99%)

Query: 35   ETPEDSCSEGSTADMTNTAELLEQIPDLGQDVKDPEDCFTEGCVRRCPCCAVDTTQAPGK 94
            +TPEDS SEGSTADMTNTA+LLEQIPDLG+DVKDPEDCFTEGCVRRCPCC VDTTQ+PGK
Sbjct: 1076 QTPEDSYSEGSTADMTNTADLLEQIPDLGEDVKDPEDCFTEGCVRRCPCCMVDTTQSPGK 1135

Query: 95   VWWRLRKTCYHIVEHSWFETFIIFMILLSSGALAFEDIYLEERKTIKVLLEYADKMFTYV 154
            VWWRLRKTCYHIVEHSWFETFIIFMILLSSGALAFEDIYLEERKTIKVLLEYADKMFTYV
Sbjct: 1136 VWWRLRKTCYHIVEHSWFETFIIFMILLSSGALAFEDIYLEERKTIKVLLEYADKMFTYV 1195

Query: 155  FVLEMLLKWVAYGFKKYFTNAWCWLDFLIVDVSLVSLVANTLGFAEMGPIKSLRTLRALR 214
            FVLEMLLKWVAYGFKKYFTNAWCWLDFLIVDVSLVSLVANTLGFAEMGPIKSLRTLRALR
Sbjct: 1196 FVLEMLLKWVAYGFKKYFTNAWCWLDFLIVDVSLVSLVANTLGFAEMGPIKSLRTLRALR 1255

Query: 215  PLRALSRFEGMRVVVNALVGAIPSIMNVLLVCLIFWLIFSIMGVNLFAGKFGRCINQTEG 274
            PLRALSRFEGMRVVVNALVGAIPSIMNVLLVCLIFWLIFSIMGVNLFAGKFGRCINQTEG
Sbjct: 1256 PLRALSRFEGMRVVVNALVGAIPSIMNVLLVCLIFWLIFSIMGVNLFAGKFGRCINQTEG 1315

Query: 275  DLPLNYTIVNNKSQCESLNLTGELYWTKVKVNFDNVGAGYLALLQVATFKGWMDIMYAAV 334
            DLPLNYTIVNNKS+CES N+TGELYWTKVKVNFDNVGAGYLALLQVATFKGWMDIMYAAV
Sbjct: 1316 DLPLNYTIVNNKSECESFNVTGELYWTKVKVNFDNVGAGYLALLQVATFKGWMDIMYAAV 1375

Query: 335  DSRGYEEQPQWEYNLYMYIYFVIFIIFGSFFTLNLFIGVIIDNFNQQKKKLGGQDIFMTE 394
            DSRGYEEQPQWE NLYMYIYFV+FIIFGSFFTLNLFIGVIIDNFNQQKKKLGGQDIFMTE
Sbjct: 1376 DSRGYEEQPQWEDNLYMYIYFVVFIIFGSFFTLNLFIGVIIDNFNQQKKKLGGQDIFMTE 1435

Query: 395  EQKKYYNAMKKLGSKKPQKPIPRPLNKYQGFIFDIVTKQAFDVTIMFLICLNMVTMMVET 454
            EQKKYYNAMKKLGSKKPQKPIPRPLNKYQGFIFDIVTKQAFDVTIMFLICLNMVTMMVET
Sbjct: 1436 EQKKYYNAMKKLGSKKPQKPIPRPLNKYQGFIFDIVTKQAFDVTIMFLICLNMVTMMVET 1495

Query: 455  DDQSPEKINILAKINLLFVAIFTGECIVKLAALRHYYFTNSWNIFDFVVVILSIVGTVLS 514
            DDQSPEK+NILAKINLLFVAIFTGECIVK+AALRHYYFTNSWNIFDFVVVILSIVGTVLS
Sbjct: 1496 DDQSPEKVNILAKINLLFVAIFTGECIVKMAALRHYYFTNSWNIFDFVVVILSIVGTVLS 1555

Query: 515  DIIQKYFFSPTLFRVIRLARIGRILRLIRGAKGIRTLLFALMMSLPALFNIGLLLFLVMF 574
            DIIQKYFFSPTLFRVIRLARIGRILRLIRGAKGIRTLLFALMMSLPALFNIGLLLFLVMF
Sbjct: 1556 DIIQKYFFSPTLFRVIRLARIGRILRLIRGAKGIRTLLFALMMSLPALFNIGLLLFLVMF 1615

Query: 575  IYSIFGMANFAYVKWEAGIDDMFNFQTFANSMLCLFQITTSAGWDGLLSPILNTGPPYCD 634
            IYSIFGMANFAYVKWEAGIDDMFNFQTFANSMLCLFQITTSAGWDGLLSPILNTGPPYCD
Sbjct: 1616 IYSIFGMANFAYVKWEAGIDDMFNFQTFANSMLCLFQITTSAGWDGLLSPILNTGPPYCD 1675

Query: 635  PTLPNSNGSRGDCGSPAVGILFFTTYIIISFLIVVNMYIAIILENFSVATEESTEPLSED 694
            P LPNSNGSRG+CGSPAVGILFFTTYIIISFLIVVNMYIAIILENFSVATEESTEPLSED
Sbjct: 1676 PNLPNSNGSRGNCGSPAVGILFFTTYIIISFLIVVNMYIAIILENFSVATEESTEPLSED 1735

Query: 695  DFDMFY 700
            DFDMFY
Sbjct: 1736 DFDMFY 1741


 Score = 87.4 bits (215), Expect = 2e-14,   Method: Compositional matrix adjust.
 Identities = 84/353 (23%), Positives = 154/353 (43%), Gaps = 68/353 (19%)

Query: 99  LRKTCYHIVEHSWFETFIIFMILLSSGALAFEDIYLEERKTIKVLLEYADKMFTYVFVLE 158
           +R+    I+ HS F T I+  IL +   +A  D             +Y +  FT ++  E
Sbjct: 120 IRRAAVKILVHSLFNTLIMCTILTNCVFMAQHDP--------PPWTKYVEHTFTAIYTFE 171

Query: 159 MLLKWVAYGFK----KYFTNAWCWLDFLIVDVSLVSLVANTLGFAEMGPIKSLRTLRALR 214
            L+K +A G       +    W WLDF ++ ++ VS         ++G + +LRT R LR
Sbjct: 172 SLVKILARGSCLHAFTFLRGPWNWLDFSVIIMAYVS------ENIKLGNLSALRTFRVLR 225

Query: 215 PLRALSRFEGMRVVVNALVGAIPSIMNVLLVCLIFWLIFSIMGVNLFAGKFGR------- 267
            L+ +S   G++ +V AL+ ++  + +V+++ +    +F+++G+ LF G           
Sbjct: 226 ALKTISVIPGLKTIVGALIQSVKKLADVMVLTVFCLSVFALIGLQLFMGNLRHKRVRNFT 285

Query: 268 CINQTEGDL----------------PLNYTIVNNKSQ---CESLNLTG---ELYWT-KVK 304
            +N   G +                P NY + N  S    C + +  G   E Y   K  
Sbjct: 286 ALNGINGSVEADGLVWESLDLYLSDPENYLLKNGTSDVLLCGNSSDAGTCLEGYRCLKAG 345

Query: 305 VN-------FDNVGAGYLALLQVATFKGWMDIMYAAVDSRGYEEQPQWEYNLYMYIYFVI 357
            N       FD+    +LAL ++ T   W          R Y++  +    +YM I+F++
Sbjct: 346 ENPDHGYTSFDSFAWAFLALFRLMTQDCW---------ERLYQQTLRSAGKIYM-IFFML 395

Query: 358 FIIFGSFFTLNLFIGVIIDNFNQQKKKLGGQDIFMTEEQKKYYNAMKKLGSKK 410
            I  GSF+ +NL + V+   + +Q +    +     E++K++  AM+ L  + 
Sbjct: 396 VIFLGSFYLVNLILAVVAMAYEEQNQATIAE---TEEKEKRFQEAMEMLKKEH 445


 Score = 79.7 bits (195), Expect = 4e-12,   Method: Compositional matrix adjust.
 Identities = 58/190 (30%), Positives = 104/190 (54%), Gaps = 14/190 (7%)

Query: 429 IVTKQAFDVTIMFLICLNMVTMMVETDDQSPEKINILAKINLLFVAIFTGECIVKLAALR 488
           +V     D+TI   I LN + M +E  + + E   +L   NL+F  IFT E   K+ AL 
Sbjct: 713 VVMDPXTDLTITXCIVLNTLFMALEHYNMTSEFEEMLQVGNLVFTGIFTAEMTFKIIALD 772

Query: 489 -HYYFTNSWNIFDFVVVILSIVGTVLSDIIQKYFFSPTLFRVIRLARIGRILRLIRGAKG 547
            +YYF   WNIFD ++VILS++   LS +        +   V+R  R+ R+ +L +    
Sbjct: 773 PYYYFQQGWNIFDSIIVILSLMELGLSRM--------SNLSVLRSFRLLRVFKLAKSWPT 824

Query: 548 IRTLLFALMMSLPALFNIGLLLFLVMFIYSIFGM----ANFAYVK-WEAGIDDMFNFQTF 602
           + TL+  +  S+ AL N+ L+L +++FI+++ GM     N++ ++  ++G+   ++   F
Sbjct: 825 LNTLIKIIGNSVGALGNLTLVLAIIVFIFAVVGMQLFGKNYSELRDSDSGLLPRWHMMDF 884

Query: 603 ANSMLCLFQI 612
            ++ L +F+I
Sbjct: 885 FHAFLXIFRI 894


 Score = 60.1 bits (144), Expect = 3e-06,   Method: Compositional matrix adjust.
 Identities = 48/208 (23%), Positives = 90/208 (43%), Gaps = 12/208 (5%)

Query: 75  EGCVRRCPCCAVDTTQ-----APGKVWWRLRKTCYHIVEHSWFETFIIFMILLSSGALAF 129
           E    +CP C     Q         +W  +++    +V     +  I   I+L++  +A 
Sbjct: 677 EESRHKCPPCWNRLAQRYLIWECCPLWMSIKQGVKLVVMDPXTDLTITXCIVLNTLFMAL 736

Query: 130 EDIYLEERKTIKVLLEYADKMFTYVFVLEMLLKWVAYGFKKYFTNAWCWLDFLIVDVSLV 189
           E   +      + +L+  + +FT +F  EM  K +A     YF   W   D +IV +SL+
Sbjct: 737 EHYNMTSE--FEEMLQVGNLVFTGIFTAEMTFKIIALDPYYYFQQGWNIFDSIIVILSLM 794

Query: 190 SLVANTLGFAEMGPIKSLRTLRALRPLRALSRFEGMRVVVNALVGAIPSIMNVLLVCLIF 249
                 LG + M  +  LR+ R LR  +    +  +  ++  +  ++ ++ N+ LV  I 
Sbjct: 795 E-----LGLSRMSNLSVLRSFRLLRVFKLAKSWPTLNTLIKIIGNSVGALGNLTLVLAII 849

Query: 250 WLIFSIMGVNLFAGKFGRCINQTEGDLP 277
             IF+++G+ LF   +    +   G LP
Sbjct: 850 VFIFAVVGMQLFGKNYSELRDSDSGLLP 877


>gi351713933
          Length = 2017

 Score = 1354 bits (3504), Expect = 0.0,   Method: Compositional matrix adjust.
 Identities = 656/702 (93%), Positives = 674/702 (96%), Gaps = 2/702 (0%)

Query: 1    SQVSATASSEAEASASQADWRQQWKAEPQAPGCGETPEDSCSEGSTADMTNTAELLEQIP 60
            SQ S T S EAEA ASQADWRQQ KAEPQAPGC ET EDS SEGSTADMTNTA+LLEQIP
Sbjct: 1094 SQGSETTSWEAEARASQADWRQQRKAEPQAPGCSETHEDSYSEGSTADMTNTADLLEQIP 1153

Query: 61   DLGQDVKDPEDCFTEGCVRRCPCCAVDTTQAPGKVWWRLRKTCYHIVEHSWFETFIIFMI 120
            DLG+DVKDPEDCFTEGC+RRCPCCAVDTTQ+PGKVWWRLRKTCY IVEHSWFETFIIFMI
Sbjct: 1154 DLGEDVKDPEDCFTEGCIRRCPCCAVDTTQSPGKVWWRLRKTCYRIVEHSWFETFIIFMI 1213

Query: 121  LLSSGALAFEDIYLEERKTIKVLLEYADKMFTYVFVLEMLLKWVAYGFKKYFTNAWCWLD 180
            LLSSGALAFEDIYLEERKTIKVLLEYADKMFTYVFVLEMLLKWVAYGFKKYFTNAWCWLD
Sbjct: 1214 LLSSGALAFEDIYLEERKTIKVLLEYADKMFTYVFVLEMLLKWVAYGFKKYFTNAWCWLD 1273

Query: 181  FLIVDVSLVSLVANTLGFAEMGPIKSLRTLRALRPLRALSRFEGMRVVVNALVGAIPSIM 240
            FLIVDVSLVSLVANTLGF+EMGPIKSLRTLRALRPLRALSRFEGMRVVVNALVGAIPSIM
Sbjct: 1274 FLIVDVSLVSLVANTLGFSEMGPIKSLRTLRALRPLRALSRFEGMRVVVNALVGAIPSIM 1333

Query: 241  NVLLVCLIFWLIFSIMGVNLFAGKFGRCINQTEGDLPLNYTIVNNKSQCESLNLTGELYW 300
            NVLLVCLIFWLIFSIMGVNLFAGKFGRCINQTEGDLPLNYTIVNNKS+CES N+TGELYW
Sbjct: 1334 NVLLVCLIFWLIFSIMGVNLFAGKFGRCINQTEGDLPLNYTIVNNKSECESFNMTGELYW 1393

Query: 301  TKVKVNFDNVGAGYLALLQVATFKGWMDIMYAAVDSRGYEEQPQWEYNLYMYIYFVIFII 360
            TKVKVNFDNVGAGYLALLQVATFKGWMDIMYAAVDSRGYEEQPQWEYNLYMYIYFV+FII
Sbjct: 1394 TKVKVNFDNVGAGYLALLQVATFKGWMDIMYAAVDSRGYEEQPQWEYNLYMYIYFVVFII 1453

Query: 361  FGSFFTLNLFIGVIIDNFNQQKKKLGGQDIFMTEEQKKYYNAMKKLGSKKPQKPIPRPLN 420
            FGSFFTLNLFIGVIIDNFNQQKKK+ GQDIFMTEEQKKYYNAMKKLGSKKPQKPIPRPLN
Sbjct: 1454 FGSFFTLNLFIGVIIDNFNQQKKKIRGQDIFMTEEQKKYYNAMKKLGSKKPQKPIPRPLN 1513

Query: 421  KYQGFIFDIVTKQAFDVTIMFLICLNMVTMMVETDDQSPEKINILAKINLLFVAIFTGEC 480
            KYQGFIFDIVTKQAFDVTIMFLICLNMVTMMVETDDQSPEK+NIL+KINLLFVAIFTGEC
Sbjct: 1514 KYQGFIFDIVTKQAFDVTIMFLICLNMVTMMVETDDQSPEKVNILSKINLLFVAIFTGEC 1573

Query: 481  IVKLAALRHYYFTNSWNIFDFVVVILSIVGTVLSDIIQKYFFSPTLFRVI--RLARIGRI 538
            IVK+ ALRHYYFTNSWNIFDFVVVILSIVG  L      +F +  +F ++  RLARIGRI
Sbjct: 1574 IVKMTALRHYYFTNSWNIFDFVVVILSIVGGNLCSNPLLHFKNWVIFLLLRFRLARIGRI 1633

Query: 539  LRLIRGAKGIRTLLFALMMSLPALFNIGLLLFLVMFIYSIFGMANFAYVKWEAGIDDMFN 598
            LRLIRGAKGIRTLLFALMMSLPALFNIGLLLFLVMFIYSIFGMANFAYVKWEAGIDDMFN
Sbjct: 1634 LRLIRGAKGIRTLLFALMMSLPALFNIGLLLFLVMFIYSIFGMANFAYVKWEAGIDDMFN 1693

Query: 599  FQTFANSMLCLFQITTSAGWDGLLSPILNTGPPYCDPTLPNSNGSRGDCGSPAVGILFFT 658
            FQTFANSMLCLFQITTSAGWDGLLSPILNTGPPYCDP LPNSNGSRG+CGSPAVGILFFT
Sbjct: 1694 FQTFANSMLCLFQITTSAGWDGLLSPILNTGPPYCDPNLPNSNGSRGNCGSPAVGILFFT 1753

Query: 659  TYIIISFLIVVNMYIAIILENFSVATEESTEPLSEDDFDMFY 700
            TYIIISFLIVVNMYIAIILENFSVATEESTEPLSEDDFDMFY
Sbjct: 1754 TYIIISFLIVVNMYIAIILENFSVATEESTEPLSEDDFDMFY 1795


 Score = 89.0 bits (219), Expect = 6e-15,   Method: Compositional matrix adjust.
 Identities = 76/307 (24%), Positives = 142/307 (46%), Gaps = 60/307 (19%)

Query: 145 EYADKMFTYVFVLEMLLKWVAYGFK----KYFTNAWCWLDFLIVDVSLVSLVANTLGFAE 200
           +Y +  FT ++  E L+K +A GF      +  + W WLDF ++ ++ VS         +
Sbjct: 159 KYVEYTFTAIYTFESLVKILARGFCLHAFTFLRDPWNWLDFSVIVMAYVS------ENIK 212

Query: 201 MGPIKSLRTLRALRPLRALSRFEGMRVVVNALVGAIPSIMNVLLVCLIFWLIFSIMGVNL 260
           +G + +LRT R LR L+ +S   G++ +V AL+ ++  + +V+++ +    +F+++G+ L
Sbjct: 213 LGNLSALRTFRVLRALKTISVIPGLKTIVGALIQSVKKLADVMVLTVFCLSVFALIGLQL 272

Query: 261 FAGKF-GRCI------NQTEGDL----------------PLNYTIVNNKSQ---CESLNL 294
           F G    +C+      N T G +                P+NY + N  S    C + + 
Sbjct: 273 FMGNLRHKCVRNFTALNDTNGSVEAEGLVWESLDLYLNDPVNYLLKNGTSDVLLCGNSSD 332

Query: 295 TG---ELYWT-KVKVN-------FDNVGAGYLALLQVATFKGWMDIMYAAVDSRGYEEQP 343
            G   E Y   K   N       FD+    +LAL ++ T   W  +    + S G     
Sbjct: 333 AGTCPEGYRCLKAGENPDHGYTSFDSFAWAFLALFRLMTQDCWERLYQQTLRSAG----- 387

Query: 344 QWEYNLYMYIYFVIFIIFGSFFTLNLFIGVIIDNFNQQKKKLGGQDIFMTEEQKKYYNAM 403
                +YM I+F++ I  GSF+ +NL + V+   + +Q +    +     E++K++  AM
Sbjct: 388 ----KIYM-IFFMLVIFLGSFYLVNLILAVVAMAYEEQNQATIAE---TEEKEKRFQEAM 439

Query: 404 KKLGSKK 410
           + L  + 
Sbjct: 440 EMLKKEH 446


 Score = 79.3 bits (194), Expect = 6e-12,   Method: Compositional matrix adjust.
 Identities = 57/185 (30%), Positives = 101/185 (54%), Gaps = 16/185 (8%)

Query: 436 DVTIMFLICLNMVTMMVETDDQSPEKINILAKINLLFVAIFTGECIVKLAALR-HYYFTN 494
           D+TI   I LN + M +E  + + E   +L   NL+F  IFT E   K+ AL  +YYF  
Sbjct: 717 DLTITMCIVLNTLFMALEHYNMTTEFEEMLQVGNLVFTGIFTAEMTFKIIALDPYYYFQQ 776

Query: 495 SWNIFDFVVVILSIVGTVLSDIIQKYFFSPTLFRVIRLARIGRILRLIRGAKGIRTLLFA 554
            WNIFD ++VILS++   LS +            V+R  R+ R+ +L +    + TL+  
Sbjct: 777 GWNIFDSIIVILSLMELGLSRMGN--------LSVLRSFRLLRVFKLAKSWPTLNTLIKI 828

Query: 555 LMMSLPALFNIGLLLFLVMFIYSIFGM----ANFAYVKW---EAGIDDMFNFQTFANSML 607
           +  S+ AL N+ L+L +++FI+++ GM     N++ ++    ++G+   ++   F ++ L
Sbjct: 829 IGNSVGALGNLTLVLAIIVFIFAVVGMQLFGKNYSELRHRISDSGLLPRWHMMDFFHAFL 888

Query: 608 CLFQI 612
            +F+I
Sbjct: 889 IIFRI 893


 Score = 60.8 bits (146), Expect = 2e-06,   Method: Compositional matrix adjust.
 Identities = 53/244 (21%), Positives = 103/244 (42%), Gaps = 27/244 (11%)

Query: 28  PQAPGCGETPEDSCSEGSTADMTNTAELLEQIPDLGQDVKDPEDCFTEGCVRRCPCCAVD 87
           PQAP      E    + + + ++     LE++               E   R+CP C   
Sbjct: 642 PQAPCADGFEEPGARQRALSAVSVLTSALEEL---------------EESHRKCPPCWNR 686

Query: 88  TTQ-----APGKVWWRLRKTCYHIVEHSWFETFIIFMILLSSGALAFEDIYLEERKTIKV 142
             +         +W  +++    +V   + +  I   I+L++  +A E   +      + 
Sbjct: 687 FAERYLIWECCPLWMSIKQKVKFVVMDPFADLTITMCIVLNTLFMALEHYNMTTE--FEE 744

Query: 143 LLEYADKMFTYVFVLEMLLKWVAYGFKKYFTNAWCWLDFLIVDVSLVSLVANTLGFAEMG 202
           +L+  + +FT +F  EM  K +A     YF   W   D +IV +SL+      LG + MG
Sbjct: 745 MLQVGNLVFTGIFTAEMTFKIIALDPYYYFQQGWNIFDSIIVILSLME-----LGLSRMG 799

Query: 203 PIKSLRTLRALRPLRALSRFEGMRVVVNALVGAIPSIMNVLLVCLIFWLIFSIMGVNLFA 262
            +  LR+ R LR  +    +  +  ++  +  ++ ++ N+ LV  I   IF+++G+ LF 
Sbjct: 800 NLSVLRSFRLLRVFKLAKSWPTLNTLIKIIGNSVGALGNLTLVLAIIVFIFAVVGMQLFG 859

Query: 263 GKFG 266
             + 
Sbjct: 860 KNYS 863


>gi344288115
          Length = 1844

 Score = 1353 bits (3503), Expect = 0.0,   Method: Compositional matrix adjust.
 Identities = 666/700 (95%), Positives = 687/700 (98%)

Query: 1    SQVSATASSEAEASASQADWRQQWKAEPQAPGCGETPEDSCSEGSTADMTNTAELLEQIP 60
            SQVS TASS+AEASA+QAD R+Q +AE +AP C ET EDS SEGSTAD+TNTA+LLEQIP
Sbjct: 923  SQVSETASSQAEASAAQADRRRQREAERRAPECSETREDSVSEGSTADVTNTADLLEQIP 982

Query: 61   DLGQDVKDPEDCFTEGCVRRCPCCAVDTTQAPGKVWWRLRKTCYHIVEHSWFETFIIFMI 120
            DLG+DVKDP+DCFTEGCVRRCPCC VDTTQAPGKVWWRLRKTCY IVEHSWFETFIIFMI
Sbjct: 983  DLGEDVKDPDDCFTEGCVRRCPCCTVDTTQAPGKVWWRLRKTCYRIVEHSWFETFIIFMI 1042

Query: 121  LLSSGALAFEDIYLEERKTIKVLLEYADKMFTYVFVLEMLLKWVAYGFKKYFTNAWCWLD 180
            LLSSGALAFEDIYLEER+TIKVLLEYADKMFTYVFVLEMLLKWVAYGFKKYFTNAWCWLD
Sbjct: 1043 LLSSGALAFEDIYLEERRTIKVLLEYADKMFTYVFVLEMLLKWVAYGFKKYFTNAWCWLD 1102

Query: 181  FLIVDVSLVSLVANTLGFAEMGPIKSLRTLRALRPLRALSRFEGMRVVVNALVGAIPSIM 240
            FLIVDVSL+SLVANTLGFAEMGPIKSLRTLRALRPLRALSRFEGMRVVVNALVGAIPSIM
Sbjct: 1103 FLIVDVSLISLVANTLGFAEMGPIKSLRTLRALRPLRALSRFEGMRVVVNALVGAIPSIM 1162

Query: 241  NVLLVCLIFWLIFSIMGVNLFAGKFGRCINQTEGDLPLNYTIVNNKSQCESLNLTGELYW 300
            NVLLVCLIFWLIFSIMGVNLFAGKFG+CINQTEGDLPLNYT+VNNKS+CE+ N+TGELYW
Sbjct: 1163 NVLLVCLIFWLIFSIMGVNLFAGKFGKCINQTEGDLPLNYTVVNNKSECEAFNVTGELYW 1222

Query: 301  TKVKVNFDNVGAGYLALLQVATFKGWMDIMYAAVDSRGYEEQPQWEYNLYMYIYFVIFII 360
            TKVKVNFDNVGAGYLALLQVATFKGWMDIMYAAVDSRGYEEQPQWEYNLYMY+YFVIFII
Sbjct: 1223 TKVKVNFDNVGAGYLALLQVATFKGWMDIMYAAVDSRGYEEQPQWEYNLYMYVYFVIFII 1282

Query: 361  FGSFFTLNLFIGVIIDNFNQQKKKLGGQDIFMTEEQKKYYNAMKKLGSKKPQKPIPRPLN 420
            FGSFFTLNLFIGVIIDNFNQQKKKLGGQDIFMTEEQKKYYNAMKKLGSKKPQKPIPRP+N
Sbjct: 1283 FGSFFTLNLFIGVIIDNFNQQKKKLGGQDIFMTEEQKKYYNAMKKLGSKKPQKPIPRPVN 1342

Query: 421  KYQGFIFDIVTKQAFDVTIMFLICLNMVTMMVETDDQSPEKINILAKINLLFVAIFTGEC 480
            KYQGFIFDIVTKQAFDVTIMFLICLNMVTMMVETDDQSPEK+NILAKINLLFVAIFTGEC
Sbjct: 1343 KYQGFIFDIVTKQAFDVTIMFLICLNMVTMMVETDDQSPEKVNILAKINLLFVAIFTGEC 1402

Query: 481  IVKLAALRHYYFTNSWNIFDFVVVILSIVGTVLSDIIQKYFFSPTLFRVIRLARIGRILR 540
            I K+AALRHYYFTNSWNIFDFVVVILSIVGTVLSDIIQKYFFSPTLFRVIRLARIGRILR
Sbjct: 1403 IFKMAALRHYYFTNSWNIFDFVVVILSIVGTVLSDIIQKYFFSPTLFRVIRLARIGRILR 1462

Query: 541  LIRGAKGIRTLLFALMMSLPALFNIGLLLFLVMFIYSIFGMANFAYVKWEAGIDDMFNFQ 600
            LIRGAKGIRTLLFALMMSLPALFNIGLLLFLVMFIYSIFGMANFAYVKWEAGIDDMFNFQ
Sbjct: 1463 LIRGAKGIRTLLFALMMSLPALFNIGLLLFLVMFIYSIFGMANFAYVKWEAGIDDMFNFQ 1522

Query: 601  TFANSMLCLFQITTSAGWDGLLSPILNTGPPYCDPTLPNSNGSRGDCGSPAVGILFFTTY 660
            TFANSMLCLFQITTSAGWDGLLSPILNTGPPYCDP LPNSNGSRG+CGSPAVGILFFTTY
Sbjct: 1523 TFANSMLCLFQITTSAGWDGLLSPILNTGPPYCDPNLPNSNGSRGNCGSPAVGILFFTTY 1582

Query: 661  IIISFLIVVNMYIAIILENFSVATEESTEPLSEDDFDMFY 700
            IIISFLIVVNMYIAIILENFSVATEESTEPLSEDDFDMFY
Sbjct: 1583 IIISFLIVVNMYIAIILENFSVATEESTEPLSEDDFDMFY 1622


 Score = 93.6 bits (231), Expect = 3e-16,   Method: Compositional matrix adjust.
 Identities = 86/353 (24%), Positives = 158/353 (44%), Gaps = 68/353 (19%)

Query: 99  LRKTCYHIVEHSWFETFIIFMILLSSGALAFEDIYLEERKTIKVLLEYADKMFTYVFVLE 158
           +R+    I+ HS F   I+  IL +   +A  D             +Y +  FT V+  E
Sbjct: 120 VRRAAVKILVHSLFNMLIMCTILTNCVFMAQHDP--------PPWTKYVEYTFTAVYTFE 171

Query: 159 MLLKWVAYGFK----KYFTNAWCWLDFLIVDVSLVSLVANTLGFAEMGPIKSLRTLRALR 214
            L+K +A GF      +  + W WLDF ++      ++A T  F ++G + +LRT R LR
Sbjct: 172 SLVKILARGFCLHAFTFLRDPWNWLDFSVI------VMAYTTEFVDLGNVSALRTFRVLR 225

Query: 215 PLRALSRFEGMRVVVNALVGAIPSIMNVLLVCLIFWLIFSIMGVNLFAGKF-GRCI---- 269
            L+ +S   G++ +V AL+ ++  + +V+++ +    +F+++G+ LF G    +C+    
Sbjct: 226 ALKTISVISGLKTIVGALIQSVKKLADVMVLTVFCLSVFALIGLQLFMGNLRHKCVRNFT 285

Query: 270 --NQTEGDLPL----------------NYTIVNNKSQ---CESLNLTG---ELYWT-KVK 304
             N T G +                  NY + N  S    C + +  G   E Y   K  
Sbjct: 286 VLNGTNGSVEADGQVWDSLDMYLNHEDNYLLKNGTSDVLLCGNSSDAGACPEGYRCLKAG 345

Query: 305 VN-------FDNVGAGYLALLQVATFKGWMDIMYAAVDSRGYEEQPQWEYNLYMYIYFVI 357
            N       FD+    +LAL ++ T   W          R Y++  +    +YM I+F++
Sbjct: 346 QNPDHGYTSFDSFAWAFLALFRLMTQDCW---------ERLYQQTLRSAGKIYM-IFFML 395

Query: 358 FIIFGSFFTLNLFIGVIIDNFNQQKKKLGGQDIFMTEEQKKYYNAMKKLGSKK 410
            I  GSF+ +NL + V+   + +Q +    +     E++K++  A++ L  + 
Sbjct: 396 VIFLGSFYLVNLILAVVAMAYEEQNQATIAE---TQEKEKRFQEALEMLKKEH 445


>gi237512985
          Length = 1966

 Score = 1350 bits (3495), Expect = 0.0,   Method: Compositional matrix adjust.
 Identities = 650/666 (97%), Positives = 660/666 (99%)

Query: 35   ETPEDSCSEGSTADMTNTAELLEQIPDLGQDVKDPEDCFTEGCVRRCPCCAVDTTQAPGK 94
            +TPEDS SEGSTADMTNTA+LLEQIPDLG+DVKDPEDCFTEGCVRRCPCC VDTTQ+PGK
Sbjct: 1079 QTPEDSYSEGSTADMTNTADLLEQIPDLGEDVKDPEDCFTEGCVRRCPCCMVDTTQSPGK 1138

Query: 95   VWWRLRKTCYHIVEHSWFETFIIFMILLSSGALAFEDIYLEERKTIKVLLEYADKMFTYV 154
            VWWRLRKTCY IVEHSWFETFIIFMILLSSGALAFEDIYLEERKTIKVLLEYADKMFTYV
Sbjct: 1139 VWWRLRKTCYRIVEHSWFETFIIFMILLSSGALAFEDIYLEERKTIKVLLEYADKMFTYV 1198

Query: 155  FVLEMLLKWVAYGFKKYFTNAWCWLDFLIVDVSLVSLVANTLGFAEMGPIKSLRTLRALR 214
            FVLEMLLKWVAYGFKKYFTNAWCWLDFLIVDVSLVSLVANTLGFAEMGPIKSLRTLRALR
Sbjct: 1199 FVLEMLLKWVAYGFKKYFTNAWCWLDFLIVDVSLVSLVANTLGFAEMGPIKSLRTLRALR 1258

Query: 215  PLRALSRFEGMRVVVNALVGAIPSIMNVLLVCLIFWLIFSIMGVNLFAGKFGRCINQTEG 274
            PLRALSRFEGMRVVVNALVGAIPSIMNVLLVCLIFWLIFSIMGVNLFAGKFGRCINQTEG
Sbjct: 1259 PLRALSRFEGMRVVVNALVGAIPSIMNVLLVCLIFWLIFSIMGVNLFAGKFGRCINQTEG 1318

Query: 275  DLPLNYTIVNNKSQCESLNLTGELYWTKVKVNFDNVGAGYLALLQVATFKGWMDIMYAAV 334
            DLPLNYTIVNNKS+CES N+TGELYWTKVKVNFDNVGAGYLALLQVATFKGWMDIMYAAV
Sbjct: 1319 DLPLNYTIVNNKSECESFNVTGELYWTKVKVNFDNVGAGYLALLQVATFKGWMDIMYAAV 1378

Query: 335  DSRGYEEQPQWEYNLYMYIYFVIFIIFGSFFTLNLFIGVIIDNFNQQKKKLGGQDIFMTE 394
            DSRGYEEQPQWE NLYMYIYFV+FIIFGSFFTLNLFIGVIIDNFNQQKKKLGGQDIFMTE
Sbjct: 1379 DSRGYEEQPQWEDNLYMYIYFVVFIIFGSFFTLNLFIGVIIDNFNQQKKKLGGQDIFMTE 1438

Query: 395  EQKKYYNAMKKLGSKKPQKPIPRPLNKYQGFIFDIVTKQAFDVTIMFLICLNMVTMMVET 454
            EQKKYYNAMKKLGSKKPQKPIPRPLNKYQGFIFDIVTKQAFDVTIMFLICLNMVTMMVET
Sbjct: 1439 EQKKYYNAMKKLGSKKPQKPIPRPLNKYQGFIFDIVTKQAFDVTIMFLICLNMVTMMVET 1498

Query: 455  DDQSPEKINILAKINLLFVAIFTGECIVKLAALRHYYFTNSWNIFDFVVVILSIVGTVLS 514
            DDQSPEK+NILAKINLLFVAIFTGECIVK+AALRHYYFTNSWNIFDFVVVILSIVGTVLS
Sbjct: 1499 DDQSPEKVNILAKINLLFVAIFTGECIVKMAALRHYYFTNSWNIFDFVVVILSIVGTVLS 1558

Query: 515  DIIQKYFFSPTLFRVIRLARIGRILRLIRGAKGIRTLLFALMMSLPALFNIGLLLFLVMF 574
            DIIQKYFFSPTLFRVIRLARIGRILRLIRGAKGIRTLLFALMMSLPALFNIGLLLFLVMF
Sbjct: 1559 DIIQKYFFSPTLFRVIRLARIGRILRLIRGAKGIRTLLFALMMSLPALFNIGLLLFLVMF 1618

Query: 575  IYSIFGMANFAYVKWEAGIDDMFNFQTFANSMLCLFQITTSAGWDGLLSPILNTGPPYCD 634
            IYSIFGMANFAYVKWEAGIDDMFNFQTFANSMLCLFQITTSAGWDGLLSPILNTGPPYCD
Sbjct: 1619 IYSIFGMANFAYVKWEAGIDDMFNFQTFANSMLCLFQITTSAGWDGLLSPILNTGPPYCD 1678

Query: 635  PTLPNSNGSRGDCGSPAVGILFFTTYIIISFLIVVNMYIAIILENFSVATEESTEPLSED 694
            P LPNSNGSRG+CGSPAVGILFFTTYIIISFLIVVNMYIAIILENFSVATEESTEPLSED
Sbjct: 1679 PNLPNSNGSRGNCGSPAVGILFFTTYIIISFLIVVNMYIAIILENFSVATEESTEPLSED 1738

Query: 695  DFDMFY 700
            DFDMFY
Sbjct: 1739 DFDMFY 1744


 Score = 95.9 bits (237), Expect = 5e-17,   Method: Compositional matrix adjust.
 Identities = 86/353 (24%), Positives = 159/353 (45%), Gaps = 68/353 (19%)

Query: 99  LRKTCYHIVEHSWFETFIIFMILLSSGALAFEDIYLEERKTIKVLLEYADKMFTYVFVLE 158
           +R+    I+ HS F   I+  IL +   +A  D             +Y +  FT ++  E
Sbjct: 121 VRRAAVKILVHSLFSMLIMCTILTNCVFMAQHDP--------PPWTKYVEYTFTAIYTFE 172

Query: 159 MLLKWVAYGFK----KYFTNAWCWLDFLIVDVSLVSLVANTLGFAEMGPIKSLRTLRALR 214
            L+K +A GF      +  + W WLDF ++      ++A T  F ++G + +LRT R LR
Sbjct: 173 SLVKILARGFCLHAFTFLRDPWNWLDFSVI------VMAYTTEFVDLGNVSALRTFRVLR 226

Query: 215 PLRALSRFEGMRVVVNALVGAIPSIMNVLLVCLIFWLIFSIMGVNLFAGKF-GRCI---- 269
            L+ +S   G++ +V AL+ ++  + +V+++ +    +F+++G+ LF G    +C+    
Sbjct: 227 ALKTISVISGLKTIVGALIQSVKKLADVMVLTVFCLSVFALIGLQLFMGNLRHKCVRNFT 286

Query: 270 --NQTEGDL----------------PLNYTIVNNKSQ---CESLNLTG---ELYWT-KVK 304
             N T G +                P NY + N  +    C + +  G   E Y   K  
Sbjct: 287 ELNGTNGSVEADGLVWNSLDVYLNDPANYLLKNGTTDVLLCGNSSDAGTCPEGYRCLKAG 346

Query: 305 VN-------FDNVGAGYLALLQVATFKGWMDIMYAAVDSRGYEEQPQWEYNLYMYIYFVI 357
            N       FD+    +LAL ++ T   W          R Y++  +    +YM I+F++
Sbjct: 347 ENPDHGYTSFDSFAWAFLALFRLMTQDCW---------ERLYQQTLRSAGKIYM-IFFML 396

Query: 358 FIIFGSFFTLNLFIGVIIDNFNQQKKKLGGQDIFMTEEQKKYYNAMKKLGSKK 410
            I  GSF+ +NL + V+   + +Q +    +     E++K++  AM+ L  + 
Sbjct: 397 VIFLGSFYLVNLILAVVAMAYEEQNQATIAE---TEEKEKRFQEAMEMLKKEH 446


 Score = 79.0 bits (193), Expect = 8e-12,   Method: Compositional matrix adjust.
 Identities = 57/185 (30%), Positives = 101/185 (54%), Gaps = 16/185 (8%)

Query: 436 DVTIMFLICLNMVTMMVETDDQSPEKINILAKINLLFVAIFTGECIVKLAALR-HYYFTN 494
           D+TI   I LN + M +E  + + E   +L   NL+F  IFT E   K+ AL  +YYF  
Sbjct: 721 DLTITMCIVLNTLFMALEHYNMTAEFEEMLQVGNLVFTGIFTAEMTFKIIALDPYYYFQQ 780

Query: 495 SWNIFDFVVVILSIVGTVLSDIIQKYFFSPTLFRVIRLARIGRILRLIRGAKGIRTLLFA 554
            WNIFD ++VILS++   LS +            V+R  R+ R+ +L +    + TL+  
Sbjct: 781 GWNIFDSIIVILSLMELGLSRMGN--------LSVLRSFRLLRVFKLAKSWPTLNTLIKI 832

Query: 555 LMMSLPALFNIGLLLFLVMFIYSIFGM----ANFAYVKW---EAGIDDMFNFQTFANSML 607
           +  S+ AL N+ L+L +++FI+++ GM     N++ ++    ++G+   ++   F ++ L
Sbjct: 833 IGNSVGALGNLTLVLAIIVFIFAVVGMQLFGKNYSELRHRISDSGLLPRWHMMDFFHAFL 892

Query: 608 CLFQI 612
            +F+I
Sbjct: 893 IIFRI 897


 Score = 62.4 bits (150), Expect = 6e-07,   Method: Compositional matrix adjust.
 Identities = 61/278 (21%), Positives = 119/278 (42%), Gaps = 28/278 (10%)

Query: 3   VSATASSEAEASASQA--------DWRQQWKAEPQAPGCGE--TPEDSCSEGSTADMTNT 52
           VS   + +AEA++  +        D         + PG  +  TP+  C++G   +    
Sbjct: 602 VSLLGAGDAEATSPGSYLLRPMVLDRPPDTTTPSEEPGGPQMLTPQAPCADG-FEEPGAR 660

Query: 53  AELLEQIPDLGQDVKDPEDCFTEGCVRRCPCCAVDTTQ-----APGKVWWRLRKTCYHIV 107
              L  +  L   +++ E+       R+CP C     Q         +W  +++    +V
Sbjct: 661 QRALSAVSVLTSALEELEESH-----RKCPPCWNRFAQHYLIWECCPLWMSIKQKVKFVV 715

Query: 108 EHSWFETFIIFMILLSSGALAFEDIYLEERKTIKVLLEYADKMFTYVFVLEMLLKWVAYG 167
              + +  I   I+L++  +A E   +      + +L+  + +FT +F  EM  K +A  
Sbjct: 716 MDPFADLTITMCIVLNTLFMALEHYNMTAE--FEEMLQVGNLVFTGIFTAEMTFKIIALD 773

Query: 168 FKKYFTNAWCWLDFLIVDVSLVSLVANTLGFAEMGPIKSLRTLRALRPLRALSRFEGMRV 227
              YF   W   D +IV +SL+      LG + MG +  LR+ R LR  +    +  +  
Sbjct: 774 PYYYFQQGWNIFDSIIVILSLME-----LGLSRMGNLSVLRSFRLLRVFKLAKSWPTLNT 828

Query: 228 VVNALVGAIPSIMNVLLVCLIFWLIFSIMGVNLFAGKF 265
           ++  +  ++ ++ N+ LV  I   IF+++G+ LF   +
Sbjct: 829 LIKIIGNSVGALGNLTLVLAIIVFIFAVVGMQLFGKNY 866


>gi354487629
          Length = 1965

 Score = 1348 bits (3488), Expect = 0.0,   Method: Compositional matrix adjust.
 Identities = 647/666 (97%), Positives = 660/666 (99%)

Query: 35   ETPEDSCSEGSTADMTNTAELLEQIPDLGQDVKDPEDCFTEGCVRRCPCCAVDTTQAPGK 94
            + PEDS SEGSTAD+TNTA+LLEQIPDLG+DVKDPEDCFTEGCVRRCPCC VDTTQAPGK
Sbjct: 1079 QAPEDSYSEGSTADVTNTADLLEQIPDLGEDVKDPEDCFTEGCVRRCPCCTVDTTQAPGK 1138

Query: 95   VWWRLRKTCYHIVEHSWFETFIIFMILLSSGALAFEDIYLEERKTIKVLLEYADKMFTYV 154
            VWWRLRKTCY IVEHSWFETFIIFMILLSSGALAFEDIYLEER+TIKVLLEYADKMFTYV
Sbjct: 1139 VWWRLRKTCYRIVEHSWFETFIIFMILLSSGALAFEDIYLEERQTIKVLLEYADKMFTYV 1198

Query: 155  FVLEMLLKWVAYGFKKYFTNAWCWLDFLIVDVSLVSLVANTLGFAEMGPIKSLRTLRALR 214
            FVLEMLLKWVAYGFKKYFTNAWCWLDFLIVDVSLVSLVANTLGFAEMGPIKSLRTLRALR
Sbjct: 1199 FVLEMLLKWVAYGFKKYFTNAWCWLDFLIVDVSLVSLVANTLGFAEMGPIKSLRTLRALR 1258

Query: 215  PLRALSRFEGMRVVVNALVGAIPSIMNVLLVCLIFWLIFSIMGVNLFAGKFGRCINQTEG 274
            PLRALSRFEGMRVVVNALVGAIPSIMNVLLVCLIFWLIFSIMGVNLFAGKFGRCINQTEG
Sbjct: 1259 PLRALSRFEGMRVVVNALVGAIPSIMNVLLVCLIFWLIFSIMGVNLFAGKFGRCINQTEG 1318

Query: 275  DLPLNYTIVNNKSQCESLNLTGELYWTKVKVNFDNVGAGYLALLQVATFKGWMDIMYAAV 334
            DLPLNYTIVNNKS+CES N+TGELYWTKVKVNFDNVGAGYLALLQVATFKGWMDIMYAAV
Sbjct: 1319 DLPLNYTIVNNKSECESFNVTGELYWTKVKVNFDNVGAGYLALLQVATFKGWMDIMYAAV 1378

Query: 335  DSRGYEEQPQWEYNLYMYIYFVIFIIFGSFFTLNLFIGVIIDNFNQQKKKLGGQDIFMTE 394
            DSRGYEEQPQWE+NLYMYIYFV+FIIFGSFFTLNLFIGVIIDNFNQQKKKLGGQDIFMTE
Sbjct: 1379 DSRGYEEQPQWEHNLYMYIYFVVFIIFGSFFTLNLFIGVIIDNFNQQKKKLGGQDIFMTE 1438

Query: 395  EQKKYYNAMKKLGSKKPQKPIPRPLNKYQGFIFDIVTKQAFDVTIMFLICLNMVTMMVET 454
            EQKKYYNAMKKLGSKKPQKPIPRPLNKYQGFIFDIVTKQAFDVTIMFLICLNMVTMMVET
Sbjct: 1439 EQKKYYNAMKKLGSKKPQKPIPRPLNKYQGFIFDIVTKQAFDVTIMFLICLNMVTMMVET 1498

Query: 455  DDQSPEKINILAKINLLFVAIFTGECIVKLAALRHYYFTNSWNIFDFVVVILSIVGTVLS 514
            DDQSPEK+NILAK+NLLFVAIFTGECIVK+AALRHYYFTNSWNIFDFVVVILSIVGTVLS
Sbjct: 1499 DDQSPEKVNILAKVNLLFVAIFTGECIVKMAALRHYYFTNSWNIFDFVVVILSIVGTVLS 1558

Query: 515  DIIQKYFFSPTLFRVIRLARIGRILRLIRGAKGIRTLLFALMMSLPALFNIGLLLFLVMF 574
            DIIQKYFFSPTLFRVIRLARIGRILRLIRGAKGIRTLLFALMMSLPALFNIGLLLFLVMF
Sbjct: 1559 DIIQKYFFSPTLFRVIRLARIGRILRLIRGAKGIRTLLFALMMSLPALFNIGLLLFLVMF 1618

Query: 575  IYSIFGMANFAYVKWEAGIDDMFNFQTFANSMLCLFQITTSAGWDGLLSPILNTGPPYCD 634
            IYSIFGMANFAYVKWEAGIDDMFNFQTFANSMLCLFQITTSAGWDGLLSPILNTGPPYCD
Sbjct: 1619 IYSIFGMANFAYVKWEAGIDDMFNFQTFANSMLCLFQITTSAGWDGLLSPILNTGPPYCD 1678

Query: 635  PTLPNSNGSRGDCGSPAVGILFFTTYIIISFLIVVNMYIAIILENFSVATEESTEPLSED 694
            P LPNSNGSRG+CGSPAVGILFFTTYIIISFLIVVNMYIAIILENFSVATEESTEPLSED
Sbjct: 1679 PNLPNSNGSRGNCGSPAVGILFFTTYIIISFLIVVNMYIAIILENFSVATEESTEPLSED 1738

Query: 695  DFDMFY 700
            DFDMFY
Sbjct: 1739 DFDMFY 1744


 Score = 97.1 bits (240), Expect = 3e-17,   Method: Compositional matrix adjust.
 Identities = 86/353 (24%), Positives = 160/353 (45%), Gaps = 68/353 (19%)

Query: 99  LRKTCYHIVEHSWFETFIIFMILLSSGALAFEDIYLEERKTIKVLLEYADKMFTYVFVLE 158
           +R+    I+ HS F  FI+  IL +   +A  D             +Y +  FT ++  E
Sbjct: 120 VRRAAVKILVHSLFSMFIMCTILTNCVFMAQHDP--------PPWTKYVEYTFTAIYTFE 171

Query: 159 MLLKWVAYGFK----KYFTNAWCWLDFLIVDVSLVSLVANTLGFAEMGPIKSLRTLRALR 214
            L+K +A GF      +  + W WLDF ++      ++A T  F ++G + +LRT R LR
Sbjct: 172 SLVKILARGFCLHAFTFLRDPWNWLDFSVI------VMAYTTEFVDLGNVSALRTFRVLR 225

Query: 215 PLRALSRFEGMRVVVNALVGAIPSIMNVLLVCLIFWLIFSIMGVNLFAGKF-GRCI---- 269
            L+ +S   G++ +V AL+ ++  + +V+++ +    +F+++G+ LF G    +C+    
Sbjct: 226 ALKTISVISGLKTIVGALIQSVKKLADVMVLTVFCLSVFALIGLQLFMGNLRHKCVRNFT 285

Query: 270 --NQTEGDL----------------PLNYTIVNNKSQ---CESLNLTG---ELYWT-KVK 304
             N T G +                P NY + N  +    C + +  G   E Y   K  
Sbjct: 286 ELNGTNGSVESDGLVWDSLDLYLNDPDNYLLKNGTTDVLLCGNSSDAGTCPEGYRCLKAG 345

Query: 305 VN-------FDNVGAGYLALLQVATFKGWMDIMYAAVDSRGYEEQPQWEYNLYMYIYFVI 357
            N       FD+    +LAL ++ T   W          R Y++  +    +YM ++F++
Sbjct: 346 ENPDHGYTSFDSFAWAFLALFRLMTQDCW---------ERLYQQTLRSAGKIYM-VFFML 395

Query: 358 FIIFGSFFTLNLFIGVIIDNFNQQKKKLGGQDIFMTEEQKKYYNAMKKLGSKK 410
            I  GSF+ +NL + V+   + +Q +    +     E++K++  AM+ L  + 
Sbjct: 396 VIFLGSFYLVNLILAVVAMAYEEQNQATIAE---TEEKEKRFQEAMEMLKKEH 445


 Score = 77.8 bits (190), Expect = 2e-11,   Method: Compositional matrix adjust.
 Identities = 58/185 (31%), Positives = 97/185 (52%), Gaps = 16/185 (8%)

Query: 436 DVTIMFLICLNMVTMMVETDDQSPEKINILAKINLLFVAIFTGECIVKLAALR-HYYFTN 494
           D+TI   I LN + M +E  + + E   +L   NL+F  IFT E   K+ AL  +YYF  
Sbjct: 720 DLTITMCIVLNTLFMALEHYNMTAEFEEMLQVGNLVFTGIFTAEMTFKIIALDPYYYFQQ 779

Query: 495 SWNIFDFVVVILSIVGTVLSDIIQKYFFSPTLFRVIRLARIGRILRLIRGAKGIRTLLFA 554
            WNIFD ++VILS++   LS +            V+R  R+ R+ +L +    + TL+  
Sbjct: 780 GWNIFDSIIVILSLMELGLSRMGN--------LSVLRSFRLLRVFKLAKSWPTLNTLIKI 831

Query: 555 LMMSLPALFNIGLLLFLVMFIYSIFGMANFA--YVKWEAGIDD-----MFNFQTFANSML 607
           +  S+ AL N+ L+L +++FI+++ GM  F   Y +    + D      ++   F ++ L
Sbjct: 832 IGNSVGALGNLTLVLAIIVFIFAVVGMQLFGRNYSELRHRVSDCGRLPRWHMMDFFHAFL 891

Query: 608 CLFQI 612
            +F+I
Sbjct: 892 IIFRI 896


 Score = 62.8 bits (151), Expect = 6e-07,   Method: Compositional matrix adjust.
 Identities = 57/257 (22%), Positives = 108/257 (42%), Gaps = 29/257 (11%)

Query: 28  PQAPGCGETPEDSCSEGSTADMTNTAELLEQIPDLGQDVKDPEDCFTEGCVRRCPCCAVD 87
           PQAP      E    + + + ++     LE++               E   R+CP C   
Sbjct: 645 PQAPCADGFEEPGARQRALSAVSVLTSALEEL---------------EESHRKCPPCWNR 689

Query: 88  TTQ-----APGKVWWRLRKTCYHIVEHSWFETFIIFMILLSSGALAFEDIYLEERKTIKV 142
             Q         +W  +++    +V   + +  I   I+L++  +A E   +      + 
Sbjct: 690 FAQRYLIWECCPLWMSIKQKVKFLVMDPFADLTITMCIVLNTLFMALEHYNMTAE--FEE 747

Query: 143 LLEYADKMFTYVFVLEMLLKWVAYGFKKYFTNAWCWLDFLIVDVSLVSLVANTLGFAEMG 202
           +L+  + +FT +F  EM  K +A     YF   W   D +IV +SL+      LG + MG
Sbjct: 748 MLQVGNLVFTGIFTAEMTFKIIALDPYYYFQQGWNIFDSIIVILSLME-----LGLSRMG 802

Query: 203 PIKSLRTLRALRPLRALSRFEGMRVVVNALVGAIPSIMNVLLVCLIFWLIFSIMGVNLFA 262
            +  LR+ R LR  +    +  +  ++  +  ++ ++ N+ LV  I   IF+++G+ LF 
Sbjct: 803 NLSVLRSFRLLRVFKLAKSWPTLNTLIKIIGNSVGALGNLTLVLAIIVFIFAVVGMQLFG 862

Query: 263 GKFGRCINQTE--GDLP 277
             +    ++    G LP
Sbjct: 863 RNYSELRHRVSDCGRLP 879


>gi354487627
          Length = 1965

 Score = 1348 bits (3488), Expect = 0.0,   Method: Compositional matrix adjust.
 Identities = 647/666 (97%), Positives = 660/666 (99%)

Query: 35   ETPEDSCSEGSTADMTNTAELLEQIPDLGQDVKDPEDCFTEGCVRRCPCCAVDTTQAPGK 94
            + PEDS SEGSTAD+TNTA+LLEQIPDLG+DVKDPEDCFTEGCVRRCPCC VDTTQAPGK
Sbjct: 1079 QAPEDSYSEGSTADVTNTADLLEQIPDLGEDVKDPEDCFTEGCVRRCPCCTVDTTQAPGK 1138

Query: 95   VWWRLRKTCYHIVEHSWFETFIIFMILLSSGALAFEDIYLEERKTIKVLLEYADKMFTYV 154
            VWWRLRKTCY IVEHSWFETFIIFMILLSSGALAFEDIYLEER+TIKVLLEYADKMFTYV
Sbjct: 1139 VWWRLRKTCYRIVEHSWFETFIIFMILLSSGALAFEDIYLEERQTIKVLLEYADKMFTYV 1198

Query: 155  FVLEMLLKWVAYGFKKYFTNAWCWLDFLIVDVSLVSLVANTLGFAEMGPIKSLRTLRALR 214
            FVLEMLLKWVAYGFKKYFTNAWCWLDFLIVDVSLVSLVANTLGFAEMGPIKSLRTLRALR
Sbjct: 1199 FVLEMLLKWVAYGFKKYFTNAWCWLDFLIVDVSLVSLVANTLGFAEMGPIKSLRTLRALR 1258

Query: 215  PLRALSRFEGMRVVVNALVGAIPSIMNVLLVCLIFWLIFSIMGVNLFAGKFGRCINQTEG 274
            PLRALSRFEGMRVVVNALVGAIPSIMNVLLVCLIFWLIFSIMGVNLFAGKFGRCINQTEG
Sbjct: 1259 PLRALSRFEGMRVVVNALVGAIPSIMNVLLVCLIFWLIFSIMGVNLFAGKFGRCINQTEG 1318

Query: 275  DLPLNYTIVNNKSQCESLNLTGELYWTKVKVNFDNVGAGYLALLQVATFKGWMDIMYAAV 334
            DLPLNYTIVNNKS+CES N+TGELYWTKVKVNFDNVGAGYLALLQVATFKGWMDIMYAAV
Sbjct: 1319 DLPLNYTIVNNKSECESFNVTGELYWTKVKVNFDNVGAGYLALLQVATFKGWMDIMYAAV 1378

Query: 335  DSRGYEEQPQWEYNLYMYIYFVIFIIFGSFFTLNLFIGVIIDNFNQQKKKLGGQDIFMTE 394
            DSRGYEEQPQWE+NLYMYIYFV+FIIFGSFFTLNLFIGVIIDNFNQQKKKLGGQDIFMTE
Sbjct: 1379 DSRGYEEQPQWEHNLYMYIYFVVFIIFGSFFTLNLFIGVIIDNFNQQKKKLGGQDIFMTE 1438

Query: 395  EQKKYYNAMKKLGSKKPQKPIPRPLNKYQGFIFDIVTKQAFDVTIMFLICLNMVTMMVET 454
            EQKKYYNAMKKLGSKKPQKPIPRPLNKYQGFIFDIVTKQAFDVTIMFLICLNMVTMMVET
Sbjct: 1439 EQKKYYNAMKKLGSKKPQKPIPRPLNKYQGFIFDIVTKQAFDVTIMFLICLNMVTMMVET 1498

Query: 455  DDQSPEKINILAKINLLFVAIFTGECIVKLAALRHYYFTNSWNIFDFVVVILSIVGTVLS 514
            DDQSPEK+NILAK+NLLFVAIFTGECIVK+AALRHYYFTNSWNIFDFVVVILSIVGTVLS
Sbjct: 1499 DDQSPEKVNILAKVNLLFVAIFTGECIVKMAALRHYYFTNSWNIFDFVVVILSIVGTVLS 1558

Query: 515  DIIQKYFFSPTLFRVIRLARIGRILRLIRGAKGIRTLLFALMMSLPALFNIGLLLFLVMF 574
            DIIQKYFFSPTLFRVIRLARIGRILRLIRGAKGIRTLLFALMMSLPALFNIGLLLFLVMF
Sbjct: 1559 DIIQKYFFSPTLFRVIRLARIGRILRLIRGAKGIRTLLFALMMSLPALFNIGLLLFLVMF 1618

Query: 575  IYSIFGMANFAYVKWEAGIDDMFNFQTFANSMLCLFQITTSAGWDGLLSPILNTGPPYCD 634
            IYSIFGMANFAYVKWEAGIDDMFNFQTFANSMLCLFQITTSAGWDGLLSPILNTGPPYCD
Sbjct: 1619 IYSIFGMANFAYVKWEAGIDDMFNFQTFANSMLCLFQITTSAGWDGLLSPILNTGPPYCD 1678

Query: 635  PTLPNSNGSRGDCGSPAVGILFFTTYIIISFLIVVNMYIAIILENFSVATEESTEPLSED 694
            P LPNSNGSRG+CGSPAVGILFFTTYIIISFLIVVNMYIAIILENFSVATEESTEPLSED
Sbjct: 1679 PNLPNSNGSRGNCGSPAVGILFFTTYIIISFLIVVNMYIAIILENFSVATEESTEPLSED 1738

Query: 695  DFDMFY 700
            DFDMFY
Sbjct: 1739 DFDMFY 1744


 Score = 91.3 bits (225), Expect = 1e-15,   Method: Compositional matrix adjust.
 Identities = 85/353 (24%), Positives = 159/353 (45%), Gaps = 68/353 (19%)

Query: 99  LRKTCYHIVEHSWFETFIIFMILLSSGALAFEDIYLEERKTIKVLLEYADKMFTYVFVLE 158
           +R+    I+ HS F  FI+  IL +   +A  D             +Y +  FT ++  E
Sbjct: 120 VRRAAVKILVHSLFSMFIMCTILTNCVFMAQHDP--------PPWTKYVEYTFTAIYTFE 171

Query: 159 MLLKWVAYGFK----KYFTNAWCWLDFLIVDVSLVSLVANTLGFAEMGPIKSLRTLRALR 214
            L+K +A GF      +  + W WLDF ++ ++ VS         ++G + +LRT R LR
Sbjct: 172 SLVKILARGFCLHAFTFLRDPWNWLDFSVIVMAYVS------ENIKLGNLSALRTFRVLR 225

Query: 215 PLRALSRFEGMRVVVNALVGAIPSIMNVLLVCLIFWLIFSIMGVNLFAGKF-GRCI---- 269
            L+ +S   G++ +V AL+ ++  + +V+++ +    +F+++G+ LF G    +C+    
Sbjct: 226 ALKTISVIPGLKTIVGALIQSVKKLADVMVLTVFCLSVFALIGLQLFMGNLRHKCVRNFT 285

Query: 270 --NQTEGDL----------------PLNYTIVNNKSQ---CESLNLTG---ELYWT-KVK 304
             N T G +                P NY + N  +    C + +  G   E Y   K  
Sbjct: 286 ELNGTNGSVESDGLVWDSLDLYLNDPDNYLLKNGTTDVLLCGNSSDAGTCPEGYRCLKAG 345

Query: 305 VN-------FDNVGAGYLALLQVATFKGWMDIMYAAVDSRGYEEQPQWEYNLYMYIYFVI 357
            N       FD+    +LAL ++ T   W          R Y++  +    +YM ++F++
Sbjct: 346 ENPDHGYTSFDSFAWAFLALFRLMTQDCW---------ERLYQQTLRSAGKIYM-VFFML 395

Query: 358 FIIFGSFFTLNLFIGVIIDNFNQQKKKLGGQDIFMTEEQKKYYNAMKKLGSKK 410
            I  GSF+ +NL + V+   + +Q +    +     E++K++  AM+ L  + 
Sbjct: 396 VIFLGSFYLVNLILAVVAMAYEEQNQATIAE---TEEKEKRFQEAMEMLKKEH 445


 Score = 77.8 bits (190), Expect = 2e-11,   Method: Compositional matrix adjust.
 Identities = 58/185 (31%), Positives = 97/185 (52%), Gaps = 16/185 (8%)

Query: 436 DVTIMFLICLNMVTMMVETDDQSPEKINILAKINLLFVAIFTGECIVKLAALR-HYYFTN 494
           D+TI   I LN + M +E  + + E   +L   NL+F  IFT E   K+ AL  +YYF  
Sbjct: 720 DLTITMCIVLNTLFMALEHYNMTAEFEEMLQVGNLVFTGIFTAEMTFKIIALDPYYYFQQ 779

Query: 495 SWNIFDFVVVILSIVGTVLSDIIQKYFFSPTLFRVIRLARIGRILRLIRGAKGIRTLLFA 554
            WNIFD ++VILS++   LS +            V+R  R+ R+ +L +    + TL+  
Sbjct: 780 GWNIFDSIIVILSLMELGLSRMGN--------LSVLRSFRLLRVFKLAKSWPTLNTLIKI 831

Query: 555 LMMSLPALFNIGLLLFLVMFIYSIFGMANFA--YVKWEAGIDD-----MFNFQTFANSML 607
           +  S+ AL N+ L+L +++FI+++ GM  F   Y +    + D      ++   F ++ L
Sbjct: 832 IGNSVGALGNLTLVLAIIVFIFAVVGMQLFGRNYSELRHRVSDCGRLPRWHMMDFFHAFL 891

Query: 608 CLFQI 612
            +F+I
Sbjct: 892 IIFRI 896


 Score = 62.8 bits (151), Expect = 6e-07,   Method: Compositional matrix adjust.
 Identities = 57/257 (22%), Positives = 108/257 (42%), Gaps = 29/257 (11%)

Query: 28  PQAPGCGETPEDSCSEGSTADMTNTAELLEQIPDLGQDVKDPEDCFTEGCVRRCPCCAVD 87
           PQAP      E    + + + ++     LE++               E   R+CP C   
Sbjct: 645 PQAPCADGFEEPGARQRALSAVSVLTSALEEL---------------EESHRKCPPCWNR 689

Query: 88  TTQ-----APGKVWWRLRKTCYHIVEHSWFETFIIFMILLSSGALAFEDIYLEERKTIKV 142
             Q         +W  +++    +V   + +  I   I+L++  +A E   +      + 
Sbjct: 690 FAQRYLIWECCPLWMSIKQKVKFLVMDPFADLTITMCIVLNTLFMALEHYNMTAE--FEE 747

Query: 143 LLEYADKMFTYVFVLEMLLKWVAYGFKKYFTNAWCWLDFLIVDVSLVSLVANTLGFAEMG 202
           +L+  + +FT +F  EM  K +A     YF   W   D +IV +SL+      LG + MG
Sbjct: 748 MLQVGNLVFTGIFTAEMTFKIIALDPYYYFQQGWNIFDSIIVILSLME-----LGLSRMG 802

Query: 203 PIKSLRTLRALRPLRALSRFEGMRVVVNALVGAIPSIMNVLLVCLIFWLIFSIMGVNLFA 262
            +  LR+ R LR  +    +  +  ++  +  ++ ++ N+ LV  I   IF+++G+ LF 
Sbjct: 803 NLSVLRSFRLLRVFKLAKSWPTLNTLIKIIGNSVGALGNLTLVLAIIVFIFAVVGMQLFG 862

Query: 263 GKFGRCINQTE--GDLP 277
             +    ++    G LP
Sbjct: 863 RNYSELRHRVSDCGRLP 879


>gi348556688
          Length = 1961

 Score = 1347 bits (3487), Expect = 0.0,   Method: Compositional matrix adjust.
 Identities = 646/666 (96%), Positives = 660/666 (99%)

Query: 35   ETPEDSCSEGSTADMTNTAELLEQIPDLGQDVKDPEDCFTEGCVRRCPCCAVDTTQAPGK 94
            +T EDS SEGSTADMTNTA+LLEQIPDLG+DVKDPEDCFTEGCV+RCPCCAVDTTQAPGK
Sbjct: 1074 QTHEDSYSEGSTADMTNTADLLEQIPDLGEDVKDPEDCFTEGCVQRCPCCAVDTTQAPGK 1133

Query: 95   VWWRLRKTCYHIVEHSWFETFIIFMILLSSGALAFEDIYLEERKTIKVLLEYADKMFTYV 154
            VWWRLRKTCY IVEHSWFETFIIFMILLSSGALAFEDIYLEERKTIKVLLEYADKMFTYV
Sbjct: 1134 VWWRLRKTCYRIVEHSWFETFIIFMILLSSGALAFEDIYLEERKTIKVLLEYADKMFTYV 1193

Query: 155  FVLEMLLKWVAYGFKKYFTNAWCWLDFLIVDVSLVSLVANTLGFAEMGPIKSLRTLRALR 214
            FVLEMLLKWVAYGFKKYFTNAWCWLDFLIVDVSLVSLVANTLGFAEMGPIKSLRTLRALR
Sbjct: 1194 FVLEMLLKWVAYGFKKYFTNAWCWLDFLIVDVSLVSLVANTLGFAEMGPIKSLRTLRALR 1253

Query: 215  PLRALSRFEGMRVVVNALVGAIPSIMNVLLVCLIFWLIFSIMGVNLFAGKFGRCINQTEG 274
            PLRALSRFEGMRVVVNALVGAIPSIMNVLLVCLIFWLIFSIMGVNLFAGKFGRCINQTEG
Sbjct: 1254 PLRALSRFEGMRVVVNALVGAIPSIMNVLLVCLIFWLIFSIMGVNLFAGKFGRCINQTEG 1313

Query: 275  DLPLNYTIVNNKSQCESLNLTGELYWTKVKVNFDNVGAGYLALLQVATFKGWMDIMYAAV 334
            DLPLNYTIVNNKS+C+S N+TGELYWTKVKVNFDNVGAGYLALLQVATFKGWMDIMYAAV
Sbjct: 1314 DLPLNYTIVNNKSECKSFNMTGELYWTKVKVNFDNVGAGYLALLQVATFKGWMDIMYAAV 1373

Query: 335  DSRGYEEQPQWEYNLYMYIYFVIFIIFGSFFTLNLFIGVIIDNFNQQKKKLGGQDIFMTE 394
            DSRGYEEQPQWEYNLYMYIYFV+FIIFGSFFTLNLFIGVIIDNFNQQKKKLGGQDIFMTE
Sbjct: 1374 DSRGYEEQPQWEYNLYMYIYFVVFIIFGSFFTLNLFIGVIIDNFNQQKKKLGGQDIFMTE 1433

Query: 395  EQKKYYNAMKKLGSKKPQKPIPRPLNKYQGFIFDIVTKQAFDVTIMFLICLNMVTMMVET 454
            EQKKYYNAMKKLGSKKPQKPIPRP+NKYQGF+FDIVTKQAFDVTIMFLICLNMVTMMVET
Sbjct: 1434 EQKKYYNAMKKLGSKKPQKPIPRPVNKYQGFLFDIVTKQAFDVTIMFLICLNMVTMMVET 1493

Query: 455  DDQSPEKINILAKINLLFVAIFTGECIVKLAALRHYYFTNSWNIFDFVVVILSIVGTVLS 514
            DDQSPEK+NILAKINLLFVAIFTGECIVK+ ALRHYYFTNSWNIFDFVVVILSIVGTVLS
Sbjct: 1494 DDQSPEKVNILAKINLLFVAIFTGECIVKMTALRHYYFTNSWNIFDFVVVILSIVGTVLS 1553

Query: 515  DIIQKYFFSPTLFRVIRLARIGRILRLIRGAKGIRTLLFALMMSLPALFNIGLLLFLVMF 574
            DIIQKYFFSPTLFRVIRLARIGRILRLIRGAKGIRTLLFALMMSLPALFNIGLLLFLVMF
Sbjct: 1554 DIIQKYFFSPTLFRVIRLARIGRILRLIRGAKGIRTLLFALMMSLPALFNIGLLLFLVMF 1613

Query: 575  IYSIFGMANFAYVKWEAGIDDMFNFQTFANSMLCLFQITTSAGWDGLLSPILNTGPPYCD 634
            IYSIFGMANFAYVKWEAGIDDMFNFQTFANSMLCLFQITTSAGWDGLLSPILNTGPPYCD
Sbjct: 1614 IYSIFGMANFAYVKWEAGIDDMFNFQTFANSMLCLFQITTSAGWDGLLSPILNTGPPYCD 1673

Query: 635  PTLPNSNGSRGDCGSPAVGILFFTTYIIISFLIVVNMYIAIILENFSVATEESTEPLSED 694
            P LPN+NGSRG+CGSPAVGILFFTTYIIISFLIVVNMYIAIILENFSVATEESTEPLSED
Sbjct: 1674 PNLPNNNGSRGNCGSPAVGILFFTTYIIISFLIVVNMYIAIILENFSVATEESTEPLSED 1733

Query: 695  DFDMFY 700
            DFDMFY
Sbjct: 1734 DFDMFY 1739


 Score = 92.8 bits (229), Expect = 5e-16,   Method: Compositional matrix adjust.
 Identities = 86/353 (24%), Positives = 159/353 (45%), Gaps = 68/353 (19%)

Query: 99  LRKTCYHIVEHSWFETFIIFMILLSSGALAFEDIYLEERKTIKVLLEYADKMFTYVFVLE 158
           +R+    I+ HS F   I+  IL +   +A  D             +Y +  FT ++  E
Sbjct: 120 VRRAAVKILVHSLFSMLIMCTILTNCVFMAQHDP--------PPWTKYVEYTFTAIYTFE 171

Query: 159 MLLKWVAYGFK----KYFTNAWCWLDFLIVDVSLVSLVANTLGFAEMGPIKSLRTLRALR 214
            L+K +A GF      +  + W WLDF ++ ++ VS         ++G + +LRT R LR
Sbjct: 172 SLVKILARGFCLHAFTFLRDPWNWLDFSVIIMAYVS------ENIKLGNLSALRTFRVLR 225

Query: 215 PLRALSRFEGMRVVVNALVGAIPSIMNVLLVCLIFWLIFSIMGVNLFAGKF-GRCI---- 269
            L+ +S   G++ +V AL+ ++  + +V+++ +    +F+++G+ LF G    +C+    
Sbjct: 226 ALKTISVIPGLKTIVGALIQSVKKLADVMVLTVFCLSVFALIGLQLFMGNLRHKCVRNFT 285

Query: 270 --NQTEGDL----------------PLNYTIVNNKSQ---CESLNLTG---ELYWT-KVK 304
             N T G +                P+NY + N  S    C + +  G   E Y   K  
Sbjct: 286 ALNDTNGSVEAEGLVWKSLDLYLRDPVNYLLKNGTSDVLLCGNSSDAGTCPEGYRCLKAG 345

Query: 305 VN-------FDNVGAGYLALLQVATFKGWMDIMYAAVDSRGYEEQPQWEYNLYMYIYFVI 357
            N       FD+    +LAL ++ T   W          R Y++  +    +YM I+F++
Sbjct: 346 DNPDHGYTSFDSFAWAFLALFRLMTQDCW---------ERLYQQTLRSAGKIYM-IFFML 395

Query: 358 FIIFGSFFTLNLFIGVIIDNFNQQKKKLGGQDIFMTEEQKKYYNAMKKLGSKK 410
            I  GSF+ +NL + V+   + +Q +    +     E++K++  AM+ L  + 
Sbjct: 396 VIFLGSFYLVNLILAVVAMAYEEQNQATIAE---TEEKEKRFQEAMEMLKKEH 445


 Score = 78.6 bits (192), Expect = 9e-12,   Method: Compositional matrix adjust.
 Identities = 57/185 (30%), Positives = 98/185 (52%), Gaps = 16/185 (8%)

Query: 436 DVTIMFLICLNMVTMMVETDDQSPEKINILAKINLLFVAIFTGECIVKLAALR-HYYFTN 494
           D+TI   I LN + M +E  + + E   +L   NL+F  IFT E   K+ AL  +YYF  
Sbjct: 716 DLTITMCIVLNTLFMALEHYNMTTEFEEMLQVGNLVFTGIFTAEMTFKIIALDPYYYFQQ 775

Query: 495 SWNIFDFVVVILSIVGTVLSDIIQKYFFSPTLFRVIRLARIGRILRLIRGAKGIRTLLFA 554
            WNIFD ++VILS++   LS +            V+R  R+ R+ +L +    + TL+  
Sbjct: 776 GWNIFDSIIVILSLMELGLSRMGN--------LSVLRSFRLLRVFKLAKSWPTLNTLIKI 827

Query: 555 LMMSLPALFNIGLLLFLVMFIYSIFGM----ANFAYVKWEAGIDDMF---NFQTFANSML 607
           +  S+ AL N+ L+L +++FI+++ GM     N++ ++      D+    +   F ++ L
Sbjct: 828 IGNSVGALGNLTLVLAIIVFIFAVVGMQLFGKNYSELRHRISDSDLLPRWHMMDFFHAFL 887

Query: 608 CLFQI 612
            +F+I
Sbjct: 888 IIFRI 892


 Score = 63.5 bits (153), Expect = 3e-07,   Method: Compositional matrix adjust.
 Identities = 55/255 (21%), Positives = 111/255 (43%), Gaps = 28/255 (10%)

Query: 28  PQAPGCGETPEDSCSEGSTADMTNTAELLEQIPDLGQDVKDPEDCFTEGCVRRCPCCAVD 87
           PQAP      E    + + + ++    +LE++               E   R+CP C + 
Sbjct: 641 PQAPCADGFEEPGARQRALSAVSVLTSVLEEL---------------EESHRKCPPCWIR 685

Query: 88  TTQ-----APGKVWWRLRKTCYHIVEHSWFETFIIFMILLSSGALAFEDIYLEERKTIKV 142
             +         +W  +++    +V   + +  I   I+L++  +A E   +      + 
Sbjct: 686 FAKRYLIWECCPLWISIKQKVKFVVMDPFADLTITMCIVLNTLFMALEHYNMTTE--FEE 743

Query: 143 LLEYADKMFTYVFVLEMLLKWVAYGFKKYFTNAWCWLDFLIVDVSLVSLVANTLGFAEMG 202
           +L+  + +FT +F  EM  K +A     YF   W   D +IV +SL+      LG + MG
Sbjct: 744 MLQVGNLVFTGIFTAEMTFKIIALDPYYYFQQGWNIFDSIIVILSLME-----LGLSRMG 798

Query: 203 PIKSLRTLRALRPLRALSRFEGMRVVVNALVGAIPSIMNVLLVCLIFWLIFSIMGVNLFA 262
            +  LR+ R LR  +    +  +  ++  +  ++ ++ N+ LV  I   IF+++G+ LF 
Sbjct: 799 NLSVLRSFRLLRVFKLAKSWPTLNTLIKIIGNSVGALGNLTLVLAIIVFIFAVVGMQLFG 858

Query: 263 GKFGRCINQ-TEGDL 276
             +    ++ ++ DL
Sbjct: 859 KNYSELRHRISDSDL 873


>gi149018262
          Length = 1966

 Score = 1347 bits (3487), Expect = 0.0,   Method: Compositional matrix adjust.
 Identities = 648/666 (97%), Positives = 659/666 (98%)

Query: 35   ETPEDSCSEGSTADMTNTAELLEQIPDLGQDVKDPEDCFTEGCVRRCPCCAVDTTQAPGK 94
            +TPEDS SEGSTADMTNTA+LLEQIPDLG+DVKDPEDCFTEGCVRRCPCC VDTTQ+PGK
Sbjct: 1079 QTPEDSYSEGSTADMTNTADLLEQIPDLGEDVKDPEDCFTEGCVRRCPCCMVDTTQSPGK 1138

Query: 95   VWWRLRKTCYHIVEHSWFETFIIFMILLSSGALAFEDIYLEERKTIKVLLEYADKMFTYV 154
            VWWRLRKTCY IVEHSWFETFIIFMILLSSGALAFEDIYLEERKTIKVLLEYADKMFTYV
Sbjct: 1139 VWWRLRKTCYRIVEHSWFETFIIFMILLSSGALAFEDIYLEERKTIKVLLEYADKMFTYV 1198

Query: 155  FVLEMLLKWVAYGFKKYFTNAWCWLDFLIVDVSLVSLVANTLGFAEMGPIKSLRTLRALR 214
            FVLEMLLKWVAYGFKKYFTNAWCWLDFLIVDVSLVSLVANTLGFAEMGPIKSLRTLRALR
Sbjct: 1199 FVLEMLLKWVAYGFKKYFTNAWCWLDFLIVDVSLVSLVANTLGFAEMGPIKSLRTLRALR 1258

Query: 215  PLRALSRFEGMRVVVNALVGAIPSIMNVLLVCLIFWLIFSIMGVNLFAGKFGRCINQTEG 274
            PLRALSRFEGMRVVVNALVGAIPSIMNVLLVCLIFWLIFSIMGVNLFAGKFGRCINQTEG
Sbjct: 1259 PLRALSRFEGMRVVVNALVGAIPSIMNVLLVCLIFWLIFSIMGVNLFAGKFGRCINQTEG 1318

Query: 275  DLPLNYTIVNNKSQCESLNLTGELYWTKVKVNFDNVGAGYLALLQVATFKGWMDIMYAAV 334
            DLPLNYTIVNNKS+CES N+TGELYWTKVKVNFDNVGAGYLALLQVATFKGWMDIMYAAV
Sbjct: 1319 DLPLNYTIVNNKSECESFNVTGELYWTKVKVNFDNVGAGYLALLQVATFKGWMDIMYAAV 1378

Query: 335  DSRGYEEQPQWEYNLYMYIYFVIFIIFGSFFTLNLFIGVIIDNFNQQKKKLGGQDIFMTE 394
            DSRGYEEQPQWE NLYMYIYFV+FIIFGSFFTLNLFIGVIIDNFNQQKKK+ GQDIFMTE
Sbjct: 1379 DSRGYEEQPQWEDNLYMYIYFVVFIIFGSFFTLNLFIGVIIDNFNQQKKKIRGQDIFMTE 1438

Query: 395  EQKKYYNAMKKLGSKKPQKPIPRPLNKYQGFIFDIVTKQAFDVTIMFLICLNMVTMMVET 454
            EQKKYYNAMKKLGSKKPQKPIPRPLNKYQGFIFDIVTKQAFDVTIMFLICLNMVTMMVET
Sbjct: 1439 EQKKYYNAMKKLGSKKPQKPIPRPLNKYQGFIFDIVTKQAFDVTIMFLICLNMVTMMVET 1498

Query: 455  DDQSPEKINILAKINLLFVAIFTGECIVKLAALRHYYFTNSWNIFDFVVVILSIVGTVLS 514
            DDQSPEK+NILAKINLLFVAIFTGECIVK+AALRHYYFTNSWNIFDFVVVILSIVGTVLS
Sbjct: 1499 DDQSPEKVNILAKINLLFVAIFTGECIVKMAALRHYYFTNSWNIFDFVVVILSIVGTVLS 1558

Query: 515  DIIQKYFFSPTLFRVIRLARIGRILRLIRGAKGIRTLLFALMMSLPALFNIGLLLFLVMF 574
            DIIQKYFFSPTLFRVIRLARIGRILRLIRGAKGIRTLLFALMMSLPALFNIGLLLFLVMF
Sbjct: 1559 DIIQKYFFSPTLFRVIRLARIGRILRLIRGAKGIRTLLFALMMSLPALFNIGLLLFLVMF 1618

Query: 575  IYSIFGMANFAYVKWEAGIDDMFNFQTFANSMLCLFQITTSAGWDGLLSPILNTGPPYCD 634
            IYSIFGMANFAYVKWEAGIDDMFNFQTFANSMLCLFQITTSAGWDGLLSPILNTGPPYCD
Sbjct: 1619 IYSIFGMANFAYVKWEAGIDDMFNFQTFANSMLCLFQITTSAGWDGLLSPILNTGPPYCD 1678

Query: 635  PTLPNSNGSRGDCGSPAVGILFFTTYIIISFLIVVNMYIAIILENFSVATEESTEPLSED 694
            P LPNSNGSRG+CGSPAVGILFFTTYIIISFLIVVNMYIAIILENFSVATEESTEPLSED
Sbjct: 1679 PNLPNSNGSRGNCGSPAVGILFFTTYIIISFLIVVNMYIAIILENFSVATEESTEPLSED 1738

Query: 695  DFDMFY 700
            DFDMFY
Sbjct: 1739 DFDMFY 1744


 Score = 95.9 bits (237), Expect = 5e-17,   Method: Compositional matrix adjust.
 Identities = 86/353 (24%), Positives = 159/353 (45%), Gaps = 68/353 (19%)

Query: 99  LRKTCYHIVEHSWFETFIIFMILLSSGALAFEDIYLEERKTIKVLLEYADKMFTYVFVLE 158
           +R+    I+ HS F   I+  IL +   +A  D             +Y +  FT ++  E
Sbjct: 121 VRRAAVKILVHSLFSMLIMCTILTNCVFMAQHDP--------PPWTKYVEYTFTAIYTFE 172

Query: 159 MLLKWVAYGFK----KYFTNAWCWLDFLIVDVSLVSLVANTLGFAEMGPIKSLRTLRALR 214
            L+K +A GF      +  + W WLDF ++      ++A T  F ++G + +LRT R LR
Sbjct: 173 SLVKILARGFCLHAFTFLRDPWNWLDFSVI------VMAYTTEFVDLGNVSALRTFRVLR 226

Query: 215 PLRALSRFEGMRVVVNALVGAIPSIMNVLLVCLIFWLIFSIMGVNLFAGKF-GRCI---- 269
            L+ +S   G++ +V AL+ ++  + +V+++ +    +F+++G+ LF G    +C+    
Sbjct: 227 ALKTISVISGLKTIVGALIQSVKKLADVMVLTVFCLSVFALIGLQLFMGNLRHKCVRNFT 286

Query: 270 --NQTEGDL----------------PLNYTIVNNKSQ---CESLNLTG---ELYWT-KVK 304
             N T G +                P NY + N  +    C + +  G   E Y   K  
Sbjct: 287 ELNGTNGSVEADGLVWNSLDVYLNDPANYLLKNGTTDVLLCGNSSDAGTCPEGYRCLKAG 346

Query: 305 VN-------FDNVGAGYLALLQVATFKGWMDIMYAAVDSRGYEEQPQWEYNLYMYIYFVI 357
            N       FD+    +LAL ++ T   W          R Y++  +    +YM I+F++
Sbjct: 347 ENPDHGYTSFDSFAWAFLALFRLMTQDCW---------ERLYQQTLRSAGKIYM-IFFML 396

Query: 358 FIIFGSFFTLNLFIGVIIDNFNQQKKKLGGQDIFMTEEQKKYYNAMKKLGSKK 410
            I  GSF+ +NL + V+   + +Q +    +     E++K++  AM+ L  + 
Sbjct: 397 VIFLGSFYLVNLILAVVAMAYEEQNQATIAE---TEEKEKRFQEAMEMLKKEH 446


 Score = 79.0 bits (193), Expect = 8e-12,   Method: Compositional matrix adjust.
 Identities = 57/185 (30%), Positives = 101/185 (54%), Gaps = 16/185 (8%)

Query: 436 DVTIMFLICLNMVTMMVETDDQSPEKINILAKINLLFVAIFTGECIVKLAALR-HYYFTN 494
           D+TI   I LN + M +E  + + E   +L   NL+F  IFT E   K+ AL  +YYF  
Sbjct: 721 DLTITMCIVLNTLFMALEHYNMTAEFEEMLQVGNLVFTGIFTAEMTFKIIALDPYYYFQQ 780

Query: 495 SWNIFDFVVVILSIVGTVLSDIIQKYFFSPTLFRVIRLARIGRILRLIRGAKGIRTLLFA 554
            WNIFD ++VILS++   LS +            V+R  R+ R+ +L +    + TL+  
Sbjct: 781 GWNIFDSIIVILSLMELGLSRMGN--------LSVLRSFRLLRVFKLAKSWPTLNTLIKI 832

Query: 555 LMMSLPALFNIGLLLFLVMFIYSIFGM----ANFAYVKW---EAGIDDMFNFQTFANSML 607
           +  S+ AL N+ L+L +++FI+++ GM     N++ ++    ++G+   ++   F ++ L
Sbjct: 833 IGNSVGALGNLTLVLAIIVFIFAVVGMQLFGKNYSELRHRISDSGLLPRWHMMDFFHAFL 892

Query: 608 CLFQI 612
            +F+I
Sbjct: 893 IIFRI 897


 Score = 62.8 bits (151), Expect = 6e-07,   Method: Compositional matrix adjust.
 Identities = 61/278 (21%), Positives = 119/278 (42%), Gaps = 28/278 (10%)

Query: 3   VSATASSEAEASASQA--------DWRQQWKAEPQAPGCGE--TPEDSCSEGSTADMTNT 52
           VS   + +AEA++  +        D         + PG  +  TP+  C++G   +    
Sbjct: 602 VSLLGAGDAEATSPGSYLLRPMVLDRPPDTTTPSEEPGGPQMLTPQAPCADG-FEEPGAR 660

Query: 53  AELLEQIPDLGQDVKDPEDCFTEGCVRRCPCCAVDTTQ-----APGKVWWRLRKTCYHIV 107
              L  +  L   +++ E+       R+CP C     Q         +W  +++    +V
Sbjct: 661 QRALSAVSVLTSALEELEESH-----RKCPPCWNRFAQHYLIWECCPLWMSIKQKVKFVV 715

Query: 108 EHSWFETFIIFMILLSSGALAFEDIYLEERKTIKVLLEYADKMFTYVFVLEMLLKWVAYG 167
              + +  I   I+L++  +A E   +      + +L+  + +FT +F  EM  K +A  
Sbjct: 716 MDPFADLTITMCIVLNTLFMALEHYNMTAE--FEEMLQVGNLVFTGIFTAEMTFKIIALD 773

Query: 168 FKKYFTNAWCWLDFLIVDVSLVSLVANTLGFAEMGPIKSLRTLRALRPLRALSRFEGMRV 227
              YF   W   D +IV +SL+      LG + MG +  LR+ R LR  +    +  +  
Sbjct: 774 PYYYFQQGWNIFDSIIVILSLME-----LGLSRMGNLSVLRSFRLLRVFKLAKSWPTLNT 828

Query: 228 VVNALVGAIPSIMNVLLVCLIFWLIFSIMGVNLFAGKF 265
           ++  +  ++ ++ N+ LV  I   IF+++G+ LF   +
Sbjct: 829 LIKIIGNSVGALGNLTLVLAIIVFIFAVVGMQLFGKNY 866


>gi348556686
          Length = 1997

 Score = 1347 bits (3485), Expect = 0.0,   Method: Compositional matrix adjust.
 Identities = 652/700 (93%), Positives = 667/700 (95%), Gaps = 18/700 (2%)

Query: 1    SQVSATASSEAEASASQADWRQQWKAEPQAPGCGETPEDSCSEGSTADMTNTAELLEQIP 60
            SQ S T +SEAE   SQA+WRQQ KAEPQAPG  ET EDS SEGSTADMTNTA+LLEQIP
Sbjct: 1094 SQGSETTTSEAETGVSQANWRQQRKAEPQAPGSSETHEDSYSEGSTADMTNTADLLEQIP 1153

Query: 61   DLGQDVKDPEDCFTEGCVRRCPCCAVDTTQAPGKVWWRLRKTCYHIVEHSWFETFIIFMI 120
            DLG+DVKDPEDCFTEGCV+RCPCCAVDTTQAPGKVWWRLRKTCY IVEHSWFETFIIFMI
Sbjct: 1154 DLGEDVKDPEDCFTEGCVQRCPCCAVDTTQAPGKVWWRLRKTCYRIVEHSWFETFIIFMI 1213

Query: 121  LLSSGALAFEDIYLEERKTIKVLLEYADKMFTYVFVLEMLLKWVAYGFKKYFTNAWCWLD 180
            LLSSGALAFEDIYLEERKTIKVLLEYADKMFTYVFVLEMLLKWVAYGFKKYFTNAWCWLD
Sbjct: 1214 LLSSGALAFEDIYLEERKTIKVLLEYADKMFTYVFVLEMLLKWVAYGFKKYFTNAWCWLD 1273

Query: 181  FLIVDVSLVSLVANTLGFAEMGPIKSLRTLRALRPLRALSRFEGMRVVVNALVGAIPSIM 240
            FLIVDVSLVSLVANTLGFAEMGPIKSLRTLRALRPLRALSRFEGMRVVVNALVGAIPSIM
Sbjct: 1274 FLIVDVSLVSLVANTLGFAEMGPIKSLRTLRALRPLRALSRFEGMRVVVNALVGAIPSIM 1333

Query: 241  NVLLVCLIFWLIFSIMGVNLFAGKFGRCINQTEGDLPLNYTIVNNKSQCESLNLTGELYW 300
            NVLLVCLIFWLIFSIMGVNLFAGKFGRCINQTEGDLPLNYTIVNNKS+C+S N+TGELYW
Sbjct: 1334 NVLLVCLIFWLIFSIMGVNLFAGKFGRCINQTEGDLPLNYTIVNNKSECKSFNMTGELYW 1393

Query: 301  TKVKVNFDNVGAGYLALLQVATFKGWMDIMYAAVDSRGYEEQPQWEYNLYMYIYFVIFII 360
            TKVKVNFDNVGAGYLALLQV                  YEEQPQWEYNLYMYIYFV+FII
Sbjct: 1394 TKVKVNFDNVGAGYLALLQV------------------YEEQPQWEYNLYMYIYFVVFII 1435

Query: 361  FGSFFTLNLFIGVIIDNFNQQKKKLGGQDIFMTEEQKKYYNAMKKLGSKKPQKPIPRPLN 420
            FGSFFTLNLFIGVIIDNFNQQKKKLGGQDIFMTEEQKKYYNAMKKLGSKKPQKPIPRP+N
Sbjct: 1436 FGSFFTLNLFIGVIIDNFNQQKKKLGGQDIFMTEEQKKYYNAMKKLGSKKPQKPIPRPVN 1495

Query: 421  KYQGFIFDIVTKQAFDVTIMFLICLNMVTMMVETDDQSPEKINILAKINLLFVAIFTGEC 480
            KYQGF+FDIVTKQAFDVTIMFLICLNMVTMMVETDDQSPEK+NILAKINLLFVAIFTGEC
Sbjct: 1496 KYQGFLFDIVTKQAFDVTIMFLICLNMVTMMVETDDQSPEKVNILAKINLLFVAIFTGEC 1555

Query: 481  IVKLAALRHYYFTNSWNIFDFVVVILSIVGTVLSDIIQKYFFSPTLFRVIRLARIGRILR 540
            IVK+ ALRHYYFTNSWNIFDFVVVILSIVGTVLSDIIQKYFFSPTLFRVIRLARIGRILR
Sbjct: 1556 IVKMTALRHYYFTNSWNIFDFVVVILSIVGTVLSDIIQKYFFSPTLFRVIRLARIGRILR 1615

Query: 541  LIRGAKGIRTLLFALMMSLPALFNIGLLLFLVMFIYSIFGMANFAYVKWEAGIDDMFNFQ 600
            LIRGAKGIRTLLFALMMSLPALFNIGLLLFLVMFIYSIFGMANFAYVKWEAGIDDMFNFQ
Sbjct: 1616 LIRGAKGIRTLLFALMMSLPALFNIGLLLFLVMFIYSIFGMANFAYVKWEAGIDDMFNFQ 1675

Query: 601  TFANSMLCLFQITTSAGWDGLLSPILNTGPPYCDPTLPNSNGSRGDCGSPAVGILFFTTY 660
            TFANSMLCLFQITTSAGWDGLLSPILNTGPPYCDP LPN+NGSRG+CGSPAVGILFFTTY
Sbjct: 1676 TFANSMLCLFQITTSAGWDGLLSPILNTGPPYCDPNLPNNNGSRGNCGSPAVGILFFTTY 1735

Query: 661  IIISFLIVVNMYIAIILENFSVATEESTEPLSEDDFDMFY 700
            IIISFLIVVNMYIAIILENFSVATEESTEPLSEDDFDMFY
Sbjct: 1736 IIISFLIVVNMYIAIILENFSVATEESTEPLSEDDFDMFY 1775


 Score = 93.2 bits (230), Expect = 4e-16,   Method: Compositional matrix adjust.
 Identities = 84/353 (23%), Positives = 157/353 (44%), Gaps = 68/353 (19%)

Query: 99  LRKTCYHIVEHSWFETFIIFMILLSSGALAFEDIYLEERKTIKVLLEYADKMFTYVFVLE 158
           +R+    I+ HS F   I+  IL +   +A  D             +Y +  FT ++  E
Sbjct: 120 VRRAAVKILVHSLFSMLIMCTILTNCVFMAQHDP--------PPWTKYVEYTFTAIYTFE 171

Query: 159 MLLKWVAYGFK----KYFTNAWCWLDFLIVDVSLVSLVANTLGFAEMGPIKSLRTLRALR 214
            L+K +A GF      +  + W WLDF ++ ++ VS         ++G + +LRT R LR
Sbjct: 172 SLVKILARGFCLHAFTFLRDPWNWLDFSVIIMAYVS------ENIKLGNLSALRTFRVLR 225

Query: 215 PLRALSRFEGMRVVVNALVGAIPSIMNVLLVCLIFWLIFSIMGVNLFAGKF-GRCI---- 269
            L+ +S   G++ +V AL+ ++  + +V+++ +    +F+++G+ LF G    +C+    
Sbjct: 226 ALKTISVIPGLKTIVGALIQSVKKLADVMVLTVFCLSVFALIGLQLFMGNLRHKCVRNFT 285

Query: 270 --NQTEGDL----------------PLNYTIVNNKSQ---CESLNLTG---ELYW----- 300
             N T G +                P+NY + N  S    C + +  G   E Y      
Sbjct: 286 ALNDTNGSVEAEGLVWKSLDLYLRDPVNYLLKNGTSDVLLCGNSSDAGTCPEGYRCLKAG 345

Query: 301 ---TKVKVNFDNVGAGYLALLQVATFKGWMDIMYAAVDSRGYEEQPQWEYNLYMYIYFVI 357
                   +FD+    +LAL ++ T   W  +    + S G          +YM I+F++
Sbjct: 346 DNPDHGYTSFDSFAWAFLALFRLMTQDCWERLYQQTLRSAG---------KIYM-IFFML 395

Query: 358 FIIFGSFFTLNLFIGVIIDNFNQQKKKLGGQDIFMTEEQKKYYNAMKKLGSKK 410
            I  GSF+ +NL + V+   + +Q +    +     E++K++  AM+ L  + 
Sbjct: 396 VIFLGSFYLVNLILAVVAMAYEEQNQATIAE---TEEKEKRFQEAMEMLKKEH 445


 Score = 79.0 bits (193), Expect = 7e-12,   Method: Compositional matrix adjust.
 Identities = 57/185 (30%), Positives = 98/185 (52%), Gaps = 16/185 (8%)

Query: 436 DVTIMFLICLNMVTMMVETDDQSPEKINILAKINLLFVAIFTGECIVKLAALR-HYYFTN 494
           D+TI   I LN + M +E  + + E   +L   NL+F  IFT E   K+ AL  +YYF  
Sbjct: 716 DLTITMCIVLNTLFMALEHYNMTTEFEEMLQVGNLVFTGIFTAEMTFKIIALDPYYYFQQ 775

Query: 495 SWNIFDFVVVILSIVGTVLSDIIQKYFFSPTLFRVIRLARIGRILRLIRGAKGIRTLLFA 554
            WNIFD ++VILS++   LS +            V+R  R+ R+ +L +    + TL+  
Sbjct: 776 GWNIFDSIIVILSLMELGLSRMGN--------LSVLRSFRLLRVFKLAKSWPTLNTLIKI 827

Query: 555 LMMSLPALFNIGLLLFLVMFIYSIFGM----ANFAYVKWEAGIDDMF---NFQTFANSML 607
           +  S+ AL N+ L+L +++FI+++ GM     N++ ++      D+    +   F ++ L
Sbjct: 828 IGNSVGALGNLTLVLAIIVFIFAVVGMQLFGKNYSELRHRISDSDLLPRWHMMDFFHAFL 887

Query: 608 CLFQI 612
            +F+I
Sbjct: 888 IIFRI 892


 Score = 63.2 bits (152), Expect = 4e-07,   Method: Compositional matrix adjust.
 Identities = 55/255 (21%), Positives = 111/255 (43%), Gaps = 28/255 (10%)

Query: 28  PQAPGCGETPEDSCSEGSTADMTNTAELLEQIPDLGQDVKDPEDCFTEGCVRRCPCCAVD 87
           PQAP      E    + + + ++    +LE++               E   R+CP C + 
Sbjct: 641 PQAPCADGFEEPGARQRALSAVSVLTSVLEEL---------------EESHRKCPPCWIR 685

Query: 88  TTQ-----APGKVWWRLRKTCYHIVEHSWFETFIIFMILLSSGALAFEDIYLEERKTIKV 142
             +         +W  +++    +V   + +  I   I+L++  +A E   +      + 
Sbjct: 686 FAKRYLIWECCPLWISIKQKVKFVVMDPFADLTITMCIVLNTLFMALEHYNMTTE--FEE 743

Query: 143 LLEYADKMFTYVFVLEMLLKWVAYGFKKYFTNAWCWLDFLIVDVSLVSLVANTLGFAEMG 202
           +L+  + +FT +F  EM  K +A     YF   W   D +IV +SL+      LG + MG
Sbjct: 744 MLQVGNLVFTGIFTAEMTFKIIALDPYYYFQQGWNIFDSIIVILSLME-----LGLSRMG 798

Query: 203 PIKSLRTLRALRPLRALSRFEGMRVVVNALVGAIPSIMNVLLVCLIFWLIFSIMGVNLFA 262
            +  LR+ R LR  +    +  +  ++  +  ++ ++ N+ LV  I   IF+++G+ LF 
Sbjct: 799 NLSVLRSFRLLRVFKLAKSWPTLNTLIKIIGNSVGALGNLTLVLAIIVFIFAVVGMQLFG 858

Query: 263 GKFGRCINQ-TEGDL 276
             +    ++ ++ DL
Sbjct: 859 KNYSELRHRISDSDL 873


>gi297671694
          Length = 1998

 Score = 1347 bits (3485), Expect = 0.0,   Method: Compositional matrix adjust.
 Identities = 670/701 (95%), Positives = 675/701 (96%), Gaps = 19/701 (2%)

Query: 1    SQVSATASSEAEASASQADWRQQWKAEPQAPGCGETPEDSCSEGSTADMTNTAELLEQIP 60
            SQVSATASSEAEASASQAD RQQ KAEPQAPGCGETPEDSCSEGSTADMTNTAELLEQIP
Sbjct: 1095 SQVSATASSEAEASASQADRRQQRKAEPQAPGCGETPEDSCSEGSTADMTNTAELLEQIP 1154

Query: 61   DLGQDVKDPEDCFTEGCVRRCPCCAVDTTQAPGKVWWRLRKTCYHIVEHSWFETFIIFMI 120
            DLGQDVKDPEDCFTEGCVRRCPCCAVDTTQAPGKVWW+LRKTCYHIVEHSWFETFIIFMI
Sbjct: 1155 DLGQDVKDPEDCFTEGCVRRCPCCAVDTTQAPGKVWWQLRKTCYHIVEHSWFETFIIFMI 1214

Query: 121  LLSSGALAFEDIYLEERKTIKVLLEYADKMFTYVFVLEMLLKWVAYGFKKYFTNAWCWLD 180
            LLSSGALAFEDIYLEERKTIKVLLEYADKMFTYVFVLEMLLKWVAYGFKKYFTNAWCWLD
Sbjct: 1215 LLSSGALAFEDIYLEERKTIKVLLEYADKMFTYVFVLEMLLKWVAYGFKKYFTNAWCWLD 1274

Query: 181  FLIVDVSLVSLVANTLGFAEMGPIKSLRTLRALRPLRALSRFEGMRVVVNALVGAIPSIM 240
            FLIVDVSL+SLVANTLGFAEMGPIKSLRTLRALRPLRALSRFEGMRVVVNALVGAIPSIM
Sbjct: 1275 FLIVDVSLISLVANTLGFAEMGPIKSLRTLRALRPLRALSRFEGMRVVVNALVGAIPSIM 1334

Query: 241  NVLLVCLIFWLIFSIMGVNLFAGKFGRCINQTEGDLPLNYTIVNNKSQCESLNLTGELYW 300
            NVLLVCLIFWLIFSIMGVNLFAGKFGRCINQTEGDLPLNYTIVNNKSQCESLN+TGELYW
Sbjct: 1335 NVLLVCLIFWLIFSIMGVNLFAGKFGRCINQTEGDLPLNYTIVNNKSQCESLNMTGELYW 1394

Query: 301  TKVKVNFDNVGAGYLALLQVATFKGWMDIMYAAVDSRGYEEQPQWEYNLYMYIYFVIFII 360
            TKVKVNFDNVGAGYLALLQV                  YEEQPQWEYNLYMYIYFVIFII
Sbjct: 1395 TKVKVNFDNVGAGYLALLQV------------------YEEQPQWEYNLYMYIYFVIFII 1436

Query: 361  FGSFFTLNLFIGVIIDNFNQQKKKLGGQDIFMTEEQKKYYNAMKKLGSKKPQKPIPRPLN 420
            FGSFFTLNLFIGVIIDNFNQQKKKLGGQDIFMTEEQKKYYNAMKKLGSKKPQKPIPRPLN
Sbjct: 1437 FGSFFTLNLFIGVIIDNFNQQKKKLGGQDIFMTEEQKKYYNAMKKLGSKKPQKPIPRPLN 1496

Query: 421  KYQGFIFDIVTKQAFDVTIMFLICLNMVTMMVETDDQSPEKINILAKINLLFVAIFTGEC 480
            KYQGFIFD+   + FDVTIMF ICLNMVTMMVETDDQSPEKINILAKINLLFVAIFTGEC
Sbjct: 1497 KYQGFIFDMXPSRPFDVTIMFXICLNMVTMMVETDDQSPEKINILAKINLLFVAIFTGEC 1556

Query: 481  IVKLAALRHYYFTNSWNIFDFVVVILSIVGTVLSDIIQKYFFSPTLFRVIRLARIGRILR 540
            IVKLAALRHYYFTNSWNIFDFVVVILSIVGTVLSDIIQKYFFSPTLFRVIRLARIGRILR
Sbjct: 1557 IVKLAALRHYYFTNSWNIFDFVVVILSIVGTVLSDIIQKYFFSPTLFRVIRLARIGRILR 1616

Query: 541  LIRGAKGIRTLLFALMMSLPALFNIGLLLFLVMFIYSIFGMANFAYVKWEAGIDDMFNFQ 600
            LIRGAKGIRTLLFALMMSLPALFNIGLLLFLVMFIYSIFGMANFAYVKWEAGIDDMFNFQ
Sbjct: 1617 LIRGAKGIRTLLFALMMSLPALFNIGLLLFLVMFIYSIFGMANFAYVKWEAGIDDMFNFQ 1676

Query: 601  TFANSMLCLFQITTSAGWDGLLSPILNTGPPYCDPTLPNSNGSRGDCGSPAVGIL-FFTT 659
            TFANSMLCLFQITTSAGWDGLLSPILNTGPPYCDPTLPNSNGSRGDCGSPAVGIL FFTT
Sbjct: 1677 TFANSMLCLFQITTSAGWDGLLSPILNTGPPYCDPTLPNSNGSRGDCGSPAVGILFFFTT 1736

Query: 660  YIIISFLIVVNMYIAIILENFSVATEESTEPLSEDDFDMFY 700
            YIIISFLIVVNMYIAIILENFSVATEESTEPLSEDDFDMFY
Sbjct: 1737 YIIISFLIVVNMYIAIILENFSVATEESTEPLSEDDFDMFY 1777


 Score = 97.4 bits (241), Expect = 2e-17,   Method: Compositional matrix adjust.
 Identities = 87/353 (24%), Positives = 158/353 (44%), Gaps = 68/353 (19%)

Query: 99  LRKTCYHIVEHSWFETFIIFMILLSSGALAFEDIYLEERKTIKVLLEYADKMFTYVFVLE 158
           +R+    I+ HS F   I+  IL +   +A  D             +Y +  FT ++  E
Sbjct: 120 IRRAAVKILVHSLFSMLIMCTILTNCVFMAQHDP--------PPWTKYVEYTFTAIYTFE 171

Query: 159 MLLKWVAYGFK----KYFTNAWCWLDFLIVDVSLVSLVANTLGFAEMGPIKSLRTLRALR 214
            L+K +A GF      +  + W WLDF ++      ++A T  F ++G + +LRT R LR
Sbjct: 172 SLVKILARGFCLHAFTFLRDPWNWLDFSVI------VMAYTTEFVDLGNVSALRTFRVLR 225

Query: 215 PLRALSRFEGMRVVVNALVGAIPSIMNVLLVCLIFWLIFSIMGVNLFAGKF-GRCI---- 269
            L+ +S   G++ +V AL+ ++  + +V+++ +    +F+++G+ LF G    +C+    
Sbjct: 226 ALKTISVISGLKTIVGALIQSVKKLADVMVLTVFCLSVFALIGLQLFMGNLRHKCVRNFT 285

Query: 270 --NQTEGDL----------------PLNYTIVNNKSQ---CESLNLTG---ELYWT-KVK 304
             N T G +                P NY + N  S    C + +  G   E Y   K  
Sbjct: 286 ALNGTNGSVEADGLVWESLDLYLSDPENYLLKNGTSDVLLCGNSSDAGTCPEGYRCLKAG 345

Query: 305 VN-------FDNVGAGYLALLQVATFKGWMDIMYAAVDSRGYEEQPQWEYNLYMYIYFVI 357
            N       FD+    +LAL ++ T   W  +    + S G          +YM I+F++
Sbjct: 346 ENPDHGYTSFDSFAWAFLALFRLMTQDCWERLYQQTLRSAG---------KIYM-IFFML 395

Query: 358 FIIFGSFFTLNLFIGVIIDNFNQQKKKLGGQDIFMTEEQKKYYNAMKKLGSKK 410
            I  GSF+ +NL + V+   + +Q +    +     E++K++  AM+ L  + 
Sbjct: 396 VIFLGSFYLVNLILAVVAMAYEEQNQATIAE---TEEKEKRFQEAMEMLKKEH 445


 Score = 80.1 bits (196), Expect = 3e-12,   Method: Compositional matrix adjust.
 Identities = 57/183 (31%), Positives = 102/183 (55%), Gaps = 14/183 (7%)

Query: 436 DVTIMFLICLNMVTMMVETDDQSPEKINILAKINLLFVAIFTGECIVKLAALR-HYYFTN 494
           D+TI   I LN + M +E  + + E   +L   NL+F  IFT E   K+ AL  +YYF  
Sbjct: 720 DLTITMCIVLNTLFMALEHYNMTSEFEEMLQVGNLVFTGIFTAEMTFKIIALDPYYYFQQ 779

Query: 495 SWNIFDFVVVILSIVGTVLSDIIQKYFFSPTLFRVIRLARIGRILRLIRGAKGIRTLLFA 554
            WNIFD ++VILS++   LS +        +   V+R  R+ R+ +L +    + TL+  
Sbjct: 780 GWNIFDSIIVILSLMELGLSRM--------SNLSVLRSFRLLRVFKLAKSWPTLNTLIKI 831

Query: 555 LMMSLPALFNIGLLLFLVMFIYSIFGM----ANFAYVK-WEAGIDDMFNFQTFANSMLCL 609
           +  S+ AL N+ L+L +++FI+++ GM     N++ ++  ++G+   ++   F ++ L +
Sbjct: 832 IGNSVGALGNLTLVLAIIVFIFAVVGMQLFGKNYSELRDSDSGLLPRWHMMDFFHAFLII 891

Query: 610 FQI 612
           F+I
Sbjct: 892 FRI 894


 Score = 63.9 bits (154), Expect = 2e-07,   Method: Compositional matrix adjust.
 Identities = 49/208 (23%), Positives = 92/208 (44%), Gaps = 12/208 (5%)

Query: 75  EGCVRRCPCCAVDTTQ-----APGKVWWRLRKTCYHIVEHSWFETFIIFMILLSSGALAF 129
           E   R+CP C     Q         +W  +++    +V   + +  I   I+L++  +A 
Sbjct: 677 EESRRKCPPCWNRLAQRYLIWECCPLWMSIKQGVKLVVMDPFTDLTITMCIVLNTLFMAL 736

Query: 130 EDIYLEERKTIKVLLEYADKMFTYVFVLEMLLKWVAYGFKKYFTNAWCWLDFLIVDVSLV 189
           E   +      + +L+  + +FT +F  EM  K +A     YF   W   D +IV +SL+
Sbjct: 737 EHYNMTSE--FEEMLQVGNLVFTGIFTAEMTFKIIALDPYYYFQQGWNIFDSIIVILSLM 794

Query: 190 SLVANTLGFAEMGPIKSLRTLRALRPLRALSRFEGMRVVVNALVGAIPSIMNVLLVCLIF 249
                 LG + M  +  LR+ R LR  +    +  +  ++  +  ++ ++ N+ LV  I 
Sbjct: 795 E-----LGLSRMSNLSVLRSFRLLRVFKLAKSWPTLNTLIKIIGNSVGALGNLTLVLAII 849

Query: 250 WLIFSIMGVNLFAGKFGRCINQTEGDLP 277
             IF+++G+ LF   +    +   G LP
Sbjct: 850 VFIFAVVGMQLFGKNYSELRDSDSGLLP 877


>gi348556692
          Length = 1961

 Score = 1346 bits (3484), Expect = 0.0,   Method: Compositional matrix adjust.
 Identities = 646/666 (96%), Positives = 660/666 (99%)

Query: 35   ETPEDSCSEGSTADMTNTAELLEQIPDLGQDVKDPEDCFTEGCVRRCPCCAVDTTQAPGK 94
            +T EDS SEGSTADMTNTA+LLEQIPDLG+DVKDPEDCFTEGCV+RCPCCAVDTTQAPGK
Sbjct: 1074 QTHEDSYSEGSTADMTNTADLLEQIPDLGEDVKDPEDCFTEGCVQRCPCCAVDTTQAPGK 1133

Query: 95   VWWRLRKTCYHIVEHSWFETFIIFMILLSSGALAFEDIYLEERKTIKVLLEYADKMFTYV 154
            VWWRLRKTCY IVEHSWFETFIIFMILLSSGALAFEDIYLEERKTIKVLLEYADKMFTYV
Sbjct: 1134 VWWRLRKTCYRIVEHSWFETFIIFMILLSSGALAFEDIYLEERKTIKVLLEYADKMFTYV 1193

Query: 155  FVLEMLLKWVAYGFKKYFTNAWCWLDFLIVDVSLVSLVANTLGFAEMGPIKSLRTLRALR 214
            FVLEMLLKWVAYGFKKYFTNAWCWLDFLIVDVSLVSLVANTLGFAEMGPIKSLRTLRALR
Sbjct: 1194 FVLEMLLKWVAYGFKKYFTNAWCWLDFLIVDVSLVSLVANTLGFAEMGPIKSLRTLRALR 1253

Query: 215  PLRALSRFEGMRVVVNALVGAIPSIMNVLLVCLIFWLIFSIMGVNLFAGKFGRCINQTEG 274
            PLRALSRFEGMRVVVNALVGAIPSIMNVLLVCLIFWLIFSIMGVNLFAGKFGRCINQTEG
Sbjct: 1254 PLRALSRFEGMRVVVNALVGAIPSIMNVLLVCLIFWLIFSIMGVNLFAGKFGRCINQTEG 1313

Query: 275  DLPLNYTIVNNKSQCESLNLTGELYWTKVKVNFDNVGAGYLALLQVATFKGWMDIMYAAV 334
            DLPLNYTIVNNKS+C+S N+TGELYWTKVKVNFDNVGAGYLALLQVATFKGWMDIMYAAV
Sbjct: 1314 DLPLNYTIVNNKSECKSFNMTGELYWTKVKVNFDNVGAGYLALLQVATFKGWMDIMYAAV 1373

Query: 335  DSRGYEEQPQWEYNLYMYIYFVIFIIFGSFFTLNLFIGVIIDNFNQQKKKLGGQDIFMTE 394
            DSRGYEEQPQWEYNLYMYIYFV+FIIFGSFFTLNLFIGVIIDNFNQQKKKLGGQDIFMTE
Sbjct: 1374 DSRGYEEQPQWEYNLYMYIYFVVFIIFGSFFTLNLFIGVIIDNFNQQKKKLGGQDIFMTE 1433

Query: 395  EQKKYYNAMKKLGSKKPQKPIPRPLNKYQGFIFDIVTKQAFDVTIMFLICLNMVTMMVET 454
            EQKKYYNAMKKLGSKKPQKPIPRP+NKYQGF+FDIVTKQAFDVTIMFLICLNMVTMMVET
Sbjct: 1434 EQKKYYNAMKKLGSKKPQKPIPRPVNKYQGFLFDIVTKQAFDVTIMFLICLNMVTMMVET 1493

Query: 455  DDQSPEKINILAKINLLFVAIFTGECIVKLAALRHYYFTNSWNIFDFVVVILSIVGTVLS 514
            DDQSPEK+NILAKINLLFVAIFTGECIVK+ ALRHYYFTNSWNIFDFVVVILSIVGTVLS
Sbjct: 1494 DDQSPEKVNILAKINLLFVAIFTGECIVKMTALRHYYFTNSWNIFDFVVVILSIVGTVLS 1553

Query: 515  DIIQKYFFSPTLFRVIRLARIGRILRLIRGAKGIRTLLFALMMSLPALFNIGLLLFLVMF 574
            DIIQKYFFSPTLFRVIRLARIGRILRLIRGAKGIRTLLFALMMSLPALFNIGLLLFLVMF
Sbjct: 1554 DIIQKYFFSPTLFRVIRLARIGRILRLIRGAKGIRTLLFALMMSLPALFNIGLLLFLVMF 1613

Query: 575  IYSIFGMANFAYVKWEAGIDDMFNFQTFANSMLCLFQITTSAGWDGLLSPILNTGPPYCD 634
            IYSIFGMANFAYVKWEAGIDDMFNFQTFANSMLCLFQITTSAGWDGLLSPILNTGPPYCD
Sbjct: 1614 IYSIFGMANFAYVKWEAGIDDMFNFQTFANSMLCLFQITTSAGWDGLLSPILNTGPPYCD 1673

Query: 635  PTLPNSNGSRGDCGSPAVGILFFTTYIIISFLIVVNMYIAIILENFSVATEESTEPLSED 694
            P LPN+NGSRG+CGSPAVGILFFTTYIIISFLIVVNMYIAIILENFSVATEESTEPLSED
Sbjct: 1674 PNLPNNNGSRGNCGSPAVGILFFTTYIIISFLIVVNMYIAIILENFSVATEESTEPLSED 1733

Query: 695  DFDMFY 700
            DFDMFY
Sbjct: 1734 DFDMFY 1739


 Score = 98.6 bits (244), Expect = 9e-18,   Method: Compositional matrix adjust.
 Identities = 85/353 (24%), Positives = 159/353 (45%), Gaps = 68/353 (19%)

Query: 99  LRKTCYHIVEHSWFETFIIFMILLSSGALAFEDIYLEERKTIKVLLEYADKMFTYVFVLE 158
           +R+    I+ HS F   I+  IL +   +A  D             +Y +  FT ++  E
Sbjct: 120 VRRAAVKILVHSLFSMLIMCTILTNCVFMAQHDP--------PPWTKYVEYTFTAIYTFE 171

Query: 159 MLLKWVAYGFK----KYFTNAWCWLDFLIVDVSLVSLVANTLGFAEMGPIKSLRTLRALR 214
            L+K +A GF      +  + W WLDF ++      ++A T  F ++G + +LRT R LR
Sbjct: 172 SLVKILARGFCLHAFTFLRDPWNWLDFSVI------IMAYTTEFVDLGNVSALRTFRVLR 225

Query: 215 PLRALSRFEGMRVVVNALVGAIPSIMNVLLVCLIFWLIFSIMGVNLFAGKF-GRCI---- 269
            L+ +S   G++ +V AL+ ++  + +V+++ +    +F+++G+ LF G    +C+    
Sbjct: 226 ALKTISVISGLKTIVGALIQSVKKLADVMVLTVFCLSVFALIGLQLFMGNLRHKCVRNFT 285

Query: 270 --NQTEGDL----------------PLNYTIVNNKSQ---CESLNLTG---ELYW----- 300
             N T G +                P+NY + N  S    C + +  G   E Y      
Sbjct: 286 ALNDTNGSVEAEGLVWKSLDLYLRDPVNYLLKNGTSDVLLCGNSSDAGTCPEGYRCLKAG 345

Query: 301 ---TKVKVNFDNVGAGYLALLQVATFKGWMDIMYAAVDSRGYEEQPQWEYNLYMYIYFVI 357
                   +FD+    +LAL ++ T   W          R Y++  +    +YM I+F++
Sbjct: 346 DNPDHGYTSFDSFAWAFLALFRLMTQDCW---------ERLYQQTLRSAGKIYM-IFFML 395

Query: 358 FIIFGSFFTLNLFIGVIIDNFNQQKKKLGGQDIFMTEEQKKYYNAMKKLGSKK 410
            I  GSF+ +NL + V+   + +Q +    +     E++K++  AM+ L  + 
Sbjct: 396 VIFLGSFYLVNLILAVVAMAYEEQNQATIAE---TEEKEKRFQEAMEMLKKEH 445


 Score = 78.6 bits (192), Expect = 1e-11,   Method: Compositional matrix adjust.
 Identities = 57/185 (30%), Positives = 98/185 (52%), Gaps = 16/185 (8%)

Query: 436 DVTIMFLICLNMVTMMVETDDQSPEKINILAKINLLFVAIFTGECIVKLAALR-HYYFTN 494
           D+TI   I LN + M +E  + + E   +L   NL+F  IFT E   K+ AL  +YYF  
Sbjct: 716 DLTITMCIVLNTLFMALEHYNMTTEFEEMLQVGNLVFTGIFTAEMTFKIIALDPYYYFQQ 775

Query: 495 SWNIFDFVVVILSIVGTVLSDIIQKYFFSPTLFRVIRLARIGRILRLIRGAKGIRTLLFA 554
            WNIFD ++VILS++   LS +            V+R  R+ R+ +L +    + TL+  
Sbjct: 776 GWNIFDSIIVILSLMELGLSRMGN--------LSVLRSFRLLRVFKLAKSWPTLNTLIKI 827

Query: 555 LMMSLPALFNIGLLLFLVMFIYSIFGM----ANFAYVKWEAGIDDMF---NFQTFANSML 607
           +  S+ AL N+ L+L +++FI+++ GM     N++ ++      D+    +   F ++ L
Sbjct: 828 IGNSVGALGNLTLVLAIIVFIFAVVGMQLFGKNYSELRHRISDSDLLPRWHMMDFFHAFL 887

Query: 608 CLFQI 612
            +F+I
Sbjct: 888 IIFRI 892


 Score = 63.5 bits (153), Expect = 4e-07,   Method: Compositional matrix adjust.
 Identities = 55/255 (21%), Positives = 111/255 (43%), Gaps = 28/255 (10%)

Query: 28  PQAPGCGETPEDSCSEGSTADMTNTAELLEQIPDLGQDVKDPEDCFTEGCVRRCPCCAVD 87
           PQAP      E    + + + ++    +LE++               E   R+CP C + 
Sbjct: 641 PQAPCADGFEEPGARQRALSAVSVLTSVLEEL---------------EESHRKCPPCWIR 685

Query: 88  TTQ-----APGKVWWRLRKTCYHIVEHSWFETFIIFMILLSSGALAFEDIYLEERKTIKV 142
             +         +W  +++    +V   + +  I   I+L++  +A E   +      + 
Sbjct: 686 FAKRYLIWECCPLWISIKQKVKFVVMDPFADLTITMCIVLNTLFMALEHYNMTTE--FEE 743

Query: 143 LLEYADKMFTYVFVLEMLLKWVAYGFKKYFTNAWCWLDFLIVDVSLVSLVANTLGFAEMG 202
           +L+  + +FT +F  EM  K +A     YF   W   D +IV +SL+      LG + MG
Sbjct: 744 MLQVGNLVFTGIFTAEMTFKIIALDPYYYFQQGWNIFDSIIVILSLME-----LGLSRMG 798

Query: 203 PIKSLRTLRALRPLRALSRFEGMRVVVNALVGAIPSIMNVLLVCLIFWLIFSIMGVNLFA 262
            +  LR+ R LR  +    +  +  ++  +  ++ ++ N+ LV  I   IF+++G+ LF 
Sbjct: 799 NLSVLRSFRLLRVFKLAKSWPTLNTLIKIIGNSVGALGNLTLVLAIIVFIFAVVGMQLFG 858

Query: 263 GKFGRCINQ-TEGDL 276
             +    ++ ++ DL
Sbjct: 859 KNYSELRHRISDSDL 873


>gi332216357
          Length = 2283

 Score = 1344 bits (3479), Expect = 0.0,   Method: Compositional matrix adjust.
 Identities = 673/729 (92%), Positives = 683/729 (93%), Gaps = 29/729 (3%)

Query: 1    SQVSATASSEAEASASQADWRQQWKAEPQAPGCGETPEDSCSEGSTADMTNTAELLEQIP 60
            SQVSATASSEAEASASQA+WRQQ KAEPQAPGCGETPEDSCSEGSTADMTNTAELLEQIP
Sbjct: 1334 SQVSATASSEAEASASQANWRQQRKAEPQAPGCGETPEDSCSEGSTADMTNTAELLEQIP 1393

Query: 61   DLGQDVKDPEDCFTEGCVRRCPCCAVDTTQAPGKVWWRLRKTCYHIVEHSWFETFIIFMI 120
            DLGQDVK+PEDCFTEGCVRRCPCCAVDTTQAPGKVWWRLRKTCYHIVEHSWFETFIIFMI
Sbjct: 1394 DLGQDVKEPEDCFTEGCVRRCPCCAVDTTQAPGKVWWRLRKTCYHIVEHSWFETFIIFMI 1453

Query: 121  LLSSGALAFEDIYLEERKTIKVLLEYADKMFTYVFVLEMLLKWVAYGFKKYFTNAWCWLD 180
            LLSSGALAFEDIYLEERKTIKV+LEYADKMFTYVFVLEMLLKWVAYGFKKYFTNAWCWLD
Sbjct: 1454 LLSSGALAFEDIYLEERKTIKVVLEYADKMFTYVFVLEMLLKWVAYGFKKYFTNAWCWLD 1513

Query: 181  FLIVDVSLVSLVANTLGFAEMGPIKSLRTLRALRPLRALSRFEGMRVVVNALVGAIPSIM 240
            FLIVDVSLVSLVANTLGFAEMGPIKSLRTLRALRPLRALSRFEGMRVVVNALVGAIPSIM
Sbjct: 1514 FLIVDVSLVSLVANTLGFAEMGPIKSLRTLRALRPLRALSRFEGMRVVVNALVGAIPSIM 1573

Query: 241  NVLLVCLIFWLIFSIMGVNLFAGKFGRCINQTEGDLPLNYTIVNNKSQCESLNLTGELYW 300
            NVLLVCLIFWLIFSIMGVNLFAGKFGRCINQTEGDLPLNYTIVNNKSQCESLN+TGELYW
Sbjct: 1574 NVLLVCLIFWLIFSIMGVNLFAGKFGRCINQTEGDLPLNYTIVNNKSQCESLNMTGELYW 1633

Query: 301  TKVKVNFDNVGAGYLALLQVATFKGWMDIMYAAVDSRGYEEQPQWEYNLYMYIYFVIFII 360
            TKVKVNFDNVGAGYLALLQVATFKGWMDIMYAAVDSRGYEEQPQWEYNLYMYIYFVIFII
Sbjct: 1634 TKVKVNFDNVGAGYLALLQVATFKGWMDIMYAAVDSRGYEEQPQWEYNLYMYIYFVIFII 1693

Query: 361  FGSFFTLNLFIGVIIDNFNQQKKKLGGQDIFMTEEQKKYYNAMKKLGSKKPQKPIPRPL- 419
            FGSFFTLNLFIGVIIDNFNQQKKKLGGQDIFMTEEQKKYYNAMKKLGSKKPQKPIPRPL 
Sbjct: 1694 FGSFFTLNLFIGVIIDNFNQQKKKLGGQDIFMTEEQKKYYNAMKKLGSKKPQKPIPRPLE 1753

Query: 420  -----------NKYQGFIFDIVT-----------------KQAFDVTIMFLICLNMVTMM 451
                       ++ Q F                       KQ+        +CLNMVTMM
Sbjct: 1754 PSVSERISSFPSRMQAFPRKSSAAFTAPPHPTQSLILGPPKQSGSRIPESPVCLNMVTMM 1813

Query: 452  VETDDQSPEKINILAKINLLFVAIFTGECIVKLAALRHYYFTNSWNIFDFVVVILSIVGT 511
            VETDDQSPEKINIL+KIN+LFVAIFTGECIVKLAALRHYYFTNSWNIFDFVVVILSIVGT
Sbjct: 1814 VETDDQSPEKINILSKINVLFVAIFTGECIVKLAALRHYYFTNSWNIFDFVVVILSIVGT 1873

Query: 512  VLSDIIQKYFFSPTLFRVIRLARIGRILRLIRGAKGIRTLLFALMMSLPALFNIGLLLFL 571
            VLSDIIQKYFFSPTLFRVIRLARIGRILRLIRGAKGIRTLLFALMMSLPALFNIGLLLFL
Sbjct: 1874 VLSDIIQKYFFSPTLFRVIRLARIGRILRLIRGAKGIRTLLFALMMSLPALFNIGLLLFL 1933

Query: 572  VMFIYSIFGMANFAYVKWEAGIDDMFNFQTFANSMLCLFQITTSAGWDGLLSPILNTGPP 631
            VMFIYSIFGMANFAYVKWEAGIDDMFNFQTFANSMLCLFQITTSAGWDGLLSPILNTGPP
Sbjct: 1934 VMFIYSIFGMANFAYVKWEAGIDDMFNFQTFANSMLCLFQITTSAGWDGLLSPILNTGPP 1993

Query: 632  YCDPTLPNSNGSRGDCGSPAVGILFFTTYIIISFLIVVNMYIAIILENFSVATEESTEPL 691
            YCDPTLPNSNGSRGDCGSPAVGILFFTTYIIISFLIVVNMYIAIILENFSVATEESTEPL
Sbjct: 1994 YCDPTLPNSNGSRGDCGSPAVGILFFTTYIIISFLIVVNMYIAIILENFSVATEESTEPL 2053

Query: 692  SEDDFDMFY 700
            SEDDFDMFY
Sbjct: 2054 SEDDFDMFY 2062


 Score = 89.0 bits (219), Expect = 6e-15,   Method: Compositional matrix adjust.
 Identities = 85/342 (24%), Positives = 153/342 (44%), Gaps = 64/342 (18%)

Query: 99  LRKTCYHIVEHSWFETFIIFMILLSSGALAFEDIYLEERKTIKVLLEYADKMFTYVFVLE 158
           +R+    I+ HS F   I+  IL +   +A  D              +    FT ++  E
Sbjct: 369 IRRAAVKILVHSLFSMLIMCTILTNCVFMAQHDPP-----------PWTKYTFTAIYTFE 417

Query: 159 MLLKWVAYGFK----KYFTNAWCWLDFLIVDVSLVSLVANTLGFAEMGPIKSLRTLRALR 214
            L+K +A GF      +  + W WLDF ++ ++ VS         ++G + +LRT R LR
Sbjct: 418 SLVKILARGFCLHAFTFLRDPWNWLDFSVIIMAYVS------ENIKLGNLSALRTFRVLR 471

Query: 215 PLRALSRFEGMRVVVNALVGAIPSIMNVLLVCLIFWLIFSIMGVNLFAGKF-GRCI---- 269
            L+ +S   G++ +V AL+ ++  + +V+++ +    +F+++G+ LF G    +C+    
Sbjct: 472 ALKTISVIPGLKTIVGALIQSVKKLADVMVLTVFCLSVFALIGLQLFMGNLRHKCVRNFT 531

Query: 270 --NQTEG---------DLPLNYTIVNNKSQ---CESLNLTG---ELYWT-KVKVN----- 306
             N T G          L  NY + N  S    C + +  G   E Y   K   N     
Sbjct: 532 ALNGTNGSSAPQQHDVSLTENYLLKNGTSDVLLCGNSSDAGTCPEGYRCLKAGENPDHGY 591

Query: 307 --FDNVGAGYLALLQVATFKGWMDIMYAAVDSRGYEEQPQWEYNLYMYIYFVIFIIFGSF 364
             FD+    +LAL ++ T   W  +    + S G          +YM I+F++ I  GSF
Sbjct: 592 TSFDSFAWAFLALFRLMTQDCWERLYQQTLRSAG---------KIYM-IFFMLVIFLGSF 641

Query: 365 FTLNLFIGVIIDNFNQQKKKLGGQDIFMTEEQKKYYNAMKKL 406
           + +NL + V+   + +Q +    +     E++K++  AM+ L
Sbjct: 642 YLVNLILAVVAMAYEEQNQATIAE---TQEKEKRFQEAMEML 680


 Score = 80.5 bits (197), Expect = 2e-12,   Method: Compositional matrix adjust.
 Identities = 57/183 (31%), Positives = 102/183 (55%), Gaps = 14/183 (7%)

Query: 436  DVTIMFLICLNMVTMMVETDDQSPEKINILAKINLLFVAIFTGECIVKLAALR-HYYFTN 494
            D+TI   I LN + M +E  + + E   +L   NL+F  IFT E   K+ AL  +YYF  
Sbjct: 959  DLTITMCIVLNTLFMALEHYNMTSEFEEMLQVGNLVFTGIFTAEMTFKIIALDPYYYFQQ 1018

Query: 495  SWNIFDFVVVILSIVGTVLSDIIQKYFFSPTLFRVIRLARIGRILRLIRGAKGIRTLLFA 554
             WNIFD ++VILS++   LS +        +   V+R  R+ R+ +L +    + TL+  
Sbjct: 1019 GWNIFDSIIVILSLMELGLSRM--------SNLSVLRSFRLLRVFKLAKSWPTLNTLIKI 1070

Query: 555  LMMSLPALFNIGLLLFLVMFIYSIFGM----ANFAYVK-WEAGIDDMFNFQTFANSMLCL 609
            +  S+ AL N+ L+L +++FI+++ GM     N++ ++  ++G+   ++   F ++ L +
Sbjct: 1071 IGNSVGALGNLTLVLAIIVFIFAVVGMQLFGKNYSELRDSDSGLLPRWHMMDFFHAFLII 1130

Query: 610  FQI 612
            F+I
Sbjct: 1131 FRI 1133


 Score = 62.4 bits (150), Expect = 8e-07,   Method: Compositional matrix adjust.
 Identities = 49/208 (23%), Positives = 92/208 (44%), Gaps = 12/208 (5%)

Query: 75   EGCVRRCPCCAVDTTQ-----APGKVWWRLRKTCYHIVEHSWFETFIIFMILLSSGALAF 129
            E   R+CP C     Q         +W  +++    +V   + +  I   I+L++  +A 
Sbjct: 916  EESRRKCPPCWNRLAQRYLIWECCPLWTSIKQGVRLVVMDPFADLTITMCIVLNTLFMAL 975

Query: 130  EDIYLEERKTIKVLLEYADKMFTYVFVLEMLLKWVAYGFKKYFTNAWCWLDFLIVDVSLV 189
            E   +      + +L+  + +FT +F  EM  K +A     YF   W   D +IV +SL+
Sbjct: 976  EHYNMTSE--FEEMLQVGNLVFTGIFTAEMTFKIIALDPYYYFQQGWNIFDSIIVILSLM 1033

Query: 190  SLVANTLGFAEMGPIKSLRTLRALRPLRALSRFEGMRVVVNALVGAIPSIMNVLLVCLIF 249
                  LG + M  +  LR+ R LR  +    +  +  ++  +  ++ ++ N+ LV  I 
Sbjct: 1034 E-----LGLSRMSNLSVLRSFRLLRVFKLAKSWPTLNTLIKIIGNSVGALGNLTLVLAII 1088

Query: 250  WLIFSIMGVNLFAGKFGRCINQTEGDLP 277
              IF+++G+ LF   +    +   G LP
Sbjct: 1089 VFIFAVVGMQLFGKNYSELRDSDSGLLP 1116


>gi311268683
          Length = 1967

 Score = 1343 bits (3475), Expect = 0.0,   Method: Compositional matrix adjust.
 Identities = 646/666 (96%), Positives = 657/666 (98%)

Query: 35   ETPEDSCSEGSTADMTNTAELLEQIPDLGQDVKDPEDCFTEGCVRRCPCCAVDTTQAPGK 94
            +T EDS SEGSTADMTNTA+LLEQIPDLG+DVKDPEDCFTEGCVRRCPCC VDTTQAPGK
Sbjct: 1080 QTHEDSYSEGSTADMTNTADLLEQIPDLGEDVKDPEDCFTEGCVRRCPCCTVDTTQAPGK 1139

Query: 95   VWWRLRKTCYHIVEHSWFETFIIFMILLSSGALAFEDIYLEERKTIKVLLEYADKMFTYV 154
            VWWRLRKTCY IVEHSWFETFIIFMILLSSGALAFEDIYLEER+TIKVLLEYADKMFTYV
Sbjct: 1140 VWWRLRKTCYRIVEHSWFETFIIFMILLSSGALAFEDIYLEERRTIKVLLEYADKMFTYV 1199

Query: 155  FVLEMLLKWVAYGFKKYFTNAWCWLDFLIVDVSLVSLVANTLGFAEMGPIKSLRTLRALR 214
            FVLEMLLKWVAYGFKKYFTNAWCWLDFLIVDVSL+SLVAN LGFAEMGPIKSLRTLRALR
Sbjct: 1200 FVLEMLLKWVAYGFKKYFTNAWCWLDFLIVDVSLISLVANALGFAEMGPIKSLRTLRALR 1259

Query: 215  PLRALSRFEGMRVVVNALVGAIPSIMNVLLVCLIFWLIFSIMGVNLFAGKFGRCINQTEG 274
            PLRALSRFEGMRVVVNALVGAIPSIMNVLLVCLIFWLIFSIMGVNLFAGKFGRCINQTEG
Sbjct: 1260 PLRALSRFEGMRVVVNALVGAIPSIMNVLLVCLIFWLIFSIMGVNLFAGKFGRCINQTEG 1319

Query: 275  DLPLNYTIVNNKSQCESLNLTGELYWTKVKVNFDNVGAGYLALLQVATFKGWMDIMYAAV 334
            DLPLNYTIVNNKS CES N+TGELYWTKVKVNFDNVGAGYLALLQVATFKGWMDIMYAAV
Sbjct: 1320 DLPLNYTIVNNKSDCESFNVTGELYWTKVKVNFDNVGAGYLALLQVATFKGWMDIMYAAV 1379

Query: 335  DSRGYEEQPQWEYNLYMYIYFVIFIIFGSFFTLNLFIGVIIDNFNQQKKKLGGQDIFMTE 394
            DSRG EEQPQWEYNLYMYIYFV+FIIFGSFFTLNLFIGVIIDNFNQQKKKLGGQDIFMTE
Sbjct: 1380 DSRGLEEQPQWEYNLYMYIYFVVFIIFGSFFTLNLFIGVIIDNFNQQKKKLGGQDIFMTE 1439

Query: 395  EQKKYYNAMKKLGSKKPQKPIPRPLNKYQGFIFDIVTKQAFDVTIMFLICLNMVTMMVET 454
            EQKKYYNAMKKLGSKKPQKPIPRPLNKYQGF+FDIVTKQAFDVTIMFLICLNMVTMMVET
Sbjct: 1440 EQKKYYNAMKKLGSKKPQKPIPRPLNKYQGFMFDIVTKQAFDVTIMFLICLNMVTMMVET 1499

Query: 455  DDQSPEKINILAKINLLFVAIFTGECIVKLAALRHYYFTNSWNIFDFVVVILSIVGTVLS 514
            DDQSPEK+NILAKINLLFVAIFTGECIVK+AALRHYYFTNSWNIFDFVVVILSIVGTVLS
Sbjct: 1500 DDQSPEKVNILAKINLLFVAIFTGECIVKIAALRHYYFTNSWNIFDFVVVILSIVGTVLS 1559

Query: 515  DIIQKYFFSPTLFRVIRLARIGRILRLIRGAKGIRTLLFALMMSLPALFNIGLLLFLVMF 574
            DIIQKYFFSPTLFRVIRLARIGRILRLIRGAKGIRTLLFALMMSLPALFNIGLLLFLVMF
Sbjct: 1560 DIIQKYFFSPTLFRVIRLARIGRILRLIRGAKGIRTLLFALMMSLPALFNIGLLLFLVMF 1619

Query: 575  IYSIFGMANFAYVKWEAGIDDMFNFQTFANSMLCLFQITTSAGWDGLLSPILNTGPPYCD 634
            IYSIFGMANFAYVKWEAGIDDMFNFQTFANSMLCLFQITTSAGWDGLLSPILNTGPPYCD
Sbjct: 1620 IYSIFGMANFAYVKWEAGIDDMFNFQTFANSMLCLFQITTSAGWDGLLSPILNTGPPYCD 1679

Query: 635  PTLPNSNGSRGDCGSPAVGILFFTTYIIISFLIVVNMYIAIILENFSVATEESTEPLSED 694
            P LPNSNGSRG+CGSPAVGILFFTTYIIISFLIVVNMYIAIILENFSVATEESTEPLSED
Sbjct: 1680 PHLPNSNGSRGNCGSPAVGILFFTTYIIISFLIVVNMYIAIILENFSVATEESTEPLSED 1739

Query: 695  DFDMFY 700
            DFDMFY
Sbjct: 1740 DFDMFY 1745


 Score = 96.7 bits (239), Expect = 4e-17,   Method: Compositional matrix adjust.
 Identities = 87/356 (24%), Positives = 160/356 (44%), Gaps = 71/356 (19%)

Query: 99  LRKTCYHIVEHSWFETFIIFMILLSSGALAFEDIYLEERKTIKVLLEYADKMFTYVFVLE 158
           +R+    I+ HS F   I+  IL +   +A  D             +Y +  FT ++  E
Sbjct: 120 IRRAAVKILVHSLFSMLIMCTILTNCVFMAQHDP--------PPWTKYVEYTFTAIYTFE 171

Query: 159 MLLKWVAYGFK----KYFTNAWCWLDFLIVDVSLVSLVANTLGFAEMGPIKSLRTLRALR 214
            L+K +A GF      +  + W WLDF ++      ++A T  F ++G + +LRT R LR
Sbjct: 172 SLVKILARGFCLHAFTFLRDPWNWLDFSVI------IMAYTTEFVDLGNVSALRTFRVLR 225

Query: 215 PLRALSRFEGMRVVVNALVGAIPSIMNVLLVCLIFWLIFSIMGVNLFAGKF-GRCI---- 269
            L+ +S   G++ +V AL+ ++  + +V+++ +    +F+++G+ LF G    +C+    
Sbjct: 226 ALKTISVISGLKTIVGALIQSVKKLADVMVLTVFCLSVFALIGLQLFMGNLRHKCVRNFT 285

Query: 270 -----NQTEGDL----------------PLNYTIVNNKSQ---CESLNLTG---ELYWT- 301
                N T+G +                P NY + N  S    C + +  G   E Y   
Sbjct: 286 VLNGTNGTDGTVEADGLLWKSLDHYLNDPENYLLKNGTSDVLLCGNSSDAGTCPEGYRCL 345

Query: 302 KVKVN-------FDNVGAGYLALLQVATFKGWMDIMYAAVDSRGYEEQPQWEYNLYMYIY 354
           K   N       FD+    +LAL ++ T   W          R Y++  +    +YM I+
Sbjct: 346 KAGENPDHGYTSFDSFAWAFLALFRLMTQDCW---------ERLYQQTLRSAGKIYM-IF 395

Query: 355 FVIFIIFGSFFTLNLFIGVIIDNFNQQKKKLGGQDIFMTEEQKKYYNAMKKLGSKK 410
           F++ I  GSF+ +NL + V+   + +Q +    +     E++K++  AM+ L  + 
Sbjct: 396 FMLVIFLGSFYLVNLILAVVAMAYEEQNQATIAE---TEEKEKRFQEAMEMLKKEH 448


 Score = 79.0 bits (193), Expect = 8e-12,   Method: Compositional matrix adjust.
 Identities = 57/185 (30%), Positives = 101/185 (54%), Gaps = 16/185 (8%)

Query: 436 DVTIMFLICLNMVTMMVETDDQSPEKINILAKINLLFVAIFTGECIVKLAALR-HYYFTN 494
           D+TI   I LN + M +E  + + E   +L   NL+F  IFT E   K+ AL  +YYF  
Sbjct: 723 DLTITMCIVLNTLFMALEHYNMTTEFEEMLQVGNLVFTGIFTAEMTFKIIALDPYYYFQQ 782

Query: 495 SWNIFDFVVVILSIVGTVLSDIIQKYFFSPTLFRVIRLARIGRILRLIRGAKGIRTLLFA 554
            WNIFD ++VILS++   LS +            V+R  R+ R+ +L +    + TL+  
Sbjct: 783 GWNIFDSIIVILSLMELGLSRMGN--------LSVLRSFRLLRVFKLAKSWPTLNTLIKI 834

Query: 555 LMMSLPALFNIGLLLFLVMFIYSIFGM----ANFAYVKW---EAGIDDMFNFQTFANSML 607
           +  S+ AL N+ L+L +++FI+++ GM     N++ ++    ++G+   ++   F ++ L
Sbjct: 835 IGNSVGALGNLTLVLAIIVFIFAVVGMQLFGKNYSELRHRISDSGLLPRWHMMDFFHAFL 894

Query: 608 CLFQI 612
            +F+I
Sbjct: 895 IIFRI 899


 Score = 61.6 bits (148), Expect = 1e-06,   Method: Compositional matrix adjust.
 Identities = 47/197 (23%), Positives = 89/197 (45%), Gaps = 12/197 (6%)

Query: 75  EGCVRRCPCCAVDTTQ-----APGKVWWRLRKTCYHIVEHSWFETFIIFMILLSSGALAF 129
           E   R+CP C     Q         +W  +++    +V   + +  I   I+L++  +A 
Sbjct: 680 EESHRKCPPCWNRFAQRYLIWECCPLWMSIKQKVKFMVMDPFADLTITMCIVLNTLFMAL 739

Query: 130 EDIYLEERKTIKVLLEYADKMFTYVFVLEMLLKWVAYGFKKYFTNAWCWLDFLIVDVSLV 189
           E   +      + +L+  + +FT +F  EM  K +A     YF   W   D +IV +SL+
Sbjct: 740 EHYNMTTE--FEEMLQVGNLVFTGIFTAEMTFKIIALDPYYYFQQGWNIFDSIIVILSLM 797

Query: 190 SLVANTLGFAEMGPIKSLRTLRALRPLRALSRFEGMRVVVNALVGAIPSIMNVLLVCLIF 249
                 LG + MG +  LR+ R LR  +    +  +  ++  +  ++ ++ N+ LV  I 
Sbjct: 798 E-----LGLSRMGNLSVLRSFRLLRVFKLAKSWPTLNTLIKIIGNSVGALGNLTLVLAII 852

Query: 250 WLIFSIMGVNLFAGKFG 266
             IF+++G+ LF   + 
Sbjct: 853 VFIFAVVGMQLFGKNYS 869


>gi187954621
          Length = 1983

 Score = 1342 bits (3474), Expect = 0.0,   Method: Compositional matrix adjust.
 Identities = 668/700 (95%), Positives = 668/700 (95%), Gaps = 32/700 (4%)

Query: 1    SQVSATASSEAEASASQADWRQQWKAEPQAPGCGETPEDSCSEGSTADMTNTAELLEQIP 60
            SQVSATASSEAEASASQADWRQQWKAEPQAPGCGETPEDSCSEGSTADMTNTAELLEQIP
Sbjct: 1095 SQVSATASSEAEASASQADWRQQWKAEPQAPGCGETPEDSCSEGSTADMTNTAELLEQIP 1154

Query: 61   DLGQDVKDPEDCFTEGCVRRCPCCAVDTTQAPGKVWWRLRKTCYHIVEHSWFETFIIFMI 120
            DLGQDVKDPEDCFTEGCVRRCPCCAVDTTQAPGKVWWRLRKTCYHIVEHSWFETFIIFMI
Sbjct: 1155 DLGQDVKDPEDCFTEGCVRRCPCCAVDTTQAPGKVWWRLRKTCYHIVEHSWFETFIIFMI 1214

Query: 121  LLSSGALAFEDIYLEERKTIKVLLEYADKMFTYVFVLEMLLKWVAYGFKKYFTNAWCWLD 180
            LLSSGALAFEDIYLEERKTIKVLLEYADKMFTYVFVLEMLLKWVAYGFKKYFTNAWCWLD
Sbjct: 1215 LLSSGALAFEDIYLEERKTIKVLLEYADKMFTYVFVLEMLLKWVAYGFKKYFTNAWCWLD 1274

Query: 181  FLIVDVSLVSLVANTLGFAEMGPIKSLRTLRALRPLRALSRFEGMRVVVNALVGAIPSIM 240
            FLIVDVSLVSLVANTLGFAEMGPIKSLRTLRALRPLRALSRFEGMRVVVNALVGAIPSIM
Sbjct: 1275 FLIVDVSLVSLVANTLGFAEMGPIKSLRTLRALRPLRALSRFEGMRVVVNALVGAIPSIM 1334

Query: 241  NVLLVCLIFWLIFSIMGVNLFAGKFGRCINQTEGDLPLNYTIVNNKSQCESLNLTGELYW 300
            NVLLVCLIFWLIFSIMGVNLFAGKFGRCINQTEGDLPLNYTIVNNKSQCESLNLTGELYW
Sbjct: 1335 NVLLVCLIFWLIFSIMGVNLFAGKFGRCINQTEGDLPLNYTIVNNKSQCESLNLTGELYW 1394

Query: 301  TKVKVNFDNVGAGYLALLQVATFKGWMDIMYAAVDSRGYEEQPQWEYNLYMYIYFVIFII 360
            TKVKVNFDNVGAGYLALLQVATFKGWMDIMYAAVDSRGYEEQPQWEYNLYMYIYFVIFII
Sbjct: 1395 TKVKVNFDNVGAGYLALLQVATFKGWMDIMYAAVDSRGYEEQPQWEYNLYMYIYFVIFII 1454

Query: 361  FGSFFTLNLFIGVIIDNFNQQKKKLGGQDIFMTEEQKKYYNAMKKLGSKKPQKPIPRPLN 420
            FGSFFTLNLFIGVIIDNFNQQKKKLGGQDIFMTEEQKKYYNAMKKLGSKKPQKPIPRPLN
Sbjct: 1455 FGSFFTLNLFIGVIIDNFNQQKKKLGGQDIFMTEEQKKYYNAMKKLGSKKPQKPIPRPLN 1514

Query: 421  KYQGFIFDIVTKQAFDVTIMFLICLNMVTMMVETDDQSPEKINILAKINLLFVAIFTGEC 480
            KYQGFIFDIVTKQAFDVTIMFLICLNMVTMMVETDDQSPEKINILAKINLLFVAIFT   
Sbjct: 1515 KYQGFIFDIVTKQAFDVTIMFLICLNMVTMMVETDDQSPEKINILAKINLLFVAIFT--- 1571

Query: 481  IVKLAALRHYYFTNSWNIFDFVVVILSIVGTVLSDIIQKYFFSPTLFRVIRLARIGRILR 540
                                         GTVLSDIIQKYFFSPTLFRVIRLARIGRILR
Sbjct: 1572 -----------------------------GTVLSDIIQKYFFSPTLFRVIRLARIGRILR 1602

Query: 541  LIRGAKGIRTLLFALMMSLPALFNIGLLLFLVMFIYSIFGMANFAYVKWEAGIDDMFNFQ 600
            LIRGAKGIRTLLFALMMSLPALFNIGLLLFLVMFIYSIFGMANFAYVKWEAGIDDMFNFQ
Sbjct: 1603 LIRGAKGIRTLLFALMMSLPALFNIGLLLFLVMFIYSIFGMANFAYVKWEAGIDDMFNFQ 1662

Query: 601  TFANSMLCLFQITTSAGWDGLLSPILNTGPPYCDPTLPNSNGSRGDCGSPAVGILFFTTY 660
            TFANSMLCLFQITTSAGWDGLLSPILNTGPPYCDPTLPNSNGSRGDCGSPAVGILFFTTY
Sbjct: 1663 TFANSMLCLFQITTSAGWDGLLSPILNTGPPYCDPTLPNSNGSRGDCGSPAVGILFFTTY 1722

Query: 661  IIISFLIVVNMYIAIILENFSVATEESTEPLSEDDFDMFY 700
            IIISFLIVVNMYIAIILENFSVATEESTEPLSEDDFDMFY
Sbjct: 1723 IIISFLIVVNMYIAIILENFSVATEESTEPLSEDDFDMFY 1762


 Score = 91.7 bits (226), Expect = 1e-15,   Method: Compositional matrix adjust.
 Identities = 86/353 (24%), Positives = 157/353 (44%), Gaps = 68/353 (19%)

Query: 99  LRKTCYHIVEHSWFETFIIFMILLSSGALAFEDIYLEERKTIKVLLEYADKMFTYVFVLE 158
           +R+    I+ HS F   I+  IL +   +A  D             +Y +  FT ++  E
Sbjct: 120 IRRAAVKILVHSLFNMLIMCTILTNCVFMAQHDP--------PPWTKYVEYTFTAIYTFE 171

Query: 159 MLLKWVAYGFK----KYFTNAWCWLDFLIVDVSLVSLVANTLGFAEMGPIKSLRTLRALR 214
            L+K +A GF      +  + W WLDF ++ ++ VS         ++G + +LRT R LR
Sbjct: 172 SLVKILARGFCLHAFTFLRDPWNWLDFSVIIMAYVS------ENIKLGNLSALRTFRVLR 225

Query: 215 PLRALSRFEGMRVVVNALVGAIPSIMNVLLVCLIFWLIFSIMGVNLFAGKF-GRCI---- 269
            L+ +S   G++ +V AL+ ++  + +V+++ +    +F+++G+ LF G    +C+    
Sbjct: 226 ALKTISVIPGLKTIVGALIQSVKKLADVMVLTVFCLSVFALIGLQLFMGNLRHKCVRNFT 285

Query: 270 --NQTEGDL----------------PLNYTIVNNKSQ---CESLNLTG---ELYWT-KVK 304
             N T G +                P NY + N  S    C + +  G   E Y   K  
Sbjct: 286 ALNGTNGSVEADGLVWESLDLYLSDPENYLLKNGTSDVLLCGNSSDAGTCPEGYRCLKAG 345

Query: 305 VN-------FDNVGAGYLALLQVATFKGWMDIMYAAVDSRGYEEQPQWEYNLYMYIYFVI 357
            N       FD+    +LAL ++ T   W  +    + S G          +YM I+F++
Sbjct: 346 ENPDHGYTSFDSFAWAFLALFRLMTQDCWERLYQQTLRSAG---------KIYM-IFFML 395

Query: 358 FIIFGSFFTLNLFIGVIIDNFNQQKKKLGGQDIFMTEEQKKYYNAMKKLGSKK 410
            I  GSF+ +NL + V+   + +Q +    +     E++K++  AM+ L  + 
Sbjct: 396 VIFLGSFYLVNLILAVVAMAYEEQNQATIAE---TEEKEKRFQEAMEMLKKEH 445


 Score = 80.5 bits (197), Expect = 3e-12,   Method: Compositional matrix adjust.
 Identities = 57/183 (31%), Positives = 102/183 (55%), Gaps = 14/183 (7%)

Query: 436 DVTIMFLICLNMVTMMVETDDQSPEKINILAKINLLFVAIFTGECIVKLAALR-HYYFTN 494
           D+TI   I LN + M +E  + + E   +L   NL+F  IFT E   K+ AL  +YYF  
Sbjct: 720 DLTITMCIVLNTLFMALEHYNMTSEFEEMLQVGNLVFTGIFTAEMTFKIIALDPYYYFQQ 779

Query: 495 SWNIFDFVVVILSIVGTVLSDIIQKYFFSPTLFRVIRLARIGRILRLIRGAKGIRTLLFA 554
            WNIFD ++VILS++   LS +        +   V+R  R+ R+ +L +    + TL+  
Sbjct: 780 GWNIFDSIIVILSLMELGLSRM--------SNLSVLRSFRLLRVFKLAKSWPTLNTLIKI 831

Query: 555 LMMSLPALFNIGLLLFLVMFIYSIFGM----ANFAYVK-WEAGIDDMFNFQTFANSMLCL 609
           +  S+ AL N+ L+L +++FI+++ GM     N++ ++  ++G+   ++   F ++ L +
Sbjct: 832 IGNSVGALGNLTLVLAIIVFIFAVVGMQLFGKNYSELRDSDSGLLPRWHMMDFFHAFLII 891

Query: 610 FQI 612
           F+I
Sbjct: 892 FRI 894


 Score = 61.6 bits (148), Expect = 1e-06,   Method: Compositional matrix adjust.
 Identities = 48/208 (23%), Positives = 91/208 (43%), Gaps = 12/208 (5%)

Query: 75  EGCVRRCPCCAVDTTQ-----APGKVWWRLRKTCYHIVEHSWFETFIIFMILLSSGALAF 129
           E    +CP C     Q         +W  +++    +V   + +  I   I+L++  +A 
Sbjct: 677 EESRHKCPPCWNRLAQRYLIWECCPLWMSIKQGVKLVVMDPFTDLTITMCIVLNTLFMAL 736

Query: 130 EDIYLEERKTIKVLLEYADKMFTYVFVLEMLLKWVAYGFKKYFTNAWCWLDFLIVDVSLV 189
           E   +      + +L+  + +FT +F  EM  K +A     YF   W   D +IV +SL+
Sbjct: 737 EHYNMTSE--FEEMLQVGNLVFTGIFTAEMTFKIIALDPYYYFQQGWNIFDSIIVILSLM 794

Query: 190 SLVANTLGFAEMGPIKSLRTLRALRPLRALSRFEGMRVVVNALVGAIPSIMNVLLVCLIF 249
                 LG + M  +  LR+ R LR  +    +  +  ++  +  ++ ++ N+ LV  I 
Sbjct: 795 E-----LGLSRMSNLSVLRSFRLLRVFKLAKSWPTLNTLIKIIGNSVGALGNLTLVLAII 849

Query: 250 WLIFSIMGVNLFAGKFGRCINQTEGDLP 277
             IF+++G+ LF   +    +   G LP
Sbjct: 850 VFIFAVVGMQLFGKNYSELRDSDSGLLP 877


>gi237512980
          Length = 1983

 Score = 1342 bits (3474), Expect = 0.0,   Method: Compositional matrix adjust.
 Identities = 668/700 (95%), Positives = 668/700 (95%), Gaps = 32/700 (4%)

Query: 1    SQVSATASSEAEASASQADWRQQWKAEPQAPGCGETPEDSCSEGSTADMTNTAELLEQIP 60
            SQVSATASSEAEASASQADWRQQWKAEPQAPGCGETPEDSCSEGSTADMTNTAELLEQIP
Sbjct: 1095 SQVSATASSEAEASASQADWRQQWKAEPQAPGCGETPEDSCSEGSTADMTNTAELLEQIP 1154

Query: 61   DLGQDVKDPEDCFTEGCVRRCPCCAVDTTQAPGKVWWRLRKTCYHIVEHSWFETFIIFMI 120
            DLGQDVKDPEDCFTEGCVRRCPCCAVDTTQAPGKVWWRLRKTCYHIVEHSWFETFIIFMI
Sbjct: 1155 DLGQDVKDPEDCFTEGCVRRCPCCAVDTTQAPGKVWWRLRKTCYHIVEHSWFETFIIFMI 1214

Query: 121  LLSSGALAFEDIYLEERKTIKVLLEYADKMFTYVFVLEMLLKWVAYGFKKYFTNAWCWLD 180
            LLSSGALAFEDIYLEERKTIKVLLEYADKMFTYVFVLEMLLKWVAYGFKKYFTNAWCWLD
Sbjct: 1215 LLSSGALAFEDIYLEERKTIKVLLEYADKMFTYVFVLEMLLKWVAYGFKKYFTNAWCWLD 1274

Query: 181  FLIVDVSLVSLVANTLGFAEMGPIKSLRTLRALRPLRALSRFEGMRVVVNALVGAIPSIM 240
            FLIVDVSLVSLVANTLGFAEMGPIKSLRTLRALRPLRALSRFEGMRVVVNALVGAIPSIM
Sbjct: 1275 FLIVDVSLVSLVANTLGFAEMGPIKSLRTLRALRPLRALSRFEGMRVVVNALVGAIPSIM 1334

Query: 241  NVLLVCLIFWLIFSIMGVNLFAGKFGRCINQTEGDLPLNYTIVNNKSQCESLNLTGELYW 300
            NVLLVCLIFWLIFSIMGVNLFAGKFGRCINQTEGDLPLNYTIVNNKSQCESLNLTGELYW
Sbjct: 1335 NVLLVCLIFWLIFSIMGVNLFAGKFGRCINQTEGDLPLNYTIVNNKSQCESLNLTGELYW 1394

Query: 301  TKVKVNFDNVGAGYLALLQVATFKGWMDIMYAAVDSRGYEEQPQWEYNLYMYIYFVIFII 360
            TKVKVNFDNVGAGYLALLQVATFKGWMDIMYAAVDSRGYEEQPQWEYNLYMYIYFVIFII
Sbjct: 1395 TKVKVNFDNVGAGYLALLQVATFKGWMDIMYAAVDSRGYEEQPQWEYNLYMYIYFVIFII 1454

Query: 361  FGSFFTLNLFIGVIIDNFNQQKKKLGGQDIFMTEEQKKYYNAMKKLGSKKPQKPIPRPLN 420
            FGSFFTLNLFIGVIIDNFNQQKKKLGGQDIFMTEEQKKYYNAMKKLGSKKPQKPIPRPLN
Sbjct: 1455 FGSFFTLNLFIGVIIDNFNQQKKKLGGQDIFMTEEQKKYYNAMKKLGSKKPQKPIPRPLN 1514

Query: 421  KYQGFIFDIVTKQAFDVTIMFLICLNMVTMMVETDDQSPEKINILAKINLLFVAIFTGEC 480
            KYQGFIFDIVTKQAFDVTIMFLICLNMVTMMVETDDQSPEKINILAKINLLFVAIFT   
Sbjct: 1515 KYQGFIFDIVTKQAFDVTIMFLICLNMVTMMVETDDQSPEKINILAKINLLFVAIFT--- 1571

Query: 481  IVKLAALRHYYFTNSWNIFDFVVVILSIVGTVLSDIIQKYFFSPTLFRVIRLARIGRILR 540
                                         GTVLSDIIQKYFFSPTLFRVIRLARIGRILR
Sbjct: 1572 -----------------------------GTVLSDIIQKYFFSPTLFRVIRLARIGRILR 1602

Query: 541  LIRGAKGIRTLLFALMMSLPALFNIGLLLFLVMFIYSIFGMANFAYVKWEAGIDDMFNFQ 600
            LIRGAKGIRTLLFALMMSLPALFNIGLLLFLVMFIYSIFGMANFAYVKWEAGIDDMFNFQ
Sbjct: 1603 LIRGAKGIRTLLFALMMSLPALFNIGLLLFLVMFIYSIFGMANFAYVKWEAGIDDMFNFQ 1662

Query: 601  TFANSMLCLFQITTSAGWDGLLSPILNTGPPYCDPTLPNSNGSRGDCGSPAVGILFFTTY 660
            TFANSMLCLFQITTSAGWDGLLSPILNTGPPYCDPTLPNSNGSRGDCGSPAVGILFFTTY
Sbjct: 1663 TFANSMLCLFQITTSAGWDGLLSPILNTGPPYCDPTLPNSNGSRGDCGSPAVGILFFTTY 1722

Query: 661  IIISFLIVVNMYIAIILENFSVATEESTEPLSEDDFDMFY 700
            IIISFLIVVNMYIAIILENFSVATEESTEPLSEDDFDMFY
Sbjct: 1723 IIISFLIVVNMYIAIILENFSVATEESTEPLSEDDFDMFY 1762


 Score = 91.7 bits (226), Expect = 1e-15,   Method: Compositional matrix adjust.
 Identities = 86/353 (24%), Positives = 157/353 (44%), Gaps = 68/353 (19%)

Query: 99  LRKTCYHIVEHSWFETFIIFMILLSSGALAFEDIYLEERKTIKVLLEYADKMFTYVFVLE 158
           +R+    I+ HS F   I+  IL +   +A  D             +Y +  FT ++  E
Sbjct: 120 IRRAAVKILVHSLFNMLIMCTILTNCVFMAQHDP--------PPWTKYVEYTFTAIYTFE 171

Query: 159 MLLKWVAYGFK----KYFTNAWCWLDFLIVDVSLVSLVANTLGFAEMGPIKSLRTLRALR 214
            L+K +A GF      +  + W WLDF ++ ++ VS         ++G + +LRT R LR
Sbjct: 172 SLVKILARGFCLHAFTFLRDPWNWLDFSVIIMAYVS------ENIKLGNLSALRTFRVLR 225

Query: 215 PLRALSRFEGMRVVVNALVGAIPSIMNVLLVCLIFWLIFSIMGVNLFAGKF-GRCI---- 269
            L+ +S   G++ +V AL+ ++  + +V+++ +    +F+++G+ LF G    +C+    
Sbjct: 226 ALKTISVIPGLKTIVGALIQSVKKLADVMVLTVFCLSVFALIGLQLFMGNLRHKCVRNFT 285

Query: 270 --NQTEGDL----------------PLNYTIVNNKSQ---CESLNLTG---ELYWT-KVK 304
             N T G +                P NY + N  S    C + +  G   E Y   K  
Sbjct: 286 ALNGTNGSVEADGLVWESLDLYLSDPENYLLKNGTSDVLLCGNSSDAGTCPEGYRCLKAG 345

Query: 305 VN-------FDNVGAGYLALLQVATFKGWMDIMYAAVDSRGYEEQPQWEYNLYMYIYFVI 357
            N       FD+    +LAL ++ T   W  +    + S G          +YM I+F++
Sbjct: 346 ENPDHGYTSFDSFAWAFLALFRLMTQDCWERLYQQTLRSAG---------KIYM-IFFML 395

Query: 358 FIIFGSFFTLNLFIGVIIDNFNQQKKKLGGQDIFMTEEQKKYYNAMKKLGSKK 410
            I  GSF+ +NL + V+   + +Q +    +     E++K++  AM+ L  + 
Sbjct: 396 VIFLGSFYLVNLILAVVAMAYEEQNQATIAE---TEEKEKRFQEAMEMLKKEH 445


 Score = 80.5 bits (197), Expect = 3e-12,   Method: Compositional matrix adjust.
 Identities = 57/183 (31%), Positives = 102/183 (55%), Gaps = 14/183 (7%)

Query: 436 DVTIMFLICLNMVTMMVETDDQSPEKINILAKINLLFVAIFTGECIVKLAALR-HYYFTN 494
           D+TI   I LN + M +E  + + E   +L   NL+F  IFT E   K+ AL  +YYF  
Sbjct: 720 DLTITMCIVLNTLFMALEHYNMTSEFEEMLQVGNLVFTGIFTAEMTFKIIALDPYYYFQQ 779

Query: 495 SWNIFDFVVVILSIVGTVLSDIIQKYFFSPTLFRVIRLARIGRILRLIRGAKGIRTLLFA 554
            WNIFD ++VILS++   LS +        +   V+R  R+ R+ +L +    + TL+  
Sbjct: 780 GWNIFDSIIVILSLMELGLSRM--------SNLSVLRSFRLLRVFKLAKSWPTLNTLIKI 831

Query: 555 LMMSLPALFNIGLLLFLVMFIYSIFGM----ANFAYVK-WEAGIDDMFNFQTFANSMLCL 609
           +  S+ AL N+ L+L +++FI+++ GM     N++ ++  ++G+   ++   F ++ L +
Sbjct: 832 IGNSVGALGNLTLVLAIIVFIFAVVGMQLFGKNYSELRDSDSGLLPRWHMMDFFHAFLII 891

Query: 610 FQI 612
           F+I
Sbjct: 892 FRI 894


 Score = 61.6 bits (148), Expect = 1e-06,   Method: Compositional matrix adjust.
 Identities = 48/208 (23%), Positives = 91/208 (43%), Gaps = 12/208 (5%)

Query: 75  EGCVRRCPCCAVDTTQ-----APGKVWWRLRKTCYHIVEHSWFETFIIFMILLSSGALAF 129
           E    +CP C     Q         +W  +++    +V   + +  I   I+L++  +A 
Sbjct: 677 EESRHKCPPCWNRLAQRYLIWECCPLWMSIKQGVKLVVMDPFTDLTITMCIVLNTLFMAL 736

Query: 130 EDIYLEERKTIKVLLEYADKMFTYVFVLEMLLKWVAYGFKKYFTNAWCWLDFLIVDVSLV 189
           E   +      + +L+  + +FT +F  EM  K +A     YF   W   D +IV +SL+
Sbjct: 737 EHYNMTSE--FEEMLQVGNLVFTGIFTAEMTFKIIALDPYYYFQQGWNIFDSIIVILSLM 794

Query: 190 SLVANTLGFAEMGPIKSLRTLRALRPLRALSRFEGMRVVVNALVGAIPSIMNVLLVCLIF 249
                 LG + M  +  LR+ R LR  +    +  +  ++  +  ++ ++ N+ LV  I 
Sbjct: 795 E-----LGLSRMSNLSVLRSFRLLRVFKLAKSWPTLNTLIKIIGNSVGALGNLTLVLAII 849

Query: 250 WLIFSIMGVNLFAGKFGRCINQTEGDLP 277
             IF+++G+ LF   +    +   G LP
Sbjct: 850 VFIFAVVGMQLFGKNYSELRDSDSGLLP 877


>gi344244728
          Length = 1929

 Score = 1342 bits (3474), Expect = 0.0,   Method: Compositional matrix adjust.
 Identities = 645/666 (96%), Positives = 659/666 (98%)

Query: 35   ETPEDSCSEGSTADMTNTAELLEQIPDLGQDVKDPEDCFTEGCVRRCPCCAVDTTQAPGK 94
            + PEDS SEGSTAD+TNTA+LLEQIPDLG+DVKDPEDCFTEGCVRRCPCC VDTTQAPGK
Sbjct: 1043 QAPEDSYSEGSTADVTNTADLLEQIPDLGEDVKDPEDCFTEGCVRRCPCCTVDTTQAPGK 1102

Query: 95   VWWRLRKTCYHIVEHSWFETFIIFMILLSSGALAFEDIYLEERKTIKVLLEYADKMFTYV 154
            VWWRLRKTCY IVEHSWFETFIIFMILLSSGALAFEDIYLEER+TIKVLLEYADKMFTYV
Sbjct: 1103 VWWRLRKTCYRIVEHSWFETFIIFMILLSSGALAFEDIYLEERQTIKVLLEYADKMFTYV 1162

Query: 155  FVLEMLLKWVAYGFKKYFTNAWCWLDFLIVDVSLVSLVANTLGFAEMGPIKSLRTLRALR 214
            FVLEMLLKWVAYGFKKYFTNAWCWLDFLIVDVSLVSLVANTLGFAEMGPIKSLRTLRALR
Sbjct: 1163 FVLEMLLKWVAYGFKKYFTNAWCWLDFLIVDVSLVSLVANTLGFAEMGPIKSLRTLRALR 1222

Query: 215  PLRALSRFEGMRVVVNALVGAIPSIMNVLLVCLIFWLIFSIMGVNLFAGKFGRCINQTEG 274
            PLRALSRFEGMRVVVNALVGAIPSIMNVLLVCLIFWLIFSIMGVNLFAGKFGRCINQTEG
Sbjct: 1223 PLRALSRFEGMRVVVNALVGAIPSIMNVLLVCLIFWLIFSIMGVNLFAGKFGRCINQTEG 1282

Query: 275  DLPLNYTIVNNKSQCESLNLTGELYWTKVKVNFDNVGAGYLALLQVATFKGWMDIMYAAV 334
            DLPLNYTIVNNKS+CES N+TGELYWTKVKVNFDNVGAGYLALLQVATFKGWMDIMYAAV
Sbjct: 1283 DLPLNYTIVNNKSECESFNVTGELYWTKVKVNFDNVGAGYLALLQVATFKGWMDIMYAAV 1342

Query: 335  DSRGYEEQPQWEYNLYMYIYFVIFIIFGSFFTLNLFIGVIIDNFNQQKKKLGGQDIFMTE 394
            DSRGYEEQPQWE+NLYMYIYFV+FIIFGSFFTLNLFIGVIIDNFNQQKKK+ GQDIFMTE
Sbjct: 1343 DSRGYEEQPQWEHNLYMYIYFVVFIIFGSFFTLNLFIGVIIDNFNQQKKKIRGQDIFMTE 1402

Query: 395  EQKKYYNAMKKLGSKKPQKPIPRPLNKYQGFIFDIVTKQAFDVTIMFLICLNMVTMMVET 454
            EQKKYYNAMKKLGSKKPQKPIPRPLNKYQGFIFDIVTKQAFDVTIMFLICLNMVTMMVET
Sbjct: 1403 EQKKYYNAMKKLGSKKPQKPIPRPLNKYQGFIFDIVTKQAFDVTIMFLICLNMVTMMVET 1462

Query: 455  DDQSPEKINILAKINLLFVAIFTGECIVKLAALRHYYFTNSWNIFDFVVVILSIVGTVLS 514
            DDQSPEK+NILAK+NLLFVAIFTGECIVK+AALRHYYFTNSWNIFDFVVVILSIVGTVLS
Sbjct: 1463 DDQSPEKVNILAKVNLLFVAIFTGECIVKMAALRHYYFTNSWNIFDFVVVILSIVGTVLS 1522

Query: 515  DIIQKYFFSPTLFRVIRLARIGRILRLIRGAKGIRTLLFALMMSLPALFNIGLLLFLVMF 574
            DIIQKYFFSPTLFRVIRLARIGRILRLIRGAKGIRTLLFALMMSLPALFNIGLLLFLVMF
Sbjct: 1523 DIIQKYFFSPTLFRVIRLARIGRILRLIRGAKGIRTLLFALMMSLPALFNIGLLLFLVMF 1582

Query: 575  IYSIFGMANFAYVKWEAGIDDMFNFQTFANSMLCLFQITTSAGWDGLLSPILNTGPPYCD 634
            IYSIFGMANFAYVKWEAGIDDMFNFQTFANSMLCLFQITTSAGWDGLLSPILNTGPPYCD
Sbjct: 1583 IYSIFGMANFAYVKWEAGIDDMFNFQTFANSMLCLFQITTSAGWDGLLSPILNTGPPYCD 1642

Query: 635  PTLPNSNGSRGDCGSPAVGILFFTTYIIISFLIVVNMYIAIILENFSVATEESTEPLSED 694
            P LPNSNGSRG+CGSPAVGILFFTTYIIISFLIVVNMYIAIILENFSVATEESTEPLSED
Sbjct: 1643 PNLPNSNGSRGNCGSPAVGILFFTTYIIISFLIVVNMYIAIILENFSVATEESTEPLSED 1702

Query: 695  DFDMFY 700
            DFDMFY
Sbjct: 1703 DFDMFY 1708


 Score = 91.3 bits (225), Expect = 2e-15,   Method: Compositional matrix adjust.
 Identities = 75/310 (24%), Positives = 143/310 (46%), Gaps = 60/310 (19%)

Query: 145 EYADKMFTYVFVLEMLLKWVAYGFK----KYFTNAWCWLDFLIVDVSLVSLVANTLGFAE 200
           +Y +  FT ++  E L+K +A GF      +  + W WLDF ++      ++A T  F +
Sbjct: 182 KYVEYTFTAIYTFESLVKILARGFCLHAFTFLRDPWNWLDFSVI------VMAYTTEFVD 235

Query: 201 MGPIKSLRTLRALRPLRALSRFEGMRVVVNALVGAIPSIMNVLLVCLIFWLIFSIMGVNL 260
           +G + +LRT R LR L+ +S   G++ +V AL+ ++  + +V+++ +    +F+++G+ L
Sbjct: 236 LGNVSALRTFRVLRALKTISVISGLKTIVGALIQSVKKLADVMVLTVFCLSVFALIGLQL 295

Query: 261 FAGKF-GRCI------NQTEGDL----------------PLNYTIVNNKSQ---CESLNL 294
           F G    +C+      N T G +                P NY + N  +    C + + 
Sbjct: 296 FMGNLRHKCVRNFTELNGTNGSVESDGLVWDSLDLYLNDPDNYLLKNGTTDVLLCGNSSD 355

Query: 295 TG---ELYWT-KVKVN-------FDNVGAGYLALLQVATFKGWMDIMYAAVDSRGYEEQP 343
            G   E Y   K   N       FD+    +LAL ++ T   W  +    + S G     
Sbjct: 356 AGTCPEGYRCLKAGENPDHGYTSFDSFAWAFLALFRLMTQDCWERLYQQTLRSAG----- 410

Query: 344 QWEYNLYMYIYFVIFIIFGSFFTLNLFIGVIIDNFNQQKKKLGGQDIFMTEEQKKYYNAM 403
                +YM ++F++ I  GSF+ +NL + V+   + +Q +    +     E++K++  AM
Sbjct: 411 ----KIYM-VFFMLVIFLGSFYLVNLILAVVAMAYEEQNQATIAE---TEEKEKRFQEAM 462

Query: 404 KKLGSKKPQK 413
           + L  +   +
Sbjct: 463 EMLKKEHENR 472


 Score = 77.8 bits (190), Expect = 2e-11,   Method: Compositional matrix adjust.
 Identities = 58/185 (31%), Positives = 97/185 (52%), Gaps = 16/185 (8%)

Query: 436 DVTIMFLICLNMVTMMVETDDQSPEKINILAKINLLFVAIFTGECIVKLAALR-HYYFTN 494
           D+TI   I LN + M +E  + + E   +L   NL+F  IFT E   K+ AL  +YYF  
Sbjct: 684 DLTITMCIVLNTLFMALEHYNMTAEFEEMLQVGNLVFTGIFTAEMTFKIIALDPYYYFQQ 743

Query: 495 SWNIFDFVVVILSIVGTVLSDIIQKYFFSPTLFRVIRLARIGRILRLIRGAKGIRTLLFA 554
            WNIFD ++VILS++   LS +            V+R  R+ R+ +L +    + TL+  
Sbjct: 744 GWNIFDSIIVILSLMELGLSRMGN--------LSVLRSFRLLRVFKLAKSWPTLNTLIKI 795

Query: 555 LMMSLPALFNIGLLLFLVMFIYSIFGMANFA--YVKWEAGIDD-----MFNFQTFANSML 607
           +  S+ AL N+ L+L +++FI+++ GM  F   Y +    + D      ++   F ++ L
Sbjct: 796 IGNSVGALGNLTLVLAIIVFIFAVVGMQLFGRNYSELRHRVSDCGRLPRWHMMDFFHAFL 855

Query: 608 CLFQI 612
            +F+I
Sbjct: 856 IIFRI 860


 Score = 62.8 bits (151), Expect = 6e-07,   Method: Compositional matrix adjust.
 Identities = 57/257 (22%), Positives = 108/257 (42%), Gaps = 29/257 (11%)

Query: 28  PQAPGCGETPEDSCSEGSTADMTNTAELLEQIPDLGQDVKDPEDCFTEGCVRRCPCCAVD 87
           PQAP      E    + + + ++     LE++               E   R+CP C   
Sbjct: 609 PQAPCADGFEEPGARQRALSAVSVLTSALEEL---------------EESHRKCPPCWNR 653

Query: 88  TTQ-----APGKVWWRLRKTCYHIVEHSWFETFIIFMILLSSGALAFEDIYLEERKTIKV 142
             Q         +W  +++    +V   + +  I   I+L++  +A E   +      + 
Sbjct: 654 FAQRYLIWECCPLWMSIKQKVKFLVMDPFADLTITMCIVLNTLFMALEHYNMTAE--FEE 711

Query: 143 LLEYADKMFTYVFVLEMLLKWVAYGFKKYFTNAWCWLDFLIVDVSLVSLVANTLGFAEMG 202
           +L+  + +FT +F  EM  K +A     YF   W   D +IV +SL+      LG + MG
Sbjct: 712 MLQVGNLVFTGIFTAEMTFKIIALDPYYYFQQGWNIFDSIIVILSLME-----LGLSRMG 766

Query: 203 PIKSLRTLRALRPLRALSRFEGMRVVVNALVGAIPSIMNVLLVCLIFWLIFSIMGVNLFA 262
            +  LR+ R LR  +    +  +  ++  +  ++ ++ N+ LV  I   IF+++G+ LF 
Sbjct: 767 NLSVLRSFRLLRVFKLAKSWPTLNTLIKIIGNSVGALGNLTLVLAIIVFIFAVVGMQLFG 826

Query: 263 GKFGRCINQTE--GDLP 277
             +    ++    G LP
Sbjct: 827 RNYSELRHRVSDCGRLP 843


>gi311268685
          Length = 1967

 Score = 1342 bits (3473), Expect = 0.0,   Method: Compositional matrix adjust.
 Identities = 646/666 (96%), Positives = 657/666 (98%)

Query: 35   ETPEDSCSEGSTADMTNTAELLEQIPDLGQDVKDPEDCFTEGCVRRCPCCAVDTTQAPGK 94
            +T EDS SEGSTADMTNTA+LLEQIPDLG+DVKDPEDCFTEGCVRRCPCC VDTTQAPGK
Sbjct: 1080 QTHEDSYSEGSTADMTNTADLLEQIPDLGEDVKDPEDCFTEGCVRRCPCCTVDTTQAPGK 1139

Query: 95   VWWRLRKTCYHIVEHSWFETFIIFMILLSSGALAFEDIYLEERKTIKVLLEYADKMFTYV 154
            VWWRLRKTCY IVEHSWFETFIIFMILLSSGALAFEDIYLEER+TIKVLLEYADKMFTYV
Sbjct: 1140 VWWRLRKTCYRIVEHSWFETFIIFMILLSSGALAFEDIYLEERRTIKVLLEYADKMFTYV 1199

Query: 155  FVLEMLLKWVAYGFKKYFTNAWCWLDFLIVDVSLVSLVANTLGFAEMGPIKSLRTLRALR 214
            FVLEMLLKWVAYGFKKYFTNAWCWLDFLIVDVSL+SLVAN LGFAEMGPIKSLRTLRALR
Sbjct: 1200 FVLEMLLKWVAYGFKKYFTNAWCWLDFLIVDVSLISLVANALGFAEMGPIKSLRTLRALR 1259

Query: 215  PLRALSRFEGMRVVVNALVGAIPSIMNVLLVCLIFWLIFSIMGVNLFAGKFGRCINQTEG 274
            PLRALSRFEGMRVVVNALVGAIPSIMNVLLVCLIFWLIFSIMGVNLFAGKFGRCINQTEG
Sbjct: 1260 PLRALSRFEGMRVVVNALVGAIPSIMNVLLVCLIFWLIFSIMGVNLFAGKFGRCINQTEG 1319

Query: 275  DLPLNYTIVNNKSQCESLNLTGELYWTKVKVNFDNVGAGYLALLQVATFKGWMDIMYAAV 334
            DLPLNYTIVNNKS CES N+TGELYWTKVKVNFDNVGAGYLALLQVATFKGWMDIMYAAV
Sbjct: 1320 DLPLNYTIVNNKSDCESFNVTGELYWTKVKVNFDNVGAGYLALLQVATFKGWMDIMYAAV 1379

Query: 335  DSRGYEEQPQWEYNLYMYIYFVIFIIFGSFFTLNLFIGVIIDNFNQQKKKLGGQDIFMTE 394
            DSRG EEQPQWEYNLYMYIYFV+FIIFGSFFTLNLFIGVIIDNFNQQKKKLGGQDIFMTE
Sbjct: 1380 DSRGLEEQPQWEYNLYMYIYFVVFIIFGSFFTLNLFIGVIIDNFNQQKKKLGGQDIFMTE 1439

Query: 395  EQKKYYNAMKKLGSKKPQKPIPRPLNKYQGFIFDIVTKQAFDVTIMFLICLNMVTMMVET 454
            EQKKYYNAMKKLGSKKPQKPIPRPLNKYQGF+FDIVTKQAFDVTIMFLICLNMVTMMVET
Sbjct: 1440 EQKKYYNAMKKLGSKKPQKPIPRPLNKYQGFMFDIVTKQAFDVTIMFLICLNMVTMMVET 1499

Query: 455  DDQSPEKINILAKINLLFVAIFTGECIVKLAALRHYYFTNSWNIFDFVVVILSIVGTVLS 514
            DDQSPEK+NILAKINLLFVAIFTGECIVK+AALRHYYFTNSWNIFDFVVVILSIVGTVLS
Sbjct: 1500 DDQSPEKVNILAKINLLFVAIFTGECIVKIAALRHYYFTNSWNIFDFVVVILSIVGTVLS 1559

Query: 515  DIIQKYFFSPTLFRVIRLARIGRILRLIRGAKGIRTLLFALMMSLPALFNIGLLLFLVMF 574
            DIIQKYFFSPTLFRVIRLARIGRILRLIRGAKGIRTLLFALMMSLPALFNIGLLLFLVMF
Sbjct: 1560 DIIQKYFFSPTLFRVIRLARIGRILRLIRGAKGIRTLLFALMMSLPALFNIGLLLFLVMF 1619

Query: 575  IYSIFGMANFAYVKWEAGIDDMFNFQTFANSMLCLFQITTSAGWDGLLSPILNTGPPYCD 634
            IYSIFGMANFAYVKWEAGIDDMFNFQTFANSMLCLFQITTSAGWDGLLSPILNTGPPYCD
Sbjct: 1620 IYSIFGMANFAYVKWEAGIDDMFNFQTFANSMLCLFQITTSAGWDGLLSPILNTGPPYCD 1679

Query: 635  PTLPNSNGSRGDCGSPAVGILFFTTYIIISFLIVVNMYIAIILENFSVATEESTEPLSED 694
            P LPNSNGSRG+CGSPAVGILFFTTYIIISFLIVVNMYIAIILENFSVATEESTEPLSED
Sbjct: 1680 PHLPNSNGSRGNCGSPAVGILFFTTYIIISFLIVVNMYIAIILENFSVATEESTEPLSED 1739

Query: 695  DFDMFY 700
            DFDMFY
Sbjct: 1740 DFDMFY 1745


 Score = 90.5 bits (223), Expect = 2e-15,   Method: Compositional matrix adjust.
 Identities = 86/356 (24%), Positives = 159/356 (44%), Gaps = 71/356 (19%)

Query: 99  LRKTCYHIVEHSWFETFIIFMILLSSGALAFEDIYLEERKTIKVLLEYADKMFTYVFVLE 158
           +R+    I+ HS F   I+  IL +   +A  D             +Y +  FT ++  E
Sbjct: 120 IRRAAVKILVHSLFSMLIMCTILTNCVFMAQHDP--------PPWTKYVEYTFTAIYTFE 171

Query: 159 MLLKWVAYGFK----KYFTNAWCWLDFLIVDVSLVSLVANTLGFAEMGPIKSLRTLRALR 214
            L+K +A GF      +  + W WLDF ++ ++ VS         ++G + +LRT R LR
Sbjct: 172 SLVKILARGFCLHAFTFLRDPWNWLDFSVIIMAYVS------ENIKLGNLSALRTFRVLR 225

Query: 215 PLRALSRFEGMRVVVNALVGAIPSIMNVLLVCLIFWLIFSIMGVNLFAGKF-GRCI---- 269
            L+ +S   G++ +V AL+ ++  + +V+++ +    +F+++G+ LF G    +C+    
Sbjct: 226 ALKTISVIPGLKTIVGALIQSVKKLADVMVLTVFCLSVFALIGLQLFMGNLRHKCVRNFT 285

Query: 270 -----NQTEGDL----------------PLNYTIVNNKSQ---CESLNLTG---ELYWT- 301
                N T+G +                P NY + N  S    C + +  G   E Y   
Sbjct: 286 VLNGTNGTDGTVEADGLLWKSLDHYLNDPENYLLKNGTSDVLLCGNSSDAGTCPEGYRCL 345

Query: 302 KVKVN-------FDNVGAGYLALLQVATFKGWMDIMYAAVDSRGYEEQPQWEYNLYMYIY 354
           K   N       FD+    +LAL ++ T   W          R Y++  +    +YM I+
Sbjct: 346 KAGENPDHGYTSFDSFAWAFLALFRLMTQDCW---------ERLYQQTLRSAGKIYM-IF 395

Query: 355 FVIFIIFGSFFTLNLFIGVIIDNFNQQKKKLGGQDIFMTEEQKKYYNAMKKLGSKK 410
           F++ I  GSF+ +NL + V+   + +Q +    +     E++K++  AM+ L  + 
Sbjct: 396 FMLVIFLGSFYLVNLILAVVAMAYEEQNQATIAE---TEEKEKRFQEAMEMLKKEH 448


 Score = 78.6 bits (192), Expect = 9e-12,   Method: Compositional matrix adjust.
 Identities = 57/185 (30%), Positives = 101/185 (54%), Gaps = 16/185 (8%)

Query: 436 DVTIMFLICLNMVTMMVETDDQSPEKINILAKINLLFVAIFTGECIVKLAALR-HYYFTN 494
           D+TI   I LN + M +E  + + E   +L   NL+F  IFT E   K+ AL  +YYF  
Sbjct: 723 DLTITMCIVLNTLFMALEHYNMTTEFEEMLQVGNLVFTGIFTAEMTFKIIALDPYYYFQQ 782

Query: 495 SWNIFDFVVVILSIVGTVLSDIIQKYFFSPTLFRVIRLARIGRILRLIRGAKGIRTLLFA 554
            WNIFD ++VILS++   LS +            V+R  R+ R+ +L +    + TL+  
Sbjct: 783 GWNIFDSIIVILSLMELGLSRMGN--------LSVLRSFRLLRVFKLAKSWPTLNTLIKI 834

Query: 555 LMMSLPALFNIGLLLFLVMFIYSIFGM----ANFAYVKW---EAGIDDMFNFQTFANSML 607
           +  S+ AL N+ L+L +++FI+++ GM     N++ ++    ++G+   ++   F ++ L
Sbjct: 835 IGNSVGALGNLTLVLAIIVFIFAVVGMQLFGKNYSELRHRISDSGLLPRWHMMDFFHAFL 894

Query: 608 CLFQI 612
            +F+I
Sbjct: 895 IIFRI 899


 Score = 61.6 bits (148), Expect = 1e-06,   Method: Compositional matrix adjust.
 Identities = 47/197 (23%), Positives = 89/197 (45%), Gaps = 12/197 (6%)

Query: 75  EGCVRRCPCCAVDTTQ-----APGKVWWRLRKTCYHIVEHSWFETFIIFMILLSSGALAF 129
           E   R+CP C     Q         +W  +++    +V   + +  I   I+L++  +A 
Sbjct: 680 EESHRKCPPCWNRFAQRYLIWECCPLWMSIKQKVKFMVMDPFADLTITMCIVLNTLFMAL 739

Query: 130 EDIYLEERKTIKVLLEYADKMFTYVFVLEMLLKWVAYGFKKYFTNAWCWLDFLIVDVSLV 189
           E   +      + +L+  + +FT +F  EM  K +A     YF   W   D +IV +SL+
Sbjct: 740 EHYNMTTE--FEEMLQVGNLVFTGIFTAEMTFKIIALDPYYYFQQGWNIFDSIIVILSLM 797

Query: 190 SLVANTLGFAEMGPIKSLRTLRALRPLRALSRFEGMRVVVNALVGAIPSIMNVLLVCLIF 249
                 LG + MG +  LR+ R LR  +    +  +  ++  +  ++ ++ N+ LV  I 
Sbjct: 798 E-----LGLSRMGNLSVLRSFRLLRVFKLAKSWPTLNTLIKIIGNSVGALGNLTLVLAII 852

Query: 250 WLIFSIMGVNLFAGKFG 266
             IF+++G+ LF   + 
Sbjct: 853 VFIFAVVGMQLFGKNYS 869


>gi311268681
          Length = 2003

 Score = 1336 bits (3457), Expect = 0.0,   Method: Compositional matrix adjust.
 Identities = 651/700 (93%), Positives = 664/700 (94%), Gaps = 18/700 (2%)

Query: 1    SQVSATASSEAEASASQADWRQQWKAEPQAPGCGETPEDSCSEGSTADMTNTAELLEQIP 60
            SQVS T SS AEASA++AD RQQ +AE  APG  ET EDS SEGSTADMTNTA+LLEQIP
Sbjct: 1100 SQVSETTSSGAEASATRADLRQQRRAEASAPGFSETHEDSYSEGSTADMTNTADLLEQIP 1159

Query: 61   DLGQDVKDPEDCFTEGCVRRCPCCAVDTTQAPGKVWWRLRKTCYHIVEHSWFETFIIFMI 120
            DLG+DVKDPEDCFTEGCVRRCPCC VDTTQAPGKVWWRLRKTCY IVEHSWFETFIIFMI
Sbjct: 1160 DLGEDVKDPEDCFTEGCVRRCPCCTVDTTQAPGKVWWRLRKTCYRIVEHSWFETFIIFMI 1219

Query: 121  LLSSGALAFEDIYLEERKTIKVLLEYADKMFTYVFVLEMLLKWVAYGFKKYFTNAWCWLD 180
            LLSSGALAFEDIYLEER+TIKVLLEYADKMFTYVFVLEMLLKWVAYGFKKYFTNAWCWLD
Sbjct: 1220 LLSSGALAFEDIYLEERRTIKVLLEYADKMFTYVFVLEMLLKWVAYGFKKYFTNAWCWLD 1279

Query: 181  FLIVDVSLVSLVANTLGFAEMGPIKSLRTLRALRPLRALSRFEGMRVVVNALVGAIPSIM 240
            FLIVDVSL+SLVAN LGFAEMGPIKSLRTLRALRPLRALSRFEGMRVVVNALVGAIPSIM
Sbjct: 1280 FLIVDVSLISLVANALGFAEMGPIKSLRTLRALRPLRALSRFEGMRVVVNALVGAIPSIM 1339

Query: 241  NVLLVCLIFWLIFSIMGVNLFAGKFGRCINQTEGDLPLNYTIVNNKSQCESLNLTGELYW 300
            NVLLVCLIFWLIFSIMGVNLFAGKFGRCINQTEGDLPLNYTIVNNKS CES N+TGELYW
Sbjct: 1340 NVLLVCLIFWLIFSIMGVNLFAGKFGRCINQTEGDLPLNYTIVNNKSDCESFNVTGELYW 1399

Query: 301  TKVKVNFDNVGAGYLALLQVATFKGWMDIMYAAVDSRGYEEQPQWEYNLYMYIYFVIFII 360
            TKVKVNFDNVGAGYLALLQV                   EEQPQWEYNLYMYIYFV+FII
Sbjct: 1400 TKVKVNFDNVGAGYLALLQV------------------LEEQPQWEYNLYMYIYFVVFII 1441

Query: 361  FGSFFTLNLFIGVIIDNFNQQKKKLGGQDIFMTEEQKKYYNAMKKLGSKKPQKPIPRPLN 420
            FGSFFTLNLFIGVIIDNFNQQKKKLGGQDIFMTEEQKKYYNAMKKLGSKKPQKPIPRPLN
Sbjct: 1442 FGSFFTLNLFIGVIIDNFNQQKKKLGGQDIFMTEEQKKYYNAMKKLGSKKPQKPIPRPLN 1501

Query: 421  KYQGFIFDIVTKQAFDVTIMFLICLNMVTMMVETDDQSPEKINILAKINLLFVAIFTGEC 480
            KYQGF+FDIVTKQAFDVTIMFLICLNMVTMMVETDDQSPEK+NILAKINLLFVAIFTGEC
Sbjct: 1502 KYQGFMFDIVTKQAFDVTIMFLICLNMVTMMVETDDQSPEKVNILAKINLLFVAIFTGEC 1561

Query: 481  IVKLAALRHYYFTNSWNIFDFVVVILSIVGTVLSDIIQKYFFSPTLFRVIRLARIGRILR 540
            IVK+AALRHYYFTNSWNIFDFVVVILSIVGTVLSDIIQKYFFSPTLFRVIRLARIGRILR
Sbjct: 1562 IVKIAALRHYYFTNSWNIFDFVVVILSIVGTVLSDIIQKYFFSPTLFRVIRLARIGRILR 1621

Query: 541  LIRGAKGIRTLLFALMMSLPALFNIGLLLFLVMFIYSIFGMANFAYVKWEAGIDDMFNFQ 600
            LIRGAKGIRTLLFALMMSLPALFNIGLLLFLVMFIYSIFGMANFAYVKWEAGIDDMFNFQ
Sbjct: 1622 LIRGAKGIRTLLFALMMSLPALFNIGLLLFLVMFIYSIFGMANFAYVKWEAGIDDMFNFQ 1681

Query: 601  TFANSMLCLFQITTSAGWDGLLSPILNTGPPYCDPTLPNSNGSRGDCGSPAVGILFFTTY 660
            TFANSMLCLFQITTSAGWDGLLSPILNTGPPYCDP LPNSNGSRG+CGSPAVGILFFTTY
Sbjct: 1682 TFANSMLCLFQITTSAGWDGLLSPILNTGPPYCDPHLPNSNGSRGNCGSPAVGILFFTTY 1741

Query: 661  IIISFLIVVNMYIAIILENFSVATEESTEPLSEDDFDMFY 700
            IIISFLIVVNMYIAIILENFSVATEESTEPLSEDDFDMFY
Sbjct: 1742 IIISFLIVVNMYIAIILENFSVATEESTEPLSEDDFDMFY 1781


 Score = 90.9 bits (224), Expect = 2e-15,   Method: Compositional matrix adjust.
 Identities = 86/356 (24%), Positives = 158/356 (44%), Gaps = 71/356 (19%)

Query: 99  LRKTCYHIVEHSWFETFIIFMILLSSGALAFEDIYLEERKTIKVLLEYADKMFTYVFVLE 158
           +R+    I+ HS F   I+  IL +   +A  D             +Y +  FT ++  E
Sbjct: 120 IRRAAVKILVHSLFSMLIMCTILTNCVFMAQHDP--------PPWTKYVEYTFTAIYTFE 171

Query: 159 MLLKWVAYGFK----KYFTNAWCWLDFLIVDVSLVSLVANTLGFAEMGPIKSLRTLRALR 214
            L+K +A GF      +  + W WLDF ++ ++ VS         ++G + +LRT R LR
Sbjct: 172 SLVKILARGFCLHAFTFLRDPWNWLDFSVIIMAYVS------ENIKLGNLSALRTFRVLR 225

Query: 215 PLRALSRFEGMRVVVNALVGAIPSIMNVLLVCLIFWLIFSIMGVNLFAGKF-GRCI---- 269
            L+ +S   G++ +V AL+ ++  + +V+++ +    +F+++G+ LF G    +C+    
Sbjct: 226 ALKTISVIPGLKTIVGALIQSVKKLADVMVLTVFCLSVFALIGLQLFMGNLRHKCVRNFT 285

Query: 270 -----NQTEGDL----------------PLNYTIVNNKSQ---CESLNLTG---ELYWT- 301
                N T+G +                P NY + N  S    C + +  G   E Y   
Sbjct: 286 VLNGTNGTDGTVEADGLLWKSLDHYLNDPENYLLKNGTSDVLLCGNSSDAGTCPEGYRCL 345

Query: 302 KVKVN-------FDNVGAGYLALLQVATFKGWMDIMYAAVDSRGYEEQPQWEYNLYMYIY 354
           K   N       FD+    +LAL ++ T   W  +    + S G          +YM I+
Sbjct: 346 KAGENPDHGYTSFDSFAWAFLALFRLMTQDCWERLYQQTLRSAG---------KIYM-IF 395

Query: 355 FVIFIIFGSFFTLNLFIGVIIDNFNQQKKKLGGQDIFMTEEQKKYYNAMKKLGSKK 410
           F++ I  GSF+ +NL + V+   + +Q +    +     E++K++  AM+ L  + 
Sbjct: 396 FMLVIFLGSFYLVNLILAVVAMAYEEQNQATIAE---TEEKEKRFQEAMEMLKKEH 448


 Score = 79.3 bits (194), Expect = 6e-12,   Method: Compositional matrix adjust.
 Identities = 57/185 (30%), Positives = 101/185 (54%), Gaps = 16/185 (8%)

Query: 436 DVTIMFLICLNMVTMMVETDDQSPEKINILAKINLLFVAIFTGECIVKLAALR-HYYFTN 494
           D+TI   I LN + M +E  + + E   +L   NL+F  IFT E   K+ AL  +YYF  
Sbjct: 723 DLTITMCIVLNTLFMALEHYNMTTEFEEMLQVGNLVFTGIFTAEMTFKIIALDPYYYFQQ 782

Query: 495 SWNIFDFVVVILSIVGTVLSDIIQKYFFSPTLFRVIRLARIGRILRLIRGAKGIRTLLFA 554
            WNIFD ++VILS++   LS +            V+R  R+ R+ +L +    + TL+  
Sbjct: 783 GWNIFDSIIVILSLMELGLSRMGN--------LSVLRSFRLLRVFKLAKSWPTLNTLIKI 834

Query: 555 LMMSLPALFNIGLLLFLVMFIYSIFGM----ANFAYVKW---EAGIDDMFNFQTFANSML 607
           +  S+ AL N+ L+L +++FI+++ GM     N++ ++    ++G+   ++   F ++ L
Sbjct: 835 IGNSVGALGNLTLVLAIIVFIFAVVGMQLFGKNYSELRHRISDSGLLPRWHMMDFFHAFL 894

Query: 608 CLFQI 612
            +F+I
Sbjct: 895 IIFRI 899


 Score = 61.6 bits (148), Expect = 1e-06,   Method: Compositional matrix adjust.
 Identities = 47/197 (23%), Positives = 89/197 (45%), Gaps = 12/197 (6%)

Query: 75  EGCVRRCPCCAVDTTQ-----APGKVWWRLRKTCYHIVEHSWFETFIIFMILLSSGALAF 129
           E   R+CP C     Q         +W  +++    +V   + +  I   I+L++  +A 
Sbjct: 680 EESHRKCPPCWNRFAQRYLIWECCPLWMSIKQKVKFMVMDPFADLTITMCIVLNTLFMAL 739

Query: 130 EDIYLEERKTIKVLLEYADKMFTYVFVLEMLLKWVAYGFKKYFTNAWCWLDFLIVDVSLV 189
           E   +      + +L+  + +FT +F  EM  K +A     YF   W   D +IV +SL+
Sbjct: 740 EHYNMTTE--FEEMLQVGNLVFTGIFTAEMTFKIIALDPYYYFQQGWNIFDSIIVILSLM 797

Query: 190 SLVANTLGFAEMGPIKSLRTLRALRPLRALSRFEGMRVVVNALVGAIPSIMNVLLVCLIF 249
                 LG + MG +  LR+ R LR  +    +  +  ++  +  ++ ++ N+ LV  I 
Sbjct: 798 E-----LGLSRMGNLSVLRSFRLLRVFKLAKSWPTLNTLIKIIGNSVGALGNLTLVLAII 852

Query: 250 WLIFSIMGVNLFAGKFG 266
             IF+++G+ LF   + 
Sbjct: 853 VFIFAVVGMQLFGKNYS 869


>gi354487633
          Length = 1986

 Score = 1324 bits (3426), Expect = 0.0,   Method: Compositional matrix adjust.
 Identities = 643/700 (91%), Positives = 658/700 (94%), Gaps = 32/700 (4%)

Query: 1    SQVSATASSEAEASASQADWRQQWKAEPQAPGCGETPEDSCSEGSTADMTNTAELLEQIP 60
            SQVS TASSEAEAS SQADW+Q+ KA+P+APGC E PEDS SEGSTAD+TNTA+LLEQIP
Sbjct: 1098 SQVSETASSEAEASTSQADWQQERKADPRAPGCSEAPEDSYSEGSTADVTNTADLLEQIP 1157

Query: 61   DLGQDVKDPEDCFTEGCVRRCPCCAVDTTQAPGKVWWRLRKTCYHIVEHSWFETFIIFMI 120
            DLG+DVKDPEDCFTEGCVRRCPCC VDTTQAPGKVWWRLRKTCY IVEHSWFETFIIFMI
Sbjct: 1158 DLGEDVKDPEDCFTEGCVRRCPCCTVDTTQAPGKVWWRLRKTCYRIVEHSWFETFIIFMI 1217

Query: 121  LLSSGALAFEDIYLEERKTIKVLLEYADKMFTYVFVLEMLLKWVAYGFKKYFTNAWCWLD 180
            LLSSGALAFEDIYLEER+TIKVLLEYADKMFTYVFVLEMLLKWVAYGFKKYFTNAWCWLD
Sbjct: 1218 LLSSGALAFEDIYLEERQTIKVLLEYADKMFTYVFVLEMLLKWVAYGFKKYFTNAWCWLD 1277

Query: 181  FLIVDVSLVSLVANTLGFAEMGPIKSLRTLRALRPLRALSRFEGMRVVVNALVGAIPSIM 240
            FLIVDVSLVSLVANTLGFAEMGPIKSLRTLRALRPLRALSRFEGMRVVVNALVGAIPSIM
Sbjct: 1278 FLIVDVSLVSLVANTLGFAEMGPIKSLRTLRALRPLRALSRFEGMRVVVNALVGAIPSIM 1337

Query: 241  NVLLVCLIFWLIFSIMGVNLFAGKFGRCINQTEGDLPLNYTIVNNKSQCESLNLTGELYW 300
            NVLLVCLIFWLIFSIMGVNLFAGKFGRCINQTEGDLPLNYTIVNNKS+CES N+TGELYW
Sbjct: 1338 NVLLVCLIFWLIFSIMGVNLFAGKFGRCINQTEGDLPLNYTIVNNKSECESFNVTGELYW 1397

Query: 301  TKVKVNFDNVGAGYLALLQVATFKGWMDIMYAAVDSRGYEEQPQWEYNLYMYIYFVIFII 360
            TKVKVNFDNVGAGYLALLQVATFKGWMDIMYAAVDSRGYEEQPQWE+NLYMYIYFV+FII
Sbjct: 1398 TKVKVNFDNVGAGYLALLQVATFKGWMDIMYAAVDSRGYEEQPQWEHNLYMYIYFVVFII 1457

Query: 361  FGSFFTLNLFIGVIIDNFNQQKKKLGGQDIFMTEEQKKYYNAMKKLGSKKPQKPIPRPLN 420
            FGSFFTLNLFIGVIIDNFNQQKKKLGGQDIFMTEEQKKYYNAMKKLGSKKPQKPIPRPLN
Sbjct: 1458 FGSFFTLNLFIGVIIDNFNQQKKKLGGQDIFMTEEQKKYYNAMKKLGSKKPQKPIPRPLN 1517

Query: 421  KYQGFIFDIVTKQAFDVTIMFLICLNMVTMMVETDDQSPEKINILAKINLLFVAIFTGEC 480
            KYQGFIFDIVTKQAFDVTIMFLICLNMVTMMVETDDQSPEK+NILAK+NLLFVAIFT   
Sbjct: 1518 KYQGFIFDIVTKQAFDVTIMFLICLNMVTMMVETDDQSPEKVNILAKVNLLFVAIFT--- 1574

Query: 481  IVKLAALRHYYFTNSWNIFDFVVVILSIVGTVLSDIIQKYFFSPTLFRVIRLARIGRILR 540
                                         GTVLSDIIQKYFFSPTLFRVIRLARIGRILR
Sbjct: 1575 -----------------------------GTVLSDIIQKYFFSPTLFRVIRLARIGRILR 1605

Query: 541  LIRGAKGIRTLLFALMMSLPALFNIGLLLFLVMFIYSIFGMANFAYVKWEAGIDDMFNFQ 600
            LIRGAKGIRTLLFALMMSLPALFNIGLLLFLVMFIYSIFGMANFAYVKWEAGIDDMFNFQ
Sbjct: 1606 LIRGAKGIRTLLFALMMSLPALFNIGLLLFLVMFIYSIFGMANFAYVKWEAGIDDMFNFQ 1665

Query: 601  TFANSMLCLFQITTSAGWDGLLSPILNTGPPYCDPTLPNSNGSRGDCGSPAVGILFFTTY 660
            TFANSMLCLFQITTSAGWDGLLSPILNTGPPYCDP LPNSNGSRG+CGSPAVGILFFTTY
Sbjct: 1666 TFANSMLCLFQITTSAGWDGLLSPILNTGPPYCDPNLPNSNGSRGNCGSPAVGILFFTTY 1725

Query: 661  IIISFLIVVNMYIAIILENFSVATEESTEPLSEDDFDMFY 700
            IIISFLIVVNMYIAIILENFSVATEESTEPLSEDDFDMFY
Sbjct: 1726 IIISFLIVVNMYIAIILENFSVATEESTEPLSEDDFDMFY 1765


 Score = 91.7 bits (226), Expect = 1e-15,   Method: Compositional matrix adjust.
 Identities = 85/353 (24%), Positives = 158/353 (44%), Gaps = 68/353 (19%)

Query: 99  LRKTCYHIVEHSWFETFIIFMILLSSGALAFEDIYLEERKTIKVLLEYADKMFTYVFVLE 158
           +R+    I+ HS F  FI+  IL +   +A  D             +Y +  FT ++  E
Sbjct: 120 VRRAAVKILVHSLFSMFIMCTILTNCVFMAQHDP--------PPWTKYVEYTFTAIYTFE 171

Query: 159 MLLKWVAYGFK----KYFTNAWCWLDFLIVDVSLVSLVANTLGFAEMGPIKSLRTLRALR 214
            L+K +A GF      +  + W WLDF ++ ++ VS         ++G + +LRT R LR
Sbjct: 172 SLVKILARGFCLHAFTFLRDPWNWLDFSVIVMAYVS------ENIKLGNLSALRTFRVLR 225

Query: 215 PLRALSRFEGMRVVVNALVGAIPSIMNVLLVCLIFWLIFSIMGVNLFAGKF-GRCI---- 269
            L+ +S   G++ +V AL+ ++  + +V+++ +    +F+++G+ LF G    +C+    
Sbjct: 226 ALKTISVIPGLKTIVGALIQSVKKLADVMVLTVFCLSVFALIGLQLFMGNLRHKCVRNFT 285

Query: 270 --NQTEGDL----------------PLNYTIVNNKSQ---CESLNLTG---ELYWT-KVK 304
             N T G +                P NY + N  +    C + +  G   E Y   K  
Sbjct: 286 ELNGTNGSVESDGLVWDSLDLYLNDPDNYLLKNGTTDVLLCGNSSDAGTCPEGYRCLKAG 345

Query: 305 VN-------FDNVGAGYLALLQVATFKGWMDIMYAAVDSRGYEEQPQWEYNLYMYIYFVI 357
            N       FD+    +LAL ++ T   W  +    + S G          +YM ++F++
Sbjct: 346 ENPDHGYTSFDSFAWAFLALFRLMTQDCWERLYQQTLRSAG---------KIYM-VFFML 395

Query: 358 FIIFGSFFTLNLFIGVIIDNFNQQKKKLGGQDIFMTEEQKKYYNAMKKLGSKK 410
            I  GSF+ +NL + V+   + +Q +    +     E++K++  AM+ L  + 
Sbjct: 396 VIFLGSFYLVNLILAVVAMAYEEQNQATIAE---TEEKEKRFQEAMEMLKKEH 445


 Score = 78.2 bits (191), Expect = 1e-11,   Method: Compositional matrix adjust.
 Identities = 58/185 (31%), Positives = 97/185 (52%), Gaps = 16/185 (8%)

Query: 436 DVTIMFLICLNMVTMMVETDDQSPEKINILAKINLLFVAIFTGECIVKLAALR-HYYFTN 494
           D+TI   I LN + M +E  + + E   +L   NL+F  IFT E   K+ AL  +YYF  
Sbjct: 720 DLTITMCIVLNTLFMALEHYNMTAEFEEMLQVGNLVFTGIFTAEMTFKIIALDPYYYFQQ 779

Query: 495 SWNIFDFVVVILSIVGTVLSDIIQKYFFSPTLFRVIRLARIGRILRLIRGAKGIRTLLFA 554
            WNIFD ++VILS++   LS +            V+R  R+ R+ +L +    + TL+  
Sbjct: 780 GWNIFDSIIVILSLMELGLSRMGN--------LSVLRSFRLLRVFKLAKSWPTLNTLIKI 831

Query: 555 LMMSLPALFNIGLLLFLVMFIYSIFGMANFA--YVKWEAGIDD-----MFNFQTFANSML 607
           +  S+ AL N+ L+L +++FI+++ GM  F   Y +    + D      ++   F ++ L
Sbjct: 832 IGNSVGALGNLTLVLAIIVFIFAVVGMQLFGRNYSELRHRVSDCGRLPRWHMMDFFHAFL 891

Query: 608 CLFQI 612
            +F+I
Sbjct: 892 IIFRI 896


 Score = 62.4 bits (150), Expect = 8e-07,   Method: Compositional matrix adjust.
 Identities = 50/210 (23%), Positives = 94/210 (44%), Gaps = 14/210 (6%)

Query: 75  EGCVRRCPCCAVDTTQ-----APGKVWWRLRKTCYHIVEHSWFETFIIFMILLSSGALAF 129
           E   R+CP C     Q         +W  +++    +V   + +  I   I+L++  +A 
Sbjct: 677 EESHRKCPPCWNRFAQRYLIWECCPLWMSIKQKVKFLVMDPFADLTITMCIVLNTLFMAL 736

Query: 130 EDIYLEERKTIKVLLEYADKMFTYVFVLEMLLKWVAYGFKKYFTNAWCWLDFLIVDVSLV 189
           E   +      + +L+  + +FT +F  EM  K +A     YF   W   D +IV +SL+
Sbjct: 737 EHYNMTAE--FEEMLQVGNLVFTGIFTAEMTFKIIALDPYYYFQQGWNIFDSIIVILSLM 794

Query: 190 SLVANTLGFAEMGPIKSLRTLRALRPLRALSRFEGMRVVVNALVGAIPSIMNVLLVCLIF 249
                 LG + MG +  LR+ R LR  +    +  +  ++  +  ++ ++ N+ LV  I 
Sbjct: 795 E-----LGLSRMGNLSVLRSFRLLRVFKLAKSWPTLNTLIKIIGNSVGALGNLTLVLAII 849

Query: 250 WLIFSIMGVNLFAGKFGRCINQTE--GDLP 277
             IF+++G+ LF   +    ++    G LP
Sbjct: 850 VFIFAVVGMQLFGRNYSELRHRVSDCGRLP 879


>gi348556690
          Length = 1982

 Score = 1316 bits (3407), Expect = 0.0,   Method: Compositional matrix adjust.
 Identities = 640/700 (91%), Positives = 654/700 (93%), Gaps = 32/700 (4%)

Query: 1    SQVSATASSEAEASASQADWRQQWKAEPQAPGCGETPEDSCSEGSTADMTNTAELLEQIP 60
            SQ S T +SEAE   SQA+WRQQ KAEPQAPG  ET EDS SEGSTADMTNTA+LLEQIP
Sbjct: 1093 SQGSETTTSEAETGVSQANWRQQRKAEPQAPGSSETHEDSYSEGSTADMTNTADLLEQIP 1152

Query: 61   DLGQDVKDPEDCFTEGCVRRCPCCAVDTTQAPGKVWWRLRKTCYHIVEHSWFETFIIFMI 120
            DLG+DVKDPEDCFTEGCV+RCPCCAVDTTQAPGKVWWRLRKTCY IVEHSWFETFIIFMI
Sbjct: 1153 DLGEDVKDPEDCFTEGCVQRCPCCAVDTTQAPGKVWWRLRKTCYRIVEHSWFETFIIFMI 1212

Query: 121  LLSSGALAFEDIYLEERKTIKVLLEYADKMFTYVFVLEMLLKWVAYGFKKYFTNAWCWLD 180
            LLSSGALAFEDIYLEERKTIKVLLEYADKMFTYVFVLEMLLKWVAYGFKKYFTNAWCWLD
Sbjct: 1213 LLSSGALAFEDIYLEERKTIKVLLEYADKMFTYVFVLEMLLKWVAYGFKKYFTNAWCWLD 1272

Query: 181  FLIVDVSLVSLVANTLGFAEMGPIKSLRTLRALRPLRALSRFEGMRVVVNALVGAIPSIM 240
            FLIVDVSLVSLVANTLGFAEMGPIKSLRTLRALRPLRALSRFEGMRVVVNALVGAIPSIM
Sbjct: 1273 FLIVDVSLVSLVANTLGFAEMGPIKSLRTLRALRPLRALSRFEGMRVVVNALVGAIPSIM 1332

Query: 241  NVLLVCLIFWLIFSIMGVNLFAGKFGRCINQTEGDLPLNYTIVNNKSQCESLNLTGELYW 300
            NVLLVCLIFWLIFSIMGVNLFAGKFGRCINQTEGDLPLNYTIVNNKS+C+S N+TGELYW
Sbjct: 1333 NVLLVCLIFWLIFSIMGVNLFAGKFGRCINQTEGDLPLNYTIVNNKSECKSFNMTGELYW 1392

Query: 301  TKVKVNFDNVGAGYLALLQVATFKGWMDIMYAAVDSRGYEEQPQWEYNLYMYIYFVIFII 360
            TKVKVNFDNVGAGYLALLQVATFKGWMDIMYAAVDSRGYEEQPQWEYNLYMYIYFV+FII
Sbjct: 1393 TKVKVNFDNVGAGYLALLQVATFKGWMDIMYAAVDSRGYEEQPQWEYNLYMYIYFVVFII 1452

Query: 361  FGSFFTLNLFIGVIIDNFNQQKKKLGGQDIFMTEEQKKYYNAMKKLGSKKPQKPIPRPLN 420
            FGSFFTLNLFIGVIIDNFNQQKKKLGGQDIFMTEEQKKYYNAMKKLGSKKPQKPIPRP+N
Sbjct: 1453 FGSFFTLNLFIGVIIDNFNQQKKKLGGQDIFMTEEQKKYYNAMKKLGSKKPQKPIPRPVN 1512

Query: 421  KYQGFIFDIVTKQAFDVTIMFLICLNMVTMMVETDDQSPEKINILAKINLLFVAIFTGEC 480
            KYQGF+FDIVTKQAFDVTIMFLICLNMVTMMVETDDQSPEK+NILAKINLLFVAIFT   
Sbjct: 1513 KYQGFLFDIVTKQAFDVTIMFLICLNMVTMMVETDDQSPEKVNILAKINLLFVAIFT--- 1569

Query: 481  IVKLAALRHYYFTNSWNIFDFVVVILSIVGTVLSDIIQKYFFSPTLFRVIRLARIGRILR 540
                                         GTVLSDIIQKYFFSPTLFRVIRLARIGRILR
Sbjct: 1570 -----------------------------GTVLSDIIQKYFFSPTLFRVIRLARIGRILR 1600

Query: 541  LIRGAKGIRTLLFALMMSLPALFNIGLLLFLVMFIYSIFGMANFAYVKWEAGIDDMFNFQ 600
            LIRGAKGIRTLLFALMMSLPALFNIGLLLFLVMFIYSIFGMANFAYVKWEAGIDDMFNFQ
Sbjct: 1601 LIRGAKGIRTLLFALMMSLPALFNIGLLLFLVMFIYSIFGMANFAYVKWEAGIDDMFNFQ 1660

Query: 601  TFANSMLCLFQITTSAGWDGLLSPILNTGPPYCDPTLPNSNGSRGDCGSPAVGILFFTTY 660
            TFANSMLCLFQITTSAGWDGLLSPILNTGPPYCDP LPN+NGSRG+CGSPAVGILFFTTY
Sbjct: 1661 TFANSMLCLFQITTSAGWDGLLSPILNTGPPYCDPNLPNNNGSRGNCGSPAVGILFFTTY 1720

Query: 661  IIISFLIVVNMYIAIILENFSVATEESTEPLSEDDFDMFY 700
            IIISFLIVVNMYIAIILENFSVATEESTEPLSEDDFDMFY
Sbjct: 1721 IIISFLIVVNMYIAIILENFSVATEESTEPLSEDDFDMFY 1760


 Score = 93.2 bits (230), Expect = 4e-16,   Method: Compositional matrix adjust.
 Identities = 86/353 (24%), Positives = 158/353 (44%), Gaps = 68/353 (19%)

Query: 99  LRKTCYHIVEHSWFETFIIFMILLSSGALAFEDIYLEERKTIKVLLEYADKMFTYVFVLE 158
           +R+    I+ HS F   I+  IL +   +A  D             +Y +  FT ++  E
Sbjct: 120 VRRAAVKILVHSLFSMLIMCTILTNCVFMAQHDP--------PPWTKYVEYTFTAIYTFE 171

Query: 159 MLLKWVAYGFK----KYFTNAWCWLDFLIVDVSLVSLVANTLGFAEMGPIKSLRTLRALR 214
            L+K +A GF      +  + W WLDF ++ ++ VS         ++G + +LRT R LR
Sbjct: 172 SLVKILARGFCLHAFTFLRDPWNWLDFSVIIMAYVS------ENIKLGNLSALRTFRVLR 225

Query: 215 PLRALSRFEGMRVVVNALVGAIPSIMNVLLVCLIFWLIFSIMGVNLFAGKF-GRCI---- 269
            L+ +S   G++ +V AL+ ++  + +V+++ +    +F+++G+ LF G    +C+    
Sbjct: 226 ALKTISVIPGLKTIVGALIQSVKKLADVMVLTVFCLSVFALIGLQLFMGNLRHKCVRNFT 285

Query: 270 --NQTEGDL----------------PLNYTIVNNKSQ---CESLNLTG---ELYWT-KVK 304
             N T G +                P+NY + N  S    C + +  G   E Y   K  
Sbjct: 286 ALNDTNGSVEAEGLVWKSLDLYLRDPVNYLLKNGTSDVLLCGNSSDAGTCPEGYRCLKAG 345

Query: 305 VN-------FDNVGAGYLALLQVATFKGWMDIMYAAVDSRGYEEQPQWEYNLYMYIYFVI 357
            N       FD+    +LAL ++ T   W  +    + S G          +YM I+F++
Sbjct: 346 DNPDHGYTSFDSFAWAFLALFRLMTQDCWERLYQQTLRSAG---------KIYM-IFFML 395

Query: 358 FIIFGSFFTLNLFIGVIIDNFNQQKKKLGGQDIFMTEEQKKYYNAMKKLGSKK 410
            I  GSF+ +NL + V+   + +Q +    +     E++K++  AM+ L  + 
Sbjct: 396 VIFLGSFYLVNLILAVVAMAYEEQNQATIAE---TEEKEKRFQEAMEMLKKEH 445


 Score = 79.0 bits (193), Expect = 7e-12,   Method: Compositional matrix adjust.
 Identities = 57/185 (30%), Positives = 98/185 (52%), Gaps = 16/185 (8%)

Query: 436 DVTIMFLICLNMVTMMVETDDQSPEKINILAKINLLFVAIFTGECIVKLAALR-HYYFTN 494
           D+TI   I LN + M +E  + + E   +L   NL+F  IFT E   K+ AL  +YYF  
Sbjct: 716 DLTITMCIVLNTLFMALEHYNMTTEFEEMLQVGNLVFTGIFTAEMTFKIIALDPYYYFQQ 775

Query: 495 SWNIFDFVVVILSIVGTVLSDIIQKYFFSPTLFRVIRLARIGRILRLIRGAKGIRTLLFA 554
            WNIFD ++VILS++   LS +            V+R  R+ R+ +L +    + TL+  
Sbjct: 776 GWNIFDSIIVILSLMELGLSRMGN--------LSVLRSFRLLRVFKLAKSWPTLNTLIKI 827

Query: 555 LMMSLPALFNIGLLLFLVMFIYSIFGM----ANFAYVKWEAGIDDMF---NFQTFANSML 607
           +  S+ AL N+ L+L +++FI+++ GM     N++ ++      D+    +   F ++ L
Sbjct: 828 IGNSVGALGNLTLVLAIIVFIFAVVGMQLFGKNYSELRHRISDSDLLPRWHMMDFFHAFL 887

Query: 608 CLFQI 612
            +F+I
Sbjct: 888 IIFRI 892


 Score = 63.2 bits (152), Expect = 4e-07,   Method: Compositional matrix adjust.
 Identities = 55/255 (21%), Positives = 111/255 (43%), Gaps = 28/255 (10%)

Query: 28  PQAPGCGETPEDSCSEGSTADMTNTAELLEQIPDLGQDVKDPEDCFTEGCVRRCPCCAVD 87
           PQAP      E    + + + ++    +LE++               E   R+CP C + 
Sbjct: 641 PQAPCADGFEEPGARQRALSAVSVLTSVLEEL---------------EESHRKCPPCWIR 685

Query: 88  TTQ-----APGKVWWRLRKTCYHIVEHSWFETFIIFMILLSSGALAFEDIYLEERKTIKV 142
             +         +W  +++    +V   + +  I   I+L++  +A E   +      + 
Sbjct: 686 FAKRYLIWECCPLWISIKQKVKFVVMDPFADLTITMCIVLNTLFMALEHYNMTTE--FEE 743

Query: 143 LLEYADKMFTYVFVLEMLLKWVAYGFKKYFTNAWCWLDFLIVDVSLVSLVANTLGFAEMG 202
           +L+  + +FT +F  EM  K +A     YF   W   D +IV +SL+      LG + MG
Sbjct: 744 MLQVGNLVFTGIFTAEMTFKIIALDPYYYFQQGWNIFDSIIVILSLME-----LGLSRMG 798

Query: 203 PIKSLRTLRALRPLRALSRFEGMRVVVNALVGAIPSIMNVLLVCLIFWLIFSIMGVNLFA 262
            +  LR+ R LR  +    +  +  ++  +  ++ ++ N+ LV  I   IF+++G+ LF 
Sbjct: 799 NLSVLRSFRLLRVFKLAKSWPTLNTLIKIIGNSVGALGNLTLVLAIIVFIFAVVGMQLFG 858

Query: 263 GKFGRCINQ-TEGDL 276
             +    ++ ++ DL
Sbjct: 859 KNYSELRHRISDSDL 873


>gi355559772
          Length = 1810

 Score = 1311 bits (3393), Expect = 0.0,   Method: Compositional matrix adjust.
 Identities = 641/666 (96%), Positives = 645/666 (96%), Gaps = 18/666 (2%)

Query: 35   ETPEDSCSEGSTADMTNTAELLEQIPDLGQDVKDPEDCFTEGCVRRCPCCAVDTTQAPGK 94
            +T EDS SEGSTADMTNTAELLEQIPDLGQDVKDPEDCFTEGCVRRCPCCAVDT+QAPGK
Sbjct: 942  QTQEDSGSEGSTADMTNTAELLEQIPDLGQDVKDPEDCFTEGCVRRCPCCAVDTSQAPGK 1001

Query: 95   VWWRLRKTCYHIVEHSWFETFIIFMILLSSGALAFEDIYLEERKTIKVLLEYADKMFTYV 154
            VWWRLRKTCYHIVEHSWFETFIIFMILLSSGALAFEDIYLEERKTIKVLLEYADKMFTYV
Sbjct: 1002 VWWRLRKTCYHIVEHSWFETFIIFMILLSSGALAFEDIYLEERKTIKVLLEYADKMFTYV 1061

Query: 155  FVLEMLLKWVAYGFKKYFTNAWCWLDFLIVDVSLVSLVANTLGFAEMGPIKSLRTLRALR 214
            FVLEMLLKWVAYGFKKYFTNAWCWLDFLIVDVSLVSLVANTLGFAEMGPIKSLRTLRALR
Sbjct: 1062 FVLEMLLKWVAYGFKKYFTNAWCWLDFLIVDVSLVSLVANTLGFAEMGPIKSLRTLRALR 1121

Query: 215  PLRALSRFEGMRVVVNALVGAIPSIMNVLLVCLIFWLIFSIMGVNLFAGKFGRCINQTEG 274
            PLRALSRFEGMRVVVNALVGAIPSIMNVLLVCLIFWLIFSIMGVNLFAGKFGRCINQTEG
Sbjct: 1122 PLRALSRFEGMRVVVNALVGAIPSIMNVLLVCLIFWLIFSIMGVNLFAGKFGRCINQTEG 1181

Query: 275  DLPLNYTIVNNKSQCESLNLTGELYWTKVKVNFDNVGAGYLALLQVATFKGWMDIMYAAV 334
            DLPLNYTIVNNKSQCESLN+TGELYWTKVKVNFDNVGAGYLALLQV              
Sbjct: 1182 DLPLNYTIVNNKSQCESLNMTGELYWTKVKVNFDNVGAGYLALLQV-------------- 1227

Query: 335  DSRGYEEQPQWEYNLYMYIYFVIFIIFGSFFTLNLFIGVIIDNFNQQKKKLGGQDIFMTE 394
                YEEQPQWEYNLYMYIYFVIFIIFGSFFTLNLFIGVIIDNFNQQKKK+ GQDIFMTE
Sbjct: 1228 ----YEEQPQWEYNLYMYIYFVIFIIFGSFFTLNLFIGVIIDNFNQQKKKIWGQDIFMTE 1283

Query: 395  EQKKYYNAMKKLGSKKPQKPIPRPLNKYQGFIFDIVTKQAFDVTIMFLICLNMVTMMVET 454
            EQKKYYNAMKKLGSKKPQKPIPRPLNKYQGFIFDIVTKQAFDVTIMFLICLNMVTMMVET
Sbjct: 1284 EQKKYYNAMKKLGSKKPQKPIPRPLNKYQGFIFDIVTKQAFDVTIMFLICLNMVTMMVET 1343

Query: 455  DDQSPEKINILAKINLLFVAIFTGECIVKLAALRHYYFTNSWNIFDFVVVILSIVGTVLS 514
            DDQSPEKINILAKINLLFVAIFTGECIVKLAALRHYYFTNSWNIFDFVVVILSIVGTVLS
Sbjct: 1344 DDQSPEKINILAKINLLFVAIFTGECIVKLAALRHYYFTNSWNIFDFVVVILSIVGTVLS 1403

Query: 515  DIIQKYFFSPTLFRVIRLARIGRILRLIRGAKGIRTLLFALMMSLPALFNIGLLLFLVMF 574
            DIIQKYFFSPTLFRVIRLARIGRILRLIRGAKGIRTLLFALMMSLPALFNIGLLLFLVMF
Sbjct: 1404 DIIQKYFFSPTLFRVIRLARIGRILRLIRGAKGIRTLLFALMMSLPALFNIGLLLFLVMF 1463

Query: 575  IYSIFGMANFAYVKWEAGIDDMFNFQTFANSMLCLFQITTSAGWDGLLSPILNTGPPYCD 634
            IYSIFGMANFAYVKWEAGIDDMFNFQTFANSMLCLFQITTSAGWDGLLSPILNTGPPYCD
Sbjct: 1464 IYSIFGMANFAYVKWEAGIDDMFNFQTFANSMLCLFQITTSAGWDGLLSPILNTGPPYCD 1523

Query: 635  PTLPNSNGSRGDCGSPAVGILFFTTYIIISFLIVVNMYIAIILENFSVATEESTEPLSED 694
            PTLPNSNGSRGDCGSPAVGILFFTTYIIISFLIVVNMYIAIILENFSVATEESTEPLSED
Sbjct: 1524 PTLPNSNGSRGDCGSPAVGILFFTTYIIISFLIVVNMYIAIILENFSVATEESTEPLSED 1583

Query: 695  DFDMFY 700
            DFDMFY
Sbjct: 1584 DFDMFY 1589


 Score = 92.8 bits (229), Expect = 5e-16,   Method: Compositional matrix adjust.
 Identities = 77/307 (25%), Positives = 143/307 (46%), Gaps = 60/307 (19%)

Query: 145 EYADKMFTYVFVLEMLLKWVAYGFK----KYFTNAWCWLDFLIVDVSLVSLVANTLGFAE 200
           +Y +  FT ++  E L+K +A GF      +  + W WLDF ++      ++A T  F +
Sbjct: 24  KYVEYTFTAIYTFESLVKILARGFCLHAFTFLRDPWNWLDFSVI------VMAYTTEFVD 77

Query: 201 MGPIKSLRTLRALRPLRALSRFEGMRVVVNALVGAIPSIMNVLLVCLIFWLIFSIMGVNL 260
           +G + +LRT R LR L+ +S   G++ +V AL+ ++  + +V+++ +    +F+++G+ L
Sbjct: 78  LGNVSALRTFRVLRALKTISVISGLKTIVGALIQSVKKLADVMVLTVFCLSVFALIGLQL 137

Query: 261 FAGKF-GRCI------NQTEGDL----------------PLNYTIVNNKSQ---CESLNL 294
           F G    +C+      N T G +                P NY + N  S    C + + 
Sbjct: 138 FMGNLRHKCVRNFTALNGTNGSVEADGLVWESLDLYLSDPENYLLKNGTSDVLLCGNSSD 197

Query: 295 TG---ELYWT-KVKVN-------FDNVGAGYLALLQVATFKGWMDIMYAAVDSRGYEEQP 343
            G   E Y   K   N       FD+    +LAL ++ T   W          R Y++  
Sbjct: 198 AGTCPEGYRCLKAGENPDHGYTSFDSFAWAFLALFRLMTQDCW---------ERLYQQTL 248

Query: 344 QWEYNLYMYIYFVIFIIFGSFFTLNLFIGVIIDNFNQQKKKLGGQDIFMTEEQKKYYNAM 403
           +    +YM I+F++ I  GSF+ +NL + V+   + +Q +    +     E++K++  AM
Sbjct: 249 RSAGKIYM-IFFMLVIFLGSFYLVNLILAVVAMAYEEQNQATIAE---TEEKEKRFQEAM 304

Query: 404 KKLGSKK 410
           + L  + 
Sbjct: 305 EMLKKEH 311


 Score = 80.1 bits (196), Expect = 4e-12,   Method: Compositional matrix adjust.
 Identities = 57/183 (31%), Positives = 102/183 (55%), Gaps = 14/183 (7%)

Query: 436 DVTIMFLICLNMVTMMVETDDQSPEKINILAKINLLFVAIFTGECIVKLAALR-HYYFTN 494
           D+TI   I LN + M +E  + + E   +L   NL+F  IFT E   K+ AL  +YYF  
Sbjct: 586 DLTITMCIVLNTLFMALEHYNMTSEFEEMLQVGNLVFTGIFTAEMTFKIIALDPYYYFQQ 645

Query: 495 SWNIFDFVVVILSIVGTVLSDIIQKYFFSPTLFRVIRLARIGRILRLIRGAKGIRTLLFA 554
            WNIFD ++VILS++   LS +        +   V+R  R+ R+ +L +    + TL+  
Sbjct: 646 GWNIFDSIIVILSLMELGLSRM--------SNLSVLRSFRLLRVFKLAKSWPTLNTLIKI 697

Query: 555 LMMSLPALFNIGLLLFLVMFIYSIFGM----ANFAYVK-WEAGIDDMFNFQTFANSMLCL 609
           +  S+ AL N+ L+L +++FI+++ GM     N++ ++  ++G+   ++   F ++ L +
Sbjct: 698 IGNSVGALGNLTLVLAIIVFIFAVVGMQLFGKNYSELRDSDSGLLPRWHMMDFFHAFLII 757

Query: 610 FQI 612
           F+I
Sbjct: 758 FRI 760


 Score = 63.9 bits (154), Expect = 2e-07,   Method: Compositional matrix adjust.
 Identities = 49/208 (23%), Positives = 92/208 (44%), Gaps = 12/208 (5%)

Query: 75  EGCVRRCPCCAVDTTQ-----APGKVWWRLRKTCYHIVEHSWFETFIIFMILLSSGALAF 129
           E   R+CP C     Q         +W  +++    +V   + +  I   I+L++  +A
[truncated: 1,949,728 more chars]
