# Supplementary material for: Assessment of the predictive accuracy of five in silico prediction tools, alone or in combination, and two metaservers to classify long QT syndrome gene mutations
Source: BMC Med Genet. 2015 May 13;16:34. doi: 10.1186/s12881-015-0176-z (PMC4630850; doi:10.1186/s12881-015-0176-z)
Supplement: Additional file 3: — Raw data. The zipped file contains all raw data results in txt format from the five different in silico prediction tools and two metaservers. [file 12881_2015_176_MOESM3_ESM.zip › Supplementary Materials 2/Predict SNP results/SCN5A/pathogenicity/sift_5.mut]

I344V
S394L
D398G
G424R
G427E
G427R
V447M
M450L
Y451C
I452V
V461M
E468K
D474G
Y479C
Y479H
L509P
R510H
S588L
A608T
G619S
E622K
V635L
F688L
F688V
P690A
P690L
