# Supplementary material for: Assessment of the predictive accuracy of five in silico prediction tools, alone or in combination, and two metaservers to classify long QT syndrome gene mutations
Source: BMC Med Genet. 2015 May 13;16:34. doi: 10.1186/s12881-015-0176-z (PMC4630850; doi:10.1186/s12881-015-0176-z)
Supplement: Additional file 3: — Raw data. The zipped file contains all raw data results in txt format from the five different in silico prediction tools and two metaservers. [file 12881_2015_176_MOESM3_ESM.zip › Supplementary Materials 2/Predict SNP results/SCN5A/pathogenicity/sift_5.out]

I344V	DELETERIOUS	0.00	4.11	386	386
S394L	DELETERIOUS	0.00	4.11	386	386
D398G	DELETERIOUS	0.00	4.11	386	386
G424R	DELETERIOUS	0.00	4.11	386	386
G427E	DELETERIOUS	0.00	4.11	386	386
G427R	DELETERIOUS	0.00	4.11	386	386
V447M	DELETERIOUS	0.00	4.11	386	386
M450L	DELETERIOUS	0.00	4.11	386	386
Y451C	DELETERIOUS	0.00	4.11	386	386
I452V	DELETERIOUS	0.00	4.11	386	386
V461M	DELETERIOUS	0.00	4.11	386	386
E468K	DELETERIOUS	0.00	4.11	386	386
D474G	DELETERIOUS	0.00	4.11	386	386
Y479C	DELETERIOUS	0.00	4.11	386	386
Y479H	DELETERIOUS	0.00	4.11	386	386
L509P	DELETERIOUS	0.00	4.11	386	386
R510H	TOLERATED	0.07	4.11	386	386
S588L	DELETERIOUS	0.00	4.11	386	386
A608T	DELETERIOUS	0.01	4.11	381	386
G619S	TOLERATED	0.11	4.10	292	386
E622K	TOLERATED	0.30	4.10	260	386
V635L	TOLERATED	0.34	4.11	369	386
F688L	TOLERATED	0.20	4.21	61	386
F688V	DELETERIOUS	0.04	4.21	61	386
P690A	TOLERATED	0.34	4.20	63	386
P690L	TOLERATED	0.35	4.20	63	386
