# Supplementary material for: Assessment of the predictive accuracy of five in silico prediction tools, alone or in combination, and two metaservers to classify long QT syndrome gene mutations
Source: BMC Med Genet. 2015 May 13;16:34. doi: 10.1186/s12881-015-0176-z (PMC4630850; doi:10.1186/s12881-015-0176-z)
Supplement: Additional file 3: — Raw data. The zipped file contains all raw data results in txt format from the five different in silico prediction tools and two metaservers. [file 12881_2015_176_MOESM3_ESM.zip › Supplementary Materials 2/Predict SNP results/SCN5A/pathogenicity/sift_5.seq.query.out]

BLASTP 2.2.19 [Nov-02-2008]


Reference: Altschul, Stephen F., Thomas L. Madden, Alejandro A. Schaffer, 
Jinghui Zhang, Zheng Zhang, Webb Miller, and David J. Lipman (1997), 
"Gapped BLAST and PSI-BLAST: a new generation of protein database search
programs",  Nucleic Acids Res. 25:3389-3402.


Reference for compositional score matrix adjustment: Altschul, Stephen F., 
John C. Wootton, E. Michael Gertz, Richa Agarwala, Aleksandr Morgulis,
Alejandro A. Schaffer, and Yi-Kuo Yu (2005) "Protein database searches
using compositionally adjusted substitution matrices", FEBS J. 272:5101-5109.

Query= awwfg1vv5a_@_5   
         (700 letters)

Database: NCBI_NR x 
           18,235,315 sequences; 6,253,148,003 total letters

Searching..................................................done


                                                                 Score    E
Sequences producing significant alignments:                      (bits) Value

gi150417967                                                          1392   0.0  
gi29569618                                                           1392   0.0  
gi37622907                                                           1392   0.0  
gi30089970                                                           1392   0.0  
gi15072487                                                           1392   0.0  
gi237512982                                                          1392   0.0  
gi184039                                                             1392   0.0  
gi44886084                                                           1389   0.0  
gi114586083                                                          1389   0.0  
gi44886082                                                           1388   0.0  
gi146048457                                                          1388   0.0  
gi148888458                                                          1382   0.0  
gi355746804                                                          1374   0.0  
gi296228386                                                          1367   0.0  
gi311268679                                                          1365   0.0  
gi311268677                                                          1364   0.0  
gi301757655                                                          1363   0.0  
gi311268685                                                          1362   0.0  
gi311268683                                                          1362   0.0  
gi348556682                                                          1361   0.0  
gi348556692                                                          1360   0.0  
gi348556688                                                          1360   0.0  
gi348556684                                                          1360   0.0  
gi255522923                                                          1359   0.0  
gi359718971                                                          1359   0.0  
gi341942012                                                          1359   0.0  
gi6782382                                                            1359   0.0  
gi84875498                                                           1359   0.0  
gi354487623                                                          1358   0.0  
gi281353936                                                          1358   0.0  
gi354487625                                                          1357   0.0  
gi148833296                                                          1357   0.0  
gi148833298                                                          1357   0.0  
gi50950233                                                           1357   0.0  
gi354487629                                                          1357   0.0  
gi237512985                                                          1357   0.0  
gi354487627                                                          1356   0.0  
gi6981514                                                            1356   0.0  
gi344288115                                                          1356   0.0  
gi148677260                                                          1355   0.0  
gi344244728                                                          1352   0.0  
gi149018262                                                          1352   0.0  
gi149018261                                                          1352   0.0  
gi150417969                                                          1343   0.0  
gi27806135                                                           1342   0.0  
gi62087312                                                           1338   0.0  
gi148888460                                                          1332   0.0  
gi355559772                                                          1320   0.0  
gi332216357                                                          1318   0.0  
gi351713933                                                          1316   0.0  
gi311268681                                                          1314   0.0  
gi297671694                                                          1312   0.0  
gi187954621                                                          1310   0.0  
gi237512980                                                          1310   0.0  
gi348556686                                                          1310   0.0  
gi354487631                                                          1309   0.0  
gi311268687                                                          1281   0.0  
gi348556690                                                          1280   0.0  
gi354487633                                                          1276   0.0  
gi350536969                                                          1264   0.0  
gi363729762                                                          1249   0.0  
gi326921486                                                          1249   0.0  
gi224044620                                                          1249   0.0  
gi343098406                                                          1244   0.0  
gi327286274                                                          1241   0.0  
gi297286126                                                          1192   0.0  
gi363729897                                                          1079   0.0  
gi355746803                                                          1070   0.0  
gi355559771                                                          1070   0.0  
gi327274284                                                          1068   0.0  
gi344288113                                                          1065   0.0  
gi326921484                                                          1058   0.0  
gi113675822                                                          1056   0.0  
gi112494927                                                          1055   0.0  
gi348539053                                                          1053   0.0  
gi301757653                                                          1052   0.0  
gi348556761                                                          1051   0.0  
gi55741729                                                           1048   0.0  
gi311266955                                                          1048   0.0  
gi281353935                                                          1048   0.0  
gi334343636                                                          1047   0.0  
gi149728754                                                          1046   0.0  
gi114586260                                                          1044   0.0  
gi358417501                                                          1044   0.0  
gi297286124                                                          1043   0.0  
gi354487655                                                          1043   0.0  
gi4838145                                                            1043   0.0  
gi344244729                                                          1043   0.0  
gi342837673                                                          1042   0.0  
gi110835710                                                          1042   0.0  
gi296228388                                                          1041   0.0  
gi354479427                                                          1040   0.0  
gi332215569                                                          1040   0.0  
gi344285646                                                          1040   0.0  
gi301778289                                                          1039   0.0  
gi150010574                                                          1039   0.0  
gi348560351                                                          1039   0.0  
gi119584947                                                          1039   0.0  
gi6981506                                                            1039   0.0  
gi149054578                                                          1039   0.0  
gi224960                                                             1039   0.0  
gi297671692                                                          1038   0.0  
gi291406371                                                          1037   0.0  
gi3087876                                                            1037   0.0  
gi131889984                                                          1037   0.0  
gi149022132                                                          1036   0.0  
gi56748701                                                           1036   0.0  
gi1666092                                                            1036   0.0  
gi113676138                                                          1035   0.0  
gi253910955                                                          1035   0.0  
gi123242278                                                          1035   0.0  
gi134948032                                                          1035   0.0  
gi81906264                                                           1035   0.0  
gi221136923                                                          1035   0.0  
gi125858951                                                          1035   0.0  
gi334323136                                                          1035   0.0  
gi311272552                                                          1035   0.0  
gi311272550                                                          1035   0.0  
gi348585691                                                          1034   0.0  
gi296204668                                                          1034   0.0  
gi296204670                                                          1034   0.0  
gi363736025                                                          1034   0.0  
gi114581489                                                          1033   0.0  
gi109099894                                                          1033   0.0  
gi281351654                                                          1033   0.0  
gi363736022                                                          1033   0.0  
gi363736020                                                          1033   0.0  
gi109099902                                                          1033   0.0  
gi93141210                                                           1033   0.0  
gi114581485                                                          1033   0.0  
gi93141214                                                           1033   0.0  
gi363736018                                                          1033   0.0  
gi253910953                                                          1033   0.0  
gi60265593                                                           1033   0.0  
gi335302920                                                          1033   0.0  
gi335302918                                                          1033   0.0  
gi60265591                                                           1033   0.0  
gi224044618                                                          1033   0.0  
gi243989                                                             1033   0.0  
gi6981512                                                            1033   0.0  
gi343098412                                                          1033   0.0  
gi118093616                                                          1033   0.0  
gi118093618                                                          1033   0.0  
gi338213                                                             1033   0.0  
gi74004462                                                           1033   0.0  
gi74004464                                                           1032   0.0  
gi328927029                                                          1032   0.0  
gi291391651                                                          1032   0.0  
gi291391653                                                          1032   0.0  
gi345797049                                                          1032   0.0  
gi345797047                                                          1032   0.0  
gi354478627                                                          1032   0.0  
gi60265592                                                           1031   0.0  
gi354478631                                                          1031   0.0  
gi354478621                                                          1031   0.0  
gi354478623                                                          1031   0.0  
gi93587342                                                           1031   0.0  
gi224054946                                                          1031   0.0  
gi224054942                                                          1031   0.0  
gi301783113                                                          1031   0.0  
gi149639500                                                          1031   0.0  
gi149639504                                                          1031   0.0  
gi301783111                                                          1031   0.0  
gi149639502                                                          1031   0.0  
gi31788956                                                           1031   0.0  
gi149639506                                                          1031   0.0  
gi224054940                                                          1031   0.0  
gi224054936                                                          1031   0.0  
gi291391657                                                          1030   0.0  
gi291391655                                                          1030   0.0  
gi338715732                                                          1030   0.0  
gi354478629                                                          1030   0.0  
gi354478625                                                          1030   0.0  
gi149730665                                                          1030   0.0  
gi334330182                                                          1030   0.0  
gi334330180                                                          1030   0.0  
gi457879                                                             1030   0.0  
gi109116864                                                          1030   0.0  
gi344268034                                                          1030   0.0  
gi344268032                                                          1030   0.0  
gi126326265                                                          1030   0.0  
gi126326263                                                          1030   0.0  
gi301783117                                                          1029   0.0  
gi301783115                                                          1029   0.0  
gi149730669                                                          1029   0.0  
gi338715734                                                          1028   0.0  
gi344268038                                                          1028   0.0  
gi344268036                                                          1028   0.0  
gi292487                                                             1028   0.0  
gi119584946                                                          1028   0.0  
gi119584945                                                          1028   0.0  
gi119584944                                                          1028   0.0  
gi344243064                                                          1028   0.0  
gi253910951                                                          1027   0.0  
gi119631735                                                          1026   0.0  
gi119614631                                                          1026   0.0  
gi119614632                                                          1026   0.0  
gi73965379                                                           1026   0.0  
gi60265594                                                           1026   0.0  
gi332234079                                                          1025   0.0  
gi908809                                                             1024   0.0  
gi281344475                                                          1024   0.0  
gi345317739                                                          1022   0.0  
gi4325288                                                            1022   0.0  
gi297488437                                                          1021   0.0  
gi348506762                                                          1020   0.0  
gi344268028                                                          1020   0.0  
gi344268024                                                          1020   0.0  
gi344268026                                                          1020   0.0  
gi344268022                                                          1020   0.0  
gi355767540                                                          1020   0.0  
gi358421329                                                          1019   0.0  
gi354478633                                                          1019   0.0  
gi355568831                                                          1019   0.0  
gi301606946                                                          1019   0.0  
gi342837661                                                          1019   0.0  
gi74004472                                                           1019   0.0  
gi74004470                                                           1018   0.0  
gi1586352                                                            1018   0.0  
gi8394242                                                            1018   0.0  
gi326922830                                                          1018   0.0  
gi148695059                                                          1018   0.0  
gi56748617                                                           1018   0.0  
gi74004474                                                           1018   0.0  
gi327275592                                                          1018   0.0  
gi363735986                                                          1017   0.0  
gi363735988                                                          1017   0.0  
gi118093608                                                          1017   0.0  
gi291391669                                                          1017   0.0  
gi350593571                                                          1017   0.0  
gi291391665                                                          1017   0.0  
gi363735990                                                          1017   0.0  
gi363735984                                                          1017   0.0  
gi291391667                                                          1016   0.0  
gi363735982                                                          1016   0.0  
gi291411650                                                          1015   0.0  
gi47206534                                                           1014   0.0  
gi301786476                                                          1014   0.0  
gi338715737                                                          1013   0.0  
gi301786472                                                          1013   0.0  
gi301786474                                                          1013   0.0  
gi363736225                                                          1013   0.0  
gi13540709                                                           1013   0.0  
gi327277928                                                          1013   0.0  
gi327277926                                                          1013   0.0  
gi354487352                                                          1013   0.0  
gi296490591                                                          1013   0.0  
gi109099924                                                          1013   0.0  
gi296490593                                                          1013   0.0  
gi354487350                                                          1013   0.0  
gi109099928                                                          1013   0.0  
gi300794327                                                          1012   0.0  
gi327277936                                                          1012   0.0  
gi109099926                                                          1012   0.0  
gi297264202                                                          1012   0.0  
gi327277922                                                          1012   0.0  
gi327277924                                                          1012   0.0  
gi123857420                                                          1012   0.0  
gi229442281                                                          1012   0.0  
gi354487356                                                          1012   0.0  
gi149018260                                                          1012   0.0  
gi351713932                                                          1012   0.0  
gi149022138                                                          1012   0.0  
gi343098400                                                          1012   0.0  
gi354487354                                                          1012   0.0  
gi296204648                                                          1012   0.0  
gi125630315                                                          1011   0.0  
gi126326271                                                          1011   0.0  
gi348585901                                                          1011   0.0  
gi348585905                                                          1011   0.0  
gi123857421                                                          1011   0.0  
gi348585903                                                          1011   0.0  
gi224054962                                                          1011   0.0  
gi334330203                                                          1011   0.0  
gi301786468                                                          1011   0.0  
gi149022137                                                          1011   0.0  
gi334330205                                                          1011   0.0  
gi334330207                                                          1011   0.0  
gi296204650                                                          1011   0.0  
gi260166635                                                          1011   0.0  
gi27263190                                                           1011   0.0  
gi296204652                                                          1011   0.0  
gi351704425                                                          1011   0.0  
gi332234086                                                          1011   0.0  
gi15421162                                                           1011   0.0  
gi260166633                                                          1011   0.0  
gi327277930                                                          1011   0.0  
gi332814609                                                          1011   0.0  
gi23978418                                                           1011   0.0  
gi301786470                                                          1010   0.0  
gi332234090                                                          1010   0.0  
gi12642270                                                           1010   0.0  
gi332234088                                                          1010   0.0  
gi114581519                                                          1010   0.0  
gi115583677                                                          1010   0.0  
gi114581517                                                          1010   0.0  
gi224054956                                                          1010   0.0  
gi355750586                                                          1009   0.0  
gi224054960                                                          1009   0.0  
gi343098402                                                          1009   0.0  
gi224054930                                                          1009   0.0  
gi224054934                                                          1009   0.0  
gi224054924                                                          1009   0.0  
gi343098398                                                          1009   0.0  
gi224054926                                                          1009   0.0  
gi343098404                                                          1009   0.0  
gi345328068                                                          1008   0.0  
gi354487344                                                          1007   0.0  
gi297668755                                                          1007   0.0  
gi354487348                                                          1007   0.0  
gi297668759                                                          1007   0.0  
gi297668757                                                          1007   0.0  
gi363736035                                                          1007   0.0  
gi354487346                                                          1007   0.0  
gi359500287                                                          1007   0.0  
gi363736037                                                          1006   0.0  
gi334330177                                                          1006   0.0  
gi363736033                                                          1006   0.0  
gi334330175                                                          1006   0.0  
gi363736031                                                          1006   0.0  
gi126326257                                                          1006   0.0  
gi219521476                                                          1005   0.0  
gi126326259                                                          1005   0.0  
gi126326261                                                          1005   0.0  
gi123232657                                                          1005   0.0  
gi122066139                                                          1005   0.0  
gi363735992                                                          1005   0.0  
gi348585685                                                          1005   0.0  
gi345328066                                                          1005   0.0  
gi359323897                                                          1005   0.0  
gi125630309                                                          1005   0.0  
gi281345252                                                          1004   0.0  
gi187957230                                                          1004   0.0  
gi18959222                                                           1004   0.0  
gi148695063                                                          1004   0.0  
gi363736039                                                          1004   0.0  
gi113676373                                                          1004   0.0  
gi363736041                                                          1004   0.0  
gi342837667                                                          1004   0.0  
gi338715743                                                          1004   0.0  
gi149730681                                                          1004   0.0  
gi338715746                                                          1003   0.0  
gi224054968                                                          1003   0.0  
gi119631723                                                          1003   0.0  
gi126352342                                                          1003   0.0  
gi338715741                                                          1003   0.0  
gi224054970                                                          1002   0.0  
gi119631724                                                          1002   0.0  
gi224054974                                                          1002   0.0  
gi224054966                                                          1001   0.0  
gi297264205                                                          1001   0.0  
gi281345251                                                          1001   0.0  
gi296204654                                                          1000   0.0  
gi12642274                                                            999   0.0  
gi344242918                                                           999   0.0  
gi332814612                                                           999   0.0  
gi332234092                                                           999   0.0  
gi296204674                                                           998   0.0  
gi126362955                                                           998   0.0  
gi301783105                                                           998   0.0  
gi114581475                                                           998   0.0  
gi126362947                                                           998   0.0  
gi297264186                                                           998   0.0  
gi114581463                                                           998   0.0  
gi109099886                                                           998   0.0  
gi109099890                                                           998   0.0  
gi301783103                                                           998   0.0  
gi301783099                                                           998   0.0  
gi25014054                                                            998   0.0  
gi126362949                                                           998   0.0  
gi160707935                                                           998   0.0  
gi114581473                                                           998   0.0  
gi296490574                                                           997   0.0  
gi301783109                                                           997   0.0  
gi301783101                                                           997   0.0  
gi301783107                                                           997   0.0  
gi126723545                                                           997   0.0  
gi109099888                                                           997   0.0  
gi332234075                                                           996   0.0  
gi332234077                                                           996   0.0  
gi332234073                                                           996   0.0  
gi345797037                                                           995   0.0  
gi344268020                                                           995   0.0  
gi363736043                                                           995   0.0  
gi297668761                                                           995   0.0  
gi359063054                                                           994   0.0  
gi297471670                                                           994   0.0  
gi291391645                                                           994   0.0  
gi359063050                                                           994   0.0  
gi291391643                                                           994   0.0  
gi296204644                                                           994   0.0  
gi291391649                                                           994   0.0  
gi297471672                                                           994   0.0  
gi297471676                                                           994   0.0  
gi291391647                                                           994   0.0  
gi297471674                                                           994   0.0  
gi359063044                                                           993   0.0  
gi358410900                                                           993   0.0  
gi359063040                                                           993   0.0  
gi359063058                                                           993   0.0  
gi358410898                                                           993   0.0  
gi119887606                                                           993   0.0  
gi358410902                                                           993   0.0  
gi297465095                                                           993   0.0  
gi358410894                                                           992   0.0  
gi297465093                                                           992   0.0  
gi297465091                                                           992   0.0  
gi359500285                                                           992   0.0  
gi358410896                                                           992   0.0  
gi334330211                                                           991   0.0  
gi126326275                                                           991   0.0  
gi348585913                                                           991   0.0  
gi348585915                                                           991   0.0  
gi332234094                                                           991   0.0  
gi297264211                                                           991   0.0  
gi332814616                                                           990   0.0  
gi119631737                                                           990   0.0  
gi4506813                                                             990   0.0  
gi332814614                                                           990   0.0  
gi348585917                                                           990   0.0  
gi327478559                                                           990   0.0  
gi149032006                                                           989   0.0  
gi348585911                                                           989   0.0  
gi332814620                                                           989   0.0  
gi119631740                                                           989   0.0  
gi3309115                                                             989   0.0  
gi332814618                                                           989   0.0  
gi149032008                                                           989   0.0  
gi78126165                                                            988   0.0  
gi149032007                                                           988   0.0  
gi344242916                                                           988   0.0  
gi354478615                                                           988   0.0  
gi354478611                                                           988   0.0  
gi354478619                                                           988   0.0  
gi354478609                                                           988   0.0  
gi354478613                                                           988   0.0  
gi354478617                                                           987   0.0  
gi380799019                                                           987   0.0  
gi301772386                                                           986   0.0  
gi119578602                                                           986   0.0  
gi73996384                                                            986   0.0  
gi12642272                                                            986   0.0  
gi301772384                                                           986   0.0  
gi229442285                                                           985   0.0  
gi6981510                                                             985   0.0  
gi291389169                                                           985   0.0  
gi296211697                                                           985   0.0  
gi7657544                                                             985   0.0  
gi109096715                                                           985   0.0  
gi291389171                                                           985   0.0  
gi332206180                                                           985   0.0  
gi148672123                                                           984   0.0  
gi149022130                                                           984   0.0  
gi34098761                                                            984   0.0  
gi354500745                                                           984   0.0  
gi354500747                                                           984   0.0  
gi300797151                                                           984   0.0  
gi172072624                                                           984   0.0  
gi117414174                                                           984   0.0  
gi148672122                                                           984   0.0  
gi348540042                                                           984   0.0  
gi7021531                                                             984   0.0  
gi160707887                                                           983   0.0  
gi951126                                                              983   0.0  
gi355564241                                                           983   0.0  
gi118129624                                                           983   0.0  
gi363744970                                                           983   0.0  
gi363744968                                                           983   0.0  
gi363744966                                                           983   0.0  
gi342837659                                                           983   0.0  
gi47218637                                                            982   0.0  
gi119578604                                                           981   0.0  
gi194222269                                                           981   0.0  
gi355564940                                                           981   0.0  
gi355750587                                                           981   0.0  
gi327264339                                                           980   0.0  
gi297668765                                                           980   0.0  
gi355786104                                                           980   0.0  
gi281348730                                                           980   0.0  
gi327264335                                                           980   0.0  
gi119631719                                                           980   0.0  
gi327264333                                                           980   0.0  
gi327264331                                                           980   0.0  
gi119578606                                                           980   0.0  
gi119578603                                                           979   0.0  
gi119578601                                                           979   0.0  
gi344267966                                                           979   0.0  
gi119578605                                                           979   0.0  
gi297691869                                                           978   0.0  
gi332848894                                                           976   0.0  
gi343098408                                                           976   0.0  
gi351697574                                                           975   0.0  
gi301772388                                                           975   0.0  
gi345791969                                                           975   0.0  
gi332206182                                                           974   0.0  
gi297701530                                                           974   0.0  
gi350583949                                                           973   0.0  
gi297262393                                                           973   0.0  
gi296211699                                                           973   0.0  
gi295789135                                                           973   0.0  

>gi150417967
          Length = 2016

 Score = 1392 bits (3604), Expect = 0.0,   Method: Compositional matrix adjust.
 Identities = 700/700 (100%), Positives = 700/700 (100%)

Query: 1    FEGMRVVVNALVGAIPSIMNVLLVCLIFWLIFSIMGVNLFAGKFGRCINQTEGDLPLNYT 60
            FEGMRVVVNALVGAIPSIMNVLLVCLIFWLIFSIMGVNLFAGKFGRCINQTEGDLPLNYT
Sbjct: 1317 FEGMRVVVNALVGAIPSIMNVLLVCLIFWLIFSIMGVNLFAGKFGRCINQTEGDLPLNYT 1376

Query: 61   IVNNKSQCESLNLTGELYWTKVKVNFDNVGAGYLALLQVATFKGWMDIMYAAVDSRGYEE 120
            IVNNKSQCESLNLTGELYWTKVKVNFDNVGAGYLALLQVATFKGWMDIMYAAVDSRGYEE
Sbjct: 1377 IVNNKSQCESLNLTGELYWTKVKVNFDNVGAGYLALLQVATFKGWMDIMYAAVDSRGYEE 1436

Query: 121  QPQWEYNLYMYIYFVIFIIFGSFFTLNLFIGVIIDNFNQQKKKLGGQDIFMTEEQKKYYN 180
            QPQWEYNLYMYIYFVIFIIFGSFFTLNLFIGVIIDNFNQQKKKLGGQDIFMTEEQKKYYN
Sbjct: 1437 QPQWEYNLYMYIYFVIFIIFGSFFTLNLFIGVIIDNFNQQKKKLGGQDIFMTEEQKKYYN 1496

Query: 181  AMKKLGSKKPQKPIPRPLNKYQGFIFDIVTKQAFDVTIMFLICLNMVTMMVETDDQSPEK 240
            AMKKLGSKKPQKPIPRPLNKYQGFIFDIVTKQAFDVTIMFLICLNMVTMMVETDDQSPEK
Sbjct: 1497 AMKKLGSKKPQKPIPRPLNKYQGFIFDIVTKQAFDVTIMFLICLNMVTMMVETDDQSPEK 1556

Query: 241  INILAKINLLFVAIFTGECIVKLAALRHYYFTNSWNIFDFVVVILSIVGTVLSDIIQKYF 300
            INILAKINLLFVAIFTGECIVKLAALRHYYFTNSWNIFDFVVVILSIVGTVLSDIIQKYF
Sbjct: 1557 INILAKINLLFVAIFTGECIVKLAALRHYYFTNSWNIFDFVVVILSIVGTVLSDIIQKYF 1616

Query: 301  FSPTLFRVIRLARIGRILRLIRGAKGIRTLLFALMMSLPALFNIGLLLFLVMFIYSIFGM 360
            FSPTLFRVIRLARIGRILRLIRGAKGIRTLLFALMMSLPALFNIGLLLFLVMFIYSIFGM
Sbjct: 1617 FSPTLFRVIRLARIGRILRLIRGAKGIRTLLFALMMSLPALFNIGLLLFLVMFIYSIFGM 1676

Query: 361  ANFAYVKWEAGIDDMFNFQTFANSMLCLFQITTSAGWDGLLSPILNTGPPYCDPTLPNSN 420
            ANFAYVKWEAGIDDMFNFQTFANSMLCLFQITTSAGWDGLLSPILNTGPPYCDPTLPNSN
Sbjct: 1677 ANFAYVKWEAGIDDMFNFQTFANSMLCLFQITTSAGWDGLLSPILNTGPPYCDPTLPNSN 1736

Query: 421  GSRGDCGSPAVGILFFTTYIIISFLIVVNMYIAIILENFSVATEESTEPLSEDDFDMFYE 480
            GSRGDCGSPAVGILFFTTYIIISFLIVVNMYIAIILENFSVATEESTEPLSEDDFDMFYE
Sbjct: 1737 GSRGDCGSPAVGILFFTTYIIISFLIVVNMYIAIILENFSVATEESTEPLSEDDFDMFYE 1796

Query: 481  IWEKFDPEATQFIEYSVLSDFADALSEPLRIAKPNQISLINMDLPMVSGDRIHCMDILFA 540
            IWEKFDPEATQFIEYSVLSDFADALSEPLRIAKPNQISLINMDLPMVSGDRIHCMDILFA
Sbjct: 1797 IWEKFDPEATQFIEYSVLSDFADALSEPLRIAKPNQISLINMDLPMVSGDRIHCMDILFA 1856

Query: 541  FTKRVLGESGEMDALKIQMEEKFMAANPSKISYEPITTTLRRKHEEVSAMVIQRAFRRHL 600
            FTKRVLGESGEMDALKIQMEEKFMAANPSKISYEPITTTLRRKHEEVSAMVIQRAFRRHL
Sbjct: 1857 FTKRVLGESGEMDALKIQMEEKFMAANPSKISYEPITTTLRRKHEEVSAMVIQRAFRRHL 1916

Query: 601  LQRSLKHASFLFRQQAGSGLSEEDAPEREGLIAYVMSENFSRPLGPPSSSSISSTSFPPS 660
            LQRSLKHASFLFRQQAGSGLSEEDAPEREGLIAYVMSENFSRPLGPPSSSSISSTSFPPS
Sbjct: 1917 LQRSLKHASFLFRQQAGSGLSEEDAPEREGLIAYVMSENFSRPLGPPSSSSISSTSFPPS 1976

Query: 661  YDSVTRATSDNLQVRGSDYSHSEDLADFPPSPDRDRESIV 700
            YDSVTRATSDNLQVRGSDYSHSEDLADFPPSPDRDRESIV
Sbjct: 1977 YDSVTRATSDNLQVRGSDYSHSEDLADFPPSPDRDRESIV 2016


 Score = 80.5 bits (197), Expect = 2e-12,   Method: Compositional matrix adjust.
 Identities = 57/183 (31%), Positives = 102/183 (55%), Gaps = 14/183 (7%)

Query: 215 DVTIMFLICLNMVTMMVETDDQSPEKINILAKINLLFVAIFTGECIVKLAALR-HYYFTN 273
           D+TI   I LN + M +E  + + E   +L   NL+F  IFT E   K+ AL  +YYF  
Sbjct: 720 DLTITMCIVLNTLFMALEHYNMTSEFEEMLQVGNLVFTGIFTAEMTFKIIALDPYYYFQQ 779

Query: 274 SWNIFDFVVVILSIVGTVLSDIIQKYFFSPTLFRVIRLARIGRILRLIRGAKGIRTLLFA 333
            WNIFD ++VILS++   LS +        +   V+R  R+ R+ +L +    + TL+  
Sbjct: 780 GWNIFDSIIVILSLMELGLSRM--------SNLSVLRSFRLLRVFKLAKSWPTLNTLIKI 831

Query: 334 LMMSLPALFNIGLLLFLVMFIYSIFGM----ANFAYVK-WEAGIDDMFNFQTFANSMLCL 388
           +  S+ AL N+ L+L +++FI+++ GM     N++ ++  ++G+   ++   F ++ L +
Sbjct: 832 IGNSVGALGNLTLVLAIIVFIFAVVGMQLFGKNYSELRDSDSGLLPRWHMMDFFHAFLII 891

Query: 389 FQI 391
           F+I
Sbjct: 892 FRI 894


 Score = 62.0 bits (149), Expect = 9e-07,   Method: Compositional matrix adjust.
 Identities = 65/295 (22%), Positives = 125/295 (42%), Gaps = 59/295 (20%)

Query: 206  FDIVTKQAFDVTIMFLICLNMVTMMVET---DDQSPEKINILAKINLLFVAIFTGECIVK 262
            + IV    F+  I+F+I L+   +  E    +++   K+ +L   + +F  +F  E ++K
Sbjct: 1199 YHIVEHSWFETFIIFMILLSSGALAFEDIYLEERKTIKV-LLEYADKMFTYVFVLEMLLK 1257

Query: 263  LAALR-HYYFTNSWNIFDFVVVILSIVGTVLSDIIQKYFFSPTLFRVIRLARIGRILRLI 321
              A     YFTN+W   DF++V +S+V  V + +    F      + +R  R  R LR +
Sbjct: 1258 WVAYGFKKYFTNAWCWLDFLIVDVSLVSLVANTL---GFAEMGPIKSLRTLRALRPLRAL 1314

Query: 322  RGAKGIRTLLFALMMSLPALFNIGLLLFLVMFIYSIFGMA-------------------N 362
               +G+R ++ AL+ ++P++ N+ L+  +   I+SI G+                    N
Sbjct: 1315 SRFEGMRVVVNALVGAIPSIMNVLLVCLIFWLIFSIMGVNLFAGKFGRCINQTEGDLPLN 1374

Query: 363  FAYVKWEAGIDDM------------FNFQTFANSMLCLFQITTSAGWDGLLSPILNTGPP 410
            +  V  ++  + +             NF       L L Q+ T  GW  ++   ++    
Sbjct: 1375 YTIVNNKSQCESLNLTGELYWTKVKVNFDNVGAGYLALLQVATFKGWMDIMYAAVD---- 1430

Query: 411  YCDPTLPNSNGSRGDCGSPA-----VGILFFTTYIIISFLIVVNMYIAIILENFS 460
                       SRG    P         ++F  +II      +N++I +I++NF+
Sbjct: 1431 -----------SRGYEEQPQWEYNLYMYIYFVIFIIFGSFFTLNLFIGVIIDNFN 1474


>gi29569618
          Length = 2015

 Score = 1392 bits (3603), Expect = 0.0,   Method: Compositional matrix adjust.
 Identities = 700/700 (100%), Positives = 700/700 (100%)

Query: 1    FEGMRVVVNALVGAIPSIMNVLLVCLIFWLIFSIMGVNLFAGKFGRCINQTEGDLPLNYT 60
            FEGMRVVVNALVGAIPSIMNVLLVCLIFWLIFSIMGVNLFAGKFGRCINQTEGDLPLNYT
Sbjct: 1316 FEGMRVVVNALVGAIPSIMNVLLVCLIFWLIFSIMGVNLFAGKFGRCINQTEGDLPLNYT 1375

Query: 61   IVNNKSQCESLNLTGELYWTKVKVNFDNVGAGYLALLQVATFKGWMDIMYAAVDSRGYEE 120
            IVNNKSQCESLNLTGELYWTKVKVNFDNVGAGYLALLQVATFKGWMDIMYAAVDSRGYEE
Sbjct: 1376 IVNNKSQCESLNLTGELYWTKVKVNFDNVGAGYLALLQVATFKGWMDIMYAAVDSRGYEE 1435

Query: 121  QPQWEYNLYMYIYFVIFIIFGSFFTLNLFIGVIIDNFNQQKKKLGGQDIFMTEEQKKYYN 180
            QPQWEYNLYMYIYFVIFIIFGSFFTLNLFIGVIIDNFNQQKKKLGGQDIFMTEEQKKYYN
Sbjct: 1436 QPQWEYNLYMYIYFVIFIIFGSFFTLNLFIGVIIDNFNQQKKKLGGQDIFMTEEQKKYYN 1495

Query: 181  AMKKLGSKKPQKPIPRPLNKYQGFIFDIVTKQAFDVTIMFLICLNMVTMMVETDDQSPEK 240
            AMKKLGSKKPQKPIPRPLNKYQGFIFDIVTKQAFDVTIMFLICLNMVTMMVETDDQSPEK
Sbjct: 1496 AMKKLGSKKPQKPIPRPLNKYQGFIFDIVTKQAFDVTIMFLICLNMVTMMVETDDQSPEK 1555

Query: 241  INILAKINLLFVAIFTGECIVKLAALRHYYFTNSWNIFDFVVVILSIVGTVLSDIIQKYF 300
            INILAKINLLFVAIFTGECIVKLAALRHYYFTNSWNIFDFVVVILSIVGTVLSDIIQKYF
Sbjct: 1556 INILAKINLLFVAIFTGECIVKLAALRHYYFTNSWNIFDFVVVILSIVGTVLSDIIQKYF 1615

Query: 301  FSPTLFRVIRLARIGRILRLIRGAKGIRTLLFALMMSLPALFNIGLLLFLVMFIYSIFGM 360
            FSPTLFRVIRLARIGRILRLIRGAKGIRTLLFALMMSLPALFNIGLLLFLVMFIYSIFGM
Sbjct: 1616 FSPTLFRVIRLARIGRILRLIRGAKGIRTLLFALMMSLPALFNIGLLLFLVMFIYSIFGM 1675

Query: 361  ANFAYVKWEAGIDDMFNFQTFANSMLCLFQITTSAGWDGLLSPILNTGPPYCDPTLPNSN 420
            ANFAYVKWEAGIDDMFNFQTFANSMLCLFQITTSAGWDGLLSPILNTGPPYCDPTLPNSN
Sbjct: 1676 ANFAYVKWEAGIDDMFNFQTFANSMLCLFQITTSAGWDGLLSPILNTGPPYCDPTLPNSN 1735

Query: 421  GSRGDCGSPAVGILFFTTYIIISFLIVVNMYIAIILENFSVATEESTEPLSEDDFDMFYE 480
            GSRGDCGSPAVGILFFTTYIIISFLIVVNMYIAIILENFSVATEESTEPLSEDDFDMFYE
Sbjct: 1736 GSRGDCGSPAVGILFFTTYIIISFLIVVNMYIAIILENFSVATEESTEPLSEDDFDMFYE 1795

Query: 481  IWEKFDPEATQFIEYSVLSDFADALSEPLRIAKPNQISLINMDLPMVSGDRIHCMDILFA 540
            IWEKFDPEATQFIEYSVLSDFADALSEPLRIAKPNQISLINMDLPMVSGDRIHCMDILFA
Sbjct: 1796 IWEKFDPEATQFIEYSVLSDFADALSEPLRIAKPNQISLINMDLPMVSGDRIHCMDILFA 1855

Query: 541  FTKRVLGESGEMDALKIQMEEKFMAANPSKISYEPITTTLRRKHEEVSAMVIQRAFRRHL 600
            FTKRVLGESGEMDALKIQMEEKFMAANPSKISYEPITTTLRRKHEEVSAMVIQRAFRRHL
Sbjct: 1856 FTKRVLGESGEMDALKIQMEEKFMAANPSKISYEPITTTLRRKHEEVSAMVIQRAFRRHL 1915

Query: 601  LQRSLKHASFLFRQQAGSGLSEEDAPEREGLIAYVMSENFSRPLGPPSSSSISSTSFPPS 660
            LQRSLKHASFLFRQQAGSGLSEEDAPEREGLIAYVMSENFSRPLGPPSSSSISSTSFPPS
Sbjct: 1916 LQRSLKHASFLFRQQAGSGLSEEDAPEREGLIAYVMSENFSRPLGPPSSSSISSTSFPPS 1975

Query: 661  YDSVTRATSDNLQVRGSDYSHSEDLADFPPSPDRDRESIV 700
            YDSVTRATSDNLQVRGSDYSHSEDLADFPPSPDRDRESIV
Sbjct: 1976 YDSVTRATSDNLQVRGSDYSHSEDLADFPPSPDRDRESIV 2015


 Score = 80.5 bits (197), Expect = 3e-12,   Method: Compositional matrix adjust.
 Identities = 57/183 (31%), Positives = 102/183 (55%), Gaps = 14/183 (7%)

Query: 215 DVTIMFLICLNMVTMMVETDDQSPEKINILAKINLLFVAIFTGECIVKLAALR-HYYFTN 273
           D+TI   I LN + M +E  + + E   +L   NL+F  IFT E   K+ AL  +YYF  
Sbjct: 720 DLTITMCIVLNTLFMALEHYNMTSEFEEMLQVGNLVFTGIFTAEMTFKIIALDPYYYFQQ 779

Query: 274 SWNIFDFVVVILSIVGTVLSDIIQKYFFSPTLFRVIRLARIGRILRLIRGAKGIRTLLFA 333
            WNIFD ++VILS++   LS +        +   V+R  R+ R+ +L +    + TL+  
Sbjct: 780 GWNIFDSIIVILSLMELGLSRM--------SNLSVLRSFRLLRVFKLAKSWPTLNTLIKI 831

Query: 334 LMMSLPALFNIGLLLFLVMFIYSIFGM----ANFAYVK-WEAGIDDMFNFQTFANSMLCL 388
           +  S+ AL N+ L+L +++FI+++ GM     N++ ++  ++G+   ++   F ++ L +
Sbjct: 832 IGNSVGALGNLTLVLAIIVFIFAVVGMQLFGKNYSELRDSDSGLLPRWHMMDFFHAFLII 891

Query: 389 FQI 391
           F+I
Sbjct: 892 FRI 894


 Score = 61.6 bits (148), Expect = 1e-06,   Method: Compositional matrix adjust.
 Identities = 65/295 (22%), Positives = 125/295 (42%), Gaps = 59/295 (20%)

Query: 206  FDIVTKQAFDVTIMFLICLNMVTMMVET---DDQSPEKINILAKINLLFVAIFTGECIVK 262
            + IV    F+  I+F+I L+   +  E    +++   K+ +L   + +F  +F  E ++K
Sbjct: 1198 YHIVEHSWFETFIIFMILLSSGALAFEDIYLEERKTIKV-LLEYADKMFTYVFVLEMLLK 1256

Query: 263  LAALR-HYYFTNSWNIFDFVVVILSIVGTVLSDIIQKYFFSPTLFRVIRLARIGRILRLI 321
              A     YFTN+W   DF++V +S+V  V + +    F      + +R  R  R LR +
Sbjct: 1257 WVAYGFKKYFTNAWCWLDFLIVDVSLVSLVANTL---GFAEMGPIKSLRTLRALRPLRAL 1313

Query: 322  RGAKGIRTLLFALMMSLPALFNIGLLLFLVMFIYSIFGMA-------------------N 362
               +G+R ++ AL+ ++P++ N+ L+  +   I+SI G+                    N
Sbjct: 1314 SRFEGMRVVVNALVGAIPSIMNVLLVCLIFWLIFSIMGVNLFAGKFGRCINQTEGDLPLN 1373

Query: 363  FAYVKWEAGIDDM------------FNFQTFANSMLCLFQITTSAGWDGLLSPILNTGPP 410
            +  V  ++  + +             NF       L L Q+ T  GW  ++   ++    
Sbjct: 1374 YTIVNNKSQCESLNLTGELYWTKVKVNFDNVGAGYLALLQVATFKGWMDIMYAAVD---- 1429

Query: 411  YCDPTLPNSNGSRGDCGSPA-----VGILFFTTYIIISFLIVVNMYIAIILENFS 460
                       SRG    P         ++F  +II      +N++I +I++NF+
Sbjct: 1430 -----------SRGYEEQPQWEYNLYMYIYFVIFIIFGSFFTLNLFIGVIIDNFN 1473


>gi37622907
          Length = 2016

 Score = 1392 bits (3603), Expect = 0.0,   Method: Compositional matrix adjust.
 Identities = 700/700 (100%), Positives = 700/700 (100%)

Query: 1    FEGMRVVVNALVGAIPSIMNVLLVCLIFWLIFSIMGVNLFAGKFGRCINQTEGDLPLNYT 60
            FEGMRVVVNALVGAIPSIMNVLLVCLIFWLIFSIMGVNLFAGKFGRCINQTEGDLPLNYT
Sbjct: 1317 FEGMRVVVNALVGAIPSIMNVLLVCLIFWLIFSIMGVNLFAGKFGRCINQTEGDLPLNYT 1376

Query: 61   IVNNKSQCESLNLTGELYWTKVKVNFDNVGAGYLALLQVATFKGWMDIMYAAVDSRGYEE 120
            IVNNKSQCESLNLTGELYWTKVKVNFDNVGAGYLALLQVATFKGWMDIMYAAVDSRGYEE
Sbjct: 1377 IVNNKSQCESLNLTGELYWTKVKVNFDNVGAGYLALLQVATFKGWMDIMYAAVDSRGYEE 1436

Query: 121  QPQWEYNLYMYIYFVIFIIFGSFFTLNLFIGVIIDNFNQQKKKLGGQDIFMTEEQKKYYN 180
            QPQWEYNLYMYIYFVIFIIFGSFFTLNLFIGVIIDNFNQQKKKLGGQDIFMTEEQKKYYN
Sbjct: 1437 QPQWEYNLYMYIYFVIFIIFGSFFTLNLFIGVIIDNFNQQKKKLGGQDIFMTEEQKKYYN 1496

Query: 181  AMKKLGSKKPQKPIPRPLNKYQGFIFDIVTKQAFDVTIMFLICLNMVTMMVETDDQSPEK 240
            AMKKLGSKKPQKPIPRPLNKYQGFIFDIVTKQAFDVTIMFLICLNMVTMMVETDDQSPEK
Sbjct: 1497 AMKKLGSKKPQKPIPRPLNKYQGFIFDIVTKQAFDVTIMFLICLNMVTMMVETDDQSPEK 1556

Query: 241  INILAKINLLFVAIFTGECIVKLAALRHYYFTNSWNIFDFVVVILSIVGTVLSDIIQKYF 300
            INILAKINLLFVAIFTGECIVKLAALRHYYFTNSWNIFDFVVVILSIVGTVLSDIIQKYF
Sbjct: 1557 INILAKINLLFVAIFTGECIVKLAALRHYYFTNSWNIFDFVVVILSIVGTVLSDIIQKYF 1616

Query: 301  FSPTLFRVIRLARIGRILRLIRGAKGIRTLLFALMMSLPALFNIGLLLFLVMFIYSIFGM 360
            FSPTLFRVIRLARIGRILRLIRGAKGIRTLLFALMMSLPALFNIGLLLFLVMFIYSIFGM
Sbjct: 1617 FSPTLFRVIRLARIGRILRLIRGAKGIRTLLFALMMSLPALFNIGLLLFLVMFIYSIFGM 1676

Query: 361  ANFAYVKWEAGIDDMFNFQTFANSMLCLFQITTSAGWDGLLSPILNTGPPYCDPTLPNSN 420
            ANFAYVKWEAGIDDMFNFQTFANSMLCLFQITTSAGWDGLLSPILNTGPPYCDPTLPNSN
Sbjct: 1677 ANFAYVKWEAGIDDMFNFQTFANSMLCLFQITTSAGWDGLLSPILNTGPPYCDPTLPNSN 1736

Query: 421  GSRGDCGSPAVGILFFTTYIIISFLIVVNMYIAIILENFSVATEESTEPLSEDDFDMFYE 480
            GSRGDCGSPAVGILFFTTYIIISFLIVVNMYIAIILENFSVATEESTEPLSEDDFDMFYE
Sbjct: 1737 GSRGDCGSPAVGILFFTTYIIISFLIVVNMYIAIILENFSVATEESTEPLSEDDFDMFYE 1796

Query: 481  IWEKFDPEATQFIEYSVLSDFADALSEPLRIAKPNQISLINMDLPMVSGDRIHCMDILFA 540
            IWEKFDPEATQFIEYSVLSDFADALSEPLRIAKPNQISLINMDLPMVSGDRIHCMDILFA
Sbjct: 1797 IWEKFDPEATQFIEYSVLSDFADALSEPLRIAKPNQISLINMDLPMVSGDRIHCMDILFA 1856

Query: 541  FTKRVLGESGEMDALKIQMEEKFMAANPSKISYEPITTTLRRKHEEVSAMVIQRAFRRHL 600
            FTKRVLGESGEMDALKIQMEEKFMAANPSKISYEPITTTLRRKHEEVSAMVIQRAFRRHL
Sbjct: 1857 FTKRVLGESGEMDALKIQMEEKFMAANPSKISYEPITTTLRRKHEEVSAMVIQRAFRRHL 1916

Query: 601  LQRSLKHASFLFRQQAGSGLSEEDAPEREGLIAYVMSENFSRPLGPPSSSSISSTSFPPS 660
            LQRSLKHASFLFRQQAGSGLSEEDAPEREGLIAYVMSENFSRPLGPPSSSSISSTSFPPS
Sbjct: 1917 LQRSLKHASFLFRQQAGSGLSEEDAPEREGLIAYVMSENFSRPLGPPSSSSISSTSFPPS 1976

Query: 661  YDSVTRATSDNLQVRGSDYSHSEDLADFPPSPDRDRESIV 700
            YDSVTRATSDNLQVRGSDYSHSEDLADFPPSPDRDRESIV
Sbjct: 1977 YDSVTRATSDNLQVRGSDYSHSEDLADFPPSPDRDRESIV 2016


 Score = 80.5 bits (197), Expect = 3e-12,   Method: Compositional matrix adjust.
 Identities = 57/183 (31%), Positives = 102/183 (55%), Gaps = 14/183 (7%)

Query: 215 DVTIMFLICLNMVTMMVETDDQSPEKINILAKINLLFVAIFTGECIVKLAALR-HYYFTN 273
           D+TI   I LN + M +E  + + E   +L   NL+F  IFT E   K+ AL  +YYF  
Sbjct: 720 DLTITMCIVLNTLFMALEHYNMTSEFEEMLQVGNLVFTGIFTAEMTFKIIALDPYYYFQQ 779

Query: 274 SWNIFDFVVVILSIVGTVLSDIIQKYFFSPTLFRVIRLARIGRILRLIRGAKGIRTLLFA 333
            WNIFD ++VILS++   LS +        +   V+R  R+ R+ +L +    + TL+  
Sbjct: 780 GWNIFDSIIVILSLMELGLSRM--------SNLSVLRSFRLLRVFKLAKSWPTLNTLIKI 831

Query: 334 LMMSLPALFNIGLLLFLVMFIYSIFGM----ANFAYVK-WEAGIDDMFNFQTFANSMLCL 388
           +  S+ AL N+ L+L +++FI+++ GM     N++ ++  ++G+   ++   F ++ L +
Sbjct: 832 IGNSVGALGNLTLVLAIIVFIFAVVGMQLFGKNYSELRDSDSGLLPRWHMMDFFHAFLII 891

Query: 389 FQI 391
           F+I
Sbjct: 892 FRI 894


 Score = 61.6 bits (148), Expect = 1e-06,   Method: Compositional matrix adjust.
 Identities = 65/295 (22%), Positives = 125/295 (42%), Gaps = 59/295 (20%)

Query: 206  FDIVTKQAFDVTIMFLICLNMVTMMVET---DDQSPEKINILAKINLLFVAIFTGECIVK 262
            + IV    F+  I+F+I L+   +  E    +++   K+ +L   + +F  +F  E ++K
Sbjct: 1199 YHIVEHSWFETFIIFMILLSSGALAFEDIYLEERKTIKV-LLEYADKMFTYVFVLEMLLK 1257

Query: 263  LAALR-HYYFTNSWNIFDFVVVILSIVGTVLSDIIQKYFFSPTLFRVIRLARIGRILRLI 321
              A     YFTN+W   DF++V +S+V  V + +    F      + +R  R  R LR +
Sbjct: 1258 WVAYGFKKYFTNAWCWLDFLIVDVSLVSLVANTL---GFAEMGPIKSLRTLRALRPLRAL 1314

Query: 322  RGAKGIRTLLFALMMSLPALFNIGLLLFLVMFIYSIFGMA-------------------N 362
               +G+R ++ AL+ ++P++ N+ L+  +   I+SI G+                    N
Sbjct: 1315 SRFEGMRVVVNALVGAIPSIMNVLLVCLIFWLIFSIMGVNLFAGKFGRCINQTEGDLPLN 1374

Query: 363  FAYVKWEAGIDDM------------FNFQTFANSMLCLFQITTSAGWDGLLSPILNTGPP 410
            +  V  ++  + +             NF       L L Q+ T  GW  ++   ++    
Sbjct: 1375 YTIVNNKSQCESLNLTGELYWTKVKVNFDNVGAGYLALLQVATFKGWMDIMYAAVD---- 1430

Query: 411  YCDPTLPNSNGSRGDCGSPA-----VGILFFTTYIIISFLIVVNMYIAIILENFS 460
                       SRG    P         ++F  +II      +N++I +I++NF+
Sbjct: 1431 -----------SRGYEEQPQWEYNLYMYIYFVIFIIFGSFFTLNLFIGVIIDNFN 1474


>gi30089970
          Length = 2015

 Score = 1392 bits (3603), Expect = 0.0,   Method: Compositional matrix adjust.
 Identities = 700/700 (100%), Positives = 700/700 (100%)

Query: 1    FEGMRVVVNALVGAIPSIMNVLLVCLIFWLIFSIMGVNLFAGKFGRCINQTEGDLPLNYT 60
            FEGMRVVVNALVGAIPSIMNVLLVCLIFWLIFSIMGVNLFAGKFGRCINQTEGDLPLNYT
Sbjct: 1316 FEGMRVVVNALVGAIPSIMNVLLVCLIFWLIFSIMGVNLFAGKFGRCINQTEGDLPLNYT 1375

Query: 61   IVNNKSQCESLNLTGELYWTKVKVNFDNVGAGYLALLQVATFKGWMDIMYAAVDSRGYEE 120
            IVNNKSQCESLNLTGELYWTKVKVNFDNVGAGYLALLQVATFKGWMDIMYAAVDSRGYEE
Sbjct: 1376 IVNNKSQCESLNLTGELYWTKVKVNFDNVGAGYLALLQVATFKGWMDIMYAAVDSRGYEE 1435

Query: 121  QPQWEYNLYMYIYFVIFIIFGSFFTLNLFIGVIIDNFNQQKKKLGGQDIFMTEEQKKYYN 180
            QPQWEYNLYMYIYFVIFIIFGSFFTLNLFIGVIIDNFNQQKKKLGGQDIFMTEEQKKYYN
Sbjct: 1436 QPQWEYNLYMYIYFVIFIIFGSFFTLNLFIGVIIDNFNQQKKKLGGQDIFMTEEQKKYYN 1495

Query: 181  AMKKLGSKKPQKPIPRPLNKYQGFIFDIVTKQAFDVTIMFLICLNMVTMMVETDDQSPEK 240
            AMKKLGSKKPQKPIPRPLNKYQGFIFDIVTKQAFDVTIMFLICLNMVTMMVETDDQSPEK
Sbjct: 1496 AMKKLGSKKPQKPIPRPLNKYQGFIFDIVTKQAFDVTIMFLICLNMVTMMVETDDQSPEK 1555

Query: 241  INILAKINLLFVAIFTGECIVKLAALRHYYFTNSWNIFDFVVVILSIVGTVLSDIIQKYF 300
            INILAKINLLFVAIFTGECIVKLAALRHYYFTNSWNIFDFVVVILSIVGTVLSDIIQKYF
Sbjct: 1556 INILAKINLLFVAIFTGECIVKLAALRHYYFTNSWNIFDFVVVILSIVGTVLSDIIQKYF 1615

Query: 301  FSPTLFRVIRLARIGRILRLIRGAKGIRTLLFALMMSLPALFNIGLLLFLVMFIYSIFGM 360
            FSPTLFRVIRLARIGRILRLIRGAKGIRTLLFALMMSLPALFNIGLLLFLVMFIYSIFGM
Sbjct: 1616 FSPTLFRVIRLARIGRILRLIRGAKGIRTLLFALMMSLPALFNIGLLLFLVMFIYSIFGM 1675

Query: 361  ANFAYVKWEAGIDDMFNFQTFANSMLCLFQITTSAGWDGLLSPILNTGPPYCDPTLPNSN 420
            ANFAYVKWEAGIDDMFNFQTFANSMLCLFQITTSAGWDGLLSPILNTGPPYCDPTLPNSN
Sbjct: 1676 ANFAYVKWEAGIDDMFNFQTFANSMLCLFQITTSAGWDGLLSPILNTGPPYCDPTLPNSN 1735

Query: 421  GSRGDCGSPAVGILFFTTYIIISFLIVVNMYIAIILENFSVATEESTEPLSEDDFDMFYE 480
            GSRGDCGSPAVGILFFTTYIIISFLIVVNMYIAIILENFSVATEESTEPLSEDDFDMFYE
Sbjct: 1736 GSRGDCGSPAVGILFFTTYIIISFLIVVNMYIAIILENFSVATEESTEPLSEDDFDMFYE 1795

Query: 481  IWEKFDPEATQFIEYSVLSDFADALSEPLRIAKPNQISLINMDLPMVSGDRIHCMDILFA 540
            IWEKFDPEATQFIEYSVLSDFADALSEPLRIAKPNQISLINMDLPMVSGDRIHCMDILFA
Sbjct: 1796 IWEKFDPEATQFIEYSVLSDFADALSEPLRIAKPNQISLINMDLPMVSGDRIHCMDILFA 1855

Query: 541  FTKRVLGESGEMDALKIQMEEKFMAANPSKISYEPITTTLRRKHEEVSAMVIQRAFRRHL 600
            FTKRVLGESGEMDALKIQMEEKFMAANPSKISYEPITTTLRRKHEEVSAMVIQRAFRRHL
Sbjct: 1856 FTKRVLGESGEMDALKIQMEEKFMAANPSKISYEPITTTLRRKHEEVSAMVIQRAFRRHL 1915

Query: 601  LQRSLKHASFLFRQQAGSGLSEEDAPEREGLIAYVMSENFSRPLGPPSSSSISSTSFPPS 660
            LQRSLKHASFLFRQQAGSGLSEEDAPEREGLIAYVMSENFSRPLGPPSSSSISSTSFPPS
Sbjct: 1916 LQRSLKHASFLFRQQAGSGLSEEDAPEREGLIAYVMSENFSRPLGPPSSSSISSTSFPPS 1975

Query: 661  YDSVTRATSDNLQVRGSDYSHSEDLADFPPSPDRDRESIV 700
            YDSVTRATSDNLQVRGSDYSHSEDLADFPPSPDRDRESIV
Sbjct: 1976 YDSVTRATSDNLQVRGSDYSHSEDLADFPPSPDRDRESIV 2015


 Score = 80.5 bits (197), Expect = 3e-12,   Method: Compositional matrix adjust.
 Identities = 57/183 (31%), Positives = 102/183 (55%), Gaps = 14/183 (7%)

Query: 215 DVTIMFLICLNMVTMMVETDDQSPEKINILAKINLLFVAIFTGECIVKLAALR-HYYFTN 273
           D+TI   I LN + M +E  + + E   +L   NL+F  IFT E   K+ AL  +YYF  
Sbjct: 720 DLTITMCIVLNTLFMALEHYNMTSEFEEMLQVGNLVFTGIFTAEMTFKIIALDPYYYFQQ 779

Query: 274 SWNIFDFVVVILSIVGTVLSDIIQKYFFSPTLFRVIRLARIGRILRLIRGAKGIRTLLFA 333
            WNIFD ++VILS++   LS +        +   V+R  R+ R+ +L +    + TL+  
Sbjct: 780 GWNIFDSIIVILSLMELGLSRM--------SNLSVLRSFRLLRVFKLAKSWPTLNTLIKI 831

Query: 334 LMMSLPALFNIGLLLFLVMFIYSIFGM----ANFAYVK-WEAGIDDMFNFQTFANSMLCL 388
           +  S+ AL N+ L+L +++FI+++ GM     N++ ++  ++G+   ++   F ++ L +
Sbjct: 832 IGNSVGALGNLTLVLAIIVFIFAVVGMQLFGKNYSELRDSDSGLLPRWHMMDFFHAFLII 891

Query: 389 FQI 391
           F+I
Sbjct: 892 FRI 894


 Score = 61.6 bits (148), Expect = 1e-06,   Method: Compositional matrix adjust.
 Identities = 65/295 (22%), Positives = 125/295 (42%), Gaps = 59/295 (20%)

Query: 206  FDIVTKQAFDVTIMFLICLNMVTMMVET---DDQSPEKINILAKINLLFVAIFTGECIVK 262
            + IV    F+  I+F+I L+   +  E    +++   K+ +L   + +F  +F  E ++K
Sbjct: 1198 YHIVEHSWFETFIIFMILLSSGALAFEDIYLEERKTIKV-LLEYADKMFTYVFVLEMLLK 1256

Query: 263  LAALR-HYYFTNSWNIFDFVVVILSIVGTVLSDIIQKYFFSPTLFRVIRLARIGRILRLI 321
              A     YFTN+W   DF++V +S+V  V + +    F      + +R  R  R LR +
Sbjct: 1257 WVAYGFKKYFTNAWCWLDFLIVDVSLVSLVANTL---GFAEMGPIKSLRTLRALRPLRAL 1313

Query: 322  RGAKGIRTLLFALMMSLPALFNIGLLLFLVMFIYSIFGMA-------------------N 362
               +G+R ++ AL+ ++P++ N+ L+  +   I+SI G+                    N
Sbjct: 1314 SRFEGMRVVVNALVGAIPSIMNVLLVCLIFWLIFSIMGVNLFAGKFGRCINQTEGDLPLN 1373

Query: 363  FAYVKWEAGIDDM------------FNFQTFANSMLCLFQITTSAGWDGLLSPILNTGPP 410
            +  V  ++  + +             NF       L L Q+ T  GW  ++   ++    
Sbjct: 1374 YTIVNNKSQCESLNLTGELYWTKVKVNFDNVGAGYLALLQVATFKGWMDIMYAAVD---- 1429

Query: 411  YCDPTLPNSNGSRGDCGSPA-----VGILFFTTYIIISFLIVVNMYIAIILENFS 460
                       SRG    P         ++F  +II      +N++I +I++NF+
Sbjct: 1430 -----------SRGYEEQPQWEYNLYMYIYFVIFIIFGSFFTLNLFIGVIIDNFN 1473


>gi15072487
          Length = 2015

 Score = 1392 bits (3603), Expect = 0.0,   Method: Compositional matrix adjust.
 Identities = 700/700 (100%), Positives = 700/700 (100%)

Query: 1    FEGMRVVVNALVGAIPSIMNVLLVCLIFWLIFSIMGVNLFAGKFGRCINQTEGDLPLNYT 60
            FEGMRVVVNALVGAIPSIMNVLLVCLIFWLIFSIMGVNLFAGKFGRCINQTEGDLPLNYT
Sbjct: 1316 FEGMRVVVNALVGAIPSIMNVLLVCLIFWLIFSIMGVNLFAGKFGRCINQTEGDLPLNYT 1375

Query: 61   IVNNKSQCESLNLTGELYWTKVKVNFDNVGAGYLALLQVATFKGWMDIMYAAVDSRGYEE 120
            IVNNKSQCESLNLTGELYWTKVKVNFDNVGAGYLALLQVATFKGWMDIMYAAVDSRGYEE
Sbjct: 1376 IVNNKSQCESLNLTGELYWTKVKVNFDNVGAGYLALLQVATFKGWMDIMYAAVDSRGYEE 1435

Query: 121  QPQWEYNLYMYIYFVIFIIFGSFFTLNLFIGVIIDNFNQQKKKLGGQDIFMTEEQKKYYN 180
            QPQWEYNLYMYIYFVIFIIFGSFFTLNLFIGVIIDNFNQQKKKLGGQDIFMTEEQKKYYN
Sbjct: 1436 QPQWEYNLYMYIYFVIFIIFGSFFTLNLFIGVIIDNFNQQKKKLGGQDIFMTEEQKKYYN 1495

Query: 181  AMKKLGSKKPQKPIPRPLNKYQGFIFDIVTKQAFDVTIMFLICLNMVTMMVETDDQSPEK 240
            AMKKLGSKKPQKPIPRPLNKYQGFIFDIVTKQAFDVTIMFLICLNMVTMMVETDDQSPEK
Sbjct: 1496 AMKKLGSKKPQKPIPRPLNKYQGFIFDIVTKQAFDVTIMFLICLNMVTMMVETDDQSPEK 1555

Query: 241  INILAKINLLFVAIFTGECIVKLAALRHYYFTNSWNIFDFVVVILSIVGTVLSDIIQKYF 300
            INILAKINLLFVAIFTGECIVKLAALRHYYFTNSWNIFDFVVVILSIVGTVLSDIIQKYF
Sbjct: 1556 INILAKINLLFVAIFTGECIVKLAALRHYYFTNSWNIFDFVVVILSIVGTVLSDIIQKYF 1615

Query: 301  FSPTLFRVIRLARIGRILRLIRGAKGIRTLLFALMMSLPALFNIGLLLFLVMFIYSIFGM 360
            FSPTLFRVIRLARIGRILRLIRGAKGIRTLLFALMMSLPALFNIGLLLFLVMFIYSIFGM
Sbjct: 1616 FSPTLFRVIRLARIGRILRLIRGAKGIRTLLFALMMSLPALFNIGLLLFLVMFIYSIFGM 1675

Query: 361  ANFAYVKWEAGIDDMFNFQTFANSMLCLFQITTSAGWDGLLSPILNTGPPYCDPTLPNSN 420
            ANFAYVKWEAGIDDMFNFQTFANSMLCLFQITTSAGWDGLLSPILNTGPPYCDPTLPNSN
Sbjct: 1676 ANFAYVKWEAGIDDMFNFQTFANSMLCLFQITTSAGWDGLLSPILNTGPPYCDPTLPNSN 1735

Query: 421  GSRGDCGSPAVGILFFTTYIIISFLIVVNMYIAIILENFSVATEESTEPLSEDDFDMFYE 480
            GSRGDCGSPAVGILFFTTYIIISFLIVVNMYIAIILENFSVATEESTEPLSEDDFDMFYE
Sbjct: 1736 GSRGDCGSPAVGILFFTTYIIISFLIVVNMYIAIILENFSVATEESTEPLSEDDFDMFYE 1795

Query: 481  IWEKFDPEATQFIEYSVLSDFADALSEPLRIAKPNQISLINMDLPMVSGDRIHCMDILFA 540
            IWEKFDPEATQFIEYSVLSDFADALSEPLRIAKPNQISLINMDLPMVSGDRIHCMDILFA
Sbjct: 1796 IWEKFDPEATQFIEYSVLSDFADALSEPLRIAKPNQISLINMDLPMVSGDRIHCMDILFA 1855

Query: 541  FTKRVLGESGEMDALKIQMEEKFMAANPSKISYEPITTTLRRKHEEVSAMVIQRAFRRHL 600
            FTKRVLGESGEMDALKIQMEEKFMAANPSKISYEPITTTLRRKHEEVSAMVIQRAFRRHL
Sbjct: 1856 FTKRVLGESGEMDALKIQMEEKFMAANPSKISYEPITTTLRRKHEEVSAMVIQRAFRRHL 1915

Query: 601  LQRSLKHASFLFRQQAGSGLSEEDAPEREGLIAYVMSENFSRPLGPPSSSSISSTSFPPS 660
            LQRSLKHASFLFRQQAGSGLSEEDAPEREGLIAYVMSENFSRPLGPPSSSSISSTSFPPS
Sbjct: 1916 LQRSLKHASFLFRQQAGSGLSEEDAPEREGLIAYVMSENFSRPLGPPSSSSISSTSFPPS 1975

Query: 661  YDSVTRATSDNLQVRGSDYSHSEDLADFPPSPDRDRESIV 700
            YDSVTRATSDNLQVRGSDYSHSEDLADFPPSPDRDRESIV
Sbjct: 1976 YDSVTRATSDNLQVRGSDYSHSEDLADFPPSPDRDRESIV 2015


 Score = 80.5 bits (197), Expect = 3e-12,   Method: Compositional matrix adjust.
 Identities = 57/183 (31%), Positives = 102/183 (55%), Gaps = 14/183 (7%)

Query: 215 DVTIMFLICLNMVTMMVETDDQSPEKINILAKINLLFVAIFTGECIVKLAALR-HYYFTN 273
           D+TI   I LN + M +E  + + E   +L   NL+F  IFT E   K+ AL  +YYF  
Sbjct: 720 DLTITMCIVLNTLFMALEHYNMTSEFEEMLQVGNLVFTGIFTAEMTFKIIALDPYYYFQQ 779

Query: 274 SWNIFDFVVVILSIVGTVLSDIIQKYFFSPTLFRVIRLARIGRILRLIRGAKGIRTLLFA 333
            WNIFD ++VILS++   LS +        +   V+R  R+ R+ +L +    + TL+  
Sbjct: 780 GWNIFDSIIVILSLMELGLSRM--------SNLSVLRSFRLLRVFKLAKSWPTLNTLIKI 831

Query: 334 LMMSLPALFNIGLLLFLVMFIYSIFGM----ANFAYVK-WEAGIDDMFNFQTFANSMLCL 388
           +  S+ AL N+ L+L +++FI+++ GM     N++ ++  ++G+   ++   F ++ L +
Sbjct: 832 IGNSVGALGNLTLVLAIIVFIFAVVGMQLFGKNYSELRDSDSGLLPRWHMMDFFHAFLII 891

Query: 389 FQI 391
           F+I
Sbjct: 892 FRI 894


 Score = 61.6 bits (148), Expect = 1e-06,   Method: Compositional matrix adjust.
 Identities = 65/295 (22%), Positives = 125/295 (42%), Gaps = 59/295 (20%)

Query: 206  FDIVTKQAFDVTIMFLICLNMVTMMVET---DDQSPEKINILAKINLLFVAIFTGECIVK 262
            + IV    F+  I+F+I L+   +  E    +++   K+ +L   + +F  +F  E ++K
Sbjct: 1198 YHIVEHSWFETFIIFMILLSSGALAFEDIYLEERKTIKV-LLEYADKMFTYVFVLEMLLK 1256

Query: 263  LAALR-HYYFTNSWNIFDFVVVILSIVGTVLSDIIQKYFFSPTLFRVIRLARIGRILRLI 321
              A     YFTN+W   DF++V +S+V  V + +    F      + +R  R  R LR +
Sbjct: 1257 WVAYGFKKYFTNAWCWLDFLIVDVSLVSLVANTL---GFAEMGPIKSLRTLRALRPLRAL 1313

Query: 322  RGAKGIRTLLFALMMSLPALFNIGLLLFLVMFIYSIFGMA-------------------N 362
               +G+R ++ AL+ ++P++ N+ L+  +   I+SI G+                    N
Sbjct: 1314 SRFEGMRVVVNALVGAIPSIMNVLLVCLIFWLIFSIMGVNLFAGKFGRCINQTEGDLPLN 1373

Query: 363  FAYVKWEAGIDDM------------FNFQTFANSMLCLFQITTSAGWDGLLSPILNTGPP 410
            +  V  ++  + +             NF       L L Q+ T  GW  ++   ++    
Sbjct: 1374 YTIVNNKSQCESLNLTGELYWTKVKVNFDNVGAGYLALLQVATFKGWMDIMYAAVD---- 1429

Query: 411  YCDPTLPNSNGSRGDCGSPA-----VGILFFTTYIIISFLIVVNMYIAIILENFS 460
                       SRG    P         ++F  +II      +N++I +I++NF+
Sbjct: 1430 -----------SRGYEEQPQWEYNLYMYIYFVIFIIFGSFFTLNLFIGVIIDNFN 1473


>gi237512982
          Length = 1962

 Score = 1392 bits (3603), Expect = 0.0,   Method: Compositional matrix adjust.
 Identities = 700/700 (100%), Positives = 700/700 (100%)

Query: 1    FEGMRVVVNALVGAIPSIMNVLLVCLIFWLIFSIMGVNLFAGKFGRCINQTEGDLPLNYT 60
            FEGMRVVVNALVGAIPSIMNVLLVCLIFWLIFSIMGVNLFAGKFGRCINQTEGDLPLNYT
Sbjct: 1263 FEGMRVVVNALVGAIPSIMNVLLVCLIFWLIFSIMGVNLFAGKFGRCINQTEGDLPLNYT 1322

Query: 61   IVNNKSQCESLNLTGELYWTKVKVNFDNVGAGYLALLQVATFKGWMDIMYAAVDSRGYEE 120
            IVNNKSQCESLNLTGELYWTKVKVNFDNVGAGYLALLQVATFKGWMDIMYAAVDSRGYEE
Sbjct: 1323 IVNNKSQCESLNLTGELYWTKVKVNFDNVGAGYLALLQVATFKGWMDIMYAAVDSRGYEE 1382

Query: 121  QPQWEYNLYMYIYFVIFIIFGSFFTLNLFIGVIIDNFNQQKKKLGGQDIFMTEEQKKYYN 180
            QPQWEYNLYMYIYFVIFIIFGSFFTLNLFIGVIIDNFNQQKKKLGGQDIFMTEEQKKYYN
Sbjct: 1383 QPQWEYNLYMYIYFVIFIIFGSFFTLNLFIGVIIDNFNQQKKKLGGQDIFMTEEQKKYYN 1442

Query: 181  AMKKLGSKKPQKPIPRPLNKYQGFIFDIVTKQAFDVTIMFLICLNMVTMMVETDDQSPEK 240
            AMKKLGSKKPQKPIPRPLNKYQGFIFDIVTKQAFDVTIMFLICLNMVTMMVETDDQSPEK
Sbjct: 1443 AMKKLGSKKPQKPIPRPLNKYQGFIFDIVTKQAFDVTIMFLICLNMVTMMVETDDQSPEK 1502

Query: 241  INILAKINLLFVAIFTGECIVKLAALRHYYFTNSWNIFDFVVVILSIVGTVLSDIIQKYF 300
            INILAKINLLFVAIFTGECIVKLAALRHYYFTNSWNIFDFVVVILSIVGTVLSDIIQKYF
Sbjct: 1503 INILAKINLLFVAIFTGECIVKLAALRHYYFTNSWNIFDFVVVILSIVGTVLSDIIQKYF 1562

Query: 301  FSPTLFRVIRLARIGRILRLIRGAKGIRTLLFALMMSLPALFNIGLLLFLVMFIYSIFGM 360
            FSPTLFRVIRLARIGRILRLIRGAKGIRTLLFALMMSLPALFNIGLLLFLVMFIYSIFGM
Sbjct: 1563 FSPTLFRVIRLARIGRILRLIRGAKGIRTLLFALMMSLPALFNIGLLLFLVMFIYSIFGM 1622

Query: 361  ANFAYVKWEAGIDDMFNFQTFANSMLCLFQITTSAGWDGLLSPILNTGPPYCDPTLPNSN 420
            ANFAYVKWEAGIDDMFNFQTFANSMLCLFQITTSAGWDGLLSPILNTGPPYCDPTLPNSN
Sbjct: 1623 ANFAYVKWEAGIDDMFNFQTFANSMLCLFQITTSAGWDGLLSPILNTGPPYCDPTLPNSN 1682

Query: 421  GSRGDCGSPAVGILFFTTYIIISFLIVVNMYIAIILENFSVATEESTEPLSEDDFDMFYE 480
            GSRGDCGSPAVGILFFTTYIIISFLIVVNMYIAIILENFSVATEESTEPLSEDDFDMFYE
Sbjct: 1683 GSRGDCGSPAVGILFFTTYIIISFLIVVNMYIAIILENFSVATEESTEPLSEDDFDMFYE 1742

Query: 481  IWEKFDPEATQFIEYSVLSDFADALSEPLRIAKPNQISLINMDLPMVSGDRIHCMDILFA 540
            IWEKFDPEATQFIEYSVLSDFADALSEPLRIAKPNQISLINMDLPMVSGDRIHCMDILFA
Sbjct: 1743 IWEKFDPEATQFIEYSVLSDFADALSEPLRIAKPNQISLINMDLPMVSGDRIHCMDILFA 1802

Query: 541  FTKRVLGESGEMDALKIQMEEKFMAANPSKISYEPITTTLRRKHEEVSAMVIQRAFRRHL 600
            FTKRVLGESGEMDALKIQMEEKFMAANPSKISYEPITTTLRRKHEEVSAMVIQRAFRRHL
Sbjct: 1803 FTKRVLGESGEMDALKIQMEEKFMAANPSKISYEPITTTLRRKHEEVSAMVIQRAFRRHL 1862

Query: 601  LQRSLKHASFLFRQQAGSGLSEEDAPEREGLIAYVMSENFSRPLGPPSSSSISSTSFPPS 660
            LQRSLKHASFLFRQQAGSGLSEEDAPEREGLIAYVMSENFSRPLGPPSSSSISSTSFPPS
Sbjct: 1863 LQRSLKHASFLFRQQAGSGLSEEDAPEREGLIAYVMSENFSRPLGPPSSSSISSTSFPPS 1922

Query: 661  YDSVTRATSDNLQVRGSDYSHSEDLADFPPSPDRDRESIV 700
            YDSVTRATSDNLQVRGSDYSHSEDLADFPPSPDRDRESIV
Sbjct: 1923 YDSVTRATSDNLQVRGSDYSHSEDLADFPPSPDRDRESIV 1962


 Score = 80.1 bits (196), Expect = 3e-12,   Method: Compositional matrix adjust.
 Identities = 57/183 (31%), Positives = 102/183 (55%), Gaps = 14/183 (7%)

Query: 215 DVTIMFLICLNMVTMMVETDDQSPEKINILAKINLLFVAIFTGECIVKLAALR-HYYFTN 273
           D+TI   I LN + M +E  + + E   +L   NL+F  IFT E   K+ AL  +YYF  
Sbjct: 720 DLTITMCIVLNTLFMALEHYNMTSEFEEMLQVGNLVFTGIFTAEMTFKIIALDPYYYFQQ 779

Query: 274 SWNIFDFVVVILSIVGTVLSDIIQKYFFSPTLFRVIRLARIGRILRLIRGAKGIRTLLFA 333
            WNIFD ++VILS++   LS +        +   V+R  R+ R+ +L +    + TL+  
Sbjct: 780 GWNIFDSIIVILSLMELGLSRM--------SNLSVLRSFRLLRVFKLAKSWPTLNTLIKI 831

Query: 334 LMMSLPALFNIGLLLFLVMFIYSIFGM----ANFAYVK-WEAGIDDMFNFQTFANSMLCL 388
           +  S+ AL N+ L+L +++FI+++ GM     N++ ++  ++G+   ++   F ++ L +
Sbjct: 832 IGNSVGALGNLTLVLAIIVFIFAVVGMQLFGKNYSELRDSDSGLLPRWHMMDFFHAFLII 891

Query: 389 FQI 391
           F+I
Sbjct: 892 FRI 894


 Score = 61.2 bits (147), Expect = 1e-06,   Method: Compositional matrix adjust.
 Identities = 65/295 (22%), Positives = 125/295 (42%), Gaps = 59/295 (20%)

Query: 206  FDIVTKQAFDVTIMFLICLNMVTMMVET---DDQSPEKINILAKINLLFVAIFTGECIVK 262
            + IV    F+  I+F+I L+   +  E    +++   K+ +L   + +F  +F  E ++K
Sbjct: 1145 YHIVEHSWFETFIIFMILLSSGALAFEDIYLEERKTIKV-LLEYADKMFTYVFVLEMLLK 1203

Query: 263  LAALR-HYYFTNSWNIFDFVVVILSIVGTVLSDIIQKYFFSPTLFRVIRLARIGRILRLI 321
              A     YFTN+W   DF++V +S+V  V + +    F      + +R  R  R LR +
Sbjct: 1204 WVAYGFKKYFTNAWCWLDFLIVDVSLVSLVANTL---GFAEMGPIKSLRTLRALRPLRAL 1260

Query: 322  RGAKGIRTLLFALMMSLPALFNIGLLLFLVMFIYSIFGMA-------------------N 362
               +G+R ++ AL+ ++P++ N+ L+  +   I+SI G+                    N
Sbjct: 1261 SRFEGMRVVVNALVGAIPSIMNVLLVCLIFWLIFSIMGVNLFAGKFGRCINQTEGDLPLN 1320

Query: 363  FAYVKWEAGIDDM------------FNFQTFANSMLCLFQITTSAGWDGLLSPILNTGPP 410
            +  V  ++  + +             NF       L L Q+ T  GW  ++   ++    
Sbjct: 1321 YTIVNNKSQCESLNLTGELYWTKVKVNFDNVGAGYLALLQVATFKGWMDIMYAAVD---- 1376

Query: 411  YCDPTLPNSNGSRGDCGSPA-----VGILFFTTYIIISFLIVVNMYIAIILENFS 460
                       SRG    P         ++F  +II      +N++I +I++NF+
Sbjct: 1377 -----------SRGYEEQPQWEYNLYMYIYFVIFIIFGSFFTLNLFIGVIIDNFN 1420


>gi184039
          Length = 2016

 Score = 1392 bits (3603), Expect = 0.0,   Method: Compositional matrix adjust.
 Identities = 700/700 (100%), Positives = 700/700 (100%)

Query: 1    FEGMRVVVNALVGAIPSIMNVLLVCLIFWLIFSIMGVNLFAGKFGRCINQTEGDLPLNYT 60
            FEGMRVVVNALVGAIPSIMNVLLVCLIFWLIFSIMGVNLFAGKFGRCINQTEGDLPLNYT
Sbjct: 1317 FEGMRVVVNALVGAIPSIMNVLLVCLIFWLIFSIMGVNLFAGKFGRCINQTEGDLPLNYT 1376

Query: 61   IVNNKSQCESLNLTGELYWTKVKVNFDNVGAGYLALLQVATFKGWMDIMYAAVDSRGYEE 120
            IVNNKSQCESLNLTGELYWTKVKVNFDNVGAGYLALLQVATFKGWMDIMYAAVDSRGYEE
Sbjct: 1377 IVNNKSQCESLNLTGELYWTKVKVNFDNVGAGYLALLQVATFKGWMDIMYAAVDSRGYEE 1436

Query: 121  QPQWEYNLYMYIYFVIFIIFGSFFTLNLFIGVIIDNFNQQKKKLGGQDIFMTEEQKKYYN 180
            QPQWEYNLYMYIYFVIFIIFGSFFTLNLFIGVIIDNFNQQKKKLGGQDIFMTEEQKKYYN
Sbjct: 1437 QPQWEYNLYMYIYFVIFIIFGSFFTLNLFIGVIIDNFNQQKKKLGGQDIFMTEEQKKYYN 1496

Query: 181  AMKKLGSKKPQKPIPRPLNKYQGFIFDIVTKQAFDVTIMFLICLNMVTMMVETDDQSPEK 240
            AMKKLGSKKPQKPIPRPLNKYQGFIFDIVTKQAFDVTIMFLICLNMVTMMVETDDQSPEK
Sbjct: 1497 AMKKLGSKKPQKPIPRPLNKYQGFIFDIVTKQAFDVTIMFLICLNMVTMMVETDDQSPEK 1556

Query: 241  INILAKINLLFVAIFTGECIVKLAALRHYYFTNSWNIFDFVVVILSIVGTVLSDIIQKYF 300
            INILAKINLLFVAIFTGECIVKLAALRHYYFTNSWNIFDFVVVILSIVGTVLSDIIQKYF
Sbjct: 1557 INILAKINLLFVAIFTGECIVKLAALRHYYFTNSWNIFDFVVVILSIVGTVLSDIIQKYF 1616

Query: 301  FSPTLFRVIRLARIGRILRLIRGAKGIRTLLFALMMSLPALFNIGLLLFLVMFIYSIFGM 360
            FSPTLFRVIRLARIGRILRLIRGAKGIRTLLFALMMSLPALFNIGLLLFLVMFIYSIFGM
Sbjct: 1617 FSPTLFRVIRLARIGRILRLIRGAKGIRTLLFALMMSLPALFNIGLLLFLVMFIYSIFGM 1676

Query: 361  ANFAYVKWEAGIDDMFNFQTFANSMLCLFQITTSAGWDGLLSPILNTGPPYCDPTLPNSN 420
            ANFAYVKWEAGIDDMFNFQTFANSMLCLFQITTSAGWDGLLSPILNTGPPYCDPTLPNSN
Sbjct: 1677 ANFAYVKWEAGIDDMFNFQTFANSMLCLFQITTSAGWDGLLSPILNTGPPYCDPTLPNSN 1736

Query: 421  GSRGDCGSPAVGILFFTTYIIISFLIVVNMYIAIILENFSVATEESTEPLSEDDFDMFYE 480
            GSRGDCGSPAVGILFFTTYIIISFLIVVNMYIAIILENFSVATEESTEPLSEDDFDMFYE
Sbjct: 1737 GSRGDCGSPAVGILFFTTYIIISFLIVVNMYIAIILENFSVATEESTEPLSEDDFDMFYE 1796

Query: 481  IWEKFDPEATQFIEYSVLSDFADALSEPLRIAKPNQISLINMDLPMVSGDRIHCMDILFA 540
            IWEKFDPEATQFIEYSVLSDFADALSEPLRIAKPNQISLINMDLPMVSGDRIHCMDILFA
Sbjct: 1797 IWEKFDPEATQFIEYSVLSDFADALSEPLRIAKPNQISLINMDLPMVSGDRIHCMDILFA 1856

Query: 541  FTKRVLGESGEMDALKIQMEEKFMAANPSKISYEPITTTLRRKHEEVSAMVIQRAFRRHL 600
            FTKRVLGESGEMDALKIQMEEKFMAANPSKISYEPITTTLRRKHEEVSAMVIQRAFRRHL
Sbjct: 1857 FTKRVLGESGEMDALKIQMEEKFMAANPSKISYEPITTTLRRKHEEVSAMVIQRAFRRHL 1916

Query: 601  LQRSLKHASFLFRQQAGSGLSEEDAPEREGLIAYVMSENFSRPLGPPSSSSISSTSFPPS 660
            LQRSLKHASFLFRQQAGSGLSEEDAPEREGLIAYVMSENFSRPLGPPSSSSISSTSFPPS
Sbjct: 1917 LQRSLKHASFLFRQQAGSGLSEEDAPEREGLIAYVMSENFSRPLGPPSSSSISSTSFPPS 1976

Query: 661  YDSVTRATSDNLQVRGSDYSHSEDLADFPPSPDRDRESIV 700
            YDSVTRATSDNLQVRGSDYSHSEDLADFPPSPDRDRESIV
Sbjct: 1977 YDSVTRATSDNLQVRGSDYSHSEDLADFPPSPDRDRESIV 2016


 Score = 80.5 bits (197), Expect = 3e-12,   Method: Compositional matrix adjust.
 Identities = 57/183 (31%), Positives = 102/183 (55%), Gaps = 14/183 (7%)

Query: 215 DVTIMFLICLNMVTMMVETDDQSPEKINILAKINLLFVAIFTGECIVKLAALR-HYYFTN 273
           D+TI   I LN + M +E  + + E   +L   NL+F  IFT E   K+ AL  +YYF  
Sbjct: 720 DLTITMCIVLNTLFMALEHYNMTSEFEEMLQVGNLVFTGIFTAEMTFKIIALDPYYYFQQ 779

Query: 274 SWNIFDFVVVILSIVGTVLSDIIQKYFFSPTLFRVIRLARIGRILRLIRGAKGIRTLLFA 333
            WNIFD ++VILS++   LS +        +   V+R  R+ R+ +L +    + TL+  
Sbjct: 780 GWNIFDSIIVILSLMELGLSRM--------SNLSVLRSFRLLRVFKLAKSWPTLNTLIKI 831

Query: 334 LMMSLPALFNIGLLLFLVMFIYSIFGM----ANFAYVK-WEAGIDDMFNFQTFANSMLCL 388
           +  S+ AL N+ L+L +++FI+++ GM     N++ ++  ++G+   ++   F ++ L +
Sbjct: 832 IGNSVGALGNLTLVLAIIVFIFAVVGMQLFGKNYSELRDSDSGLLPRWHMMDFFHAFLII 891

Query: 389 FQI 391
           F+I
Sbjct: 892 FRI 894


 Score = 61.6 bits (148), Expect = 1e-06,   Method: Compositional matrix adjust.
 Identities = 65/295 (22%), Positives = 125/295 (42%), Gaps = 59/295 (20%)

Query: 206  FDIVTKQAFDVTIMFLICLNMVTMMVET---DDQSPEKINILAKINLLFVAIFTGECIVK 262
            + IV    F+  I+F+I L+   +  E    +++   K+ +L   + +F  +F  E ++K
Sbjct: 1199 YHIVEHSWFETFIIFMILLSSGALAFEDIYLEERKTIKV-LLEYADKMFTYVFVLEMLLK 1257

Query: 263  LAALR-HYYFTNSWNIFDFVVVILSIVGTVLSDIIQKYFFSPTLFRVIRLARIGRILRLI 321
              A     YFTN+W   DF++V +S+V  V + +    F      + +R  R  R LR +
Sbjct: 1258 WVAYGFKKYFTNAWCWLDFLIVDVSLVSLVANTL---GFAEMGPIKSLRTLRALRPLRAL 1314

Query: 322  RGAKGIRTLLFALMMSLPALFNIGLLLFLVMFIYSIFGMA-------------------N 362
               +G+R ++ AL+ ++P++ N+ L+  +   I+SI G+                    N
Sbjct: 1315 SRFEGMRVVVNALVGAIPSIMNVLLVCLIFWLIFSIMGVNLFAGKFGRCINQTEGDLPLN 1374

Query: 363  FAYVKWEAGIDDM------------FNFQTFANSMLCLFQITTSAGWDGLLSPILNTGPP 410
            +  V  ++  + +             NF       L L Q+ T  GW  ++   ++    
Sbjct: 1375 YTIVNNKSQCESLNLTGELYWTKVKVNFDNVGAGYLALLQVATFKGWMDIMYAAVD---- 1430

Query: 411  YCDPTLPNSNGSRGDCGSPA-----VGILFFTTYIIISFLIVVNMYIAIILENFS 460
                       SRG    P         ++F  +II      +N++I +I++NF+
Sbjct: 1431 -----------SRGYEEQPQWEYNLYMYIYFVIFIIFGSFFTLNLFIGVIIDNFN 1474


>gi44886084
          Length = 1962

 Score = 1389 bits (3595), Expect = 0.0,   Method: Compositional matrix adjust.
 Identities = 698/700 (99%), Positives = 698/700 (99%)

Query: 1    FEGMRVVVNALVGAIPSIMNVLLVCLIFWLIFSIMGVNLFAGKFGRCINQTEGDLPLNYT 60
            FEGMRVVVNALVGAIPSIMNVLLVCLIFWLIFSIMGVNLFAGKFGRCINQTEGDLPLNYT
Sbjct: 1263 FEGMRVVVNALVGAIPSIMNVLLVCLIFWLIFSIMGVNLFAGKFGRCINQTEGDLPLNYT 1322

Query: 61   IVNNKSQCESLNLTGELYWTKVKVNFDNVGAGYLALLQVATFKGWMDIMYAAVDSRGYEE 120
            IVNNKSQCESLNLTGELYWTKVKVNFDNVGAGYLALLQVATFKGWMDIMYAAVDSRGYEE
Sbjct: 1323 IVNNKSQCESLNLTGELYWTKVKVNFDNVGAGYLALLQVATFKGWMDIMYAAVDSRGYEE 1382

Query: 121  QPQWEYNLYMYIYFVIFIIFGSFFTLNLFIGVIIDNFNQQKKKLGGQDIFMTEEQKKYYN 180
            QPQWEYNLYMYIYFVIFIIFGSFFTLNLFIGVIIDNFNQQKK LGGQDIFMTEEQKKYYN
Sbjct: 1383 QPQWEYNLYMYIYFVIFIIFGSFFTLNLFIGVIIDNFNQQKKTLGGQDIFMTEEQKKYYN 1442

Query: 181  AMKKLGSKKPQKPIPRPLNKYQGFIFDIVTKQAFDVTIMFLICLNMVTMMVETDDQSPEK 240
            A KKLGSKKPQKPIPRPLNKYQGFIFDIVTKQAFDVTIMFLICLNMVTMMVETDDQSPEK
Sbjct: 1443 ATKKLGSKKPQKPIPRPLNKYQGFIFDIVTKQAFDVTIMFLICLNMVTMMVETDDQSPEK 1502

Query: 241  INILAKINLLFVAIFTGECIVKLAALRHYYFTNSWNIFDFVVVILSIVGTVLSDIIQKYF 300
            INILAKINLLFVAIFTGECIVKLAALRHYYFTNSWNIFDFVVVILSIVGTVLSDIIQKYF
Sbjct: 1503 INILAKINLLFVAIFTGECIVKLAALRHYYFTNSWNIFDFVVVILSIVGTVLSDIIQKYF 1562

Query: 301  FSPTLFRVIRLARIGRILRLIRGAKGIRTLLFALMMSLPALFNIGLLLFLVMFIYSIFGM 360
            FSPTLFRVIRLARIGRILRLIRGAKGIRTLLFALMMSLPALFNIGLLLFLVMFIYSIFGM
Sbjct: 1563 FSPTLFRVIRLARIGRILRLIRGAKGIRTLLFALMMSLPALFNIGLLLFLVMFIYSIFGM 1622

Query: 361  ANFAYVKWEAGIDDMFNFQTFANSMLCLFQITTSAGWDGLLSPILNTGPPYCDPTLPNSN 420
            ANFAYVKWEAGIDDMFNFQTFANSMLCLFQITTSAGWDGLLSPILNTGPPYCDPTLPNSN
Sbjct: 1623 ANFAYVKWEAGIDDMFNFQTFANSMLCLFQITTSAGWDGLLSPILNTGPPYCDPTLPNSN 1682

Query: 421  GSRGDCGSPAVGILFFTTYIIISFLIVVNMYIAIILENFSVATEESTEPLSEDDFDMFYE 480
            GSRGDCGSPAVGILFFTTYIIISFLIVVNMYIAIILENFSVATEESTEPLSEDDFDMFYE
Sbjct: 1683 GSRGDCGSPAVGILFFTTYIIISFLIVVNMYIAIILENFSVATEESTEPLSEDDFDMFYE 1742

Query: 481  IWEKFDPEATQFIEYSVLSDFADALSEPLRIAKPNQISLINMDLPMVSGDRIHCMDILFA 540
            IWEKFDPEATQFIEYSVLSDFADALSEPLRIAKPNQISLINMDLPMVSGDRIHCMDILFA
Sbjct: 1743 IWEKFDPEATQFIEYSVLSDFADALSEPLRIAKPNQISLINMDLPMVSGDRIHCMDILFA 1802

Query: 541  FTKRVLGESGEMDALKIQMEEKFMAANPSKISYEPITTTLRRKHEEVSAMVIQRAFRRHL 600
            FTKRVLGESGEMDALKIQMEEKFMAANPSKISYEPITTTLRRKHEEVSAMVIQRAFRRHL
Sbjct: 1803 FTKRVLGESGEMDALKIQMEEKFMAANPSKISYEPITTTLRRKHEEVSAMVIQRAFRRHL 1862

Query: 601  LQRSLKHASFLFRQQAGSGLSEEDAPEREGLIAYVMSENFSRPLGPPSSSSISSTSFPPS 660
            LQRSLKHASFLFRQQAGSGLSEEDAPEREGLIAYVMSENFSRPLGPPSSSSISSTSFPPS
Sbjct: 1863 LQRSLKHASFLFRQQAGSGLSEEDAPEREGLIAYVMSENFSRPLGPPSSSSISSTSFPPS 1922

Query: 661  YDSVTRATSDNLQVRGSDYSHSEDLADFPPSPDRDRESIV 700
            YDSVTRATSDNLQVRGSDYSHSEDLADFPPSPDRDRESIV
Sbjct: 1923 YDSVTRATSDNLQVRGSDYSHSEDLADFPPSPDRDRESIV 1962


 Score = 80.1 bits (196), Expect = 3e-12,   Method: Compositional matrix adjust.
 Identities = 57/183 (31%), Positives = 102/183 (55%), Gaps = 14/183 (7%)

Query: 215 DVTIMFLICLNMVTMMVETDDQSPEKINILAKINLLFVAIFTGECIVKLAALR-HYYFTN 273
           D+TI   I LN + M +E  + + E   +L   NL+F  IFT E   K+ AL  +YYF  
Sbjct: 720 DLTITMCIVLNTLFMALEHYNMTSEFEEMLQVGNLVFTGIFTAEMTFKIIALDPYYYFQQ 779

Query: 274 SWNIFDFVVVILSIVGTVLSDIIQKYFFSPTLFRVIRLARIGRILRLIRGAKGIRTLLFA 333
            WNIFD ++VILS++   LS +        +   V+R  R+ R+ +L +    + TL+  
Sbjct: 780 GWNIFDSIIVILSLMELGLSRM--------SNLSVLRSFRLLRVFKLAKSWPTLNTLIKI 831

Query: 334 LMMSLPALFNIGLLLFLVMFIYSIFGM----ANFAYVK-WEAGIDDMFNFQTFANSMLCL 388
           +  S+ AL N+ L+L +++FI+++ GM     N++ ++  ++G+   ++   F ++ L +
Sbjct: 832 IGNSVGALGNLTLVLAIIVFIFAVVGMQLFGKNYSELRDSDSGLLPRWHMMDFFHAFLII 891

Query: 389 FQI 391
           F+I
Sbjct: 892 FRI 894


 Score = 61.6 bits (148), Expect = 1e-06,   Method: Compositional matrix adjust.
 Identities = 65/295 (22%), Positives = 125/295 (42%), Gaps = 59/295 (20%)

Query: 206  FDIVTKQAFDVTIMFLICLNMVTMMVET---DDQSPEKINILAKINLLFVAIFTGECIVK 262
            + IV    F+  I+F+I L+   +  E    +++   K+ +L   + +F  +F  E ++K
Sbjct: 1145 YHIVEHSWFETFIIFMILLSSGALAFEDIYLEERKTIKV-LLEYADKMFTYVFVLEMLLK 1203

Query: 263  LAALR-HYYFTNSWNIFDFVVVILSIVGTVLSDIIQKYFFSPTLFRVIRLARIGRILRLI 321
              A     YFTN+W   DF++V +S+V  V + +    F      + +R  R  R LR +
Sbjct: 1204 WVAYGFKKYFTNAWCWLDFLIVDVSLVSLVANTL---GFAEMGPIKSLRTLRALRPLRAL 1260

Query: 322  RGAKGIRTLLFALMMSLPALFNIGLLLFLVMFIYSIFGMA-------------------N 362
               +G+R ++ AL+ ++P++ N+ L+  +   I+SI G+                    N
Sbjct: 1261 SRFEGMRVVVNALVGAIPSIMNVLLVCLIFWLIFSIMGVNLFAGKFGRCINQTEGDLPLN 1320

Query: 363  FAYVKWEAGIDDM------------FNFQTFANSMLCLFQITTSAGWDGLLSPILNTGPP 410
            +  V  ++  + +             NF       L L Q+ T  GW  ++   ++    
Sbjct: 1321 YTIVNNKSQCESLNLTGELYWTKVKVNFDNVGAGYLALLQVATFKGWMDIMYAAVD---- 1376

Query: 411  YCDPTLPNSNGSRGDCGSPA-----VGILFFTTYIIISFLIVVNMYIAIILENFS 460
                       SRG    P         ++F  +II      +N++I +I++NF+
Sbjct: 1377 -----------SRGYEEQPQWEYNLYMYIYFVIFIIFGSFFTLNLFIGVIIDNFN 1420


>gi114586083
          Length = 2016

 Score = 1389 bits (3594), Expect = 0.0,   Method: Compositional matrix adjust.
 Identities = 696/700 (99%), Positives = 698/700 (99%)

Query: 1    FEGMRVVVNALVGAIPSIMNVLLVCLIFWLIFSIMGVNLFAGKFGRCINQTEGDLPLNYT 60
            FEGMRVVVNALVGAIPSIMNVLLVCLIFWLIFSIMGVNLFAGKFGRCINQTEGDLPLNYT
Sbjct: 1317 FEGMRVVVNALVGAIPSIMNVLLVCLIFWLIFSIMGVNLFAGKFGRCINQTEGDLPLNYT 1376

Query: 61   IVNNKSQCESLNLTGELYWTKVKVNFDNVGAGYLALLQVATFKGWMDIMYAAVDSRGYEE 120
            IVNNKSQCESLN+TGELYWTKVKVNFDNVGAGYLALLQVATFKGWMDIMYAAVDSRGYEE
Sbjct: 1377 IVNNKSQCESLNMTGELYWTKVKVNFDNVGAGYLALLQVATFKGWMDIMYAAVDSRGYEE 1436

Query: 121  QPQWEYNLYMYIYFVIFIIFGSFFTLNLFIGVIIDNFNQQKKKLGGQDIFMTEEQKKYYN 180
            QPQWEYNLYMYIYFVIFIIFGSFFTLNLFIGVIIDNFNQQKKKLGGQDIFMTEEQKKYYN
Sbjct: 1437 QPQWEYNLYMYIYFVIFIIFGSFFTLNLFIGVIIDNFNQQKKKLGGQDIFMTEEQKKYYN 1496

Query: 181  AMKKLGSKKPQKPIPRPLNKYQGFIFDIVTKQAFDVTIMFLICLNMVTMMVETDDQSPEK 240
            AMKKLGSKKPQKPIPRPLNKYQGFIFDIVTKQAFDVTIMFLICLNMVTMMVETDDQSPEK
Sbjct: 1497 AMKKLGSKKPQKPIPRPLNKYQGFIFDIVTKQAFDVTIMFLICLNMVTMMVETDDQSPEK 1556

Query: 241  INILAKINLLFVAIFTGECIVKLAALRHYYFTNSWNIFDFVVVILSIVGTVLSDIIQKYF 300
            INILAKINLLFVAIFTGECIVKLAALRHYYFTNSWNIFDFVVVILSIVGTVLSDIIQKYF
Sbjct: 1557 INILAKINLLFVAIFTGECIVKLAALRHYYFTNSWNIFDFVVVILSIVGTVLSDIIQKYF 1616

Query: 301  FSPTLFRVIRLARIGRILRLIRGAKGIRTLLFALMMSLPALFNIGLLLFLVMFIYSIFGM 360
            FSPTLFRVIRLARIGRILRLIRGAKGIRTLLFALMMSLPALFNIGLLLFLVMFIYSIFGM
Sbjct: 1617 FSPTLFRVIRLARIGRILRLIRGAKGIRTLLFALMMSLPALFNIGLLLFLVMFIYSIFGM 1676

Query: 361  ANFAYVKWEAGIDDMFNFQTFANSMLCLFQITTSAGWDGLLSPILNTGPPYCDPTLPNSN 420
            ANFAYVKWEAGIDDMFNFQTFANSMLCLFQITTSAGWDGLLSPILNTGPPYCDPTLPNSN
Sbjct: 1677 ANFAYVKWEAGIDDMFNFQTFANSMLCLFQITTSAGWDGLLSPILNTGPPYCDPTLPNSN 1736

Query: 421  GSRGDCGSPAVGILFFTTYIIISFLIVVNMYIAIILENFSVATEESTEPLSEDDFDMFYE 480
            GSRGDCGSPAVGILFFTTYIIISFLIVVNMYIAIILENFSVATEESTEPLSEDDFDMFYE
Sbjct: 1737 GSRGDCGSPAVGILFFTTYIIISFLIVVNMYIAIILENFSVATEESTEPLSEDDFDMFYE 1796

Query: 481  IWEKFDPEATQFIEYSVLSDFADALSEPLRIAKPNQISLINMDLPMVSGDRIHCMDILFA 540
            IWEKFDPEATQFIEYSVLSDFADALSEPLRIAKPNQISLINMDLPMVSGDRIHCMDILFA
Sbjct: 1797 IWEKFDPEATQFIEYSVLSDFADALSEPLRIAKPNQISLINMDLPMVSGDRIHCMDILFA 1856

Query: 541  FTKRVLGESGEMDALKIQMEEKFMAANPSKISYEPITTTLRRKHEEVSAMVIQRAFRRHL 600
            FTKRVLGESGEMDALKIQMEEKFMAANPSKISYEPITTTLRRKHEEVSA VIQRAFRRHL
Sbjct: 1857 FTKRVLGESGEMDALKIQMEEKFMAANPSKISYEPITTTLRRKHEEVSATVIQRAFRRHL 1916

Query: 601  LQRSLKHASFLFRQQAGSGLSEEDAPEREGLIAYVMSENFSRPLGPPSSSSISSTSFPPS 660
            LQRSLKHASFLFRQQAGSGLSEEDAPEREGLIAY+MSENFSR LGPPSSSSISSTSFPPS
Sbjct: 1917 LQRSLKHASFLFRQQAGSGLSEEDAPEREGLIAYMMSENFSRSLGPPSSSSISSTSFPPS 1976

Query: 661  YDSVTRATSDNLQVRGSDYSHSEDLADFPPSPDRDRESIV 700
            YDSVTRATSDNLQVRGSDYSHSEDLADFPPSPDRDRESIV
Sbjct: 1977 YDSVTRATSDNLQVRGSDYSHSEDLADFPPSPDRDRESIV 2016


 Score = 80.5 bits (197), Expect = 3e-12,   Method: Compositional matrix adjust.
 Identities = 57/183 (31%), Positives = 102/183 (55%), Gaps = 14/183 (7%)

Query: 215 DVTIMFLICLNMVTMMVETDDQSPEKINILAKINLLFVAIFTGECIVKLAALR-HYYFTN 273
           D+TI   I LN + M +E  + + E   +L   NL+F  IFT E   K+ AL  +YYF  
Sbjct: 720 DLTITMCIVLNTLFMALEHYNMTSEFEEMLQVGNLVFTGIFTAEMTFKIIALDPYYYFQQ 779

Query: 274 SWNIFDFVVVILSIVGTVLSDIIQKYFFSPTLFRVIRLARIGRILRLIRGAKGIRTLLFA 333
            WNIFD ++VILS++   LS +        +   V+R  R+ R+ +L +    + TL+  
Sbjct: 780 GWNIFDSIIVILSLMELGLSRM--------SNLSVLRSFRLLRVFKLAKSWPTLNTLIKI 831

Query: 334 LMMSLPALFNIGLLLFLVMFIYSIFGM----ANFAYVK-WEAGIDDMFNFQTFANSMLCL 388
           +  S+ AL N+ L+L +++FI+++ GM     N++ ++  ++G+   ++   F ++ L +
Sbjct: 832 IGNSVGALGNLTLVLAIIVFIFAVVGMQLFGKNYSELRDSDSGLLPRWHMMDFFHAFLII 891

Query: 389 FQI 391
           F+I
Sbjct: 892 FRI 894


 Score = 61.6 bits (148), Expect = 1e-06,   Method: Compositional matrix adjust.
 Identities = 65/295 (22%), Positives = 125/295 (42%), Gaps = 59/295 (20%)

Query: 206  FDIVTKQAFDVTIMFLICLNMVTMMVET---DDQSPEKINILAKINLLFVAIFTGECIVK 262
            + IV    F+  I+F+I L+   +  E    +++   K+ +L   + +F  +F  E ++K
Sbjct: 1199 YHIVEHSWFETFIIFMILLSSGALAFEDIYLEERKTIKV-LLEYADKMFTYVFVLEMLLK 1257

Query: 263  LAALR-HYYFTNSWNIFDFVVVILSIVGTVLSDIIQKYFFSPTLFRVIRLARIGRILRLI 321
              A     YFTN+W   DF++V +S+V  V + +    F      + +R  R  R LR +
Sbjct: 1258 WVAYGFKKYFTNAWCWLDFLIVDVSLVSLVANTL---GFAEMGPIKSLRTLRALRPLRAL 1314

Query: 322  RGAKGIRTLLFALMMSLPALFNIGLLLFLVMFIYSIFGMA-------------------N 362
               +G+R ++ AL+ ++P++ N+ L+  +   I+SI G+                    N
Sbjct: 1315 SRFEGMRVVVNALVGAIPSIMNVLLVCLIFWLIFSIMGVNLFAGKFGRCINQTEGDLPLN 1374

Query: 363  FAYVKWEAGIDDM------------FNFQTFANSMLCLFQITTSAGWDGLLSPILNTGPP 410
            +  V  ++  + +             NF       L L Q+ T  GW  ++   ++    
Sbjct: 1375 YTIVNNKSQCESLNMTGELYWTKVKVNFDNVGAGYLALLQVATFKGWMDIMYAAVD---- 1430

Query: 411  YCDPTLPNSNGSRGDCGSPA-----VGILFFTTYIIISFLIVVNMYIAIILENFS 460
                       SRG    P         ++F  +II      +N++I +I++NF+
Sbjct: 1431 -----------SRGYEEQPQWEYNLYMYIYFVIFIIFGSFFTLNLFIGVIIDNFN 1474


>gi44886082
          Length = 2016

 Score = 1388 bits (3592), Expect = 0.0,   Method: Compositional matrix adjust.
 Identities = 698/700 (99%), Positives = 698/700 (99%)

Query: 1    FEGMRVVVNALVGAIPSIMNVLLVCLIFWLIFSIMGVNLFAGKFGRCINQTEGDLPLNYT 60
            FEGMRVVVNALVGAIPSIMNVLLVCLIFWLIFSIMGVNLFAGKFGRCINQTEGDLPLNYT
Sbjct: 1317 FEGMRVVVNALVGAIPSIMNVLLVCLIFWLIFSIMGVNLFAGKFGRCINQTEGDLPLNYT 1376

Query: 61   IVNNKSQCESLNLTGELYWTKVKVNFDNVGAGYLALLQVATFKGWMDIMYAAVDSRGYEE 120
            IVNNKSQCESLNLTGELYWTKVKVNFDNVGAGYLALLQVATFKGWMDIMYAAVDSRGYEE
Sbjct: 1377 IVNNKSQCESLNLTGELYWTKVKVNFDNVGAGYLALLQVATFKGWMDIMYAAVDSRGYEE 1436

Query: 121  QPQWEYNLYMYIYFVIFIIFGSFFTLNLFIGVIIDNFNQQKKKLGGQDIFMTEEQKKYYN 180
            QPQWEYNLYMYIYFVIFIIFGSFFTLNLFIGVIIDNFNQQKK LGGQDIFMTEEQKKYYN
Sbjct: 1437 QPQWEYNLYMYIYFVIFIIFGSFFTLNLFIGVIIDNFNQQKKTLGGQDIFMTEEQKKYYN 1496

Query: 181  AMKKLGSKKPQKPIPRPLNKYQGFIFDIVTKQAFDVTIMFLICLNMVTMMVETDDQSPEK 240
            A KKLGSKKPQKPIPRPLNKYQGFIFDIVTKQAFDVTIMFLICLNMVTMMVETDDQSPEK
Sbjct: 1497 ATKKLGSKKPQKPIPRPLNKYQGFIFDIVTKQAFDVTIMFLICLNMVTMMVETDDQSPEK 1556

Query: 241  INILAKINLLFVAIFTGECIVKLAALRHYYFTNSWNIFDFVVVILSIVGTVLSDIIQKYF 300
            INILAKINLLFVAIFTGECIVKLAALRHYYFTNSWNIFDFVVVILSIVGTVLSDIIQKYF
Sbjct: 1557 INILAKINLLFVAIFTGECIVKLAALRHYYFTNSWNIFDFVVVILSIVGTVLSDIIQKYF 1616

Query: 301  FSPTLFRVIRLARIGRILRLIRGAKGIRTLLFALMMSLPALFNIGLLLFLVMFIYSIFGM 360
            FSPTLFRVIRLARIGRILRLIRGAKGIRTLLFALMMSLPALFNIGLLLFLVMFIYSIFGM
Sbjct: 1617 FSPTLFRVIRLARIGRILRLIRGAKGIRTLLFALMMSLPALFNIGLLLFLVMFIYSIFGM 1676

Query: 361  ANFAYVKWEAGIDDMFNFQTFANSMLCLFQITTSAGWDGLLSPILNTGPPYCDPTLPNSN 420
            ANFAYVKWEAGIDDMFNFQTFANSMLCLFQITTSAGWDGLLSPILNTGPPYCDPTLPNSN
Sbjct: 1677 ANFAYVKWEAGIDDMFNFQTFANSMLCLFQITTSAGWDGLLSPILNTGPPYCDPTLPNSN 1736

Query: 421  GSRGDCGSPAVGILFFTTYIIISFLIVVNMYIAIILENFSVATEESTEPLSEDDFDMFYE 480
            GSRGDCGSPAVGILFFTTYIIISFLIVVNMYIAIILENFSVATEESTEPLSEDDFDMFYE
Sbjct: 1737 GSRGDCGSPAVGILFFTTYIIISFLIVVNMYIAIILENFSVATEESTEPLSEDDFDMFYE 1796

Query: 481  IWEKFDPEATQFIEYSVLSDFADALSEPLRIAKPNQISLINMDLPMVSGDRIHCMDILFA 540
            IWEKFDPEATQFIEYSVLSDFADALSEPLRIAKPNQISLINMDLPMVSGDRIHCMDILFA
Sbjct: 1797 IWEKFDPEATQFIEYSVLSDFADALSEPLRIAKPNQISLINMDLPMVSGDRIHCMDILFA 1856

Query: 541  FTKRVLGESGEMDALKIQMEEKFMAANPSKISYEPITTTLRRKHEEVSAMVIQRAFRRHL 600
            FTKRVLGESGEMDALKIQMEEKFMAANPSKISYEPITTTLRRKHEEVSAMVIQRAFRRHL
Sbjct: 1857 FTKRVLGESGEMDALKIQMEEKFMAANPSKISYEPITTTLRRKHEEVSAMVIQRAFRRHL 1916

Query: 601  LQRSLKHASFLFRQQAGSGLSEEDAPEREGLIAYVMSENFSRPLGPPSSSSISSTSFPPS 660
            LQRSLKHASFLFRQQAGSGLSEEDAPEREGLIAYVMSENFSRPLGPPSSSSISSTSFPPS
Sbjct: 1917 LQRSLKHASFLFRQQAGSGLSEEDAPEREGLIAYVMSENFSRPLGPPSSSSISSTSFPPS 1976

Query: 661  YDSVTRATSDNLQVRGSDYSHSEDLADFPPSPDRDRESIV 700
            YDSVTRATSDNLQVRGSDYSHSEDLADFPPSPDRDRESIV
Sbjct: 1977 YDSVTRATSDNLQVRGSDYSHSEDLADFPPSPDRDRESIV 2016


 Score = 80.5 bits (197), Expect = 2e-12,   Method: Compositional matrix adjust.
 Identities = 57/183 (31%), Positives = 102/183 (55%), Gaps = 14/183 (7%)

Query: 215 DVTIMFLICLNMVTMMVETDDQSPEKINILAKINLLFVAIFTGECIVKLAALR-HYYFTN 273
           D+TI   I LN + M +E  + + E   +L   NL+F  IFT E   K+ AL  +YYF  
Sbjct: 720 DLTITMCIVLNTLFMALEHYNMTSEFEEMLQVGNLVFTGIFTAEMTFKIIALDPYYYFQQ 779

Query: 274 SWNIFDFVVVILSIVGTVLSDIIQKYFFSPTLFRVIRLARIGRILRLIRGAKGIRTLLFA 333
            WNIFD ++VILS++   LS +        +   V+R  R+ R+ +L +    + TL+  
Sbjct: 780 GWNIFDSIIVILSLMELGLSRM--------SNLSVLRSFRLLRVFKLAKSWPTLNTLIKI 831

Query: 334 LMMSLPALFNIGLLLFLVMFIYSIFGM----ANFAYVK-WEAGIDDMFNFQTFANSMLCL 388
           +  S+ AL N+ L+L +++FI+++ GM     N++ ++  ++G+   ++   F ++ L +
Sbjct: 832 IGNSVGALGNLTLVLAIIVFIFAVVGMQLFGKNYSELRDSDSGLLPRWHMMDFFHAFLII 891

Query: 389 FQI 391
           F+I
Sbjct: 892 FRI 894


 Score = 62.0 bits (149), Expect = 9e-07,   Method: Compositional matrix adjust.
 Identities = 65/295 (22%), Positives = 125/295 (42%), Gaps = 59/295 (20%)

Query: 206  FDIVTKQAFDVTIMFLICLNMVTMMVET---DDQSPEKINILAKINLLFVAIFTGECIVK 262
            + IV    F+  I+F+I L+   +  E    +++   K+ +L   + +F  +F  E ++K
Sbjct: 1199 YHIVEHSWFETFIIFMILLSSGALAFEDIYLEERKTIKV-LLEYADKMFTYVFVLEMLLK 1257

Query: 263  LAALR-HYYFTNSWNIFDFVVVILSIVGTVLSDIIQKYFFSPTLFRVIRLARIGRILRLI 321
              A     YFTN+W   DF++V +S+V  V + +    F      + +R  R  R LR +
Sbjct: 1258 WVAYGFKKYFTNAWCWLDFLIVDVSLVSLVANTL---GFAEMGPIKSLRTLRALRPLRAL 1314

Query: 322  RGAKGIRTLLFALMMSLPALFNIGLLLFLVMFIYSIFGMA-------------------N 362
               +G+R ++ AL+ ++P++ N+ L+  +   I+SI G+                    N
Sbjct: 1315 SRFEGMRVVVNALVGAIPSIMNVLLVCLIFWLIFSIMGVNLFAGKFGRCINQTEGDLPLN 1374

Query: 363  FAYVKWEAGIDDM------------FNFQTFANSMLCLFQITTSAGWDGLLSPILNTGPP 410
            +  V  ++  + +             NF       L L Q+ T  GW  ++   ++    
Sbjct: 1375 YTIVNNKSQCESLNLTGELYWTKVKVNFDNVGAGYLALLQVATFKGWMDIMYAAVD---- 1430

Query: 411  YCDPTLPNSNGSRGDCGSPA-----VGILFFTTYIIISFLIVVNMYIAIILENFS 460
                       SRG    P         ++F  +II      +N++I +I++NF+
Sbjct: 1431 -----------SRGYEEQPQWEYNLYMYIYFVIFIIFGSFFTLNLFIGVIIDNFN 1474


>gi146048457
          Length = 2016

 Score = 1388 bits (3592), Expect = 0.0,   Method: Compositional matrix adjust.
 Identities = 698/700 (99%), Positives = 699/700 (99%)

Query: 1    FEGMRVVVNALVGAIPSIMNVLLVCLIFWLIFSIMGVNLFAGKFGRCINQTEGDLPLNYT 60
            FEGMRVVVNALVGAIPSIMNVLLVCLIFWLIFSIMGVNLFAGKFGRCINQTEGDLPLNYT
Sbjct: 1317 FEGMRVVVNALVGAIPSIMNVLLVCLIFWLIFSIMGVNLFAGKFGRCINQTEGDLPLNYT 1376

Query: 61   IVNNKSQCESLNLTGELYWTKVKVNFDNVGAGYLALLQVATFKGWMDIMYAAVDSRGYEE 120
            IVNNKSQCESLNLTGELYWTKVKVNFDNVGAGYLALLQVATFKGWMDIMYAAVDSRGYEE
Sbjct: 1377 IVNNKSQCESLNLTGELYWTKVKVNFDNVGAGYLALLQVATFKGWMDIMYAAVDSRGYEE 1436

Query: 121  QPQWEYNLYMYIYFVIFIIFGSFFTLNLFIGVIIDNFNQQKKKLGGQDIFMTEEQKKYYN 180
            QPQWEYNLYMYIYFVIFIIFGSFFTLNLFIGVIIDNFNQQKKK+ GQDIFMTEEQKKYYN
Sbjct: 1437 QPQWEYNLYMYIYFVIFIIFGSFFTLNLFIGVIIDNFNQQKKKIRGQDIFMTEEQKKYYN 1496

Query: 181  AMKKLGSKKPQKPIPRPLNKYQGFIFDIVTKQAFDVTIMFLICLNMVTMMVETDDQSPEK 240
            AMKKLGSKKPQKPIPRPLNKYQGFIFDIVTKQAFDVTIMFLICLNMVTMMVETDDQSPEK
Sbjct: 1497 AMKKLGSKKPQKPIPRPLNKYQGFIFDIVTKQAFDVTIMFLICLNMVTMMVETDDQSPEK 1556

Query: 241  INILAKINLLFVAIFTGECIVKLAALRHYYFTNSWNIFDFVVVILSIVGTVLSDIIQKYF 300
            INILAKINLLFVAIFTGECIVKLAALRHYYFTNSWNIFDFVVVILSIVGTVLSDIIQKYF
Sbjct: 1557 INILAKINLLFVAIFTGECIVKLAALRHYYFTNSWNIFDFVVVILSIVGTVLSDIIQKYF 1616

Query: 301  FSPTLFRVIRLARIGRILRLIRGAKGIRTLLFALMMSLPALFNIGLLLFLVMFIYSIFGM 360
            FSPTLFRVIRLARIGRILRLIRGAKGIRTLLFALMMSLPALFNIGLLLFLVMFIYSIFGM
Sbjct: 1617 FSPTLFRVIRLARIGRILRLIRGAKGIRTLLFALMMSLPALFNIGLLLFLVMFIYSIFGM 1676

Query: 361  ANFAYVKWEAGIDDMFNFQTFANSMLCLFQITTSAGWDGLLSPILNTGPPYCDPTLPNSN 420
            ANFAYVKWEAGIDDMFNFQTFANSMLCLFQITTSAGWDGLLSPILNTGPPYCDPTLPNSN
Sbjct: 1677 ANFAYVKWEAGIDDMFNFQTFANSMLCLFQITTSAGWDGLLSPILNTGPPYCDPTLPNSN 1736

Query: 421  GSRGDCGSPAVGILFFTTYIIISFLIVVNMYIAIILENFSVATEESTEPLSEDDFDMFYE 480
            GSRGDCGSPAVGILFFTTYIIISFLIVVNMYIAIILENFSVATEESTEPLSEDDFDMFYE
Sbjct: 1737 GSRGDCGSPAVGILFFTTYIIISFLIVVNMYIAIILENFSVATEESTEPLSEDDFDMFYE 1796

Query: 481  IWEKFDPEATQFIEYSVLSDFADALSEPLRIAKPNQISLINMDLPMVSGDRIHCMDILFA 540
            IWEKFDPEATQFIEYSVLSDFADALSEPLRIAKPNQISLINMDLPMVSGDRIHCMDILFA
Sbjct: 1797 IWEKFDPEATQFIEYSVLSDFADALSEPLRIAKPNQISLINMDLPMVSGDRIHCMDILFA 1856

Query: 541  FTKRVLGESGEMDALKIQMEEKFMAANPSKISYEPITTTLRRKHEEVSAMVIQRAFRRHL 600
            FTKRVLGESGEMDALKIQMEEKFMAANPSKISYEPITTTLRRKHEEVSAMVIQRAFRRHL
Sbjct: 1857 FTKRVLGESGEMDALKIQMEEKFMAANPSKISYEPITTTLRRKHEEVSAMVIQRAFRRHL 1916

Query: 601  LQRSLKHASFLFRQQAGSGLSEEDAPEREGLIAYVMSENFSRPLGPPSSSSISSTSFPPS 660
            LQRSLKHASFLFRQQAGSGLSEEDAPEREGLIAYVMSENFSRPLGPPSSSSISSTSFPPS
Sbjct: 1917 LQRSLKHASFLFRQQAGSGLSEEDAPEREGLIAYVMSENFSRPLGPPSSSSISSTSFPPS 1976

Query: 661  YDSVTRATSDNLQVRGSDYSHSEDLADFPPSPDRDRESIV 700
            YDSVTRATSDNLQVRGSDYSHSEDLADFPPSPDRDRESIV
Sbjct: 1977 YDSVTRATSDNLQVRGSDYSHSEDLADFPPSPDRDRESIV 2016


 Score = 80.5 bits (197), Expect = 3e-12,   Method: Compositional matrix adjust.
 Identities = 57/183 (31%), Positives = 102/183 (55%), Gaps = 14/183 (7%)

Query: 215 DVTIMFLICLNMVTMMVETDDQSPEKINILAKINLLFVAIFTGECIVKLAALR-HYYFTN 273
           D+TI   I LN + M +E  + + E   +L   NL+F  IFT E   K+ AL  +YYF  
Sbjct: 720 DLTITMCIVLNTLFMALEHYNMTSEFEEMLQVGNLVFTGIFTAEMTFKIIALDPYYYFQQ 779

Query: 274 SWNIFDFVVVILSIVGTVLSDIIQKYFFSPTLFRVIRLARIGRILRLIRGAKGIRTLLFA 333
            WNIFD ++VILS++   LS +        +   V+R  R+ R+ +L +    + TL+  
Sbjct: 780 GWNIFDSIIVILSLMELGLSRM--------SNLSVLRSFRLLRVFKLAKSWPTLNTLIKI 831

Query: 334 LMMSLPALFNIGLLLFLVMFIYSIFGM----ANFAYVK-WEAGIDDMFNFQTFANSMLCL 388
           +  S+ AL N+ L+L +++FI+++ GM     N++ ++  ++G+   ++   F ++ L +
Sbjct: 832 IGNSVGALGNLTLVLAIIVFIFAVVGMQLFGKNYSELRDSDSGLLPRWHMMDFFHAFLII 891

Query: 389 FQI 391
           F+I
Sbjct: 892 FRI 894


 Score = 61.6 bits (148), Expect = 1e-06,   Method: Compositional matrix adjust.
 Identities = 65/295 (22%), Positives = 125/295 (42%), Gaps = 59/295 (20%)

Query: 206  FDIVTKQAFDVTIMFLICLNMVTMMVET---DDQSPEKINILAKINLLFVAIFTGECIVK 262
            + IV    F+  I+F+I L+   +  E    +++   K+ +L   + +F  +F  E ++K
Sbjct: 1199 YHIVEHSWFETFIIFMILLSSGALAFEDIYLEERKTIKV-LLEYADKMFTYVFVLEMLLK 1257

Query: 263  LAALR-HYYFTNSWNIFDFVVVILSIVGTVLSDIIQKYFFSPTLFRVIRLARIGRILRLI 321
              A     YFTN+W   DF++V +S+V  V + +    F      + +R  R  R LR +
Sbjct: 1258 WVAYGFKKYFTNAWCWLDFLIVDVSLVSLVANTL---GFAEMGPIKSLRTLRALRPLRAL 1314

Query: 322  RGAKGIRTLLFALMMSLPALFNIGLLLFLVMFIYSIFGMA-------------------N 362
               +G+R ++ AL+ ++P++ N+ L+  +   I+SI G+                    N
Sbjct: 1315 SRFEGMRVVVNALVGAIPSIMNVLLVCLIFWLIFSIMGVNLFAGKFGRCINQTEGDLPLN 1374

Query: 363  FAYVKWEAGIDDM------------FNFQTFANSMLCLFQITTSAGWDGLLSPILNTGPP 410
            +  V  ++  + +             NF       L L Q+ T  GW  ++   ++    
Sbjct: 1375 YTIVNNKSQCESLNLTGELYWTKVKVNFDNVGAGYLALLQVATFKGWMDIMYAAVD---- 1430

Query: 411  YCDPTLPNSNGSRGDCGSPA-----VGILFFTTYIIISFLIVVNMYIAIILENFS 460
                       SRG    P         ++F  +II      +N++I +I++NF+
Sbjct: 1431 -----------SRGYEEQPQWEYNLYMYIYFVIFIIFGSFFTLNLFIGVIIDNFN 1474


>gi148888458
          Length = 2016

 Score = 1382 bits (3577), Expect = 0.0,   Method: Compositional matrix adjust.
 Identities = 697/700 (99%), Positives = 697/700 (99%)

Query: 1    FEGMRVVVNALVGAIPSIMNVLLVCLIFWLIFSIMGVNLFAGKFGRCINQTEGDLPLNYT 60
            FEGMRVVVNALVGAIPSIMNVLLVC IFWLIFSIMGVNLFAGKFGRCINQTEGDLPLNYT
Sbjct: 1317 FEGMRVVVNALVGAIPSIMNVLLVCHIFWLIFSIMGVNLFAGKFGRCINQTEGDLPLNYT 1376

Query: 61   IVNNKSQCESLNLTGELYWTKVKVNFDNVGAGYLALLQVATFKGWMDIMYAAVDSRGYEE 120
            IVNNKSQCESLNLTGELYWTKVKVNFDNVGAGYLALLQVATFKGWMDIMYAAVDSRGYEE
Sbjct: 1377 IVNNKSQCESLNLTGELYWTKVKVNFDNVGAGYLALLQVATFKGWMDIMYAAVDSRGYEE 1436

Query: 121  QPQWEYNLYMYIYFVIFIIFGSFFTLNLFIGVIIDNFNQQKKKLGGQDIFMTEEQKKYYN 180
            QPQWEYNLYMYIYFVIFIIFGSFFTLNLFIGVIIDNFNQQKKKLGGQDIFMTEEQKKYYN
Sbjct: 1437 QPQWEYNLYMYIYFVIFIIFGSFFTLNLFIGVIIDNFNQQKKKLGGQDIFMTEEQKKYYN 1496

Query: 181  AMKKLGSKKPQKPIPRPLNKYQGFIFDIVTKQAFDVTIMFLICLNMVTMMVETDDQSPEK 240
            AMKKLGSKKPQKPIPRPLNKYQGFIFDIVTKQAFDVTIMFLICLNMVTMMVETDDQSPEK
Sbjct: 1497 AMKKLGSKKPQKPIPRPLNKYQGFIFDIVTKQAFDVTIMFLICLNMVTMMVETDDQSPEK 1556

Query: 241  INILAKINLLFVAIFTGECIVKLAALRHYYFTNSWNIFDFVVVILSIVGTVLSDIIQKYF 300
            INILAKINLLFVAIFTGECIVKLAALRHYYFTNSWNIFDFVVVILSIVGTVLSDIIQKYF
Sbjct: 1557 INILAKINLLFVAIFTGECIVKLAALRHYYFTNSWNIFDFVVVILSIVGTVLSDIIQKYF 1616

Query: 301  FSPTLFRVIRLARIGRILRLIRGAKGIRTLLFALMMSLPALFNIGLLLFLVMFIYSIFGM 360
            FSPTLFRVIRLARIGRILRLIRGAKGIRTLLFALMMSLPA FNIGLLLFLVMFIYSIFGM
Sbjct: 1617 FSPTLFRVIRLARIGRILRLIRGAKGIRTLLFALMMSLPAPFNIGLLLFLVMFIYSIFGM 1676

Query: 361  ANFAYVKWEAGIDDMFNFQTFANSMLCLFQITTSAGWDGLLSPILNTGPPYCDPTLPNSN 420
            ANFAYVKWEAGIDDMFNFQTFANSMLCLFQITTSAGWDGLLSPILNTGPPYCDPTLPNSN
Sbjct: 1677 ANFAYVKWEAGIDDMFNFQTFANSMLCLFQITTSAGWDGLLSPILNTGPPYCDPTLPNSN 1736

Query: 421  GSRGDCGSPAVGILFFTTYIIISFLIVVNMYIAIILENFSVATEESTEPLSEDDFDMFYE 480
            GSRGDCGSPAVGILFFTTYIIISFLIVVNMYIAIILENFSVATEESTEPLSEDDFDMFYE
Sbjct: 1737 GSRGDCGSPAVGILFFTTYIIISFLIVVNMYIAIILENFSVATEESTEPLSEDDFDMFYE 1796

Query: 481  IWEKFDPEATQFIEYSVLSDFADALSEPLRIAKPNQISLINMDLPMVSGDRIHCMDILFA 540
            IWEKFDPEATQFIEYSVLSDFADALSEPLRIAKPNQISLINMDLPMVSGDRIH MDILFA
Sbjct: 1797 IWEKFDPEATQFIEYSVLSDFADALSEPLRIAKPNQISLINMDLPMVSGDRIHRMDILFA 1856

Query: 541  FTKRVLGESGEMDALKIQMEEKFMAANPSKISYEPITTTLRRKHEEVSAMVIQRAFRRHL 600
            FTKRVLGESGEMDALKIQMEEKFMAANPSKISYEPITTTLRRKHEEVSAMVIQRAFRRHL
Sbjct: 1857 FTKRVLGESGEMDALKIQMEEKFMAANPSKISYEPITTTLRRKHEEVSAMVIQRAFRRHL 1916

Query: 601  LQRSLKHASFLFRQQAGSGLSEEDAPEREGLIAYVMSENFSRPLGPPSSSSISSTSFPPS 660
            LQRSLKHASFLFRQQAGSGLSEEDAPEREGLIAYVMSENFSRPLGPPSSSSISSTSFPPS
Sbjct: 1917 LQRSLKHASFLFRQQAGSGLSEEDAPEREGLIAYVMSENFSRPLGPPSSSSISSTSFPPS 1976

Query: 661  YDSVTRATSDNLQVRGSDYSHSEDLADFPPSPDRDRESIV 700
            YDSVTRATSDNLQVRGSDYSHSEDLADFPPSPDRDRESIV
Sbjct: 1977 YDSVTRATSDNLQVRGSDYSHSEDLADFPPSPDRDRESIV 2016


 Score = 80.5 bits (197), Expect = 2e-12,   Method: Compositional matrix adjust.
 Identities = 57/183 (31%), Positives = 102/183 (55%), Gaps = 14/183 (7%)

Query: 215 DVTIMFLICLNMVTMMVETDDQSPEKINILAKINLLFVAIFTGECIVKLAALR-HYYFTN 273
           D+TI   I LN + M +E  + + E   +L   NL+F  IFT E   K+ AL  +YYF  
Sbjct: 720 DLTITMCIVLNTLFMALEHYNMTSEFEEMLQVGNLVFTGIFTAEMTFKIIALDPYYYFQQ 779

Query: 274 SWNIFDFVVVILSIVGTVLSDIIQKYFFSPTLFRVIRLARIGRILRLIRGAKGIRTLLFA 333
            WNIFD ++VILS++   LS +        +   V+R  R+ R+ +L +    + TL+  
Sbjct: 780 GWNIFDSIIVILSLMELGLSRM--------SNLSVLRSFRLLRVFKLAKSWPTLNTLIKI 831

Query: 334 LMMSLPALFNIGLLLFLVMFIYSIFGM----ANFAYVK-WEAGIDDMFNFQTFANSMLCL 388
           +  S+ AL N+ L+L +++FI+++ GM     N++ ++  ++G+   ++   F ++ L +
Sbjct: 832 IGNSVGALGNLTLVLAIIVFIFAVVGMQLFGKNYSELRDSDSGLLPRWHMMDFFHAFLII 891

Query: 389 FQI 391
           F+I
Sbjct: 892 FRI 894


 Score = 61.6 bits (148), Expect = 1e-06,   Method: Compositional matrix adjust.
 Identities = 65/295 (22%), Positives = 125/295 (42%), Gaps = 59/295 (20%)

Query: 206  FDIVTKQAFDVTIMFLICLNMVTMMVET---DDQSPEKINILAKINLLFVAIFTGECIVK 262
            + IV    F+  I+F+I L+   +  E    +++   K+ +L   + +F  +F  E ++K
Sbjct: 1199 YHIVEHSWFETFIIFMILLSSGALAFEDIYLEERKTIKV-LLEYADKMFTYVFVLEMLLK 1257

Query: 263  LAALR-HYYFTNSWNIFDFVVVILSIVGTVLSDIIQKYFFSPTLFRVIRLARIGRILRLI 321
              A     YFTN+W   DF++V +S+V  V + +    F      + +R  R  R LR +
Sbjct: 1258 WVAYGFKKYFTNAWCWLDFLIVDVSLVSLVANTL---GFAEMGPIKSLRTLRALRPLRAL 1314

Query: 322  RGAKGIRTLLFALMMSLPALFNIGLLLFLVMFIYSIFGMA-------------------N 362
               +G+R ++ AL+ ++P++ N+ L+  +   I+SI G+                    N
Sbjct: 1315 SRFEGMRVVVNALVGAIPSIMNVLLVCHIFWLIFSIMGVNLFAGKFGRCINQTEGDLPLN 1374

Query: 363  FAYVKWEAGIDDM------------FNFQTFANSMLCLFQITTSAGWDGLLSPILNTGPP 410
            +  V  ++  + +             NF       L L Q+ T  GW  ++   ++    
Sbjct: 1375 YTIVNNKSQCESLNLTGELYWTKVKVNFDNVGAGYLALLQVATFKGWMDIMYAAVD---- 1430

Query: 411  YCDPTLPNSNGSRGDCGSPAVG-----ILFFTTYIIISFLIVVNMYIAIILENFS 460
                       SRG    P         ++F  +II      +N++I +I++NF+
Sbjct: 1431 -----------SRGYEEQPQWEYNLYMYIYFVIFIIFGSFFTLNLFIGVIIDNFN 1474


>gi355746804
          Length = 2017

 Score = 1374 bits (3557), Expect = 0.0,   Method: Compositional matrix adjust.
 Identities = 688/700 (98%), Positives = 694/700 (99%)

Query: 1    FEGMRVVVNALVGAIPSIMNVLLVCLIFWLIFSIMGVNLFAGKFGRCINQTEGDLPLNYT 60
            FEGMRVVVNALVGAIPSIMNVLLVCLIFWLIFSIMGVNLFAGKFGRCINQTEGDLPLNYT
Sbjct: 1318 FEGMRVVVNALVGAIPSIMNVLLVCLIFWLIFSIMGVNLFAGKFGRCINQTEGDLPLNYT 1377

Query: 61   IVNNKSQCESLNLTGELYWTKVKVNFDNVGAGYLALLQVATFKGWMDIMYAAVDSRGYEE 120
            IVNNKSQCESLN+TGELYWTKVKVNFDNVGAGYLALLQVATFKGWMDIMYAAVDSRGYEE
Sbjct: 1378 IVNNKSQCESLNMTGELYWTKVKVNFDNVGAGYLALLQVATFKGWMDIMYAAVDSRGYEE 1437

Query: 121  QPQWEYNLYMYIYFVIFIIFGSFFTLNLFIGVIIDNFNQQKKKLGGQDIFMTEEQKKYYN 180
            QPQWEYNLYMYIYFVIFIIFGSFFTLNLFIGVIIDNFNQQKKKLGGQDIFMTEEQKKYYN
Sbjct: 1438 QPQWEYNLYMYIYFVIFIIFGSFFTLNLFIGVIIDNFNQQKKKLGGQDIFMTEEQKKYYN 1497

Query: 181  AMKKLGSKKPQKPIPRPLNKYQGFIFDIVTKQAFDVTIMFLICLNMVTMMVETDDQSPEK 240
            AMKKLGSKKPQKPIPRPLNKYQGFIFDIVTKQAFDVTIMFLICLNMVTMMVETDDQSPEK
Sbjct: 1498 AMKKLGSKKPQKPIPRPLNKYQGFIFDIVTKQAFDVTIMFLICLNMVTMMVETDDQSPEK 1557

Query: 241  INILAKINLLFVAIFTGECIVKLAALRHYYFTNSWNIFDFVVVILSIVGTVLSDIIQKYF 300
            INILAKINLLFVAIFTGECIVKLAALRHYYFTNSWNIFDFVVVILSIVGTVLSDIIQKYF
Sbjct: 1558 INILAKINLLFVAIFTGECIVKLAALRHYYFTNSWNIFDFVVVILSIVGTVLSDIIQKYF 1617

Query: 301  FSPTLFRVIRLARIGRILRLIRGAKGIRTLLFALMMSLPALFNIGLLLFLVMFIYSIFGM 360
            FSPTLFRVIRLARIGRILRLIR AKGIRTLLFALMMSLPALFNIGLLLFLVMFIYSIFGM
Sbjct: 1618 FSPTLFRVIRLARIGRILRLIRAAKGIRTLLFALMMSLPALFNIGLLLFLVMFIYSIFGM 1677

Query: 361  ANFAYVKWEAGIDDMFNFQTFANSMLCLFQITTSAGWDGLLSPILNTGPPYCDPTLPNSN 420
            ANFAYVKWEAGIDDMFNFQTFANSMLCLFQITTSAGWDGLLSPILNTGPPYCDPTLPNSN
Sbjct: 1678 ANFAYVKWEAGIDDMFNFQTFANSMLCLFQITTSAGWDGLLSPILNTGPPYCDPTLPNSN 1737

Query: 421  GSRGDCGSPAVGILFFTTYIIISFLIVVNMYIAIILENFSVATEESTEPLSEDDFDMFYE 480
            GSRGDCGSPAVGILFFTTYIIISFLIVVNMYIAIILENFSVATEESTEPLSEDDFDMFYE
Sbjct: 1738 GSRGDCGSPAVGILFFTTYIIISFLIVVNMYIAIILENFSVATEESTEPLSEDDFDMFYE 1797

Query: 481  IWEKFDPEATQFIEYSVLSDFADALSEPLRIAKPNQISLINMDLPMVSGDRIHCMDILFA 540
            IWEKFDPEATQFIEYSVLSDFADALSEPLRIAKPNQ+SLINMDLPMVSGDRIHCMDILFA
Sbjct: 1798 IWEKFDPEATQFIEYSVLSDFADALSEPLRIAKPNQMSLINMDLPMVSGDRIHCMDILFA 1857

Query: 541  FTKRVLGESGEMDALKIQMEEKFMAANPSKISYEPITTTLRRKHEEVSAMVIQRAFRRHL 600
            FTKRVLGESGEMDALKIQMEEKFMAANPSKISYEPITTTLRRKHEEVSAMVIQRAFRRHL
Sbjct: 1858 FTKRVLGESGEMDALKIQMEEKFMAANPSKISYEPITTTLRRKHEEVSAMVIQRAFRRHL 1917

Query: 601  LQRSLKHASFLFRQQAGSGLSEEDAPEREGLIAYVMSENFSRPLGPPSSSSISSTSFPPS 660
            LQRS+KHASFLFRQQ GS LSEEDAPEREGLIA VM+ENFSRP GPPSSSSISSTSFPPS
Sbjct: 1918 LQRSVKHASFLFRQQTGSSLSEEDAPEREGLIANVMNENFSRPFGPPSSSSISSTSFPPS 1977

Query: 661  YDSVTRATSDNLQVRGSDYSHSEDLADFPPSPDRDRESIV 700
            YDSVTRATSDN+QV GSDYSHSED+ADFPPSPDRDRESIV
Sbjct: 1978 YDSVTRATSDNIQVPGSDYSHSEDVADFPPSPDRDRESIV 2017


 Score = 80.5 bits (197), Expect = 2e-12,   Method: Compositional matrix adjust.
 Identities = 57/183 (31%), Positives = 102/183 (55%), Gaps = 14/183 (7%)

Query: 215 DVTIMFLICLNMVTMMVETDDQSPEKINILAKINLLFVAIFTGECIVKLAALR-HYYFTN 273
           D+TI   I LN + M +E  + + E   +L   NL+F  IFT E   K+ AL  +YYF  
Sbjct: 720 DLTITMCIVLNTLFMALEHYNMTSEFEEMLQVGNLVFTGIFTAEMTFKIIALDPYYYFQQ 779

Query: 274 SWNIFDFVVVILSIVGTVLSDIIQKYFFSPTLFRVIRLARIGRILRLIRGAKGIRTLLFA 333
            WNIFD ++VILS++   LS +        +   V+R  R+ R+ +L +    + TL+  
Sbjct: 780 GWNIFDSIIVILSLMELGLSRM--------SNLSVLRSFRLLRVFKLAKSWPTLNTLIKI 831

Query: 334 LMMSLPALFNIGLLLFLVMFIYSIFGM----ANFAYVK-WEAGIDDMFNFQTFANSMLCL 388
           +  S+ AL N+ L+L +++FI+++ GM     N++ ++  ++G+   ++   F ++ L +
Sbjct: 832 IGNSVGALGNLTLVLAIIVFIFAVVGMQLFGKNYSELRDSDSGLLPRWHMMDFFHAFLII 891

Query: 389 FQI 391
           F+I
Sbjct: 892 FRI 894


 Score = 62.0 bits (149), Expect = 9e-07,   Method: Compositional matrix adjust.
 Identities = 65/295 (22%), Positives = 125/295 (42%), Gaps = 59/295 (20%)

Query: 206  FDIVTKQAFDVTIMFLICLNMVTMMVET---DDQSPEKINILAKINLLFVAIFTGECIVK 262
            + IV    F+  I+F+I L+   +  E    +++   K+ +L   + +F  +F  E ++K
Sbjct: 1200 YHIVEHSWFETFIIFMILLSSGALAFEDIYLEERKTIKV-LLEYADKMFTYVFVLEMLLK 1258

Query: 263  LAALR-HYYFTNSWNIFDFVVVILSIVGTVLSDIIQKYFFSPTLFRVIRLARIGRILRLI 321
              A     YFTN+W   DF++V +S+V  V + +    F      + +R  R  R LR +
Sbjct: 1259 WVAYGFKKYFTNAWCWLDFLIVDVSLVSLVANTL---GFAEMGPIKSLRTLRALRPLRAL 1315

Query: 322  RGAKGIRTLLFALMMSLPALFNIGLLLFLVMFIYSIFGMA-------------------N 362
               +G+R ++ AL+ ++P++ N+ L+  +   I+SI G+                    N
Sbjct: 1316 SRFEGMRVVVNALVGAIPSIMNVLLVCLIFWLIFSIMGVNLFAGKFGRCINQTEGDLPLN 1375

Query: 363  FAYVKWEAGIDDM------------FNFQTFANSMLCLFQITTSAGWDGLLSPILNTGPP 410
            +  V  ++  + +             NF       L L Q+ T  GW  ++   ++    
Sbjct: 1376 YTIVNNKSQCESLNMTGELYWTKVKVNFDNVGAGYLALLQVATFKGWMDIMYAAVD---- 1431

Query: 411  YCDPTLPNSNGSRGDCGSPA-----VGILFFTTYIIISFLIVVNMYIAIILENFS 460
                       SRG    P         ++F  +II      +N++I +I++NF+
Sbjct: 1432 -----------SRGYEEQPQWEYNLYMYIYFVIFIIFGSFFTLNLFIGVIIDNFN 1475


>gi296228386
          Length = 2015

 Score = 1367 bits (3538), Expect = 0.0,   Method: Compositional matrix adjust.
 Identities = 682/700 (97%), Positives = 690/700 (98%)

Query: 1    FEGMRVVVNALVGAIPSIMNVLLVCLIFWLIFSIMGVNLFAGKFGRCINQTEGDLPLNYT 60
            FEGMRVVVNALVGAIPSIMNVLLVCLIFWLIFSIMGVNLFAGKFGRCINQTEGDLPLNYT
Sbjct: 1316 FEGMRVVVNALVGAIPSIMNVLLVCLIFWLIFSIMGVNLFAGKFGRCINQTEGDLPLNYT 1375

Query: 61   IVNNKSQCESLNLTGELYWTKVKVNFDNVGAGYLALLQVATFKGWMDIMYAAVDSRGYEE 120
            IVNNKSQCESLN+TGELYWTKVKVNFDNVGAGYLALLQVATFKGWMDIMYAAVDSRGYEE
Sbjct: 1376 IVNNKSQCESLNMTGELYWTKVKVNFDNVGAGYLALLQVATFKGWMDIMYAAVDSRGYEE 1435

Query: 121  QPQWEYNLYMYIYFVIFIIFGSFFTLNLFIGVIIDNFNQQKKKLGGQDIFMTEEQKKYYN 180
            QPQWEYNLYMYIYFV+FIIFGSFFTLNLFIGVIIDNFNQQKKKLGGQDIFMTEEQKKYYN
Sbjct: 1436 QPQWEYNLYMYIYFVVFIIFGSFFTLNLFIGVIIDNFNQQKKKLGGQDIFMTEEQKKYYN 1495

Query: 181  AMKKLGSKKPQKPIPRPLNKYQGFIFDIVTKQAFDVTIMFLICLNMVTMMVETDDQSPEK 240
            AMKKLGSKKPQKPIPRPLNKYQGFIFD+VTKQAFDVTIMFLICLNMVTMMVETDDQSPEK
Sbjct: 1496 AMKKLGSKKPQKPIPRPLNKYQGFIFDVVTKQAFDVTIMFLICLNMVTMMVETDDQSPEK 1555

Query: 241  INILAKINLLFVAIFTGECIVKLAALRHYYFTNSWNIFDFVVVILSIVGTVLSDIIQKYF 300
            +NIL KINLLFVAIFTGECI K+AALRHYYFTNSWNIFDFVVVILSIVGTVLSDIIQKYF
Sbjct: 1556 VNILTKINLLFVAIFTGECIFKMAALRHYYFTNSWNIFDFVVVILSIVGTVLSDIIQKYF 1615

Query: 301  FSPTLFRVIRLARIGRILRLIRGAKGIRTLLFALMMSLPALFNIGLLLFLVMFIYSIFGM 360
            FSPTLFRVIRLARIGRILRLIRGAKGIRTLLFALMMSLPALFNIGLLLFLVMFIYSIFGM
Sbjct: 1616 FSPTLFRVIRLARIGRILRLIRGAKGIRTLLFALMMSLPALFNIGLLLFLVMFIYSIFGM 1675

Query: 361  ANFAYVKWEAGIDDMFNFQTFANSMLCLFQITTSAGWDGLLSPILNTGPPYCDPTLPNSN 420
            ANFAYVKWEAGIDDMFNFQTFANSMLCLFQITTSAGWDGLLSPILNTGPPYCDP LPNSN
Sbjct: 1676 ANFAYVKWEAGIDDMFNFQTFANSMLCLFQITTSAGWDGLLSPILNTGPPYCDPNLPNSN 1735

Query: 421  GSRGDCGSPAVGILFFTTYIIISFLIVVNMYIAIILENFSVATEESTEPLSEDDFDMFYE 480
            GSRGDCGSPAVGILFFTTYIIISFLIVVNMYIAIILENFSVATEESTEPLSEDDFDMFYE
Sbjct: 1736 GSRGDCGSPAVGILFFTTYIIISFLIVVNMYIAIILENFSVATEESTEPLSEDDFDMFYE 1795

Query: 481  IWEKFDPEATQFIEYSVLSDFADALSEPLRIAKPNQISLINMDLPMVSGDRIHCMDILFA 540
             WEKFDPEATQFIEYS LSDFADALSEPLRIAKPNQISLINMDLPMVSGDRIHCMDILFA
Sbjct: 1796 TWEKFDPEATQFIEYSALSDFADALSEPLRIAKPNQISLINMDLPMVSGDRIHCMDILFA 1855

Query: 541  FTKRVLGESGEMDALKIQMEEKFMAANPSKISYEPITTTLRRKHEEVSAMVIQRAFRRHL 600
            FTKRVLGESGEMDALKIQMEEKFMAANPSKISYEPITTTLRRKHEEVSA VIQRAFRRHL
Sbjct: 1856 FTKRVLGESGEMDALKIQMEEKFMAANPSKISYEPITTTLRRKHEEVSATVIQRAFRRHL 1915

Query: 601  LQRSLKHASFLFRQQAGSGLSEEDAPEREGLIAYVMSENFSRPLGPPSSSSISSTSFPPS 660
            LQRS+KHASFLFRQQAGSGLSEEDAPEREGLIAY+M+ENFSRP G PSSSSISSTSFPPS
Sbjct: 1916 LQRSMKHASFLFRQQAGSGLSEEDAPEREGLIAYMMNENFSRPPGLPSSSSISSTSFPPS 1975

Query: 661  YDSVTRATSDNLQVRGSDYSHSEDLADFPPSPDRDRESIV 700
            YDSVTRATSDNLQVRGSD SHSEDLADFPPS DRDRESIV
Sbjct: 1976 YDSVTRATSDNLQVRGSDDSHSEDLADFPPSLDRDRESIV 2015


 Score = 83.6 bits (205), Expect = 3e-13,   Method: Compositional matrix adjust.
 Identities = 61/196 (31%), Positives = 109/196 (55%), Gaps = 15/196 (7%)

Query: 202 QGFIFDIVTKQAFDVTIMFLICLNMVTMMVETDDQSPEKINILAKINLLFVAIFTGECIV 261
           QG  F +VT    D+TI   I LN + M +E  + + E  ++L   NL+F  IFT E   
Sbjct: 708 QGVKF-VVTDPFADLTITMCIVLNTLFMALEHYNMTSEFEDMLQVGNLVFTGIFTAEMTF 766

Query: 262 KLAALR-HYYFTNSWNIFDFVVVILSIVGTVLSDIIQKYFFSPTLFRVIRLARIGRILRL 320
           K+ AL  +YYF   WNIFD ++V+LS++   LS +        +   V+R  R+ R+ +L
Sbjct: 767 KIIALDPYYYFQQGWNIFDSIIVVLSLMELGLSRM--------SNLSVLRSFRLLRVFKL 818

Query: 321 IRGAKGIRTLLFALMMSLPALFNIGLLLFLVMFIYSIFGM----ANFAYVKW-EAGIDDM 375
            +    + TL+  +  S+ AL N+ L+L +++FI+++ GM     N++ ++  ++G+   
Sbjct: 819 AKSWPTLNTLIKIIGNSVGALGNLTLVLAIIVFIFAVVGMQLFGKNYSELRHSDSGLLPR 878

Query: 376 FNFQTFANSMLCLFQI 391
           ++   F ++ L +F+I
Sbjct: 879 WHMMDFFHAFLIIFRI 894


 Score = 62.0 bits (149), Expect = 1e-06,   Method: Compositional matrix adjust.
 Identities = 65/295 (22%), Positives = 125/295 (42%), Gaps = 59/295 (20%)

Query: 206  FDIVTKQAFDVTIMFLICLNMVTMMVET---DDQSPEKINILAKINLLFVAIFTGECIVK 262
            + IV    F+  I+F+I L+   +  E    +++   K+ +L   + +F  +F  E ++K
Sbjct: 1198 YRIVEHSWFETFIIFMILLSSGALAFEDIYLEERKTIKV-LLEYADKMFTYVFVLEMLLK 1256

Query: 263  LAALR-HYYFTNSWNIFDFVVVILSIVGTVLSDIIQKYFFSPTLFRVIRLARIGRILRLI 321
              A     YFTN+W   DF++V +S+V  V + +    F      + +R  R  R LR +
Sbjct: 1257 WVAYGFKKYFTNAWCWLDFLIVDVSLVSLVANTL---GFAEMGPIKSLRTLRALRPLRAL 1313

Query: 322  RGAKGIRTLLFALMMSLPALFNIGLLLFLVMFIYSIFGMA-------------------N 362
               +G+R ++ AL+ ++P++ N+ L+  +   I+SI G+                    N
Sbjct: 1314 SRFEGMRVVVNALVGAIPSIMNVLLVCLIFWLIFSIMGVNLFAGKFGRCINQTEGDLPLN 1373

Query: 363  FAYVKWEAGIDDM------------FNFQTFANSMLCLFQITTSAGWDGLLSPILNTGPP 410
            +  V  ++  + +             NF       L L Q+ T  GW  ++   ++    
Sbjct: 1374 YTIVNNKSQCESLNMTGELYWTKVKVNFDNVGAGYLALLQVATFKGWMDIMYAAVD---- 1429

Query: 411  YCDPTLPNSNGSRGDCGSPAVG-----ILFFTTYIIISFLIVVNMYIAIILENFS 460
                       SRG    P         ++F  +II      +N++I +I++NF+
Sbjct: 1430 -----------SRGYEEQPQWEYNLYMYIYFVVFIIFGSFFTLNLFIGVIIDNFN 1473


>gi311268679
          Length = 2021

 Score = 1365 bits (3532), Expect = 0.0,   Method: Compositional matrix adjust.
 Identities = 677/701 (96%), Positives = 691/701 (98%), Gaps = 1/701 (0%)

Query: 1    FEGMRVVVNALVGAIPSIMNVLLVCLIFWLIFSIMGVNLFAGKFGRCINQTEGDLPLNYT 60
            FEGMRVVVNALVGAIPSIMNVLLVCLIFWLIFSIMGVNLFAGKFGRCINQTEGDLPLNYT
Sbjct: 1321 FEGMRVVVNALVGAIPSIMNVLLVCLIFWLIFSIMGVNLFAGKFGRCINQTEGDLPLNYT 1380

Query: 61   IVNNKSQCESLNLTGELYWTKVKVNFDNVGAGYLALLQVATFKGWMDIMYAAVDSRGYEE 120
            IVNNKS CES N+TGELYWTKVKVNFDNVGAGYLALLQVATFKGWMDIMYAAVDSRG EE
Sbjct: 1381 IVNNKSDCESFNVTGELYWTKVKVNFDNVGAGYLALLQVATFKGWMDIMYAAVDSRGLEE 1440

Query: 121  QPQWEYNLYMYIYFVIFIIFGSFFTLNLFIGVIIDNFNQQKKKLGGQDIFMTEEQKKYYN 180
            QPQWEYNLYMYIYFV+FIIFGSFFTLNLFIGVIIDNFNQQKKKLGGQDIFMTEEQKKYYN
Sbjct: 1441 QPQWEYNLYMYIYFVVFIIFGSFFTLNLFIGVIIDNFNQQKKKLGGQDIFMTEEQKKYYN 1500

Query: 181  AMKKLGSKKPQKPIPRPLNKYQGFIFDIVTKQAFDVTIMFLICLNMVTMMVETDDQSPEK 240
            AMKKLGSKKPQKPIPRPLNKYQGF+FDIVTKQAFDVTIMFLICLNMVTMMVETDDQSPEK
Sbjct: 1501 AMKKLGSKKPQKPIPRPLNKYQGFMFDIVTKQAFDVTIMFLICLNMVTMMVETDDQSPEK 1560

Query: 241  INILAKINLLFVAIFTGECIVKLAALRHYYFTNSWNIFDFVVVILSIVGTVLSDIIQKYF 300
            +NILAKINLLFVAIFTGECIVK+AALRHYYFTNSWNIFDFVVVILSIVGTVLSDIIQKYF
Sbjct: 1561 VNILAKINLLFVAIFTGECIVKIAALRHYYFTNSWNIFDFVVVILSIVGTVLSDIIQKYF 1620

Query: 301  FSPTLFRVIRLARIGRILRLIRGAKGIRTLLFALMMSLPALFNIGLLLFLVMFIYSIFGM 360
            FSPTLFRVIRLARIGRILRLIRGAKGIRTLLFALMMSLPALFNIGLLLFLVMFIYSIFGM
Sbjct: 1621 FSPTLFRVIRLARIGRILRLIRGAKGIRTLLFALMMSLPALFNIGLLLFLVMFIYSIFGM 1680

Query: 361  ANFAYVKWEAGIDDMFNFQTFANSMLCLFQITTSAGWDGLLSPILNTGPPYCDPTLPNSN 420
            ANFAYVKWEAGIDDMFNFQTFANSMLCLFQITTSAGWDGLLSPILNTGPPYCDP LPNSN
Sbjct: 1681 ANFAYVKWEAGIDDMFNFQTFANSMLCLFQITTSAGWDGLLSPILNTGPPYCDPHLPNSN 1740

Query: 421  GSRGDCGSPAVGILFFTTYIIISFLIVVNMYIAIILENFSVATEESTEPLSEDDFDMFYE 480
            GSRG+CGSPAVGILFFTTYIIISFLIVVNMYIAIILENFSVATEESTEPLSEDDFDMFYE
Sbjct: 1741 GSRGNCGSPAVGILFFTTYIIISFLIVVNMYIAIILENFSVATEESTEPLSEDDFDMFYE 1800

Query: 481  IWEKFDPEATQFIEYSVLSDFADALSEPLRIAKPNQISLINMDLPMVSGDRIHCMDILFA 540
            IWEKFDPEATQFIEYS LSDFADALSEPLRIAKPNQISLINMDLPMVSGDRIHCMDILFA
Sbjct: 1801 IWEKFDPEATQFIEYSALSDFADALSEPLRIAKPNQISLINMDLPMVSGDRIHCMDILFA 1860

Query: 541  FTKRVLGESGEMDALKIQMEEKFMAANPSKISYEPITTTLRRKHEEVSAMVIQRAFRRHL 600
            FTKRVLGESGEMDALKIQMEEKFMAANPSKISYEPITTTLRRKHEEVSA +IQRAFRRHL
Sbjct: 1861 FTKRVLGESGEMDALKIQMEEKFMAANPSKISYEPITTTLRRKHEEVSATIIQRAFRRHL 1920

Query: 601  LQRSLKHASFLFRQQA-GSGLSEEDAPEREGLIAYVMSENFSRPLGPPSSSSISSTSFPP 659
            LQRS+KHASFL+RQQA GSGLSEEDAPE+EGLIAY+M+ENFS+ LGPPSSSSISSTSFPP
Sbjct: 1921 LQRSVKHASFLYRQQAGGSGLSEEDAPEQEGLIAYMMNENFSQRLGPPSSSSISSTSFPP 1980

Query: 660  SYDSVTRATSDNLQVRGSDYSHSEDLADFPPSPDRDRESIV 700
            SYDSVTRATSDN QVR SDYSHSEDLADFPPSPDRDRES+V
Sbjct: 1981 SYDSVTRATSDNPQVRASDYSHSEDLADFPPSPDRDRESVV 2021


 Score = 79.7 bits (195), Expect = 4e-12,   Method: Compositional matrix adjust.
 Identities = 57/185 (30%), Positives = 101/185 (54%), Gaps = 16/185 (8%)

Query: 215 DVTIMFLICLNMVTMMVETDDQSPEKINILAKINLLFVAIFTGECIVKLAALR-HYYFTN 273
           D+TI   I LN + M +E  + + E   +L   NL+F  IFT E   K+ AL  +YYF  
Sbjct: 723 DLTITMCIVLNTLFMALEHYNMTTEFEEMLQVGNLVFTGIFTAEMTFKIIALDPYYYFQQ 782

Query: 274 SWNIFDFVVVILSIVGTVLSDIIQKYFFSPTLFRVIRLARIGRILRLIRGAKGIRTLLFA 333
            WNIFD ++VILS++   LS +            V+R  R+ R+ +L +    + TL+  
Sbjct: 783 GWNIFDSIIVILSLMELGLSRMGN--------LSVLRSFRLLRVFKLAKSWPTLNTLIKI 834

Query: 334 LMMSLPALFNIGLLLFLVMFIYSIFGM----ANFAYVKW---EAGIDDMFNFQTFANSML 386
           +  S+ AL N+ L+L +++FI+++ GM     N++ ++    ++G+   ++   F ++ L
Sbjct: 835 IGNSVGALGNLTLVLAIIVFIFAVVGMQLFGKNYSELRHRISDSGLLPRWHMMDFFHAFL 894

Query: 387 CLFQI 391
            +F+I
Sbjct: 895 IIFRI 899


 Score = 60.1 bits (144), Expect = 3e-06,   Method: Compositional matrix adjust.
 Identities = 65/280 (23%), Positives = 122/280 (43%), Gaps = 29/280 (10%)

Query: 206  FDIVTKQAFDVTIMFLICLNMVTMMVET---DDQSPEKINILAKINLLFVAIFTGECIVK 262
            + IV    F+  I+F+I L+   +  E    +++   K+ +L   + +F  +F  E ++K
Sbjct: 1203 YRIVEHSWFETFIIFMILLSSGALAFEDIYLEERRTIKV-LLEYADKMFTYVFVLEMLLK 1261

Query: 263  LAALR-HYYFTNSWNIFDFVVVILSIVGTVLSDIIQKYFFSPTLFRVIRLARIGRILRLI 321
              A     YFTN+W   DF++V +S++  V + +    F      + +R  R  R LR +
Sbjct: 1262 WVAYGFKKYFTNAWCWLDFLIVDVSLISLVANAL---GFAEMGPIKSLRTLRALRPLRAL 1318

Query: 322  RGAKGIRTLLFALMMSLPALFNIGLLLFLVMFIYSIFGM----ANFAYVKWEAGIDDMFN 377
               +G+R ++ AL+ ++P++ N+ L+  +   I+SI G+      F     +   D   N
Sbjct: 1319 SRFEGMRVVVNALVGAIPSIMNVLLVCLIFWLIFSIMGVNLFAGKFGRCINQTEGDLPLN 1378

Query: 378  FQTFANSMLC-LFQITTSAGWDGLLSPILNTGPPYCD-----------PTLPNSNGSRGD 425
            +    N   C  F +T    W  +     N G  Y               +  +  SRG 
Sbjct: 1379 YTIVNNKSDCESFNVTGELYWTKVKVNFDNVGAGYLALLQVATFKGWMDIMYAAVDSRGL 1438

Query: 426  CGSPA-----VGILFFTTYIIISFLIVVNMYIAIILENFS 460
               P         ++F  +II      +N++I +I++NF+
Sbjct: 1439 EEQPQWEYNLYMYIYFVVFIIFGSFFTLNLFIGVIIDNFN 1478


>gi311268677
          Length = 2020

 Score = 1364 bits (3530), Expect = 0.0,   Method: Compositional matrix adjust.
 Identities = 677/701 (96%), Positives = 691/701 (98%), Gaps = 1/701 (0%)

Query: 1    FEGMRVVVNALVGAIPSIMNVLLVCLIFWLIFSIMGVNLFAGKFGRCINQTEGDLPLNYT 60
            FEGMRVVVNALVGAIPSIMNVLLVCLIFWLIFSIMGVNLFAGKFGRCINQTEGDLPLNYT
Sbjct: 1320 FEGMRVVVNALVGAIPSIMNVLLVCLIFWLIFSIMGVNLFAGKFGRCINQTEGDLPLNYT 1379

Query: 61   IVNNKSQCESLNLTGELYWTKVKVNFDNVGAGYLALLQVATFKGWMDIMYAAVDSRGYEE 120
            IVNNKS CES N+TGELYWTKVKVNFDNVGAGYLALLQVATFKGWMDIMYAAVDSRG EE
Sbjct: 1380 IVNNKSDCESFNVTGELYWTKVKVNFDNVGAGYLALLQVATFKGWMDIMYAAVDSRGLEE 1439

Query: 121  QPQWEYNLYMYIYFVIFIIFGSFFTLNLFIGVIIDNFNQQKKKLGGQDIFMTEEQKKYYN 180
            QPQWEYNLYMYIYFV+FIIFGSFFTLNLFIGVIIDNFNQQKKKLGGQDIFMTEEQKKYYN
Sbjct: 1440 QPQWEYNLYMYIYFVVFIIFGSFFTLNLFIGVIIDNFNQQKKKLGGQDIFMTEEQKKYYN 1499

Query: 181  AMKKLGSKKPQKPIPRPLNKYQGFIFDIVTKQAFDVTIMFLICLNMVTMMVETDDQSPEK 240
            AMKKLGSKKPQKPIPRPLNKYQGF+FDIVTKQAFDVTIMFLICLNMVTMMVETDDQSPEK
Sbjct: 1500 AMKKLGSKKPQKPIPRPLNKYQGFMFDIVTKQAFDVTIMFLICLNMVTMMVETDDQSPEK 1559

Query: 241  INILAKINLLFVAIFTGECIVKLAALRHYYFTNSWNIFDFVVVILSIVGTVLSDIIQKYF 300
            +NILAKINLLFVAIFTGECIVK+AALRHYYFTNSWNIFDFVVVILSIVGTVLSDIIQKYF
Sbjct: 1560 VNILAKINLLFVAIFTGECIVKIAALRHYYFTNSWNIFDFVVVILSIVGTVLSDIIQKYF 1619

Query: 301  FSPTLFRVIRLARIGRILRLIRGAKGIRTLLFALMMSLPALFNIGLLLFLVMFIYSIFGM 360
            FSPTLFRVIRLARIGRILRLIRGAKGIRTLLFALMMSLPALFNIGLLLFLVMFIYSIFGM
Sbjct: 1620 FSPTLFRVIRLARIGRILRLIRGAKGIRTLLFALMMSLPALFNIGLLLFLVMFIYSIFGM 1679

Query: 361  ANFAYVKWEAGIDDMFNFQTFANSMLCLFQITTSAGWDGLLSPILNTGPPYCDPTLPNSN 420
            ANFAYVKWEAGIDDMFNFQTFANSMLCLFQITTSAGWDGLLSPILNTGPPYCDP LPNSN
Sbjct: 1680 ANFAYVKWEAGIDDMFNFQTFANSMLCLFQITTSAGWDGLLSPILNTGPPYCDPHLPNSN 1739

Query: 421  GSRGDCGSPAVGILFFTTYIIISFLIVVNMYIAIILENFSVATEESTEPLSEDDFDMFYE 480
            GSRG+CGSPAVGILFFTTYIIISFLIVVNMYIAIILENFSVATEESTEPLSEDDFDMFYE
Sbjct: 1740 GSRGNCGSPAVGILFFTTYIIISFLIVVNMYIAIILENFSVATEESTEPLSEDDFDMFYE 1799

Query: 481  IWEKFDPEATQFIEYSVLSDFADALSEPLRIAKPNQISLINMDLPMVSGDRIHCMDILFA 540
            IWEKFDPEATQFIEYS LSDFADALSEPLRIAKPNQISLINMDLPMVSGDRIHCMDILFA
Sbjct: 1800 IWEKFDPEATQFIEYSALSDFADALSEPLRIAKPNQISLINMDLPMVSGDRIHCMDILFA 1859

Query: 541  FTKRVLGESGEMDALKIQMEEKFMAANPSKISYEPITTTLRRKHEEVSAMVIQRAFRRHL 600
            FTKRVLGESGEMDALKIQMEEKFMAANPSKISYEPITTTLRRKHEEVSA +IQRAFRRHL
Sbjct: 1860 FTKRVLGESGEMDALKIQMEEKFMAANPSKISYEPITTTLRRKHEEVSATIIQRAFRRHL 1919

Query: 601  LQRSLKHASFLFRQQA-GSGLSEEDAPEREGLIAYVMSENFSRPLGPPSSSSISSTSFPP 659
            LQRS+KHASFL+RQQA GSGLSEEDAPE+EGLIAY+M+ENFS+ LGPPSSSSISSTSFPP
Sbjct: 1920 LQRSVKHASFLYRQQAGGSGLSEEDAPEQEGLIAYMMNENFSQRLGPPSSSSISSTSFPP 1979

Query: 660  SYDSVTRATSDNLQVRGSDYSHSEDLADFPPSPDRDRESIV 700
            SYDSVTRATSDN QVR SDYSHSEDLADFPPSPDRDRES+V
Sbjct: 1980 SYDSVTRATSDNPQVRASDYSHSEDLADFPPSPDRDRESVV 2020


 Score = 79.7 bits (195), Expect = 5e-12,   Method: Compositional matrix adjust.
 Identities = 57/185 (30%), Positives = 101/185 (54%), Gaps = 16/185 (8%)

Query: 215 DVTIMFLICLNMVTMMVETDDQSPEKINILAKINLLFVAIFTGECIVKLAALR-HYYFTN 273
           D+TI   I LN + M +E  + + E   +L   NL+F  IFT E   K+ AL  +YYF  
Sbjct: 723 DLTITMCIVLNTLFMALEHYNMTTEFEEMLQVGNLVFTGIFTAEMTFKIIALDPYYYFQQ 782

Query: 274 SWNIFDFVVVILSIVGTVLSDIIQKYFFSPTLFRVIRLARIGRILRLIRGAKGIRTLLFA 333
            WNIFD ++VILS++   LS +            V+R  R+ R+ +L +    + TL+  
Sbjct: 783 GWNIFDSIIVILSLMELGLSRMGN--------LSVLRSFRLLRVFKLAKSWPTLNTLIKI 834

Query: 334 LMMSLPALFNIGLLLFLVMFIYSIFGM----ANFAYVKW---EAGIDDMFNFQTFANSML 386
           +  S+ AL N+ L+L +++FI+++ GM     N++ ++    ++G+   ++   F ++ L
Sbjct: 835 IGNSVGALGNLTLVLAIIVFIFAVVGMQLFGKNYSELRHRISDSGLLPRWHMMDFFHAFL 894

Query: 387 CLFQI 391
            +F+I
Sbjct: 895 IIFRI 899


 Score = 60.1 bits (144), Expect = 3e-06,   Method: Compositional matrix adjust.
 Identities = 65/280 (23%), Positives = 122/280 (43%), Gaps = 29/280 (10%)

Query: 206  FDIVTKQAFDVTIMFLICLNMVTMMVET---DDQSPEKINILAKINLLFVAIFTGECIVK 262
            + IV    F+  I+F+I L+   +  E    +++   K+ +L   + +F  +F  E ++K
Sbjct: 1202 YRIVEHSWFETFIIFMILLSSGALAFEDIYLEERRTIKV-LLEYADKMFTYVFVLEMLLK 1260

Query: 263  LAALR-HYYFTNSWNIFDFVVVILSIVGTVLSDIIQKYFFSPTLFRVIRLARIGRILRLI 321
              A     YFTN+W   DF++V +S++  V + +    F      + +R  R  R LR +
Sbjct: 1261 WVAYGFKKYFTNAWCWLDFLIVDVSLISLVANAL---GFAEMGPIKSLRTLRALRPLRAL 1317

Query: 322  RGAKGIRTLLFALMMSLPALFNIGLLLFLVMFIYSIFGM----ANFAYVKWEAGIDDMFN 377
               +G+R ++ AL+ ++P++ N+ L+  +   I+SI G+      F     +   D   N
Sbjct: 1318 SRFEGMRVVVNALVGAIPSIMNVLLVCLIFWLIFSIMGVNLFAGKFGRCINQTEGDLPLN 1377

Query: 378  FQTFANSMLC-LFQITTSAGWDGLLSPILNTGPPYCD-----------PTLPNSNGSRGD 425
            +    N   C  F +T    W  +     N G  Y               +  +  SRG 
Sbjct: 1378 YTIVNNKSDCESFNVTGELYWTKVKVNFDNVGAGYLALLQVATFKGWMDIMYAAVDSRGL 1437

Query: 426  CGSPA-----VGILFFTTYIIISFLIVVNMYIAIILENFS 460
               P         ++F  +II      +N++I +I++NF+
Sbjct: 1438 EEQPQWEYNLYMYIYFVVFIIFGSFFTLNLFIGVIIDNFN 1477


>gi301757655
          Length = 2010

 Score = 1363 bits (3527), Expect = 0.0,   Method: Compositional matrix adjust.
 Identities = 678/701 (96%), Positives = 690/701 (98%), Gaps = 1/701 (0%)

Query: 1    FEGMRVVVNALVGAIPSIMNVLLVCLIFWLIFSIMGVNLFAGKFGRCINQTEGDLPLNYT 60
            FEGMRVVVNALVGAIPSIMNVLLVCLIFWLIFSIMGVNLFAGKFGRCINQTEGDLPLNYT
Sbjct: 1310 FEGMRVVVNALVGAIPSIMNVLLVCLIFWLIFSIMGVNLFAGKFGRCINQTEGDLPLNYT 1369

Query: 61   IVNNKSQCESLNLTGELYWTKVKVNFDNVGAGYLALLQVATFKGWMDIMYAAVDSRGYEE 120
            IVNNKS CES N+TGELYWTKVKVNFDNVGAGYLALLQVATFKGWMDIMYAAVDSRGYEE
Sbjct: 1370 IVNNKSDCESFNVTGELYWTKVKVNFDNVGAGYLALLQVATFKGWMDIMYAAVDSRGYEE 1429

Query: 121  QPQWEYNLYMYIYFVIFIIFGSFFTLNLFIGVIIDNFNQQKKKLGGQDIFMTEEQKKYYN 180
            QPQWEYNLYMYIYFVIFIIFGSFFTLNLFIGVIIDNFNQQKKKLGGQDIFMTEEQKKYYN
Sbjct: 1430 QPQWEYNLYMYIYFVIFIIFGSFFTLNLFIGVIIDNFNQQKKKLGGQDIFMTEEQKKYYN 1489

Query: 181  AMKKLGSKKPQKPIPRPLNKYQGFIFDIVTKQAFDVTIMFLICLNMVTMMVETDDQSPEK 240
            AMKKLGSKKPQKPIPRPLNKYQGF+FDIVTKQAFDVTIMFLICLNMVTMMVETDDQSPEK
Sbjct: 1490 AMKKLGSKKPQKPIPRPLNKYQGFLFDIVTKQAFDVTIMFLICLNMVTMMVETDDQSPEK 1549

Query: 241  INILAKINLLFVAIFTGECIVKLAALRHYYFTNSWNIFDFVVVILSIVGTVLSDIIQKYF 300
            +NILAKINLLFVAIFTGECI+K+ ALRHYYFTNSWNIFDFVVVILSIVGTVLSDIIQKYF
Sbjct: 1550 VNILAKINLLFVAIFTGECIIKMTALRHYYFTNSWNIFDFVVVILSIVGTVLSDIIQKYF 1609

Query: 301  FSPTLFRVIRLARIGRILRLIRGAKGIRTLLFALMMSLPALFNIGLLLFLVMFIYSIFGM 360
            FSPTLFRVIRLARIGRILRLIRGAKGIRTLLFALMMSLPALFNIGLLLFLVMFIYSIFGM
Sbjct: 1610 FSPTLFRVIRLARIGRILRLIRGAKGIRTLLFALMMSLPALFNIGLLLFLVMFIYSIFGM 1669

Query: 361  ANFAYVKWEAGIDDMFNFQTFANSMLCLFQITTSAGWDGLLSPILNTGPPYCDPTLPNSN 420
            ANFAYVKWEAGIDDMFNFQTFANSMLCLFQITTSAGWDGLLSPILNTGPPYCDP LPNSN
Sbjct: 1670 ANFAYVKWEAGIDDMFNFQTFANSMLCLFQITTSAGWDGLLSPILNTGPPYCDPNLPNSN 1729

Query: 421  GSRGDCGSPAVGILFFTTYIIISFLIVVNMYIAIILENFSVATEESTEPLSEDDFDMFYE 480
            GSRG+CGSPAVGILFFTTYIIISFLIVVNMYIAIILENFSVATEESTEPLSEDDFDMFYE
Sbjct: 1730 GSRGNCGSPAVGILFFTTYIIISFLIVVNMYIAIILENFSVATEESTEPLSEDDFDMFYE 1789

Query: 481  IWEKFDPEATQFIEYSVLSDFADALSEPLRIAKPNQISLINMDLPMVSGDRIHCMDILFA 540
            IWEKFDPEATQFIEYS LSDFADALSEPLRIAKPNQISLINMDLPMVSGDRIHCMDILFA
Sbjct: 1790 IWEKFDPEATQFIEYSALSDFADALSEPLRIAKPNQISLINMDLPMVSGDRIHCMDILFA 1849

Query: 541  FTKRVLGESGEMDALKIQMEEKFMAANPSKISYEPITTTLRRKHEEVSAMVIQRAFRRHL 600
            FTKRVLGESGEMDALKIQMEEKFMAANPSKISYEPITTTLRRKHEEVSA +IQRAFRRHL
Sbjct: 1850 FTKRVLGESGEMDALKIQMEEKFMAANPSKISYEPITTTLRRKHEEVSATIIQRAFRRHL 1909

Query: 601  LQRSLKHASFLFRQQAG-SGLSEEDAPEREGLIAYVMSENFSRPLGPPSSSSISSTSFPP 659
            LQRS+KHASFLFRQQAG SGLS+EDAPE+EGLIAYVM+ENFS+ LGPPSSSSISSTSFPP
Sbjct: 1910 LQRSMKHASFLFRQQAGSSGLSDEDAPEQEGLIAYVMNENFSQRLGPPSSSSISSTSFPP 1969

Query: 660  SYDSVTRATSDNLQVRGSDYSHSEDLADFPPSPDRDRESIV 700
            SYDSVTRATSDN QVR SDYS SEDLADFPPSPDRDRESIV
Sbjct: 1970 SYDSVTRATSDNPQVRVSDYSRSEDLADFPPSPDRDRESIV 2010


 Score = 80.5 bits (197), Expect = 3e-12,   Method: Compositional matrix adjust.
 Identities = 58/185 (31%), Positives = 98/185 (52%), Gaps = 16/185 (8%)

Query: 215 DVTIMFLICLNMVTMMVETDDQSPEKINILAKINLLFVAIFTGECIVKLAALR-HYYFTN 273
           D+TI   I LN + M +E  + + E   +L   NL+F  IFT E   K+ AL  +YYF  
Sbjct: 720 DLTITMCIVLNTLFMALEHYNMTTEFEEMLQVGNLVFTGIFTAEMTFKIIALDPYYYFQQ 779

Query: 274 SWNIFDFVVVILSIVGTVLSDIIQKYFFSPTLFRVIRLARIGRILRLIRGAKGIRTLLFA 333
            WNIFD ++VILS++   LS +            V+R  R+ R+ +L +    + TL+  
Sbjct: 780 GWNIFDSIIVILSLMELGLSRMGN--------LSVLRSFRLLRVFKLAKSWPTLNTLIKI 831

Query: 334 LMMSLPALFNIGLLLFLVMFIYSIFGMANFA-------YVKWEAGIDDMFNFQTFANSML 386
           +  S+ AL N+ L+L +++FI+++ GM  F        Y   ++G+   ++   F ++ L
Sbjct: 832 IGNSVGALGNLTLVLAIIVFIFAVVGMQLFGKNYSEQRYRISDSGLLPRWHMMDFFHAFL 891

Query: 387 CLFQI 391
            +F+I
Sbjct: 892 IIFRI 896


 Score = 60.5 bits (145), Expect = 3e-06,   Method: Compositional matrix adjust.
 Identities = 65/280 (23%), Positives = 122/280 (43%), Gaps = 29/280 (10%)

Query: 206  FDIVTKQAFDVTIMFLICLNMVTMMVET---DDQSPEKINILAKINLLFVAIFTGECIVK 262
            + IV    F+  I+F+I L+   +  E    +++   K+ +L   + +F  +F  E ++K
Sbjct: 1192 YRIVEHSWFETFIIFMILLSSGALAFEDIYLEERKTIKV-LLEYADKMFTYVFVLEMLLK 1250

Query: 263  LAALR-HYYFTNSWNIFDFVVVILSIVGTVLSDIIQKYFFSPTLFRVIRLARIGRILRLI 321
              A     YFTN+W   DF++V +S++  V + +    F      + +R  R  R LR +
Sbjct: 1251 WVAYGFKKYFTNAWCWLDFLIVDVSLISLVANTL---GFAEMGPIKSLRTLRALRPLRAL 1307

Query: 322  RGAKGIRTLLFALMMSLPALFNIGLLLFLVMFIYSIFGM----ANFAYVKWEAGIDDMFN 377
               +G+R ++ AL+ ++P++ N+ L+  +   I+SI G+      F     +   D   N
Sbjct: 1308 SRFEGMRVVVNALVGAIPSIMNVLLVCLIFWLIFSIMGVNLFAGKFGRCINQTEGDLPLN 1367

Query: 378  FQTFANSMLC-LFQITTSAGWDGLLSPILNTGPPYCD-----------PTLPNSNGSRGD 425
            +    N   C  F +T    W  +     N G  Y               +  +  SRG 
Sbjct: 1368 YTIVNNKSDCESFNVTGELYWTKVKVNFDNVGAGYLALLQVATFKGWMDIMYAAVDSRGY 1427

Query: 426  CGSPA-----VGILFFTTYIIISFLIVVNMYIAIILENFS 460
               P         ++F  +II      +N++I +I++NF+
Sbjct: 1428 EEQPQWEYNLYMYIYFVIFIIFGSFFTLNLFIGVIIDNFN 1467


>gi311268685
          Length = 1967

 Score = 1362 bits (3525), Expect = 0.0,   Method: Compositional matrix adjust.
 Identities = 677/701 (96%), Positives = 691/701 (98%), Gaps = 1/701 (0%)

Query: 1    FEGMRVVVNALVGAIPSIMNVLLVCLIFWLIFSIMGVNLFAGKFGRCINQTEGDLPLNYT 60
            FEGMRVVVNALVGAIPSIMNVLLVCLIFWLIFSIMGVNLFAGKFGRCINQTEGDLPLNYT
Sbjct: 1267 FEGMRVVVNALVGAIPSIMNVLLVCLIFWLIFSIMGVNLFAGKFGRCINQTEGDLPLNYT 1326

Query: 61   IVNNKSQCESLNLTGELYWTKVKVNFDNVGAGYLALLQVATFKGWMDIMYAAVDSRGYEE 120
            IVNNKS CES N+TGELYWTKVKVNFDNVGAGYLALLQVATFKGWMDIMYAAVDSRG EE
Sbjct: 1327 IVNNKSDCESFNVTGELYWTKVKVNFDNVGAGYLALLQVATFKGWMDIMYAAVDSRGLEE 1386

Query: 121  QPQWEYNLYMYIYFVIFIIFGSFFTLNLFIGVIIDNFNQQKKKLGGQDIFMTEEQKKYYN 180
            QPQWEYNLYMYIYFV+FIIFGSFFTLNLFIGVIIDNFNQQKKKLGGQDIFMTEEQKKYYN
Sbjct: 1387 QPQWEYNLYMYIYFVVFIIFGSFFTLNLFIGVIIDNFNQQKKKLGGQDIFMTEEQKKYYN 1446

Query: 181  AMKKLGSKKPQKPIPRPLNKYQGFIFDIVTKQAFDVTIMFLICLNMVTMMVETDDQSPEK 240
            AMKKLGSKKPQKPIPRPLNKYQGF+FDIVTKQAFDVTIMFLICLNMVTMMVETDDQSPEK
Sbjct: 1447 AMKKLGSKKPQKPIPRPLNKYQGFMFDIVTKQAFDVTIMFLICLNMVTMMVETDDQSPEK 1506

Query: 241  INILAKINLLFVAIFTGECIVKLAALRHYYFTNSWNIFDFVVVILSIVGTVLSDIIQKYF 300
            +NILAKINLLFVAIFTGECIVK+AALRHYYFTNSWNIFDFVVVILSIVGTVLSDIIQKYF
Sbjct: 1507 VNILAKINLLFVAIFTGECIVKIAALRHYYFTNSWNIFDFVVVILSIVGTVLSDIIQKYF 1566

Query: 301  FSPTLFRVIRLARIGRILRLIRGAKGIRTLLFALMMSLPALFNIGLLLFLVMFIYSIFGM 360
            FSPTLFRVIRLARIGRILRLIRGAKGIRTLLFALMMSLPALFNIGLLLFLVMFIYSIFGM
Sbjct: 1567 FSPTLFRVIRLARIGRILRLIRGAKGIRTLLFALMMSLPALFNIGLLLFLVMFIYSIFGM 1626

Query: 361  ANFAYVKWEAGIDDMFNFQTFANSMLCLFQITTSAGWDGLLSPILNTGPPYCDPTLPNSN 420
            ANFAYVKWEAGIDDMFNFQTFANSMLCLFQITTSAGWDGLLSPILNTGPPYCDP LPNSN
Sbjct: 1627 ANFAYVKWEAGIDDMFNFQTFANSMLCLFQITTSAGWDGLLSPILNTGPPYCDPHLPNSN 1686

Query: 421  GSRGDCGSPAVGILFFTTYIIISFLIVVNMYIAIILENFSVATEESTEPLSEDDFDMFYE 480
            GSRG+CGSPAVGILFFTTYIIISFLIVVNMYIAIILENFSVATEESTEPLSEDDFDMFYE
Sbjct: 1687 GSRGNCGSPAVGILFFTTYIIISFLIVVNMYIAIILENFSVATEESTEPLSEDDFDMFYE 1746

Query: 481  IWEKFDPEATQFIEYSVLSDFADALSEPLRIAKPNQISLINMDLPMVSGDRIHCMDILFA 540
            IWEKFDPEATQFIEYS LSDFADALSEPLRIAKPNQISLINMDLPMVSGDRIHCMDILFA
Sbjct: 1747 IWEKFDPEATQFIEYSALSDFADALSEPLRIAKPNQISLINMDLPMVSGDRIHCMDILFA 1806

Query: 541  FTKRVLGESGEMDALKIQMEEKFMAANPSKISYEPITTTLRRKHEEVSAMVIQRAFRRHL 600
            FTKRVLGESGEMDALKIQMEEKFMAANPSKISYEPITTTLRRKHEEVSA +IQRAFRRHL
Sbjct: 1807 FTKRVLGESGEMDALKIQMEEKFMAANPSKISYEPITTTLRRKHEEVSATIIQRAFRRHL 1866

Query: 601  LQRSLKHASFLFRQQA-GSGLSEEDAPEREGLIAYVMSENFSRPLGPPSSSSISSTSFPP 659
            LQRS+KHASFL+RQQA GSGLSEEDAPE+EGLIAY+M+ENFS+ LGPPSSSSISSTSFPP
Sbjct: 1867 LQRSVKHASFLYRQQAGGSGLSEEDAPEQEGLIAYMMNENFSQRLGPPSSSSISSTSFPP 1926

Query: 660  SYDSVTRATSDNLQVRGSDYSHSEDLADFPPSPDRDRESIV 700
            SYDSVTRATSDN QVR SDYSHSEDLADFPPSPDRDRES+V
Sbjct: 1927 SYDSVTRATSDNPQVRASDYSHSEDLADFPPSPDRDRESVV 1967


 Score = 79.3 bits (194), Expect = 6e-12,   Method: Compositional matrix adjust.
 Identities = 57/185 (30%), Positives = 101/185 (54%), Gaps = 16/185 (8%)

Query: 215 DVTIMFLICLNMVTMMVETDDQSPEKINILAKINLLFVAIFTGECIVKLAALR-HYYFTN 273
           D+TI   I LN + M +E  + + E   +L   NL+F  IFT E   K+ AL  +YYF  
Sbjct: 723 DLTITMCIVLNTLFMALEHYNMTTEFEEMLQVGNLVFTGIFTAEMTFKIIALDPYYYFQQ 782

Query: 274 SWNIFDFVVVILSIVGTVLSDIIQKYFFSPTLFRVIRLARIGRILRLIRGAKGIRTLLFA 333
            WNIFD ++VILS++   LS +            V+R  R+ R+ +L +    + TL+  
Sbjct: 783 GWNIFDSIIVILSLMELGLSRMGN--------LSVLRSFRLLRVFKLAKSWPTLNTLIKI 834

Query: 334 LMMSLPALFNIGLLLFLVMFIYSIFGM----ANFAYVKW---EAGIDDMFNFQTFANSML 386
           +  S+ AL N+ L+L +++FI+++ GM     N++ ++    ++G+   ++   F ++ L
Sbjct: 835 IGNSVGALGNLTLVLAIIVFIFAVVGMQLFGKNYSELRHRISDSGLLPRWHMMDFFHAFL 894

Query: 387 CLFQI 391
            +F+I
Sbjct: 895 IIFRI 899


 Score = 60.1 bits (144), Expect = 4e-06,   Method: Compositional matrix adjust.
 Identities = 67/281 (23%), Positives = 124/281 (44%), Gaps = 31/281 (11%)

Query: 206  FDIVTKQAFDVTIMFLICLNMVTMMVET---DDQSPEKINILAKINLLFVAIFTGECIVK 262
            + IV    F+  I+F+I L+   +  E    +++   K+ +L   + +F  +F  E ++K
Sbjct: 1149 YRIVEHSWFETFIIFMILLSSGALAFEDIYLEERRTIKV-LLEYADKMFTYVFVLEMLLK 1207

Query: 263  LAALR-HYYFTNSWNIFDFVVVILSIVGTVLSDIIQKYFFSPTLFRVIRLARIGRILRLI 321
              A     YFTN+W   DF++V +S++  V + +    F      + +R  R  R LR +
Sbjct: 1208 WVAYGFKKYFTNAWCWLDFLIVDVSLISLVANAL---GFAEMGPIKSLRTLRALRPLRAL 1264

Query: 322  RGAKGIRTLLFALMMSLPALFNIGLLLFLVMFIYSIFGMANFA-----YVKWEAGIDDMF 376
               +G+R ++ AL+ ++P++ N+ L+  +   I+SI G+  FA      +    G D   
Sbjct: 1265 SRFEGMRVVVNALVGAIPSIMNVLLVCLIFWLIFSIMGVNLFAGKFGRCINQTEG-DLPL 1323

Query: 377  NFQTFANSMLC-LFQITTSAGWDGLLSPILNTGPPYCD-----------PTLPNSNGSRG 424
            N+    N   C  F +T    W  +     N G  Y               +  +  SRG
Sbjct: 1324 NYTIVNNKSDCESFNVTGELYWTKVKVNFDNVGAGYLALLQVATFKGWMDIMYAAVDSRG 1383

Query: 425  DCGSPA-----VGILFFTTYIIISFLIVVNMYIAIILENFS 460
                P         ++F  +II      +N++I +I++NF+
Sbjct: 1384 LEEQPQWEYNLYMYIYFVVFIIFGSFFTLNLFIGVIIDNFN 1424


>gi311268683
          Length = 1967

 Score = 1362 bits (3525), Expect = 0.0,   Method: Compositional matrix adjust.
 Identities = 677/701 (96%), Positives = 691/701 (98%), Gaps = 1/701 (0%)

Query: 1    FEGMRVVVNALVGAIPSIMNVLLVCLIFWLIFSIMGVNLFAGKFGRCINQTEGDLPLNYT 60
            FEGMRVVVNALVGAIPSIMNVLLVCLIFWLIFSIMGVNLFAGKFGRCINQTEGDLPLNYT
Sbjct: 1267 FEGMRVVVNALVGAIPSIMNVLLVCLIFWLIFSIMGVNLFAGKFGRCINQTEGDLPLNYT 1326

Query: 61   IVNNKSQCESLNLTGELYWTKVKVNFDNVGAGYLALLQVATFKGWMDIMYAAVDSRGYEE 120
            IVNNKS CES N+TGELYWTKVKVNFDNVGAGYLALLQVATFKGWMDIMYAAVDSRG EE
Sbjct: 1327 IVNNKSDCESFNVTGELYWTKVKVNFDNVGAGYLALLQVATFKGWMDIMYAAVDSRGLEE 1386

Query: 121  QPQWEYNLYMYIYFVIFIIFGSFFTLNLFIGVIIDNFNQQKKKLGGQDIFMTEEQKKYYN 180
            QPQWEYNLYMYIYFV+FIIFGSFFTLNLFIGVIIDNFNQQKKKLGGQDIFMTEEQKKYYN
Sbjct: 1387 QPQWEYNLYMYIYFVVFIIFGSFFTLNLFIGVIIDNFNQQKKKLGGQDIFMTEEQKKYYN 1446

Query: 181  AMKKLGSKKPQKPIPRPLNKYQGFIFDIVTKQAFDVTIMFLICLNMVTMMVETDDQSPEK 240
            AMKKLGSKKPQKPIPRPLNKYQGF+FDIVTKQAFDVTIMFLICLNMVTMMVETDDQSPEK
Sbjct: 1447 AMKKLGSKKPQKPIPRPLNKYQGFMFDIVTKQAFDVTIMFLICLNMVTMMVETDDQSPEK 1506

Query: 241  INILAKINLLFVAIFTGECIVKLAALRHYYFTNSWNIFDFVVVILSIVGTVLSDIIQKYF 300
            +NILAKINLLFVAIFTGECIVK+AALRHYYFTNSWNIFDFVVVILSIVGTVLSDIIQKYF
Sbjct: 1507 VNILAKINLLFVAIFTGECIVKIAALRHYYFTNSWNIFDFVVVILSIVGTVLSDIIQKYF 1566

Query: 301  FSPTLFRVIRLARIGRILRLIRGAKGIRTLLFALMMSLPALFNIGLLLFLVMFIYSIFGM 360
            FSPTLFRVIRLARIGRILRLIRGAKGIRTLLFALMMSLPALFNIGLLLFLVMFIYSIFGM
Sbjct: 1567 FSPTLFRVIRLARIGRILRLIRGAKGIRTLLFALMMSLPALFNIGLLLFLVMFIYSIFGM 1626

Query: 361  ANFAYVKWEAGIDDMFNFQTFANSMLCLFQITTSAGWDGLLSPILNTGPPYCDPTLPNSN 420
            ANFAYVKWEAGIDDMFNFQTFANSMLCLFQITTSAGWDGLLSPILNTGPPYCDP LPNSN
Sbjct: 1627 ANFAYVKWEAGIDDMFNFQTFANSMLCLFQITTSAGWDGLLSPILNTGPPYCDPHLPNSN 1686

Query: 421  GSRGDCGSPAVGILFFTTYIIISFLIVVNMYIAIILENFSVATEESTEPLSEDDFDMFYE 480
            GSRG+CGSPAVGILFFTTYIIISFLIVVNMYIAIILENFSVATEESTEPLSEDDFDMFYE
Sbjct: 1687 GSRGNCGSPAVGILFFTTYIIISFLIVVNMYIAIILENFSVATEESTEPLSEDDFDMFYE 1746

Query: 481  IWEKFDPEATQFIEYSVLSDFADALSEPLRIAKPNQISLINMDLPMVSGDRIHCMDILFA 540
            IWEKFDPEATQFIEYS LSDFADALSEPLRIAKPNQISLINMDLPMVSGDRIHCMDILFA
Sbjct: 1747 IWEKFDPEATQFIEYSALSDFADALSEPLRIAKPNQISLINMDLPMVSGDRIHCMDILFA 1806

Query: 541  FTKRVLGESGEMDALKIQMEEKFMAANPSKISYEPITTTLRRKHEEVSAMVIQRAFRRHL 600
            FTKRVLGESGEMDALKIQMEEKFMAANPSKISYEPITTTLRRKHEEVSA +IQRAFRRHL
Sbjct: 1807 FTKRVLGESGEMDALKIQMEEKFMAANPSKISYEPITTTLRRKHEEVSATIIQRAFRRHL 1866

Query: 601  LQRSLKHASFLFRQQA-GSGLSEEDAPEREGLIAYVMSENFSRPLGPPSSSSISSTSFPP 659
            LQRS+KHASFL+RQQA GSGLSEEDAPE+EGLIAY+M+ENFS+ LGPPSSSSISSTSFPP
Sbjct: 1867 LQRSVKHASFLYRQQAGGSGLSEEDAPEQEGLIAYMMNENFSQRLGPPSSSSISSTSFPP 1926

Query: 660  SYDSVTRATSDNLQVRGSDYSHSEDLADFPPSPDRDRESIV 700
            SYDSVTRATSDN QVR SDYSHSEDLADFPPSPDRDRES+V
Sbjct: 1927 SYDSVTRATSDNPQVRASDYSHSEDLADFPPSPDRDRESVV 1967


 Score = 79.3 bits (194), Expect = 6e-12,   Method: Compositional matrix adjust.
 Identities = 57/185 (30%), Positives = 101/185 (54%), Gaps = 16/185 (8%)

Query: 215 DVTIMFLICLNMVTMMVETDDQSPEKINILAKINLLFVAIFTGECIVKLAALR-HYYFTN 273
           D+TI   I LN + M +E  + + E   +L   NL+F  IFT E   K+ AL  +YYF  
Sbjct: 723 DLTITMCIVLNTLFMALEHYNMTTEFEEMLQVGNLVFTGIFTAEMTFKIIALDPYYYFQQ 782

Query: 274 SWNIFDFVVVILSIVGTVLSDIIQKYFFSPTLFRVIRLARIGRILRLIRGAKGIRTLLFA 333
            WNIFD ++VILS++   LS +            V+R  R+ R+ +L +    + TL+  
Sbjct: 783 GWNIFDSIIVILSLMELGLSRMGN--------LSVLRSFRLLRVFKLAKSWPTLNTLIKI 834

Query: 334 LMMSLPALFNIGLLLFLVMFIYSIFGM----ANFAYVKW---EAGIDDMFNFQTFANSML 386
           +  S+ AL N+ L+L +++FI+++ GM     N++ ++    ++G+   ++   F ++ L
Sbjct: 835 IGNSVGALGNLTLVLAIIVFIFAVVGMQLFGKNYSELRHRISDSGLLPRWHMMDFFHAFL 894

Query: 387 CLFQI 391
            +F+I
Sbjct: 895 IIFRI 899


 Score = 59.7 bits (143), Expect = 4e-06,   Method: Compositional matrix adjust.
 Identities = 65/280 (23%), Positives = 122/280 (43%), Gaps = 29/280 (10%)

Query: 206  FDIVTKQAFDVTIMFLICLNMVTMMVET---DDQSPEKINILAKINLLFVAIFTGECIVK 262
            + IV    F+  I+F+I L+   +  E    +++   K+ +L   + +F  +F  E ++K
Sbjct: 1149 YRIVEHSWFETFIIFMILLSSGALAFEDIYLEERRTIKV-LLEYADKMFTYVFVLEMLLK 1207

Query: 263  LAALR-HYYFTNSWNIFDFVVVILSIVGTVLSDIIQKYFFSPTLFRVIRLARIGRILRLI 321
              A     YFTN+W   DF++V +S++  V + +    F      + +R  R  R LR +
Sbjct: 1208 WVAYGFKKYFTNAWCWLDFLIVDVSLISLVANAL---GFAEMGPIKSLRTLRALRPLRAL 1264

Query: 322  RGAKGIRTLLFALMMSLPALFNIGLLLFLVMFIYSIFGM----ANFAYVKWEAGIDDMFN 377
               +G+R ++ AL+ ++P++ N+ L+  +   I+SI G+      F     +   D   N
Sbjct: 1265 SRFEGMRVVVNALVGAIPSIMNVLLVCLIFWLIFSIMGVNLFAGKFGRCINQTEGDLPLN 1324

Query: 378  FQTFANSMLC-LFQITTSAGWDGLLSPILNTGPPYCD-----------PTLPNSNGSRGD 425
            +    N   C  F +T    W  +     N G  Y               +  +  SRG 
Sbjct: 1325 YTIVNNKSDCESFNVTGELYWTKVKVNFDNVGAGYLALLQVATFKGWMDIMYAAVDSRGL 1384

Query: 426  CGSPA-----VGILFFTTYIIISFLIVVNMYIAIILENFS 460
               P         ++F  +II      +N++I +I++NF+
Sbjct: 1385 EEQPQWEYNLYMYIYFVVFIIFGSFFTLNLFIGVIIDNFN 1424


>gi348556682
          Length = 2014

 Score = 1361 bits (3522), Expect = 0.0,   Method: Compositional matrix adjust.
 Identities = 675/701 (96%), Positives = 689/701 (98%), Gaps = 1/701 (0%)

Query: 1    FEGMRVVVNALVGAIPSIMNVLLVCLIFWLIFSIMGVNLFAGKFGRCINQTEGDLPLNYT 60
            FEGMRVVVNALVGAIPSIMNVLLVCLIFWLIFSIMGVNLFAGKFGRCINQTEGDLPLNYT
Sbjct: 1314 FEGMRVVVNALVGAIPSIMNVLLVCLIFWLIFSIMGVNLFAGKFGRCINQTEGDLPLNYT 1373

Query: 61   IVNNKSQCESLNLTGELYWTKVKVNFDNVGAGYLALLQVATFKGWMDIMYAAVDSRGYEE 120
            IVNNKS+C+S N+TGELYWTKVKVNFDNVGAGYLALLQVATFKGWMDIMYAAVDSRGYEE
Sbjct: 1374 IVNNKSECKSFNMTGELYWTKVKVNFDNVGAGYLALLQVATFKGWMDIMYAAVDSRGYEE 1433

Query: 121  QPQWEYNLYMYIYFVIFIIFGSFFTLNLFIGVIIDNFNQQKKKLGGQDIFMTEEQKKYYN 180
            QPQWEYNLYMYIYFV+FIIFGSFFTLNLFIGVIIDNFNQQKKKLGGQDIFMTEEQKKYYN
Sbjct: 1434 QPQWEYNLYMYIYFVVFIIFGSFFTLNLFIGVIIDNFNQQKKKLGGQDIFMTEEQKKYYN 1493

Query: 181  AMKKLGSKKPQKPIPRPLNKYQGFIFDIVTKQAFDVTIMFLICLNMVTMMVETDDQSPEK 240
            AMKKLGSKKPQKPIPRP+NKYQGF+FDIVTKQAFDVTIMFLICLNMVTMMVETDDQSPEK
Sbjct: 1494 AMKKLGSKKPQKPIPRPVNKYQGFLFDIVTKQAFDVTIMFLICLNMVTMMVETDDQSPEK 1553

Query: 241  INILAKINLLFVAIFTGECIVKLAALRHYYFTNSWNIFDFVVVILSIVGTVLSDIIQKYF 300
            +NILAKINLLFVAIFTGECIVK+ ALRHYYFTNSWNIFDFVVVILSIVGTVLSDIIQKYF
Sbjct: 1554 VNILAKINLLFVAIFTGECIVKMTALRHYYFTNSWNIFDFVVVILSIVGTVLSDIIQKYF 1613

Query: 301  FSPTLFRVIRLARIGRILRLIRGAKGIRTLLFALMMSLPALFNIGLLLFLVMFIYSIFGM 360
            FSPTLFRVIRLARIGRILRLIRGAKGIRTLLFALMMSLPALFNIGLLLFLVMFIYSIFGM
Sbjct: 1614 FSPTLFRVIRLARIGRILRLIRGAKGIRTLLFALMMSLPALFNIGLLLFLVMFIYSIFGM 1673

Query: 361  ANFAYVKWEAGIDDMFNFQTFANSMLCLFQITTSAGWDGLLSPILNTGPPYCDPTLPNSN 420
            ANFAYVKWEAGIDDMFNFQTFANSMLCLFQITTSAGWDGLLSPILNTGPPYCDP LPN+N
Sbjct: 1674 ANFAYVKWEAGIDDMFNFQTFANSMLCLFQITTSAGWDGLLSPILNTGPPYCDPNLPNNN 1733

Query: 421  GSRGDCGSPAVGILFFTTYIIISFLIVVNMYIAIILENFSVATEESTEPLSEDDFDMFYE 480
            GSRG+CGSPAVGILFFTTYIIISFLIVVNMYIAIILENFSVATEESTEPLSEDDFDMFYE
Sbjct: 1734 GSRGNCGSPAVGILFFTTYIIISFLIVVNMYIAIILENFSVATEESTEPLSEDDFDMFYE 1793

Query: 481  IWEKFDPEATQFIEYSVLSDFADALSEPLRIAKPNQISLINMDLPMVSGDRIHCMDILFA 540
            IWEKFDPEATQFIEYS LSDFADALSEPLRIAKPNQISLINMDLPMVSGDRIHCMDILFA
Sbjct: 1794 IWEKFDPEATQFIEYSALSDFADALSEPLRIAKPNQISLINMDLPMVSGDRIHCMDILFA 1853

Query: 541  FTKRVLGESGEMDALKIQMEEKFMAANPSKISYEPITTTLRRKHEEVSAMVIQRAFRRHL 600
            FTKRVLGESGEMDALKIQMEEKFMAANPSKISYEPITTTLRRKHEEVSA VIQRAFRRHL
Sbjct: 1854 FTKRVLGESGEMDALKIQMEEKFMAANPSKISYEPITTTLRRKHEEVSATVIQRAFRRHL 1913

Query: 601  LQRSLKHASFLFRQQAGS-GLSEEDAPEREGLIAYVMSENFSRPLGPPSSSSISSTSFPP 659
            LQRS+KHASFLFRQQAGS GLSEEDAPEREGLIAY+M+ENFSR   P SSSSISSTSFPP
Sbjct: 1914 LQRSMKHASFLFRQQAGSGGLSEEDAPEREGLIAYMMNENFSRHDRPASSSSISSTSFPP 1973

Query: 660  SYDSVTRATSDNLQVRGSDYSHSEDLADFPPSPDRDRESIV 700
            SYDSVTRATSDNLQVR SDYSHSEDLADFP SP+RDRESIV
Sbjct: 1974 SYDSVTRATSDNLQVRVSDYSHSEDLADFPASPERDRESIV 2014


 Score = 79.3 bits (194), Expect = 5e-12,   Method: Compositional matrix adjust.
 Identities = 57/185 (30%), Positives = 99/185 (53%), Gaps = 16/185 (8%)

Query: 215 DVTIMFLICLNMVTMMVETDDQSPEKINILAKINLLFVAIFTGECIVKLAALR-HYYFTN 273
           D+TI   I LN + M +E  + + E   +L   NL+F  IFT E   K+ AL  +YYF  
Sbjct: 716 DLTITMCIVLNTLFMALEHYNMTTEFEEMLQVGNLVFTGIFTAEMTFKIIALDPYYYFQQ 775

Query: 274 SWNIFDFVVVILSIVGTVLSDIIQKYFFSPTLFRVIRLARIGRILRLIRGAKGIRTLLFA 333
            WNIFD ++VILS++   LS +            V+R  R+ R+ +L +    + TL+  
Sbjct: 776 GWNIFDSIIVILSLMELGLSRMGN--------LSVLRSFRLLRVFKLAKSWPTLNTLIKI 827

Query: 334 LMMSLPALFNIGLLLFLVMFIYSIFGM----ANFAYVKWEAGIDDM---FNFQTFANSML 386
           +  S+ AL N+ L+L +++FI+++ GM     N++ ++      D+   ++   F ++ L
Sbjct: 828 IGNSVGALGNLTLVLAIIVFIFAVVGMQLFGKNYSELRHRISDSDLLPRWHMMDFFHAFL 887

Query: 387 CLFQI 391
            +F+I
Sbjct: 888 IIFRI 892


 Score = 61.2 bits (147), Expect = 1e-06,   Method: Compositional matrix adjust.
 Identities = 69/295 (23%), Positives = 125/295 (42%), Gaps = 59/295 (20%)

Query: 206  FDIVTKQAFDVTIMFLICLNMVTMMVET---DDQSPEKINILAKINLLFVAIFTGECIVK 262
            + IV    F+  I+F+I L+   +  E    +++   K+ +L   + +F  +F  E ++K
Sbjct: 1196 YRIVEHSWFETFIIFMILLSSGALAFEDIYLEERKTIKV-LLEYADKMFTYVFVLEMLLK 1254

Query: 263  LAALR-HYYFTNSWNIFDFVVVILSIVGTVLSDIIQKYFFSPTLFRVIRLARIGRILRLI 321
              A     YFTN+W   DF++V +S+V  V + +    F      + +R  R  R LR +
Sbjct: 1255 WVAYGFKKYFTNAWCWLDFLIVDVSLVSLVANTL---GFAEMGPIKSLRTLRALRPLRAL 1311

Query: 322  RGAKGIRTLLFALMMSLPALFNIGLLLFLVMFIYSIFGMANFA----------------- 364
               +G+R ++ AL+ ++P++ N+ L+  +   I+SI G+  FA                 
Sbjct: 1312 SRFEGMRVVVNALVGAIPSIMNVLLVCLIFWLIFSIMGVNLFAGKFGRCINQTEGDLPLN 1371

Query: 365  YV----KWEAGIDDM----------FNFQTFANSMLCLFQITTSAGWDGLLSPILNTGPP 410
            Y     K E    +M           NF       L L Q+ T  GW  ++   ++    
Sbjct: 1372 YTIVNNKSECKSFNMTGELYWTKVKVNFDNVGAGYLALLQVATFKGWMDIMYAAVD---- 1427

Query: 411  YCDPTLPNSNGSRGDCGSPA-----VGILFFTTYIIISFLIVVNMYIAIILENFS 460
                       SRG    P         ++F  +II      +N++I +I++NF+
Sbjct: 1428 -----------SRGYEEQPQWEYNLYMYIYFVVFIIFGSFFTLNLFIGVIIDNFN 1471


>gi348556692
          Length = 1961

 Score = 1360 bits (3520), Expect = 0.0,   Method: Compositional matrix adjust.
 Identities = 675/701 (96%), Positives = 689/701 (98%), Gaps = 1/701 (0%)

Query: 1    FEGMRVVVNALVGAIPSIMNVLLVCLIFWLIFSIMGVNLFAGKFGRCINQTEGDLPLNYT 60
            FEGMRVVVNALVGAIPSIMNVLLVCLIFWLIFSIMGVNLFAGKFGRCINQTEGDLPLNYT
Sbjct: 1261 FEGMRVVVNALVGAIPSIMNVLLVCLIFWLIFSIMGVNLFAGKFGRCINQTEGDLPLNYT 1320

Query: 61   IVNNKSQCESLNLTGELYWTKVKVNFDNVGAGYLALLQVATFKGWMDIMYAAVDSRGYEE 120
            IVNNKS+C+S N+TGELYWTKVKVNFDNVGAGYLALLQVATFKGWMDIMYAAVDSRGYEE
Sbjct: 1321 IVNNKSECKSFNMTGELYWTKVKVNFDNVGAGYLALLQVATFKGWMDIMYAAVDSRGYEE 1380

Query: 121  QPQWEYNLYMYIYFVIFIIFGSFFTLNLFIGVIIDNFNQQKKKLGGQDIFMTEEQKKYYN 180
            QPQWEYNLYMYIYFV+FIIFGSFFTLNLFIGVIIDNFNQQKKKLGGQDIFMTEEQKKYYN
Sbjct: 1381 QPQWEYNLYMYIYFVVFIIFGSFFTLNLFIGVIIDNFNQQKKKLGGQDIFMTEEQKKYYN 1440

Query: 181  AMKKLGSKKPQKPIPRPLNKYQGFIFDIVTKQAFDVTIMFLICLNMVTMMVETDDQSPEK 240
            AMKKLGSKKPQKPIPRP+NKYQGF+FDIVTKQAFDVTIMFLICLNMVTMMVETDDQSPEK
Sbjct: 1441 AMKKLGSKKPQKPIPRPVNKYQGFLFDIVTKQAFDVTIMFLICLNMVTMMVETDDQSPEK 1500

Query: 241  INILAKINLLFVAIFTGECIVKLAALRHYYFTNSWNIFDFVVVILSIVGTVLSDIIQKYF 300
            +NILAKINLLFVAIFTGECIVK+ ALRHYYFTNSWNIFDFVVVILSIVGTVLSDIIQKYF
Sbjct: 1501 VNILAKINLLFVAIFTGECIVKMTALRHYYFTNSWNIFDFVVVILSIVGTVLSDIIQKYF 1560

Query: 301  FSPTLFRVIRLARIGRILRLIRGAKGIRTLLFALMMSLPALFNIGLLLFLVMFIYSIFGM 360
            FSPTLFRVIRLARIGRILRLIRGAKGIRTLLFALMMSLPALFNIGLLLFLVMFIYSIFGM
Sbjct: 1561 FSPTLFRVIRLARIGRILRLIRGAKGIRTLLFALMMSLPALFNIGLLLFLVMFIYSIFGM 1620

Query: 361  ANFAYVKWEAGIDDMFNFQTFANSMLCLFQITTSAGWDGLLSPILNTGPPYCDPTLPNSN 420
            ANFAYVKWEAGIDDMFNFQTFANSMLCLFQITTSAGWDGLLSPILNTGPPYCDP LPN+N
Sbjct: 1621 ANFAYVKWEAGIDDMFNFQTFANSMLCLFQITTSAGWDGLLSPILNTGPPYCDPNLPNNN 1680

Query: 421  GSRGDCGSPAVGILFFTTYIIISFLIVVNMYIAIILENFSVATEESTEPLSEDDFDMFYE 480
            GSRG+CGSPAVGILFFTTYIIISFLIVVNMYIAIILENFSVATEESTEPLSEDDFDMFYE
Sbjct: 1681 GSRGNCGSPAVGILFFTTYIIISFLIVVNMYIAIILENFSVATEESTEPLSEDDFDMFYE 1740

Query: 481  IWEKFDPEATQFIEYSVLSDFADALSEPLRIAKPNQISLINMDLPMVSGDRIHCMDILFA 540
            IWEKFDPEATQFIEYS LSDFADALSEPLRIAKPNQISLINMDLPMVSGDRIHCMDILFA
Sbjct: 1741 IWEKFDPEATQFIEYSALSDFADALSEPLRIAKPNQISLINMDLPMVSGDRIHCMDILFA 1800

Query: 541  FTKRVLGESGEMDALKIQMEEKFMAANPSKISYEPITTTLRRKHEEVSAMVIQRAFRRHL 600
            FTKRVLGESGEMDALKIQMEEKFMAANPSKISYEPITTTLRRKHEEVSA VIQRAFRRHL
Sbjct: 1801 FTKRVLGESGEMDALKIQMEEKFMAANPSKISYEPITTTLRRKHEEVSATVIQRAFRRHL 1860

Query: 601  LQRSLKHASFLFRQQAGS-GLSEEDAPEREGLIAYVMSENFSRPLGPPSSSSISSTSFPP 659
            LQRS+KHASFLFRQQAGS GLSEEDAPEREGLIAY+M+ENFSR   P SSSSISSTSFPP
Sbjct: 1861 LQRSMKHASFLFRQQAGSGGLSEEDAPEREGLIAYMMNENFSRHDRPASSSSISSTSFPP 1920

Query: 660  SYDSVTRATSDNLQVRGSDYSHSEDLADFPPSPDRDRESIV 700
            SYDSVTRATSDNLQVR SDYSHSEDLADFP SP+RDRESIV
Sbjct: 1921 SYDSVTRATSDNLQVRVSDYSHSEDLADFPASPERDRESIV 1961


 Score = 79.0 bits (193), Expect = 8e-12,   Method: Compositional matrix adjust.
 Identities = 57/185 (30%), Positives = 99/185 (53%), Gaps = 16/185 (8%)

Query: 215 DVTIMFLICLNMVTMMVETDDQSPEKINILAKINLLFVAIFTGECIVKLAALR-HYYFTN 273
           D+TI   I LN + M +E  + + E   +L   NL+F  IFT E   K+ AL  +YYF  
Sbjct: 716 DLTITMCIVLNTLFMALEHYNMTTEFEEMLQVGNLVFTGIFTAEMTFKIIALDPYYYFQQ 775

Query: 274 SWNIFDFVVVILSIVGTVLSDIIQKYFFSPTLFRVIRLARIGRILRLIRGAKGIRTLLFA 333
            WNIFD ++VILS++   LS +            V+R  R+ R+ +L +    + TL+  
Sbjct: 776 GWNIFDSIIVILSLMELGLSRMGN--------LSVLRSFRLLRVFKLAKSWPTLNTLIKI 827

Query: 334 LMMSLPALFNIGLLLFLVMFIYSIFGM----ANFAYVKWEAGIDDM---FNFQTFANSML 386
           +  S+ AL N+ L+L +++FI+++ GM     N++ ++      D+   ++   F ++ L
Sbjct: 828 IGNSVGALGNLTLVLAIIVFIFAVVGMQLFGKNYSELRHRISDSDLLPRWHMMDFFHAFL 887

Query: 387 CLFQI 391
            +F+I
Sbjct: 888 IIFRI 892


 Score = 60.8 bits (146), Expect = 2e-06,   Method: Compositional matrix adjust.
 Identities = 66/280 (23%), Positives = 122/280 (43%), Gaps = 29/280 (10%)

Query: 206  FDIVTKQAFDVTIMFLICLNMVTMMVET---DDQSPEKINILAKINLLFVAIFTGECIVK 262
            + IV    F+  I+F+I L+   +  E    +++   K+ +L   + +F  +F  E ++K
Sbjct: 1143 YRIVEHSWFETFIIFMILLSSGALAFEDIYLEERKTIKV-LLEYADKMFTYVFVLEMLLK 1201

Query: 263  LAALR-HYYFTNSWNIFDFVVVILSIVGTVLSDIIQKYFFSPTLFRVIRLARIGRILRLI 321
              A     YFTN+W   DF++V +S+V  V + +    F      + +R  R  R LR +
Sbjct: 1202 WVAYGFKKYFTNAWCWLDFLIVDVSLVSLVANTL---GFAEMGPIKSLRTLRALRPLRAL 1258

Query: 322  RGAKGIRTLLFALMMSLPALFNIGLLLFLVMFIYSIFGM----ANFAYVKWEAGIDDMFN 377
               +G+R ++ AL+ ++P++ N+ L+  +   I+SI G+      F     +   D   N
Sbjct: 1259 SRFEGMRVVVNALVGAIPSIMNVLLVCLIFWLIFSIMGVNLFAGKFGRCINQTEGDLPLN 1318

Query: 378  FQTFANSMLCL-FQITTSAGWDGLLSPILNTGPPYCD-----------PTLPNSNGSRGD 425
            +    N   C  F +T    W  +     N G  Y               +  +  SRG 
Sbjct: 1319 YTIVNNKSECKSFNMTGELYWTKVKVNFDNVGAGYLALLQVATFKGWMDIMYAAVDSRGY 1378

Query: 426  CGSPA-----VGILFFTTYIIISFLIVVNMYIAIILENFS 460
               P         ++F  +II      +N++I +I++NF+
Sbjct: 1379 EEQPQWEYNLYMYIYFVVFIIFGSFFTLNLFIGVIIDNFN 1418


>gi348556688
          Length = 1961

 Score = 1360 bits (3520), Expect = 0.0,   Method: Compositional matrix adjust.
 Identities = 675/701 (96%), Positives = 689/701 (98%), Gaps = 1/701 (0%)

Query: 1    FEGMRVVVNALVGAIPSIMNVLLVCLIFWLIFSIMGVNLFAGKFGRCINQTEGDLPLNYT 60
            FEGMRVVVNALVGAIPSIMNVLLVCLIFWLIFSIMGVNLFAGKFGRCINQTEGDLPLNYT
Sbjct: 1261 FEGMRVVVNALVGAIPSIMNVLLVCLIFWLIFSIMGVNLFAGKFGRCINQTEGDLPLNYT 1320

Query: 61   IVNNKSQCESLNLTGELYWTKVKVNFDNVGAGYLALLQVATFKGWMDIMYAAVDSRGYEE 120
            IVNNKS+C+S N+TGELYWTKVKVNFDNVGAGYLALLQVATFKGWMDIMYAAVDSRGYEE
Sbjct: 1321 IVNNKSECKSFNMTGELYWTKVKVNFDNVGAGYLALLQVATFKGWMDIMYAAVDSRGYEE 1380

Query: 121  QPQWEYNLYMYIYFVIFIIFGSFFTLNLFIGVIIDNFNQQKKKLGGQDIFMTEEQKKYYN 180
            QPQWEYNLYMYIYFV+FIIFGSFFTLNLFIGVIIDNFNQQKKKLGGQDIFMTEEQKKYYN
Sbjct: 1381 QPQWEYNLYMYIYFVVFIIFGSFFTLNLFIGVIIDNFNQQKKKLGGQDIFMTEEQKKYYN 1440

Query: 181  AMKKLGSKKPQKPIPRPLNKYQGFIFDIVTKQAFDVTIMFLICLNMVTMMVETDDQSPEK 240
            AMKKLGSKKPQKPIPRP+NKYQGF+FDIVTKQAFDVTIMFLICLNMVTMMVETDDQSPEK
Sbjct: 1441 AMKKLGSKKPQKPIPRPVNKYQGFLFDIVTKQAFDVTIMFLICLNMVTMMVETDDQSPEK 1500

Query: 241  INILAKINLLFVAIFTGECIVKLAALRHYYFTNSWNIFDFVVVILSIVGTVLSDIIQKYF 300
            +NILAKINLLFVAIFTGECIVK+ ALRHYYFTNSWNIFDFVVVILSIVGTVLSDIIQKYF
Sbjct: 1501 VNILAKINLLFVAIFTGECIVKMTALRHYYFTNSWNIFDFVVVILSIVGTVLSDIIQKYF 1560

Query: 301  FSPTLFRVIRLARIGRILRLIRGAKGIRTLLFALMMSLPALFNIGLLLFLVMFIYSIFGM 360
            FSPTLFRVIRLARIGRILRLIRGAKGIRTLLFALMMSLPALFNIGLLLFLVMFIYSIFGM
Sbjct: 1561 FSPTLFRVIRLARIGRILRLIRGAKGIRTLLFALMMSLPALFNIGLLLFLVMFIYSIFGM 1620

Query: 361  ANFAYVKWEAGIDDMFNFQTFANSMLCLFQITTSAGWDGLLSPILNTGPPYCDPTLPNSN 420
            ANFAYVKWEAGIDDMFNFQTFANSMLCLFQITTSAGWDGLLSPILNTGPPYCDP LPN+N
Sbjct: 1621 ANFAYVKWEAGIDDMFNFQTFANSMLCLFQITTSAGWDGLLSPILNTGPPYCDPNLPNNN 1680

Query: 421  GSRGDCGSPAVGILFFTTYIIISFLIVVNMYIAIILENFSVATEESTEPLSEDDFDMFYE 480
            GSRG+CGSPAVGILFFTTYIIISFLIVVNMYIAIILENFSVATEESTEPLSEDDFDMFYE
Sbjct: 1681 GSRGNCGSPAVGILFFTTYIIISFLIVVNMYIAIILENFSVATEESTEPLSEDDFDMFYE 1740

Query: 481  IWEKFDPEATQFIEYSVLSDFADALSEPLRIAKPNQISLINMDLPMVSGDRIHCMDILFA 540
            IWEKFDPEATQFIEYS LSDFADALSEPLRIAKPNQISLINMDLPMVSGDRIHCMDILFA
Sbjct: 1741 IWEKFDPEATQFIEYSALSDFADALSEPLRIAKPNQISLINMDLPMVSGDRIHCMDILFA 1800

Query: 541  FTKRVLGESGEMDALKIQMEEKFMAANPSKISYEPITTTLRRKHEEVSAMVIQRAFRRHL 600
            FTKRVLGESGEMDALKIQMEEKFMAANPSKISYEPITTTLRRKHEEVSA VIQRAFRRHL
Sbjct: 1801 FTKRVLGESGEMDALKIQMEEKFMAANPSKISYEPITTTLRRKHEEVSATVIQRAFRRHL 1860

Query: 601  LQRSLKHASFLFRQQAGS-GLSEEDAPEREGLIAYVMSENFSRPLGPPSSSSISSTSFPP 659
            LQRS+KHASFLFRQQAGS GLSEEDAPEREGLIAY+M+ENFSR   P SSSSISSTSFPP
Sbjct: 1861 LQRSMKHASFLFRQQAGSGGLSEEDAPEREGLIAYMMNENFSRHDRPASSSSISSTSFPP 1920

Query: 660  SYDSVTRATSDNLQVRGSDYSHSEDLADFPPSPDRDRESIV 700
            SYDSVTRATSDNLQVR SDYSHSEDLADFP SP+RDRESIV
Sbjct: 1921 SYDSVTRATSDNLQVRVSDYSHSEDLADFPASPERDRESIV 1961


 Score = 79.0 bits (193), Expect = 8e-12,   Method: Compositional matrix adjust.
 Identities = 57/185 (30%), Positives = 99/185 (53%), Gaps = 16/185 (8%)

Query: 215 DVTIMFLICLNMVTMMVETDDQSPEKINILAKINLLFVAIFTGECIVKLAALR-HYYFTN 273
           D+TI   I LN + M +E  + + E   +L   NL+F  IFT E   K+ AL  +YYF  
Sbjct: 716 DLTITMCIVLNTLFMALEHYNMTTEFEEMLQVGNLVFTGIFTAEMTFKIIALDPYYYFQQ 775

Query: 274 SWNIFDFVVVILSIVGTVLSDIIQKYFFSPTLFRVIRLARIGRILRLIRGAKGIRTLLFA 333
            WNIFD ++VILS++   LS +            V+R  R+ R+ +L +    + TL+  
Sbjct: 776 GWNIFDSIIVILSLMELGLSRMGN--------LSVLRSFRLLRVFKLAKSWPTLNTLIKI 827

Query: 334 LMMSLPALFNIGLLLFLVMFIYSIFGM----ANFAYVKWEAGIDDM---FNFQTFANSML 386
           +  S+ AL N+ L+L +++FI+++ GM     N++ ++      D+   ++   F ++ L
Sbjct: 828 IGNSVGALGNLTLVLAIIVFIFAVVGMQLFGKNYSELRHRISDSDLLPRWHMMDFFHAFL 887

Query: 387 CLFQI 391
            +F+I
Sbjct: 888 IIFRI 892


 Score = 60.8 bits (146), Expect = 2e-06,   Method: Compositional matrix adjust.
 Identities = 66/280 (23%), Positives = 122/280 (43%), Gaps = 29/280 (10%)

Query: 206  FDIVTKQAFDVTIMFLICLNMVTMMVET---DDQSPEKINILAKINLLFVAIFTGECIVK 262
            + IV    F+  I+F+I L+   +  E    +++   K+ +L   + +F  +F  E ++K
Sbjct: 1143 YRIVEHSWFETFIIFMILLSSGALAFEDIYLEERKTIKV-LLEYADKMFTYVFVLEMLLK 1201

Query: 263  LAALR-HYYFTNSWNIFDFVVVILSIVGTVLSDIIQKYFFSPTLFRVIRLARIGRILRLI 321
              A     YFTN+W   DF++V +S+V  V + +    F      + +R  R  R LR +
Sbjct: 1202 WVAYGFKKYFTNAWCWLDFLIVDVSLVSLVANTL---GFAEMGPIKSLRTLRALRPLRAL 1258

Query: 322  RGAKGIRTLLFALMMSLPALFNIGLLLFLVMFIYSIFGM----ANFAYVKWEAGIDDMFN 377
               +G+R ++ AL+ ++P++ N+ L+  +   I+SI G+      F     +   D   N
Sbjct: 1259 SRFEGMRVVVNALVGAIPSIMNVLLVCLIFWLIFSIMGVNLFAGKFGRCINQTEGDLPLN 1318

Query: 378  FQTFANSMLCL-FQITTSAGWDGLLSPILNTGPPYCD-----------PTLPNSNGSRGD 425
            +    N   C  F +T    W  +     N G  Y               +  +  SRG 
Sbjct: 1319 YTIVNNKSECKSFNMTGELYWTKVKVNFDNVGAGYLALLQVATFKGWMDIMYAAVDSRGY 1378

Query: 426  CGSPA-----VGILFFTTYIIISFLIVVNMYIAIILENFS 460
               P         ++F  +II      +N++I +I++NF+
Sbjct: 1379 EEQPQWEYNLYMYIYFVVFIIFGSFFTLNLFIGVIIDNFN 1418


>gi348556684
          Length = 2015

 Score = 1360 bits (3520), Expect = 0.0,   Method: Compositional matrix adjust.
 Identities = 675/701 (96%), Positives = 689/701 (98%), Gaps = 1/701 (0%)

Query: 1    FEGMRVVVNALVGAIPSIMNVLLVCLIFWLIFSIMGVNLFAGKFGRCINQTEGDLPLNYT 60
            FEGMRVVVNALVGAIPSIMNVLLVCLIFWLIFSIMGVNLFAGKFGRCINQTEGDLPLNYT
Sbjct: 1315 FEGMRVVVNALVGAIPSIMNVLLVCLIFWLIFSIMGVNLFAGKFGRCINQTEGDLPLNYT 1374

Query: 61   IVNNKSQCESLNLTGELYWTKVKVNFDNVGAGYLALLQVATFKGWMDIMYAAVDSRGYEE 120
            IVNNKS+C+S N+TGELYWTKVKVNFDNVGAGYLALLQVATFKGWMDIMYAAVDSRGYEE
Sbjct: 1375 IVNNKSECKSFNMTGELYWTKVKVNFDNVGAGYLALLQVATFKGWMDIMYAAVDSRGYEE 1434

Query: 121  QPQWEYNLYMYIYFVIFIIFGSFFTLNLFIGVIIDNFNQQKKKLGGQDIFMTEEQKKYYN 180
            QPQWEYNLYMYIYFV+FIIFGSFFTLNLFIGVIIDNFNQQKKKLGGQDIFMTEEQKKYYN
Sbjct: 1435 QPQWEYNLYMYIYFVVFIIFGSFFTLNLFIGVIIDNFNQQKKKLGGQDIFMTEEQKKYYN 1494

Query: 181  AMKKLGSKKPQKPIPRPLNKYQGFIFDIVTKQAFDVTIMFLICLNMVTMMVETDDQSPEK 240
            AMKKLGSKKPQKPIPRP+NKYQGF+FDIVTKQAFDVTIMFLICLNMVTMMVETDDQSPEK
Sbjct: 1495 AMKKLGSKKPQKPIPRPVNKYQGFLFDIVTKQAFDVTIMFLICLNMVTMMVETDDQSPEK 1554

Query: 241  INILAKINLLFVAIFTGECIVKLAALRHYYFTNSWNIFDFVVVILSIVGTVLSDIIQKYF 300
            +NILAKINLLFVAIFTGECIVK+ ALRHYYFTNSWNIFDFVVVILSIVGTVLSDIIQKYF
Sbjct: 1555 VNILAKINLLFVAIFTGECIVKMTALRHYYFTNSWNIFDFVVVILSIVGTVLSDIIQKYF 1614

Query: 301  FSPTLFRVIRLARIGRILRLIRGAKGIRTLLFALMMSLPALFNIGLLLFLVMFIYSIFGM 360
            FSPTLFRVIRLARIGRILRLIRGAKGIRTLLFALMMSLPALFNIGLLLFLVMFIYSIFGM
Sbjct: 1615 FSPTLFRVIRLARIGRILRLIRGAKGIRTLLFALMMSLPALFNIGLLLFLVMFIYSIFGM 1674

Query: 361  ANFAYVKWEAGIDDMFNFQTFANSMLCLFQITTSAGWDGLLSPILNTGPPYCDPTLPNSN 420
            ANFAYVKWEAGIDDMFNFQTFANSMLCLFQITTSAGWDGLLSPILNTGPPYCDP LPN+N
Sbjct: 1675 ANFAYVKWEAGIDDMFNFQTFANSMLCLFQITTSAGWDGLLSPILNTGPPYCDPNLPNNN 1734

Query: 421  GSRGDCGSPAVGILFFTTYIIISFLIVVNMYIAIILENFSVATEESTEPLSEDDFDMFYE 480
            GSRG+CGSPAVGILFFTTYIIISFLIVVNMYIAIILENFSVATEESTEPLSEDDFDMFYE
Sbjct: 1735 GSRGNCGSPAVGILFFTTYIIISFLIVVNMYIAIILENFSVATEESTEPLSEDDFDMFYE 1794

Query: 481  IWEKFDPEATQFIEYSVLSDFADALSEPLRIAKPNQISLINMDLPMVSGDRIHCMDILFA 540
            IWEKFDPEATQFIEYS LSDFADALSEPLRIAKPNQISLINMDLPMVSGDRIHCMDILFA
Sbjct: 1795 IWEKFDPEATQFIEYSALSDFADALSEPLRIAKPNQISLINMDLPMVSGDRIHCMDILFA 1854

Query: 541  FTKRVLGESGEMDALKIQMEEKFMAANPSKISYEPITTTLRRKHEEVSAMVIQRAFRRHL 600
            FTKRVLGESGEMDALKIQMEEKFMAANPSKISYEPITTTLRRKHEEVSA VIQRAFRRHL
Sbjct: 1855 FTKRVLGESGEMDALKIQMEEKFMAANPSKISYEPITTTLRRKHEEVSATVIQRAFRRHL 1914

Query: 601  LQRSLKHASFLFRQQAGS-GLSEEDAPEREGLIAYVMSENFSRPLGPPSSSSISSTSFPP 659
            LQRS+KHASFLFRQQAGS GLSEEDAPEREGLIAY+M+ENFSR   P SSSSISSTSFPP
Sbjct: 1915 LQRSMKHASFLFRQQAGSGGLSEEDAPEREGLIAYMMNENFSRHDRPASSSSISSTSFPP 1974

Query: 660  SYDSVTRATSDNLQVRGSDYSHSEDLADFPPSPDRDRESIV 700
            SYDSVTRATSDNLQVR SDYSHSEDLADFP SP+RDRESIV
Sbjct: 1975 SYDSVTRATSDNLQVRVSDYSHSEDLADFPASPERDRESIV 2015


 Score = 79.3 bits (194), Expect = 6e-12,   Method: Compositional matrix adjust.
 Identities = 57/185 (30%), Positives = 99/185 (53%), Gaps = 16/185 (8%)

Query: 215 DVTIMFLICLNMVTMMVETDDQSPEKINILAKINLLFVAIFTGECIVKLAALR-HYYFTN 273
           D+TI   I LN + M +E  + + E   +L   NL+F  IFT E   K+ AL  +YYF  
Sbjct: 716 DLTITMCIVLNTLFMALEHYNMTTEFEEMLQVGNLVFTGIFTAEMTFKIIALDPYYYFQQ 775

Query: 274 SWNIFDFVVVILSIVGTVLSDIIQKYFFSPTLFRVIRLARIGRILRLIRGAKGIRTLLFA 333
            WNIFD ++VILS++   LS +            V+R  R+ R+ +L +    + TL+  
Sbjct: 776 GWNIFDSIIVILSLMELGLSRMGN--------LSVLRSFRLLRVFKLAKSWPTLNTLIKI 827

Query: 334 LMMSLPALFNIGLLLFLVMFIYSIFGM----ANFAYVKWEAGIDDM---FNFQTFANSML 386
           +  S+ AL N+ L+L +++FI+++ GM     N++ ++      D+   ++   F ++ L
Sbjct: 828 IGNSVGALGNLTLVLAIIVFIFAVVGMQLFGKNYSELRHRISDSDLLPRWHMMDFFHAFL 887

Query: 387 CLFQI 391
            +F+I
Sbjct: 888 IIFRI 892


 Score = 61.2 bits (147), Expect = 1e-06,   Method: Compositional matrix adjust.
 Identities = 69/295 (23%), Positives = 125/295 (42%), Gaps = 59/295 (20%)

Query: 206  FDIVTKQAFDVTIMFLICLNMVTMMVET---DDQSPEKINILAKINLLFVAIFTGECIVK 262
            + IV    F+  I+F+I L+   +  E    +++   K+ +L   + +F  +F  E ++K
Sbjct: 1197 YRIVEHSWFETFIIFMILLSSGALAFEDIYLEERKTIKV-LLEYADKMFTYVFVLEMLLK 1255

Query: 263  LAALR-HYYFTNSWNIFDFVVVILSIVGTVLSDIIQKYFFSPTLFRVIRLARIGRILRLI 321
              A     YFTN+W   DF++V +S+V  V + +    F      + +R  R  R LR +
Sbjct: 1256 WVAYGFKKYFTNAWCWLDFLIVDVSLVSLVANTL---GFAEMGPIKSLRTLRALRPLRAL 1312

Query: 322  RGAKGIRTLLFALMMSLPALFNIGLLLFLVMFIYSIFGMANFA----------------- 364
               +G+R ++ AL+ ++P++ N+ L+  +   I+SI G+  FA                 
Sbjct: 1313 SRFEGMRVVVNALVGAIPSIMNVLLVCLIFWLIFSIMGVNLFAGKFGRCINQTEGDLPLN 1372

Query: 365  YV----KWEAGIDDM----------FNFQTFANSMLCLFQITTSAGWDGLLSPILNTGPP 410
            Y     K E    +M           NF       L L Q+ T  GW  ++   ++    
Sbjct: 1373 YTIVNNKSECKSFNMTGELYWTKVKVNFDNVGAGYLALLQVATFKGWMDIMYAAVD---- 1428

Query: 411  YCDPTLPNSNGSRGDCGSPA-----VGILFFTTYIIISFLIVVNMYIAIILENFS 460
                       SRG    P         ++F  +II      +N++I +I++NF+
Sbjct: 1429 -----------SRGYEEQPQWEYNLYMYIYFVVFIIFGSFFTLNLFIGVIIDNFN 1472


>gi255522923
          Length = 2019

 Score = 1359 bits (3518), Expect = 0.0,   Method: Compositional matrix adjust.
 Identities = 676/701 (96%), Positives = 688/701 (98%), Gaps = 1/701 (0%)

Query: 1    FEGMRVVVNALVGAIPSIMNVLLVCLIFWLIFSIMGVNLFAGKFGRCINQTEGDLPLNYT 60
            FEGMRVVVNALVGAIPSIMNVLLVCLIFWLIFSIMGVNLFAGKFGRCINQTEGDLPLNYT
Sbjct: 1319 FEGMRVVVNALVGAIPSIMNVLLVCLIFWLIFSIMGVNLFAGKFGRCINQTEGDLPLNYT 1378

Query: 61   IVNNKSQCESLNLTGELYWTKVKVNFDNVGAGYLALLQVATFKGWMDIMYAAVDSRGYEE 120
            IVNNKS CES N+TGELYWTKVKVNFDNVGAGYLALLQVATFKGWMDIMYAAVDSRG+EE
Sbjct: 1379 IVNNKSDCESFNVTGELYWTKVKVNFDNVGAGYLALLQVATFKGWMDIMYAAVDSRGFEE 1438

Query: 121  QPQWEYNLYMYIYFVIFIIFGSFFTLNLFIGVIIDNFNQQKKKLGGQDIFMTEEQKKYYN 180
            QPQWEYNLYMYIYFVIFIIFGSFFTLNLFIGVIIDNFNQQKKKLGGQDIFMTEEQKKYYN
Sbjct: 1439 QPQWEYNLYMYIYFVIFIIFGSFFTLNLFIGVIIDNFNQQKKKLGGQDIFMTEEQKKYYN 1498

Query: 181  AMKKLGSKKPQKPIPRPLNKYQGFIFDIVTKQAFDVTIMFLICLNMVTMMVETDDQSPEK 240
            AMKKLGSKKPQKPIPRPLNKYQGF+FDIVTKQAFDVTIMFLICLNMVTMMVETDDQSPEK
Sbjct: 1499 AMKKLGSKKPQKPIPRPLNKYQGFLFDIVTKQAFDVTIMFLICLNMVTMMVETDDQSPEK 1558

Query: 241  INILAKINLLFVAIFTGECIVKLAALRHYYFTNSWNIFDFVVVILSIVGTVLSDIIQKYF 300
            +NILAKINLLFVAIFTGECI+K+ ALRHYYFTNSWNIFDFVVVILSIVGTVLSDIIQKYF
Sbjct: 1559 VNILAKINLLFVAIFTGECIIKMTALRHYYFTNSWNIFDFVVVILSIVGTVLSDIIQKYF 1618

Query: 301  FSPTLFRVIRLARIGRILRLIRGAKGIRTLLFALMMSLPALFNIGLLLFLVMFIYSIFGM 360
            FSPTLFRVIRLARIGRILRLIRGAKGIRTLLFALMMSLPALFNIGLLLFLVMFIYSIFGM
Sbjct: 1619 FSPTLFRVIRLARIGRILRLIRGAKGIRTLLFALMMSLPALFNIGLLLFLVMFIYSIFGM 1678

Query: 361  ANFAYVKWEAGIDDMFNFQTFANSMLCLFQITTSAGWDGLLSPILNTGPPYCDPTLPNSN 420
            ANFAYVKWEAGIDDMFNFQTFANSMLCLFQITTSAGWDGLLSPILNTGPP CDP LPNSN
Sbjct: 1679 ANFAYVKWEAGIDDMFNFQTFANSMLCLFQITTSAGWDGLLSPILNTGPPSCDPNLPNSN 1738

Query: 421  GSRGDCGSPAVGILFFTTYIIISFLIVVNMYIAIILENFSVATEESTEPLSEDDFDMFYE 480
            GSRG+CGSPAVGILFFTTYIIISFLIVVNMYIAIILENFSVATEESTEPLSEDDFDMFYE
Sbjct: 1739 GSRGNCGSPAVGILFFTTYIIISFLIVVNMYIAIILENFSVATEESTEPLSEDDFDMFYE 1798

Query: 481  IWEKFDPEATQFIEYSVLSDFADALSEPLRIAKPNQISLINMDLPMVSGDRIHCMDILFA 540
            IWEKFDPEATQFIEYS LSDFADALSEPLRIAKPNQISLINMDLPMVSGDRIHCMDILFA
Sbjct: 1799 IWEKFDPEATQFIEYSALSDFADALSEPLRIAKPNQISLINMDLPMVSGDRIHCMDILFA 1858

Query: 541  FTKRVLGESGEMDALKIQMEEKFMAANPSKISYEPITTTLRRKHEEVSAMVIQRAFRRHL 600
            FTKRVLGESGEMDALKIQMEEKFMAANPSKISYEPITTTLRRKHEEVSA +IQRAFRRHL
Sbjct: 1859 FTKRVLGESGEMDALKIQMEEKFMAANPSKISYEPITTTLRRKHEEVSATIIQRAFRRHL 1918

Query: 601  LQRSLKHASFLFRQQAG-SGLSEEDAPEREGLIAYVMSENFSRPLGPPSSSSISSTSFPP 659
            LQRS+KHASFLFRQQAG SGLSEEDAPE+EGLIAY+M+ENFSR  GPPSSSSISSTSFPP
Sbjct: 1919 LQRSMKHASFLFRQQAGSSGLSEEDAPEQEGLIAYMMNENFSRRHGPPSSSSISSTSFPP 1978

Query: 660  SYDSVTRATSDNLQVRGSDYSHSEDLADFPPSPDRDRESIV 700
            SYDSVTRATSDNLQ R SDYS SEDLADFPPSPDRDRESIV
Sbjct: 1979 SYDSVTRATSDNLQARVSDYSRSEDLADFPPSPDRDRESIV 2019


 Score = 80.5 bits (197), Expect = 3e-12,   Method: Compositional matrix adjust.
 Identities = 56/185 (30%), Positives = 102/185 (55%), Gaps = 16/185 (8%)

Query: 215 DVTIMFLICLNMVTMMVETDDQSPEKINILAKINLLFVAIFTGECIVKLAALR-HYYFTN 273
           D+TI   I +N + M +E  + + E   +L   NL+F  IFT E   K+ AL  +YYF  
Sbjct: 720 DLTITLCIVINTLFMALEHYNMTTEFEEMLQVGNLVFTGIFTAEMTFKIIALDPYYYFQQ 779

Query: 274 SWNIFDFVVVILSIVGTVLSDIIQKYFFSPTLFRVIRLARIGRILRLIRGAKGIRTLLFA 333
            WNIFD ++VILS++   LS +            V+R  R+ R+ +L +    + TL+  
Sbjct: 780 GWNIFDSIIVILSLMELGLSRMGN--------LSVLRSFRLLRVFKLAKSWPTLNTLIKI 831

Query: 334 LMMSLPALFNIGLLLFLVMFIYSIFGM----ANFAYVKW---EAGIDDMFNFQTFANSML 386
           +  S+ AL N+ L+L +++FI+++ GM     N++ +++   ++G+   ++   F ++ L
Sbjct: 832 IGNSVGALGNLTLVLAIIVFIFAVVGMQLFGKNYSELRYRISDSGLLPRWHMMDFFHAFL 891

Query: 387 CLFQI 391
            +F+I
Sbjct: 892 IIFRI 896


 Score = 60.1 bits (144), Expect = 3e-06,   Method: Compositional matrix adjust.
 Identities = 65/280 (23%), Positives = 122/280 (43%), Gaps = 29/280 (10%)

Query: 206  FDIVTKQAFDVTIMFLICLNMVTMMVET---DDQSPEKINILAKINLLFVAIFTGECIVK 262
            + IV    F+  I+F+I L+   +  E    +++   K+ +L   + +F  +F  E ++K
Sbjct: 1201 YRIVEHSWFETFIIFMILLSSGALAFEDIYLEERKTIKV-LLEYADKMFTYVFVLEMLLK 1259

Query: 263  LAALR-HYYFTNSWNIFDFVVVILSIVGTVLSDIIQKYFFSPTLFRVIRLARIGRILRLI 321
              A     YFTN+W   DF++V +S++  V + +    F      + +R  R  R LR +
Sbjct: 1260 WVAYGFKKYFTNAWCWLDFLIVDVSLISLVANTL---GFAEMGPIKSLRTLRALRPLRAL 1316

Query: 322  RGAKGIRTLLFALMMSLPALFNIGLLLFLVMFIYSIFGM----ANFAYVKWEAGIDDMFN 377
               +G+R ++ AL+ ++P++ N+ L+  +   I+SI G+      F     +   D   N
Sbjct: 1317 SRFEGMRVVVNALVGAIPSIMNVLLVCLIFWLIFSIMGVNLFAGKFGRCINQTEGDLPLN 1376

Query: 378  FQTFANSMLC-LFQITTSAGWDGLLSPILNTGPPYCD-----------PTLPNSNGSRGD 425
            +    N   C  F +T    W  +     N G  Y               +  +  SRG 
Sbjct: 1377 YTIVNNKSDCESFNVTGELYWTKVKVNFDNVGAGYLALLQVATFKGWMDIMYAAVDSRGF 1436

Query: 426  CGSPA-----VGILFFTTYIIISFLIVVNMYIAIILENFS 460
               P         ++F  +II      +N++I +I++NF+
Sbjct: 1437 EEQPQWEYNLYMYIYFVIFIIFGSFFTLNLFIGVIIDNFN 1476


>gi359718971
          Length = 2020

 Score = 1359 bits (3518), Expect = 0.0,   Method: Compositional matrix adjust.
 Identities = 678/701 (96%), Positives = 688/701 (98%), Gaps = 1/701 (0%)

Query: 1    FEGMRVVVNALVGAIPSIMNVLLVCLIFWLIFSIMGVNLFAGKFGRCINQTEGDLPLNYT 60
            FEGMRVVVNALVGAIPSIMNVLLVCLIFWLIFSIMGVNLFAGKFGRCINQTEGDLPLNYT
Sbjct: 1320 FEGMRVVVNALVGAIPSIMNVLLVCLIFWLIFSIMGVNLFAGKFGRCINQTEGDLPLNYT 1379

Query: 61   IVNNKSQCESLNLTGELYWTKVKVNFDNVGAGYLALLQVATFKGWMDIMYAAVDSRGYEE 120
            IVNNKS+CES N+TGELYWTKVKVNFDNVGAGYLALLQVATFKGWMDIMYAAVDSRGYEE
Sbjct: 1380 IVNNKSECESFNVTGELYWTKVKVNFDNVGAGYLALLQVATFKGWMDIMYAAVDSRGYEE 1439

Query: 121  QPQWEYNLYMYIYFVIFIIFGSFFTLNLFIGVIIDNFNQQKKKLGGQDIFMTEEQKKYYN 180
            QPQWE NLYMYIYFV+FIIFGSFFTLNLFIGVIIDNFNQQKKKLGGQDIFMTEEQKKYYN
Sbjct: 1440 QPQWEDNLYMYIYFVVFIIFGSFFTLNLFIGVIIDNFNQQKKKLGGQDIFMTEEQKKYYN 1499

Query: 181  AMKKLGSKKPQKPIPRPLNKYQGFIFDIVTKQAFDVTIMFLICLNMVTMMVETDDQSPEK 240
            AMKKLGSKKPQKPIPRPLNKYQGFIFDIVTKQAFDVTIMFLICLNMVTMMVETDDQSPEK
Sbjct: 1500 AMKKLGSKKPQKPIPRPLNKYQGFIFDIVTKQAFDVTIMFLICLNMVTMMVETDDQSPEK 1559

Query: 241  INILAKINLLFVAIFTGECIVKLAALRHYYFTNSWNIFDFVVVILSIVGTVLSDIIQKYF 300
            +NILAKINLLFVAIFTGECIVK+AALRHYYFTNSWNIFDFVVVILSIVGTVLSDIIQKYF
Sbjct: 1560 VNILAKINLLFVAIFTGECIVKMAALRHYYFTNSWNIFDFVVVILSIVGTVLSDIIQKYF 1619

Query: 301  FSPTLFRVIRLARIGRILRLIRGAKGIRTLLFALMMSLPALFNIGLLLFLVMFIYSIFGM 360
            FSPTLFRVIRLARIGRILRLIRGAKGIRTLLFALMMSLPALFNIGLLLFLVMFIYSIFGM
Sbjct: 1620 FSPTLFRVIRLARIGRILRLIRGAKGIRTLLFALMMSLPALFNIGLLLFLVMFIYSIFGM 1679

Query: 361  ANFAYVKWEAGIDDMFNFQTFANSMLCLFQITTSAGWDGLLSPILNTGPPYCDPTLPNSN 420
            ANFAYVKWEAGIDDMFNFQTFANSMLCLFQITTSAGWDGLLSPILNTGPPYCDP LPNSN
Sbjct: 1680 ANFAYVKWEAGIDDMFNFQTFANSMLCLFQITTSAGWDGLLSPILNTGPPYCDPNLPNSN 1739

Query: 421  GSRGDCGSPAVGILFFTTYIIISFLIVVNMYIAIILENFSVATEESTEPLSEDDFDMFYE 480
            GSRG+CGSPAVGILFFTTYIIISFLIVVNMYIAIILENFSVATEESTEPLSEDDFDMFYE
Sbjct: 1740 GSRGNCGSPAVGILFFTTYIIISFLIVVNMYIAIILENFSVATEESTEPLSEDDFDMFYE 1799

Query: 481  IWEKFDPEATQFIEYSVLSDFADALSEPLRIAKPNQISLINMDLPMVSGDRIHCMDILFA 540
            IWEKFDPEATQFIEY  LSDFADALSEPLRIAKPNQISLINMDLPMVSGDRIHCMDILFA
Sbjct: 1800 IWEKFDPEATQFIEYLALSDFADALSEPLRIAKPNQISLINMDLPMVSGDRIHCMDILFA 1859

Query: 541  FTKRVLGESGEMDALKIQMEEKFMAANPSKISYEPITTTLRRKHEEVSAMVIQRAFRRHL 600
            FTKRVLGESGEMDALKIQMEEKFMAANPSKISYEPITTTLRRKHEEVSA VIQRAFRRHL
Sbjct: 1860 FTKRVLGESGEMDALKIQMEEKFMAANPSKISYEPITTTLRRKHEEVSATVIQRAFRRHL 1919

Query: 601  LQRSLKHASFLFRQQAG-SGLSEEDAPEREGLIAYVMSENFSRPLGPPSSSSISSTSFPP 659
            LQRS+KHASFLFRQQAG SGLS+EDAPEREGLIAY+M+ENFSR  GP SSSSISSTSFPP
Sbjct: 1920 LQRSVKHASFLFRQQAGSSGLSDEDAPEREGLIAYMMNENFSRRSGPLSSSSISSTSFPP 1979

Query: 660  SYDSVTRATSDNLQVRGSDYSHSEDLADFPPSPDRDRESIV 700
            SYDSVTRATSDNL VR SDYS SEDLADFPPSPDRDRESIV
Sbjct: 1980 SYDSVTRATSDNLPVRASDYSRSEDLADFPPSPDRDRESIV 2020


 Score = 79.7 bits (195), Expect = 4e-12,   Method: Compositional matrix adjust.
 Identities = 57/185 (30%), Positives = 101/185 (54%), Gaps = 16/185 (8%)

Query: 215 DVTIMFLICLNMVTMMVETDDQSPEKINILAKINLLFVAIFTGECIVKLAALR-HYYFTN 273
           D+TI   I LN + M +E  + + E   +L   NL+F  IFT E   K+ AL  +YYF  
Sbjct: 720 DLTITMCIVLNTLFMALEHYNMTAEFEEMLQVGNLVFTGIFTAEMTFKIIALDPYYYFQQ 779

Query: 274 SWNIFDFVVVILSIVGTVLSDIIQKYFFSPTLFRVIRLARIGRILRLIRGAKGIRTLLFA 333
            WNIFD ++VILS++   LS +            V+R  R+ R+ +L +    + TL+  
Sbjct: 780 GWNIFDSIIVILSLMELGLSRMGN--------LSVLRSFRLLRVFKLAKSWPTLNTLIKI 831

Query: 334 LMMSLPALFNIGLLLFLVMFIYSIFGM----ANFAYVKW---EAGIDDMFNFQTFANSML 386
           +  S+ AL N+ L+L +++FI+++ GM     N++ ++    ++G+   ++   F ++ L
Sbjct: 832 IGNSVGALGNLTLVLAIIVFIFAVVGMQLFGKNYSELRHRISDSGLLPRWHMMDFFHAFL 891

Query: 387 CLFQI 391
            +F+I
Sbjct: 892 IIFRI 896


 Score = 61.6 bits (148), Expect = 1e-06,   Method: Compositional matrix adjust.
 Identities = 66/280 (23%), Positives = 122/280 (43%), Gaps = 29/280 (10%)

Query: 206  FDIVTKQAFDVTIMFLICLNMVTMMVET---DDQSPEKINILAKINLLFVAIFTGECIVK 262
            + IV    F+  I+F+I L+   +  E    +++   K+ +L   + +F  +F  E ++K
Sbjct: 1202 YRIVEHSWFETFIIFMILLSSGALAFEDIYLEERKTIKV-LLEYADKMFTYVFVLEMLLK 1260

Query: 263  LAALR-HYYFTNSWNIFDFVVVILSIVGTVLSDIIQKYFFSPTLFRVIRLARIGRILRLI 321
              A     YFTN+W   DF++V +S+V  V + +    F      + +R  R  R LR +
Sbjct: 1261 WVAYGFKKYFTNAWCWLDFLIVDVSLVSLVANTL---GFAEMGPIKSLRTLRALRPLRAL 1317

Query: 322  RGAKGIRTLLFALMMSLPALFNIGLLLFLVMFIYSIFGM----ANFAYVKWEAGIDDMFN 377
               +G+R ++ AL+ ++P++ N+ L+  +   I+SI G+      F     +   D   N
Sbjct: 1318 SRFEGMRVVVNALVGAIPSIMNVLLVCLIFWLIFSIMGVNLFAGKFGRCINQTEGDLPLN 1377

Query: 378  FQTFANSMLC-LFQITTSAGWDGLLSPILNTGPPYCD-----------PTLPNSNGSRGD 425
            +    N   C  F +T    W  +     N G  Y               +  +  SRG 
Sbjct: 1378 YTIVNNKSECESFNVTGELYWTKVKVNFDNVGAGYLALLQVATFKGWMDIMYAAVDSRGY 1437

Query: 426  CGSPA-----VGILFFTTYIIISFLIVVNMYIAIILENFS 460
               P         ++F  +II      +N++I +I++NF+
Sbjct: 1438 EEQPQWEDNLYMYIYFVVFIIFGSFFTLNLFIGVIIDNFN 1477


>gi341942012
          Length = 2019

 Score = 1359 bits (3518), Expect = 0.0,   Method: Compositional matrix adjust.
 Identities = 678/701 (96%), Positives = 688/701 (98%), Gaps = 1/701 (0%)

Query: 1    FEGMRVVVNALVGAIPSIMNVLLVCLIFWLIFSIMGVNLFAGKFGRCINQTEGDLPLNYT 60
            FEGMRVVVNALVGAIPSIMNVLLVCLIFWLIFSIMGVNLFAGKFGRCINQTEGDLPLNYT
Sbjct: 1319 FEGMRVVVNALVGAIPSIMNVLLVCLIFWLIFSIMGVNLFAGKFGRCINQTEGDLPLNYT 1378

Query: 61   IVNNKSQCESLNLTGELYWTKVKVNFDNVGAGYLALLQVATFKGWMDIMYAAVDSRGYEE 120
            IVNNKS+CES N+TGELYWTKVKVNFDNVGAGYLALLQVATFKGWMDIMYAAVDSRGYEE
Sbjct: 1379 IVNNKSECESFNVTGELYWTKVKVNFDNVGAGYLALLQVATFKGWMDIMYAAVDSRGYEE 1438

Query: 121  QPQWEYNLYMYIYFVIFIIFGSFFTLNLFIGVIIDNFNQQKKKLGGQDIFMTEEQKKYYN 180
            QPQWE NLYMYIYFV+FIIFGSFFTLNLFIGVIIDNFNQQKKKLGGQDIFMTEEQKKYYN
Sbjct: 1439 QPQWEDNLYMYIYFVVFIIFGSFFTLNLFIGVIIDNFNQQKKKLGGQDIFMTEEQKKYYN 1498

Query: 181  AMKKLGSKKPQKPIPRPLNKYQGFIFDIVTKQAFDVTIMFLICLNMVTMMVETDDQSPEK 240
            AMKKLGSKKPQKPIPRPLNKYQGFIFDIVTKQAFDVTIMFLICLNMVTMMVETDDQSPEK
Sbjct: 1499 AMKKLGSKKPQKPIPRPLNKYQGFIFDIVTKQAFDVTIMFLICLNMVTMMVETDDQSPEK 1558

Query: 241  INILAKINLLFVAIFTGECIVKLAALRHYYFTNSWNIFDFVVVILSIVGTVLSDIIQKYF 300
            +NILAKINLLFVAIFTGECIVK+AALRHYYFTNSWNIFDFVVVILSIVGTVLSDIIQKYF
Sbjct: 1559 VNILAKINLLFVAIFTGECIVKMAALRHYYFTNSWNIFDFVVVILSIVGTVLSDIIQKYF 1618

Query: 301  FSPTLFRVIRLARIGRILRLIRGAKGIRTLLFALMMSLPALFNIGLLLFLVMFIYSIFGM 360
            FSPTLFRVIRLARIGRILRLIRGAKGIRTLLFALMMSLPALFNIGLLLFLVMFIYSIFGM
Sbjct: 1619 FSPTLFRVIRLARIGRILRLIRGAKGIRTLLFALMMSLPALFNIGLLLFLVMFIYSIFGM 1678

Query: 361  ANFAYVKWEAGIDDMFNFQTFANSMLCLFQITTSAGWDGLLSPILNTGPPYCDPTLPNSN 420
            ANFAYVKWEAGIDDMFNFQTFANSMLCLFQITTSAGWDGLLSPILNTGPPYCDP LPNSN
Sbjct: 1679 ANFAYVKWEAGIDDMFNFQTFANSMLCLFQITTSAGWDGLLSPILNTGPPYCDPNLPNSN 1738

Query: 421  GSRGDCGSPAVGILFFTTYIIISFLIVVNMYIAIILENFSVATEESTEPLSEDDFDMFYE 480
            GSRG+CGSPAVGILFFTTYIIISFLIVVNMYIAIILENFSVATEESTEPLSEDDFDMFYE
Sbjct: 1739 GSRGNCGSPAVGILFFTTYIIISFLIVVNMYIAIILENFSVATEESTEPLSEDDFDMFYE 1798

Query: 481  IWEKFDPEATQFIEYSVLSDFADALSEPLRIAKPNQISLINMDLPMVSGDRIHCMDILFA 540
            IWEKFDPEATQFIEY  LSDFADALSEPLRIAKPNQISLINMDLPMVSGDRIHCMDILFA
Sbjct: 1799 IWEKFDPEATQFIEYLALSDFADALSEPLRIAKPNQISLINMDLPMVSGDRIHCMDILFA 1858

Query: 541  FTKRVLGESGEMDALKIQMEEKFMAANPSKISYEPITTTLRRKHEEVSAMVIQRAFRRHL 600
            FTKRVLGESGEMDALKIQMEEKFMAANPSKISYEPITTTLRRKHEEVSA VIQRAFRRHL
Sbjct: 1859 FTKRVLGESGEMDALKIQMEEKFMAANPSKISYEPITTTLRRKHEEVSATVIQRAFRRHL 1918

Query: 601  LQRSLKHASFLFRQQAG-SGLSEEDAPEREGLIAYVMSENFSRPLGPPSSSSISSTSFPP 659
            LQRS+KHASFLFRQQAG SGLS+EDAPEREGLIAY+M+ENFSR  GP SSSSISSTSFPP
Sbjct: 1919 LQRSVKHASFLFRQQAGSSGLSDEDAPEREGLIAYMMNENFSRRSGPLSSSSISSTSFPP 1978

Query: 660  SYDSVTRATSDNLQVRGSDYSHSEDLADFPPSPDRDRESIV 700
            SYDSVTRATSDNL VR SDYS SEDLADFPPSPDRDRESIV
Sbjct: 1979 SYDSVTRATSDNLPVRASDYSRSEDLADFPPSPDRDRESIV 2019


 Score = 79.7 bits (195), Expect = 4e-12,   Method: Compositional matrix adjust.
 Identities = 57/185 (30%), Positives = 101/185 (54%), Gaps = 16/185 (8%)

Query: 215 DVTIMFLICLNMVTMMVETDDQSPEKINILAKINLLFVAIFTGECIVKLAALR-HYYFTN 273
           D+TI   I LN + M +E  + + E   +L   NL+F  IFT E   K+ AL  +YYF  
Sbjct: 720 DLTITMCIVLNTLFMALEHYNMTAEFEEMLQVGNLVFTGIFTAEMTFKIIALDPYYYFQQ 779

Query: 274 SWNIFDFVVVILSIVGTVLSDIIQKYFFSPTLFRVIRLARIGRILRLIRGAKGIRTLLFA 333
            WNIFD ++VILS++   LS +            V+R  R+ R+ +L +    + TL+  
Sbjct: 780 GWNIFDSIIVILSLMELGLSRMGN--------LSVLRSFRLLRVFKLAKSWPTLNTLIKI 831

Query: 334 LMMSLPALFNIGLLLFLVMFIYSIFGM----ANFAYVKW---EAGIDDMFNFQTFANSML 386
           +  S+ AL N+ L+L +++FI+++ GM     N++ ++    ++G+   ++   F ++ L
Sbjct: 832 IGNSVGALGNLTLVLAIIVFIFAVVGMQLFGKNYSELRHRISDSGLLPRWHMMDFFHAFL 891

Query: 387 CLFQI 391
            +F+I
Sbjct: 892 IIFRI 896


 Score = 61.6 bits (148), Expect = 1e-06,   Method: Compositional matrix adjust.
 Identities = 66/280 (23%), Positives = 122/280 (43%), Gaps = 29/280 (10%)

Query: 206  FDIVTKQAFDVTIMFLICLNMVTMMVET---DDQSPEKINILAKINLLFVAIFTGECIVK 262
            + IV    F+  I+F+I L+   +  E    +++   K+ +L   + +F  +F  E ++K
Sbjct: 1201 YRIVEHSWFETFIIFMILLSSGALAFEDIYLEERKTIKV-LLEYADKMFTYVFVLEMLLK 1259

Query: 263  LAALR-HYYFTNSWNIFDFVVVILSIVGTVLSDIIQKYFFSPTLFRVIRLARIGRILRLI 321
              A     YFTN+W   DF++V +S+V  V + +    F      + +R  R  R LR +
Sbjct: 1260 WVAYGFKKYFTNAWCWLDFLIVDVSLVSLVANTL---GFAEMGPIKSLRTLRALRPLRAL 1316

Query: 322  RGAKGIRTLLFALMMSLPALFNIGLLLFLVMFIYSIFGM----ANFAYVKWEAGIDDMFN 377
               +G+R ++ AL+ ++P++ N+ L+  +   I+SI G+      F     +   D   N
Sbjct: 1317 SRFEGMRVVVNALVGAIPSIMNVLLVCLIFWLIFSIMGVNLFAGKFGRCINQTEGDLPLN 1376

Query: 378  FQTFANSMLC-LFQITTSAGWDGLLSPILNTGPPYCD-----------PTLPNSNGSRGD 425
            +    N   C  F +T    W  +     N G  Y               +  +  SRG 
Sbjct: 1377 YTIVNNKSECESFNVTGELYWTKVKVNFDNVGAGYLALLQVATFKGWMDIMYAAVDSRGY 1436

Query: 426  CGSPA-----VGILFFTTYIIISFLIVVNMYIAIILENFS 460
               P         ++F  +II      +N++I +I++NF+
Sbjct: 1437 EEQPQWEDNLYMYIYFVVFIIFGSFFTLNLFIGVIIDNFN 1476


>gi6782382
          Length = 2019

 Score = 1359 bits (3518), Expect = 0.0,   Method: Compositional matrix adjust.
 Identities = 678/701 (96%), Positives = 688/701 (98%), Gaps = 1/701 (0%)

Query: 1    FEGMRVVVNALVGAIPSIMNVLLVCLIFWLIFSIMGVNLFAGKFGRCINQTEGDLPLNYT 60
            FEGMRVVVNALVGAIPSIMNVLLVCLIFWLIFSIMGVNLFAGKFGRCINQTEGDLPLNYT
Sbjct: 1319 FEGMRVVVNALVGAIPSIMNVLLVCLIFWLIFSIMGVNLFAGKFGRCINQTEGDLPLNYT 1378

Query: 61   IVNNKSQCESLNLTGELYWTKVKVNFDNVGAGYLALLQVATFKGWMDIMYAAVDSRGYEE 120
            IVNNKS+CES N+TGELYWTKVKVNFDNVGAGYLALLQVATFKGWMDIMYAAVDSRGYEE
Sbjct: 1379 IVNNKSECESFNVTGELYWTKVKVNFDNVGAGYLALLQVATFKGWMDIMYAAVDSRGYEE 1438

Query: 121  QPQWEYNLYMYIYFVIFIIFGSFFTLNLFIGVIIDNFNQQKKKLGGQDIFMTEEQKKYYN 180
            QPQWE NLYMYIYFV+FIIFGSFFTLNLFIGVIIDNFNQQKKKLGGQDIFMTEEQKKYYN
Sbjct: 1439 QPQWEDNLYMYIYFVVFIIFGSFFTLNLFIGVIIDNFNQQKKKLGGQDIFMTEEQKKYYN 1498

Query: 181  AMKKLGSKKPQKPIPRPLNKYQGFIFDIVTKQAFDVTIMFLICLNMVTMMVETDDQSPEK 240
            AMKKLGSKKPQKPIPRPLNKYQGFIFDIVTKQAFDVTIMFLICLNMVTMMVETDDQSPEK
Sbjct: 1499 AMKKLGSKKPQKPIPRPLNKYQGFIFDIVTKQAFDVTIMFLICLNMVTMMVETDDQSPEK 1558

Query: 241  INILAKINLLFVAIFTGECIVKLAALRHYYFTNSWNIFDFVVVILSIVGTVLSDIIQKYF 300
            +NILAKINLLFVAIFTGECIVK+AALRHYYFTNSWNIFDFVVVILSIVGTVLSDIIQKYF
Sbjct: 1559 VNILAKINLLFVAIFTGECIVKMAALRHYYFTNSWNIFDFVVVILSIVGTVLSDIIQKYF 1618

Query: 301  FSPTLFRVIRLARIGRILRLIRGAKGIRTLLFALMMSLPALFNIGLLLFLVMFIYSIFGM 360
            FSPTLFRVIRLARIGRILRLIRGAKGIRTLLFALMMSLPALFNIGLLLFLVMFIYSIFGM
Sbjct: 1619 FSPTLFRVIRLARIGRILRLIRGAKGIRTLLFALMMSLPALFNIGLLLFLVMFIYSIFGM 1678

Query: 361  ANFAYVKWEAGIDDMFNFQTFANSMLCLFQITTSAGWDGLLSPILNTGPPYCDPTLPNSN 420
            ANFAYVKWEAGIDDMFNFQTFANSMLCLFQITTSAGWDGLLSPILNTGPPYCDP LPNSN
Sbjct: 1679 ANFAYVKWEAGIDDMFNFQTFANSMLCLFQITTSAGWDGLLSPILNTGPPYCDPNLPNSN 1738

Query: 421  GSRGDCGSPAVGILFFTTYIIISFLIVVNMYIAIILENFSVATEESTEPLSEDDFDMFYE 480
            GSRG+CGSPAVGILFFTTYIIISFLIVVNMYIAIILENFSVATEESTEPLSEDDFDMFYE
Sbjct: 1739 GSRGNCGSPAVGILFFTTYIIISFLIVVNMYIAIILENFSVATEESTEPLSEDDFDMFYE 1798

Query: 481  IWEKFDPEATQFIEYSVLSDFADALSEPLRIAKPNQISLINMDLPMVSGDRIHCMDILFA 540
            IWEKFDPEATQFIEY  LSDFADALSEPLRIAKPNQISLINMDLPMVSGDRIHCMDILFA
Sbjct: 1799 IWEKFDPEATQFIEYLALSDFADALSEPLRIAKPNQISLINMDLPMVSGDRIHCMDILFA 1858

Query: 541  FTKRVLGESGEMDALKIQMEEKFMAANPSKISYEPITTTLRRKHEEVSAMVIQRAFRRHL 600
            FTKRVLGESGEMDALKIQMEEKFMAANPSKISYEPITTTLRRKHEEVSA VIQRAFRRHL
Sbjct: 1859 FTKRVLGESGEMDALKIQMEEKFMAANPSKISYEPITTTLRRKHEEVSATVIQRAFRRHL 1918

Query: 601  LQRSLKHASFLFRQQAG-SGLSEEDAPEREGLIAYVMSENFSRPLGPPSSSSISSTSFPP 659
            LQRS+KHASFLFRQQAG SGLS+EDAPEREGLIAY+M+ENFSR  GP SSSSISSTSFPP
Sbjct: 1919 LQRSVKHASFLFRQQAGSSGLSDEDAPEREGLIAYMMNENFSRRSGPLSSSSISSTSFPP 1978

Query: 660  SYDSVTRATSDNLQVRGSDYSHSEDLADFPPSPDRDRESIV 700
            SYDSVTRATSDNL VR SDYS SEDLADFPPSPDRDRESIV
Sbjct: 1979 SYDSVTRATSDNLPVRASDYSRSEDLADFPPSPDRDRESIV 2019


 Score = 79.7 bits (195), Expect = 4e-12,   Method: Compositional matrix adjust.
 Identities = 57/185 (30%), Positives = 101/185 (54%), Gaps = 16/185 (8%)

Query: 215 DVTIMFLICLNMVTMMVETDDQSPEKINILAKINLLFVAIFTGECIVKLAALR-HYYFTN 273
           D+TI   I LN + M +E  + + E   +L   NL+F  IFT E   K+ AL  +YYF  
Sbjct: 720 DLTITMCIVLNTLFMALEHYNMTAEFEEMLQVGNLVFTGIFTAEMTFKIIALDPYYYFQQ 779

Query: 274 SWNIFDFVVVILSIVGTVLSDIIQKYFFSPTLFRVIRLARIGRILRLIRGAKGIRTLLFA 333
            WNIFD ++VILS++   LS +            V+R  R+ R+ +L +    + TL+  
Sbjct: 780 GWNIFDSIIVILSLMELGLSRMGN--------LSVLRSFRLLRVFKLAKSWPTLNTLIKI 831

Query: 334 LMMSLPALFNIGLLLFLVMFIYSIFGM----ANFAYVKW---EAGIDDMFNFQTFANSML 386
           +  S+ AL N+ L+L +++FI+++ GM     N++ ++    ++G+   ++   F ++ L
Sbjct: 832 IGNSVGALGNLTLVLAIIVFIFAVVGMQLFGKNYSELRHRISDSGLLPRWHMMDFFHAFL 891

Query: 387 CLFQI 391
            +F+I
Sbjct: 892 IIFRI 896


 Score = 61.6 bits (148), Expect = 1e-06,   Method: Compositional matrix adjust.
 Identities = 66/280 (23%), Positives = 122/280 (43%), Gaps = 29/280 (10%)

Query: 206  FDIVTKQAFDVTIMFLICLNMVTMMVET---DDQSPEKINILAKINLLFVAIFTGECIVK 262
            + IV    F+  I+F+I L+   +  E    +++   K+ +L   + +F  +F  E ++K
Sbjct: 1201 YRIVEHSWFETFIIFMILLSSGALAFEDIYLEERKTIKV-LLEYADKMFTYVFVLEMLLK 1259

Query: 263  LAALR-HYYFTNSWNIFDFVVVILSIVGTVLSDIIQKYFFSPTLFRVIRLARIGRILRLI 321
              A     YFTN+W   DF++V +S+V  V + +    F      + +R  R  R LR +
Sbjct: 1260 WVAYGFKKYFTNAWCWLDFLIVDVSLVSLVANTL---GFAEMGPIKSLRTLRALRPLRAL 1316

Query: 322  RGAKGIRTLLFALMMSLPALFNIGLLLFLVMFIYSIFGM----ANFAYVKWEAGIDDMFN 377
               +G+R ++ AL+ ++P++ N+ L+  +   I+SI G+      F     +   D   N
Sbjct: 1317 SRFEGMRVVVNALVGAIPSIMNVLLVCLIFWLIFSIMGVNLFAGKFGRCINQTEGDLPLN 1376

Query: 378  FQTFANSMLC-LFQITTSAGWDGLLSPILNTGPPYCD-----------PTLPNSNGSRGD 425
            +    N   C  F +T    W  +     N G  Y               +  +  SRG 
Sbjct: 1377 YTIVNNKSECESFNVTGELYWTKVKVNFDNVGAGYLALLQVATFKGWMDIMYAAVDSRGY 1436

Query: 426  CGSPA-----VGILFFTTYIIISFLIVVNMYIAIILENFS 460
               P         ++F  +II      +N++I +I++NF+
Sbjct: 1437 EEQPQWEDNLYMYIYFVVFIIFGSFFTLNLFIGVIIDNFN 1476


>gi84875498
          Length = 2020

 Score = 1359 bits (3517), Expect = 0.0,   Method: Compositional matrix adjust.
 Identities = 678/701 (96%), Positives = 688/701 (98%), Gaps = 1/701 (0%)

Query: 1    FEGMRVVVNALVGAIPSIMNVLLVCLIFWLIFSIMGVNLFAGKFGRCINQTEGDLPLNYT 60
            FEGMRVVVNALVGAIPSIMNVLLVCLIFWLIFSIMGVNLFAGKFGRCINQTEGDLPLNYT
Sbjct: 1320 FEGMRVVVNALVGAIPSIMNVLLVCLIFWLIFSIMGVNLFAGKFGRCINQTEGDLPLNYT 1379

Query: 61   IVNNKSQCESLNLTGELYWTKVKVNFDNVGAGYLALLQVATFKGWMDIMYAAVDSRGYEE 120
            IVNNKS+CES N+TGELYWTKVKVNFDNVGAGYLALLQVATFKGWMDIMYAAVDSRGYEE
Sbjct: 1380 IVNNKSECESFNVTGELYWTKVKVNFDNVGAGYLALLQVATFKGWMDIMYAAVDSRGYEE 1439

Query: 121  QPQWEYNLYMYIYFVIFIIFGSFFTLNLFIGVIIDNFNQQKKKLGGQDIFMTEEQKKYYN 180
            QPQWE NLYMYIYFV+FIIFGSFFTLNLFIGVIIDNFNQQKKKLGGQDIFMTEEQKKYYN
Sbjct: 1440 QPQWEDNLYMYIYFVVFIIFGSFFTLNLFIGVIIDNFNQQKKKLGGQDIFMTEEQKKYYN 1499

Query: 181  AMKKLGSKKPQKPIPRPLNKYQGFIFDIVTKQAFDVTIMFLICLNMVTMMVETDDQSPEK 240
            AMKKLGSKKPQKPIPRPLNKYQGFIFDIVTKQAFDVTIMFLICLNMVTMMVETDDQSPEK
Sbjct: 1500 AMKKLGSKKPQKPIPRPLNKYQGFIFDIVTKQAFDVTIMFLICLNMVTMMVETDDQSPEK 1559

Query: 241  INILAKINLLFVAIFTGECIVKLAALRHYYFTNSWNIFDFVVVILSIVGTVLSDIIQKYF 300
            +NILAKINLLFVAIFTGECIVK+AALRHYYFTNSWNIFDFVVVILSIVGTVLSDIIQKYF
Sbjct: 1560 VNILAKINLLFVAIFTGECIVKMAALRHYYFTNSWNIFDFVVVILSIVGTVLSDIIQKYF 1619

Query: 301  FSPTLFRVIRLARIGRILRLIRGAKGIRTLLFALMMSLPALFNIGLLLFLVMFIYSIFGM 360
            FSPTLFRVIRLARIGRILRLIRGAKGIRTLLFALMMSLPALFNIGLLLFLVMFIYSIFGM
Sbjct: 1620 FSPTLFRVIRLARIGRILRLIRGAKGIRTLLFALMMSLPALFNIGLLLFLVMFIYSIFGM 1679

Query: 361  ANFAYVKWEAGIDDMFNFQTFANSMLCLFQITTSAGWDGLLSPILNTGPPYCDPTLPNSN 420
            ANFAYVKWEAGIDDMFNFQTFANSMLCLFQITTSAGWDGLLSPILNTGPPYCDP LPNSN
Sbjct: 1680 ANFAYVKWEAGIDDMFNFQTFANSMLCLFQITTSAGWDGLLSPILNTGPPYCDPNLPNSN 1739

Query: 421  GSRGDCGSPAVGILFFTTYIIISFLIVVNMYIAIILENFSVATEESTEPLSEDDFDMFYE 480
            GSRG+CGSPAVGILFFTTYIIISFLIVVNMYIAIILENFSVATEESTEPLSEDDFDMFYE
Sbjct: 1740 GSRGNCGSPAVGILFFTTYIIISFLIVVNMYIAIILENFSVATEESTEPLSEDDFDMFYE 1799

Query: 481  IWEKFDPEATQFIEYSVLSDFADALSEPLRIAKPNQISLINMDLPMVSGDRIHCMDILFA 540
            IWEKFDPEATQFIEY  LSDFADALSEPLRIAKPNQISLINMDLPMVSGDRIHCMDILFA
Sbjct: 1800 IWEKFDPEATQFIEYLALSDFADALSEPLRIAKPNQISLINMDLPMVSGDRIHCMDILFA 1859

Query: 541  FTKRVLGESGEMDALKIQMEEKFMAANPSKISYEPITTTLRRKHEEVSAMVIQRAFRRHL 600
            FTKRVLGESGEMDALKIQMEEKFMAANPSKISYEPITTTLRRKHEEVSA VIQRAFRRHL
Sbjct: 1860 FTKRVLGESGEMDALKIQMEEKFMAANPSKISYEPITTTLRRKHEEVSATVIQRAFRRHL 1919

Query: 601  LQRSLKHASFLFRQQAG-SGLSEEDAPEREGLIAYVMSENFSRPLGPPSSSSISSTSFPP 659
            LQRS+KHASFLFRQQAG SGLS+EDAPEREGLIAY+M+ENFSR  GP SSSSISSTSFPP
Sbjct: 1920 LQRSVKHASFLFRQQAGSSGLSDEDAPEREGLIAYMMNENFSRRSGPLSSSSISSTSFPP 1979

Query: 660  SYDSVTRATSDNLQVRGSDYSHSEDLADFPPSPDRDRESIV 700
            SYDSVTRATSDNL VR SDYS SEDLADFPPSPDRDRESIV
Sbjct: 1980 SYDSVTRATSDNLPVRASDYSRSEDLADFPPSPDRDRESIV 2020


 Score = 79.7 bits (195), Expect = 4e-12,   Method: Compositional matrix adjust.
 Identities = 57/185 (30%), Positives = 101/185 (54%), Gaps = 16/185 (8%)

Query: 215 DVTIMFLICLNMVTMMVETDDQSPEKINILAKINLLFVAIFTGECIVKLAALR-HYYFTN 273
           D+TI   I LN + M +E  + + E   +L   NL+F  IFT E   K+ AL  +YYF  
Sbjct: 720 DLTITMCIVLNTLFMALEHYNMTAEFEEMLQVGNLVFTGIFTAEMTFKIIALDPYYYFQQ 779

Query: 274 SWNIFDFVVVILSIVGTVLSDIIQKYFFSPTLFRVIRLARIGRILRLIRGAKGIRTLLFA 333
            WNIFD ++VILS++   LS +            V+R  R+ R+ +L +    + TL+  
Sbjct: 780 GWNIFDSIIVILSLMELGLSRMGN--------LSVLRSFRLLRVFKLAKSWPTLNTLIKI 831

Query: 334 LMMSLPALFNIGLLLFLVMFIYSIFGM----ANFAYVKW---EAGIDDMFNFQTFANSML 386
           +  S+ AL N+ L+L +++FI+++ GM     N++ ++    ++G+   ++   F ++ L
Sbjct: 832 IGNSVGALGNLTLVLAIIVFIFAVVGMQLFGKNYSELRHRISDSGLLPRWHMMDFFHAFL 891

Query: 387 CLFQI 391
            +F+I
Sbjct: 892 IIFRI 896


 Score = 61.6 bits (148), Expect = 1e-06,   Method: Compositional matrix adjust.
 Identities = 66/280 (23%), Positives = 122/280 (43%), Gaps = 29/280 (10%)

Query: 206  FDIVTKQAFDVTIMFLICLNMVTMMVET---DDQSPEKINILAKINLLFVAIFTGECIVK 262
            + IV    F+  I+F+I L+   +  E    +++   K+ +L   + +F  +F  E ++K
Sbjct: 1202 YRIVEHSWFETFIIFMILLSSGALAFEDIYLEERKTIKV-LLEYADKMFTYVFVLEMLLK 1260

Query: 263  LAALR-HYYFTNSWNIFDFVVVILSIVGTVLSDIIQKYFFSPTLFRVIRLARIGRILRLI 321
              A     YFTN+W   DF++V +S+V  V + +    F      + +R  R  R LR +
Sbjct: 1261 WVAYGFKKYFTNAWCWLDFLIVDVSLVSLVANTL---GFAEMGPIKSLRTLRALRPLRAL 1317

Query: 322  RGAKGIRTLLFALMMSLPALFNIGLLLFLVMFIYSIFGM----ANFAYVKWEAGIDDMFN 377
               +G+R ++ AL+ ++P++ N+ L+  +   I+SI G+      F     +   D   N
Sbjct: 1318 SRFEGMRVVVNALVGAIPSIMNVLLVCLIFWLIFSIMGVNLFAGKFGRCINQTEGDLPLN 1377

Query: 378  FQTFANSMLC-LFQITTSAGWDGLLSPILNTGPPYCD-----------PTLPNSNGSRGD 425
            +    N   C  F +T    W  +     N G  Y               +  +  SRG 
Sbjct: 1378 YTIVNNKSECESFNVTGELYWTKVKVNFDNVGAGYLALLQVATFKGWMDIMYAAVDSRGY 1437

Query: 426  CGSPA-----VGILFFTTYIIISFLIVVNMYIAIILENFS 460
               P         ++F  +II      +N++I +I++NF+
Sbjct: 1438 EEQPQWEDNLYMYIYFVVFIIFGSFFTLNLFIGVIIDNFN 1477


>gi354487623
          Length = 2019

 Score = 1358 bits (3514), Expect = 0.0,   Method: Compositional matrix adjust.
 Identities = 676/700 (96%), Positives = 689/700 (98%)

Query: 1    FEGMRVVVNALVGAIPSIMNVLLVCLIFWLIFSIMGVNLFAGKFGRCINQTEGDLPLNYT 60
            FEGMRVVVNALVGAIPSIMNVLLVCLIFWLIFSIMGVNLFAGKFGRCINQTEGDLPLNYT
Sbjct: 1320 FEGMRVVVNALVGAIPSIMNVLLVCLIFWLIFSIMGVNLFAGKFGRCINQTEGDLPLNYT 1379

Query: 61   IVNNKSQCESLNLTGELYWTKVKVNFDNVGAGYLALLQVATFKGWMDIMYAAVDSRGYEE 120
            IVNNKS+CES N+TGELYWTKVKVNFDNVGAGYLALLQVATFKGWMDIMYAAVDSRGYEE
Sbjct: 1380 IVNNKSECESFNVTGELYWTKVKVNFDNVGAGYLALLQVATFKGWMDIMYAAVDSRGYEE 1439

Query: 121  QPQWEYNLYMYIYFVIFIIFGSFFTLNLFIGVIIDNFNQQKKKLGGQDIFMTEEQKKYYN 180
            QPQWE+NLYMYIYFV+FIIFGSFFTLNLFIGVIIDNFNQQKKKLGGQDIFMTEEQKKYYN
Sbjct: 1440 QPQWEHNLYMYIYFVVFIIFGSFFTLNLFIGVIIDNFNQQKKKLGGQDIFMTEEQKKYYN 1499

Query: 181  AMKKLGSKKPQKPIPRPLNKYQGFIFDIVTKQAFDVTIMFLICLNMVTMMVETDDQSPEK 240
            AMKKLGSKKPQKPIPRPLNKYQGFIFDIVTKQAFDVTIMFLICLNMVTMMVETDDQSPEK
Sbjct: 1500 AMKKLGSKKPQKPIPRPLNKYQGFIFDIVTKQAFDVTIMFLICLNMVTMMVETDDQSPEK 1559

Query: 241  INILAKINLLFVAIFTGECIVKLAALRHYYFTNSWNIFDFVVVILSIVGTVLSDIIQKYF 300
            +NILAK+NLLFVAIFTGECIVK+AALRHYYFTNSWNIFDFVVVILSIVGTVLSDIIQKYF
Sbjct: 1560 VNILAKVNLLFVAIFTGECIVKMAALRHYYFTNSWNIFDFVVVILSIVGTVLSDIIQKYF 1619

Query: 301  FSPTLFRVIRLARIGRILRLIRGAKGIRTLLFALMMSLPALFNIGLLLFLVMFIYSIFGM 360
            FSPTLFRVIRLARIGRILRLIRGAKGIRTLLFALMMSLPALFNIGLLLFLVMFIYSIFGM
Sbjct: 1620 FSPTLFRVIRLARIGRILRLIRGAKGIRTLLFALMMSLPALFNIGLLLFLVMFIYSIFGM 1679

Query: 361  ANFAYVKWEAGIDDMFNFQTFANSMLCLFQITTSAGWDGLLSPILNTGPPYCDPTLPNSN 420
            ANFAYVKWEAGIDDMFNFQTFANSMLCLFQITTSAGWDGLLSPILNTGPPYCDP LPNSN
Sbjct: 1680 ANFAYVKWEAGIDDMFNFQTFANSMLCLFQITTSAGWDGLLSPILNTGPPYCDPNLPNSN 1739

Query: 421  GSRGDCGSPAVGILFFTTYIIISFLIVVNMYIAIILENFSVATEESTEPLSEDDFDMFYE 480
            GSRG+CGSPAVGILFFTTYIIISFLIVVNMYIAIILENFSVATEESTEPLSEDDFDMFYE
Sbjct: 1740 GSRGNCGSPAVGILFFTTYIIISFLIVVNMYIAIILENFSVATEESTEPLSEDDFDMFYE 1799

Query: 481  IWEKFDPEATQFIEYSVLSDFADALSEPLRIAKPNQISLINMDLPMVSGDRIHCMDILFA 540
            IWEKFDPEATQFIEY  LSDFADALSEPLRIAKPNQISLINMDLPMVSGDRIHCMDILFA
Sbjct: 1800 IWEKFDPEATQFIEYLALSDFADALSEPLRIAKPNQISLINMDLPMVSGDRIHCMDILFA 1859

Query: 541  FTKRVLGESGEMDALKIQMEEKFMAANPSKISYEPITTTLRRKHEEVSAMVIQRAFRRHL 600
            FTKRVLGESGEMDALKIQMEEKFMAANPSKISYEPITTTLRRKHEEVSA VIQRAFRRHL
Sbjct: 1860 FTKRVLGESGEMDALKIQMEEKFMAANPSKISYEPITTTLRRKHEEVSATVIQRAFRRHL 1919

Query: 601  LQRSLKHASFLFRQQAGSGLSEEDAPEREGLIAYVMSENFSRPLGPPSSSSISSTSFPPS 660
            LQRS+KHASFLFRQQAGSGLS+E+APEREGLIAY ++ENFSR  GPPSSSSISSTSFPPS
Sbjct: 1920 LQRSVKHASFLFRQQAGSGLSDEEAPEREGLIAYTLNENFSRRSGPPSSSSISSTSFPPS 1979

Query: 661  YDSVTRATSDNLQVRGSDYSHSEDLADFPPSPDRDRESIV 700
            YDSVTRATSDNL VR SDYS SEDLADFPPSPDRDRESIV
Sbjct: 1980 YDSVTRATSDNLPVRASDYSRSEDLADFPPSPDRDRESIV 2019


 Score = 79.0 bits (193), Expect = 8e-12,   Method: Compositional matrix adjust.
 Identities = 58/185 (31%), Positives = 97/185 (52%), Gaps = 16/185 (8%)

Query: 215 DVTIMFLICLNMVTMMVETDDQSPEKINILAKINLLFVAIFTGECIVKLAALR-HYYFTN 273
           D+TI   I LN + M +E  + + E   +L   NL+F  IFT E   K+ AL  +YYF  
Sbjct: 720 DLTITMCIVLNTLFMALEHYNMTAEFEEMLQVGNLVFTGIFTAEMTFKIIALDPYYYFQQ 779

Query: 274 SWNIFDFVVVILSIVGTVLSDIIQKYFFSPTLFRVIRLARIGRILRLIRGAKGIRTLLFA 333
            WNIFD ++VILS++   LS +            V+R  R+ R+ +L +    + TL+  
Sbjct: 780 GWNIFDSIIVILSLMELGLSRMGN--------LSVLRSFRLLRVFKLAKSWPTLNTLIKI 831

Query: 334 LMMSLPALFNIGLLLFLVMFIYSIFGMANFA--YVKWEAGIDDM-----FNFQTFANSML 386
           +  S+ AL N+ L+L +++FI+++ GM  F   Y +    + D      ++   F ++ L
Sbjct: 832 IGNSVGALGNLTLVLAIIVFIFAVVGMQLFGRNYSELRHRVSDCGRLPRWHMMDFFHAFL 891

Query: 387 CLFQI 391
            +F+I
Sbjct: 892 IIFRI 896


 Score = 61.6 bits (148), Expect = 1e-06,   Method: Compositional matrix adjust.
 Identities = 66/280 (23%), Positives = 122/280 (43%), Gaps = 29/280 (10%)

Query: 206  FDIVTKQAFDVTIMFLICLNMVTMMVET---DDQSPEKINILAKINLLFVAIFTGECIVK 262
            + IV    F+  I+F+I L+   +  E    +++   K+ +L   + +F  +F  E ++K
Sbjct: 1202 YRIVEHSWFETFIIFMILLSSGALAFEDIYLEERQTIKV-LLEYADKMFTYVFVLEMLLK 1260

Query: 263  LAALR-HYYFTNSWNIFDFVVVILSIVGTVLSDIIQKYFFSPTLFRVIRLARIGRILRLI 321
              A     YFTN+W   DF++V +S+V  V + +    F      + +R  R  R LR +
Sbjct: 1261 WVAYGFKKYFTNAWCWLDFLIVDVSLVSLVANTL---GFAEMGPIKSLRTLRALRPLRAL 1317

Query: 322  RGAKGIRTLLFALMMSLPALFNIGLLLFLVMFIYSIFGM----ANFAYVKWEAGIDDMFN 377
               +G+R ++ AL+ ++P++ N+ L+  +   I+SI G+      F     +   D   N
Sbjct: 1318 SRFEGMRVVVNALVGAIPSIMNVLLVCLIFWLIFSIMGVNLFAGKFGRCINQTEGDLPLN 1377

Query: 378  FQTFANSMLC-LFQITTSAGWDGLLSPILNTGPPYCD-----------PTLPNSNGSRGD 425
            +    N   C  F +T    W  +     N G  Y               +  +  SRG 
Sbjct: 1378 YTIVNNKSECESFNVTGELYWTKVKVNFDNVGAGYLALLQVATFKGWMDIMYAAVDSRGY 1437

Query: 426  CGSPA-----VGILFFTTYIIISFLIVVNMYIAIILENFS 460
               P         ++F  +II      +N++I +I++NF+
Sbjct: 1438 EEQPQWEHNLYMYIYFVVFIIFGSFFTLNLFIGVIIDNFN 1477


>gi281353936
          Length = 2030

 Score = 1358 bits (3514), Expect = 0.0,   Method: Compositional matrix adjust.
 Identities = 676/701 (96%), Positives = 689/701 (98%), Gaps = 1/701 (0%)

Query: 1    FEGMRVVVNALVGAIPSIMNVLLVCLIFWLIFSIMGVNLFAGKFGRCINQTEGDLPLNYT 60
            FEGMRVVVNALVGAIPSIMNVLLVCLIFWLIFSIMGVNLFAGKFGRCINQTEGDLPLNYT
Sbjct: 1330 FEGMRVVVNALVGAIPSIMNVLLVCLIFWLIFSIMGVNLFAGKFGRCINQTEGDLPLNYT 1389

Query: 61   IVNNKSQCESLNLTGELYWTKVKVNFDNVGAGYLALLQVATFKGWMDIMYAAVDSRGYEE 120
            IVNNKS CES N+TGELYWTKVKVNFDNVGAGYLALLQVATFKGWMDIMYAAVDSRGYEE
Sbjct: 1390 IVNNKSDCESFNVTGELYWTKVKVNFDNVGAGYLALLQVATFKGWMDIMYAAVDSRGYEE 1449

Query: 121  QPQWEYNLYMYIYFVIFIIFGSFFTLNLFIGVIIDNFNQQKKKLGGQDIFMTEEQKKYYN 180
            QPQWEYNLYMYIYFVIFIIFGSFFTLNLFIGVIIDNFNQQKKK+ GQDIFMTEEQKKYYN
Sbjct: 1450 QPQWEYNLYMYIYFVIFIIFGSFFTLNLFIGVIIDNFNQQKKKMRGQDIFMTEEQKKYYN 1509

Query: 181  AMKKLGSKKPQKPIPRPLNKYQGFIFDIVTKQAFDVTIMFLICLNMVTMMVETDDQSPEK 240
            AMKKLGSKKPQKPIPRPLNKYQGF+FDIVTKQAFDVTIMFLICLNMVTMMVETDDQSPEK
Sbjct: 1510 AMKKLGSKKPQKPIPRPLNKYQGFLFDIVTKQAFDVTIMFLICLNMVTMMVETDDQSPEK 1569

Query: 241  INILAKINLLFVAIFTGECIVKLAALRHYYFTNSWNIFDFVVVILSIVGTVLSDIIQKYF 300
            +NILAKINLLFVAIFTGECI+K+ ALRHYYFTNSWNIFDFVVVILSIVGTVLSDIIQKYF
Sbjct: 1570 VNILAKINLLFVAIFTGECIIKMTALRHYYFTNSWNIFDFVVVILSIVGTVLSDIIQKYF 1629

Query: 301  FSPTLFRVIRLARIGRILRLIRGAKGIRTLLFALMMSLPALFNIGLLLFLVMFIYSIFGM 360
            FSPTLFRVIRLARIGRILRLIRGAKGIRTLLFALMMSLPALFNIGLLLFLVMFIYSIFGM
Sbjct: 1630 FSPTLFRVIRLARIGRILRLIRGAKGIRTLLFALMMSLPALFNIGLLLFLVMFIYSIFGM 1689

Query: 361  ANFAYVKWEAGIDDMFNFQTFANSMLCLFQITTSAGWDGLLSPILNTGPPYCDPTLPNSN 420
            ANFAYVKWEAGIDDMFNFQTFANSMLCLFQITTSAGWDGLLSPILNTGPPYCDP LPNSN
Sbjct: 1690 ANFAYVKWEAGIDDMFNFQTFANSMLCLFQITTSAGWDGLLSPILNTGPPYCDPNLPNSN 1749

Query: 421  GSRGDCGSPAVGILFFTTYIIISFLIVVNMYIAIILENFSVATEESTEPLSEDDFDMFYE 480
            GSRG+CGSPAVGILFFTTYIIISFLIVVNMYIAIILENFSVATEESTEPLSEDDFDMFYE
Sbjct: 1750 GSRGNCGSPAVGILFFTTYIIISFLIVVNMYIAIILENFSVATEESTEPLSEDDFDMFYE 1809

Query: 481  IWEKFDPEATQFIEYSVLSDFADALSEPLRIAKPNQISLINMDLPMVSGDRIHCMDILFA 540
            IWEKFDPEATQFIEYS LSDFADALSEPLRIAKPNQISLINMDLPMVSGDRIHCMDILFA
Sbjct: 1810 IWEKFDPEATQFIEYSALSDFADALSEPLRIAKPNQISLINMDLPMVSGDRIHCMDILFA 1869

Query: 541  FTKRVLGESGEMDALKIQMEEKFMAANPSKISYEPITTTLRRKHEEVSAMVIQRAFRRHL 600
            FTKRVLGESGEMDALKIQMEEKFMAANPSKISYEPITTTLRRKHEEVSA +IQRAFRRHL
Sbjct: 1870 FTKRVLGESGEMDALKIQMEEKFMAANPSKISYEPITTTLRRKHEEVSATIIQRAFRRHL 1929

Query: 601  LQRSLKHASFLFRQQAG-SGLSEEDAPEREGLIAYVMSENFSRPLGPPSSSSISSTSFPP 659
            LQRS+KHASFLFRQQAG SGLS+EDAPE+EGLIAYVM+ENFS+ LGPPSSSSISSTSFPP
Sbjct: 1930 LQRSMKHASFLFRQQAGSSGLSDEDAPEQEGLIAYVMNENFSQRLGPPSSSSISSTSFPP 1989

Query: 660  SYDSVTRATSDNLQVRGSDYSHSEDLADFPPSPDRDRESIV 700
            SYDSVTRATSDN QVR SDYS SEDLADFPPSPDRDRESIV
Sbjct: 1990 SYDSVTRATSDNPQVRVSDYSRSEDLADFPPSPDRDRESIV 2030


 Score = 80.5 bits (197), Expect = 3e-12,   Method: Compositional matrix adjust.
 Identities = 58/185 (31%), Positives = 98/185 (52%), Gaps = 16/185 (8%)

Query: 215 DVTIMFLICLNMVTMMVETDDQSPEKINILAKINLLFVAIFTGECIVKLAALR-HYYFTN 273
           D+TI   I LN + M +E  + + E   +L   NL+F  IFT E   K+ AL  +YYF  
Sbjct: 740 DLTITMCIVLNTLFMALEHYNMTTEFEEMLQVGNLVFTGIFTAEMTFKIIALDPYYYFQQ 799

Query: 274 SWNIFDFVVVILSIVGTVLSDIIQKYFFSPTLFRVIRLARIGRILRLIRGAKGIRTLLFA 333
            WNIFD ++VILS++   LS +            V+R  R+ R+ +L +    + TL+  
Sbjct: 800 GWNIFDSIIVILSLMELGLSRMGN--------LSVLRSFRLLRVFKLAKSWPTLNTLIKI 851

Query: 334 LMMSLPALFNIGLLLFLVMFIYSIFGMANFA-------YVKWEAGIDDMFNFQTFANSML 386
           +  S+ AL N+ L+L +++FI+++ GM  F        Y   ++G+   ++   F ++ L
Sbjct: 852 IGNSVGALGNLTLVLAIIVFIFAVVGMQLFGKNYSEQRYRISDSGLLPRWHMMDFFHAFL 911

Query: 387 CLFQI 391
            +F+I
Sbjct: 912 IIFRI 916


 Score = 60.5 bits (145), Expect = 3e-06,   Method: Compositional matrix adjust.
 Identities = 65/280 (23%), Positives = 122/280 (43%), Gaps = 29/280 (10%)

Query: 206  FDIVTKQAFDVTIMFLICLNMVTMMVET---DDQSPEKINILAKINLLFVAIFTGECIVK 262
            + IV    F+  I+F+I L+   +  E    +++   K+ +L   + +F  +F  E ++K
Sbjct: 1212 YRIVEHSWFETFIIFMILLSSGALAFEDIYLEERKTIKV-LLEYADKMFTYVFVLEMLLK 1270

Query: 263  LAALR-HYYFTNSWNIFDFVVVILSIVGTVLSDIIQKYFFSPTLFRVIRLARIGRILRLI 321
              A     YFTN+W   DF++V +S++  V + +    F      + +R  R  R LR +
Sbjct: 1271 WVAYGFKKYFTNAWCWLDFLIVDVSLISLVANTL---GFAEMGPIKSLRTLRALRPLRAL 1327

Query: 322  RGAKGIRTLLFALMMSLPALFNIGLLLFLVMFIYSIFGM----ANFAYVKWEAGIDDMFN 377
               +G+R ++ AL+ ++P++ N+ L+  +   I+SI G+      F     +   D   N
Sbjct: 1328 SRFEGMRVVVNALVGAIPSIMNVLLVCLIFWLIFSIMGVNLFAGKFGRCINQTEGDLPLN 1387

Query: 378  FQTFANSMLC-LFQITTSAGWDGLLSPILNTGPPYCD-----------PTLPNSNGSRGD 425
            +    N   C  F +T    W  +     N G  Y               +  +  SRG 
Sbjct: 1388 YTIVNNKSDCESFNVTGELYWTKVKVNFDNVGAGYLALLQVATFKGWMDIMYAAVDSRGY 1447

Query: 426  CGSPA-----VGILFFTTYIIISFLIVVNMYIAIILENFS 460
               P         ++F  +II      +N++I +I++NF+
Sbjct: 1448 EEQPQWEYNLYMYIYFVIFIIFGSFFTLNLFIGVIIDNFN 1487


>gi354487625
          Length = 2019

 Score = 1357 bits (3513), Expect = 0.0,   Method: Compositional matrix adjust.
 Identities = 676/700 (96%), Positives = 689/700 (98%)

Query: 1    FEGMRVVVNALVGAIPSIMNVLLVCLIFWLIFSIMGVNLFAGKFGRCINQTEGDLPLNYT 60
            FEGMRVVVNALVGAIPSIMNVLLVCLIFWLIFSIMGVNLFAGKFGRCINQTEGDLPLNYT
Sbjct: 1320 FEGMRVVVNALVGAIPSIMNVLLVCLIFWLIFSIMGVNLFAGKFGRCINQTEGDLPLNYT 1379

Query: 61   IVNNKSQCESLNLTGELYWTKVKVNFDNVGAGYLALLQVATFKGWMDIMYAAVDSRGYEE 120
            IVNNKS+CES N+TGELYWTKVKVNFDNVGAGYLALLQVATFKGWMDIMYAAVDSRGYEE
Sbjct: 1380 IVNNKSECESFNVTGELYWTKVKVNFDNVGAGYLALLQVATFKGWMDIMYAAVDSRGYEE 1439

Query: 121  QPQWEYNLYMYIYFVIFIIFGSFFTLNLFIGVIIDNFNQQKKKLGGQDIFMTEEQKKYYN 180
            QPQWE+NLYMYIYFV+FIIFGSFFTLNLFIGVIIDNFNQQKKKLGGQDIFMTEEQKKYYN
Sbjct: 1440 QPQWEHNLYMYIYFVVFIIFGSFFTLNLFIGVIIDNFNQQKKKLGGQDIFMTEEQKKYYN 1499

Query: 181  AMKKLGSKKPQKPIPRPLNKYQGFIFDIVTKQAFDVTIMFLICLNMVTMMVETDDQSPEK 240
            AMKKLGSKKPQKPIPRPLNKYQGFIFDIVTKQAFDVTIMFLICLNMVTMMVETDDQSPEK
Sbjct: 1500 AMKKLGSKKPQKPIPRPLNKYQGFIFDIVTKQAFDVTIMFLICLNMVTMMVETDDQSPEK 1559

Query: 241  INILAKINLLFVAIFTGECIVKLAALRHYYFTNSWNIFDFVVVILSIVGTVLSDIIQKYF 300
            +NILAK+NLLFVAIFTGECIVK+AALRHYYFTNSWNIFDFVVVILSIVGTVLSDIIQKYF
Sbjct: 1560 VNILAKVNLLFVAIFTGECIVKMAALRHYYFTNSWNIFDFVVVILSIVGTVLSDIIQKYF 1619

Query: 301  FSPTLFRVIRLARIGRILRLIRGAKGIRTLLFALMMSLPALFNIGLLLFLVMFIYSIFGM 360
            FSPTLFRVIRLARIGRILRLIRGAKGIRTLLFALMMSLPALFNIGLLLFLVMFIYSIFGM
Sbjct: 1620 FSPTLFRVIRLARIGRILRLIRGAKGIRTLLFALMMSLPALFNIGLLLFLVMFIYSIFGM 1679

Query: 361  ANFAYVKWEAGIDDMFNFQTFANSMLCLFQITTSAGWDGLLSPILNTGPPYCDPTLPNSN 420
            ANFAYVKWEAGIDDMFNFQTFANSMLCLFQITTSAGWDGLLSPILNTGPPYCDP LPNSN
Sbjct: 1680 ANFAYVKWEAGIDDMFNFQTFANSMLCLFQITTSAGWDGLLSPILNTGPPYCDPNLPNSN 1739

Query: 421  GSRGDCGSPAVGILFFTTYIIISFLIVVNMYIAIILENFSVATEESTEPLSEDDFDMFYE 480
            GSRG+CGSPAVGILFFTTYIIISFLIVVNMYIAIILENFSVATEESTEPLSEDDFDMFYE
Sbjct: 1740 GSRGNCGSPAVGILFFTTYIIISFLIVVNMYIAIILENFSVATEESTEPLSEDDFDMFYE 1799

Query: 481  IWEKFDPEATQFIEYSVLSDFADALSEPLRIAKPNQISLINMDLPMVSGDRIHCMDILFA 540
            IWEKFDPEATQFIEY  LSDFADALSEPLRIAKPNQISLINMDLPMVSGDRIHCMDILFA
Sbjct: 1800 IWEKFDPEATQFIEYLALSDFADALSEPLRIAKPNQISLINMDLPMVSGDRIHCMDILFA 1859

Query: 541  FTKRVLGESGEMDALKIQMEEKFMAANPSKISYEPITTTLRRKHEEVSAMVIQRAFRRHL 600
            FTKRVLGESGEMDALKIQMEEKFMAANPSKISYEPITTTLRRKHEEVSA VIQRAFRRHL
Sbjct: 1860 FTKRVLGESGEMDALKIQMEEKFMAANPSKISYEPITTTLRRKHEEVSATVIQRAFRRHL 1919

Query: 601  LQRSLKHASFLFRQQAGSGLSEEDAPEREGLIAYVMSENFSRPLGPPSSSSISSTSFPPS 660
            LQRS+KHASFLFRQQAGSGLS+E+APEREGLIAY ++ENFSR  GPPSSSSISSTSFPPS
Sbjct: 1920 LQRSVKHASFLFRQQAGSGLSDEEAPEREGLIAYTLNENFSRRSGPPSSSSISSTSFPPS 1979

Query: 661  YDSVTRATSDNLQVRGSDYSHSEDLADFPPSPDRDRESIV 700
            YDSVTRATSDNL VR SDYS SEDLADFPPSPDRDRESIV
Sbjct: 1980 YDSVTRATSDNLPVRASDYSRSEDLADFPPSPDRDRESIV 2019


 Score = 79.0 bits (193), Expect = 8e-12,   Method: Compositional matrix adjust.
 Identities = 58/185 (31%), Positives = 97/185 (52%), Gaps = 16/185 (8%)

Query: 215 DVTIMFLICLNMVTMMVETDDQSPEKINILAKINLLFVAIFTGECIVKLAALR-HYYFTN 273
           D+TI   I LN + M +E  + + E   +L   NL+F  IFT E   K+ AL  +YYF  
Sbjct: 720 DLTITMCIVLNTLFMALEHYNMTAEFEEMLQVGNLVFTGIFTAEMTFKIIALDPYYYFQQ 779

Query: 274 SWNIFDFVVVILSIVGTVLSDIIQKYFFSPTLFRVIRLARIGRILRLIRGAKGIRTLLFA 333
            WNIFD ++VILS++   LS +            V+R  R+ R+ +L +    + TL+  
Sbjct: 780 GWNIFDSIIVILSLMELGLSRMGN--------LSVLRSFRLLRVFKLAKSWPTLNTLIKI 831

Query: 334 LMMSLPALFNIGLLLFLVMFIYSIFGMANFA--YVKWEAGIDDM-----FNFQTFANSML 386
           +  S+ AL N+ L+L +++FI+++ GM  F   Y +    + D      ++   F ++ L
Sbjct: 832 IGNSVGALGNLTLVLAIIVFIFAVVGMQLFGRNYSELRHRVSDCGRLPRWHMMDFFHAFL 891

Query: 387 CLFQI 391
            +F+I
Sbjct: 892 IIFRI 896


 Score = 61.6 bits (148), Expect = 1e-06,   Method: Compositional matrix adjust.
 Identities = 66/280 (23%), Positives = 122/280 (43%), Gaps = 29/280 (10%)

Query: 206  FDIVTKQAFDVTIMFLICLNMVTMMVET---DDQSPEKINILAKINLLFVAIFTGECIVK 262
            + IV    F+  I+F+I L+   +  E    +++   K+ +L   + +F  +F  E ++K
Sbjct: 1202 YRIVEHSWFETFIIFMILLSSGALAFEDIYLEERQTIKV-LLEYADKMFTYVFVLEMLLK 1260

Query: 263  LAALR-HYYFTNSWNIFDFVVVILSIVGTVLSDIIQKYFFSPTLFRVIRLARIGRILRLI 321
              A     YFTN+W   DF++V +S+V  V + +    F      + +R  R  R LR +
Sbjct: 1261 WVAYGFKKYFTNAWCWLDFLIVDVSLVSLVANTL---GFAEMGPIKSLRTLRALRPLRAL 1317

Query: 322  RGAKGIRTLLFALMMSLPALFNIGLLLFLVMFIYSIFGM----ANFAYVKWEAGIDDMFN 377
               +G+R ++ AL+ ++P++ N+ L+  +   I+SI G+      F     +   D   N
Sbjct: 1318 SRFEGMRVVVNALVGAIPSIMNVLLVCLIFWLIFSIMGVNLFAGKFGRCINQTEGDLPLN 1377

Query: 378  FQTFANSMLC-LFQITTSAGWDGLLSPILNTGPPYCD-----------PTLPNSNGSRGD 425
            +    N   C  F +T    W  +     N G  Y               +  +  SRG 
Sbjct: 1378 YTIVNNKSECESFNVTGELYWTKVKVNFDNVGAGYLALLQVATFKGWMDIMYAAVDSRGY 1437

Query: 426  CGSPA-----VGILFFTTYIIISFLIVVNMYIAIILENFS 460
               P         ++F  +II      +N++I +I++NF+
Sbjct: 1438 EEQPQWEHNLYMYIYFVVFIIFGSFFTLNLFIGVIIDNFN 1477


>gi148833296
          Length = 2016

 Score = 1357 bits (3513), Expect = 0.0,   Method: Compositional matrix adjust.
 Identities = 676/701 (96%), Positives = 686/701 (97%), Gaps = 1/701 (0%)

Query: 1    FEGMRVVVNALVGAIPSIMNVLLVCLIFWLIFSIMGVNLFAGKFGRCINQTEGDLPLNYT 60
            FEGMRVVVNALVGAIPSIMNVLLVCLIFWLIFSIMGVNLFAGKFGRCINQTEGDLPLNYT
Sbjct: 1316 FEGMRVVVNALVGAIPSIMNVLLVCLIFWLIFSIMGVNLFAGKFGRCINQTEGDLPLNYT 1375

Query: 61   IVNNKSQCESLNLTGELYWTKVKVNFDNVGAGYLALLQVATFKGWMDIMYAAVDSRGYEE 120
            IVNNKS+CES N+TGELYWTKVKVNFDNVGAGYLALLQVATFKGWMDIMYAAVDSRGYEE
Sbjct: 1376 IVNNKSECESFNVTGELYWTKVKVNFDNVGAGYLALLQVATFKGWMDIMYAAVDSRGYEE 1435

Query: 121  QPQWEYNLYMYIYFVIFIIFGSFFTLNLFIGVIIDNFNQQKKKLGGQDIFMTEEQKKYYN 180
            QPQWE NLYMYIYFV+FIIFGSFFTLNLFIGVIIDNFNQQKKKLGGQDIFMTEEQKKYYN
Sbjct: 1436 QPQWEDNLYMYIYFVVFIIFGSFFTLNLFIGVIIDNFNQQKKKLGGQDIFMTEEQKKYYN 1495

Query: 181  AMKKLGSKKPQKPIPRPLNKYQGFIFDIVTKQAFDVTIMFLICLNMVTMMVETDDQSPEK 240
            AMKKLGSKKPQKPIPRPLNKYQGFIFDIVTKQAFDVTIMFLICLNMVTMMVETDDQSPEK
Sbjct: 1496 AMKKLGSKKPQKPIPRPLNKYQGFIFDIVTKQAFDVTIMFLICLNMVTMMVETDDQSPEK 1555

Query: 241  INILAKINLLFVAIFTGECIVKLAALRHYYFTNSWNIFDFVVVILSIVGTVLSDIIQKYF 300
            +NILAKINLLFVAIFTGECIVK+AALRHYYFTNSWNIFDFVVVILSIVGTVLSDIIQKYF
Sbjct: 1556 VNILAKINLLFVAIFTGECIVKMAALRHYYFTNSWNIFDFVVVILSIVGTVLSDIIQKYF 1615

Query: 301  FSPTLFRVIRLARIGRILRLIRGAKGIRTLLFALMMSLPALFNIGLLLFLVMFIYSIFGM 360
            FSPTLFRVIRLARIGRILRLIRGAKGIRTLLFALMMSLPALFNIGLLLFLVMFIYSIFGM
Sbjct: 1616 FSPTLFRVIRLARIGRILRLIRGAKGIRTLLFALMMSLPALFNIGLLLFLVMFIYSIFGM 1675

Query: 361  ANFAYVKWEAGIDDMFNFQTFANSMLCLFQITTSAGWDGLLSPILNTGPPYCDPTLPNSN 420
            ANFAYVKWEAGIDDMFNFQTFANSMLCLFQITTSAGWDGLLSPILNTGPPYCDP LPNSN
Sbjct: 1676 ANFAYVKWEAGIDDMFNFQTFANSMLCLFQITTSAGWDGLLSPILNTGPPYCDPNLPNSN 1735

Query: 421  GSRGDCGSPAVGILFFTTYIIISFLIVVNMYIAIILENFSVATEESTEPLSEDDFDMFYE 480
            GSRG+CGSPAVGILFFTTYIIISFLIVVNMYIAIILENFSVATEESTEPLSEDDFDMFYE
Sbjct: 1736 GSRGNCGSPAVGILFFTTYIIISFLIVVNMYIAIILENFSVATEESTEPLSEDDFDMFYE 1795

Query: 481  IWEKFDPEATQFIEYSVLSDFADALSEPLRIAKPNQISLINMDLPMVSGDRIHCMDILFA 540
            IWEKFDPEATQFIEY  LSDFADALSEPLRIAKPNQISLINMDLPMVSGDRIHCMDILFA
Sbjct: 1796 IWEKFDPEATQFIEYLALSDFADALSEPLRIAKPNQISLINMDLPMVSGDRIHCMDILFA 1855

Query: 541  FTKRVLGESGEMDALKIQMEEKFMAANPSKISYEPITTTLRRKHEEVSAMVIQRAFRRHL 600
            FTKRVLGESGEMDALKIQMEEKFMAANPSKISYEPITTTLRRKHEEVSA VIQRAFRRHL
Sbjct: 1856 FTKRVLGESGEMDALKIQMEEKFMAANPSKISYEPITTTLRRKHEEVSATVIQRAFRRHL 1915

Query: 601  LQRSLKHASFLFRQQA-GSGLSEEDAPEREGLIAYVMSENFSRPLGPPSSSSISSTSFPP 659
            LQRS+KHASFLFRQQA GSGLS+EDAPEREGLIAY+M+ NFSR   P SSSSISSTSFPP
Sbjct: 1916 LQRSVKHASFLFRQQAGGSGLSDEDAPEREGLIAYMMNGNFSRRSAPLSSSSISSTSFPP 1975

Query: 660  SYDSVTRATSDNLQVRGSDYSHSEDLADFPPSPDRDRESIV 700
            SYDSVTRATSDNL VR SDYS SEDLADFPPSPDRDRESIV
Sbjct: 1976 SYDSVTRATSDNLPVRASDYSRSEDLADFPPSPDRDRESIV 2016


 Score = 80.5 bits (197), Expect = 3e-12,   Method: Compositional matrix adjust.
 Identities = 58/190 (30%), Positives = 104/190 (54%), Gaps = 14/190 (7%)

Query: 208 IVTKQAFDVTIMFLICLNMVTMMVETDDQSPEKINILAKINLLFVAIFTGECIVKLAALR 267
           +V     D+TI   I LN + M +E  + + E   +L   NL+F  IFT E   K+ AL 
Sbjct: 713 VVMDPXTDLTITXCIVLNTLFMALEHYNMTSEFEEMLQVGNLVFTGIFTAEMTFKIIALD 772

Query: 268 -HYYFTNSWNIFDFVVVILSIVGTVLSDIIQKYFFSPTLFRVIRLARIGRILRLIRGAKG 326
            +YYF   WNIFD ++VILS++   LS +        +   V+R  R+ R+ +L +    
Sbjct: 773 PYYYFQQGWNIFDSIIVILSLMELGLSRM--------SNLSVLRSFRLLRVFKLAKSWPT 824

Query: 327 IRTLLFALMMSLPALFNIGLLLFLVMFIYSIFGM----ANFAYVK-WEAGIDDMFNFQTF 381
           + TL+  +  S+ AL N+ L+L +++FI+++ GM     N++ ++  ++G+   ++   F
Sbjct: 825 LNTLIKIIGNSVGALGNLTLVLAIIVFIFAVVGMQLFGKNYSELRDSDSGLLPRWHMMDF 884

Query: 382 ANSMLCLFQI 391
            ++ L +F+I
Sbjct: 885 FHAFLXIFRI 894


 Score = 62.0 bits (149), Expect = 1e-06,   Method: Compositional matrix adjust.
 Identities = 66/280 (23%), Positives = 122/280 (43%), Gaps = 29/280 (10%)

Query: 206  FDIVTKQAFDVTIMFLICLNMVTMMVET---DDQSPEKINILAKINLLFVAIFTGECIVK 262
            + IV    F+  I+F+I L+   +  E    +++   K+ +L   + +F  +F  E ++K
Sbjct: 1198 YHIVEHSWFETFIIFMILLSSGALAFEDIYLEERKTIKV-LLEYADKMFTYVFVLEMLLK 1256

Query: 263  LAALR-HYYFTNSWNIFDFVVVILSIVGTVLSDIIQKYFFSPTLFRVIRLARIGRILRLI 321
              A     YFTN+W   DF++V +S+V  V + +    F      + +R  R  R LR +
Sbjct: 1257 WVAYGFKKYFTNAWCWLDFLIVDVSLVSLVANTL---GFAEMGPIKSLRTLRALRPLRAL 1313

Query: 322  RGAKGIRTLLFALMMSLPALFNIGLLLFLVMFIYSIFGM----ANFAYVKWEAGIDDMFN 377
               +G+R ++ AL+ ++P++ N+ L+  +   I+SI G+      F     +   D   N
Sbjct: 1314 SRFEGMRVVVNALVGAIPSIMNVLLVCLIFWLIFSIMGVNLFAGKFGRCINQTEGDLPLN 1373

Query: 378  FQTFANSMLC-LFQITTSAGWDGLLSPILNTGPPYCD-----------PTLPNSNGSRGD 425
            +    N   C  F +T    W  +     N G  Y               +  +  SRG 
Sbjct: 1374 YTIVNNKSECESFNVTGELYWTKVKVNFDNVGAGYLALLQVATFKGWMDIMYAAVDSRGY 1433

Query: 426  CGSPA-----VGILFFTTYIIISFLIVVNMYIAIILENFS 460
               P         ++F  +II      +N++I +I++NF+
Sbjct: 1434 EEQPQWEDNLYMYIYFVVFIIFGSFFTLNLFIGVIIDNFN 1473


>gi148833298
          Length = 1963

 Score = 1357 bits (3512), Expect = 0.0,   Method: Compositional matrix adjust.
 Identities = 676/701 (96%), Positives = 686/701 (97%), Gaps = 1/701 (0%)

Query: 1    FEGMRVVVNALVGAIPSIMNVLLVCLIFWLIFSIMGVNLFAGKFGRCINQTEGDLPLNYT 60
            FEGMRVVVNALVGAIPSIMNVLLVCLIFWLIFSIMGVNLFAGKFGRCINQTEGDLPLNYT
Sbjct: 1263 FEGMRVVVNALVGAIPSIMNVLLVCLIFWLIFSIMGVNLFAGKFGRCINQTEGDLPLNYT 1322

Query: 61   IVNNKSQCESLNLTGELYWTKVKVNFDNVGAGYLALLQVATFKGWMDIMYAAVDSRGYEE 120
            IVNNKS+CES N+TGELYWTKVKVNFDNVGAGYLALLQVATFKGWMDIMYAAVDSRGYEE
Sbjct: 1323 IVNNKSECESFNVTGELYWTKVKVNFDNVGAGYLALLQVATFKGWMDIMYAAVDSRGYEE 1382

Query: 121  QPQWEYNLYMYIYFVIFIIFGSFFTLNLFIGVIIDNFNQQKKKLGGQDIFMTEEQKKYYN 180
            QPQWE NLYMYIYFV+FIIFGSFFTLNLFIGVIIDNFNQQKKKLGGQDIFMTEEQKKYYN
Sbjct: 1383 QPQWEDNLYMYIYFVVFIIFGSFFTLNLFIGVIIDNFNQQKKKLGGQDIFMTEEQKKYYN 1442

Query: 181  AMKKLGSKKPQKPIPRPLNKYQGFIFDIVTKQAFDVTIMFLICLNMVTMMVETDDQSPEK 240
            AMKKLGSKKPQKPIPRPLNKYQGFIFDIVTKQAFDVTIMFLICLNMVTMMVETDDQSPEK
Sbjct: 1443 AMKKLGSKKPQKPIPRPLNKYQGFIFDIVTKQAFDVTIMFLICLNMVTMMVETDDQSPEK 1502

Query: 241  INILAKINLLFVAIFTGECIVKLAALRHYYFTNSWNIFDFVVVILSIVGTVLSDIIQKYF 300
            +NILAKINLLFVAIFTGECIVK+AALRHYYFTNSWNIFDFVVVILSIVGTVLSDIIQKYF
Sbjct: 1503 VNILAKINLLFVAIFTGECIVKMAALRHYYFTNSWNIFDFVVVILSIVGTVLSDIIQKYF 1562

Query: 301  FSPTLFRVIRLARIGRILRLIRGAKGIRTLLFALMMSLPALFNIGLLLFLVMFIYSIFGM 360
            FSPTLFRVIRLARIGRILRLIRGAKGIRTLLFALMMSLPALFNIGLLLFLVMFIYSIFGM
Sbjct: 1563 FSPTLFRVIRLARIGRILRLIRGAKGIRTLLFALMMSLPALFNIGLLLFLVMFIYSIFGM 1622

Query: 361  ANFAYVKWEAGIDDMFNFQTFANSMLCLFQITTSAGWDGLLSPILNTGPPYCDPTLPNSN 420
            ANFAYVKWEAGIDDMFNFQTFANSMLCLFQITTSAGWDGLLSPILNTGPPYCDP LPNSN
Sbjct: 1623 ANFAYVKWEAGIDDMFNFQTFANSMLCLFQITTSAGWDGLLSPILNTGPPYCDPNLPNSN 1682

Query: 421  GSRGDCGSPAVGILFFTTYIIISFLIVVNMYIAIILENFSVATEESTEPLSEDDFDMFYE 480
            GSRG+CGSPAVGILFFTTYIIISFLIVVNMYIAIILENFSVATEESTEPLSEDDFDMFYE
Sbjct: 1683 GSRGNCGSPAVGILFFTTYIIISFLIVVNMYIAIILENFSVATEESTEPLSEDDFDMFYE 1742

Query: 481  IWEKFDPEATQFIEYSVLSDFADALSEPLRIAKPNQISLINMDLPMVSGDRIHCMDILFA 540
            IWEKFDPEATQFIEY  LSDFADALSEPLRIAKPNQISLINMDLPMVSGDRIHCMDILFA
Sbjct: 1743 IWEKFDPEATQFIEYLALSDFADALSEPLRIAKPNQISLINMDLPMVSGDRIHCMDILFA 1802

Query: 541  FTKRVLGESGEMDALKIQMEEKFMAANPSKISYEPITTTLRRKHEEVSAMVIQRAFRRHL 600
            FTKRVLGESGEMDALKIQMEEKFMAANPSKISYEPITTTLRRKHEEVSA VIQRAFRRHL
Sbjct: 1803 FTKRVLGESGEMDALKIQMEEKFMAANPSKISYEPITTTLRRKHEEVSATVIQRAFRRHL 1862

Query: 601  LQRSLKHASFLFRQQA-GSGLSEEDAPEREGLIAYVMSENFSRPLGPPSSSSISSTSFPP 659
            LQRS+KHASFLFRQQA GSGLS+EDAPEREGLIAY+M+ NFSR   P SSSSISSTSFPP
Sbjct: 1863 LQRSVKHASFLFRQQAGGSGLSDEDAPEREGLIAYMMNGNFSRRSAPLSSSSISSTSFPP 1922

Query: 660  SYDSVTRATSDNLQVRGSDYSHSEDLADFPPSPDRDRESIV 700
            SYDSVTRATSDNL VR SDYS SEDLADFPPSPDRDRESIV
Sbjct: 1923 SYDSVTRATSDNLPVRASDYSRSEDLADFPPSPDRDRESIV 1963


 Score = 79.7 bits (195), Expect = 4e-12,   Method: Compositional matrix adjust.
 Identities = 58/190 (30%), Positives = 104/190 (54%), Gaps = 14/190 (7%)

Query: 208 IVTKQAFDVTIMFLICLNMVTMMVETDDQSPEKINILAKINLLFVAIFTGECIVKLAALR 267
           +V     D+TI   I LN + M +E  + + E   +L   NL+F  IFT E   K+ AL 
Sbjct: 713 VVMDPXTDLTITXCIVLNTLFMALEHYNMTSEFEEMLQVGNLVFTGIFTAEMTFKIIALD 772

Query: 268 -HYYFTNSWNIFDFVVVILSIVGTVLSDIIQKYFFSPTLFRVIRLARIGRILRLIRGAKG 326
            +YYF   WNIFD ++VILS++   LS +        +   V+R  R+ R+ +L +    
Sbjct: 773 PYYYFQQGWNIFDSIIVILSLMELGLSRM--------SNLSVLRSFRLLRVFKLAKSWPT 824

Query: 327 IRTLLFALMMSLPALFNIGLLLFLVMFIYSIFGM----ANFAYVK-WEAGIDDMFNFQTF 381
           + TL+  +  S+ AL N+ L+L +++FI+++ GM     N++ ++  ++G+   ++   F
Sbjct: 825 LNTLIKIIGNSVGALGNLTLVLAIIVFIFAVVGMQLFGKNYSELRDSDSGLLPRWHMMDF 884

Query: 382 ANSMLCLFQI 391
            ++ L +F+I
Sbjct: 885 FHAFLXIFRI 894


 Score = 61.6 bits (148), Expect = 1e-06,   Method: Compositional matrix adjust.
 Identities = 66/280 (23%), Positives = 122/280 (43%), Gaps = 29/280 (10%)

Query: 206  FDIVTKQAFDVTIMFLICLNMVTMMVET---DDQSPEKINILAKINLLFVAIFTGECIVK 262
            + IV    F+  I+F+I L+   +  E    +++   K+ +L   + +F  +F  E ++K
Sbjct: 1145 YHIVEHSWFETFIIFMILLSSGALAFEDIYLEERKTIKV-LLEYADKMFTYVFVLEMLLK 1203

Query: 263  LAALR-HYYFTNSWNIFDFVVVILSIVGTVLSDIIQKYFFSPTLFRVIRLARIGRILRLI 321
              A     YFTN+W   DF++V +S+V  V + +    F      + +R  R  R LR +
Sbjct: 1204 WVAYGFKKYFTNAWCWLDFLIVDVSLVSLVANTL---GFAEMGPIKSLRTLRALRPLRAL 1260

Query: 322  RGAKGIRTLLFALMMSLPALFNIGLLLFLVMFIYSIFGM----ANFAYVKWEAGIDDMFN 377
               +G+R ++ AL+ ++P++ N+ L+  +   I+SI G+      F     +   D   N
Sbjct: 1261 SRFEGMRVVVNALVGAIPSIMNVLLVCLIFWLIFSIMGVNLFAGKFGRCINQTEGDLPLN 1320

Query: 378  FQTFANSMLC-LFQITTSAGWDGLLSPILNTGPPYCD-----------PTLPNSNGSRGD 425
            +    N   C  F +T    W  +     N G  Y               +  +  SRG 
Sbjct: 1321 YTIVNNKSECESFNVTGELYWTKVKVNFDNVGAGYLALLQVATFKGWMDIMYAAVDSRGY 1380

Query: 426  CGSPA-----VGILFFTTYIIISFLIVVNMYIAIILENFS 460
               P         ++F  +II      +N++I +I++NF+
Sbjct: 1381 EEQPQWEDNLYMYIYFVVFIIFGSFFTLNLFIGVIIDNFN 1420


>gi50950233
          Length = 2013

 Score = 1357 bits (3512), Expect = 0.0,   Method: Compositional matrix adjust.
 Identities = 671/700 (95%), Positives = 683/700 (97%)

Query: 1    FEGMRVVVNALVGAIPSIMNVLLVCLIFWLIFSIMGVNLFAGKFGRCINQTEGDLPLNYT 60
            FEGMRVVVNALVGAIPSIMNVLLVCLIFWLIFSIMGVN+FAGKFGRCINQTEGDLPLNYT
Sbjct: 1314 FEGMRVVVNALVGAIPSIMNVLLVCLIFWLIFSIMGVNMFAGKFGRCINQTEGDLPLNYT 1373

Query: 61   IVNNKSQCESLNLTGELYWTKVKVNFDNVGAGYLALLQVATFKGWMDIMYAAVDSRGYEE 120
            +VNNKS CES N+TGELYWTKVKVNFDNVGAGYLALLQVATFKGWMDIMYAAVDSRG+EE
Sbjct: 1374 VVNNKSDCESFNVTGELYWTKVKVNFDNVGAGYLALLQVATFKGWMDIMYAAVDSRGFEE 1433

Query: 121  QPQWEYNLYMYIYFVIFIIFGSFFTLNLFIGVIIDNFNQQKKKLGGQDIFMTEEQKKYYN 180
            QPQWEYNLYMYIYFVIFIIFGSFFTLNLFIGVIIDNFNQQKKKLGGQDIFMTEEQKKYYN
Sbjct: 1434 QPQWEYNLYMYIYFVIFIIFGSFFTLNLFIGVIIDNFNQQKKKLGGQDIFMTEEQKKYYN 1493

Query: 181  AMKKLGSKKPQKPIPRPLNKYQGFIFDIVTKQAFDVTIMFLICLNMVTMMVETDDQSPEK 240
            AMKKLGSKKPQKPIPRPLNKYQGF+FDIVTKQAFDVTIMFLICLNMVTMMVETDDQSPEK
Sbjct: 1494 AMKKLGSKKPQKPIPRPLNKYQGFLFDIVTKQAFDVTIMFLICLNMVTMMVETDDQSPEK 1553

Query: 241  INILAKINLLFVAIFTGECIVKLAALRHYYFTNSWNIFDFVVVILSIVGTVLSDIIQKYF 300
            +NILAKINLLFVAIFTGECI+K+AALRHYYFTNSWNIFDFVVVILSIVGTVLSDIIQKYF
Sbjct: 1554 VNILAKINLLFVAIFTGECIIKMAALRHYYFTNSWNIFDFVVVILSIVGTVLSDIIQKYF 1613

Query: 301  FSPTLFRVIRLARIGRILRLIRGAKGIRTLLFALMMSLPALFNIGLLLFLVMFIYSIFGM 360
            FSPTLFRVIRLARIGRILRLIRGAKGIRTLLFALMMSLPALFNIGLLLFLVMFIYSIFGM
Sbjct: 1614 FSPTLFRVIRLARIGRILRLIRGAKGIRTLLFALMMSLPALFNIGLLLFLVMFIYSIFGM 1673

Query: 361  ANFAYVKWEAGIDDMFNFQTFANSMLCLFQITTSAGWDGLLSPILNTGPPYCDPTLPNSN 420
            ANFAYVKWEAGIDDMFNFQTFANSMLCLFQITTSAGWDGLLSPILNTGPPYCDP LPNSN
Sbjct: 1674 ANFAYVKWEAGIDDMFNFQTFANSMLCLFQITTSAGWDGLLSPILNTGPPYCDPNLPNSN 1733

Query: 421  GSRGDCGSPAVGILFFTTYIIISFLIVVNMYIAIILENFSVATEESTEPLSEDDFDMFYE 480
            GSRG+CGSPAVGILFFTTYIIISFLIVVNMYIAIILENFSVATEESTEPLSEDDFDMFYE
Sbjct: 1734 GSRGNCGSPAVGILFFTTYIIISFLIVVNMYIAIILENFSVATEESTEPLSEDDFDMFYE 1793

Query: 481  IWEKFDPEATQFIEYSVLSDFADALSEPLRIAKPNQISLINMDLPMVSGDRIHCMDILFA 540
            IWEKFDPEATQFIEYS LSDFADALSEPLRIAKPNQISLINMDLPMVSGDRIHCMDILFA
Sbjct: 1794 IWEKFDPEATQFIEYSALSDFADALSEPLRIAKPNQISLINMDLPMVSGDRIHCMDILFA 1853

Query: 541  FTKRVLGESGEMDALKIQMEEKFMAANPSKISYEPITTTLRRKHEEVSAMVIQRAFRRHL 600
            FTKRVLGESGEMDALKIQMEEKFMAANPSKISYEPITTTLRRKHEEVSA VIQRAFRRHL
Sbjct: 1854 FTKRVLGESGEMDALKIQMEEKFMAANPSKISYEPITTTLRRKHEEVSATVIQRAFRRHL 1913

Query: 601  LQRSLKHASFLFRQQAGSGLSEEDAPEREGLIAYVMSENFSRPLGPPSSSSISSTSFPPS 660
            LQRS+KHASFL+RQQAG   S E APEREGLIAY M+ENFSR LGPPSSSSISSTS PPS
Sbjct: 1914 LQRSVKHASFLYRQQAGGARSGERAPEREGLIAYTMAENFSRRLGPPSSSSISSTSSPPS 1973

Query: 661  YDSVTRATSDNLQVRGSDYSHSEDLADFPPSPDRDRESIV 700
            YDSVTRATSDN QVR SDYS SEDLAD PPSPDRDRESIV
Sbjct: 1974 YDSVTRATSDNPQVRASDYSRSEDLADLPPSPDRDRESIV 2013


 Score = 79.0 bits (193), Expect = 7e-12,   Method: Compositional matrix adjust.
 Identities = 59/185 (31%), Positives = 97/185 (52%), Gaps = 16/185 (8%)

Query: 215 DVTIMFLICLNMVTMMVETDDQSPEKINILAKINLLFVAIFTGECIVKLAALR-HYYFTN 273
           D+TI   I LN + M +E  + + E   +L   NL+F  IFT E   K+ AL  +YYF  
Sbjct: 718 DLTITMCIVLNTLFMALEHYNMTAEFEEMLQVGNLVFTGIFTAEMTFKIIALDPYYYFQQ 777

Query: 274 SWNIFDFVVVILSIVGTVLSDIIQKYFFSPTLFRVIRLARIGRILRLIRGAKGIRTLLFA 333
            WNIFD ++VILS++   LS +            V+R  R+ R+ +L +    + TL+  
Sbjct: 778 GWNIFDSIIVILSLMELGLSRMGN--------LSVLRSFRLLRVFKLAKSWPTLNTLIKI 829

Query: 334 LMMSLPALFNIGLLLFLVMFIYSIFGMANFA--YVKWEAGIDD-----MFNFQTFANSML 386
           +  S+ AL N+ L+L +++FI+++ GM  F   Y +    I D      ++   F ++ L
Sbjct: 830 IGNSVGALGNLTLVLAIIVFIFAVVGMQLFGKNYSEQRHRISDSGLLPRWHMMDFFHAFL 889

Query: 387 CLFQI 391
            +F+I
Sbjct: 890 IIFRI 894


 Score = 61.2 bits (147), Expect = 2e-06,   Method: Compositional matrix adjust.
 Identities = 68/281 (24%), Positives = 124/281 (44%), Gaps = 31/281 (11%)

Query: 206  FDIVTKQAFDVTIMFLICLNMVTMMVET---DDQSPEKINILAKINLLFVAIFTGECIVK 262
            + IV    F+  I+F+I L+   +  E    +++   K+ +L   + +F  IF  E ++K
Sbjct: 1196 YRIVEHSWFETFIIFMILLSSGALAFEDIYLEERKTIKV-LLEYADKMFTYIFVLEMLLK 1254

Query: 263  LAALR-HYYFTNSWNIFDFVVVILSIVGTVLSDIIQKYFFSPTLFRVIRLARIGRILRLI 321
              A     YFTN+W   DF++V +S++  V + +    F      + +R  R  R LR +
Sbjct: 1255 WVAYGFKKYFTNAWCWLDFLIVDVSLISLVANTL---GFAEMGPIKSLRTLRALRPLRAL 1311

Query: 322  RGAKGIRTLLFALMMSLPALFNIGLLLFLVMFIYSIFGMANFA-----YVKWEAGIDDMF 376
               +G+R ++ AL+ ++P++ N+ L+  +   I+SI G+  FA      +    G D   
Sbjct: 1312 SRFEGMRVVVNALVGAIPSIMNVLLVCLIFWLIFSIMGVNMFAGKFGRCINQTEG-DLPL 1370

Query: 377  NFQTFANSMLC-LFQITTSAGWDGLLSPILNTGPPYCD-----------PTLPNSNGSRG 424
            N+    N   C  F +T    W  +     N G  Y               +  +  SRG
Sbjct: 1371 NYTVVNNKSDCESFNVTGELYWTKVKVNFDNVGAGYLALLQVATFKGWMDIMYAAVDSRG 1430

Query: 425  DCGSPA-----VGILFFTTYIIISFLIVVNMYIAIILENFS 460
                P         ++F  +II      +N++I +I++NF+
Sbjct: 1431 FEEQPQWEYNLYMYIYFVIFIIFGSFFTLNLFIGVIIDNFN 1471


>gi354487629
          Length = 1965

 Score = 1357 bits (3511), Expect = 0.0,   Method: Compositional matrix adjust.
 Identities = 676/700 (96%), Positives = 689/700 (98%)

Query: 1    FEGMRVVVNALVGAIPSIMNVLLVCLIFWLIFSIMGVNLFAGKFGRCINQTEGDLPLNYT 60
            FEGMRVVVNALVGAIPSIMNVLLVCLIFWLIFSIMGVNLFAGKFGRCINQTEGDLPLNYT
Sbjct: 1266 FEGMRVVVNALVGAIPSIMNVLLVCLIFWLIFSIMGVNLFAGKFGRCINQTEGDLPLNYT 1325

Query: 61   IVNNKSQCESLNLTGELYWTKVKVNFDNVGAGYLALLQVATFKGWMDIMYAAVDSRGYEE 120
            IVNNKS+CES N+TGELYWTKVKVNFDNVGAGYLALLQVATFKGWMDIMYAAVDSRGYEE
Sbjct: 1326 IVNNKSECESFNVTGELYWTKVKVNFDNVGAGYLALLQVATFKGWMDIMYAAVDSRGYEE 1385

Query: 121  QPQWEYNLYMYIYFVIFIIFGSFFTLNLFIGVIIDNFNQQKKKLGGQDIFMTEEQKKYYN 180
            QPQWE+NLYMYIYFV+FIIFGSFFTLNLFIGVIIDNFNQQKKKLGGQDIFMTEEQKKYYN
Sbjct: 1386 QPQWEHNLYMYIYFVVFIIFGSFFTLNLFIGVIIDNFNQQKKKLGGQDIFMTEEQKKYYN 1445

Query: 181  AMKKLGSKKPQKPIPRPLNKYQGFIFDIVTKQAFDVTIMFLICLNMVTMMVETDDQSPEK 240
            AMKKLGSKKPQKPIPRPLNKYQGFIFDIVTKQAFDVTIMFLICLNMVTMMVETDDQSPEK
Sbjct: 1446 AMKKLGSKKPQKPIPRPLNKYQGFIFDIVTKQAFDVTIMFLICLNMVTMMVETDDQSPEK 1505

Query: 241  INILAKINLLFVAIFTGECIVKLAALRHYYFTNSWNIFDFVVVILSIVGTVLSDIIQKYF 300
            +NILAK+NLLFVAIFTGECIVK+AALRHYYFTNSWNIFDFVVVILSIVGTVLSDIIQKYF
Sbjct: 1506 VNILAKVNLLFVAIFTGECIVKMAALRHYYFTNSWNIFDFVVVILSIVGTVLSDIIQKYF 1565

Query: 301  FSPTLFRVIRLARIGRILRLIRGAKGIRTLLFALMMSLPALFNIGLLLFLVMFIYSIFGM 360
            FSPTLFRVIRLARIGRILRLIRGAKGIRTLLFALMMSLPALFNIGLLLFLVMFIYSIFGM
Sbjct: 1566 FSPTLFRVIRLARIGRILRLIRGAKGIRTLLFALMMSLPALFNIGLLLFLVMFIYSIFGM 1625

Query: 361  ANFAYVKWEAGIDDMFNFQTFANSMLCLFQITTSAGWDGLLSPILNTGPPYCDPTLPNSN 420
            ANFAYVKWEAGIDDMFNFQTFANSMLCLFQITTSAGWDGLLSPILNTGPPYCDP LPNSN
Sbjct: 1626 ANFAYVKWEAGIDDMFNFQTFANSMLCLFQITTSAGWDGLLSPILNTGPPYCDPNLPNSN 1685

Query: 421  GSRGDCGSPAVGILFFTTYIIISFLIVVNMYIAIILENFSVATEESTEPLSEDDFDMFYE 480
            GSRG+CGSPAVGILFFTTYIIISFLIVVNMYIAIILENFSVATEESTEPLSEDDFDMFYE
Sbjct: 1686 GSRGNCGSPAVGILFFTTYIIISFLIVVNMYIAIILENFSVATEESTEPLSEDDFDMFYE 1745

Query: 481  IWEKFDPEATQFIEYSVLSDFADALSEPLRIAKPNQISLINMDLPMVSGDRIHCMDILFA 540
            IWEKFDPEATQFIEY  LSDFADALSEPLRIAKPNQISLINMDLPMVSGDRIHCMDILFA
Sbjct: 1746 IWEKFDPEATQFIEYLALSDFADALSEPLRIAKPNQISLINMDLPMVSGDRIHCMDILFA 1805

Query: 541  FTKRVLGESGEMDALKIQMEEKFMAANPSKISYEPITTTLRRKHEEVSAMVIQRAFRRHL 600
            FTKRVLGESGEMDALKIQMEEKFMAANPSKISYEPITTTLRRKHEEVSA VIQRAFRRHL
Sbjct: 1806 FTKRVLGESGEMDALKIQMEEKFMAANPSKISYEPITTTLRRKHEEVSATVIQRAFRRHL 1865

Query: 601  LQRSLKHASFLFRQQAGSGLSEEDAPEREGLIAYVMSENFSRPLGPPSSSSISSTSFPPS 660
            LQRS+KHASFLFRQQAGSGLS+E+APEREGLIAY ++ENFSR  GPPSSSSISSTSFPPS
Sbjct: 1866 LQRSVKHASFLFRQQAGSGLSDEEAPEREGLIAYTLNENFSRRSGPPSSSSISSTSFPPS 1925

Query: 661  YDSVTRATSDNLQVRGSDYSHSEDLADFPPSPDRDRESIV 700
            YDSVTRATSDNL VR SDYS SEDLADFPPSPDRDRESIV
Sbjct: 1926 YDSVTRATSDNLPVRASDYSRSEDLADFPPSPDRDRESIV 1965


 Score = 78.6 bits (192), Expect = 1e-11,   Method: Compositional matrix adjust.
 Identities = 58/185 (31%), Positives = 97/185 (52%), Gaps = 16/185 (8%)

Query: 215 DVTIMFLICLNMVTMMVETDDQSPEKINILAKINLLFVAIFTGECIVKLAALR-HYYFTN 273
           D+TI   I LN + M +E  + + E   +L   NL+F  IFT E   K+ AL  +YYF  
Sbjct: 720 DLTITMCIVLNTLFMALEHYNMTAEFEEMLQVGNLVFTGIFTAEMTFKIIALDPYYYFQQ 779

Query: 274 SWNIFDFVVVILSIVGTVLSDIIQKYFFSPTLFRVIRLARIGRILRLIRGAKGIRTLLFA 333
            WNIFD ++VILS++   LS +            V+R  R+ R+ +L +    + TL+  
Sbjct: 780 GWNIFDSIIVILSLMELGLSRMGN--------LSVLRSFRLLRVFKLAKSWPTLNTLIKI 831

Query: 334 LMMSLPALFNIGLLLFLVMFIYSIFGMANFA--YVKWEAGIDDM-----FNFQTFANSML 386
           +  S+ AL N+ L+L +++FI+++ GM  F   Y +    + D      ++   F ++ L
Sbjct: 832 IGNSVGALGNLTLVLAIIVFIFAVVGMQLFGRNYSELRHRVSDCGRLPRWHMMDFFHAFL 891

Query: 387 CLFQI 391
            +F+I
Sbjct: 892 IIFRI 896


 Score = 61.2 bits (147), Expect = 2e-06,   Method: Compositional matrix adjust.
 Identities = 68/281 (24%), Positives = 124/281 (44%), Gaps = 31/281 (11%)

Query: 206  FDIVTKQAFDVTIMFLICLNMVTMMVET---DDQSPEKINILAKINLLFVAIFTGECIVK 262
            + IV    F+  I+F+I L+   +  E    +++   K+ +L   + +F  +F  E ++K
Sbjct: 1148 YRIVEHSWFETFIIFMILLSSGALAFEDIYLEERQTIKV-LLEYADKMFTYVFVLEMLLK 1206

Query: 263  LAALR-HYYFTNSWNIFDFVVVILSIVGTVLSDIIQKYFFSPTLFRVIRLARIGRILRLI 321
              A     YFTN+W   DF++V +S+V  V + +    F      + +R  R  R LR +
Sbjct: 1207 WVAYGFKKYFTNAWCWLDFLIVDVSLVSLVANTL---GFAEMGPIKSLRTLRALRPLRAL 1263

Query: 322  RGAKGIRTLLFALMMSLPALFNIGLLLFLVMFIYSIFGMANFA-----YVKWEAGIDDMF 376
               +G+R ++ AL+ ++P++ N+ L+  +   I+SI G+  FA      +    G D   
Sbjct: 1264 SRFEGMRVVVNALVGAIPSIMNVLLVCLIFWLIFSIMGVNLFAGKFGRCINQTEG-DLPL 1322

Query: 377  NFQTFANSMLC-LFQITTSAGWDGLLSPILNTGPPYCD-----------PTLPNSNGSRG 424
            N+    N   C  F +T    W  +     N G  Y               +  +  SRG
Sbjct: 1323 NYTIVNNKSECESFNVTGELYWTKVKVNFDNVGAGYLALLQVATFKGWMDIMYAAVDSRG 1382

Query: 425  DCGSPA-----VGILFFTTYIIISFLIVVNMYIAIILENFS 460
                P         ++F  +II      +N++I +I++NF+
Sbjct: 1383 YEEQPQWEHNLYMYIYFVVFIIFGSFFTLNLFIGVIIDNFN 1423


>gi237512985
          Length = 1966

 Score = 1357 bits (3511), Expect = 0.0,   Method: Compositional matrix adjust.
 Identities = 676/701 (96%), Positives = 686/701 (97%), Gaps = 1/701 (0%)

Query: 1    FEGMRVVVNALVGAIPSIMNVLLVCLIFWLIFSIMGVNLFAGKFGRCINQTEGDLPLNYT 60
            FEGMRVVVNALVGAIPSIMNVLLVCLIFWLIFSIMGVNLFAGKFGRCINQTEGDLPLNYT
Sbjct: 1266 FEGMRVVVNALVGAIPSIMNVLLVCLIFWLIFSIMGVNLFAGKFGRCINQTEGDLPLNYT 1325

Query: 61   IVNNKSQCESLNLTGELYWTKVKVNFDNVGAGYLALLQVATFKGWMDIMYAAVDSRGYEE 120
            IVNNKS+CES N+TGELYWTKVKVNFDNVGAGYLALLQVATFKGWMDIMYAAVDSRGYEE
Sbjct: 1326 IVNNKSECESFNVTGELYWTKVKVNFDNVGAGYLALLQVATFKGWMDIMYAAVDSRGYEE 1385

Query: 121  QPQWEYNLYMYIYFVIFIIFGSFFTLNLFIGVIIDNFNQQKKKLGGQDIFMTEEQKKYYN 180
            QPQWE NLYMYIYFV+FIIFGSFFTLNLFIGVIIDNFNQQKKKLGGQDIFMTEEQKKYYN
Sbjct: 1386 QPQWEDNLYMYIYFVVFIIFGSFFTLNLFIGVIIDNFNQQKKKLGGQDIFMTEEQKKYYN 1445

Query: 181  AMKKLGSKKPQKPIPRPLNKYQGFIFDIVTKQAFDVTIMFLICLNMVTMMVETDDQSPEK 240
            AMKKLGSKKPQKPIPRPLNKYQGFIFDIVTKQAFDVTIMFLICLNMVTMMVETDDQSPEK
Sbjct: 1446 AMKKLGSKKPQKPIPRPLNKYQGFIFDIVTKQAFDVTIMFLICLNMVTMMVETDDQSPEK 1505

Query: 241  INILAKINLLFVAIFTGECIVKLAALRHYYFTNSWNIFDFVVVILSIVGTVLSDIIQKYF 300
            +NILAKINLLFVAIFTGECIVK+AALRHYYFTNSWNIFDFVVVILSIVGTVLSDIIQKYF
Sbjct: 1506 VNILAKINLLFVAIFTGECIVKMAALRHYYFTNSWNIFDFVVVILSIVGTVLSDIIQKYF 1565

Query: 301  FSPTLFRVIRLARIGRILRLIRGAKGIRTLLFALMMSLPALFNIGLLLFLVMFIYSIFGM 360
            FSPTLFRVIRLARIGRILRLIRGAKGIRTLLFALMMSLPALFNIGLLLFLVMFIYSIFGM
Sbjct: 1566 FSPTLFRVIRLARIGRILRLIRGAKGIRTLLFALMMSLPALFNIGLLLFLVMFIYSIFGM 1625

Query: 361  ANFAYVKWEAGIDDMFNFQTFANSMLCLFQITTSAGWDGLLSPILNTGPPYCDPTLPNSN 420
            ANFAYVKWEAGIDDMFNFQTFANSMLCLFQITTSAGWDGLLSPILNTGPPYCDP LPNSN
Sbjct: 1626 ANFAYVKWEAGIDDMFNFQTFANSMLCLFQITTSAGWDGLLSPILNTGPPYCDPNLPNSN 1685

Query: 421  GSRGDCGSPAVGILFFTTYIIISFLIVVNMYIAIILENFSVATEESTEPLSEDDFDMFYE 480
            GSRG+CGSPAVGILFFTTYIIISFLIVVNMYIAIILENFSVATEESTEPLSEDDFDMFYE
Sbjct: 1686 GSRGNCGSPAVGILFFTTYIIISFLIVVNMYIAIILENFSVATEESTEPLSEDDFDMFYE 1745

Query: 481  IWEKFDPEATQFIEYSVLSDFADALSEPLRIAKPNQISLINMDLPMVSGDRIHCMDILFA 540
            IWEKFDPEATQFIEY  LSDFADALSEPLRIAKPNQISLINMDLPMVSGDRIHCMDILFA
Sbjct: 1746 IWEKFDPEATQFIEYLALSDFADALSEPLRIAKPNQISLINMDLPMVSGDRIHCMDILFA 1805

Query: 541  FTKRVLGESGEMDALKIQMEEKFMAANPSKISYEPITTTLRRKHEEVSAMVIQRAFRRHL 600
            FTKRVLGESGEMDALKIQMEEKFMAANPSKISYEPITTTLRRKHEEVSA VIQRAFRRHL
Sbjct: 1806 FTKRVLGESGEMDALKIQMEEKFMAANPSKISYEPITTTLRRKHEEVSATVIQRAFRRHL 1865

Query: 601  LQRSLKHASFLFRQQA-GSGLSEEDAPEREGLIAYVMSENFSRPLGPPSSSSISSTSFPP 659
            LQRS+KHASFLFRQQA GSGLS+EDAPEREGLIAY+M+ NFSR   P SSSSISSTSFPP
Sbjct: 1866 LQRSVKHASFLFRQQAGGSGLSDEDAPEREGLIAYMMNGNFSRRSAPLSSSSISSTSFPP 1925

Query: 660  SYDSVTRATSDNLQVRGSDYSHSEDLADFPPSPDRDRESIV 700
            SYDSVTRATSDNL VR SDYS SEDLADFPPSPDRDRESIV
Sbjct: 1926 SYDSVTRATSDNLPVRASDYSRSEDLADFPPSPDRDRESIV 1966


 Score = 79.3 bits (194), Expect = 6e-12,   Method: Compositional matrix adjust.
 Identities = 57/185 (30%), Positives = 101/185 (54%), Gaps = 16/185 (8%)

Query: 215 DVTIMFLICLNMVTMMVETDDQSPEKINILAKINLLFVAIFTGECIVKLAALR-HYYFTN 273
           D+TI   I LN + M +E  + + E   +L   NL+F  IFT E   K+ AL  +YYF  
Sbjct: 721 DLTITMCIVLNTLFMALEHYNMTAEFEEMLQVGNLVFTGIFTAEMTFKIIALDPYYYFQQ 780

Query: 274 SWNIFDFVVVILSIVGTVLSDIIQKYFFSPTLFRVIRLARIGRILRLIRGAKGIRTLLFA 333
            WNIFD ++VILS++   LS +            V+R  R+ R+ +L +    + TL+  
Sbjct: 781 GWNIFDSIIVILSLMELGLSRMGN--------LSVLRSFRLLRVFKLAKSWPTLNTLIKI 832

Query: 334 LMMSLPALFNIGLLLFLVMFIYSIFGM----ANFAYVKW---EAGIDDMFNFQTFANSML 386
           +  S+ AL N+ L+L +++FI+++ GM     N++ ++    ++G+   ++   F ++ L
Sbjct: 833 IGNSVGALGNLTLVLAIIVFIFAVVGMQLFGKNYSELRHRISDSGLLPRWHMMDFFHAFL 892

Query: 387 CLFQI 391
            +F+I
Sbjct: 893 IIFRI 897


 Score = 61.2 bits (147), Expect = 1e-06,   Method: Compositional matrix adjust.
 Identities = 66/280 (23%), Positives = 122/280 (43%), Gaps = 29/280 (10%)

Query: 206  FDIVTKQAFDVTIMFLICLNMVTMMVET---DDQSPEKINILAKINLLFVAIFTGECIVK 262
            + IV    F+  I+F+I L+   +  E    +++   K+ +L   + +F  +F  E ++K
Sbjct: 1148 YRIVEHSWFETFIIFMILLSSGALAFEDIYLEERKTIKV-LLEYADKMFTYVFVLEMLLK 1206

Query: 263  LAALR-HYYFTNSWNIFDFVVVILSIVGTVLSDIIQKYFFSPTLFRVIRLARIGRILRLI 321
              A     YFTN+W   DF++V +S+V  V + +    F      + +R  R  R LR +
Sbjct: 1207 WVAYGFKKYFTNAWCWLDFLIVDVSLVSLVANTL---GFAEMGPIKSLRTLRALRPLRAL 1263

Query: 322  RGAKGIRTLLFALMMSLPALFNIGLLLFLVMFIYSIFGM----ANFAYVKWEAGIDDMFN 377
               +G+R ++ AL+ ++P++ N+ L+  +   I+SI G+      F     +   D   N
Sbjct: 1264 SRFEGMRVVVNALVGAIPSIMNVLLVCLIFWLIFSIMGVNLFAGKFGRCINQTEGDLPLN 1323

Query: 378  FQTFANSMLC-LFQITTSAGWDGLLSPILNTGPPYCD-----------PTLPNSNGSRGD 425
            +    N   C  F +T    W  +     N G  Y               +  +  SRG 
Sbjct: 1324 YTIVNNKSECESFNVTGELYWTKVKVNFDNVGAGYLALLQVATFKGWMDIMYAAVDSRGY 1383

Query: 426  CGSPA-----VGILFFTTYIIISFLIVVNMYIAIILENFS 460
               P         ++F  +II      +N++I +I++NF+
Sbjct: 1384 EEQPQWEDNLYMYIYFVVFIIFGSFFTLNLFIGVIIDNFN 1423


>gi354487627
          Length = 1965

 Score = 1356 bits (3510), Expect = 0.0,   Method: Compositional matrix adjust.
 Identities = 676/700 (96%), Positives = 689/700 (98%)

Query: 1    FEGMRVVVNALVGAIPSIMNVLLVCLIFWLIFSIMGVNLFAGKFGRCINQTEGDLPLNYT 60
            FEGMRVVVNALVGAIPSIMNVLLVCLIFWLIFSIMGVNLFAGKFGRCINQTEGDLPLNYT
Sbjct: 1266 FEGMRVVVNALVGAIPSIMNVLLVCLIFWLIFSIMGVNLFAGKFGRCINQTEGDLPLNYT 1325

Query: 61   IVNNKSQCESLNLTGELYWTKVKVNFDNVGAGYLALLQVATFKGWMDIMYAAVDSRGYEE 120
            IVNNKS+CES N+TGELYWTKVKVNFDNVGAGYLALLQVATFKGWMDIMYAAVDSRGYEE
Sbjct: 1326 IVNNKSECESFNVTGELYWTKVKVNFDNVGAGYLALLQVATFKGWMDIMYAAVDSRGYEE 1385

Query: 121  QPQWEYNLYMYIYFVIFIIFGSFFTLNLFIGVIIDNFNQQKKKLGGQDIFMTEEQKKYYN 180
            QPQWE+NLYMYIYFV+FIIFGSFFTLNLFIGVIIDNFNQQKKKLGGQDIFMTEEQKKYYN
Sbjct: 1386 QPQWEHNLYMYIYFVVFIIFGSFFTLNLFIGVIIDNFNQQKKKLGGQDIFMTEEQKKYYN 1445

Query: 181  AMKKLGSKKPQKPIPRPLNKYQGFIFDIVTKQAFDVTIMFLICLNMVTMMVETDDQSPEK 240
            AMKKLGSKKPQKPIPRPLNKYQGFIFDIVTKQAFDVTIMFLICLNMVTMMVETDDQSPEK
Sbjct: 1446 AMKKLGSKKPQKPIPRPLNKYQGFIFDIVTKQAFDVTIMFLICLNMVTMMVETDDQSPEK 1505

Query: 241  INILAKINLLFVAIFTGECIVKLAALRHYYFTNSWNIFDFVVVILSIVGTVLSDIIQKYF 300
            +NILAK+NLLFVAIFTGECIVK+AALRHYYFTNSWNIFDFVVVILSIVGTVLSDIIQKYF
Sbjct: 1506 VNILAKVNLLFVAIFTGECIVKMAALRHYYFTNSWNIFDFVVVILSIVGTVLSDIIQKYF 1565

Query: 301  FSPTLFRVIRLARIGRILRLIRGAKGIRTLLFALMMSLPALFNIGLLLFLVMFIYSIFGM 360
            FSPTLFRVIRLARIGRILRLIRGAKGIRTLLFALMMSLPALFNIGLLLFLVMFIYSIFGM
Sbjct: 1566 FSPTLFRVIRLARIGRILRLIRGAKGIRTLLFALMMSLPALFNIGLLLFLVMFIYSIFGM 1625

Query: 361  ANFAYVKWEAGIDDMFNFQTFANSMLCLFQITTSAGWDGLLSPILNTGPPYCDPTLPNSN 420
            ANFAYVKWEAGIDDMFNFQTFANSMLCLFQITTSAGWDGLLSPILNTGPPYCDP LPNSN
Sbjct: 1626 ANFAYVKWEAGIDDMFNFQTFANSMLCLFQITTSAGWDGLLSPILNTGPPYCDPNLPNSN 1685

Query: 421  GSRGDCGSPAVGILFFTTYIIISFLIVVNMYIAIILENFSVATEESTEPLSEDDFDMFYE 480
            GSRG+CGSPAVGILFFTTYIIISFLIVVNMYIAIILENFSVATEESTEPLSEDDFDMFYE
Sbjct: 1686 GSRGNCGSPAVGILFFTTYIIISFLIVVNMYIAIILENFSVATEESTEPLSEDDFDMFYE 1745

Query: 481  IWEKFDPEATQFIEYSVLSDFADALSEPLRIAKPNQISLINMDLPMVSGDRIHCMDILFA 540
            IWEKFDPEATQFIEY  LSDFADALSEPLRIAKPNQISLINMDLPMVSGDRIHCMDILFA
Sbjct: 1746 IWEKFDPEATQFIEYLALSDFADALSEPLRIAKPNQISLINMDLPMVSGDRIHCMDILFA 1805

Query: 541  FTKRVLGESGEMDALKIQMEEKFMAANPSKISYEPITTTLRRKHEEVSAMVIQRAFRRHL 600
            FTKRVLGESGEMDALKIQMEEKFMAANPSKISYEPITTTLRRKHEEVSA VIQRAFRRHL
Sbjct: 1806 FTKRVLGESGEMDALKIQMEEKFMAANPSKISYEPITTTLRRKHEEVSATVIQRAFRRHL 1865

Query: 601  LQRSLKHASFLFRQQAGSGLSEEDAPEREGLIAYVMSENFSRPLGPPSSSSISSTSFPPS 660
            LQRS+KHASFLFRQQAGSGLS+E+APEREGLIAY ++ENFSR  GPPSSSSISSTSFPPS
Sbjct: 1866 LQRSVKHASFLFRQQAGSGLSDEEAPEREGLIAYTLNENFSRRSGPPSSSSISSTSFPPS 1925

Query: 661  YDSVTRATSDNLQVRGSDYSHSEDLADFPPSPDRDRESIV 700
            YDSVTRATSDNL VR SDYS SEDLADFPPSPDRDRESIV
Sbjct: 1926 YDSVTRATSDNLPVRASDYSRSEDLADFPPSPDRDRESIV 1965


 Score = 78.6 bits (192), Expect = 1e-11,   Method: Compositional matrix adjust.
 Identities = 58/185 (31%), Positives = 97/185 (52%), Gaps = 16/185 (8%)

Query: 215 DVTIMFLICLNMVTMMVETDDQSPEKINILAKINLLFVAIFTGECIVKLAALR-HYYFTN 273
           D+TI   I LN + M +E  + + E   +L   NL+F  IFT E   K+ AL  +YYF  
Sbjct: 720 DLTITMCIVLNTLFMALEHYNMTAEFEEMLQVGNLVFTGIFTAEMTFKIIALDPYYYFQQ 779

Query: 274 SWNIFDFVVVILSIVGTVLSDIIQKYFFSPTLFRVIRLARIGRILRLIRGAKGIRTLLFA 333
            WNIFD ++VILS++   LS +            V+R  R+ R+ +L +    + TL+  
Sbjct: 780 GWNIFDSIIVILSLMELGLSRMGN--------LSVLRSFRLLRVFKLAKSWPTLNTLIKI 831

Query: 334 LMMSLPALFNIGLLLFLVMFIYSIFGMANFA--YVKWEAGIDDM-----FNFQTFANSML 386
           +  S+ AL N+ L+L +++FI+++ GM  F   Y +    + D      ++   F ++ L
Sbjct: 832 IGNSVGALGNLTLVLAIIVFIFAVVGMQLFGRNYSELRHRVSDCGRLPRWHMMDFFHAFL 891

Query: 387 CLFQI 391
            +F+I
Sbjct: 892 IIFRI 896


 Score = 61.2 bits (147), Expect = 1e-06,   Method: Compositional matrix adjust.
 Identities = 68/281 (24%), Positives = 124/281 (44%), Gaps = 31/281 (11%)

Query: 206  FDIVTKQAFDVTIMFLICLNMVTMMVET---DDQSPEKINILAKINLLFVAIFTGECIVK 262
            + IV    F+  I+F+I L+   +  E    +++   K+ +L   + +F  +F  E ++K
Sbjct: 1148 YRIVEHSWFETFIIFMILLSSGALAFEDIYLEERQTIKV-LLEYADKMFTYVFVLEMLLK 1206

Query: 263  LAALR-HYYFTNSWNIFDFVVVILSIVGTVLSDIIQKYFFSPTLFRVIRLARIGRILRLI 321
              A     YFTN+W   DF++V +S+V  V + +    F      + +R  R  R LR +
Sbjct: 1207 WVAYGFKKYFTNAWCWLDFLIVDVSLVSLVANTL---GFAEMGPIKSLRTLRALRPLRAL 1263

Query: 322  RGAKGIRTLLFALMMSLPALFNIGLLLFLVMFIYSIFGMANFA-----YVKWEAGIDDMF 376
               +G+R ++ AL+ ++P++ N+ L+  +   I+SI G+  FA      +    G D   
Sbjct: 1264 SRFEGMRVVVNALVGAIPSIMNVLLVCLIFWLIFSIMGVNLFAGKFGRCINQTEG-DLPL 1322

Query: 377  NFQTFANSMLC-LFQITTSAGWDGLLSPILNTGPPYCD-----------PTLPNSNGSRG 424
            N+    N   C  F +T    W  +     N G  Y               +  +  SRG
Sbjct: 1323 NYTIVNNKSECESFNVTGELYWTKVKVNFDNVGAGYLALLQVATFKGWMDIMYAAVDSRG 1382

Query: 425  DCGSPA-----VGILFFTTYIIISFLIVVNMYIAIILENFS 460
                P         ++F  +II      +N++I +I++NF+
Sbjct: 1383 YEEQPQWEHNLYMYIYFVVFIIFGSFFTLNLFIGVIIDNFN 1423


>gi6981514
          Length = 2019

 Score = 1356 bits (3510), Expect = 0.0,   Method: Compositional matrix adjust.
 Identities = 676/701 (96%), Positives = 686/701 (97%), Gaps = 1/701 (0%)

Query: 1    FEGMRVVVNALVGAIPSIMNVLLVCLIFWLIFSIMGVNLFAGKFGRCINQTEGDLPLNYT 60
            FEGMRVVVNALVGAIPSIMNVLLVCLIFWLIFSIMGVNLFAGKFGRCINQTEGDLPLNYT
Sbjct: 1319 FEGMRVVVNALVGAIPSIMNVLLVCLIFWLIFSIMGVNLFAGKFGRCINQTEGDLPLNYT 1378

Query: 61   IVNNKSQCESLNLTGELYWTKVKVNFDNVGAGYLALLQVATFKGWMDIMYAAVDSRGYEE 120
            IVNNKS+CES N+TGELYWTKVKVNFDNVGAGYLALLQVATFKGWMDIMYAAVDSRGYEE
Sbjct: 1379 IVNNKSECESFNVTGELYWTKVKVNFDNVGAGYLALLQVATFKGWMDIMYAAVDSRGYEE 1438

Query: 121  QPQWEYNLYMYIYFVIFIIFGSFFTLNLFIGVIIDNFNQQKKKLGGQDIFMTEEQKKYYN 180
            QPQWE NLYMYIYFV+FIIFGSFFTLNLFIGVIIDNFNQQKKKLGGQDIFMTEEQKKYYN
Sbjct: 1439 QPQWEDNLYMYIYFVVFIIFGSFFTLNLFIGVIIDNFNQQKKKLGGQDIFMTEEQKKYYN 1498

Query: 181  AMKKLGSKKPQKPIPRPLNKYQGFIFDIVTKQAFDVTIMFLICLNMVTMMVETDDQSPEK 240
            AMKKLGSKKPQKPIPRPLNKYQGFIFDIVTKQAFDVTIMFLICLNMVTMMVETDDQSPEK
Sbjct: 1499 AMKKLGSKKPQKPIPRPLNKYQGFIFDIVTKQAFDVTIMFLICLNMVTMMVETDDQSPEK 1558

Query: 241  INILAKINLLFVAIFTGECIVKLAALRHYYFTNSWNIFDFVVVILSIVGTVLSDIIQKYF 300
            +NILAKINLLFVAIFTGECIVK+AALRHYYFTNSWNIFDFVVVILSIVGTVLSDIIQKYF
Sbjct: 1559 VNILAKINLLFVAIFTGECIVKMAALRHYYFTNSWNIFDFVVVILSIVGTVLSDIIQKYF 1618

Query: 301  FSPTLFRVIRLARIGRILRLIRGAKGIRTLLFALMMSLPALFNIGLLLFLVMFIYSIFGM 360
            FSPTLFRVIRLARIGRILRLIRGAKGIRTLLFALMMSLPALFNIGLLLFLVMFIYSIFGM
Sbjct: 1619 FSPTLFRVIRLARIGRILRLIRGAKGIRTLLFALMMSLPALFNIGLLLFLVMFIYSIFGM 1678

Query: 361  ANFAYVKWEAGIDDMFNFQTFANSMLCLFQITTSAGWDGLLSPILNTGPPYCDPTLPNSN 420
            ANFAYVKWEAGIDDMFNFQTFANSMLCLFQITTSAGWDGLLSPILNTGPPYCDP LPNSN
Sbjct: 1679 ANFAYVKWEAGIDDMFNFQTFANSMLCLFQITTSAGWDGLLSPILNTGPPYCDPNLPNSN 1738

Query: 421  GSRGDCGSPAVGILFFTTYIIISFLIVVNMYIAIILENFSVATEESTEPLSEDDFDMFYE 480
            GSRG+CGSPAVGILFFTTYIIISFLIVVNMYIAIILENFSVATEESTEPLSEDDFDMFYE
Sbjct: 1739 GSRGNCGSPAVGILFFTTYIIISFLIVVNMYIAIILENFSVATEESTEPLSEDDFDMFYE 1798

Query: 481  IWEKFDPEATQFIEYSVLSDFADALSEPLRIAKPNQISLINMDLPMVSGDRIHCMDILFA 540
            IWEKFDPEATQFIEY  LSDFADALSEPLRIAKPNQISLINMDLPMVSGDRIHCMDILFA
Sbjct: 1799 IWEKFDPEATQFIEYLALSDFADALSEPLRIAKPNQISLINMDLPMVSGDRIHCMDILFA 1858

Query: 541  FTKRVLGESGEMDALKIQMEEKFMAANPSKISYEPITTTLRRKHEEVSAMVIQRAFRRHL 600
            FTKRVLGESGEMDALKIQMEEKFMAANPSKISYEPITTTLRRKHEEVSA VIQRAFRRHL
Sbjct: 1859 FTKRVLGESGEMDALKIQMEEKFMAANPSKISYEPITTTLRRKHEEVSATVIQRAFRRHL 1918

Query: 601  LQRSLKHASFLFRQQA-GSGLSEEDAPEREGLIAYVMSENFSRPLGPPSSSSISSTSFPP 659
            LQRS+KHASFLFRQQA GSGLS+EDAPEREGLIAY+M+ NFSR   P SSSSISSTSFPP
Sbjct: 1919 LQRSVKHASFLFRQQAGGSGLSDEDAPEREGLIAYMMNGNFSRRSAPLSSSSISSTSFPP 1978

Query: 660  SYDSVTRATSDNLQVRGSDYSHSEDLADFPPSPDRDRESIV 700
            SYDSVTRATSDNL VR SDYS SEDLADFPPSPDRDRESIV
Sbjct: 1979 SYDSVTRATSDNLPVRASDYSRSEDLADFPPSPDRDRESIV 2019


 Score = 79.7 bits (195), Expect = 5e-12,   Method: Compositional matrix adjust.
 Identities = 57/185 (30%), Positives = 101/185 (54%), Gaps = 16/185 (8%)

Query: 215 DVTIMFLICLNMVTMMVETDDQSPEKINILAKINLLFVAIFTGECIVKLAALR-HYYFTN 273
           D+TI   I LN + M +E  + + E   +L   NL+F  IFT E   K+ AL  +YYF  
Sbjct: 721 DLTITMCIVLNTLFMALEHYNMTAEFEEMLQVGNLVFTGIFTAEMTFKIIALDPYYYFQQ 780

Query: 274 SWNIFDFVVVILSIVGTVLSDIIQKYFFSPTLFRVIRLARIGRILRLIRGAKGIRTLLFA 333
            WNIFD ++VILS++   LS +            V+R  R+ R+ +L +    + TL+  
Sbjct: 781 GWNIFDSIIVILSLMELGLSRMGN--------LSVLRSFRLLRVFKLAKSWPTLNTLIKI 832

Query: 334 LMMSLPALFNIGLLLFLVMFIYSIFGM----ANFAYVKW---EAGIDDMFNFQTFANSML 386
           +  S+ AL N+ L+L +++FI+++ GM     N++ ++    ++G+   ++   F ++ L
Sbjct: 833 IGNSVGALGNLTLVLAIIVFIFAVVGMQLFGKNYSELRHRISDSGLLPRWHMMDFFHAFL 892

Query: 387 CLFQI 391
            +F+I
Sbjct: 893 IIFRI 897


 Score = 61.6 bits (148), Expect = 1e-06,   Method: Compositional matrix adjust.
 Identities = 66/280 (23%), Positives = 122/280 (43%), Gaps = 29/280 (10%)

Query: 206  FDIVTKQAFDVTIMFLICLNMVTMMVET---DDQSPEKINILAKINLLFVAIFTGECIVK 262
            + IV    F+  I+F+I L+   +  E    +++   K+ +L   + +F  +F  E ++K
Sbjct: 1201 YRIVEHSWFETFIIFMILLSSGALAFEDIYLEERKTIKV-LLEYADKMFTYVFVLEMLLK 1259

Query: 263  LAALR-HYYFTNSWNIFDFVVVILSIVGTVLSDIIQKYFFSPTLFRVIRLARIGRILRLI 321
              A     YFTN+W   DF++V +S+V  V + +    F      + +R  R  R LR +
Sbjct: 1260 WVAYGFKKYFTNAWCWLDFLIVDVSLVSLVANTL---GFAEMGPIKSLRTLRALRPLRAL 1316

Query: 322  RGAKGIRTLLFALMMSLPALFNIGLLLFLVMFIYSIFGM----ANFAYVKWEAGIDDMFN 377
               +G+R ++ AL+ ++P++ N+ L+  +   I+SI G+      F     +   D   N
Sbjct: 1317 SRFEGMRVVVNALVGAIPSIMNVLLVCLIFWLIFSIMGVNLFAGKFGRCINQTEGDLPLN 1376

Query: 378  FQTFANSMLC-LFQITTSAGWDGLLSPILNTGPPYCD-----------PTLPNSNGSRGD 425
            +    N   C  F +T    W  +     N G  Y               +  +  SRG 
Sbjct: 1377 YTIVNNKSECESFNVTGELYWTKVKVNFDNVGAGYLALLQVATFKGWMDIMYAAVDSRGY 1436

Query: 426  CGSPA-----VGILFFTTYIIISFLIVVNMYIAIILENFS 460
               P         ++F  +II      +N++I +I++NF+
Sbjct: 1437 EEQPQWEDNLYMYIYFVVFIIFGSFFTLNLFIGVIIDNFN 1476


>gi344288115
          Length = 1844

 Score = 1356 bits (3509), Expect = 0.0,   Method: Compositional matrix adjust.
 Identities = 672/701 (95%), Positives = 689/701 (98%), Gaps = 1/701 (0%)

Query: 1    FEGMRVVVNALVGAIPSIMNVLLVCLIFWLIFSIMGVNLFAGKFGRCINQTEGDLPLNYT 60
            FEGMRVVVNALVGAIPSIMNVLLVCLIFWLIFSIMGVNLFAGKFG+CINQTEGDLPLNYT
Sbjct: 1144 FEGMRVVVNALVGAIPSIMNVLLVCLIFWLIFSIMGVNLFAGKFGKCINQTEGDLPLNYT 1203

Query: 61   IVNNKSQCESLNLTGELYWTKVKVNFDNVGAGYLALLQVATFKGWMDIMYAAVDSRGYEE 120
            +VNNKS+CE+ N+TGELYWTKVKVNFDNVGAGYLALLQVATFKGWMDIMYAAVDSRGYEE
Sbjct: 1204 VVNNKSECEAFNVTGELYWTKVKVNFDNVGAGYLALLQVATFKGWMDIMYAAVDSRGYEE 1263

Query: 121  QPQWEYNLYMYIYFVIFIIFGSFFTLNLFIGVIIDNFNQQKKKLGGQDIFMTEEQKKYYN 180
            QPQWEYNLYMY+YFVIFIIFGSFFTLNLFIGVIIDNFNQQKKKLGGQDIFMTEEQKKYYN
Sbjct: 1264 QPQWEYNLYMYVYFVIFIIFGSFFTLNLFIGVIIDNFNQQKKKLGGQDIFMTEEQKKYYN 1323

Query: 181  AMKKLGSKKPQKPIPRPLNKYQGFIFDIVTKQAFDVTIMFLICLNMVTMMVETDDQSPEK 240
            AMKKLGSKKPQKPIPRP+NKYQGFIFDIVTKQAFDVTIMFLICLNMVTMMVETDDQSPEK
Sbjct: 1324 AMKKLGSKKPQKPIPRPVNKYQGFIFDIVTKQAFDVTIMFLICLNMVTMMVETDDQSPEK 1383

Query: 241  INILAKINLLFVAIFTGECIVKLAALRHYYFTNSWNIFDFVVVILSIVGTVLSDIIQKYF 300
            +NILAKINLLFVAIFTGECI K+AALRHYYFTNSWNIFDFVVVILSIVGTVLSDIIQKYF
Sbjct: 1384 VNILAKINLLFVAIFTGECIFKMAALRHYYFTNSWNIFDFVVVILSIVGTVLSDIIQKYF 1443

Query: 301  FSPTLFRVIRLARIGRILRLIRGAKGIRTLLFALMMSLPALFNIGLLLFLVMFIYSIFGM 360
            FSPTLFRVIRLARIGRILRLIRGAKGIRTLLFALMMSLPALFNIGLLLFLVMFIYSIFGM
Sbjct: 1444 FSPTLFRVIRLARIGRILRLIRGAKGIRTLLFALMMSLPALFNIGLLLFLVMFIYSIFGM 1503

Query: 361  ANFAYVKWEAGIDDMFNFQTFANSMLCLFQITTSAGWDGLLSPILNTGPPYCDPTLPNSN 420
            ANFAYVKWEAGIDDMFNFQTFANSMLCLFQITTSAGWDGLLSPILNTGPPYCDP LPNSN
Sbjct: 1504 ANFAYVKWEAGIDDMFNFQTFANSMLCLFQITTSAGWDGLLSPILNTGPPYCDPNLPNSN 1563

Query: 421  GSRGDCGSPAVGILFFTTYIIISFLIVVNMYIAIILENFSVATEESTEPLSEDDFDMFYE 480
            GSRG+CGSPAVGILFFTTYIIISFLIVVNMYIAIILENFSVATEESTEPLSEDDFDMFYE
Sbjct: 1564 GSRGNCGSPAVGILFFTTYIIISFLIVVNMYIAIILENFSVATEESTEPLSEDDFDMFYE 1623

Query: 481  IWEKFDPEATQFIEYSVLSDFADALSEPLRIAKPNQISLINMDLPMVSGDRIHCMDILFA 540
            IWEKFDPEATQFIEYS LSDFADALSEPLRIAKPNQISLINMDLPMVSGDRIHCMDILFA
Sbjct: 1624 IWEKFDPEATQFIEYSALSDFADALSEPLRIAKPNQISLINMDLPMVSGDRIHCMDILFA 1683

Query: 541  FTKRVLGESGEMDALKIQMEEKFMAANPSKISYEPITTTLRRKHEEVSAMVIQRAFRRHL 600
            FTKRVLGESGEMDALKIQMEEKFMAANPSKISYEPITTTLRRKHEEVSA +IQRAFRRHL
Sbjct: 1684 FTKRVLGESGEMDALKIQMEEKFMAANPSKISYEPITTTLRRKHEEVSATIIQRAFRRHL 1743

Query: 601  LQRSLKHASFLFRQQAG-SGLSEEDAPEREGLIAYVMSENFSRPLGPPSSSSISSTSFPP 659
            LQRS+KHASFLFRQQAG SGLS+EDAPE+EGLIAY+M+ENFSR L PPSSSS+SSTSFPP
Sbjct: 1744 LQRSMKHASFLFRQQAGSSGLSDEDAPEQEGLIAYMMNENFSRRLDPPSSSSVSSTSFPP 1803

Query: 660  SYDSVTRATSDNLQVRGSDYSHSEDLADFPPSPDRDRESIV 700
            SYDSVTRATSDNLQVR SDYS SEDL D PPSPDRDRESIV
Sbjct: 1804 SYDSVTRATSDNLQVRVSDYSRSEDLEDLPPSPDRDRESIV 1844


 Score = 61.2 bits (147), Expect = 2e-06,   Method: Compositional matrix adjust.
 Identities = 67/281 (23%), Positives = 124/281 (44%), Gaps = 31/281 (11%)

Query: 206  FDIVTKQAFDVTIMFLICLNMVTMMVET---DDQSPEKINILAKINLLFVAIFTGECIVK 262
            + IV    F+  I+F+I L+   +  E    +++   K+ +L   + +F  +F  E ++K
Sbjct: 1026 YRIVEHSWFETFIIFMILLSSGALAFEDIYLEERRTIKV-LLEYADKMFTYVFVLEMLLK 1084

Query: 263  LAALR-HYYFTNSWNIFDFVVVILSIVGTVLSDIIQKYFFSPTLFRVIRLARIGRILRLI 321
              A     YFTN+W   DF++V +S++  V + +    F      + +R  R  R LR +
Sbjct: 1085 WVAYGFKKYFTNAWCWLDFLIVDVSLISLVANTL---GFAEMGPIKSLRTLRALRPLRAL 1141

Query: 322  RGAKGIRTLLFALMMSLPALFNIGLLLFLVMFIYSIFGMANFA-----YVKWEAGIDDMF 376
               +G+R ++ AL+ ++P++ N+ L+  +   I+SI G+  FA      +    G D   
Sbjct: 1142 SRFEGMRVVVNALVGAIPSIMNVLLVCLIFWLIFSIMGVNLFAGKFGKCINQTEG-DLPL 1200

Query: 377  NFQTFANSMLC-LFQITTSAGWDGLLSPILNTGPPYCD-----------PTLPNSNGSRG 424
            N+    N   C  F +T    W  +     N G  Y               +  +  SRG
Sbjct: 1201 NYTVVNNKSECEAFNVTGELYWTKVKVNFDNVGAGYLALLQVATFKGWMDIMYAAVDSRG 1260

Query: 425  DCGSPA-----VGILFFTTYIIISFLIVVNMYIAIILENFS 460
                P         ++F  +II      +N++I +I++NF+
Sbjct: 1261 YEEQPQWEYNLYMYVYFVIFIIFGSFFTLNLFIGVIIDNFN 1301


>gi148677260
          Length = 2019

 Score = 1355 bits (3507), Expect = 0.0,   Method: Compositional matrix adjust.
 Identities = 676/701 (96%), Positives = 687/701 (98%), Gaps = 1/701 (0%)

Query: 1    FEGMRVVVNALVGAIPSIMNVLLVCLIFWLIFSIMGVNLFAGKFGRCINQTEGDLPLNYT 60
            FEGMRVVVNALVGAIPSIMNVLLVCLIFWLIFSIMGVNLFAGKFGRCINQTEGDLPLNYT
Sbjct: 1319 FEGMRVVVNALVGAIPSIMNVLLVCLIFWLIFSIMGVNLFAGKFGRCINQTEGDLPLNYT 1378

Query: 61   IVNNKSQCESLNLTGELYWTKVKVNFDNVGAGYLALLQVATFKGWMDIMYAAVDSRGYEE 120
            IVNNKS+CES N+TGELYWTKVKVNFDNVGAGYLALLQVATFKGWMDIMYAAVDSRGYEE
Sbjct: 1379 IVNNKSECESFNVTGELYWTKVKVNFDNVGAGYLALLQVATFKGWMDIMYAAVDSRGYEE 1438

Query: 121  QPQWEYNLYMYIYFVIFIIFGSFFTLNLFIGVIIDNFNQQKKKLGGQDIFMTEEQKKYYN 180
            QPQWE NLYMYIYFV+FIIFGSFFTLNLFIGVIIDNFNQQKKK+ GQDIFMTEEQKKYYN
Sbjct: 1439 QPQWEDNLYMYIYFVVFIIFGSFFTLNLFIGVIIDNFNQQKKKIRGQDIFMTEEQKKYYN 1498

Query: 181  AMKKLGSKKPQKPIPRPLNKYQGFIFDIVTKQAFDVTIMFLICLNMVTMMVETDDQSPEK 240
            AMKKLGSKKPQKPIPRPLNKYQGFIFDIVTKQAFDVTIMFLICLNMVTMMVETDDQSPEK
Sbjct: 1499 AMKKLGSKKPQKPIPRPLNKYQGFIFDIVTKQAFDVTIMFLICLNMVTMMVETDDQSPEK 1558

Query: 241  INILAKINLLFVAIFTGECIVKLAALRHYYFTNSWNIFDFVVVILSIVGTVLSDIIQKYF 300
            +NILAKINLLFVAIFTGECIVK+AALRHYYFTNSWNIFDFVVVILSIVGTVLSDIIQKYF
Sbjct: 1559 VNILAKINLLFVAIFTGECIVKMAALRHYYFTNSWNIFDFVVVILSIVGTVLSDIIQKYF 1618

Query: 301  FSPTLFRVIRLARIGRILRLIRGAKGIRTLLFALMMSLPALFNIGLLLFLVMFIYSIFGM 360
            FSPTLFRVIRLARIGRILRLIRGAKGIRTLLFALMMSLPALFNIGLLLFLVMFIYSIFGM
Sbjct: 1619 FSPTLFRVIRLARIGRILRLIRGAKGIRTLLFALMMSLPALFNIGLLLFLVMFIYSIFGM 1678

Query: 361  ANFAYVKWEAGIDDMFNFQTFANSMLCLFQITTSAGWDGLLSPILNTGPPYCDPTLPNSN 420
            ANFAYVKWEAGIDDMFNFQTFANSMLCLFQITTSAGWDGLLSPILNTGPPYCDP LPNSN
Sbjct: 1679 ANFAYVKWEAGIDDMFNFQTFANSMLCLFQITTSAGWDGLLSPILNTGPPYCDPNLPNSN 1738

Query: 421  GSRGDCGSPAVGILFFTTYIIISFLIVVNMYIAIILENFSVATEESTEPLSEDDFDMFYE 480
            GSRG+CGSPAVGILFFTTYIIISFLIVVNMYIAIILENFSVATEESTEPLSEDDFDMFYE
Sbjct: 1739 GSRGNCGSPAVGILFFTTYIIISFLIVVNMYIAIILENFSVATEESTEPLSEDDFDMFYE 1798

Query: 481  IWEKFDPEATQFIEYSVLSDFADALSEPLRIAKPNQISLINMDLPMVSGDRIHCMDILFA 540
            IWEKFDPEATQFIEY  LSDFADALSEPLRIAKPNQISLINMDLPMVSGDRIHCMDILFA
Sbjct: 1799 IWEKFDPEATQFIEYLALSDFADALSEPLRIAKPNQISLINMDLPMVSGDRIHCMDILFA 1858

Query: 541  FTKRVLGESGEMDALKIQMEEKFMAANPSKISYEPITTTLRRKHEEVSAMVIQRAFRRHL 600
            FTKRVLGESGEMDALKIQMEEKFMAANPSKISYEPITTTLRRKHEEVSA VIQRAFRRHL
Sbjct: 1859 FTKRVLGESGEMDALKIQMEEKFMAANPSKISYEPITTTLRRKHEEVSATVIQRAFRRHL 1918

Query: 601  LQRSLKHASFLFRQQAG-SGLSEEDAPEREGLIAYVMSENFSRPLGPPSSSSISSTSFPP 659
            LQRS+KHASFLFRQQAG SGLS+EDAPEREGLIAY+M+ENFSR  GP SSSSISSTSFPP
Sbjct: 1919 LQRSVKHASFLFRQQAGSSGLSDEDAPEREGLIAYMMNENFSRRSGPLSSSSISSTSFPP 1978

Query: 660  SYDSVTRATSDNLQVRGSDYSHSEDLADFPPSPDRDRESIV 700
            SYDSVTRATSDNL VR SDYS SEDLADFPPSPDRDRESIV
Sbjct: 1979 SYDSVTRATSDNLPVRASDYSRSEDLADFPPSPDRDRESIV 2019


 Score = 79.7 bits (195), Expect = 5e-12,   Method: Compositional matrix adjust.
 Identities = 57/185 (30%), Positives = 101/185 (54%), Gaps = 16/185 (8%)

Query: 215 DVTIMFLICLNMVTMMVETDDQSPEKINILAKINLLFVAIFTGECIVKLAALR-HYYFTN 273
           D+TI   I LN + M +E  + + E   +L   NL+F  IFT E   K+ AL  +YYF  
Sbjct: 720 DLTITMCIVLNTLFMALEHYNMTAEFEEMLQVGNLVFTGIFTAEMTFKIIALDPYYYFQQ 779

Query: 274 SWNIFDFVVVILSIVGTVLSDIIQKYFFSPTLFRVIRLARIGRILRLIRGAKGIRTLLFA 333
            WNIFD ++VILS++   LS +            V+R  R+ R+ +L +    + TL+  
Sbjct: 780 GWNIFDSIIVILSLMELGLSRMGN--------LSVLRSFRLLRVFKLAKSWPTLNTLIKI 831

Query: 334 LMMSLPALFNIGLLLFLVMFIYSIFGM----ANFAYVKW---EAGIDDMFNFQTFANSML 386
           +  S+ AL N+ L+L +++FI+++ GM     N++ ++    ++G+   ++   F ++ L
Sbjct: 832 IGNSVGALGNLTLVLAIIVFIFAVVGMQLFGKNYSELRHRISDSGLLPRWHMMDFFHAFL 891

Query: 387 CLFQI 391
            +F+I
Sbjct: 892 IIFRI 896


 Score = 61.6 bits (148), Expect = 1e-06,   Method: Compositional matrix adjust.
 Identities = 66/280 (23%), Positives = 122/280 (43%), Gaps = 29/280 (10%)

Query: 206  FDIVTKQAFDVTIMFLICLNMVTMMVET---DDQSPEKINILAKINLLFVAIFTGECIVK 262
            + IV    F+  I+F+I L+   +  E    +++   K+ +L   + +F  +F  E ++K
Sbjct: 1201 YRIVEHSWFETFIIFMILLSSGALAFEDIYLEERKTIKV-LLEYADKMFTYVFVLEMLLK 1259

Query: 263  LAALR-HYYFTNSWNIFDFVVVILSIVGTVLSDIIQKYFFSPTLFRVIRLARIGRILRLI 321
              A     YFTN+W   DF++V +S+V  V + +    F      + +R  R  R LR +
Sbjct: 1260 WVAYGFKKYFTNAWCWLDFLIVDVSLVSLVANTL---GFAEMGPIKSLRTLRALRPLRAL 1316

Query: 322  RGAKGIRTLLFALMMSLPALFNIGLLLFLVMFIYSIFGM----ANFAYVKWEAGIDDMFN 377
               +G+R ++ AL+ ++P++ N+ L+  +   I+SI G+      F     +   D   N
Sbjct: 1317 SRFEGMRVVVNALVGAIPSIMNVLLVCLIFWLIFSIMGVNLFAGKFGRCINQTEGDLPLN 1376

Query: 378  FQTFANSMLC-LFQITTSAGWDGLLSPILNTGPPYCD-----------PTLPNSNGSRGD 425
            +    N   C  F +T    W  +     N G  Y               +  +  SRG 
Sbjct: 1377 YTIVNNKSECESFNVTGELYWTKVKVNFDNVGAGYLALLQVATFKGWMDIMYAAVDSRGY 1436

Query: 426  CGSPA-----VGILFFTTYIIISFLIVVNMYIAIILENFS 460
               P         ++F  +II      +N++I +I++NF+
Sbjct: 1437 EEQPQWEDNLYMYIYFVVFIIFGSFFTLNLFIGVIIDNFN 1476


>gi344244728
          Length = 1929

 Score = 1352 bits (3500), Expect = 0.0,   Method: Compositional matrix adjust.
 Identities = 674/700 (96%), Positives = 688/700 (98%)

Query: 1    FEGMRVVVNALVGAIPSIMNVLLVCLIFWLIFSIMGVNLFAGKFGRCINQTEGDLPLNYT 60
            FEGMRVVVNALVGAIPSIMNVLLVCLIFWLIFSIMGVNLFAGKFGRCINQTEGDLPLNYT
Sbjct: 1230 FEGMRVVVNALVGAIPSIMNVLLVCLIFWLIFSIMGVNLFAGKFGRCINQTEGDLPLNYT 1289

Query: 61   IVNNKSQCESLNLTGELYWTKVKVNFDNVGAGYLALLQVATFKGWMDIMYAAVDSRGYEE 120
            IVNNKS+CES N+TGELYWTKVKVNFDNVGAGYLALLQVATFKGWMDIMYAAVDSRGYEE
Sbjct: 1290 IVNNKSECESFNVTGELYWTKVKVNFDNVGAGYLALLQVATFKGWMDIMYAAVDSRGYEE 1349

Query: 121  QPQWEYNLYMYIYFVIFIIFGSFFTLNLFIGVIIDNFNQQKKKLGGQDIFMTEEQKKYYN 180
            QPQWE+NLYMYIYFV+FIIFGSFFTLNLFIGVIIDNFNQQKKK+ GQDIFMTEEQKKYYN
Sbjct: 1350 QPQWEHNLYMYIYFVVFIIFGSFFTLNLFIGVIIDNFNQQKKKIRGQDIFMTEEQKKYYN 1409

Query: 181  AMKKLGSKKPQKPIPRPLNKYQGFIFDIVTKQAFDVTIMFLICLNMVTMMVETDDQSPEK 240
            AMKKLGSKKPQKPIPRPLNKYQGFIFDIVTKQAFDVTIMFLICLNMVTMMVETDDQSPEK
Sbjct: 1410 AMKKLGSKKPQKPIPRPLNKYQGFIFDIVTKQAFDVTIMFLICLNMVTMMVETDDQSPEK 1469

Query: 241  INILAKINLLFVAIFTGECIVKLAALRHYYFTNSWNIFDFVVVILSIVGTVLSDIIQKYF 300
            +NILAK+NLLFVAIFTGECIVK+AALRHYYFTNSWNIFDFVVVILSIVGTVLSDIIQKYF
Sbjct: 1470 VNILAKVNLLFVAIFTGECIVKMAALRHYYFTNSWNIFDFVVVILSIVGTVLSDIIQKYF 1529

Query: 301  FSPTLFRVIRLARIGRILRLIRGAKGIRTLLFALMMSLPALFNIGLLLFLVMFIYSIFGM 360
            FSPTLFRVIRLARIGRILRLIRGAKGIRTLLFALMMSLPALFNIGLLLFLVMFIYSIFGM
Sbjct: 1530 FSPTLFRVIRLARIGRILRLIRGAKGIRTLLFALMMSLPALFNIGLLLFLVMFIYSIFGM 1589

Query: 361  ANFAYVKWEAGIDDMFNFQTFANSMLCLFQITTSAGWDGLLSPILNTGPPYCDPTLPNSN 420
            ANFAYVKWEAGIDDMFNFQTFANSMLCLFQITTSAGWDGLLSPILNTGPPYCDP LPNSN
Sbjct: 1590 ANFAYVKWEAGIDDMFNFQTFANSMLCLFQITTSAGWDGLLSPILNTGPPYCDPNLPNSN 1649

Query: 421  GSRGDCGSPAVGILFFTTYIIISFLIVVNMYIAIILENFSVATEESTEPLSEDDFDMFYE 480
            GSRG+CGSPAVGILFFTTYIIISFLIVVNMYIAIILENFSVATEESTEPLSEDDFDMFYE
Sbjct: 1650 GSRGNCGSPAVGILFFTTYIIISFLIVVNMYIAIILENFSVATEESTEPLSEDDFDMFYE 1709

Query: 481  IWEKFDPEATQFIEYSVLSDFADALSEPLRIAKPNQISLINMDLPMVSGDRIHCMDILFA 540
            IWEKFDPEATQFIEY  LSDFADALSEPLRIAKPNQISLINMDLPMVSGDRIHCMDILFA
Sbjct: 1710 IWEKFDPEATQFIEYLALSDFADALSEPLRIAKPNQISLINMDLPMVSGDRIHCMDILFA 1769

Query: 541  FTKRVLGESGEMDALKIQMEEKFMAANPSKISYEPITTTLRRKHEEVSAMVIQRAFRRHL 600
            FTKRVLGESGEMDALKIQMEEKFMAANPSKISYEPITTTLRRKHEEVSA VIQRAFRRHL
Sbjct: 1770 FTKRVLGESGEMDALKIQMEEKFMAANPSKISYEPITTTLRRKHEEVSATVIQRAFRRHL 1829

Query: 601  LQRSLKHASFLFRQQAGSGLSEEDAPEREGLIAYVMSENFSRPLGPPSSSSISSTSFPPS 660
            LQRS+KHASFLFRQQAGSGLS+E+APEREGLIAY ++ENFSR  GPPSSSSISSTSFPPS
Sbjct: 1830 LQRSVKHASFLFRQQAGSGLSDEEAPEREGLIAYTLNENFSRRSGPPSSSSISSTSFPPS 1889

Query: 661  YDSVTRATSDNLQVRGSDYSHSEDLADFPPSPDRDRESIV 700
            YDSVTRATSDNL VR SDYS SEDLADFPPSPDRDRESIV
Sbjct: 1890 YDSVTRATSDNLPVRASDYSRSEDLADFPPSPDRDRESIV 1929


 Score = 78.6 bits (192), Expect = 1e-11,   Method: Compositional matrix adjust.
 Identities = 58/185 (31%), Positives = 97/185 (52%), Gaps = 16/185 (8%)

Query: 215 DVTIMFLICLNMVTMMVETDDQSPEKINILAKINLLFVAIFTGECIVKLAALR-HYYFTN 273
           D+TI   I LN + M +E  + + E   +L   NL+F  IFT E   K+ AL  +YYF  
Sbjct: 684 DLTITMCIVLNTLFMALEHYNMTAEFEEMLQVGNLVFTGIFTAEMTFKIIALDPYYYFQQ 743

Query: 274 SWNIFDFVVVILSIVGTVLSDIIQKYFFSPTLFRVIRLARIGRILRLIRGAKGIRTLLFA 333
            WNIFD ++VILS++   LS +            V+R  R+ R+ +L +    + TL+  
Sbjct: 744 GWNIFDSIIVILSLMELGLSRMGN--------LSVLRSFRLLRVFKLAKSWPTLNTLIKI 795

Query: 334 LMMSLPALFNIGLLLFLVMFIYSIFGMANFA--YVKWEAGIDDM-----FNFQTFANSML 386
           +  S+ AL N+ L+L +++FI+++ GM  F   Y +    + D      ++   F ++ L
Sbjct: 796 IGNSVGALGNLTLVLAIIVFIFAVVGMQLFGRNYSELRHRVSDCGRLPRWHMMDFFHAFL 855

Query: 387 CLFQI 391
            +F+I
Sbjct: 856 IIFRI 860


 Score = 61.2 bits (147), Expect = 2e-06,   Method: Compositional matrix adjust.
 Identities = 66/280 (23%), Positives = 122/280 (43%), Gaps = 29/280 (10%)

Query: 206  FDIVTKQAFDVTIMFLICLNMVTMMVET---DDQSPEKINILAKINLLFVAIFTGECIVK 262
            + IV    F+  I+F+I L+   +  E    +++   K+ +L   + +F  +F  E ++K
Sbjct: 1112 YRIVEHSWFETFIIFMILLSSGALAFEDIYLEERQTIKV-LLEYADKMFTYVFVLEMLLK 1170

Query: 263  LAALR-HYYFTNSWNIFDFVVVILSIVGTVLSDIIQKYFFSPTLFRVIRLARIGRILRLI 321
              A     YFTN+W   DF++V +S+V  V + +    F      + +R  R  R LR +
Sbjct: 1171 WVAYGFKKYFTNAWCWLDFLIVDVSLVSLVANTL---GFAEMGPIKSLRTLRALRPLRAL 1227

Query: 322  RGAKGIRTLLFALMMSLPALFNIGLLLFLVMFIYSIFGM----ANFAYVKWEAGIDDMFN 377
               +G+R ++ AL+ ++P++ N+ L+  +   I+SI G+      F     +   D   N
Sbjct: 1228 SRFEGMRVVVNALVGAIPSIMNVLLVCLIFWLIFSIMGVNLFAGKFGRCINQTEGDLPLN 1287

Query: 378  FQTFANSMLC-LFQITTSAGWDGLLSPILNTGPPYCD-----------PTLPNSNGSRGD 425
            +    N   C  F +T    W  +     N G  Y               +  +  SRG 
Sbjct: 1288 YTIVNNKSECESFNVTGELYWTKVKVNFDNVGAGYLALLQVATFKGWMDIMYAAVDSRGY 1347

Query: 426  CGSPA-----VGILFFTTYIIISFLIVVNMYIAIILENFS 460
               P         ++F  +II      +N++I +I++NF+
Sbjct: 1348 EEQPQWEHNLYMYIYFVVFIIFGSFFTLNLFIGVIIDNFN 1387


>gi149018262
          Length = 1966

 Score = 1352 bits (3500), Expect = 0.0,   Method: Compositional matrix adjust.
 Identities = 674/701 (96%), Positives = 685/701 (97%), Gaps = 1/701 (0%)

Query: 1    FEGMRVVVNALVGAIPSIMNVLLVCLIFWLIFSIMGVNLFAGKFGRCINQTEGDLPLNYT 60
            FEGMRVVVNALVGAIPSIMNVLLVCLIFWLIFSIMGVNLFAGKFGRCINQTEGDLPLNYT
Sbjct: 1266 FEGMRVVVNALVGAIPSIMNVLLVCLIFWLIFSIMGVNLFAGKFGRCINQTEGDLPLNYT 1325

Query: 61   IVNNKSQCESLNLTGELYWTKVKVNFDNVGAGYLALLQVATFKGWMDIMYAAVDSRGYEE 120
            IVNNKS+CES N+TGELYWTKVKVNFDNVGAGYLALLQVATFKGWMDIMYAAVDSRGYEE
Sbjct: 1326 IVNNKSECESFNVTGELYWTKVKVNFDNVGAGYLALLQVATFKGWMDIMYAAVDSRGYEE 1385

Query: 121  QPQWEYNLYMYIYFVIFIIFGSFFTLNLFIGVIIDNFNQQKKKLGGQDIFMTEEQKKYYN 180
            QPQWE NLYMYIYFV+FIIFGSFFTLNLFIGVIIDNFNQQKKK+ GQDIFMTEEQKKYYN
Sbjct: 1386 QPQWEDNLYMYIYFVVFIIFGSFFTLNLFIGVIIDNFNQQKKKIRGQDIFMTEEQKKYYN 1445

Query: 181  AMKKLGSKKPQKPIPRPLNKYQGFIFDIVTKQAFDVTIMFLICLNMVTMMVETDDQSPEK 240
            AMKKLGSKKPQKPIPRPLNKYQGFIFDIVTKQAFDVTIMFLICLNMVTMMVETDDQSPEK
Sbjct: 1446 AMKKLGSKKPQKPIPRPLNKYQGFIFDIVTKQAFDVTIMFLICLNMVTMMVETDDQSPEK 1505

Query: 241  INILAKINLLFVAIFTGECIVKLAALRHYYFTNSWNIFDFVVVILSIVGTVLSDIIQKYF 300
            +NILAKINLLFVAIFTGECIVK+AALRHYYFTNSWNIFDFVVVILSIVGTVLSDIIQKYF
Sbjct: 1506 VNILAKINLLFVAIFTGECIVKMAALRHYYFTNSWNIFDFVVVILSIVGTVLSDIIQKYF 1565

Query: 301  FSPTLFRVIRLARIGRILRLIRGAKGIRTLLFALMMSLPALFNIGLLLFLVMFIYSIFGM 360
            FSPTLFRVIRLARIGRILRLIRGAKGIRTLLFALMMSLPALFNIGLLLFLVMFIYSIFGM
Sbjct: 1566 FSPTLFRVIRLARIGRILRLIRGAKGIRTLLFALMMSLPALFNIGLLLFLVMFIYSIFGM 1625

Query: 361  ANFAYVKWEAGIDDMFNFQTFANSMLCLFQITTSAGWDGLLSPILNTGPPYCDPTLPNSN 420
            ANFAYVKWEAGIDDMFNFQTFANSMLCLFQITTSAGWDGLLSPILNTGPPYCDP LPNSN
Sbjct: 1626 ANFAYVKWEAGIDDMFNFQTFANSMLCLFQITTSAGWDGLLSPILNTGPPYCDPNLPNSN 1685

Query: 421  GSRGDCGSPAVGILFFTTYIIISFLIVVNMYIAIILENFSVATEESTEPLSEDDFDMFYE 480
            GSRG+CGSPAVGILFFTTYIIISFLIVVNMYIAIILENFSVATEESTEPLSEDDFDMFYE
Sbjct: 1686 GSRGNCGSPAVGILFFTTYIIISFLIVVNMYIAIILENFSVATEESTEPLSEDDFDMFYE 1745

Query: 481  IWEKFDPEATQFIEYSVLSDFADALSEPLRIAKPNQISLINMDLPMVSGDRIHCMDILFA 540
            IWEKFDPEATQFIEY  LSDFADALSEPLRIAKPNQISLINMDLPMVSGDRIHCMDILFA
Sbjct: 1746 IWEKFDPEATQFIEYLALSDFADALSEPLRIAKPNQISLINMDLPMVSGDRIHCMDILFA 1805

Query: 541  FTKRVLGESGEMDALKIQMEEKFMAANPSKISYEPITTTLRRKHEEVSAMVIQRAFRRHL 600
            FTKRVLGESGEMDALKIQMEEKFMAANPSKISYEPITTTLRRKHEEVSA VIQRAFRRHL
Sbjct: 1806 FTKRVLGESGEMDALKIQMEEKFMAANPSKISYEPITTTLRRKHEEVSATVIQRAFRRHL 1865

Query: 601  LQRSLKHASFLFRQQA-GSGLSEEDAPEREGLIAYVMSENFSRPLGPPSSSSISSTSFPP 659
            LQRS+KHASFLFRQQA GSGLS+EDAPEREGLIAY+M+ NFSR   P SSSSISSTSFPP
Sbjct: 1866 LQRSVKHASFLFRQQAGGSGLSDEDAPEREGLIAYMMNGNFSRRSAPLSSSSISSTSFPP 1925

Query: 660  SYDSVTRATSDNLQVRGSDYSHSEDLADFPPSPDRDRESIV 700
            SYDSVTRATSDNL VR SDYS SEDLADFPPSPDRDRESIV
Sbjct: 1926 SYDSVTRATSDNLPVRASDYSRSEDLADFPPSPDRDRESIV 1966


 Score = 79.3 bits (194), Expect = 6e-12,   Method: Compositional matrix adjust.
 Identities = 57/185 (30%), Positives = 101/185 (54%), Gaps = 16/185 (8%)

Query: 215 DVTIMFLICLNMVTMMVETDDQSPEKINILAKINLLFVAIFTGECIVKLAALR-HYYFTN 273
           D+TI   I LN + M +E  + + E   +L   NL+F  IFT E   K+ AL  +YYF  
Sbjct: 721 DLTITMCIVLNTLFMALEHYNMTAEFEEMLQVGNLVFTGIFTAEMTFKIIALDPYYYFQQ 780

Query: 274 SWNIFDFVVVILSIVGTVLSDIIQKYFFSPTLFRVIRLARIGRILRLIRGAKGIRTLLFA 333
            WNIFD ++VILS++   LS +            V+R  R+ R+ +L +    + TL+  
Sbjct: 781 GWNIFDSIIVILSLMELGLSRMGN--------LSVLRSFRLLRVFKLAKSWPTLNTLIKI 832

Query: 334 LMMSLPALFNIGLLLFLVMFIYSIFGM----ANFAYVKW---EAGIDDMFNFQTFANSML 386
           +  S+ AL N+ L+L +++FI+++ GM     N++ ++    ++G+   ++   F ++ L
Sbjct: 833 IGNSVGALGNLTLVLAIIVFIFAVVGMQLFGKNYSELRHRISDSGLLPRWHMMDFFHAFL 892

Query: 387 CLFQI 391
            +F+I
Sbjct: 893 IIFRI 897


 Score = 61.2 bits (147), Expect = 1e-06,   Method: Compositional matrix adjust.
 Identities = 66/280 (23%), Positives = 122/280 (43%), Gaps = 29/280 (10%)

Query: 206  FDIVTKQAFDVTIMFLICLNMVTMMVET---DDQSPEKINILAKINLLFVAIFTGECIVK 262
            + IV    F+  I+F+I L+   +  E    +++   K+ +L   + +F  +F  E ++K
Sbjct: 1148 YRIVEHSWFETFIIFMILLSSGALAFEDIYLEERKTIKV-LLEYADKMFTYVFVLEMLLK 1206

Query: 263  LAALR-HYYFTNSWNIFDFVVVILSIVGTVLSDIIQKYFFSPTLFRVIRLARIGRILRLI 321
              A     YFTN+W   DF++V +S+V  V + +    F      + +R  R  R LR +
Sbjct: 1207 WVAYGFKKYFTNAWCWLDFLIVDVSLVSLVANTL---GFAEMGPIKSLRTLRALRPLRAL 1263

Query: 322  RGAKGIRTLLFALMMSLPALFNIGLLLFLVMFIYSIFGM----ANFAYVKWEAGIDDMFN 377
               +G+R ++ AL+ ++P++ N+ L+  +   I+SI G+      F     +   D   N
Sbjct: 1264 SRFEGMRVVVNALVGAIPSIMNVLLVCLIFWLIFSIMGVNLFAGKFGRCINQTEGDLPLN 1323

Query: 378  FQTFANSMLC-LFQITTSAGWDGLLSPILNTGPPYCD-----------PTLPNSNGSRGD 425
            +    N   C  F +T    W  +     N G  Y               +  +  SRG 
Sbjct: 1324 YTIVNNKSECESFNVTGELYWTKVKVNFDNVGAGYLALLQVATFKGWMDIMYAAVDSRGY 1383

Query: 426  CGSPA-----VGILFFTTYIIISFLIVVNMYIAIILENFS 460
               P         ++F  +II      +N++I +I++NF+
Sbjct: 1384 EEQPQWEDNLYMYIYFVVFIIFGSFFTLNLFIGVIIDNFN 1423


>gi149018261
          Length = 2019

 Score = 1352 bits (3499), Expect = 0.0,   Method: Compositional matrix adjust.
 Identities = 674/701 (96%), Positives = 685/701 (97%), Gaps = 1/701 (0%)

Query: 1    FEGMRVVVNALVGAIPSIMNVLLVCLIFWLIFSIMGVNLFAGKFGRCINQTEGDLPLNYT 60
            FEGMRVVVNALVGAIPSIMNVLLVCLIFWLIFSIMGVNLFAGKFGRCINQTEGDLPLNYT
Sbjct: 1319 FEGMRVVVNALVGAIPSIMNVLLVCLIFWLIFSIMGVNLFAGKFGRCINQTEGDLPLNYT 1378

Query: 61   IVNNKSQCESLNLTGELYWTKVKVNFDNVGAGYLALLQVATFKGWMDIMYAAVDSRGYEE 120
            IVNNKS+CES N+TGELYWTKVKVNFDNVGAGYLALLQVATFKGWMDIMYAAVDSRGYEE
Sbjct: 1379 IVNNKSECESFNVTGELYWTKVKVNFDNVGAGYLALLQVATFKGWMDIMYAAVDSRGYEE 1438

Query: 121  QPQWEYNLYMYIYFVIFIIFGSFFTLNLFIGVIIDNFNQQKKKLGGQDIFMTEEQKKYYN 180
            QPQWE NLYMYIYFV+FIIFGSFFTLNLFIGVIIDNFNQQKKK+ GQDIFMTEEQKKYYN
Sbjct: 1439 QPQWEDNLYMYIYFVVFIIFGSFFTLNLFIGVIIDNFNQQKKKIRGQDIFMTEEQKKYYN 1498

Query: 181  AMKKLGSKKPQKPIPRPLNKYQGFIFDIVTKQAFDVTIMFLICLNMVTMMVETDDQSPEK 240
            AMKKLGSKKPQKPIPRPLNKYQGFIFDIVTKQAFDVTIMFLICLNMVTMMVETDDQSPEK
Sbjct: 1499 AMKKLGSKKPQKPIPRPLNKYQGFIFDIVTKQAFDVTIMFLICLNMVTMMVETDDQSPEK 1558

Query: 241  INILAKINLLFVAIFTGECIVKLAALRHYYFTNSWNIFDFVVVILSIVGTVLSDIIQKYF 300
            +NILAKINLLFVAIFTGECIVK+AALRHYYFTNSWNIFDFVVVILSIVGTVLSDIIQKYF
Sbjct: 1559 VNILAKINLLFVAIFTGECIVKMAALRHYYFTNSWNIFDFVVVILSIVGTVLSDIIQKYF 1618

Query: 301  FSPTLFRVIRLARIGRILRLIRGAKGIRTLLFALMMSLPALFNIGLLLFLVMFIYSIFGM 360
            FSPTLFRVIRLARIGRILRLIRGAKGIRTLLFALMMSLPALFNIGLLLFLVMFIYSIFGM
Sbjct: 1619 FSPTLFRVIRLARIGRILRLIRGAKGIRTLLFALMMSLPALFNIGLLLFLVMFIYSIFGM 1678

Query: 361  ANFAYVKWEAGIDDMFNFQTFANSMLCLFQITTSAGWDGLLSPILNTGPPYCDPTLPNSN 420
            ANFAYVKWEAGIDDMFNFQTFANSMLCLFQITTSAGWDGLLSPILNTGPPYCDP LPNSN
Sbjct: 1679 ANFAYVKWEAGIDDMFNFQTFANSMLCLFQITTSAGWDGLLSPILNTGPPYCDPNLPNSN 1738

Query: 421  GSRGDCGSPAVGILFFTTYIIISFLIVVNMYIAIILENFSVATEESTEPLSEDDFDMFYE 480
            GSRG+CGSPAVGILFFTTYIIISFLIVVNMYIAIILENFSVATEESTEPLSEDDFDMFYE
Sbjct: 1739 GSRGNCGSPAVGILFFTTYIIISFLIVVNMYIAIILENFSVATEESTEPLSEDDFDMFYE 1798

Query: 481  IWEKFDPEATQFIEYSVLSDFADALSEPLRIAKPNQISLINMDLPMVSGDRIHCMDILFA 540
            IWEKFDPEATQFIEY  LSDFADALSEPLRIAKPNQISLINMDLPMVSGDRIHCMDILFA
Sbjct: 1799 IWEKFDPEATQFIEYLALSDFADALSEPLRIAKPNQISLINMDLPMVSGDRIHCMDILFA 1858

Query: 541  FTKRVLGESGEMDALKIQMEEKFMAANPSKISYEPITTTLRRKHEEVSAMVIQRAFRRHL 600
            FTKRVLGESGEMDALKIQMEEKFMAANPSKISYEPITTTLRRKHEEVSA VIQRAFRRHL
Sbjct: 1859 FTKRVLGESGEMDALKIQMEEKFMAANPSKISYEPITTTLRRKHEEVSATVIQRAFRRHL 1918

Query: 601  LQRSLKHASFLFRQQA-GSGLSEEDAPEREGLIAYVMSENFSRPLGPPSSSSISSTSFPP 659
            LQRS+KHASFLFRQQA GSGLS+EDAPEREGLIAY+M+ NFSR   P SSSSISSTSFPP
Sbjct: 1919 LQRSVKHASFLFRQQAGGSGLSDEDAPEREGLIAYMMNGNFSRRSAPLSSSSISSTSFPP 1978

Query: 660  SYDSVTRATSDNLQVRGSDYSHSEDLADFPPSPDRDRESIV 700
            SYDSVTRATSDNL VR SDYS SEDLADFPPSPDRDRESIV
Sbjct: 1979 SYDSVTRATSDNLPVRASDYSRSEDLADFPPSPDRDRESIV 2019


 Score = 79.7 bits (195), Expect = 5e-12,   Method: Compositional matrix adjust.
 Identities = 57/185 (30%), Positives = 101/185 (54%), Gaps = 16/185 (8%)

Query: 215 DVTIMFLICLNMVTMMVETDDQSPEKINILAKINLLFVAIFTGECIVKLAALR-HYYFTN 273
           D+TI   I LN + M +E  + + E   +L   NL+F  IFT E   K+ AL  +YYF  
Sbjct: 721 DLTITMCIVLNTLFMALEHYNMTAEFEEMLQVGNLVFTGIFTAEMTFKIIALDPYYYFQQ 780

Query: 274 SWNIFDFVVVILSIVGTVLSDIIQKYFFSPTLFRVIRLARIGRILRLIRGAKGIRTLLFA 333
            WNIFD ++VILS++   LS +            V+R  R+ R+ +L +    + TL+  
Sbjct: 781 GWNIFDSIIVILSLMELGLSRMGN--------LSVLRSFRLLRVFKLAKSWPTLNTLIKI 832

Query: 334 LMMSLPALFNIGLLLFLVMFIYSIFGM----ANFAYVKW---EAGIDDMFNFQTFANSML 386
           +  S+ AL N+ L+L +++FI+++ GM     N++ ++    ++G+   ++   F ++ L
Sbjct: 833 IGNSVGALGNLTLVLAIIVFIFAVVGMQLFGKNYSELRHRISDSGLLPRWHMMDFFHAFL 892

Query: 387 CLFQI 391
            +F+I
Sbjct: 893 IIFRI 897


 Score = 62.0 bits (149), Expect = 1e-06,   Method: Compositional matrix adjust.
 Identities = 66/280 (23%), Positives = 122/280 (43%), Gaps = 29/280 (10%)

Query: 206  FDIVTKQAFDVTIMFLICLNMVTMMVET---DDQSPEKINILAKINLLFVAIFTGECIVK 262
            + IV    F+  I+F+I L+   +  E    +++   K+ +L   + +F  +F  E ++K
Sbjct: 1201 YRIVEHSWFETFIIFMILLSSGALAFEDIYLEERKTIKV-LLEYADKMFTYVFVLEMLLK 1259

Query: 263  LAALR-HYYFTNSWNIFDFVVVILSIVGTVLSDIIQKYFFSPTLFRVIRLARIGRILRLI 321
              A     YFTN+W   DF++V +S+V  V + +    F      + +R  R  R LR +
Sbjct: 1260 WVAYGFKKYFTNAWCWLDFLIVDVSLVSLVANTL---GFAEMGPIKSLRTLRALRPLRAL 1316

Query: 322  RGAKGIRTLLFALMMSLPALFNIGLLLFLVMFIYSIFGM----ANFAYVKWEAGIDDMFN 377
               +G+R ++ AL+ ++P++ N+ L+  +   I+SI G+      F     +   D   N
Sbjct: 1317 SRFEGMRVVVNALVGAIPSIMNVLLVCLIFWLIFSIMGVNLFAGKFGRCINQTEGDLPLN 1376

Query: 378  FQTFANSMLC-LFQITTSAGWDGLLSPILNTGPPYCD-----------PTLPNSNGSRGD 425
            +    N   C  F +T    W  +     N G  Y               +  +  SRG 
Sbjct: 1377 YTIVNNKSECESFNVTGELYWTKVKVNFDNVGAGYLALLQVATFKGWMDIMYAAVDSRGY 1436

Query: 426  CGSPA-----VGILFFTTYIIISFLIVVNMYIAIILENFS 460
               P         ++F  +II      +N++I +I++NF+
Sbjct: 1437 EEQPQWEDNLYMYIYFVVFIIFGSFFTLNLFIGVIIDNFN 1476


>gi150417969
          Length = 1998

 Score = 1343 bits (3475), Expect = 0.0,   Method: Compositional matrix adjust.
 Identities = 682/700 (97%), Positives = 682/700 (97%), Gaps = 18/700 (2%)

Query: 1    FEGMRVVVNALVGAIPSIMNVLLVCLIFWLIFSIMGVNLFAGKFGRCINQTEGDLPLNYT 60
            FEGMRVVVNALVGAIPSIMNVLLVCLIFWLIFSIMGVNLFAGKFGRCINQTEGDLPLNYT
Sbjct: 1317 FEGMRVVVNALVGAIPSIMNVLLVCLIFWLIFSIMGVNLFAGKFGRCINQTEGDLPLNYT 1376

Query: 61   IVNNKSQCESLNLTGELYWTKVKVNFDNVGAGYLALLQVATFKGWMDIMYAAVDSRGYEE 120
            IVNNKSQCESLNLTGELYWTKVKVNFDNVGAGYLALLQV                  YEE
Sbjct: 1377 IVNNKSQCESLNLTGELYWTKVKVNFDNVGAGYLALLQV------------------YEE 1418

Query: 121  QPQWEYNLYMYIYFVIFIIFGSFFTLNLFIGVIIDNFNQQKKKLGGQDIFMTEEQKKYYN 180
            QPQWEYNLYMYIYFVIFIIFGSFFTLNLFIGVIIDNFNQQKKKLGGQDIFMTEEQKKYYN
Sbjct: 1419 QPQWEYNLYMYIYFVIFIIFGSFFTLNLFIGVIIDNFNQQKKKLGGQDIFMTEEQKKYYN 1478

Query: 181  AMKKLGSKKPQKPIPRPLNKYQGFIFDIVTKQAFDVTIMFLICLNMVTMMVETDDQSPEK 240
            AMKKLGSKKPQKPIPRPLNKYQGFIFDIVTKQAFDVTIMFLICLNMVTMMVETDDQSPEK
Sbjct: 1479 AMKKLGSKKPQKPIPRPLNKYQGFIFDIVTKQAFDVTIMFLICLNMVTMMVETDDQSPEK 1538

Query: 241  INILAKINLLFVAIFTGECIVKLAALRHYYFTNSWNIFDFVVVILSIVGTVLSDIIQKYF 300
            INILAKINLLFVAIFTGECIVKLAALRHYYFTNSWNIFDFVVVILSIVGTVLSDIIQKYF
Sbjct: 1539 INILAKINLLFVAIFTGECIVKLAALRHYYFTNSWNIFDFVVVILSIVGTVLSDIIQKYF 1598

Query: 301  FSPTLFRVIRLARIGRILRLIRGAKGIRTLLFALMMSLPALFNIGLLLFLVMFIYSIFGM 360
            FSPTLFRVIRLARIGRILRLIRGAKGIRTLLFALMMSLPALFNIGLLLFLVMFIYSIFGM
Sbjct: 1599 FSPTLFRVIRLARIGRILRLIRGAKGIRTLLFALMMSLPALFNIGLLLFLVMFIYSIFGM 1658

Query: 361  ANFAYVKWEAGIDDMFNFQTFANSMLCLFQITTSAGWDGLLSPILNTGPPYCDPTLPNSN 420
            ANFAYVKWEAGIDDMFNFQTFANSMLCLFQITTSAGWDGLLSPILNTGPPYCDPTLPNSN
Sbjct: 1659 ANFAYVKWEAGIDDMFNFQTFANSMLCLFQITTSAGWDGLLSPILNTGPPYCDPTLPNSN 1718

Query: 421  GSRGDCGSPAVGILFFTTYIIISFLIVVNMYIAIILENFSVATEESTEPLSEDDFDMFYE 480
            GSRGDCGSPAVGILFFTTYIIISFLIVVNMYIAIILENFSVATEESTEPLSEDDFDMFYE
Sbjct: 1719 GSRGDCGSPAVGILFFTTYIIISFLIVVNMYIAIILENFSVATEESTEPLSEDDFDMFYE 1778

Query: 481  IWEKFDPEATQFIEYSVLSDFADALSEPLRIAKPNQISLINMDLPMVSGDRIHCMDILFA 540
            IWEKFDPEATQFIEYSVLSDFADALSEPLRIAKPNQISLINMDLPMVSGDRIHCMDILFA
Sbjct: 1779 IWEKFDPEATQFIEYSVLSDFADALSEPLRIAKPNQISLINMDLPMVSGDRIHCMDILFA 1838

Query: 541  FTKRVLGESGEMDALKIQMEEKFMAANPSKISYEPITTTLRRKHEEVSAMVIQRAFRRHL 600
            FTKRVLGESGEMDALKIQMEEKFMAANPSKISYEPITTTLRRKHEEVSAMVIQRAFRRHL
Sbjct: 1839 FTKRVLGESGEMDALKIQMEEKFMAANPSKISYEPITTTLRRKHEEVSAMVIQRAFRRHL 1898

Query: 601  LQRSLKHASFLFRQQAGSGLSEEDAPEREGLIAYVMSENFSRPLGPPSSSSISSTSFPPS 660
            LQRSLKHASFLFRQQAGSGLSEEDAPEREGLIAYVMSENFSRPLGPPSSSSISSTSFPPS
Sbjct: 1899 LQRSLKHASFLFRQQAGSGLSEEDAPEREGLIAYVMSENFSRPLGPPSSSSISSTSFPPS 1958

Query: 661  YDSVTRATSDNLQVRGSDYSHSEDLADFPPSPDRDRESIV 700
            YDSVTRATSDNLQVRGSDYSHSEDLADFPPSPDRDRESIV
Sbjct: 1959 YDSVTRATSDNLQVRGSDYSHSEDLADFPPSPDRDRESIV 1998


 Score = 80.5 bits (197), Expect = 2e-12,   Method: Compositional matrix adjust.
 Identities = 57/183 (31%), Positives = 102/183 (55%), Gaps = 14/183 (7%)

Query: 215 DVTIMFLICLNMVTMMVETDDQSPEKINILAKINLLFVAIFTGECIVKLAALR-HYYFTN 273
           D+TI   I LN + M +E  + + E   +L   NL+F  IFT E   K+ AL  +YYF  
Sbjct: 720 DLTITMCIVLNTLFMALEHYNMTSEFEEMLQVGNLVFTGIFTAEMTFKIIALDPYYYFQQ 779

Query: 274 SWNIFDFVVVILSIVGTVLSDIIQKYFFSPTLFRVIRLARIGRILRLIRGAKGIRTLLFA 333
            WNIFD ++VILS++   LS +        +   V+R  R+ R+ +L +    + TL+  
Sbjct: 780 GWNIFDSIIVILSLMELGLSRM--------SNLSVLRSFRLLRVFKLAKSWPTLNTLIKI 831

Query: 334 LMMSLPALFNIGLLLFLVMFIYSIFGM----ANFAYVK-WEAGIDDMFNFQTFANSMLCL 388
           +  S+ AL N+ L+L +++FI+++ GM     N++ ++  ++G+   ++   F ++ L +
Sbjct: 832 IGNSVGALGNLTLVLAIIVFIFAVVGMQLFGKNYSELRDSDSGLLPRWHMMDFFHAFLII 891

Query: 389 FQI 391
           F+I
Sbjct: 892 FRI 894


 Score = 61.2 bits (147), Expect = 2e-06,   Method: Compositional matrix adjust.
 Identities = 62/264 (23%), Positives = 117/264 (44%), Gaps = 15/264 (5%)

Query: 206  FDIVTKQAFDVTIMFLICLNMVTMMVET---DDQSPEKINILAKINLLFVAIFTGECIVK 262
            + IV    F+  I+F+I L+   +  E    +++   K+ +L   + +F  +F  E ++K
Sbjct: 1199 YHIVEHSWFETFIIFMILLSSGALAFEDIYLEERKTIKV-LLEYADKMFTYVFVLEMLLK 1257

Query: 263  LAALR-HYYFTNSWNIFDFVVVILSIVGTVLSDIIQKYFFSPTLFRVIRLARIGRILRLI 321
              A     YFTN+W   DF++V +S+V  V + +    F      + +R  R  R LR +
Sbjct: 1258 WVAYGFKKYFTNAWCWLDFLIVDVSLVSLVANTL---GFAEMGPIKSLRTLRALRPLRAL 1314

Query: 322  RGAKGIRTLLFALMMSLPALFNIGLLLFLVMFIYSIFGM----ANFAYVKWEAGIDDMFN 377
               +G+R ++ AL+ ++P++ N+ L+  +   I+SI G+      F     +   D   N
Sbjct: 1315 SRFEGMRVVVNALVGAIPSIMNVLLVCLIFWLIFSIMGVNLFAGKFGRCINQTEGDLPLN 1374

Query: 378  FQTFANSMLC-LFQITTSAGWDGLLSPILNTGPPYCDPTLPNSNGSRGDCGSPAVGILFF 436
            +    N   C    +T    W  +     N G  Y    L      +          ++F
Sbjct: 1375 YTIVNNKSQCESLNLTGELYWTKVKVNFDNVGAGYL--ALLQVYEEQPQWEYNLYMYIYF 1432

Query: 437  TTYIIISFLIVVNMYIAIILENFS 460
              +II      +N++I +I++NF+
Sbjct: 1433 VIFIIFGSFFTLNLFIGVIIDNFN 1456


>gi27806135
          Length = 2022

 Score = 1342 bits (3473), Expect = 0.0,   Method: Compositional matrix adjust.
 Identities = 671/701 (95%), Positives = 683/701 (97%), Gaps = 1/701 (0%)

Query: 1    FEGMRVVVNALVGAIPSIMNVLLVCLIFWLIFSIMGVNLFAGKFGRCINQTEGDLPLNYT 60
            FEGMRVVVNALVGAIPSIMNVLLVCLIFWLIFSIMGVNLFAGKFGRCINQTEGDLPLNYT
Sbjct: 1322 FEGMRVVVNALVGAIPSIMNVLLVCLIFWLIFSIMGVNLFAGKFGRCINQTEGDLPLNYT 1381

Query: 61   IVNNKSQCESLNLTGELYWTKVKVNFDNVGAGYLALLQVATFKGWMDIMYAAVDSRGYEE 120
            IVNNKS CES N+TGELYWTKVKVNFDNVGAGYLALLQVATFKGWMDIMYAAVDSRGYEE
Sbjct: 1382 IVNNKSDCESFNVTGELYWTKVKVNFDNVGAGYLALLQVATFKGWMDIMYAAVDSRGYEE 1441

Query: 121  QPQWEYNLYMYIYFVIFIIFGSFFTLNLFIGVIIDNFNQQKKKLGGQDIFMTEEQKKYYN 180
            QPQWEYNLYMYIYFVIFIIFGSFFTLNLFIGVIIDNFNQQKKKLGGQDIFMTEEQKKYYN
Sbjct: 1442 QPQWEYNLYMYIYFVIFIIFGSFFTLNLFIGVIIDNFNQQKKKLGGQDIFMTEEQKKYYN 1501

Query: 181  AMKKLGSKKPQKPIPRPLNKYQGFIFDIVTKQAFDVTIMFLICLNMVTMMVETDDQSPEK 240
            AMKKLGSKKPQKPIPRPLNKYQGFIFDIVTKQAFDVTIMFLICLNMVTMMVETDDQSPEK
Sbjct: 1502 AMKKLGSKKPQKPIPRPLNKYQGFIFDIVTKQAFDVTIMFLICLNMVTMMVETDDQSPEK 1561

Query: 241  INILAKINLLFVAIFTGECIVKLAALRHYYFTNSWNIFDFVVVILSIVGTVLSDIIQKYF 300
            +NILAKINLLFV IFT ECI K+ ALRHYYFTNSWNIFDFVVVILSIVGTVLSDIIQKYF
Sbjct: 1562 VNILAKINLLFVGIFTAECIFKMVALRHYYFTNSWNIFDFVVVILSIVGTVLSDIIQKYF 1621

Query: 301  FSPTLFRVIRLARIGRILRLIRGAKGIRTLLFALMMSLPALFNIGLLLFLVMFIYSIFGM 360
            FSPTLFRVIRLARI RILRLIRGAKGIRTLLFALMMSLPALFNIGLLLFLVMFIYSIFGM
Sbjct: 1622 FSPTLFRVIRLARISRILRLIRGAKGIRTLLFALMMSLPALFNIGLLLFLVMFIYSIFGM 1681

Query: 361  ANFAYVKWEAGIDDMFNFQTFANSMLCLFQITTSAGWDGLLSPILNTGPPYCDPTLPNSN 420
            ANFAYVKWEAGIDDMFNFQTFANSMLCLFQITTSAGWDGLLSPILNTGPPYCDP LPNSN
Sbjct: 1682 ANFAYVKWEAGIDDMFNFQTFANSMLCLFQITTSAGWDGLLSPILNTGPPYCDPNLPNSN 1741

Query: 421  GSRGDCGSPAVGILFFTTYIIISFLIVVNMYIAIILENFSVATEESTEPLSEDDFDMFYE 480
            GSRG+CGSPAVGILFFTTYIIISFLIVVNMYIAIILENFSVATEESTEPLSEDDFDMFYE
Sbjct: 1742 GSRGNCGSPAVGILFFTTYIIISFLIVVNMYIAIILENFSVATEESTEPLSEDDFDMFYE 1801

Query: 481  IWEKFDPEATQFIEYSVLSDFADALSEPLRIAKPNQISLINMDLPMVSGDRIHCMDILFA 540
            IWEKFDPEATQFIEY  LSDFADALSEPLRI KPNQISLINMDLPMVSGDRIHCMDILFA
Sbjct: 1802 IWEKFDPEATQFIEYLALSDFADALSEPLRIPKPNQISLINMDLPMVSGDRIHCMDILFA 1861

Query: 541  FTKRVLGESGEMDALKIQMEEKFMAANPSKISYEPITTTLRRKHEEVSAMVIQRAFRRHL 600
            FTKRVLGESGEMDALKIQMEEKFMAANPSKISYEPITTTLRRKHEEVSA +IQRAFRRHL
Sbjct: 1862 FTKRVLGESGEMDALKIQMEEKFMAANPSKISYEPITTTLRRKHEEVSATIIQRAFRRHL 1921

Query: 601  LQRSLKHASFLFRQQAG-SGLSEEDAPEREGLIAYVMSENFSRPLGPPSSSSISSTSFPP 659
            LQRS+KHASFL+RQQAG SGLSEEDAPE+EGLIAY+M+ENFSR  GPPSSSS+SSTSFPP
Sbjct: 1922 LQRSVKHASFLYRQQAGSSGLSEEDAPEQEGLIAYMMNENFSRRPGPPSSSSVSSTSFPP 1981

Query: 660  SYDSVTRATSDNLQVRGSDYSHSEDLADFPPSPDRDRESIV 700
            SYDSVTRATSDN QVR SDYS SEDLADFPP+PDRDRESIV
Sbjct: 1982 SYDSVTRATSDNPQVRASDYSPSEDLADFPPTPDRDRESIV 2022


 Score = 75.9 bits (185), Expect = 7e-11,   Method: Compositional matrix adjust.
 Identities = 58/185 (31%), Positives = 96/185 (51%), Gaps = 16/185 (8%)

Query: 215 DVTIMFLICLNMVTMMVETDDQSPEKINILAKINLLFVAIFTGECIVKLAALR-HYYFTN 273
           D+TI   I LN + M +E  + + E   +L   NL+F  IFT E   K+ AL  +YYF  
Sbjct: 723 DLTITMCIVLNTLFMALEHYNMTTEFEEMLQVGNLVFTGIFTAEMTFKIIALDPYYYFQQ 782

Query: 274 SWNIFDFVVVILSIVGTVLSDIIQKYFFSPTLFRVIRLARIGRILRLIRGAKGIRTLLFA 333
            WNIFD ++VILS++   LS +            V+R   + R+ +L +    + TL+  
Sbjct: 783 GWNIFDSIIVILSLMELGLSRMGN--------LSVLRSFCLLRVFKLAKSWPTLNTLIKI 834

Query: 334 LMMSLPALFNIGLLLFLVMFIYSIFGMANFA--YVKWEAGIDD-----MFNFQTFANSML 386
           +  S+ AL N+ L+L +++FI+++ GM  F   Y +    I D      ++   F ++ L
Sbjct: 835 IGNSVGALGNLTLVLAIIVFIFAVVGMQLFGKNYSEQRHRISDSGLLPRWHMMDFFHAFL 894

Query: 387 CLFQI 391
            +F+I
Sbjct: 895 IIFRI 899


 Score = 58.2 bits (139), Expect = 2e-05,   Method: Compositional matrix adjust.
 Identities = 68/284 (23%), Positives = 123/284 (43%), Gaps = 37/284 (13%)

Query: 206  FDIVTKQAFDVTIMFLICLNMVTMMVET---DDQSPEKINILAKINLLFVAIFTGECIVK 262
            + IV    F+  I+F+I L+   +  E    +++   K+ +L   + +F  +F  E ++K
Sbjct: 1204 YRIVEHSWFETFIIFMILLSSGALAFEDIYLEERKTIKV-LLEYADKMFTYVFVLEMLLK 1262

Query: 263  LAALR-HYYFTNSWNIFDFVVV---ILSIVGTVLSDIIQKYFFSPTLFRVIRLARIGRIL 318
              A     YFTN+W   DF++V   ++S+V   L       F      + +R  R  R L
Sbjct: 1263 WVAYGFKKYFTNAWCWLDFLIVDVLLISLVANALG------FAEMGPIKSLRTLRALRPL 1316

Query: 319  RLIRGAKGIRTLLFALMMSLPALFNIGLLLFLVMFIYSIFGMANFA-----YVKWEAGID 373
            R +   +G+R ++ AL+ ++P++ N+ L+  +   I+SI G+  FA      +    G D
Sbjct: 1317 RALSRFEGMRVVVNALVGAIPSIMNVLLVCLIFWLIFSIMGVNLFAGKFGRCINQTEG-D 1375

Query: 374  DMFNFQTFANSMLC-LFQITTSAGWDGLLSPILNTGPPYCD-----------PTLPNSNG 421
               N+    N   C  F +T    W  +     N G  Y               +  +  
Sbjct: 1376 LPLNYTIVNNKSDCESFNVTGELYWTKVKVNFDNVGAGYLALLQVATFKGWMDIMYAAVD 1435

Query: 422  SRGDCGSPA-----VGILFFTTYIIISFLIVVNMYIAIILENFS 460
            SRG    P         ++F  +II      +N++I +I++NF+
Sbjct: 1436 SRGYEEQPQWEYNLYMYIYFVIFIIFGSFFTLNLFIGVIIDNFN 1479


>gi62087312
          Length = 1576

 Score = 1338 bits (3462), Expect = 0.0,   Method: Compositional matrix adjust.
 Identities = 681/700 (97%), Positives = 681/700 (97%), Gaps = 18/700 (2%)

Query: 1    FEGMRVVVNALVGAIPSIMNVLLVCLIFWLIFSIMGVNLFAGKFGRCINQTEGDLPLNYT 60
            FEGMRVVVNALVGAIPSIMNVLLVCLIFWLIFSIMGVNLFAGKFGRCINQTEGDLPLNYT
Sbjct: 895  FEGMRVVVNALVGAIPSIMNVLLVCLIFWLIFSIMGVNLFAGKFGRCINQTEGDLPLNYT 954

Query: 61   IVNNKSQCESLNLTGELYWTKVKVNFDNVGAGYLALLQVATFKGWMDIMYAAVDSRGYEE 120
            IVNNKSQCESLNLTGELYWTKVKVNFDNVGAGYLALLQV                  YEE
Sbjct: 955  IVNNKSQCESLNLTGELYWTKVKVNFDNVGAGYLALLQV------------------YEE 996

Query: 121  QPQWEYNLYMYIYFVIFIIFGSFFTLNLFIGVIIDNFNQQKKKLGGQDIFMTEEQKKYYN 180
            QPQWEYNLYMYIYFVIFIIFGSFFTLNLFIGVIIDNFNQQKKKLGGQDIFMTEEQKKYYN
Sbjct: 997  QPQWEYNLYMYIYFVIFIIFGSFFTLNLFIGVIIDNFNQQKKKLGGQDIFMTEEQKKYYN 1056

Query: 181  AMKKLGSKKPQKPIPRPLNKYQGFIFDIVTKQAFDVTIMFLICLNMVTMMVETDDQSPEK 240
            AMKKLGSKKPQKPIPRPLNKYQGFIFDIVTKQAFDVTIMFLICLNMVTMMVETDDQSPEK
Sbjct: 1057 AMKKLGSKKPQKPIPRPLNKYQGFIFDIVTKQAFDVTIMFLICLNMVTMMVETDDQSPEK 1116

Query: 241  INILAKINLLFVAIFTGECIVKLAALRHYYFTNSWNIFDFVVVILSIVGTVLSDIIQKYF 300
            INILAKINLLFVAIFTGECIVKLAALRHYYFTNSWNIFDFVVVILSIVGTVLSDIIQKY 
Sbjct: 1117 INILAKINLLFVAIFTGECIVKLAALRHYYFTNSWNIFDFVVVILSIVGTVLSDIIQKYS 1176

Query: 301  FSPTLFRVIRLARIGRILRLIRGAKGIRTLLFALMMSLPALFNIGLLLFLVMFIYSIFGM 360
            FSPTLFRVIRLARIGRILRLIRGAKGIRTLLFALMMSLPALFNIGLLLFLVMFIYSIFGM
Sbjct: 1177 FSPTLFRVIRLARIGRILRLIRGAKGIRTLLFALMMSLPALFNIGLLLFLVMFIYSIFGM 1236

Query: 361  ANFAYVKWEAGIDDMFNFQTFANSMLCLFQITTSAGWDGLLSPILNTGPPYCDPTLPNSN 420
            ANFAYVKWEAGIDDMFNFQTFANSMLCLFQITTSAGWDGLLSPILNTGPPYCDPTLPNSN
Sbjct: 1237 ANFAYVKWEAGIDDMFNFQTFANSMLCLFQITTSAGWDGLLSPILNTGPPYCDPTLPNSN 1296

Query: 421  GSRGDCGSPAVGILFFTTYIIISFLIVVNMYIAIILENFSVATEESTEPLSEDDFDMFYE 480
            GSRGDCGSPAVGILFFTTYIIISFLIVVNMYIAIILENFSVATEESTEPLSEDDFDMFYE
Sbjct: 1297 GSRGDCGSPAVGILFFTTYIIISFLIVVNMYIAIILENFSVATEESTEPLSEDDFDMFYE 1356

Query: 481  IWEKFDPEATQFIEYSVLSDFADALSEPLRIAKPNQISLINMDLPMVSGDRIHCMDILFA 540
            IWEKFDPEATQFIEYSVLSDFADALSEPLRIAKPNQISLINMDLPMVSGDRIHCMDILFA
Sbjct: 1357 IWEKFDPEATQFIEYSVLSDFADALSEPLRIAKPNQISLINMDLPMVSGDRIHCMDILFA 1416

Query: 541  FTKRVLGESGEMDALKIQMEEKFMAANPSKISYEPITTTLRRKHEEVSAMVIQRAFRRHL 600
            FTKRVLGESGEMDALKIQMEEKFMAANPSKISYEPITTTLRRKHEEVSAMVIQRAFRRHL
Sbjct: 1417 FTKRVLGESGEMDALKIQMEEKFMAANPSKISYEPITTTLRRKHEEVSAMVIQRAFRRHL 1476

Query: 601  LQRSLKHASFLFRQQAGSGLSEEDAPEREGLIAYVMSENFSRPLGPPSSSSISSTSFPPS 660
            LQRSLKHASFLFRQQAGSGLSEEDAPEREGLIAYVMSENFSRPLGPPSSSSISSTSFPPS
Sbjct: 1477 LQRSLKHASFLFRQQAGSGLSEEDAPEREGLIAYVMSENFSRPLGPPSSSSISSTSFPPS 1536

Query: 661  YDSVTRATSDNLQVRGSDYSHSEDLADFPPSPDRDRESIV 700
            YDSVTRATSDNLQVRGSDYSHSEDLADFPPSPDRDRESIV
Sbjct: 1537 YDSVTRATSDNLQVRGSDYSHSEDLADFPPSPDRDRESIV 1576


 Score = 80.9 bits (198), Expect = 2e-12,   Method: Compositional matrix adjust.
 Identities = 57/183 (31%), Positives = 102/183 (55%), Gaps = 14/183 (7%)

Query: 215 DVTIMFLICLNMVTMMVETDDQSPEKINILAKINLLFVAIFTGECIVKLAALR-HYYFTN 273
           D+TI   I LN + M +E  + + E   +L   NL+F  IFT E   K+ AL  +YYF  
Sbjct: 299 DLTITMCIVLNTLFMALEHYNMTSEFEEMLQVGNLVFTGIFTAEMTFKIIALDPYYYFQQ 358

Query: 274 SWNIFDFVVVILSIVGTVLSDIIQKYFFSPTLFRVIRLARIGRILRLIRGAKGIRTLLFA 333
            WNIFD ++VILS++   LS +        +   V+R  R+ R+ +L +    + TL+  
Sbjct: 359 GWNIFDSIIVILSLMELGLSRM--------SNLSVLRSFRLLRVFKLAKSWPTLNTLIKI 410

Query: 334 LMMSLPALFNIGLLLFLVMFIYSIFGM----ANFAYVK-WEAGIDDMFNFQTFANSMLCL 388
           +  S+ AL N+ L+L +++FI+++ GM     N++ ++  ++G+   ++   F ++ L +
Sbjct: 411 IGNSVGALGNLTLVLAIIVFIFAVVGMQLFGKNYSELRDSDSGLLPRWHMMDFFHAFLII 470

Query: 389 FQI 391
           F+I
Sbjct: 471 FRI 473


 Score = 61.2 bits (147), Expect = 2e-06,   Method: Compositional matrix adjust.
 Identities = 62/264 (23%), Positives = 117/264 (44%), Gaps = 15/264 (5%)

Query: 206  FDIVTKQAFDVTIMFLICLNMVTMMVET---DDQSPEKINILAKINLLFVAIFTGECIVK 262
            + IV    F+  I+F+I L+   +  E    +++   K+ +L   + +F  +F  E ++K
Sbjct: 777  YHIVEHSWFETFIIFMILLSSGALAFEDIYLEERKTIKV-LLEYADKMFTYVFVLEMLLK 835

Query: 263  LAALR-HYYFTNSWNIFDFVVVILSIVGTVLSDIIQKYFFSPTLFRVIRLARIGRILRLI 321
              A     YFTN+W   DF++V +S+V  V + +    F      + +R  R  R LR +
Sbjct: 836  WVAYGFKKYFTNAWCWLDFLIVDVSLVSLVANTL---GFAEMGPIKSLRTLRALRPLRAL 892

Query: 322  RGAKGIRTLLFALMMSLPALFNIGLLLFLVMFIYSIFGM----ANFAYVKWEAGIDDMFN 377
               +G+R ++ AL+ ++P++ N+ L+  +   I+SI G+      F     +   D   N
Sbjct: 893  SRFEGMRVVVNALVGAIPSIMNVLLVCLIFWLIFSIMGVNLFAGKFGRCINQTEGDLPLN 952

Query: 378  FQTFANSMLC-LFQITTSAGWDGLLSPILNTGPPYCDPTLPNSNGSRGDCGSPAVGILFF 436
            +    N   C    +T    W  +     N G  Y    L      +          ++F
Sbjct: 953  YTIVNNKSQCESLNLTGELYWTKVKVNFDNVGAGYL--ALLQVYEEQPQWEYNLYMYIYF 1010

Query: 437  TTYIIISFLIVVNMYIAIILENFS 460
              +II      +N++I +I++NF+
Sbjct: 1011 VIFIIFGSFFTLNLFIGVIIDNFN 1034


>gi148888460
          Length = 1998

 Score = 1332 bits (3448), Expect = 0.0,   Method: Compositional matrix adjust.
 Identities = 679/700 (97%), Positives = 679/700 (97%), Gaps = 18/700 (2%)

Query: 1    FEGMRVVVNALVGAIPSIMNVLLVCLIFWLIFSIMGVNLFAGKFGRCINQTEGDLPLNYT 60
            FEGMRVVVNALVGAIPSIMNVLLVC IFWLIFSIMGVNLFAGKFGRCINQTEGDLPLNYT
Sbjct: 1317 FEGMRVVVNALVGAIPSIMNVLLVCHIFWLIFSIMGVNLFAGKFGRCINQTEGDLPLNYT 1376

Query: 61   IVNNKSQCESLNLTGELYWTKVKVNFDNVGAGYLALLQVATFKGWMDIMYAAVDSRGYEE 120
            IVNNKSQCESLNLTGELYWTKVKVNFDNVGAGYLALLQV                  YEE
Sbjct: 1377 IVNNKSQCESLNLTGELYWTKVKVNFDNVGAGYLALLQV------------------YEE 1418

Query: 121  QPQWEYNLYMYIYFVIFIIFGSFFTLNLFIGVIIDNFNQQKKKLGGQDIFMTEEQKKYYN 180
            QPQWEYNLYMYIYFVIFIIFGSFFTLNLFIGVIIDNFNQQKKKLGGQDIFMTEEQKKYYN
Sbjct: 1419 QPQWEYNLYMYIYFVIFIIFGSFFTLNLFIGVIIDNFNQQKKKLGGQDIFMTEEQKKYYN 1478

Query: 181  AMKKLGSKKPQKPIPRPLNKYQGFIFDIVTKQAFDVTIMFLICLNMVTMMVETDDQSPEK 240
            AMKKLGSKKPQKPIPRPLNKYQGFIFDIVTKQAFDVTIMFLICLNMVTMMVETDDQSPEK
Sbjct: 1479 AMKKLGSKKPQKPIPRPLNKYQGFIFDIVTKQAFDVTIMFLICLNMVTMMVETDDQSPEK 1538

Query: 241  INILAKINLLFVAIFTGECIVKLAALRHYYFTNSWNIFDFVVVILSIVGTVLSDIIQKYF 300
            INILAKINLLFVAIFTGECIVKLAALRHYYFTNSWNIFDFVVVILSIVGTVLSDIIQKYF
Sbjct: 1539 INILAKINLLFVAIFTGECIVKLAALRHYYFTNSWNIFDFVVVILSIVGTVLSDIIQKYF 1598

Query: 301  FSPTLFRVIRLARIGRILRLIRGAKGIRTLLFALMMSLPALFNIGLLLFLVMFIYSIFGM 360
            FSPTLFRVIRLARIGRILRLIRGAKGIRTLLFALMMSLPA FNIGLLLFLVMFIYSIFGM
Sbjct: 1599 FSPTLFRVIRLARIGRILRLIRGAKGIRTLLFALMMSLPAPFNIGLLLFLVMFIYSIFGM 1658

Query: 361  ANFAYVKWEAGIDDMFNFQTFANSMLCLFQITTSAGWDGLLSPILNTGPPYCDPTLPNSN 420
            ANFAYVKWEAGIDDMFNFQTFANSMLCLFQITTSAGWDGLLSPILNTGPPYCDPTLPNSN
Sbjct: 1659 ANFAYVKWEAGIDDMFNFQTFANSMLCLFQITTSAGWDGLLSPILNTGPPYCDPTLPNSN 1718

Query: 421  GSRGDCGSPAVGILFFTTYIIISFLIVVNMYIAIILENFSVATEESTEPLSEDDFDMFYE 480
            GSRGDCGSPAVGILFFTTYIIISFLIVVNMYIAIILENFSVATEESTEPLSEDDFDMFYE
Sbjct: 1719 GSRGDCGSPAVGILFFTTYIIISFLIVVNMYIAIILENFSVATEESTEPLSEDDFDMFYE 1778

Query: 481  IWEKFDPEATQFIEYSVLSDFADALSEPLRIAKPNQISLINMDLPMVSGDRIHCMDILFA 540
            IWEKFDPEATQFIEYSVLSDFADALSEPLRIAKPNQISLINMDLPMVSGDRIH MDILFA
Sbjct: 1779 IWEKFDPEATQFIEYSVLSDFADALSEPLRIAKPNQISLINMDLPMVSGDRIHRMDILFA 1838

Query: 541  FTKRVLGESGEMDALKIQMEEKFMAANPSKISYEPITTTLRRKHEEVSAMVIQRAFRRHL 600
            FTKRVLGESGEMDALKIQMEEKFMAANPSKISYEPITTTLRRKHEEVSAMVIQRAFRRHL
Sbjct: 1839 FTKRVLGESGEMDALKIQMEEKFMAANPSKISYEPITTTLRRKHEEVSAMVIQRAFRRHL 1898

Query: 601  LQRSLKHASFLFRQQAGSGLSEEDAPEREGLIAYVMSENFSRPLGPPSSSSISSTSFPPS 660
            LQRSLKHASFLFRQQAGSGLSEEDAPEREGLIAYVMSENFSRPLGPPSSSSISSTSFPPS
Sbjct: 1899 LQRSLKHASFLFRQQAGSGLSEEDAPEREGLIAYVMSENFSRPLGPPSSSSISSTSFPPS 1958

Query: 661  YDSVTRATSDNLQVRGSDYSHSEDLADFPPSPDRDRESIV 700
            YDSVTRATSDNLQVRGSDYSHSEDLADFPPSPDRDRESIV
Sbjct: 1959 YDSVTRATSDNLQVRGSDYSHSEDLADFPPSPDRDRESIV 1998


 Score = 80.9 bits (198), Expect = 2e-12,   Method: Compositional matrix adjust.
 Identities = 57/183 (31%), Positives = 102/183 (55%), Gaps = 14/183 (7%)

Query: 215 DVTIMFLICLNMVTMMVETDDQSPEKINILAKINLLFVAIFTGECIVKLAALR-HYYFTN 273
           D+TI   I LN + M +E  + + E   +L   NL+F  IFT E   K+ AL  +YYF  
Sbjct: 720 DLTITMCIVLNTLFMALEHYNMTSEFEEMLQVGNLVFTGIFTAEMTFKIIALDPYYYFQQ 779

Query: 274 SWNIFDFVVVILSIVGTVLSDIIQKYFFSPTLFRVIRLARIGRILRLIRGAKGIRTLLFA 333
            WNIFD ++VILS++   LS +        +   V+R  R+ R+ +L +    + TL+  
Sbjct: 780 GWNIFDSIIVILSLMELGLSRM--------SNLSVLRSFRLLRVFKLAKSWPTLNTLIKI 831

Query: 334 LMMSLPALFNIGLLLFLVMFIYSIFGM----ANFAYVK-WEAGIDDMFNFQTFANSMLCL 388
           +  S+ AL N+ L+L +++FI+++ GM     N++ ++  ++G+   ++   F ++ L +
Sbjct: 832 IGNSVGALGNLTLVLAIIVFIFAVVGMQLFGKNYSELRDSDSGLLPRWHMMDFFHAFLII 891

Query: 389 FQI 391
           F+I
Sbjct: 892 FRI 894


 Score = 60.8 bits (146), Expect = 2e-06,   Method: Compositional matrix adjust.
 Identities = 62/264 (23%), Positives = 117/264 (44%), Gaps = 15/264 (5%)

Query: 206  FDIVTKQAFDVTIMFLICLNMVTMMVET---DDQSPEKINILAKINLLFVAIFTGECIVK 262
            + IV    F+  I+F+I L+   +  E    +++   K+ +L   + +F  +F  E ++K
Sbjct: 1199 YHIVEHSWFETFIIFMILLSSGALAFEDIYLEERKTIKV-LLEYADKMFTYVFVLEMLLK 1257

Query: 263  LAALR-HYYFTNSWNIFDFVVVILSIVGTVLSDIIQKYFFSPTLFRVIRLARIGRILRLI 321
              A     YFTN+W   DF++V +S+V  V + +    F      + +R  R  R LR +
Sbjct: 1258 WVAYGFKKYFTNAWCWLDFLIVDVSLVSLVANTL---GFAEMGPIKSLRTLRALRPLRAL 1314

Query: 322  RGAKGIRTLLFALMMSLPALFNIGLLLFLVMFIYSIFGM----ANFAYVKWEAGIDDMFN 377
               +G+R ++ AL+ ++P++ N+ L+  +   I+SI G+      F     +   D   N
Sbjct: 1315 SRFEGMRVVVNALVGAIPSIMNVLLVCHIFWLIFSIMGVNLFAGKFGRCINQTEGDLPLN 1374

Query: 378  FQTFANSMLC-LFQITTSAGWDGLLSPILNTGPPYCDPTLPNSNGSRGDCGSPAVGILFF 436
            +    N   C    +T    W  +     N G  Y    L      +          ++F
Sbjct: 1375 YTIVNNKSQCESLNLTGELYWTKVKVNFDNVGAGYL--ALLQVYEEQPQWEYNLYMYIYF 1432

Query: 437  TTYIIISFLIVVNMYIAIILENFS 460
              +II      +N++I +I++NF+
Sbjct: 1433 VIFIIFGSFFTLNLFIGVIIDNFN 1456


>gi355559772
          Length = 1810

 Score = 1320 bits (3417), Expect = 0.0,   Method: Compositional matrix adjust.
 Identities = 669/700 (95%), Positives = 676/700 (96%), Gaps = 18/700 (2%)

Query: 1    FEGMRVVVNALVGAIPSIMNVLLVCLIFWLIFSIMGVNLFAGKFGRCINQTEGDLPLNYT 60
            FEGMRVVVNALVGAIPSIMNVLLVCLIFWLIFSIMGVNLFAGKFGRCINQTEGDLPLNYT
Sbjct: 1129 FEGMRVVVNALVGAIPSIMNVLLVCLIFWLIFSIMGVNLFAGKFGRCINQTEGDLPLNYT 1188

Query: 61   IVNNKSQCESLNLTGELYWTKVKVNFDNVGAGYLALLQVATFKGWMDIMYAAVDSRGYEE 120
            IVNNKSQCESLN+TGELYWTKVKVNFDNVGAGYLALLQV                  YEE
Sbjct: 1189 IVNNKSQCESLNMTGELYWTKVKVNFDNVGAGYLALLQV------------------YEE 1230

Query: 121  QPQWEYNLYMYIYFVIFIIFGSFFTLNLFIGVIIDNFNQQKKKLGGQDIFMTEEQKKYYN 180
            QPQWEYNLYMYIYFVIFIIFGSFFTLNLFIGVIIDNFNQQKKK+ GQDIFMTEEQKKYYN
Sbjct: 1231 QPQWEYNLYMYIYFVIFIIFGSFFTLNLFIGVIIDNFNQQKKKIWGQDIFMTEEQKKYYN 1290

Query: 181  AMKKLGSKKPQKPIPRPLNKYQGFIFDIVTKQAFDVTIMFLICLNMVTMMVETDDQSPEK 240
            AMKKLGSKKPQKPIPRPLNKYQGFIFDIVTKQAFDVTIMFLICLNMVTMMVETDDQSPEK
Sbjct: 1291 AMKKLGSKKPQKPIPRPLNKYQGFIFDIVTKQAFDVTIMFLICLNMVTMMVETDDQSPEK 1350

Query: 241  INILAKINLLFVAIFTGECIVKLAALRHYYFTNSWNIFDFVVVILSIVGTVLSDIIQKYF 300
            INILAKINLLFVAIFTGECIVKLAALRHYYFTNSWNIFDFVVVILSIVGTVLSDIIQKYF
Sbjct: 1351 INILAKINLLFVAIFTGECIVKLAALRHYYFTNSWNIFDFVVVILSIVGTVLSDIIQKYF 1410

Query: 301  FSPTLFRVIRLARIGRILRLIRGAKGIRTLLFALMMSLPALFNIGLLLFLVMFIYSIFGM 360
            FSPTLFRVIRLARIGRILRLIRGAKGIRTLLFALMMSLPALFNIGLLLFLVMFIYSIFGM
Sbjct: 1411 FSPTLFRVIRLARIGRILRLIRGAKGIRTLLFALMMSLPALFNIGLLLFLVMFIYSIFGM 1470

Query: 361  ANFAYVKWEAGIDDMFNFQTFANSMLCLFQITTSAGWDGLLSPILNTGPPYCDPTLPNSN 420
            ANFAYVKWEAGIDDMFNFQTFANSMLCLFQITTSAGWDGLLSPILNTGPPYCDPTLPNSN
Sbjct: 1471 ANFAYVKWEAGIDDMFNFQTFANSMLCLFQITTSAGWDGLLSPILNTGPPYCDPTLPNSN 1530

Query: 421  GSRGDCGSPAVGILFFTTYIIISFLIVVNMYIAIILENFSVATEESTEPLSEDDFDMFYE 480
            GSRGDCGSPAVGILFFTTYIIISFLIVVNMYIAIILENFSVATEESTEPLSEDDFDMFYE
Sbjct: 1531 GSRGDCGSPAVGILFFTTYIIISFLIVVNMYIAIILENFSVATEESTEPLSEDDFDMFYE 1590

Query: 481  IWEKFDPEATQFIEYSVLSDFADALSEPLRIAKPNQISLINMDLPMVSGDRIHCMDILFA 540
            IWEKFDPEATQFIEYSVLSDFADALSEPLRIAKPNQ+SLINMDLPMVSGDRIHCMDILFA
Sbjct: 1591 IWEKFDPEATQFIEYSVLSDFADALSEPLRIAKPNQMSLINMDLPMVSGDRIHCMDILFA 1650

Query: 541  FTKRVLGESGEMDALKIQMEEKFMAANPSKISYEPITTTLRRKHEEVSAMVIQRAFRRHL 600
            FTKRVLGESGEMDALKIQMEEKFMAANPSKISYEPITTTLRRKHEEVSAMVIQRAFRRHL
Sbjct: 1651 FTKRVLGESGEMDALKIQMEEKFMAANPSKISYEPITTTLRRKHEEVSAMVIQRAFRRHL 1710

Query: 601  LQRSLKHASFLFRQQAGSGLSEEDAPEREGLIAYVMSENFSRPLGPPSSSSISSTSFPPS 660
            LQRS+KHASFLFRQQ GS LSEEDAPEREGLIA VM+ENFSRP GPPSSSSISSTSFPPS
Sbjct: 1711 LQRSVKHASFLFRQQTGSSLSEEDAPEREGLIANVMNENFSRPFGPPSSSSISSTSFPPS 1770

Query: 661  YDSVTRATSDNLQVRGSDYSHSEDLADFPPSPDRDRESIV 700
            YDSVTRATSDN+QV GSDYSHSED+ADFPPSPDRDRESIV
Sbjct: 1771 YDSVTRATSDNIQVPGSDYSHSEDVADFPPSPDRDRESIV 1810


 Score = 80.1 bits (196), Expect = 4e-12,   Method: Compositional matrix adjust.
 Identities = 57/183 (31%), Positives = 102/183 (55%), Gaps = 14/183 (7%)

Query: 215 DVTIMFLICLNMVTMMVETDDQSPEKINILAKINLLFVAIFTGECIVKLAALR-HYYFTN 273
           D+TI   I LN + M +E  + + E   +L   NL+F  IFT E   K+ AL  +YYF  
Sbjct: 586 DLTITMCIVLNTLFMALEHYNMTSEFEEMLQVGNLVFTGIFTAEMTFKIIALDPYYYFQQ 645

Query: 274 SWNIFDFVVVILSIVGTVLSDIIQKYFFSPTLFRVIRLARIGRILRLIRGAKGIRTLLFA 333
            WNIFD ++VILS++   LS +        +   V+R  R+ R+ +L +    + TL+  
Sbjct: 646 GWNIFDSIIVILSLMELGLSRM--------SNLSVLRSFRLLRVFKLAKSWPTLNTLIKI 697

Query: 334 LMMSLPALFNIGLLLFLVMFIYSIFGM----ANFAYVK-WEAGIDDMFNFQTFANSMLCL 388
           +  S+ AL N+ L+L +++FI+++ GM     N++ ++  ++G+   ++   F ++ L +
Sbjct: 698 IGNSVGALGNLTLVLAIIVFIFAVVGMQLFGKNYSELRDSDSGLLPRWHMMDFFHAFLII 757

Query: 389 FQI 391
           F+I
Sbjct: 758 FRI 760


 Score = 60.5 bits (145), Expect = 3e-06,   Method: Compositional matrix adjust.
 Identities = 64/265 (24%), Positives = 119/265 (44%), Gaps = 17/265 (6%)

Query: 206  FDIVTKQAFDVTIMFLICLNMVTMMVET---DDQSPEKINILAKINLLFVAIFTGECIVK 262
            + IV    F+  I+F+I L+   +  E    +++   K+ +L   + +F  +F  E ++K
Sbjct: 1011 YHIVEHSWFETFIIFMILLSSGALAFEDIYLEERKTIKV-LLEYADKMFTYVFVLEMLLK 1069

Query: 263  LAALR-HYYFTNSWNIFDFVVVILSIVGTVLSDIIQKYFFSPTLFRVIRLARIGRILRLI 321
              A     YFTN+W   DF++V +S+V  V + +    F      + +R  R  R LR +
Sbjct: 1070 WVAYGFKKYFTNAWCWLDFLIVDVSLVSLVANTL---GFAEMGPIKSLRTLRALRPLRAL 1126

Query: 322  RGAKGIRTLLFALMMSLPALFNIGLLLFLVMFIYSIFGMANFA-----YVKWEAGIDDMF 376
               +G+R ++ AL+ ++P++ N+ L+  +   I+SI G+  FA      +    G D   
Sbjct: 1127 SRFEGMRVVVNALVGAIPSIMNVLLVCLIFWLIFSIMGVNLFAGKFGRCINQTEG-DLPL 1185

Query: 377  NFQTFANSMLC-LFQITTSAGWDGLLSPILNTGPPYCDPTLPNSNGSRGDCGSPAVGILF 435
            N+    N   C    +T    W  +     N G  Y    L      +          ++
Sbjct: 1186 NYTIVNNKSQCESLNMTGELYWTKVKVNFDNVGAGYL--ALLQVYEEQPQWEYNLYMYIY 1243

Query: 436  FTTYIIISFLIVVNMYIAIILENFS 460
            F  +II      +N++I +I++NF+
Sbjct: 1244 FVIFIIFGSFFTLNLFIGVIIDNFN 1268


>gi332216357
          Length = 2283

 Score = 1318 bits (3411), Expect = 0.0,   Method: Compositional matrix adjust.
 Identities = 675/729 (92%), Positives = 683/729 (93%), Gaps = 29/729 (3%)

Query: 1    FEGMRVVVNALVGAIPSIMNVLLVCLIFWLIFSIMGVNLFAGKFGRCINQTEGDLPLNYT 60
            FEGMRVVVNALVGAIPSIMNVLLVCLIFWLIFSIMGVNLFAGKFGRCINQTEGDLPLNYT
Sbjct: 1555 FEGMRVVVNALVGAIPSIMNVLLVCLIFWLIFSIMGVNLFAGKFGRCINQTEGDLPLNYT 1614

Query: 61   IVNNKSQCESLNLTGELYWTKVKVNFDNVGAGYLALLQVATFKGWMDIMYAAVDSRGYEE 120
            IVNNKSQCESLN+TGELYWTKVKVNFDNVGAGYLALLQVATFKGWMDIMYAAVDSRGYEE
Sbjct: 1615 IVNNKSQCESLNMTGELYWTKVKVNFDNVGAGYLALLQVATFKGWMDIMYAAVDSRGYEE 1674

Query: 121  QPQWEYNLYMYIYFVIFIIFGSFFTLNLFIGVIIDNFNQQKKKLGGQDIFMTEEQKKYYN 180
            QPQWEYNLYMYIYFVIFIIFGSFFTLNLFIGVIIDNFNQQKKKLGGQDIFMTEEQKKYYN
Sbjct: 1675 QPQWEYNLYMYIYFVIFIIFGSFFTLNLFIGVIIDNFNQQKKKLGGQDIFMTEEQKKYYN 1734

Query: 181  AMKKLGSKKPQKPIPRPL------------NKYQGFIFDIVT-----------------K 211
            AMKKLGSKKPQKPIPRPL            ++ Q F                       K
Sbjct: 1735 AMKKLGSKKPQKPIPRPLEPSVSERISSFPSRMQAFPRKSSAAFTAPPHPTQSLILGPPK 1794

Query: 212  QAFDVTIMFLICLNMVTMMVETDDQSPEKINILAKINLLFVAIFTGECIVKLAALRHYYF 271
            Q+        +CLNMVTMMVETDDQSPEKINIL+KIN+LFVAIFTGECIVKLAALRHYYF
Sbjct: 1795 QSGSRIPESPVCLNMVTMMVETDDQSPEKINILSKINVLFVAIFTGECIVKLAALRHYYF 1854

Query: 272  TNSWNIFDFVVVILSIVGTVLSDIIQKYFFSPTLFRVIRLARIGRILRLIRGAKGIRTLL 331
            TNSWNIFDFVVVILSIVGTVLSDIIQKYFFSPTLFRVIRLARIGRILRLIRGAKGIRTLL
Sbjct: 1855 TNSWNIFDFVVVILSIVGTVLSDIIQKYFFSPTLFRVIRLARIGRILRLIRGAKGIRTLL 1914

Query: 332  FALMMSLPALFNIGLLLFLVMFIYSIFGMANFAYVKWEAGIDDMFNFQTFANSMLCLFQI 391
            FALMMSLPALFNIGLLLFLVMFIYSIFGMANFAYVKWEAGIDDMFNFQTFANSMLCLFQI
Sbjct: 1915 FALMMSLPALFNIGLLLFLVMFIYSIFGMANFAYVKWEAGIDDMFNFQTFANSMLCLFQI 1974

Query: 392  TTSAGWDGLLSPILNTGPPYCDPTLPNSNGSRGDCGSPAVGILFFTTYIIISFLIVVNMY 451
            TTSAGWDGLLSPILNTGPPYCDPTLPNSNGSRGDCGSPAVGILFFTTYIIISFLIVVNMY
Sbjct: 1975 TTSAGWDGLLSPILNTGPPYCDPTLPNSNGSRGDCGSPAVGILFFTTYIIISFLIVVNMY 2034

Query: 452  IAIILENFSVATEESTEPLSEDDFDMFYEIWEKFDPEATQFIEYSVLSDFADALSEPLRI 511
            IAIILENFSVATEESTEPLSEDDFDMFYEIWEKFDPEATQFIEYSVLSDFADALSEPLRI
Sbjct: 2035 IAIILENFSVATEESTEPLSEDDFDMFYEIWEKFDPEATQFIEYSVLSDFADALSEPLRI 2094

Query: 512  AKPNQISLINMDLPMVSGDRIHCMDILFAFTKRVLGESGEMDALKIQMEEKFMAANPSKI 571
            AKPNQISLINMDLPMVSGDRIHCMDILFAFTKRVLGESGEMDALKIQMEEKFMAANPSKI
Sbjct: 2095 AKPNQISLINMDLPMVSGDRIHCMDILFAFTKRVLGESGEMDALKIQMEEKFMAANPSKI 2154

Query: 572  SYEPITTTLRRKHEEVSAMVIQRAFRRHLLQRSLKHASFLFRQQAGSGLSEEDAPEREGL 631
            SYEPITTTLRRKHEEVSA VIQRAFRRHLLQRSLKHASFLFRQQAGSGLSEEDAPEREGL
Sbjct: 2155 SYEPITTTLRRKHEEVSATVIQRAFRRHLLQRSLKHASFLFRQQAGSGLSEEDAPEREGL 2214

Query: 632  IAYVMSENFSRPLGPPSSSSISSTSFPPSYDSVTRATSDNLQVRGSDYSHSEDLADFPPS 691
            IAY+MSENFSRPLGPPSSSSISSTSFPPSYDSVTRATSDNLQVRGSDYSHSEDLADFPPS
Sbjct: 2215 IAYMMSENFSRPLGPPSSSSISSTSFPPSYDSVTRATSDNLQVRGSDYSHSEDLADFPPS 2274

Query: 692  PDRDRESIV 700
            PDRDRESIV
Sbjct: 2275 PDRDRESIV 2283


 Score = 80.5 bits (197), Expect = 2e-12,   Method: Compositional matrix adjust.
 Identities = 57/183 (31%), Positives = 102/183 (55%), Gaps = 14/183 (7%)

Query: 215  DVTIMFLICLNMVTMMVETDDQSPEKINILAKINLLFVAIFTGECIVKLAALR-HYYFTN 273
            D+TI   I LN + M +E  + + E   +L   NL+F  IFT E   K+ AL  +YYF  
Sbjct: 959  DLTITMCIVLNTLFMALEHYNMTSEFEEMLQVGNLVFTGIFTAEMTFKIIALDPYYYFQQ 1018

Query: 274  SWNIFDFVVVILSIVGTVLSDIIQKYFFSPTLFRVIRLARIGRILRLIRGAKGIRTLLFA 333
             WNIFD ++VILS++   LS +        +   V+R  R+ R+ +L +    + TL+  
Sbjct: 1019 GWNIFDSIIVILSLMELGLSRM--------SNLSVLRSFRLLRVFKLAKSWPTLNTLIKI 1070

Query: 334  LMMSLPALFNIGLLLFLVMFIYSIFGM----ANFAYVK-WEAGIDDMFNFQTFANSMLCL 388
            +  S+ AL N+ L+L +++FI+++ GM     N++ ++  ++G+   ++   F ++ L +
Sbjct: 1071 IGNSVGALGNLTLVLAIIVFIFAVVGMQLFGKNYSELRDSDSGLLPRWHMMDFFHAFLII 1130

Query: 389  FQI 391
            F+I
Sbjct: 1131 FRI 1133


 Score = 62.4 bits (150), Expect = 7e-07,   Method: Compositional matrix adjust.
 Identities = 65/295 (22%), Positives = 125/295 (42%), Gaps = 59/295 (20%)

Query: 206  FDIVTKQAFDVTIMFLICLNMVTMMVET---DDQSPEKINILAKINLLFVAIFTGECIVK 262
            + IV    F+  I+F+I L+   +  E    +++   K+ +L   + +F  +F  E ++K
Sbjct: 1437 YHIVEHSWFETFIIFMILLSSGALAFEDIYLEERKTIKV-VLEYADKMFTYVFVLEMLLK 1495

Query: 263  LAALR-HYYFTNSWNIFDFVVVILSIVGTVLSDIIQKYFFSPTLFRVIRLARIGRILRLI 321
              A     YFTN+W   DF++V +S+V  V + +    F      + +R  R  R LR +
Sbjct: 1496 WVAYGFKKYFTNAWCWLDFLIVDVSLVSLVANTL---GFAEMGPIKSLRTLRALRPLRAL 1552

Query: 322  RGAKGIRTLLFALMMSLPALFNIGLLLFLVMFIYSIFGMA-------------------N 362
               +G+R ++ AL+ ++P++ N+ L+  +   I+SI G+                    N
Sbjct: 1553 SRFEGMRVVVNALVGAIPSIMNVLLVCLIFWLIFSIMGVNLFAGKFGRCINQTEGDLPLN 1612

Query: 363  FAYVKWEAGIDDM------------FNFQTFANSMLCLFQITTSAGWDGLLSPILNTGPP 410
            +  V  ++  + +             NF       L L Q+ T  GW  ++   ++    
Sbjct: 1613 YTIVNNKSQCESLNMTGELYWTKVKVNFDNVGAGYLALLQVATFKGWMDIMYAAVD---- 1668

Query: 411  YCDPTLPNSNGSRGDCGSPAVG-----ILFFTTYIIISFLIVVNMYIAIILENFS 460
                       SRG    P         ++F  +II      +N++I +I++NF+
Sbjct: 1669 -----------SRGYEEQPQWEYNLYMYIYFVIFIIFGSFFTLNLFIGVIIDNFN 1712


>gi351713933
          Length = 2017

 Score = 1316 bits (3406), Expect = 0.0,   Method: Compositional matrix adjust.
 Identities = 660/703 (93%), Positives = 677/703 (96%), Gaps = 3/703 (0%)

Query: 1    FEGMRVVVNALVGAIPSIMNVLLVCLIFWLIFSIMGVNLFAGKFGRCINQTEGDLPLNYT 60
            FEGMRVVVNALVGAIPSIMNVLLVCLIFWLIFSIMGVNLFAGKFGRCINQTEGDLPLNYT
Sbjct: 1315 FEGMRVVVNALVGAIPSIMNVLLVCLIFWLIFSIMGVNLFAGKFGRCINQTEGDLPLNYT 1374

Query: 61   IVNNKSQCESLNLTGELYWTKVKVNFDNVGAGYLALLQVATFKGWMDIMYAAVDSRGYEE 120
            IVNNKS+CES N+TGELYWTKVKVNFDNVGAGYLALLQVATFKGWMDIMYAAVDSRGYEE
Sbjct: 1375 IVNNKSECESFNMTGELYWTKVKVNFDNVGAGYLALLQVATFKGWMDIMYAAVDSRGYEE 1434

Query: 121  QPQWEYNLYMYIYFVIFIIFGSFFTLNLFIGVIIDNFNQQKKKLGGQDIFMTEEQKKYYN 180
            QPQWEYNLYMYIYFV+FIIFGSFFTLNLFIGVIIDNFNQQKKK+ GQDIFMTEEQKKYYN
Sbjct: 1435 QPQWEYNLYMYIYFVVFIIFGSFFTLNLFIGVIIDNFNQQKKKIRGQDIFMTEEQKKYYN 1494

Query: 181  AMKKLGSKKPQKPIPRPLNKYQGFIFDIVTKQAFDVTIMFLICLNMVTMMVETDDQSPEK 240
            AMKKLGSKKPQKPIPRPLNKYQGFIFDIVTKQAFDVTIMFLICLNMVTMMVETDDQSPEK
Sbjct: 1495 AMKKLGSKKPQKPIPRPLNKYQGFIFDIVTKQAFDVTIMFLICLNMVTMMVETDDQSPEK 1554

Query: 241  INILAKINLLFVAIFTGECIVKLAALRHYYFTNSWNIFDFVVVILSIVGTVLSDIIQKYF 300
            +NIL+KINLLFVAIFTGECIVK+ ALRHYYFTNSWNIFDFVVVILSIVG  L      +F
Sbjct: 1555 VNILSKINLLFVAIFTGECIVKMTALRHYYFTNSWNIFDFVVVILSIVGGNLCSNPLLHF 1614

Query: 301  FSPTLFRVIR--LARIGRILRLIRGAKGIRTLLFALMMSLPALFNIGLLLFLVMFIYSIF 358
             +  +F ++R  LARIGRILRLIRGAKGIRTLLFALMMSLPALFNIGLLLFLVMFIYSIF
Sbjct: 1615 KNWVIFLLLRFRLARIGRILRLIRGAKGIRTLLFALMMSLPALFNIGLLLFLVMFIYSIF 1674

Query: 359  GMANFAYVKWEAGIDDMFNFQTFANSMLCLFQITTSAGWDGLLSPILNTGPPYCDPTLPN 418
            GMANFAYVKWEAGIDDMFNFQTFANSMLCLFQITTSAGWDGLLSPILNTGPPYCDP LPN
Sbjct: 1675 GMANFAYVKWEAGIDDMFNFQTFANSMLCLFQITTSAGWDGLLSPILNTGPPYCDPNLPN 1734

Query: 419  SNGSRGDCGSPAVGILFFTTYIIISFLIVVNMYIAIILENFSVATEESTEPLSEDDFDMF 478
            SNGSRG+CGSPAVGILFFTTYIIISFLIVVNMYIAIILENFSVATEESTEPLSEDDFDMF
Sbjct: 1735 SNGSRGNCGSPAVGILFFTTYIIISFLIVVNMYIAIILENFSVATEESTEPLSEDDFDMF 1794

Query: 479  YEIWEKFDPEATQFIEYSVLSDFADALSEPLRIAKPNQISLINMDLPMVSGDRIHCMDIL 538
            YEIWEKFDPEATQFIEYS LSDFADALSEPLRIAKPNQISLINMDLPMVSGDRIHCMDIL
Sbjct: 1795 YEIWEKFDPEATQFIEYSALSDFADALSEPLRIAKPNQISLINMDLPMVSGDRIHCMDIL 1854

Query: 539  FAFTKRVLGESGEMDALKIQMEEKFMAANPSKISYEPITTTLRRKHEEVSAMVIQRAFRR 598
            FAFTKRVLGESGEMDALKIQMEEKFMAANPSKISYEPITTTLRRKHEEVSA VIQRAFRR
Sbjct: 1855 FAFTKRVLGESGEMDALKIQMEEKFMAANPSKISYEPITTTLRRKHEEVSATVIQRAFRR 1914

Query: 599  HLLQRSLKHASFLFRQQAGS-GLSEEDAPEREGLIAYVMSENFSRPLGPPSSSSISSTSF 657
            HLLQRS+KHASFLFRQQ GS GLSEEDAPEREGLIAY+++ENFSR   PPSSSSISSTSF
Sbjct: 1915 HLLQRSVKHASFLFRQQVGSGGLSEEDAPEREGLIAYMLNENFSRQDRPPSSSSISSTSF 1974

Query: 658  PPSYDSVTRATSDNLQVRGSDYSHSEDLADFPPSPDRDRESIV 700
            PPSYDSVTRATSDNLQVR SDYSHSEDLADFPPSPDRDRESIV
Sbjct: 1975 PPSYDSVTRATSDNLQVRVSDYSHSEDLADFPPSPDRDRESIV 2017


 Score = 79.7 bits (195), Expect = 5e-12,   Method: Compositional matrix adjust.
 Identities = 57/185 (30%), Positives = 101/185 (54%), Gaps = 16/185 (8%)

Query: 215 DVTIMFLICLNMVTMMVETDDQSPEKINILAKINLLFVAIFTGECIVKLAALR-HYYFTN 273
           D+TI   I LN + M +E  + + E   +L   NL+F  IFT E   K+ AL  +YYF  
Sbjct: 717 DLTITMCIVLNTLFMALEHYNMTTEFEEMLQVGNLVFTGIFTAEMTFKIIALDPYYYFQQ 776

Query: 274 SWNIFDFVVVILSIVGTVLSDIIQKYFFSPTLFRVIRLARIGRILRLIRGAKGIRTLLFA 333
            WNIFD ++VILS++   LS +            V+R  R+ R+ +L +    + TL+  
Sbjct: 777 GWNIFDSIIVILSLMELGLSRMGN--------LSVLRSFRLLRVFKLAKSWPTLNTLIKI 828

Query: 334 LMMSLPALFNIGLLLFLVMFIYSIFGM----ANFAYVKW---EAGIDDMFNFQTFANSML 386
           +  S+ AL N+ L+L +++FI+++ GM     N++ ++    ++G+   ++   F ++ L
Sbjct: 829 IGNSVGALGNLTLVLAIIVFIFAVVGMQLFGKNYSELRHRISDSGLLPRWHMMDFFHAFL 888

Query: 387 CLFQI 391
            +F+I
Sbjct: 889 IIFRI 893


 Score = 61.2 bits (147), Expect = 2e-06,   Method: Compositional matrix adjust.
 Identities = 66/280 (23%), Positives = 122/280 (43%), Gaps = 29/280 (10%)

Query: 206  FDIVTKQAFDVTIMFLICLNMVTMMVET---DDQSPEKINILAKINLLFVAIFTGECIVK 262
            + IV    F+  I+F+I L+   +  E    +++   K+ +L   + +F  +F  E ++K
Sbjct: 1197 YRIVEHSWFETFIIFMILLSSGALAFEDIYLEERKTIKV-LLEYADKMFTYVFVLEMLLK 1255

Query: 263  LAALR-HYYFTNSWNIFDFVVVILSIVGTVLSDIIQKYFFSPTLFRVIRLARIGRILRLI 321
              A     YFTN+W   DF++V +S+V  V + +    F      + +R  R  R LR +
Sbjct: 1256 WVAYGFKKYFTNAWCWLDFLIVDVSLVSLVANTL---GFSEMGPIKSLRTLRALRPLRAL 1312

Query: 322  RGAKGIRTLLFALMMSLPALFNIGLLLFLVMFIYSIFGM----ANFAYVKWEAGIDDMFN 377
               +G+R ++ AL+ ++P++ N+ L+  +   I+SI G+      F     +   D   N
Sbjct: 1313 SRFEGMRVVVNALVGAIPSIMNVLLVCLIFWLIFSIMGVNLFAGKFGRCINQTEGDLPLN 1372

Query: 378  FQTFANSMLC-LFQITTSAGWDGLLSPILNTGPPYCD-----------PTLPNSNGSRGD 425
            +    N   C  F +T    W  +     N G  Y               +  +  SRG 
Sbjct: 1373 YTIVNNKSECESFNMTGELYWTKVKVNFDNVGAGYLALLQVATFKGWMDIMYAAVDSRGY 1432

Query: 426  CGSPA-----VGILFFTTYIIISFLIVVNMYIAIILENFS 460
               P         ++F  +II      +N++I +I++NF+
Sbjct: 1433 EEQPQWEYNLYMYIYFVVFIIFGSFFTLNLFIGVIIDNFN 1472


>gi311268681
          Length = 2003

 Score = 1314 bits (3401), Expect = 0.0,   Method: Compositional matrix adjust.
 Identities = 659/701 (94%), Positives = 673/701 (96%), Gaps = 19/701 (2%)

Query: 1    FEGMRVVVNALVGAIPSIMNVLLVCLIFWLIFSIMGVNLFAGKFGRCINQTEGDLPLNYT 60
            FEGMRVVVNALVGAIPSIMNVLLVCLIFWLIFSIMGVNLFAGKFGRCINQTEGDLPLNYT
Sbjct: 1321 FEGMRVVVNALVGAIPSIMNVLLVCLIFWLIFSIMGVNLFAGKFGRCINQTEGDLPLNYT 1380

Query: 61   IVNNKSQCESLNLTGELYWTKVKVNFDNVGAGYLALLQVATFKGWMDIMYAAVDSRGYEE 120
            IVNNKS CES N+TGELYWTKVKVNFDNVGAGYLALLQV                   EE
Sbjct: 1381 IVNNKSDCESFNVTGELYWTKVKVNFDNVGAGYLALLQV------------------LEE 1422

Query: 121  QPQWEYNLYMYIYFVIFIIFGSFFTLNLFIGVIIDNFNQQKKKLGGQDIFMTEEQKKYYN 180
            QPQWEYNLYMYIYFV+FIIFGSFFTLNLFIGVIIDNFNQQKKKLGGQDIFMTEEQKKYYN
Sbjct: 1423 QPQWEYNLYMYIYFVVFIIFGSFFTLNLFIGVIIDNFNQQKKKLGGQDIFMTEEQKKYYN 1482

Query: 181  AMKKLGSKKPQKPIPRPLNKYQGFIFDIVTKQAFDVTIMFLICLNMVTMMVETDDQSPEK 240
            AMKKLGSKKPQKPIPRPLNKYQGF+FDIVTKQAFDVTIMFLICLNMVTMMVETDDQSPEK
Sbjct: 1483 AMKKLGSKKPQKPIPRPLNKYQGFMFDIVTKQAFDVTIMFLICLNMVTMMVETDDQSPEK 1542

Query: 241  INILAKINLLFVAIFTGECIVKLAALRHYYFTNSWNIFDFVVVILSIVGTVLSDIIQKYF 300
            +NILAKINLLFVAIFTGECIVK+AALRHYYFTNSWNIFDFVVVILSIVGTVLSDIIQKYF
Sbjct: 1543 VNILAKINLLFVAIFTGECIVKIAALRHYYFTNSWNIFDFVVVILSIVGTVLSDIIQKYF 1602

Query: 301  FSPTLFRVIRLARIGRILRLIRGAKGIRTLLFALMMSLPALFNIGLLLFLVMFIYSIFGM 360
            FSPTLFRVIRLARIGRILRLIRGAKGIRTLLFALMMSLPALFNIGLLLFLVMFIYSIFGM
Sbjct: 1603 FSPTLFRVIRLARIGRILRLIRGAKGIRTLLFALMMSLPALFNIGLLLFLVMFIYSIFGM 1662

Query: 361  ANFAYVKWEAGIDDMFNFQTFANSMLCLFQITTSAGWDGLLSPILNTGPPYCDPTLPNSN 420
            ANFAYVKWEAGIDDMFNFQTFANSMLCLFQITTSAGWDGLLSPILNTGPPYCDP LPNSN
Sbjct: 1663 ANFAYVKWEAGIDDMFNFQTFANSMLCLFQITTSAGWDGLLSPILNTGPPYCDPHLPNSN 1722

Query: 421  GSRGDCGSPAVGILFFTTYIIISFLIVVNMYIAIILENFSVATEESTEPLSEDDFDMFYE 480
            GSRG+CGSPAVGILFFTTYIIISFLIVVNMYIAIILENFSVATEESTEPLSEDDFDMFYE
Sbjct: 1723 GSRGNCGSPAVGILFFTTYIIISFLIVVNMYIAIILENFSVATEESTEPLSEDDFDMFYE 1782

Query: 481  IWEKFDPEATQFIEYSVLSDFADALSEPLRIAKPNQISLINMDLPMVSGDRIHCMDILFA 540
            IWEKFDPEATQFIEYS LSDFADALSEPLRIAKPNQISLINMDLPMVSGDRIHCMDILFA
Sbjct: 1783 IWEKFDPEATQFIEYSALSDFADALSEPLRIAKPNQISLINMDLPMVSGDRIHCMDILFA 1842

Query: 541  FTKRVLGESGEMDALKIQMEEKFMAANPSKISYEPITTTLRRKHEEVSAMVIQRAFRRHL 600
            FTKRVLGESGEMDALKIQMEEKFMAANPSKISYEPITTTLRRKHEEVSA +IQRAFRRHL
Sbjct: 1843 FTKRVLGESGEMDALKIQMEEKFMAANPSKISYEPITTTLRRKHEEVSATIIQRAFRRHL 1902

Query: 601  LQRSLKHASFLFRQQA-GSGLSEEDAPEREGLIAYVMSENFSRPLGPPSSSSISSTSFPP 659
            LQRS+KHASFL+RQQA GSGLSEEDAPE+EGLIAY+M+ENFS+ LGPPSSSSISSTSFPP
Sbjct: 1903 LQRSVKHASFLYRQQAGGSGLSEEDAPEQEGLIAYMMNENFSQRLGPPSSSSISSTSFPP 1962

Query: 660  SYDSVTRATSDNLQVRGSDYSHSEDLADFPPSPDRDRESIV 700
            SYDSVTRATSDN QVR SDYSHSEDLADFPPSPDRDRES+V
Sbjct: 1963 SYDSVTRATSDNPQVRASDYSHSEDLADFPPSPDRDRESVV 2003


 Score = 79.7 bits (195), Expect = 4e-12,   Method: Compositional matrix adjust.
 Identities = 57/185 (30%), Positives = 101/185 (54%), Gaps = 16/185 (8%)

Query: 215 DVTIMFLICLNMVTMMVETDDQSPEKINILAKINLLFVAIFTGECIVKLAALR-HYYFTN 273
           D+TI   I LN + M +E  + + E   +L   NL+F  IFT E   K+ AL  +YYF  
Sbjct: 723 DLTITMCIVLNTLFMALEHYNMTTEFEEMLQVGNLVFTGIFTAEMTFKIIALDPYYYFQQ 782

Query: 274 SWNIFDFVVVILSIVGTVLSDIIQKYFFSPTLFRVIRLARIGRILRLIRGAKGIRTLLFA 333
            WNIFD ++VILS++   LS +            V+R  R+ R+ +L +    + TL+  
Sbjct: 783 GWNIFDSIIVILSLMELGLSRMGN--------LSVLRSFRLLRVFKLAKSWPTLNTLIKI 834

Query: 334 LMMSLPALFNIGLLLFLVMFIYSIFGM----ANFAYVKW---EAGIDDMFNFQTFANSML 386
           +  S+ AL N+ L+L +++FI+++ GM     N++ ++    ++G+   ++   F ++ L
Sbjct: 835 IGNSVGALGNLTLVLAIIVFIFAVVGMQLFGKNYSELRHRISDSGLLPRWHMMDFFHAFL 894

Query: 387 CLFQI 391
            +F+I
Sbjct: 895 IIFRI 899


 Score = 61.6 bits (148), Expect = 1e-06,   Method: Compositional matrix adjust.
 Identities = 62/264 (23%), Positives = 118/264 (44%), Gaps = 15/264 (5%)

Query: 206  FDIVTKQAFDVTIMFLICLNMVTMMVET---DDQSPEKINILAKINLLFVAIFTGECIVK 262
            + IV    F+  I+F+I L+   +  E    +++   K+ +L   + +F  +F  E ++K
Sbjct: 1203 YRIVEHSWFETFIIFMILLSSGALAFEDIYLEERRTIKV-LLEYADKMFTYVFVLEMLLK 1261

Query: 263  LAALR-HYYFTNSWNIFDFVVVILSIVGTVLSDIIQKYFFSPTLFRVIRLARIGRILRLI 321
              A     YFTN+W   DF++V +S++  V + +    F      + +R  R  R LR +
Sbjct: 1262 WVAYGFKKYFTNAWCWLDFLIVDVSLISLVANAL---GFAEMGPIKSLRTLRALRPLRAL 1318

Query: 322  RGAKGIRTLLFALMMSLPALFNIGLLLFLVMFIYSIFGM----ANFAYVKWEAGIDDMFN 377
               +G+R ++ AL+ ++P++ N+ L+  +   I+SI G+      F     +   D   N
Sbjct: 1319 SRFEGMRVVVNALVGAIPSIMNVLLVCLIFWLIFSIMGVNLFAGKFGRCINQTEGDLPLN 1378

Query: 378  FQTFANSMLC-LFQITTSAGWDGLLSPILNTGPPYCDPTLPNSNGSRGDCGSPAVGILFF 436
            +    N   C  F +T    W  +     N G  Y    L      +          ++F
Sbjct: 1379 YTIVNNKSDCESFNVTGELYWTKVKVNFDNVGAGYL--ALLQVLEEQPQWEYNLYMYIYF 1436

Query: 437  TTYIIISFLIVVNMYIAIILENFS 460
              +II      +N++I +I++NF+
Sbjct: 1437 VVFIIFGSFFTLNLFIGVIIDNFN 1460


>gi297671694
          Length = 1998

 Score = 1312 bits (3396), Expect = 0.0,   Method: Compositional matrix adjust.
 Identities = 669/701 (95%), Positives = 673/701 (96%), Gaps = 19/701 (2%)

Query: 1    FEGMRVVVNALVGAIPSIMNVLLVCLIFWLIFSIMGVNLFAGKFGRCINQTEGDLPLNYT 60
            FEGMRVVVNALVGAIPSIMNVLLVCLIFWLIFSIMGVNLFAGKFGRCINQTEGDLPLNYT
Sbjct: 1316 FEGMRVVVNALVGAIPSIMNVLLVCLIFWLIFSIMGVNLFAGKFGRCINQTEGDLPLNYT 1375

Query: 61   IVNNKSQCESLNLTGELYWTKVKVNFDNVGAGYLALLQVATFKGWMDIMYAAVDSRGYEE 120
            IVNNKSQCESLN+TGELYWTKVKVNFDNVGAGYLALLQV                  YEE
Sbjct: 1376 IVNNKSQCESLNMTGELYWTKVKVNFDNVGAGYLALLQV------------------YEE 1417

Query: 121  QPQWEYNLYMYIYFVIFIIFGSFFTLNLFIGVIIDNFNQQKKKLGGQDIFMTEEQKKYYN 180
            QPQWEYNLYMYIYFVIFIIFGSFFTLNLFIGVIIDNFNQQKKKLGGQDIFMTEEQKKYYN
Sbjct: 1418 QPQWEYNLYMYIYFVIFIIFGSFFTLNLFIGVIIDNFNQQKKKLGGQDIFMTEEQKKYYN 1477

Query: 181  AMKKLGSKKPQKPIPRPLNKYQGFIFDIVTKQAFDVTIMFLICLNMVTMMVETDDQSPEK 240
            AMKKLGSKKPQKPIPRPLNKYQGFIFD+   + FDVTIMF ICLNMVTMMVETDDQSPEK
Sbjct: 1478 AMKKLGSKKPQKPIPRPLNKYQGFIFDMXPSRPFDVTIMFXICLNMVTMMVETDDQSPEK 1537

Query: 241  INILAKINLLFVAIFTGECIVKLAALRHYYFTNSWNIFDFVVVILSIVGTVLSDIIQKYF 300
            INILAKINLLFVAIFTGECIVKLAALRHYYFTNSWNIFDFVVVILSIVGTVLSDIIQKYF
Sbjct: 1538 INILAKINLLFVAIFTGECIVKLAALRHYYFTNSWNIFDFVVVILSIVGTVLSDIIQKYF 1597

Query: 301  FSPTLFRVIRLARIGRILRLIRGAKGIRTLLFALMMSLPALFNIGLLLFLVMFIYSIFGM 360
            FSPTLFRVIRLARIGRILRLIRGAKGIRTLLFALMMSLPALFNIGLLLFLVMFIYSIFGM
Sbjct: 1598 FSPTLFRVIRLARIGRILRLIRGAKGIRTLLFALMMSLPALFNIGLLLFLVMFIYSIFGM 1657

Query: 361  ANFAYVKWEAGIDDMFNFQTFANSMLCLFQITTSAGWDGLLSPILNTGPPYCDPTLPNSN 420
            ANFAYVKWEAGIDDMFNFQTFANSMLCLFQITTSAGWDGLLSPILNTGPPYCDPTLPNSN
Sbjct: 1658 ANFAYVKWEAGIDDMFNFQTFANSMLCLFQITTSAGWDGLLSPILNTGPPYCDPTLPNSN 1717

Query: 421  GSRGDCGSPAVGIL-FFTTYIIISFLIVVNMYIAIILENFSVATEESTEPLSEDDFDMFY 479
            GSRGDCGSPAVGIL FFTTYIIISFLIVVNMYIAIILENFSVATEESTEPLSEDDFDMFY
Sbjct: 1718 GSRGDCGSPAVGILFFFTTYIIISFLIVVNMYIAIILENFSVATEESTEPLSEDDFDMFY 1777

Query: 480  EIWEKFDPEATQFIEYSVLSDFADALSEPLRIAKPNQISLINMDLPMVSGDRIHCMDILF 539
            EIWEKFDPEATQFIEYSVLSDFADALSEPLRIAKPNQISLINMDLPMVSGDRIHCMDILF
Sbjct: 1778 EIWEKFDPEATQFIEYSVLSDFADALSEPLRIAKPNQISLINMDLPMVSGDRIHCMDILF 1837

Query: 540  AFTKRVLGESGEMDALKIQMEEKFMAANPSKISYEPITTTLRRKHEEVSAMVIQRAFRRH 599
            AFTKRVLGESGEMDALKIQMEEKFMAANPSKISYEPITTTLRRKHEEVSA VIQRAFRRH
Sbjct: 1838 AFTKRVLGESGEMDALKIQMEEKFMAANPSKISYEPITTTLRRKHEEVSATVIQRAFRRH 1897

Query: 600  LLQRSLKHASFLFRQQAGSGLSEEDAPEREGLIAYVMSENFSRPLGPPSSSSISSTSFPP 659
            LLQRSLKHASFLFRQQAG GLSEEDAPE+EGLIAYVMSENFSRPLGPPSSSSISSTSFPP
Sbjct: 1898 LLQRSLKHASFLFRQQAGRGLSEEDAPEQEGLIAYVMSENFSRPLGPPSSSSISSTSFPP 1957

Query: 660  SYDSVTRATSDNLQVRGSDYSHSEDLADFPPSPDRDRESIV 700
            SYDSVTRATSDNLQVRGSDYSHSEDLADF PSPDRDRES V
Sbjct: 1958 SYDSVTRATSDNLQVRGSDYSHSEDLADFTPSPDRDRESTV 1998


 Score = 80.5 bits (197), Expect = 2e-12,   Method: Compositional matrix adjust.
 Identities = 57/183 (31%), Positives = 102/183 (55%), Gaps = 14/183 (7%)

Query: 215 DVTIMFLICLNMVTMMVETDDQSPEKINILAKINLLFVAIFTGECIVKLAALR-HYYFTN 273
           D+TI   I LN + M +E  + + E   +L   NL+F  IFT E   K+ AL  +YYF  
Sbjct: 720 DLTITMCIVLNTLFMALEHYNMTSEFEEMLQVGNLVFTGIFTAEMTFKIIALDPYYYFQQ 779

Query: 274 SWNIFDFVVVILSIVGTVLSDIIQKYFFSPTLFRVIRLARIGRILRLIRGAKGIRTLLFA 333
            WNIFD ++VILS++   LS +        +   V+R  R+ R+ +L +    + TL+  
Sbjct: 780 GWNIFDSIIVILSLMELGLSRM--------SNLSVLRSFRLLRVFKLAKSWPTLNTLIKI 831

Query: 334 LMMSLPALFNIGLLLFLVMFIYSIFGM----ANFAYVK-WEAGIDDMFNFQTFANSMLCL 388
           +  S+ AL N+ L+L +++FI+++ GM     N++ ++  ++G+   ++   F ++ L +
Sbjct: 832 IGNSVGALGNLTLVLAIIVFIFAVVGMQLFGKNYSELRDSDSGLLPRWHMMDFFHAFLII 891

Query: 389 FQI 391
           F+I
Sbjct: 892 FRI 894


 Score = 60.1 bits (144), Expect = 3e-06,   Method: Compositional matrix adjust.
 Identities = 61/264 (23%), Positives = 117/264 (44%), Gaps = 15/264 (5%)

Query: 206  FDIVTKQAFDVTIMFLICLNMVTMMVET---DDQSPEKINILAKINLLFVAIFTGECIVK 262
            + IV    F+  I+F+I L+   +  E    +++   K+ +L   + +F  +F  E ++K
Sbjct: 1198 YHIVEHSWFETFIIFMILLSSGALAFEDIYLEERKTIKV-LLEYADKMFTYVFVLEMLLK 1256

Query: 263  LAALR-HYYFTNSWNIFDFVVVILSIVGTVLSDIIQKYFFSPTLFRVIRLARIGRILRLI 321
              A     YFTN+W   DF++V +S++  V + +    F      + +R  R  R LR +
Sbjct: 1257 WVAYGFKKYFTNAWCWLDFLIVDVSLISLVANTL---GFAEMGPIKSLRTLRALRPLRAL 1313

Query: 322  RGAKGIRTLLFALMMSLPALFNIGLLLFLVMFIYSIFGM----ANFAYVKWEAGIDDMFN 377
               +G+R ++ AL+ ++P++ N+ L+  +   I+SI G+      F     +   D   N
Sbjct: 1314 SRFEGMRVVVNALVGAIPSIMNVLLVCLIFWLIFSIMGVNLFAGKFGRCINQTEGDLPLN 1373

Query: 378  FQTFANSMLC-LFQITTSAGWDGLLSPILNTGPPYCDPTLPNSNGSRGDCGSPAVGILFF 436
            +    N   C    +T    W  +     N G  Y    L      +          ++F
Sbjct: 1374 YTIVNNKSQCESLNMTGELYWTKVKVNFDNVGAGYL--ALLQVYEEQPQWEYNLYMYIYF 1431

Query: 437  TTYIIISFLIVVNMYIAIILENFS 460
              +II      +N++I +I++NF+
Sbjct: 1432 VIFIIFGSFFTLNLFIGVIIDNFN 1455


>gi187954621
          Length = 1983

 Score = 1310 bits (3390), Expect = 0.0,   Method: Compositional matrix adjust.
 Identities = 668/700 (95%), Positives = 668/700 (95%), Gaps = 32/700 (4%)

Query: 1    FEGMRVVVNALVGAIPSIMNVLLVCLIFWLIFSIMGVNLFAGKFGRCINQTEGDLPLNYT 60
            FEGMRVVVNALVGAIPSIMNVLLVCLIFWLIFSIMGVNLFAGKFGRCINQTEGDLPLNYT
Sbjct: 1316 FEGMRVVVNALVGAIPSIMNVLLVCLIFWLIFSIMGVNLFAGKFGRCINQTEGDLPLNYT 1375

Query: 61   IVNNKSQCESLNLTGELYWTKVKVNFDNVGAGYLALLQVATFKGWMDIMYAAVDSRGYEE 120
            IVNNKSQCESLNLTGELYWTKVKVNFDNVGAGYLALLQVATFKGWMDIMYAAVDSRGYEE
Sbjct: 1376 IVNNKSQCESLNLTGELYWTKVKVNFDNVGAGYLALLQVATFKGWMDIMYAAVDSRGYEE 1435

Query: 121  QPQWEYNLYMYIYFVIFIIFGSFFTLNLFIGVIIDNFNQQKKKLGGQDIFMTEEQKKYYN 180
            QPQWEYNLYMYIYFVIFIIFGSFFTLNLFIGVIIDNFNQQKKKLGGQDIFMTEEQKKYYN
Sbjct: 1436 QPQWEYNLYMYIYFVIFIIFGSFFTLNLFIGVIIDNFNQQKKKLGGQDIFMTEEQKKYYN 1495

Query: 181  AMKKLGSKKPQKPIPRPLNKYQGFIFDIVTKQAFDVTIMFLICLNMVTMMVETDDQSPEK 240
            AMKKLGSKKPQKPIPRPLNKYQGFIFDIVTKQAFDVTIMFLICLNMVTMMVETDDQSPEK
Sbjct: 1496 AMKKLGSKKPQKPIPRPLNKYQGFIFDIVTKQAFDVTIMFLICLNMVTMMVETDDQSPEK 1555

Query: 241  INILAKINLLFVAIFTGECIVKLAALRHYYFTNSWNIFDFVVVILSIVGTVLSDIIQKYF 300
            INILAKINLLFVAIFTG                                TVLSDIIQKYF
Sbjct: 1556 INILAKINLLFVAIFTG--------------------------------TVLSDIIQKYF 1583

Query: 301  FSPTLFRVIRLARIGRILRLIRGAKGIRTLLFALMMSLPALFNIGLLLFLVMFIYSIFGM 360
            FSPTLFRVIRLARIGRILRLIRGAKGIRTLLFALMMSLPALFNIGLLLFLVMFIYSIFGM
Sbjct: 1584 FSPTLFRVIRLARIGRILRLIRGAKGIRTLLFALMMSLPALFNIGLLLFLVMFIYSIFGM 1643

Query: 361  ANFAYVKWEAGIDDMFNFQTFANSMLCLFQITTSAGWDGLLSPILNTGPPYCDPTLPNSN 420
            ANFAYVKWEAGIDDMFNFQTFANSMLCLFQITTSAGWDGLLSPILNTGPPYCDPTLPNSN
Sbjct: 1644 ANFAYVKWEAGIDDMFNFQTFANSMLCLFQITTSAGWDGLLSPILNTGPPYCDPTLPNSN 1703

Query: 421  GSRGDCGSPAVGILFFTTYIIISFLIVVNMYIAIILENFSVATEESTEPLSEDDFDMFYE 480
            GSRGDCGSPAVGILFFTTYIIISFLIVVNMYIAIILENFSVATEESTEPLSEDDFDMFYE
Sbjct: 1704 GSRGDCGSPAVGILFFTTYIIISFLIVVNMYIAIILENFSVATEESTEPLSEDDFDMFYE 1763

Query: 481  IWEKFDPEATQFIEYSVLSDFADALSEPLRIAKPNQISLINMDLPMVSGDRIHCMDILFA 540
            IWEKFDPEATQFIEYSVLSDFADALSEPLRIAKPNQISLINMDLPMVSGDRIHCMDILFA
Sbjct: 1764 IWEKFDPEATQFIEYSVLSDFADALSEPLRIAKPNQISLINMDLPMVSGDRIHCMDILFA 1823

Query: 541  FTKRVLGESGEMDALKIQMEEKFMAANPSKISYEPITTTLRRKHEEVSAMVIQRAFRRHL 600
            FTKRVLGESGEMDALKIQMEEKFMAANPSKISYEPITTTLRRKHEEVSAMVIQRAFRRHL
Sbjct: 1824 FTKRVLGESGEMDALKIQMEEKFMAANPSKISYEPITTTLRRKHEEVSAMVIQRAFRRHL 1883

Query: 601  LQRSLKHASFLFRQQAGSGLSEEDAPEREGLIAYVMSENFSRPLGPPSSSSISSTSFPPS 660
            LQRSLKHASFLFRQQAGSGLSEEDAPEREGLIAYVMSENFSRPLGPPSSSSISSTSFPPS
Sbjct: 1884 LQRSLKHASFLFRQQAGSGLSEEDAPEREGLIAYVMSENFSRPLGPPSSSSISSTSFPPS 1943

Query: 661  YDSVTRATSDNLQVRGSDYSHSEDLADFPPSPDRDRESIV 700
            YDSVTRATSDNLQVRGSDYSHSEDLADFPPSPDRDRESIV
Sbjct: 1944 YDSVTRATSDNLQVRGSDYSHSEDLADFPPSPDRDRESIV 1983


 Score = 80.5 bits (197), Expect = 2e-12,   Method: Compositional matrix adjust.
 Identities = 57/183 (31%), Positives = 102/183 (55%), Gaps = 14/183 (7%)

Query: 215 DVTIMFLICLNMVTMMVETDDQSPEKINILAKINLLFVAIFTGECIVKLAALR-HYYFTN 273
           D+TI   I LN + M +E  + + E   +L   NL+F  IFT E   K+ AL  +YYF  
Sbjct: 720 DLTITMCIVLNTLFMALEHYNMTSEFEEMLQVGNLVFTGIFTAEMTFKIIALDPYYYFQQ 779

Query: 274 SWNIFDFVVVILSIVGTVLSDIIQKYFFSPTLFRVIRLARIGRILRLIRGAKGIRTLLFA 333
            WNIFD ++VILS++   LS +        +   V+R  R+ R+ +L +    + TL+  
Sbjct: 780 GWNIFDSIIVILSLMELGLSRM--------SNLSVLRSFRLLRVFKLAKSWPTLNTLIKI 831

Query: 334 LMMSLPALFNIGLLLFLVMFIYSIFGM----ANFAYVK-WEAGIDDMFNFQTFANSMLCL 388
           +  S+ AL N+ L+L +++FI+++ GM     N++ ++  ++G+   ++   F ++ L +
Sbjct: 832 IGNSVGALGNLTLVLAIIVFIFAVVGMQLFGKNYSELRDSDSGLLPRWHMMDFFHAFLII 891

Query: 389 FQI 391
           F+I
Sbjct: 892 FRI 894


 Score = 62.0 bits (149), Expect = 9e-07,   Method: Compositional matrix adjust.
 Identities = 65/295 (22%), Positives = 125/295 (42%), Gaps = 59/295 (20%)

Query: 206  FDIVTKQAFDVTIMFLICLNMVTMMVET---DDQSPEKINILAKINLLFVAIFTGECIVK 262
            + IV    F+  I+F+I L+   +  E    +++   K+ +L   + +F  +F  E ++K
Sbjct: 1198 YHIVEHSWFETFIIFMILLSSGALAFEDIYLEERKTIKV-LLEYADKMFTYVFVLEMLLK 1256

Query: 263  LAALR-HYYFTNSWNIFDFVVVILSIVGTVLSDIIQKYFFSPTLFRVIRLARIGRILRLI 321
              A     YFTN+W   DF++V +S+V  V + +    F      + +R  R  R LR +
Sbjct: 1257 WVAYGFKKYFTNAWCWLDFLIVDVSLVSLVANTL---GFAEMGPIKSLRTLRALRPLRAL 1313

Query: 322  RGAKGIRTLLFALMMSLPALFNIGLLLFLVMFIYSIFGMA-------------------N 362
               +G+R ++ AL+ ++P++ N+ L+  +   I+SI G+                    N
Sbjct: 1314 SRFEGMRVVVNALVGAIPSIMNVLLVCLIFWLIFSIMGVNLFAGKFGRCINQTEGDLPLN 1373

Query: 363  FAYVKWEAGIDDM------------FNFQTFANSMLCLFQITTSAGWDGLLSPILNTGPP 410
            +  V  ++  + +             NF       L L Q+ T  GW  ++   ++    
Sbjct: 1374 YTIVNNKSQCESLNLTGELYWTKVKVNFDNVGAGYLALLQVATFKGWMDIMYAAVD---- 1429

Query: 411  YCDPTLPNSNGSRGDCGSPA-----VGILFFTTYIIISFLIVVNMYIAIILENFS 460
                       SRG    P         ++F  +II      +N++I +I++NF+
Sbjct: 1430 -----------SRGYEEQPQWEYNLYMYIYFVIFIIFGSFFTLNLFIGVIIDNFN 1473


>gi237512980
          Length = 1983

 Score = 1310 bits (3390), Expect = 0.0,   Method: Compositional matrix adjust.
 Identities = 668/700 (95%), Positives = 668/700 (95%), Gaps = 32/700 (4%)

Query: 1    FEGMRVVVNALVGAIPSIMNVLLVCLIFWLIFSIMGVNLFAGKFGRCINQTEGDLPLNYT 60
            FEGMRVVVNALVGAIPSIMNVLLVCLIFWLIFSIMGVNLFAGKFGRCINQTEGDLPLNYT
Sbjct: 1316 FEGMRVVVNALVGAIPSIMNVLLVCLIFWLIFSIMGVNLFAGKFGRCINQTEGDLPLNYT 1375

Query: 61   IVNNKSQCESLNLTGELYWTKVKVNFDNVGAGYLALLQVATFKGWMDIMYAAVDSRGYEE 120
            IVNNKSQCESLNLTGELYWTKVKVNFDNVGAGYLALLQVATFKGWMDIMYAAVDSRGYEE
Sbjct: 1376 IVNNKSQCESLNLTGELYWTKVKVNFDNVGAGYLALLQVATFKGWMDIMYAAVDSRGYEE 1435

Query: 121  QPQWEYNLYMYIYFVIFIIFGSFFTLNLFIGVIIDNFNQQKKKLGGQDIFMTEEQKKYYN 180
            QPQWEYNLYMYIYFVIFIIFGSFFTLNLFIGVIIDNFNQQKKKLGGQDIFMTEEQKKYYN
Sbjct: 1436 QPQWEYNLYMYIYFVIFIIFGSFFTLNLFIGVIIDNFNQQKKKLGGQDIFMTEEQKKYYN 1495

Query: 181  AMKKLGSKKPQKPIPRPLNKYQGFIFDIVTKQAFDVTIMFLICLNMVTMMVETDDQSPEK 240
            AMKKLGSKKPQKPIPRPLNKYQGFIFDIVTKQAFDVTIMFLICLNMVTMMVETDDQSPEK
Sbjct: 1496 AMKKLGSKKPQKPIPRPLNKYQGFIFDIVTKQAFDVTIMFLICLNMVTMMVETDDQSPEK 1555

Query: 241  INILAKINLLFVAIFTGECIVKLAALRHYYFTNSWNIFDFVVVILSIVGTVLSDIIQKYF 300
            INILAKINLLFVAIFTG                                TVLSDIIQKYF
Sbjct: 1556 INILAKINLLFVAIFTG--------------------------------TVLSDIIQKYF 1583

Query: 301  FSPTLFRVIRLARIGRILRLIRGAKGIRTLLFALMMSLPALFNIGLLLFLVMFIYSIFGM 360
            FSPTLFRVIRLARIGRILRLIRGAKGIRTLLFALMMSLPALFNIGLLLFLVMFIYSIFGM
Sbjct: 1584 FSPTLFRVIRLARIGRILRLIRGAKGIRTLLFALMMSLPALFNIGLLLFLVMFIYSIFGM 1643

Query: 361  ANFAYVKWEAGIDDMFNFQTFANSMLCLFQITTSAGWDGLLSPILNTGPPYCDPTLPNSN 420
            ANFAYVKWEAGIDDMFNFQTFANSMLCLFQITTSAGWDGLLSPILNTGPPYCDPTLPNSN
Sbjct: 1644 ANFAYVKWEAGIDDMFNFQTFANSMLCLFQITTSAGWDGLLSPILNTGPPYCDPTLPNSN 1703

Query: 421  GSRGDCGSPAVGILFFTTYIIISFLIVVNMYIAIILENFSVATEESTEPLSEDDFDMFYE 480
            GSRGDCGSPAVGILFFTTYIIISFLIVVNMYIAIILENFSVATEESTEPLSEDDFDMFYE
Sbjct: 1704 GSRGDCGSPAVGILFFTTYIIISFLIVVNMYIAIILENFSVATEESTEPLSEDDFDMFYE 1763

Query: 481  IWEKFDPEATQFIEYSVLSDFADALSEPLRIAKPNQISLINMDLPMVSGDRIHCMDILFA 540
            IWEKFDPEATQFIEYSVLSDFADALSEPLRIAKPNQISLINMDLPMVSGDRIHCMDILFA
Sbjct: 1764 IWEKFDPEATQFIEYSVLSDFADALSEPLRIAKPNQISLINMDLPMVSGDRIHCMDILFA 1823

Query: 541  FTKRVLGESGEMDALKIQMEEKFMAANPSKISYEPITTTLRRKHEEVSAMVIQRAFRRHL 600
            FTKRVLGESGEMDALKIQMEEKFMAANPSKISYEPITTTLRRKHEEVSAMVIQRAFRRHL
Sbjct: 1824 FTKRVLGESGEMDALKIQMEEKFMAANPSKISYEPITTTLRRKHEEVSAMVIQRAFRRHL 1883

Query: 601  LQRSLKHASFLFRQQAGSGLSEEDAPEREGLIAYVMSENFSRPLGPPSSSSISSTSFPPS 660
            LQRSLKHASFLFRQQAGSGLSEEDAPEREGLIAYVMSENFSRPLGPPSSSSISSTSFPPS
Sbjct: 1884 LQRSLKHASFLFRQQAGSGLSEEDAPEREGLIAYVMSENFSRPLGPPSSSSISSTSFPPS 1943

Query: 661  YDSVTRATSDNLQVRGSDYSHSEDLADFPPSPDRDRESIV 700
            YDSVTRATSDNLQVRGSDYSHSEDLADFPPSPDRDRESIV
Sbjct: 1944 YDSVTRATSDNLQVRGSDYSHSEDLADFPPSPDRDRESIV 1983


 Score = 80.5 bits (197), Expect = 2e-12,   Method: Compositional matrix adjust.
 Identities = 57/183 (31%), Positives = 102/183 (55%), Gaps = 14/183 (7%)

Query: 215 DVTIMFLICLNMVTMMVETDDQSPEKINILAKINLLFVAIFTGECIVKLAALR-HYYFTN 273
           D+TI   I LN + M +E  + + E   +L   NL+F  IFT E   K+ AL  +YYF  
Sbjct: 720 DLTITMCIVLNTLFMALEHYNMTSEFEEMLQVGNLVFTGIFTAEMTFKIIALDPYYYFQQ 779

Query: 274 SWNIFDFVVVILSIVGTVLSDIIQKYFFSPTLFRVIRLARIGRILRLIRGAKGIRTLLFA 333
            WNIFD ++VILS++   LS +        +   V+R  R+ R+ +L +    + TL+  
Sbjct: 780 GWNIFDSIIVILSLMELGLSRM--------SNLSVLRSFRLLRVFKLAKSWPTLNTLIKI 831

Query: 334 LMMSLPALFNIGLLLFLVMFIYSIFGM----ANFAYVK-WEAGIDDMFNFQTFANSMLCL 388
           +  S+ AL N+ L+L +++FI+++ GM     N++ ++  ++G+   ++   F ++ L +
Sbjct: 832 IGNSVGALGNLTLVLAIIVFIFAVVGMQLFGKNYSELRDSDSGLLPRWHMMDFFHAFLII 891

Query: 389 FQI 391
           F+I
Sbjct: 892 FRI 894


 Score = 62.0 bits (149), Expect = 9e-07,   Method: Compositional matrix adjust.
 Identities = 65/295 (22%), Positives = 125/295 (42%), Gaps = 59/295 (20%)

Query: 206  FDIVTKQAFDVTIMFLICLNMVTMMVET---DDQSPEKINILAKINLLFVAIFTGECIVK 262
            + IV    F+  I+F+I L+   +  E    +++   K+ +L   + +F  +F  E ++K
Sbjct: 1198 YHIVEHSWFETFIIFMILLSSGALAFEDIYLEERKTIKV-LLEYADKMFTYVFVLEMLLK 1256

Query: 263  LAALR-HYYFTNSWNIFDFVVVILSIVGTVLSDIIQKYFFSPTLFRVIRLARIGRILRLI 321
              A     YFTN+W   DF++V +S+V  V + +    F      + +R  R  R LR +
Sbjct: 1257 WVAYGFKKYFTNAWCWLDFLIVDVSLVSLVANTL---GFAEMGPIKSLRTLRALRPLRAL 1313

Query: 322  RGAKGIRTLLFALMMSLPALFNIGLLLFLVMFIYSIFGMA-------------------N 362
               +G+R ++ AL+ ++P++ N+ L+  +   I+SI G+                    N
Sbjct: 1314 SRFEGMRVVVNALVGAIPSIMNVLLVCLIFWLIFSIMGVNLFAGKFGRCINQTEGDLPLN 1373

Query: 363  FAYVKWEAGIDDM------------FNFQTFANSMLCLFQITTSAGWDGLLSPILNTGPP 410
            +  V  ++  + +             NF       L L Q+ T  GW  ++   ++    
Sbjct: 1374 YTIVNNKSQCESLNLTGELYWTKVKVNFDNVGAGYLALLQVATFKGWMDIMYAAVD---- 1429

Query: 411  YCDPTLPNSNGSRGDCGSPA-----VGILFFTTYIIISFLIVVNMYIAIILENFS 460
                       SRG    P         ++F  +II      +N++I +I++NF+
Sbjct: 1430 -----------SRGYEEQPQWEYNLYMYIYFVIFIIFGSFFTLNLFIGVIIDNFN 1473


>gi348556686
          Length = 1997

 Score = 1310 bits (3389), Expect = 0.0,   Method: Compositional matrix adjust.
 Identities = 657/701 (93%), Positives = 671/701 (95%), Gaps = 19/701 (2%)

Query: 1    FEGMRVVVNALVGAIPSIMNVLLVCLIFWLIFSIMGVNLFAGKFGRCINQTEGDLPLNYT 60
            FEGMRVVVNALVGAIPSIMNVLLVCLIFWLIFSIMGVNLFAGKFGRCINQTEGDLPLNYT
Sbjct: 1315 FEGMRVVVNALVGAIPSIMNVLLVCLIFWLIFSIMGVNLFAGKFGRCINQTEGDLPLNYT 1374

Query: 61   IVNNKSQCESLNLTGELYWTKVKVNFDNVGAGYLALLQVATFKGWMDIMYAAVDSRGYEE 120
            IVNNKS+C+S N+TGELYWTKVKVNFDNVGAGYLALLQV                  YEE
Sbjct: 1375 IVNNKSECKSFNMTGELYWTKVKVNFDNVGAGYLALLQV------------------YEE 1416

Query: 121  QPQWEYNLYMYIYFVIFIIFGSFFTLNLFIGVIIDNFNQQKKKLGGQDIFMTEEQKKYYN 180
            QPQWEYNLYMYIYFV+FIIFGSFFTLNLFIGVIIDNFNQQKKKLGGQDIFMTEEQKKYYN
Sbjct: 1417 QPQWEYNLYMYIYFVVFIIFGSFFTLNLFIGVIIDNFNQQKKKLGGQDIFMTEEQKKYYN 1476

Query: 181  AMKKLGSKKPQKPIPRPLNKYQGFIFDIVTKQAFDVTIMFLICLNMVTMMVETDDQSPEK 240
            AMKKLGSKKPQKPIPRP+NKYQGF+FDIVTKQAFDVTIMFLICLNMVTMMVETDDQSPEK
Sbjct: 1477 AMKKLGSKKPQKPIPRPVNKYQGFLFDIVTKQAFDVTIMFLICLNMVTMMVETDDQSPEK 1536

Query: 241  INILAKINLLFVAIFTGECIVKLAALRHYYFTNSWNIFDFVVVILSIVGTVLSDIIQKYF 300
            +NILAKINLLFVAIFTGECIVK+ ALRHYYFTNSWNIFDFVVVILSIVGTVLSDIIQKYF
Sbjct: 1537 VNILAKINLLFVAIFTGECIVKMTALRHYYFTNSWNIFDFVVVILSIVGTVLSDIIQKYF 1596

Query: 301  FSPTLFRVIRLARIGRILRLIRGAKGIRTLLFALMMSLPALFNIGLLLFLVMFIYSIFGM 360
            FSPTLFRVIRLARIGRILRLIRGAKGIRTLLFALMMSLPALFNIGLLLFLVMFIYSIFGM
Sbjct: 1597 FSPTLFRVIRLARIGRILRLIRGAKGIRTLLFALMMSLPALFNIGLLLFLVMFIYSIFGM 1656

Query: 361  ANFAYVKWEAGIDDMFNFQTFANSMLCLFQITTSAGWDGLLSPILNTGPPYCDPTLPNSN 420
            ANFAYVKWEAGIDDMFNFQTFANSMLCLFQITTSAGWDGLLSPILNTGPPYCDP LPN+N
Sbjct: 1657 ANFAYVKWEAGIDDMFNFQTFANSMLCLFQITTSAGWDGLLSPILNTGPPYCDPNLPNNN 1716

Query: 421  GSRGDCGSPAVGILFFTTYIIISFLIVVNMYIAIILENFSVATEESTEPLSEDDFDMFYE 480
            GSRG+CGSPAVGILFFTTYIIISFLIVVNMYIAIILENFSVATEESTEPLSEDDFDMFYE
Sbjct: 1717 GSRGNCGSPAVGILFFTTYIIISFLIVVNMYIAIILENFSVATEESTEPLSEDDFDMFYE 1776

Query: 481  IWEKFDPEATQFIEYSVLSDFADALSEPLRIAKPNQISLINMDLPMVSGDRIHCMDILFA 540
            IWEKFDPEATQFIEYS LSDFADALSEPLRIAKPNQISLINMDLPMVSGDRIHCMDILFA
Sbjct: 1777 IWEKFDPEATQFIEYSALSDFADALSEPLRIAKPNQISLINMDLPMVSGDRIHCMDILFA 1836

Query: 541  FTKRVLGESGEMDALKIQMEEKFMAANPSKISYEPITTTLRRKHEEVSAMVIQRAFRRHL 600
            FTKRVLGESGEMDALKIQMEEKFMAANPSKISYEPITTTLRRKHEEVSA VIQRAFRRHL
Sbjct: 1837 FTKRVLGESGEMDALKIQMEEKFMAANPSKISYEPITTTLRRKHEEVSATVIQRAFRRHL 1896

Query: 601  LQRSLKHASFLFRQQAGS-GLSEEDAPEREGLIAYVMSENFSRPLGPPSSSSISSTSFPP 659
            LQRS+KHASFLFRQQAGS GLSEEDAPEREGLIAY+M+ENFSR   P SSSSISSTSFPP
Sbjct: 1897 LQRSMKHASFLFRQQAGSGGLSEEDAPEREGLIAYMMNENFSRHDRPASSSSISSTSFPP 1956

Query: 660  SYDSVTRATSDNLQVRGSDYSHSEDLADFPPSPDRDRESIV 700
            SYDSVTRATSDNLQVR SDYSHSEDLADFP SP+RDRESIV
Sbjct: 1957 SYDSVTRATSDNLQVRVSDYSHSEDLADFPASPERDRESIV 1997


 Score = 79.3 bits (194), Expect = 6e-12,   Method: Compositional matrix adjust.
 Identities = 57/185 (30%), Positives = 99/185 (53%), Gaps = 16/185 (8%)

Query: 215 DVTIMFLICLNMVTMMVETDDQSPEKINILAKINLLFVAIFTGECIVKLAALR-HYYFTN 273
           D+TI   I LN + M +E  + + E   +L   NL+F  IFT E   K+ AL  +YYF  
Sbjct: 716 DLTITMCIVLNTLFMALEHYNMTTEFEEMLQVGNLVFTGIFTAEMTFKIIALDPYYYFQQ 775

Query: 274 SWNIFDFVVVILSIVGTVLSDIIQKYFFSPTLFRVIRLARIGRILRLIRGAKGIRTLLFA 333
            WNIFD ++VILS++   LS +            V+R  R+ R+ +L +    + TL+  
Sbjct: 776 GWNIFDSIIVILSLMELGLSRMGN--------LSVLRSFRLLRVFKLAKSWPTLNTLIKI 827

Query: 334 LMMSLPALFNIGLLLFLVMFIYSIFGM----ANFAYVKWEAGIDDM---FNFQTFANSML 386
           +  S+ AL N+ L+L +++FI+++ GM     N++ ++      D+   ++   F ++ L
Sbjct: 828 IGNSVGALGNLTLVLAIIVFIFAVVGMQLFGKNYSELRHRISDSDLLPRWHMMDFFHAFL 887

Query: 387 CLFQI 391
            +F+I
Sbjct: 888 IIFRI 892


 Score = 62.8 bits (151), Expect = 5e-07,   Method: Compositional matrix adjust.
 Identities = 63/264 (23%), Positives = 118/264 (44%), Gaps = 15/264 (5%)

Query: 206  FDIVTKQAFDVTIMFLICLNMVTMMVET---DDQSPEKINILAKINLLFVAIFTGECIVK 262
            + IV    F+  I+F+I L+   +  E    +++   K+ +L   + +F  +F  E ++K
Sbjct: 1197 YRIVEHSWFETFIIFMILLSSGALAFEDIYLEERKTIKV-LLEYADKMFTYVFVLEMLLK 1255

Query: 263  LAALR-HYYFTNSWNIFDFVVVILSIVGTVLSDIIQKYFFSPTLFRVIRLARIGRILRLI 321
              A     YFTN+W   DF++V +S+V  V + +    F      + +R  R  R LR +
Sbjct: 1256 WVAYGFKKYFTNAWCWLDFLIVDVSLVSLVANTL---GFAEMGPIKSLRTLRALRPLRAL 1312

Query: 322  RGAKGIRTLLFALMMSLPALFNIGLLLFLVMFIYSIFGM----ANFAYVKWEAGIDDMFN 377
               +G+R ++ AL+ ++P++ N+ L+  +   I+SI G+      F     +   D   N
Sbjct: 1313 SRFEGMRVVVNALVGAIPSIMNVLLVCLIFWLIFSIMGVNLFAGKFGRCINQTEGDLPLN 1372

Query: 378  FQTFANSMLCL-FQITTSAGWDGLLSPILNTGPPYCDPTLPNSNGSRGDCGSPAVGILFF 436
            +    N   C  F +T    W  +     N G  Y    L      +          ++F
Sbjct: 1373 YTIVNNKSECKSFNMTGELYWTKVKVNFDNVGAGYL--ALLQVYEEQPQWEYNLYMYIYF 1430

Query: 437  TTYIIISFLIVVNMYIAIILENFS 460
              +II      +N++I +I++NF+
Sbjct: 1431 VVFIIFGSFFTLNLFIGVIIDNFN 1454


>gi354487631
          Length = 2001

 Score = 1309 bits (3387), Expect = 0.0,   Method: Compositional matrix adjust.
 Identities = 658/700 (94%), Positives = 671/700 (95%), Gaps = 18/700 (2%)

Query: 1    FEGMRVVVNALVGAIPSIMNVLLVCLIFWLIFSIMGVNLFAGKFGRCINQTEGDLPLNYT 60
            FEGMRVVVNALVGAIPSIMNVLLVCLIFWLIFSIMGVNLFAGKFGRCINQTEGDLPLNYT
Sbjct: 1320 FEGMRVVVNALVGAIPSIMNVLLVCLIFWLIFSIMGVNLFAGKFGRCINQTEGDLPLNYT 1379

Query: 61   IVNNKSQCESLNLTGELYWTKVKVNFDNVGAGYLALLQVATFKGWMDIMYAAVDSRGYEE 120
            IVNNKS+CES N+TGELYWTKVKVNFDNVGAGYLALLQV                  YEE
Sbjct: 1380 IVNNKSECESFNVTGELYWTKVKVNFDNVGAGYLALLQV------------------YEE 1421

Query: 121  QPQWEYNLYMYIYFVIFIIFGSFFTLNLFIGVIIDNFNQQKKKLGGQDIFMTEEQKKYYN 180
            QPQWE+NLYMYIYFV+FIIFGSFFTLNLFIGVIIDNFNQQKKKLGGQDIFMTEEQKKYYN
Sbjct: 1422 QPQWEHNLYMYIYFVVFIIFGSFFTLNLFIGVIIDNFNQQKKKLGGQDIFMTEEQKKYYN 1481

Query: 181  AMKKLGSKKPQKPIPRPLNKYQGFIFDIVTKQAFDVTIMFLICLNMVTMMVETDDQSPEK 240
            AMKKLGSKKPQKPIPRPLNKYQGFIFDIVTKQAFDVTIMFLICLNMVTMMVETDDQSPEK
Sbjct: 1482 AMKKLGSKKPQKPIPRPLNKYQGFIFDIVTKQAFDVTIMFLICLNMVTMMVETDDQSPEK 1541

Query: 241  INILAKINLLFVAIFTGECIVKLAALRHYYFTNSWNIFDFVVVILSIVGTVLSDIIQKYF 300
            +NILAK+NLLFVAIFTGECIVK+AALRHYYFTNSWNIFDFVVVILSIVGTVLSDIIQKYF
Sbjct: 1542 VNILAKVNLLFVAIFTGECIVKMAALRHYYFTNSWNIFDFVVVILSIVGTVLSDIIQKYF 1601

Query: 301  FSPTLFRVIRLARIGRILRLIRGAKGIRTLLFALMMSLPALFNIGLLLFLVMFIYSIFGM 360
            FSPTLFRVIRLARIGRILRLIRGAKGIRTLLFALMMSLPALFNIGLLLFLVMFIYSIFGM
Sbjct: 1602 FSPTLFRVIRLARIGRILRLIRGAKGIRTLLFALMMSLPALFNIGLLLFLVMFIYSIFGM 1661

Query: 361  ANFAYVKWEAGIDDMFNFQTFANSMLCLFQITTSAGWDGLLSPILNTGPPYCDPTLPNSN 420
            ANFAYVKWEAGIDDMFNFQTFANSMLCLFQITTSAGWDGLLSPILNTGPPYCDP LPNSN
Sbjct: 1662 ANFAYVKWEAGIDDMFNFQTFANSMLCLFQITTSAGWDGLLSPILNTGPPYCDPNLPNSN 1721

Query: 421  GSRGDCGSPAVGILFFTTYIIISFLIVVNMYIAIILENFSVATEESTEPLSEDDFDMFYE 480
            GSRG+CGSPAVGILFFTTYIIISFLIVVNMYIAIILENFSVATEESTEPLSEDDFDMFYE
Sbjct: 1722 GSRGNCGSPAVGILFFTTYIIISFLIVVNMYIAIILENFSVATEESTEPLSEDDFDMFYE 1781

Query: 481  IWEKFDPEATQFIEYSVLSDFADALSEPLRIAKPNQISLINMDLPMVSGDRIHCMDILFA 540
            IWEKFDPEATQFIEY  LSDFADALSEPLRIAKPNQISLINMDLPMVSGDRIHCMDILFA
Sbjct: 1782 IWEKFDPEATQFIEYLALSDFADALSEPLRIAKPNQISLINMDLPMVSGDRIHCMDILFA 1841

Query: 541  FTKRVLGESGEMDALKIQMEEKFMAANPSKISYEPITTTLRRKHEEVSAMVIQRAFRRHL 600
            FTKRVLGESGEMDALKIQMEEKFMAANPSKISYEPITTTLRRKHEEVSA VIQRAFRRHL
Sbjct: 1842 FTKRVLGESGEMDALKIQMEEKFMAANPSKISYEPITTTLRRKHEEVSATVIQRAFRRHL 1901

Query: 601  LQRSLKHASFLFRQQAGSGLSEEDAPEREGLIAYVMSENFSRPLGPPSSSSISSTSFPPS 660
            LQRS+KHASFLFRQQAGSGLS+E+APEREGLIAY ++ENFSR  GPPSSSSISSTSFPPS
Sbjct: 1902 LQRSVKHASFLFRQQAGSGLSDEEAPEREGLIAYTLNENFSRRSGPPSSSSISSTSFPPS 1961

Query: 661  YDSVTRATSDNLQVRGSDYSHSEDLADFPPSPDRDRESIV 700
            YDSVTRATSDNL VR SDYS SEDLADFPPSPDRDRESIV
Sbjct: 1962 YDSVTRATSDNLPVRASDYSRSEDLADFPPSPDRDRESIV 2001


 Score = 79.0 bits (193), Expect = 8e-12,   Method: Compositional matrix adjust.
 Identities = 58/185 (31%), Positives = 97/185 (52%), Gaps = 16/185 (8%)

Query: 215 DVTIMFLICLNMVTMMVETDDQSPEKINILAKINLLFVAIFTGECIVKLAALR-HYYFTN 273
           D+TI   I LN + M +E  + + E   +L   NL+F  IFT E   K+ AL  +YYF  
Sbjct: 720 DLTITMCIVLNTLFMALEHYNMTAEFEEMLQVGNLVFTGIFTAEMTFKIIALDPYYYFQQ 779

Query: 274 SWNIFDFVVVILSIVGTVLSDIIQKYFFSPTLFRVIRLARIGRILRLIRGAKGIRTLLFA 333
            WNIFD ++VILS++   LS +            V+R  R+ R+ +L +    + TL+  
Sbjct: 780 GWNIFDSIIVILSLMELGLSRMGN--------LSVLRSFRLLRVFKLAKSWPTLNTLIKI 831

Query: 334 LMMSLPALFNIGLLLFLVMFIYSIFGMANFA--YVKWEAGIDDM-----FNFQTFANSML 386
           +  S+ AL N+ L+L +++FI+++ GM  F   Y +    + D      ++   F ++ L
Sbjct: 832 IGNSVGALGNLTLVLAIIVFIFAVVGMQLFGRNYSELRHRVSDCGRLPRWHMMDFFHAFL 891

Query: 387 CLFQI 391
            +F+I
Sbjct: 892 IIFRI 896


 Score = 64.3 bits (155), Expect = 2e-07,   Method: Compositional matrix adjust.
 Identities = 63/264 (23%), Positives = 118/264 (44%), Gaps = 15/264 (5%)

Query: 206  FDIVTKQAFDVTIMFLICLNMVTMMVET---DDQSPEKINILAKINLLFVAIFTGECIVK 262
            + IV    F+  I+F+I L+   +  E    +++   K+ +L   + +F  +F  E ++K
Sbjct: 1202 YRIVEHSWFETFIIFMILLSSGALAFEDIYLEERQTIKV-LLEYADKMFTYVFVLEMLLK 1260

Query: 263  LAALR-HYYFTNSWNIFDFVVVILSIVGTVLSDIIQKYFFSPTLFRVIRLARIGRILRLI 321
              A     YFTN+W   DF++V +S+V  V + +    F      + +R  R  R LR +
Sbjct: 1261 WVAYGFKKYFTNAWCWLDFLIVDVSLVSLVANTL---GFAEMGPIKSLRTLRALRPLRAL 1317

Query: 322  RGAKGIRTLLFALMMSLPALFNIGLLLFLVMFIYSIFGM----ANFAYVKWEAGIDDMFN 377
               +G+R ++ AL+ ++P++ N+ L+  +   I+SI G+      F     +   D   N
Sbjct: 1318 SRFEGMRVVVNALVGAIPSIMNVLLVCLIFWLIFSIMGVNLFAGKFGRCINQTEGDLPLN 1377

Query: 378  FQTFANSMLC-LFQITTSAGWDGLLSPILNTGPPYCDPTLPNSNGSRGDCGSPAVGILFF 436
            +    N   C  F +T    W  +     N G  Y    L      +          ++F
Sbjct: 1378 YTIVNNKSECESFNVTGELYWTKVKVNFDNVGAGYL--ALLQVYEEQPQWEHNLYMYIYF 1435

Query: 437  TTYIIISFLIVVNMYIAIILENFS 460
              +II      +N++I +I++NF+
Sbjct: 1436 VVFIIFGSFFTLNLFIGVIIDNFN 1459


>gi311268687
          Length = 1988

 Score = 1281 bits (3316), Expect = 0.0,   Method: Compositional matrix adjust.
 Identities = 646/701 (92%), Positives = 659/701 (94%), Gaps = 33/701 (4%)

Query: 1    FEGMRVVVNALVGAIPSIMNVLLVCLIFWLIFSIMGVNLFAGKFGRCINQTEGDLPLNYT 60
            FEGMRVVVNALVGAIPSIMNVLLVCLIFWLIFSIMGVNLFAGKFGRCINQTEGDLPLNYT
Sbjct: 1320 FEGMRVVVNALVGAIPSIMNVLLVCLIFWLIFSIMGVNLFAGKFGRCINQTEGDLPLNYT 1379

Query: 61   IVNNKSQCESLNLTGELYWTKVKVNFDNVGAGYLALLQVATFKGWMDIMYAAVDSRGYEE 120
            IVNNKS CES N+TGELYWTKVKVNFDNVGAGYLALLQVATFKGWMDIMYAAVDSRG EE
Sbjct: 1380 IVNNKSDCESFNVTGELYWTKVKVNFDNVGAGYLALLQVATFKGWMDIMYAAVDSRGLEE 1439

Query: 121  QPQWEYNLYMYIYFVIFIIFGSFFTLNLFIGVIIDNFNQQKKKLGGQDIFMTEEQKKYYN 180
            QPQWEYNLYMYIYFV+FIIFGSFFTLNLFIGVIIDNFNQQKKKLGGQDIFMTEEQKKYYN
Sbjct: 1440 QPQWEYNLYMYIYFVVFIIFGSFFTLNLFIGVIIDNFNQQKKKLGGQDIFMTEEQKKYYN 1499

Query: 181  AMKKLGSKKPQKPIPRPLNKYQGFIFDIVTKQAFDVTIMFLICLNMVTMMVETDDQSPEK 240
            AMKKLGSKKPQKPIPRPLNKYQGF+FDIVTKQAFDVTIMFLICLNMVTMMVETDDQSPEK
Sbjct: 1500 AMKKLGSKKPQKPIPRPLNKYQGFMFDIVTKQAFDVTIMFLICLNMVTMMVETDDQSPEK 1559

Query: 241  INILAKINLLFVAIFTGECIVKLAALRHYYFTNSWNIFDFVVVILSIVGTVLSDIIQKYF 300
            +NILAKINLLFVAIFTG                                TVLSDIIQKYF
Sbjct: 1560 VNILAKINLLFVAIFTG--------------------------------TVLSDIIQKYF 1587

Query: 301  FSPTLFRVIRLARIGRILRLIRGAKGIRTLLFALMMSLPALFNIGLLLFLVMFIYSIFGM 360
            FSPTLFRVIRLARIGRILRLIRGAKGIRTLLFALMMSLPALFNIGLLLFLVMFIYSIFGM
Sbjct: 1588 FSPTLFRVIRLARIGRILRLIRGAKGIRTLLFALMMSLPALFNIGLLLFLVMFIYSIFGM 1647

Query: 361  ANFAYVKWEAGIDDMFNFQTFANSMLCLFQITTSAGWDGLLSPILNTGPPYCDPTLPNSN 420
            ANFAYVKWEAGIDDMFNFQTFANSMLCLFQITTSAGWDGLLSPILNTGPPYCDP LPNSN
Sbjct: 1648 ANFAYVKWEAGIDDMFNFQTFANSMLCLFQITTSAGWDGLLSPILNTGPPYCDPHLPNSN 1707

Query: 421  GSRGDCGSPAVGILFFTTYIIISFLIVVNMYIAIILENFSVATEESTEPLSEDDFDMFYE 480
            GSRG+CGSPAVGILFFTTYIIISFLIVVNMYIAIILENFSVATEESTEPLSEDDFDMFYE
Sbjct: 1708 GSRGNCGSPAVGILFFTTYIIISFLIVVNMYIAIILENFSVATEESTEPLSEDDFDMFYE 1767

Query: 481  IWEKFDPEATQFIEYSVLSDFADALSEPLRIAKPNQISLINMDLPMVSGDRIHCMDILFA 540
            IWEKFDPEATQFIEYS LSDFADALSEPLRIAKPNQISLINMDLPMVSGDRIHCMDILFA
Sbjct: 1768 IWEKFDPEATQFIEYSALSDFADALSEPLRIAKPNQISLINMDLPMVSGDRIHCMDILFA 1827

Query: 541  FTKRVLGESGEMDALKIQMEEKFMAANPSKISYEPITTTLRRKHEEVSAMVIQRAFRRHL 600
            FTKRVLGESGEMDALKIQMEEKFMAANPSKISYEPITTTLRRKHEEVSA +IQRAFRRHL
Sbjct: 1828 FTKRVLGESGEMDALKIQMEEKFMAANPSKISYEPITTTLRRKHEEVSATIIQRAFRRHL 1887

Query: 601  LQRSLKHASFLFRQQA-GSGLSEEDAPEREGLIAYVMSENFSRPLGPPSSSSISSTSFPP 659
            LQRS+KHASFL+RQQA GSGLSEEDAPE+EGLIAY+M+ENFS+ LGPPSSSSISSTSFPP
Sbjct: 1888 LQRSVKHASFLYRQQAGGSGLSEEDAPEQEGLIAYMMNENFSQRLGPPSSSSISSTSFPP 1947

Query: 660  SYDSVTRATSDNLQVRGSDYSHSEDLADFPPSPDRDRESIV 700
            SYDSVTRATSDN QVR SDYSHSEDLADFPPSPDRDRES+V
Sbjct: 1948 SYDSVTRATSDNPQVRASDYSHSEDLADFPPSPDRDRESVV 1988


 Score = 79.7 bits (195), Expect = 5e-12,   Method: Compositional matrix adjust.
 Identities = 57/185 (30%), Positives = 101/185 (54%), Gaps = 16/185 (8%)

Query: 215 DVTIMFLICLNMVTMMVETDDQSPEKINILAKINLLFVAIFTGECIVKLAALR-HYYFTN 273
           D+TI   I LN + M +E  + + E   +L   NL+F  IFT E   K+ AL  +YYF  
Sbjct: 723 DLTITMCIVLNTLFMALEHYNMTTEFEEMLQVGNLVFTGIFTAEMTFKIIALDPYYYFQQ 782

Query: 274 SWNIFDFVVVILSIVGTVLSDIIQKYFFSPTLFRVIRLARIGRILRLIRGAKGIRTLLFA 333
            WNIFD ++VILS++   LS +            V+R  R+ R+ +L +    + TL+  
Sbjct: 783 GWNIFDSIIVILSLMELGLSRMGN--------LSVLRSFRLLRVFKLAKSWPTLNTLIKI 834

Query: 334 LMMSLPALFNIGLLLFLVMFIYSIFGM----ANFAYVKW---EAGIDDMFNFQTFANSML 386
           +  S+ AL N+ L+L +++FI+++ GM     N++ ++    ++G+   ++   F ++ L
Sbjct: 835 IGNSVGALGNLTLVLAIIVFIFAVVGMQLFGKNYSELRHRISDSGLLPRWHMMDFFHAFL 894

Query: 387 CLFQI 391
            +F+I
Sbjct: 895 IIFRI 899


 Score = 60.1 bits (144), Expect = 4e-06,   Method: Compositional matrix adjust.
 Identities = 65/280 (23%), Positives = 122/280 (43%), Gaps = 29/280 (10%)

Query: 206  FDIVTKQAFDVTIMFLICLNMVTMMVET---DDQSPEKINILAKINLLFVAIFTGECIVK 262
            + IV    F+  I+F+I L+   +  E    +++   K+ +L   + +F  +F  E ++K
Sbjct: 1202 YRIVEHSWFETFIIFMILLSSGALAFEDIYLEERRTIKV-LLEYADKMFTYVFVLEMLLK 1260

Query: 263  LAALR-HYYFTNSWNIFDFVVVILSIVGTVLSDIIQKYFFSPTLFRVIRLARIGRILRLI 321
              A     YFTN+W   DF++V +S++  V + +    F      + +R  R  R LR +
Sbjct: 1261 WVAYGFKKYFTNAWCWLDFLIVDVSLISLVANAL---GFAEMGPIKSLRTLRALRPLRAL 1317

Query: 322  RGAKGIRTLLFALMMSLPALFNIGLLLFLVMFIYSIFGM----ANFAYVKWEAGIDDMFN 377
               +G+R ++ AL+ ++P++ N+ L+  +   I+SI G+      F     +   D   N
Sbjct: 1318 SRFEGMRVVVNALVGAIPSIMNVLLVCLIFWLIFSIMGVNLFAGKFGRCINQTEGDLPLN 1377

Query: 378  FQTFANSMLC-LFQITTSAGWDGLLSPILNTGPPYCD-----------PTLPNSNGSRGD 425
            +    N   C  F +T    W  +     N G  Y               +  +  SRG 
Sbjct: 1378 YTIVNNKSDCESFNVTGELYWTKVKVNFDNVGAGYLALLQVATFKGWMDIMYAAVDSRGL 1437

Query: 426  CGSPA-----VGILFFTTYIIISFLIVVNMYIAIILENFS 460
               P         ++F  +II      +N++I +I++NF+
Sbjct: 1438 EEQPQWEYNLYMYIYFVVFIIFGSFFTLNLFIGVIIDNFN 1477


>gi348556690
          Length = 1982

 Score = 1280 bits (3313), Expect = 0.0,   Method: Compositional matrix adjust.
 Identities = 645/701 (92%), Positives = 658/701 (93%), Gaps = 33/701 (4%)

Query: 1    FEGMRVVVNALVGAIPSIMNVLLVCLIFWLIFSIMGVNLFAGKFGRCINQTEGDLPLNYT 60
            FEGMRVVVNALVGAIPSIMNVLLVCLIFWLIFSIMGVNLFAGKFGRCINQTEGDLPLNYT
Sbjct: 1314 FEGMRVVVNALVGAIPSIMNVLLVCLIFWLIFSIMGVNLFAGKFGRCINQTEGDLPLNYT 1373

Query: 61   IVNNKSQCESLNLTGELYWTKVKVNFDNVGAGYLALLQVATFKGWMDIMYAAVDSRGYEE 120
            IVNNKS+C+S N+TGELYWTKVKVNFDNVGAGYLALLQVATFKGWMDIMYAAVDSRGYEE
Sbjct: 1374 IVNNKSECKSFNMTGELYWTKVKVNFDNVGAGYLALLQVATFKGWMDIMYAAVDSRGYEE 1433

Query: 121  QPQWEYNLYMYIYFVIFIIFGSFFTLNLFIGVIIDNFNQQKKKLGGQDIFMTEEQKKYYN 180
            QPQWEYNLYMYIYFV+FIIFGSFFTLNLFIGVIIDNFNQQKKKLGGQDIFMTEEQKKYYN
Sbjct: 1434 QPQWEYNLYMYIYFVVFIIFGSFFTLNLFIGVIIDNFNQQKKKLGGQDIFMTEEQKKYYN 1493

Query: 181  AMKKLGSKKPQKPIPRPLNKYQGFIFDIVTKQAFDVTIMFLICLNMVTMMVETDDQSPEK 240
            AMKKLGSKKPQKPIPRP+NKYQGF+FDIVTKQAFDVTIMFLICLNMVTMMVETDDQSPEK
Sbjct: 1494 AMKKLGSKKPQKPIPRPVNKYQGFLFDIVTKQAFDVTIMFLICLNMVTMMVETDDQSPEK 1553

Query: 241  INILAKINLLFVAIFTGECIVKLAALRHYYFTNSWNIFDFVVVILSIVGTVLSDIIQKYF 300
            +NILAKINLLFVAIFTG                                TVLSDIIQKYF
Sbjct: 1554 VNILAKINLLFVAIFTG--------------------------------TVLSDIIQKYF 1581

Query: 301  FSPTLFRVIRLARIGRILRLIRGAKGIRTLLFALMMSLPALFNIGLLLFLVMFIYSIFGM 360
            FSPTLFRVIRLARIGRILRLIRGAKGIRTLLFALMMSLPALFNIGLLLFLVMFIYSIFGM
Sbjct: 1582 FSPTLFRVIRLARIGRILRLIRGAKGIRTLLFALMMSLPALFNIGLLLFLVMFIYSIFGM 1641

Query: 361  ANFAYVKWEAGIDDMFNFQTFANSMLCLFQITTSAGWDGLLSPILNTGPPYCDPTLPNSN 420
            ANFAYVKWEAGIDDMFNFQTFANSMLCLFQITTSAGWDGLLSPILNTGPPYCDP LPN+N
Sbjct: 1642 ANFAYVKWEAGIDDMFNFQTFANSMLCLFQITTSAGWDGLLSPILNTGPPYCDPNLPNNN 1701

Query: 421  GSRGDCGSPAVGILFFTTYIIISFLIVVNMYIAIILENFSVATEESTEPLSEDDFDMFYE 480
            GSRG+CGSPAVGILFFTTYIIISFLIVVNMYIAIILENFSVATEESTEPLSEDDFDMFYE
Sbjct: 1702 GSRGNCGSPAVGILFFTTYIIISFLIVVNMYIAIILENFSVATEESTEPLSEDDFDMFYE 1761

Query: 481  IWEKFDPEATQFIEYSVLSDFADALSEPLRIAKPNQISLINMDLPMVSGDRIHCMDILFA 540
            IWEKFDPEATQFIEYS LSDFADALSEPLRIAKPNQISLINMDLPMVSGDRIHCMDILFA
Sbjct: 1762 IWEKFDPEATQFIEYSALSDFADALSEPLRIAKPNQISLINMDLPMVSGDRIHCMDILFA 1821

Query: 541  FTKRVLGESGEMDALKIQMEEKFMAANPSKISYEPITTTLRRKHEEVSAMVIQRAFRRHL 600
            FTKRVLGESGEMDALKIQMEEKFMAANPSKISYEPITTTLRRKHEEVSA VIQRAFRRHL
Sbjct: 1822 FTKRVLGESGEMDALKIQMEEKFMAANPSKISYEPITTTLRRKHEEVSATVIQRAFRRHL 1881

Query: 601  LQRSLKHASFLFRQQAGS-GLSEEDAPEREGLIAYVMSENFSRPLGPPSSSSISSTSFPP 659
            LQRS+KHASFLFRQQAGS GLSEEDAPEREGLIAY+M+ENFSR   P SSSSISSTSFPP
Sbjct: 1882 LQRSMKHASFLFRQQAGSGGLSEEDAPEREGLIAYMMNENFSRHDRPASSSSISSTSFPP 1941

Query: 660  SYDSVTRATSDNLQVRGSDYSHSEDLADFPPSPDRDRESIV 700
            SYDSVTRATSDNLQVR SDYSHSEDLADFP SP+RDRESIV
Sbjct: 1942 SYDSVTRATSDNLQVRVSDYSHSEDLADFPASPERDRESIV 1982


 Score = 79.7 bits (195), Expect = 5e-12,   Method: Compositional matrix adjust.
 Identities = 57/185 (30%), Positives = 99/185 (53%), Gaps = 16/185 (8%)

Query: 215 DVTIMFLICLNMVTMMVETDDQSPEKINILAKINLLFVAIFTGECIVKLAALR-HYYFTN 273
           D+TI   I LN + M +E  + + E   +L   NL+F  IFT E   K+ AL  +YYF  
Sbjct: 716 DLTITMCIVLNTLFMALEHYNMTTEFEEMLQVGNLVFTGIFTAEMTFKIIALDPYYYFQQ 775

Query: 274 SWNIFDFVVVILSIVGTVLSDIIQKYFFSPTLFRVIRLARIGRILRLIRGAKGIRTLLFA 333
            WNIFD ++VILS++   LS +            V+R  R+ R+ +L +    + TL+  
Sbjct: 776 GWNIFDSIIVILSLMELGLSRMGN--------LSVLRSFRLLRVFKLAKSWPTLNTLIKI 827

Query: 334 LMMSLPALFNIGLLLFLVMFIYSIFGM----ANFAYVKWEAGIDDM---FNFQTFANSML 386
           +  S+ AL N+ L+L +++FI+++ GM     N++ ++      D+   ++   F ++ L
Sbjct: 828 IGNSVGALGNLTLVLAIIVFIFAVVGMQLFGKNYSELRHRISDSDLLPRWHMMDFFHAFL 887

Query: 387 CLFQI 391
            +F+I
Sbjct: 888 IIFRI 892


 Score = 61.6 bits (148), Expect = 1e-06,   Method: Compositional matrix adjust.
 Identities = 69/295 (23%), Positives = 125/295 (42%), Gaps = 59/295 (20%)

Query: 206  FDIVTKQAFDVTIMFLICLNMVTMMVET---DDQSPEKINILAKINLLFVAIFTGECIVK 262
            + IV    F+  I+F+I L+   +  E    +++   K+ +L   + +F  +F  E ++K
Sbjct: 1196 YRIVEHSWFETFIIFMILLSSGALAFEDIYLEERKTIKV-LLEYADKMFTYVFVLEMLLK 1254

Query: 263  LAALR-HYYFTNSWNIFDFVVVILSIVGTVLSDIIQKYFFSPTLFRVIRLARIGRILRLI 321
              A     YFTN+W   DF++V +S+V  V + +    F      + +R  R  R LR +
Sbjct: 1255 WVAYGFKKYFTNAWCWLDFLIVDVSLVSLVANTL---GFAEMGPIKSLRTLRALRPLRAL 1311

Query: 322  RGAKGIRTLLFALMMSLPALFNIGLLLFLVMFIYSIFGMANFA----------------- 364
               +G+R ++ AL+ ++P++ N+ L+  +   I+SI G+  FA                 
Sbjct: 1312 SRFEGMRVVVNALVGAIPSIMNVLLVCLIFWLIFSIMGVNLFAGKFGRCINQTEGDLPLN 1371

Query: 365  YV----KWEAGIDDM----------FNFQTFANSMLCLFQITTSAGWDGLLSPILNTGPP 410
            Y     K E    +M           NF       L L Q+ T  GW  ++   ++    
Sbjct: 1372 YTIVNNKSECKSFNMTGELYWTKVKVNFDNVGAGYLALLQVATFKGWMDIMYAAVD---- 1427

Query: 411  YCDPTLPNSNGSRGDCGSPA-----VGILFFTTYIIISFLIVVNMYIAIILENFS 460
                       SRG    P         ++F  +II      +N++I +I++NF+
Sbjct: 1428 -----------SRGYEEQPQWEYNLYMYIYFVVFIIFGSFFTLNLFIGVIIDNFN 1471


>gi354487633
          Length = 1986

 Score = 1276 bits (3301), Expect = 0.0,   Method: Compositional matrix adjust.
 Identities = 645/700 (92%), Positives = 657/700 (93%), Gaps = 32/700 (4%)

Query: 1    FEGMRVVVNALVGAIPSIMNVLLVCLIFWLIFSIMGVNLFAGKFGRCINQTEGDLPLNYT 60
            FEGMRVVVNALVGAIPSIMNVLLVCLIFWLIFSIMGVNLFAGKFGRCINQTEGDLPLNYT
Sbjct: 1319 FEGMRVVVNALVGAIPSIMNVLLVCLIFWLIFSIMGVNLFAGKFGRCINQTEGDLPLNYT 1378

Query: 61   IVNNKSQCESLNLTGELYWTKVKVNFDNVGAGYLALLQVATFKGWMDIMYAAVDSRGYEE 120
            IVNNKS+CES N+TGELYWTKVKVNFDNVGAGYLALLQVATFKGWMDIMYAAVDSRGYEE
Sbjct: 1379 IVNNKSECESFNVTGELYWTKVKVNFDNVGAGYLALLQVATFKGWMDIMYAAVDSRGYEE 1438

Query: 121  QPQWEYNLYMYIYFVIFIIFGSFFTLNLFIGVIIDNFNQQKKKLGGQDIFMTEEQKKYYN 180
            QPQWE+NLYMYIYFV+FIIFGSFFTLNLFIGVIIDNFNQQKKKLGGQDIFMTEEQKKYYN
Sbjct: 1439 QPQWEHNLYMYIYFVVFIIFGSFFTLNLFIGVIIDNFNQQKKKLGGQDIFMTEEQKKYYN 1498

Query: 181  AMKKLGSKKPQKPIPRPLNKYQGFIFDIVTKQAFDVTIMFLICLNMVTMMVETDDQSPEK 240
            AMKKLGSKKPQKPIPRPLNKYQGFIFDIVTKQAFDVTIMFLICLNMVTMMVETDDQSPEK
Sbjct: 1499 AMKKLGSKKPQKPIPRPLNKYQGFIFDIVTKQAFDVTIMFLICLNMVTMMVETDDQSPEK 1558

Query: 241  INILAKINLLFVAIFTGECIVKLAALRHYYFTNSWNIFDFVVVILSIVGTVLSDIIQKYF 300
            +NILAK+NLLFVAIFT                                GTVLSDIIQKYF
Sbjct: 1559 VNILAKVNLLFVAIFT--------------------------------GTVLSDIIQKYF 1586

Query: 301  FSPTLFRVIRLARIGRILRLIRGAKGIRTLLFALMMSLPALFNIGLLLFLVMFIYSIFGM 360
            FSPTLFRVIRLARIGRILRLIRGAKGIRTLLFALMMSLPALFNIGLLLFLVMFIYSIFGM
Sbjct: 1587 FSPTLFRVIRLARIGRILRLIRGAKGIRTLLFALMMSLPALFNIGLLLFLVMFIYSIFGM 1646

Query: 361  ANFAYVKWEAGIDDMFNFQTFANSMLCLFQITTSAGWDGLLSPILNTGPPYCDPTLPNSN 420
            ANFAYVKWEAGIDDMFNFQTFANSMLCLFQITTSAGWDGLLSPILNTGPPYCDP LPNSN
Sbjct: 1647 ANFAYVKWEAGIDDMFNFQTFANSMLCLFQITTSAGWDGLLSPILNTGPPYCDPNLPNSN 1706

Query: 421  GSRGDCGSPAVGILFFTTYIIISFLIVVNMYIAIILENFSVATEESTEPLSEDDFDMFYE 480
            GSRG+CGSPAVGILFFTTYIIISFLIVVNMYIAIILENFSVATEESTEPLSEDDFDMFYE
Sbjct: 1707 GSRGNCGSPAVGILFFTTYIIISFLIVVNMYIAIILENFSVATEESTEPLSEDDFDMFYE 1766

Query: 481  IWEKFDPEATQFIEYSVLSDFADALSEPLRIAKPNQISLINMDLPMVSGDRIHCMDILFA 540
            IWEKFDPEATQFIEY  LSDFADALSEPLRIAKPNQISLINMDLPMVSGDRIHCMDILFA
Sbjct: 1767 IWEKFDPEATQFIEYLALSDFADALSEPLRIAKPNQISLINMDLPMVSGDRIHCMDILFA 1826

Query: 541  FTKRVLGESGEMDALKIQMEEKFMAANPSKISYEPITTTLRRKHEEVSAMVIQRAFRRHL 600
            FTKRVLGESGEMDALKIQMEEKFMAANPSKISYEPITTTLRRKHEEVSA VIQRAFRRHL
Sbjct: 1827 FTKRVLGESGEMDALKIQMEEKFMAANPSKISYEPITTTLRRKHEEVSATVIQRAFRRHL 1886

Query: 601  LQRSLKHASFLFRQQAGSGLSEEDAPEREGLIAYVMSENFSRPLGPPSSSSISSTSFPPS 660
            LQRS+KHASFLFRQQAGSGLS+E+APEREGLIAY ++ENFSR  GPPSSSSISSTSFPPS
Sbjct: 1887 LQRSVKHASFLFRQQAGSGLSDEEAPEREGLIAYTLNENFSRRSGPPSSSSISSTSFPPS 1946

Query: 661  YDSVTRATSDNLQVRGSDYSHSEDLADFPPSPDRDRESIV 700
            YDSVTRATSDNL VR SDYS SEDLADFPPSPDRDRESIV
Sbjct: 1947 YDSVTRATSDNLPVRASDYSRSEDLADFPPSPDRDRESIV 1986


 Score = 79.0 bits (193), Expect = 8e-12,   Method: Compositional matrix adjust.
 Identities = 58/185 (31%), Positives = 97/185 (52%), Gaps = 16/185 (8%)

Query: 215 DVTIMFLICLNMVTMMVETDDQSPEKINILAKINLLFVAIFTGECIVKLAALR-HYYFTN 273
           D+TI   I LN + M +E  + + E   +L   NL+F  IFT E   K+ AL  +YYF  
Sbjct: 720 DLTITMCIVLNTLFMALEHYNMTAEFEEMLQVGNLVFTGIFTAEMTFKIIALDPYYYFQQ 779

Query: 274 SWNIFDFVVVILSIVGTVLSDIIQKYFFSPTLFRVIRLARIGRILRLIRGAKGIRTLLFA 333
            WNIFD ++VILS++   LS +            V+R  R+ R+ +L +    + TL+  
Sbjct: 780 GWNIFDSIIVILSLMELGLSRMGN--------LSVLRSFRLLRVFKLAKSWPTLNTLIKI 831

Query: 334 LMMSLPALFNIGLLLFLVMFIYSIFGMANFA--YVKWEAGIDDM-----FNFQTFANSML 386
           +  S+ AL N+ L+L +++FI+++ GM  F   Y +    + D      ++   F ++ L
Sbjct: 832 IGNSVGALGNLTLVLAIIVFIFAVVGMQLFGRNYSELRHRVSDCGRLPRWHMMDFFHAFL 891

Query: 387 CLFQI 391
            +F+I
Sbjct: 892 IIFRI 896


 Score = 61.6 bits (148), Expect = 1e-06,   Method: Compositional matrix adjust.
 Identities = 66/280 (23%), Positives = 122/280 (43%), Gaps = 29/280 (10%)

Query: 206  FDIVTKQAFDVTIMFLICLNMVTMMVET---DDQSPEKINILAKINLLFVAIFTGECIVK 262
            + IV    F+  I+F+I L+   +  E    +++   K+ +L   + +F  +F  E ++K
Sbjct: 1201 YRIVEHSWFETFIIFMILLSSGALAFEDIYLEERQTIKV-LLEYADKMFTYVFVLEMLLK 1259

Query: 263  LAALR-HYYFTNSWNIFDFVVVILSIVGTVLSDIIQKYFFSPTLFRVIRLARIGRILRLI 321
              A     YFTN+W   DF++V +S+V  V + +    F      + +R  R  R LR +
Sbjct: 1260 WVAYGFKKYFTNAWCWLDFLIVDVSLVSLVANTL---GFAEMGPIKSLRTLRALRPLRAL 1316

Query: 322  RGAKGIRTLLFALMMSLPALFNIGLLLFLVMFIYSIFGM----ANFAYVKWEAGIDDMFN 377
               +G+R ++ AL+ ++P++ N+ L+  +   I+SI G+      F     +   D   N
Sbjct: 1317 SRFEGMRVVVNALVGAIPSIMNVLLVCLIFWLIFSIMGVNLFAGKFGRCINQTEGDLPLN 1376

Query: 378  FQTFANSMLC-LFQITTSAGWDGLLSPILNTGPPYCD-----------PTLPNSNGSRGD 425
            +    N   C  F +T    W  +     N G  Y               +  +  SRG 
Sbjct: 1377 YTIVNNKSECESFNVTGELYWTKVKVNFDNVGAGYLALLQVATFKGWMDIMYAAVDSRGY 1436

Query: 426  CGSPA-----VGILFFTTYIIISFLIVVNMYIAIILENFS 460
               P         ++F  +II      +N++I +I++NF+
Sbjct: 1437 EEQPQWEHNLYMYIYFVVFIIFGSFFTLNLFIGVIIDNFN 1476


>gi350536969
          Length = 1840

 Score = 1264 bits (3271), Expect = 0.0,   Method: Compositional matrix adjust.
 Identities = 622/701 (88%), Positives = 645/701 (92%), Gaps = 25/701 (3%)

Query: 1    FEGMRVVVNALVGAIPSIMNVLLVCLIFWLIFSIMGVNLFAGKFGRCINQTEGDLPLNYT 60
            FEGMRVVVNALVGAIPSIMNVLLVCLIFWLIFSIMGVNLFAGKFGRCINQTEGDLPLNYT
Sbjct: 1164 FEGMRVVVNALVGAIPSIMNVLLVCLIFWLIFSIMGVNLFAGKFGRCINQTEGDLPLNYT 1223

Query: 61   IVNNKSQCESLNLTGELYWTKVKVNFDNVGAGYLALLQVATFKGWMDIMYAAVDSRGYEE 120
             VNNKS+CE  N+TGELYW KVKVNFDNVGAGYLALLQVATFKGWMDIMYAAVDSRG EE
Sbjct: 1224 FVNNKSECELYNITGELYWIKVKVNFDNVGAGYLALLQVATFKGWMDIMYAAVDSRG-EE 1282

Query: 121  QPQWEYNLYMYIYFVIFIIFGSFFTLNLFIGVIIDNFNQQKKKLGGQDIFMTEEQKKYYN 180
            QPQWEYNLYMY+YFVIFIIFGSFFTLNLFIGVIIDNFNQQKKK+ GQDIFMTEEQKKYYN
Sbjct: 1283 QPQWEYNLYMYLYFVIFIIFGSFFTLNLFIGVIIDNFNQQKKKIRGQDIFMTEEQKKYYN 1342

Query: 181  AMKKLGSKKPQKPIPRPLNKYQGFIFDIVTKQAFDVTIMFLICLNMVTMMVETDDQSPEK 240
            AMKKLGSKKPQKPIPRPLNKYQGFIFDIVTKQAFDVTIMFLICLNMVTMMVETDDQSPEK
Sbjct: 1343 AMKKLGSKKPQKPIPRPLNKYQGFIFDIVTKQAFDVTIMFLICLNMVTMMVETDDQSPEK 1402

Query: 241  INILAKINLLFVAIFTGECIVKLAALRHYYFTNSWNIFDFVVVILSIVGTVLSDIIQKYF 300
            I+ILAKINLLFV IFTGEC++K+ ALRHYYFTNSWNIFDFVVVILSIVGTVLSDIIQKYF
Sbjct: 1403 ISILAKINLLFVGIFTGECVIKVIALRHYYFTNSWNIFDFVVVILSIVGTVLSDIIQKYF 1462

Query: 301  FSPTLFRVIRLARIGRILRLIRGAKGIRTLLFALMMSLPALFNIGLLLFLVMFIYSIFGM 360
            FSPTLFRVIRLARIGRILRLIRGAKGIRTLLFALMMSLPALFNIGLLLFL          
Sbjct: 1463 FSPTLFRVIRLARIGRILRLIRGAKGIRTLLFALMMSLPALFNIGLLLFL---------- 1512

Query: 361  ANFAYVKWEAGIDDMFNFQTFANSMLCLFQITTSAGWDGLLSPILNTGPPYCDPTLPNSN 420
                       IDDMF FQTFANSMLCLFQITTSAGWD LLSPILNT PPYCDP LPN+N
Sbjct: 1513 -----------IDDMFTFQTFANSMLCLFQITTSAGWDELLSPILNTRPPYCDPNLPNTN 1561

Query: 421  GSRGDCGSPAVGILFFTTYIIISFLIVVNMYIAIILENFSVATEESTEPLSEDDFDMFYE 480
             SRG+CGSPAVGILFF TYIIISFLIVVNMYIAIILENFSVATEESTEPLSEDDFDMFYE
Sbjct: 1562 NSRGNCGSPAVGILFFVTYIIISFLIVVNMYIAIILENFSVATEESTEPLSEDDFDMFYE 1621

Query: 481  IWEKFDPEATQFIEYSVLSDFADALSEPLRIAKPNQISLINMDLPMVSGDRIHCMDILFA 540
            IWEKFDPEATQFIEYS LSDFADALS+PLRIAKPNQISLINMDLPMVSGDRIHCMDILFA
Sbjct: 1622 IWEKFDPEATQFIEYSALSDFADALSDPLRIAKPNQISLINMDLPMVSGDRIHCMDILFA 1681

Query: 541  FTKRVLGESGEMDALKIQMEEKFMAANPSKISYEPITTTLRRKHEEVSAMVIQRAFRRHL 600
            FTKRVLGESGEMDALKIQMEEKFMAANPSKISYEPITTTLRRKHEEVSA VIQRAFRRHL
Sbjct: 1682 FTKRVLGESGEMDALKIQMEEKFMAANPSKISYEPITTTLRRKHEEVSATVIQRAFRRHL 1741

Query: 601  LQRSLKHASFLFRQQAGSG-LSEEDAPEREGLIAYVMSENFSRPLGPPSSSSISSTSFPP 659
            LQRS+KHASFL+RQQ   G LS +DAPEREGL+AY MS ++SRP GP  S+S+SSTS PP
Sbjct: 1742 LQRSVKHASFLYRQQTSDGTLSGDDAPEREGLLAYTMSAHYSRPSGP--SNSVSSTSLPP 1799

Query: 660  SYDSVTRATSDNLQVRGSDYSHSEDLADFPPSPDRDRESIV 700
            SYDSVTRATSDN+Q R S+ S S+D  D P SPDRDRES+V
Sbjct: 1800 SYDSVTRATSDNIQARMSEDSRSDDFVDEPTSPDRDRESVV 1840


 Score = 85.5 bits (210), Expect = 9e-14,   Method: Compositional matrix adjust.
 Identities = 58/185 (31%), Positives = 101/185 (54%), Gaps = 16/185 (8%)

Query: 215 DVTIMFLICLNMVTMMVETDDQSPEKINILAKINLLFVAIFTGECIVKLAALR-HYYFTN 273
           D+TI   I LN + M +E  + +P+  ++L   NL+F  IFTGE   K+ AL  +YYF  
Sbjct: 744 DLTITICIVLNTLFMALEHYNMTPDFEDMLQVGNLVFTGIFTGEMTFKIIALEPYYYFQQ 803

Query: 274 SWNIFDFVVVILSIVGTVLSDIIQKYFFSPTLFRVIRLARIGRILRLIRGAKGIRTLLFA 333
            WNIFD ++VILS++   LS +            V+R  R+ R+ +L +    + TL+  
Sbjct: 804 GWNIFDSIIVILSLMELGLSRMGN--------LSVLRSFRLLRVFKLAKSWPTLNTLIKI 855

Query: 334 LMMSLPALFNIGLLLFLVMFIYSIFGMANFA-------YVKWEAGIDDMFNFQTFANSML 386
           +  S+ AL N+ L+L +++FI+++ GM  F        +   ++G+   ++   F ++ L
Sbjct: 856 IGNSVGALGNLTLVLAIIVFIFAVVGMQLFGKNYSELRHCISDSGLLPRWHMMDFFHAFL 915

Query: 387 CLFQI 391
            +F+I
Sbjct: 916 IIFRI 920


>gi363729762
          Length = 2038

 Score = 1249 bits (3233), Expect = 0.0,   Method: Compositional matrix adjust.
 Identities = 605/701 (86%), Positives = 652/701 (93%), Gaps = 3/701 (0%)

Query: 1    FEGMRVVVNALVGAIPSIMNVLLVCLIFWLIFSIMGVNLFAGKFGRCINQTEGDLPLNYT 60
            FEGMRVVVNALVGAIPSIMNVLLVCLIFWLIFSIMGVNLFAGKFG+CIN+TEGD+PL+  
Sbjct: 1340 FEGMRVVVNALVGAIPSIMNVLLVCLIFWLIFSIMGVNLFAGKFGKCINKTEGDMPLDSK 1399

Query: 61   IVNNKSQCESLNLTGELYWTKVKVNFDNVGAGYLALLQVATFKGWMDIMYAAVDSRGYEE 120
            I+NN + C   N++G  YWTKVKVNFDNVGAGYLALLQVATFKGWMDIMYAAVDSR  EE
Sbjct: 1400 IINNMTDCILYNVSGTFYWTKVKVNFDNVGAGYLALLQVATFKGWMDIMYAAVDSRECEE 1459

Query: 121  QPQWEYNLYMYIYFVIFIIFGSFFTLNLFIGVIIDNFNQQKKKLGGQDIFMTEEQKKYYN 180
            QP+WE NLYMY+YFVIFIIFGSFFTLNLFIGVIIDNFNQQKKKLGGQDIFMTEEQKKYYN
Sbjct: 1460 QPEWECNLYMYLYFVIFIIFGSFFTLNLFIGVIIDNFNQQKKKLGGQDIFMTEEQKKYYN 1519

Query: 181  AMKKLGSKKPQKPIPRPLNKYQGFIFDIVTKQAFDVTIMFLICLNMVTMMVETDDQSPEK 240
            AMKKLGSKKPQKPIPRPLNKYQGFIFD+V+KQAFDV+IM LICLNMVTMMVETDDQS EK
Sbjct: 1520 AMKKLGSKKPQKPIPRPLNKYQGFIFDVVSKQAFDVSIMILICLNMVTMMVETDDQSQEK 1579

Query: 241  INILAKINLLFVAIFTGECIVKLAALRHYYFTNSWNIFDFVVVILSIVGTVLSDIIQKYF 300
            +NIL KIN+LFVAIFTGECI K+ ALRHYYFTN WNIFDFVVVILSIVGTVLSDIIQKYF
Sbjct: 1580 VNILHKINMLFVAIFTGECIFKMLALRHYYFTNGWNIFDFVVVILSIVGTVLSDIIQKYF 1639

Query: 301  FSPTLFRVIRLARIGRILRLIRGAKGIRTLLFALMMSLPALFNIGLLLFLVMFIYSIFGM 360
            FSPTLFRVIRLARIGRILRLIRGAKGIRTLLFALMMSLPALFNIGLLLFLVMFIY+IFGM
Sbjct: 1640 FSPTLFRVIRLARIGRILRLIRGAKGIRTLLFALMMSLPALFNIGLLLFLVMFIYAIFGM 1699

Query: 361  ANFAYVKWEAGIDDMFNFQTFANSMLCLFQITTSAGWDGLLSPILNTGPPYCDPTLPNSN 420
            ANFAYVK E GIDDMFNFQTFANSMLCLFQITTSAGWDGLL+PILNTGPPYCDP LPN+N
Sbjct: 1700 ANFAYVKKEYGIDDMFNFQTFANSMLCLFQITTSAGWDGLLNPILNTGPPYCDPNLPNAN 1759

Query: 421  GSRGDCGSPAVGILFFTTYIIISFLIVVNMYIAIILENFSVATEESTEPLSEDDFDMFYE 480
            GS+GDCGSPAVGILFF TYIIISFLIVVNMYIAIILENFSVATEESTEPLSEDDFDMFYE
Sbjct: 1760 GSKGDCGSPAVGILFFVTYIIISFLIVVNMYIAIILENFSVATEESTEPLSEDDFDMFYE 1819

Query: 481  IWEKFDPEATQFIEYSVLSDFADALSEPLRIAKPNQISLINMDLPMVSGDRIHCMDILFA 540
            IWEKFDPEATQFIEYS LSDFADALSEPLRIAKPN+I LI MDLPMVSGDRIHC+DILFA
Sbjct: 1820 IWEKFDPEATQFIEYSALSDFADALSEPLRIAKPNKIKLIAMDLPMVSGDRIHCLDILFA 1879

Query: 541  FTKRVLGESGEMDALKIQMEEKFMAANPSKISYEPITTTLRRKHEEVSAMVIQRAFRRHL 600
            FTKRVLGESGEMDALKIQMEEKFMAANPSKISYEPITTTLRRK EEVSA+VIQRA+RRHL
Sbjct: 1880 FTKRVLGESGEMDALKIQMEEKFMAANPSKISYEPITTTLRRKQEEVSAIVIQRAYRRHL 1939

Query: 601  LQRSLKHASFLFRQQAGSG-LSEEDAPEREGLIAYVMSENFSRPLGPPSSSSISSTSFPP 659
             +RS+K AS+L+R +   G + E+DAPE+EGLIA++M+EN+ RP+    S ++SSTSFPP
Sbjct: 1940 FRRSMKQASYLYRHRTFDGSILEDDAPEKEGLIAFMMNENYGRPID--KSETLSSTSFPP 1997

Query: 660  SYDSVTRATSDNLQVRGSDYSHSEDLADFPPSPDRDRESIV 700
            SYDSVTR TS+NLQ++ +D S +++  D   SPDRD+ESIV
Sbjct: 1998 SYDSVTRGTSENLQLKLTDSSRTDEAIDCLLSPDRDKESIV 2038


 Score = 81.3 bits (199), Expect = 2e-12,   Method: Compositional matrix adjust.
 Identities = 66/219 (30%), Positives = 108/219 (49%), Gaps = 16/219 (7%)

Query: 202 QGFIFDIVTKQAFDVTIMFLICLNMVTMMVETDDQSPEKINILAKINLLFVAIFTGECIV 261
           + F+  +V     D+TI   I LN + M +E    + E  ++L   NL+F  IFT E I 
Sbjct: 716 KKFVKFVVMDPFTDLTITLCIVLNTLFMALEHYKMTKEFDHMLYIGNLVFTGIFTAEMIF 775

Query: 262 KLAALR-HYYFTNSWNIFDFVVVILSIVGTVLSDIIQKYFFSPTLFRVIRLARIGRILRL 320
           K+ AL  +YYF   WNIFD ++VILS++   LS +            V+R  R+ R+ +L
Sbjct: 776 KVIALDPYYYFQQGWNIFDSIIVILSLMELGLSSMGN--------LSVLRSFRLLRVFKL 827

Query: 321 IRGAKGIRTLLFALMMSLPALFNIGLLLFLVMFIYSIFGMANF--AYVKWEAGIDDMFNF 378
            +    + TL+  +  S+ AL N+ L+L +++FI+++ GM  F  +Y+     I    N 
Sbjct: 828 AKSWPTLNTLIKIIGNSVGALGNLTLVLAIIVFIFAVVGMQLFGKSYLDNVKKISTTGNL 887

Query: 379 -----QTFANSMLCLFQITTSAGWDGLLSPILNTGPPYC 412
                  F +S L +F+I      + +   +   G P C
Sbjct: 888 PRWHMNDFFHSFLIIFRILCGEWIETMWDCMEVAGQPLC 926


 Score = 62.0 bits (149), Expect = 8e-07,   Method: Compositional matrix adjust.
 Identities = 69/290 (23%), Positives = 128/290 (44%), Gaps = 49/290 (16%)

Query: 206  FDIVTKQAFDVTIMFLICLNMVTMMVETDDQSPEKINI---LAKINLLFVAIFTGECIVK 262
            + IV    F+  I+F+I L+   +  E D    ++ NI   L   + +F  IF  E ++K
Sbjct: 1222 YRIVEHNWFETFIIFMILLSSGALAFE-DIYLEDRKNIKTMLEYADKIFTYIFVLEMLLK 1280

Query: 263  LAALR-HYYFTNSWNIFDFVVVILSIVGTVLSDIIQKYFFSPTLFRVIRLARIGRILRLI 321
              A     YFTN+W   DF++V +S++ +++++ +      P   + +R  R  R LR +
Sbjct: 1281 WVAYGFKKYFTNAWCWLDFLIVDVSLI-SLIANTLGYSEMGP--IKSLRTLRALRPLRAL 1337

Query: 322  RGAKGIRTLLFALMMSLPALFNIGLLLFLVMFIYSIFGMANFA------YVKWEAG---- 371
               +G+R ++ AL+ ++P++ N+ L+  +   I+SI G+  FA        K E      
Sbjct: 1338 SRFEGMRVVVNALVGAIPSIMNVLLVCLIFWLIFSIMGVNLFAGKFGKCINKTEGDMPLD 1397

Query: 372  ---IDDM------------------FNFQTFANSMLCLFQITTSAGWDGLLSPILNTGPP 410
               I++M                   NF       L L Q+ T  GW  ++   +++   
Sbjct: 1398 SKIINNMTDCILYNVSGTFYWTKVKVNFDNVGAGYLALLQVATFKGWMDIMYAAVDSREC 1457

Query: 411  YCDPTLPNSNGSRGDCGSPAVGILFFTTYIIISFLIVVNMYIAIILENFS 460
               P          +C       L+F  +II      +N++I +I++NF+
Sbjct: 1458 EEQP--------EWECN--LYMYLYFVIFIIFGSFFTLNLFIGVIIDNFN 1497


>gi326921486
          Length = 1959

 Score = 1249 bits (3233), Expect = 0.0,   Method: Compositional matrix adjust.
 Identities = 605/701 (86%), Positives = 651/701 (92%), Gaps = 3/701 (0%)

Query: 1    FEGMRVVVNALVGAIPSIMNVLLVCLIFWLIFSIMGVNLFAGKFGRCINQTEGDLPLNYT 60
            FEGMRVVVNALVGAIPSIMNVLLVCLIFWLIFSIMGVNLFAGKFG+CIN+TEGD+PL+  
Sbjct: 1261 FEGMRVVVNALVGAIPSIMNVLLVCLIFWLIFSIMGVNLFAGKFGKCINKTEGDMPLDSK 1320

Query: 61   IVNNKSQCESLNLTGELYWTKVKVNFDNVGAGYLALLQVATFKGWMDIMYAAVDSRGYEE 120
            I+NN S C   N++G  YWTKVKVNFDNVGAGYLALLQVATFKGWMDIMYAAVDSR  EE
Sbjct: 1321 IINNMSDCILYNVSGTFYWTKVKVNFDNVGAGYLALLQVATFKGWMDIMYAAVDSRECEE 1380

Query: 121  QPQWEYNLYMYIYFVIFIIFGSFFTLNLFIGVIIDNFNQQKKKLGGQDIFMTEEQKKYYN 180
            QP+WE NLYMY+YFVIFIIFGSFFTLNLFIGVIIDNFNQQKKK+ GQDIFMTEEQKKYYN
Sbjct: 1381 QPEWECNLYMYLYFVIFIIFGSFFTLNLFIGVIIDNFNQQKKKISGQDIFMTEEQKKYYN 1440

Query: 181  AMKKLGSKKPQKPIPRPLNKYQGFIFDIVTKQAFDVTIMFLICLNMVTMMVETDDQSPEK 240
            AMKKLGSKKPQKPIPRPLNKYQGFIFD+V+KQAFDV+IM LICLNMVTMMVETDDQS EK
Sbjct: 1441 AMKKLGSKKPQKPIPRPLNKYQGFIFDVVSKQAFDVSIMILICLNMVTMMVETDDQSQEK 1500

Query: 241  INILAKINLLFVAIFTGECIVKLAALRHYYFTNSWNIFDFVVVILSIVGTVLSDIIQKYF 300
            +NIL KIN+LFVAIFTGECI K+ ALRHYYFTN WNIFDFVVVILSIVGTVLSDIIQKYF
Sbjct: 1501 VNILHKINMLFVAIFTGECIFKMLALRHYYFTNGWNIFDFVVVILSIVGTVLSDIIQKYF 1560

Query: 301  FSPTLFRVIRLARIGRILRLIRGAKGIRTLLFALMMSLPALFNIGLLLFLVMFIYSIFGM 360
            FSPTLFRVIRLARIGRILRLIRGAKGIRTLLFALMMSLPALFNIGLLLFLVMFIY+IFGM
Sbjct: 1561 FSPTLFRVIRLARIGRILRLIRGAKGIRTLLFALMMSLPALFNIGLLLFLVMFIYAIFGM 1620

Query: 361  ANFAYVKWEAGIDDMFNFQTFANSMLCLFQITTSAGWDGLLSPILNTGPPYCDPTLPNSN 420
            ANFAYVK E GIDDMFNFQTFANSMLCLFQITTSAGWDGLL+PILNTGPPYCDP LPN+N
Sbjct: 1621 ANFAYVKKEYGIDDMFNFQTFANSMLCLFQITTSAGWDGLLNPILNTGPPYCDPNLPNAN 1680

Query: 421  GSRGDCGSPAVGILFFTTYIIISFLIVVNMYIAIILENFSVATEESTEPLSEDDFDMFYE 480
            GS+GDCGSPAVGILFF TYIIISFLIVVNMYIAIILENFSVATEESTEPLSEDDFDMFYE
Sbjct: 1681 GSKGDCGSPAVGILFFVTYIIISFLIVVNMYIAIILENFSVATEESTEPLSEDDFDMFYE 1740

Query: 481  IWEKFDPEATQFIEYSVLSDFADALSEPLRIAKPNQISLINMDLPMVSGDRIHCMDILFA 540
            IWEKFDPEATQFIEYS LSDFADALSEPLRIAKPN+I LI MDLPMVSGDRIHC+DILFA
Sbjct: 1741 IWEKFDPEATQFIEYSALSDFADALSEPLRIAKPNKIKLIAMDLPMVSGDRIHCLDILFA 1800

Query: 541  FTKRVLGESGEMDALKIQMEEKFMAANPSKISYEPITTTLRRKHEEVSAMVIQRAFRRHL 600
            FTKRVLGESGEMDALKIQMEEKFMAANPSKISYEPITTTLRRK EEVSA+VIQRA+RRHL
Sbjct: 1801 FTKRVLGESGEMDALKIQMEEKFMAANPSKISYEPITTTLRRKQEEVSAIVIQRAYRRHL 1860

Query: 601  LQRSLKHASFLFRQQAGSG-LSEEDAPEREGLIAYVMSENFSRPLGPPSSSSISSTSFPP 659
             +RS+K AS+L+R +   G + E+DAPE+EGLIA++M+EN+ RP+    S ++SSTSFPP
Sbjct: 1861 FRRSMKQASYLYRHRTFDGSILEDDAPEKEGLIAFMMNENYGRPID--KSETLSSTSFPP 1918

Query: 660  SYDSVTRATSDNLQVRGSDYSHSEDLADFPPSPDRDRESIV 700
            SYDSVTR TS+NLQ++ +D S S++  D   SPDRD+ESIV
Sbjct: 1919 SYDSVTRGTSENLQLKLTDSSKSDEAIDCLLSPDRDKESIV 1959


 Score = 81.3 bits (199), Expect = 2e-12,   Method: Compositional matrix adjust.
 Identities = 66/219 (30%), Positives = 108/219 (49%), Gaps = 16/219 (7%)

Query: 202 QGFIFDIVTKQAFDVTIMFLICLNMVTMMVETDDQSPEKINILAKINLLFVAIFTGECIV 261
           + F+  +V     D+TI   I LN + M +E    + E  ++L   NL+F  IFT E I 
Sbjct: 716 KKFVKFVVMDPFTDLTITLCIVLNTLFMALEHYKMTKEFDHMLYIGNLVFTGIFTAEMIF 775

Query: 262 KLAALR-HYYFTNSWNIFDFVVVILSIVGTVLSDIIQKYFFSPTLFRVIRLARIGRILRL 320
           K+ AL  +YYF   WNIFD ++VILS++   LS +            V+R  R+ R+ +L
Sbjct: 776 KVIALDPYYYFQQGWNIFDSIIVILSLMELGLSSMGN--------LSVLRSFRLLRVFKL 827

Query: 321 IRGAKGIRTLLFALMMSLPALFNIGLLLFLVMFIYSIFGMANF--AYVKWEAGIDDMFNF 378
            +    + TL+  +  S+ AL N+ L+L +++FI+++ GM  F  +Y+     I    N 
Sbjct: 828 AKSWPTLNTLIKIIGNSVGALGNLTLVLAIIVFIFAVVGMQLFGKSYLDNVKKISTTGNL 887

Query: 379 -----QTFANSMLCLFQITTSAGWDGLLSPILNTGPPYC 412
                  F +S L +F+I      + +   +   G P C
Sbjct: 888 PRWHMNDFFHSFLIIFRILCGEWIETMWDCMEVAGQPLC 926


 Score = 62.0 bits (149), Expect = 1e-06,   Method: Compositional matrix adjust.
 Identities = 69/290 (23%), Positives = 128/290 (44%), Gaps = 49/290 (16%)

Query: 206  FDIVTKQAFDVTIMFLICLNMVTMMVETDDQSPEKINI---LAKINLLFVAIFTGECIVK 262
            + IV    F+  I+F+I L+   +  E D    ++ NI   L   + +F  IF  E ++K
Sbjct: 1143 YRIVEHNWFETFIIFMILLSSGALAFE-DIYLEDRKNIKTMLEYADKIFTYIFVLEMLLK 1201

Query: 263  LAALR-HYYFTNSWNIFDFVVVILSIVGTVLSDIIQKYFFSPTLFRVIRLARIGRILRLI 321
              A     YFTN+W   DF++V +S++ +++++ +      P   + +R  R  R LR +
Sbjct: 1202 WVAYGFKKYFTNAWCWLDFLIVDVSLI-SLIANTLGYSEMGP--IKSLRTLRALRPLRAL 1258

Query: 322  RGAKGIRTLLFALMMSLPALFNIGLLLFLVMFIYSIFGMANFA------YVKWEAG---- 371
               +G+R ++ AL+ ++P++ N+ L+  +   I+SI G+  FA        K E      
Sbjct: 1259 SRFEGMRVVVNALVGAIPSIMNVLLVCLIFWLIFSIMGVNLFAGKFGKCINKTEGDMPLD 1318

Query: 372  ---IDDM------------------FNFQTFANSMLCLFQITTSAGWDGLLSPILNTGPP 410
               I++M                   NF       L L Q+ T  GW  ++   +++   
Sbjct: 1319 SKIINNMSDCILYNVSGTFYWTKVKVNFDNVGAGYLALLQVATFKGWMDIMYAAVDSREC 1378

Query: 411  YCDPTLPNSNGSRGDCGSPAVGILFFTTYIIISFLIVVNMYIAIILENFS 460
               P          +C       L+F  +II      +N++I +I++NF+
Sbjct: 1379 EEQP--------EWECN--LYMYLYFVIFIIFGSFFTLNLFIGVIIDNFN 1418


>gi224044620
          Length = 1828

 Score = 1249 bits (3232), Expect = 0.0,   Method: Compositional matrix adjust.
 Identities = 604/701 (86%), Positives = 651/701 (92%), Gaps = 3/701 (0%)

Query: 1    FEGMRVVVNALVGAIPSIMNVLLVCLIFWLIFSIMGVNLFAGKFGRCINQTEGDLPLNYT 60
            FEGMRVVVNALVGAIPSIMNVLLVCLIFWLIFSIMGVNLFAGKFG+CIN+TEGD+PL+  
Sbjct: 1130 FEGMRVVVNALVGAIPSIMNVLLVCLIFWLIFSIMGVNLFAGKFGKCINKTEGDMPLDSK 1189

Query: 61   IVNNKSQCESLNLTGELYWTKVKVNFDNVGAGYLALLQVATFKGWMDIMYAAVDSRGYEE 120
            I+NN S C   N++G  YWTKVKVNFDNVGAGYLALLQVATFKGWMDIMYAAVDSR  EE
Sbjct: 1190 IINNMSDCILYNVSGTFYWTKVKVNFDNVGAGYLALLQVATFKGWMDIMYAAVDSRECEE 1249

Query: 121  QPQWEYNLYMYIYFVIFIIFGSFFTLNLFIGVIIDNFNQQKKKLGGQDIFMTEEQKKYYN 180
            QP+WE NLYMY+YFVIFIIFGSFFTLNLFIGVIIDNFNQQKKK+ GQDIFMTEEQKKYYN
Sbjct: 1250 QPEWECNLYMYLYFVIFIIFGSFFTLNLFIGVIIDNFNQQKKKISGQDIFMTEEQKKYYN 1309

Query: 181  AMKKLGSKKPQKPIPRPLNKYQGFIFDIVTKQAFDVTIMFLICLNMVTMMVETDDQSPEK 240
            AMKKLGSKKPQKPIPRPLNKYQGFIFD+V+KQAFDV+IM LICLNMVTMMVETDDQS EK
Sbjct: 1310 AMKKLGSKKPQKPIPRPLNKYQGFIFDVVSKQAFDVSIMILICLNMVTMMVETDDQSQEK 1369

Query: 241  INILAKINLLFVAIFTGECIVKLAALRHYYFTNSWNIFDFVVVILSIVGTVLSDIIQKYF 300
            +NIL KIN+LFVAIFTGECI K+ ALRHYYFTN WNIFDFVVVILSIVGTVLSDIIQKYF
Sbjct: 1370 VNILHKINMLFVAIFTGECIFKMLALRHYYFTNGWNIFDFVVVILSIVGTVLSDIIQKYF 1429

Query: 301  FSPTLFRVIRLARIGRILRLIRGAKGIRTLLFALMMSLPALFNIGLLLFLVMFIYSIFGM 360
            FSPTLFRVIRLARIGRILRLIRGAKGIRTLLFALMMSLPALFNIGLLLFLVMFIY+IFGM
Sbjct: 1430 FSPTLFRVIRLARIGRILRLIRGAKGIRTLLFALMMSLPALFNIGLLLFLVMFIYAIFGM 1489

Query: 361  ANFAYVKWEAGIDDMFNFQTFANSMLCLFQITTSAGWDGLLSPILNTGPPYCDPTLPNSN 420
            ANFAYVK E GIDDMFNFQTFANSMLCLFQITTSAGWDGLL+PILNTGPPYCDP LPN+N
Sbjct: 1490 ANFAYVKKEYGIDDMFNFQTFANSMLCLFQITTSAGWDGLLNPILNTGPPYCDPNLPNAN 1549

Query: 421  GSRGDCGSPAVGILFFTTYIIISFLIVVNMYIAIILENFSVATEESTEPLSEDDFDMFYE 480
            GS+GDCGSPAVGILFF TYIIISFLIVVNMYIAIILENFSVATEESTEPLSEDDFDMFYE
Sbjct: 1550 GSKGDCGSPAVGILFFVTYIIISFLIVVNMYIAIILENFSVATEESTEPLSEDDFDMFYE 1609

Query: 481  IWEKFDPEATQFIEYSVLSDFADALSEPLRIAKPNQISLINMDLPMVSGDRIHCMDILFA 540
            IWEKFDPEATQFIEYS LSDFADALSEPLRIAKPN+I LI MDLPMVSGDRIHC+DILFA
Sbjct: 1610 IWEKFDPEATQFIEYSALSDFADALSEPLRIAKPNKIKLIAMDLPMVSGDRIHCLDILFA 1669

Query: 541  FTKRVLGESGEMDALKIQMEEKFMAANPSKISYEPITTTLRRKHEEVSAMVIQRAFRRHL 600
            FTKRVLGESGEMDALKIQMEEKFMAANPSKISYEPITTTLRRK EEVSA+VIQRA+RRHL
Sbjct: 1670 FTKRVLGESGEMDALKIQMEEKFMAANPSKISYEPITTTLRRKQEEVSAIVIQRAYRRHL 1729

Query: 601  LQRSLKHASFLFRQQA-GSGLSEEDAPEREGLIAYVMSENFSRPLGPPSSSSISSTSFPP 659
             +RS+K AS+L+R +   S + E+DAPE+EGLIA++M+EN+ RP+    S ++SSTSFPP
Sbjct: 1730 FRRSMKQASYLYRHRTLESSILEDDAPEKEGLIAFMMNENYGRPID--KSETLSSTSFPP 1787

Query: 660  SYDSVTRATSDNLQVRGSDYSHSEDLADFPPSPDRDRESIV 700
            SYDSVTR TS+NLQ++ +D S S++  D   SPD+D+ESIV
Sbjct: 1788 SYDSVTRGTSENLQLKITDVSKSDEAIDCLLSPDKDKESIV 1828


 Score = 81.3 bits (199), Expect = 2e-12,   Method: Compositional matrix adjust.
 Identities = 66/219 (30%), Positives = 108/219 (49%), Gaps = 16/219 (7%)

Query: 202 QGFIFDIVTKQAFDVTIMFLICLNMVTMMVETDDQSPEKINILAKINLLFVAIFTGECIV 261
           + F+  +V     D+TI   I LN + M +E    + E  ++L   NL+F  IFT E I 
Sbjct: 713 KKFVKFVVMDPFTDLTITLCIVLNTLFMALEHYKMTKEFEHMLYIGNLVFTGIFTAEMIF 772

Query: 262 KLAALR-HYYFTNSWNIFDFVVVILSIVGTVLSDIIQKYFFSPTLFRVIRLARIGRILRL 320
           K+ AL  +YYF   WNIFD ++VILS++   LS +            V+R  R+ R+ +L
Sbjct: 773 KVIALDPYYYFQQGWNIFDSIIVILSLMELGLSSMGN--------LSVLRSFRLLRVFKL 824

Query: 321 IRGAKGIRTLLFALMMSLPALFNIGLLLFLVMFIYSIFGMANF--AYVKWEAGIDDMFNF 378
            +    + TL+  +  S+ AL N+ L+L +++FI+++ GM  F  +Y+     I    N 
Sbjct: 825 AKSWPTLNTLIKIIGNSVGALGNLTLVLAIIVFIFAVVGMQLFGKSYLDNVKKISTTGNL 884

Query: 379 -----QTFANSMLCLFQITTSAGWDGLLSPILNTGPPYC 412
                  F +S L +F+I      + +   +   G P C
Sbjct: 885 PRWHMNDFFHSFLIIFRILCGEWIETMWDCMEVAGQPLC 923


>gi343098406
          Length = 1688

 Score = 1244 bits (3218), Expect = 0.0,   Method: Compositional matrix adjust.
 Identities = 608/700 (86%), Positives = 648/700 (92%), Gaps = 6/700 (0%)

Query: 1    FEGMRVVVNALVGAIPSIMNVLLVCLIFWLIFSIMGVNLFAGKFGRCINQTEGDLPLNYT 60
            FEGMRVVVNALVGAIPSIMNVLLVCLIFWLIFSIMGVNLFAGKFG+CIN+TEGD PLN T
Sbjct: 995  FEGMRVVVNALVGAIPSIMNVLLVCLIFWLIFSIMGVNLFAGKFGKCINKTEGDEPLNNT 1054

Query: 61   IVNNKSQCESLNLTGELYWTKVKVNFDNVGAGYLALLQVATFKGWMDIMYAAVDSRGYEE 120
            IV+N ++C+SLN TGELYWTKV+VNFDNVGAGYLALLQVATFKGWM+IMYAAVDSR  E+
Sbjct: 1055 IVDNMTECQSLNETGELYWTKVRVNFDNVGAGYLALLQVATFKGWMEIMYAAVDSREREQ 1114

Query: 121  QPQWEYNLYMYIYFVIFIIFGSFFTLNLFIGVIIDNFNQQKKKLGGQDIFMTEEQKKYYN 180
            QP WE NLYMY+YFVIFIIFGSFFTLNLFIGVIIDNFNQQKKKLGGQDIFMTEEQKKYYN
Sbjct: 1115 QPVWEANLYMYLYFVIFIIFGSFFTLNLFIGVIIDNFNQQKKKLGGQDIFMTEEQKKYYN 1174

Query: 181  AMKKLGSKKPQKPIPRPLNKYQGFIFDIVTKQAFDVTIMFLICLNMVTMMVETDDQSPEK 240
            AMKKLGSKKPQKPIPRPLN++QGFIFD V  QAFDV IM LICLNM+TMMVETDDQSPEK
Sbjct: 1175 AMKKLGSKKPQKPIPRPLNRFQGFIFDCVLNQAFDVCIMLLICLNMITMMVETDDQSPEK 1234

Query: 241  INILAKINLLFVAIFTGECIVKLAALRHYYFTNSWNIFDFVVVILSIVGTVLSDIIQKYF 300
            +NIL KIN++FVAIFT ECI KL ALRHYYFTN WNIFDFVVVILSIVG+VLSDIIQKYF
Sbjct: 1235 VNILYKINMVFVAIFTAECISKLVALRHYYFTNGWNIFDFVVVILSIVGSVLSDIIQKYF 1294

Query: 301  FSPTLFRVIRLARIGRILRLIRGAKGIRTLLFALMMSLPALFNIGLLLFLVMFIYSIFGM 360
            FSPTLFRVIRLARIGRILRLIRGAKGIRTLLFALMMSLPALFNIGLLLFLVMFIY+IFGM
Sbjct: 1295 FSPTLFRVIRLARIGRILRLIRGAKGIRTLLFALMMSLPALFNIGLLLFLVMFIYAIFGM 1354

Query: 361  ANFAYVKWEAGIDDMFNFQTFANSMLCLFQITTSAGWDGLLSPILNTGPPYCDPTLPNSN 420
            ANFAYVK E GIDDMFNFQTFANSMLCLFQITTSAGWDGLL PILNTGPPYCDP+  N+N
Sbjct: 1355 ANFAYVKHEHGIDDMFNFQTFANSMLCLFQITTSAGWDGLLHPILNTGPPYCDPSHQNAN 1414

Query: 421  GSRGDCGSPAVGILFFTTYIIISFLIVVNMYIAIILENFSVATEESTEPLSEDDFDMFYE 480
            GS+G+CGSPAVGILFF TYIIISFLIVVNMYIAIILENFSVATEESTEPLSEDDFDMFYE
Sbjct: 1415 GSKGNCGSPAVGILFFVTYIIISFLIVVNMYIAIILENFSVATEESTEPLSEDDFDMFYE 1474

Query: 481  IWEKFDPEATQFIEYSVLSDFADALSEPLRIAKPNQISLINMDLPMVSGDRIHCMDILFA 540
            IWEKFDPEATQFIEYS LS+FADALSEPLRIAKPN+I LI MDLPMVSGDRIHC+DILFA
Sbjct: 1475 IWEKFDPEATQFIEYSALSNFADALSEPLRIAKPNKIKLIAMDLPMVSGDRIHCLDILFA 1534

Query: 541  FTKRVLGESGEMDALKIQMEEKFMAANPSKISYEPITTTLRRKHEEVSAMVIQRAFRRHL 600
            FTKRVLGESGEMDALKIQMEEKFMAANPSKISYEPITTTLRRKHEEVSA++IQRA+R HL
Sbjct: 1535 FTKRVLGESGEMDALKIQMEEKFMAANPSKISYEPITTTLRRKHEEVSAILIQRAYRSHL 1594

Query: 601  LQRSLKHASFLFRQQAGSGLSEEDAPEREGLIAYVMSENFSRPLGPPSSSSISSTSFPPS 660
             QRSLK ASFL+RQQA +    +DAPE+EGLIA +MSEN+ RP+    S ++SSTSFPPS
Sbjct: 1595 FQRSLKQASFLYRQQACN--LGDDAPEKEGLIASMMSENYGRPID--KSETLSSTSFPPS 1650

Query: 661  YDSVTRATSDNLQVRGSDYSHSEDLADFPPSPDRDRESIV 700
            YDSVTR TSDN Q+R +D S S DL D   SPDRD+ESIV
Sbjct: 1651 YDSVTRGTSDNFQLRLTDSSKS-DLED-ALSPDRDKESIV 1688


 Score = 70.1 bits (170), Expect = 4e-09,   Method: Compositional matrix adjust.
 Identities = 60/206 (29%), Positives = 103/206 (50%), Gaps = 16/206 (7%)

Query: 215 DVTIMFLICLNMVTMMVETDDQSPEKINILAKINLLFVAIFTGECIVKLAALR-HYYFTN 273
           D+TI   I +N + M ++    + E  ++L   NL+F  IFT E I K+ AL  +YYF  
Sbjct: 579 DLTITLCIVMNTLFMAMDHYKMTKEFEDVLNIGNLIFTGIFTTEMICKVIALHPYYYFQQ 638

Query: 274 SWNIFDFVVVILSIVGTVLSDIIQKYFFSPTLFRVIRLARIGRILRLIRGAKGIRTLLFA 333
            WNIFD ++V LS++   LS +            V+R  R+ R+ +L +    + TL+  
Sbjct: 639 GWNIFDSIIVTLSLMELSLSSMGN--------VSVLRSFRLLRVFKLAKSWPTLNTLIKI 690

Query: 334 LMMSLPALFNIGLLLFLVMFIYSIFGMANFA--YVKWEAGIDDM-----FNFQTFANSML 386
           +  S+ AL N+ ++L +++FI+++ GM  F   Y K    I        ++ + F +S L
Sbjct: 691 IGNSVGALGNLTVVLAIIVFIFAVVGMQLFGDMYCKNVNKISTTGELPRWHMKDFFHSFL 750

Query: 387 CLFQITTSAGWDGLLSPILNTGPPYC 412
            +F+I      + +   +   G P C
Sbjct: 751 IIFRILCGEWIETMWDCMRVNGQPLC 776


>gi327286274
          Length = 1509

 Score = 1241 bits (3210), Expect = 0.0,   Method: Compositional matrix adjust.
 Identities = 606/700 (86%), Positives = 647/700 (92%), Gaps = 6/700 (0%)

Query: 1    FEGMRVVVNALVGAIPSIMNVLLVCLIFWLIFSIMGVNLFAGKFGRCINQTEGDLPLNYT 60
            FEGMRVVVNALVGAIPSIMNVLLVCLIFWLIFSIMGVNLFAGKFG+CIN+TEGD PLN T
Sbjct: 816  FEGMRVVVNALVGAIPSIMNVLLVCLIFWLIFSIMGVNLFAGKFGKCINKTEGDEPLNNT 875

Query: 61   IVNNKSQCESLNLTGELYWTKVKVNFDNVGAGYLALLQVATFKGWMDIMYAAVDSRGYEE 120
            IV+N ++C+SLN TGELYWTKV+VNFDNVGAGYLALLQVATFKGWM+IMYAAVDSR  E+
Sbjct: 876  IVDNMTECQSLNETGELYWTKVRVNFDNVGAGYLALLQVATFKGWMEIMYAAVDSREREQ 935

Query: 121  QPQWEYNLYMYIYFVIFIIFGSFFTLNLFIGVIIDNFNQQKKKLGGQDIFMTEEQKKYYN 180
            QP WE NLYMY+YFVIFIIFGSFFTLNLFIGVIIDNFNQQKKK+ GQDIFMTEEQKKYYN
Sbjct: 936  QPVWEANLYMYLYFVIFIIFGSFFTLNLFIGVIIDNFNQQKKKISGQDIFMTEEQKKYYN 995

Query: 181  AMKKLGSKKPQKPIPRPLNKYQGFIFDIVTKQAFDVTIMFLICLNMVTMMVETDDQSPEK 240
            AMKKLGSKKPQKPIPRPLN++QGFIFD V  QAFDV IM LICLNM+TMMVETDDQSPEK
Sbjct: 996  AMKKLGSKKPQKPIPRPLNRFQGFIFDCVLNQAFDVCIMLLICLNMITMMVETDDQSPEK 1055

Query: 241  INILAKINLLFVAIFTGECIVKLAALRHYYFTNSWNIFDFVVVILSIVGTVLSDIIQKYF 300
            +NIL KIN++FVAIFT ECI KL ALRHYYFTN WNIFDFVVVILSIVG+VLSDIIQKYF
Sbjct: 1056 VNILYKINMVFVAIFTAECISKLVALRHYYFTNGWNIFDFVVVILSIVGSVLSDIIQKYF 1115

Query: 301  FSPTLFRVIRLARIGRILRLIRGAKGIRTLLFALMMSLPALFNIGLLLFLVMFIYSIFGM 360
            FSPTLFRVIRLARIGRILRLIRGAKGIRTLLFALMMSLPALFNIGLLLFLVMFIY+IFGM
Sbjct: 1116 FSPTLFRVIRLARIGRILRLIRGAKGIRTLLFALMMSLPALFNIGLLLFLVMFIYAIFGM 1175

Query: 361  ANFAYVKWEAGIDDMFNFQTFANSMLCLFQITTSAGWDGLLSPILNTGPPYCDPTLPNSN 420
            ANFAYVK E GIDDMFNFQTFANSMLCLFQITTSAGWDGLL PILNTGPPYCDP+  N+N
Sbjct: 1176 ANFAYVKHEHGIDDMFNFQTFANSMLCLFQITTSAGWDGLLHPILNTGPPYCDPSHQNAN 1235

Query: 421  GSRGDCGSPAVGILFFTTYIIISFLIVVNMYIAIILENFSVATEESTEPLSEDDFDMFYE 480
            GS+G+CGSPAVGILFF TYIIISFLIVVNMYIAIILENFSVATEESTEPLSEDDFDMFYE
Sbjct: 1236 GSKGNCGSPAVGILFFVTYIIISFLIVVNMYIAIILENFSVATEESTEPLSEDDFDMFYE 1295

Query: 481  IWEKFDPEATQFIEYSVLSDFADALSEPLRIAKPNQISLINMDLPMVSGDRIHCMDILFA 540
            IWEKFDPEATQFIEYS LS+FADALSEPLRIAKPN+I LI MDLPMVSGDRIHC+DILFA
Sbjct: 1296 IWEKFDPEATQFIEYSALSNFADALSEPLRIAKPNKIKLIAMDLPMVSGDRIHCLDILFA 1355

Query: 541  FTKRVLGESGEMDALKIQMEEKFMAANPSKISYEPITTTLRRKHEEVSAMVIQRAFRRHL 600
            FTKRVLGESGEMDALKIQMEEKFMAANPSKISYEPITTTLRRKHEEVSA++IQRA+R HL
Sbjct: 1356 FTKRVLGESGEMDALKIQMEEKFMAANPSKISYEPITTTLRRKHEEVSAILIQRAYRSHL 1415

Query: 601  LQRSLKHASFLFRQQAGSGLSEEDAPEREGLIAYVMSENFSRPLGPPSSSSISSTSFPPS 660
             QRSLK ASFL+RQQA +    +DAPE+EGLIA +MSEN+ RP+    S ++SSTSFPPS
Sbjct: 1416 FQRSLKQASFLYRQQACN--LGDDAPEKEGLIASMMSENYGRPID--KSETLSSTSFPPS 1471

Query: 661  YDSVTRATSDNLQVRGSDYSHSEDLADFPPSPDRDRESIV 700
            YDSVTR TSDN Q+R +D S S DL D   SPDRD+ESIV
Sbjct: 1472 YDSVTRGTSDNFQLRLTDSSKS-DLED-ALSPDRDKESIV 1509


 Score = 70.5 bits (171), Expect = 3e-09,   Method: Compositional matrix adjust.
 Identities = 60/206 (29%), Positives = 103/206 (50%), Gaps = 16/206 (7%)

Query: 215 DVTIMFLICLNMVTMMVETDDQSPEKINILAKINLLFVAIFTGECIVKLAALR-HYYFTN 273
           D+TI   I +N + M ++    + E  ++L   NL+F  IFT E I K+ AL  +YYF  
Sbjct: 277 DLTITLCIVMNTLFMAMDHYKMTKEFEDVLNIGNLIFTGIFTTEMICKVIALHPYYYFQQ 336

Query: 274 SWNIFDFVVVILSIVGTVLSDIIQKYFFSPTLFRVIRLARIGRILRLIRGAKGIRTLLFA 333
            WNIFD ++V LS++   LS +            V+R  R+ R+ +L +    + TL+  
Sbjct: 337 GWNIFDSIIVTLSLMELSLSSMGN--------VSVLRSFRLLRVFKLAKSWPTLNTLIKI 388

Query: 334 LMMSLPALFNIGLLLFLVMFIYSIFGMANFA--YVKWEAGIDDM-----FNFQTFANSML 386
           +  S+ AL N+ ++L +++FI+++ GM  F   Y K    I        ++ + F +S L
Sbjct: 389 IGNSVGALGNLTVVLAIIVFIFAVVGMQLFGDMYCKNVNKISTTGELPRWHMKDFFHSFL 448

Query: 387 CLFQITTSAGWDGLLSPILNTGPPYC 412
            +F+I      + +   +   G P C
Sbjct: 449 IIFRILCGEWIETMWDCMRVNGQPLC 474


>gi297286126
          Length = 2003

 Score = 1192 bits (3085), Expect = 0.0,   Method: Compositional matrix adjust.
 Identities = 619/702 (88%), Positives = 641/702 (91%), Gaps = 14/702 (1%)

Query: 1    FEGMRVVVNALVGAIPSIMNVLLVCLIFWLIFSIMGVNLFAGKFGRCINQTEGDLPLNYT 60
            FEGMRVVVNALVGAIPSIMNVLLVCLIFWLIFSIMGVNLFAGKFGRCINQTEGDLPLNYT
Sbjct: 1314 FEGMRVVVNALVGAIPSIMNVLLVCLIFWLIFSIMGVNLFAGKFGRCINQTEGDLPLNYT 1373

Query: 61   IVNNKSQCESLNLTGELYWTKVKVNFDNVGAGYLALLQVATFKGWMDIMYAAVDSRGY-- 118
            IVNNKSQCESLN+TGELYWTKVKVNFDNVGAGYLALLQVATFKGWMDIMYAAVDSRG   
Sbjct: 1374 IVNNKSQCESLNMTGELYWTKVKVNFDNVGAGYLALLQVATFKGWMDIMYAAVDSRGVGC 1433

Query: 119  EEQPQWEYNLYMYIYFVIFIIFGSFFTLNLFIGVIIDNFNQQKKKLGGQDIFMTEEQKKY 178
               P  +      + F +  + GS        GV+       + ++GG  +   E QK+ 
Sbjct: 1434 HSGPFHQVRHLRLLEFFLCTLCGSV------AGVL----GSLEGRVGGW-VAWDERQKRA 1482

Query: 179  YNAMKKLGSKKPQKPIPRPLNKYQGFIFDIVTKQAFDVTIMFLICLNMVTMMVETDDQSP 238
            + ++ +        P+    NKYQGF+FDIVTKQAFDVTIMFLICLNMVTMMVETDDQSP
Sbjct: 1483 FASLPRALLSAFHLPLLXQ-NKYQGFVFDIVTKQAFDVTIMFLICLNMVTMMVETDDQSP 1541

Query: 239  EKINILAKINLLFVAIFTGECIVKLAALRHYYFTNSWNIFDFVVVILSIVGTVLSDIIQK 298
            EKINILAKINLLFVAIFTGECIVKLAALRHYYFTNSWNIFDFVVVILSIVGTVLSDIIQK
Sbjct: 1542 EKINILAKINLLFVAIFTGECIVKLAALRHYYFTNSWNIFDFVVVILSIVGTVLSDIIQK 1601

Query: 299  YFFSPTLFRVIRLARIGRILRLIRGAKGIRTLLFALMMSLPALFNIGLLLFLVMFIYSIF 358
            YFFSPTLFRVIRLARIGRILRLIRGAKGIRTLLFALMMSLPALFNIGLLLFLVMFIYSIF
Sbjct: 1602 YFFSPTLFRVIRLARIGRILRLIRGAKGIRTLLFALMMSLPALFNIGLLLFLVMFIYSIF 1661

Query: 359  GMANFAYVKWEAGIDDMFNFQTFANSMLCLFQITTSAGWDGLLSPILNTGPPYCDPTLPN 418
            GMANFAYVKWEAGIDDMFNFQTFANSMLCLFQITTSAGWDGLLSPILNTGPPYCDPTLPN
Sbjct: 1662 GMANFAYVKWEAGIDDMFNFQTFANSMLCLFQITTSAGWDGLLSPILNTGPPYCDPTLPN 1721

Query: 419  SNGSRGDCGSPAVGILFFTTYIIISFLIVVNMYIAIILENFSVATEESTEPLSEDDFDMF 478
            SNGSRGDCGSPAVGILFFTTYIIISFLIVVNMYIAIILENFSVATEESTEPLSEDDFDMF
Sbjct: 1722 SNGSRGDCGSPAVGILFFTTYIIISFLIVVNMYIAIILENFSVATEESTEPLSEDDFDMF 1781

Query: 479  YEIWEKFDPEATQFIEYSVLSDFADALSEPLRIAKPNQISLINMDLPMVSGDRIHCMDIL 538
            YEIWEKFDPEATQFIEYSVLSDFADALSEPLRIAKPNQ+SLINMDLPMVSGDRIHCMDIL
Sbjct: 1782 YEIWEKFDPEATQFIEYSVLSDFADALSEPLRIAKPNQMSLINMDLPMVSGDRIHCMDIL 1841

Query: 539  FAFTKRVLGESGEMDALKIQMEEKFMAANPSKISYEPITTTLRRKHEEVSAMVIQRAFRR 598
            FAFTKRVLGESGEMDALKIQMEEKFMAANPSKISYEPITTTLRRKHEEVSAMVIQRAFRR
Sbjct: 1842 FAFTKRVLGESGEMDALKIQMEEKFMAANPSKISYEPITTTLRRKHEEVSAMVIQRAFRR 1901

Query: 599  HLLQRSLKHASFLFRQQAGSGLSEEDAPEREGLIAYVMSENFSRPLGPPSSSSISSTSFP 658
            HLLQRS+KHASFLFRQQ GS LSEEDAPEREGLIA VM+ENFSRP GPPSSSSISSTSFP
Sbjct: 1902 HLLQRSVKHASFLFRQQTGSSLSEEDAPEREGLIANVMNENFSRPFGPPSSSSISSTSFP 1961

Query: 659  PSYDSVTRATSDNLQVRGSDYSHSEDLADFPPSPDRDRESIV 700
            PSYDSVTRATSDN+QV GSDYSHSED+ADFPPSPDRDRESIV
Sbjct: 1962 PSYDSVTRATSDNIQVPGSDYSHSEDVADFPPSPDRDRESIV 2003


 Score = 80.5 bits (197), Expect = 3e-12,   Method: Compositional matrix adjust.
 Identities = 57/183 (31%), Positives = 102/183 (55%), Gaps = 14/183 (7%)

Query: 215 DVTIMFLICLNMVTMMVETDDQSPEKINILAKINLLFVAIFTGECIVKLAALR-HYYFTN 273
           D+TI   I LN + M +E  + + E   +L   NL+F  IFT E   K+ AL  +YYF  
Sbjct: 716 DLTITMCIVLNTLFMALEHYNMTSEFEEMLQVGNLVFTGIFTAEMTFKIIALDPYYYFQQ 775

Query: 274 SWNIFDFVVVILSIVGTVLSDIIQKYFFSPTLFRVIRLARIGRILRLIRGAKGIRTLLFA 333
            WNIFD ++VILS++   LS +        +   V+R  R+ R+ +L +    + TL+  
Sbjct: 776 GWNIFDSIIVILSLMELGLSRM--------SNLSVLRSFRLLRVFKLAKSWPTLNTLIKI 827

Query: 334 LMMSLPALFNIGLLLFLVMFIYSIFGM----ANFAYVK-WEAGIDDMFNFQTFANSMLCL 388
           +  S+ AL N+ L+L +++FI+++ GM     N++ ++  ++G+   ++   F ++ L +
Sbjct: 828 IGNSVGALGNLTLVLAIIVFIFAVVGMQLFGKNYSELRDSDSGLLPRWHMMDFFHAFLII 887

Query: 389 FQI 391
           F+I
Sbjct: 888 FRI 890


 Score = 58.5 bits (140), Expect = 1e-05,   Method: Compositional matrix adjust.
 Identities = 45/163 (27%), Positives = 85/163 (52%), Gaps = 8/163 (4%)

Query: 206  FDIVTKQAFDVTIMFLICLNMVTMMVET---DDQSPEKINILAKINLLFVAIFTGECIVK 262
            + IV    F+  I+F+I L+   +  E    +++   K+ +L   + +F  +F  E ++K
Sbjct: 1196 YHIVEHSWFETFIIFMILLSSGALAFEDIYLEERKTIKV-LLEYADKMFTYVFVLEMLLK 1254

Query: 263  LAALR-HYYFTNSWNIFDFVVVILSIVGTVLSDIIQKYFFSPTLFRVIRLARIGRILRLI 321
              A     YFTN+W   DF++V +S+V  V + +    F      + +R  R  R LR +
Sbjct: 1255 WVAYGFKKYFTNAWCWLDFLIVDVSLVSLVANTL---GFAEMGPIKSLRTLRALRPLRAL 1311

Query: 322  RGAKGIRTLLFALMMSLPALFNIGLLLFLVMFIYSIFGMANFA 364
               +G+R ++ AL+ ++P++ N+ L+  +   I+SI G+  FA
Sbjct: 1312 SRFEGMRVVVNALVGAIPSIMNVLLVCLIFWLIFSIMGVNLFA 1354


>gi363729897
          Length = 1957

 Score = 1079 bits (2791), Expect = 0.0,   Method: Compositional matrix adjust.
 Identities = 527/678 (77%), Positives = 594/678 (87%), Gaps = 9/678 (1%)

Query: 1    FEGMRVVVNALVGAIPSIMNVLLVCLIFWLIFSIMGVNLFAGKFGRCINQTEGDLPLNYT 60
            FEGMRVVVNALVGAIPSIMNVLLVCLIFWLIFSIMGVNLFAGKFG+C+N TE +  L+ +
Sbjct: 1273 FEGMRVVVNALVGAIPSIMNVLLVCLIFWLIFSIMGVNLFAGKFGKCVNLTEENSELDSS 1332

Query: 61   IVNNKSQCESLNLTGELYWTKVKVNFDNVGAGYLALLQVATFKGWMDIMYAAVDSRGYEE 120
            I N+ + C++ N TG+++W  VKVNFDNVG+GYLALLQVATFKGWM+IMYAAVDSR  +E
Sbjct: 1333 I-NDIADCKAWNHTGKIFWVNVKVNFDNVGSGYLALLQVATFKGWMEIMYAAVDSREKDE 1391

Query: 121  QPQWEYNLYMYIYFVIFIIFGSFFTLNLFIGVIIDNFNQQKKKLGGQDIFMTEEQKKYYN 180
            QP+ EYNL+MY+YFV FIIFGSFFTLNLF+GVIIDNFNQQKKKLGG+DIFMTEEQKKYYN
Sbjct: 1392 QPKMEYNLFMYLYFVNFIIFGSFFTLNLFVGVIIDNFNQQKKKLGGEDIFMTEEQKKYYN 1451

Query: 181  AMKKLGSKKPQKPIPRPLNKYQGFIFDIVTKQAFDVTIMFLICLNMVTMMVETDDQSPEK 240
            AMK+LGSKKPQKPIPRPLN+YQGF+FDIVT QAFD+TIM LICLNMVTMMVET +QS  K
Sbjct: 1452 AMKRLGSKKPQKPIPRPLNRYQGFLFDIVTNQAFDITIMILICLNMVTMMVETYEQSDMK 1511

Query: 241  INILAKINLLFVAIFTGECIVKLAALRHYYFTNSWNIFDFVVVILSIVGTVLSDIIQ--K 298
             N+L KIN+LFV IF+ EC++KL ALR YYF+N+WNIFD VVVI+SIV  +LS I +  +
Sbjct: 1512 TNVLNKINILFVTIFSTECVLKLVALRQYYFSNAWNIFDIVVVIMSIVALLLSGIGKAFE 1571

Query: 299  YFFSPTLFRVIRLARIGRILRLIRGAKGIRTLLFALMMSLPALFNIGLLLFLVMFIYSIF 358
            +F  PTLFRVIRLARIGRILRLIR AKGIRTLLFALMMSLPALFNIGLLLFLVMFIY+IF
Sbjct: 1572 HFLPPTLFRVIRLARIGRILRLIRAAKGIRTLLFALMMSLPALFNIGLLLFLVMFIYAIF 1631

Query: 359  GMANFAYVKWEAGIDDMFNFQTFANSMLCLFQITTSAGWDGLLSPILNTGPPYCDPTLPN 418
            GMANFAYVK E GIDDMFNFQTFANSMLCLF+ITTSAGWDGLLSPILNTGPPYCD   PN
Sbjct: 1632 GMANFAYVKMEDGIDDMFNFQTFANSMLCLFEITTSAGWDGLLSPILNTGPPYCD---PN 1688

Query: 419  SNGSRGDCGSPAVGILFFTTYIIISFLIVVNMYIAIILENFSVATEESTEPLSEDDFDMF 478
              GS G+CG PA+GI++F +YIIISFLIVVNMYIA+ILENF+ ATEESTEPL EDDFD+F
Sbjct: 1689 ITGSIGECGKPAIGIVYFVSYIIISFLIVVNMYIAVILENFNAATEESTEPLGEDDFDIF 1748

Query: 479  YEIWEKFDPEATQFIEYSVLSDFADALSEPLRIAKPNQISLINMDLPMVSGDRIHCMDIL 538
            YEIWEKFDPEATQFI +S LSDFADAL+EPLR+ KPN+I LI MDLPMVSGDRIHC+DIL
Sbjct: 1749 YEIWEKFDPEATQFITFSALSDFADALAEPLRVPKPNKIELIAMDLPMVSGDRIHCLDIL 1808

Query: 539  FAFTKRVLGESGEMDALKIQMEEKFMAANPSKISYEPITTTLRRKHEEVSAMVIQRAFRR 598
            FAFTKRVLG+SGEMD LK+QME+KFMA NPSK SYEPI+TTLR + EEVSA VIQRA+R 
Sbjct: 1809 FAFTKRVLGDSGEMDVLKVQMEDKFMAVNPSKKSYEPISTTLRHRQEEVSATVIQRAYRS 1868

Query: 599  HLLQRSLKHASFLFRQQAGSGLSEED-APEREGLIAYVMSENFSRPLGPPSSSSISSTSF 657
            HLLQRS+KHAS+L+  +  SG +  D APEREGLIA +M EN+ R L    +S  SS S 
Sbjct: 1869 HLLQRSIKHASYLYHHRTYSGDTLGDAAPEREGLIASMMGENYGRNLDESQTS--SSASL 1926

Query: 658  PPSYDSVTRATSDNLQVR 675
            PPSYDSVTRA+S NL V 
Sbjct: 1927 PPSYDSVTRASSGNLIVE 1944


 Score = 90.1 bits (222), Expect = 3e-15,   Method: Compositional matrix adjust.
 Identities = 75/272 (27%), Positives = 136/272 (50%), Gaps = 34/272 (12%)

Query: 215 DVTIMFLICLNMVTMMVETDDQSPEKINILAKI-NLLFVAIFTGECIVKLAALR-HYYFT 272
           D+TI   I +N + M +E ++ + E   ++ K+ NL+F  IFT E ++K+ AL  +YYF 
Sbjct: 724 DLTITLCIVMNTLFMALEHNNMT-ENFKLMLKVGNLIFTGIFTAEMVLKIIALDPYYYFQ 782

Query: 273 NSWNIFDFVVVILSIVGTVL-SDIIQKYFFSPTLFRVIRLARIGRILRLIRGAKGIRTLL 331
             WNIFD ++V LS++   L     +K         V+R  R+ R+ +L +    + TL+
Sbjct: 783 QPWNIFDSIIVTLSLIELSLPRQRGKKERRKGGTLSVLRSFRLLRVFKLAKSWPTLNTLI 842

Query: 332 FALMMSLPALFNIGLLLFLVMFIYSIFGMANF--AYVKWEAGIDD----MFNFQTFANSM 385
             +  SL AL N+ L+L +++FI++I G+  F  +Y  +   I       ++   F +S 
Sbjct: 843 KIIGNSLGALSNLTLVLAIIVFIFAIVGVQLFGGSYRTYGDKIKKNGEIRWHMMDFFHSF 902

Query: 386 LCLFQITTSAGWDGLLSPILNTGPPYCDPTLPNSNGSRGDCGSPAVGILFFTTYIIISFL 445
           L +F+I      + +   ++    P C                    +L F   ++I  L
Sbjct: 903 LVIFRILCGEWIETMWDCMVVAEKPLC--------------------LLVFLLVMVIGNL 942

Query: 446 IVVNMYIAIILENFSVATEESTEPLSEDDFDM 477
           +V+N++IA++L +FS    ++    +EDD +M
Sbjct: 943 VVLNLFIALLLNSFSTDCLQT----AEDDREM 970


 Score = 65.1 bits (157), Expect = 1e-07,   Method: Compositional matrix adjust.
 Identities = 65/294 (22%), Positives = 129/294 (43%), Gaps = 60/294 (20%)

Query: 206  FDIVTKQAFDVTIMFLICLNMVTMMVETDDQSPEKI--NILAKINLLFVAIFTGECIVKL 263
            + IV    F+  I+F+I L+   +  E    +  +    IL+ ++ LF  +F  E I+K 
Sbjct: 1157 YQIVEHSWFESFIVFMILLSSGVLAFEDIHINERRTIKAILSFLDRLFTFVFFLEMILKW 1216

Query: 264  AALR-HYYFTNSWNIFDFVVV------ILSIVGTVLSDIIQKYFFSPTLFRVIRLARIGR 316
             A   + YFTN+W   DF++V      +++I+G+ L  +           + +R  R  R
Sbjct: 1217 VAYGFNKYFTNAWCWLDFLIVGVSCVSLINILGSSLDGV-----------KSLRTLRALR 1265

Query: 317  ILRLIRGAKGIRTLLFALMMSLPALFNIGLLLFLVMFIYSIFGMANFA------------ 364
             LR +   +G+R ++ AL+ ++P++ N+ L+  +   I+SI G+  FA            
Sbjct: 1266 PLRALSRFEGMRVVVNALVGAIPSIMNVLLVCLIFWLIFSIMGVNLFAGKFGKCVNLTEE 1325

Query: 365  YVKWEAGIDDM------------------FNFQTFANSMLCLFQITTSAGWDGLLSPILN 406
              + ++ I+D+                   NF    +  L L Q+ T  GW  ++   ++
Sbjct: 1326 NSELDSSINDIADCKAWNHTGKIFWVNVKVNFDNVGSGYLALLQVATFKGWMEIMYAAVD 1385

Query: 407  TGPPYCDPTLPNSNGSRGDCGSPAVGILFFTTYIIISFLIVVNMYIAIILENFS 460
            +      P +  +              L+F  +II      +N+++ +I++NF+
Sbjct: 1386 SREKDEQPKMEYN----------LFMYLYFVNFIIFGSFFTLNLFVGVIIDNFN 1429


>gi355746803
          Length = 1956

 Score = 1070 bits (2767), Expect = 0.0,   Method: Compositional matrix adjust.
 Identities = 527/691 (76%), Positives = 587/691 (84%), Gaps = 13/691 (1%)

Query: 1    FEGMRVVVNALVGAIPSIMNVLLVCLIFWLIFSIMGVNLFAGKFGRCINQTEGDLPL-NY 59
            FEGMRVVV+ALVGAIPSIMNVLLVCLIFWLIFSIMGVNLFAGKF RCIN T+G+  L   
Sbjct: 1264 FEGMRVVVDALVGAIPSIMNVLLVCLIFWLIFSIMGVNLFAGKFWRCINYTDGEFSLVPL 1323

Query: 60   TIVNNKSQCESLNLTGELYWTKVKVNFDNVGAGYLALLQVATFKGWMDIMYAAVDSRGYE 119
            +IVNNKS C+  N TG  +W  VKVNFDNV  GYLALLQVATFKGWMDIMYAAVDSR   
Sbjct: 1324 SIVNNKSDCKIQNSTGSFFWVNVKVNFDNVAMGYLALLQVATFKGWMDIMYAAVDSREVN 1383

Query: 120  EQPQWEYNLYMYIYFVIFIIFGSFFTLNLFIGVIIDNFNQQKKKLGGQDIFMTEEQKKYY 179
             QP+WE N+YMY+YFVIFIIFG FFTLNLF+GVIIDNFNQQKKKLGGQDIFMTEEQKKYY
Sbjct: 1384 MQPKWEDNVYMYLYFVIFIIFGGFFTLNLFVGVIIDNFNQQKKKLGGQDIFMTEEQKKYY 1443

Query: 180  NAMKKLGSKKPQKPIPRPLNKYQGFIFDIVTKQAFDVTIMFLICLNMVTMMVETDDQSPE 239
            NAMKKLGSKKPQKPIPRPLNK+QGF+FDIVT+QAFD+TIM LICLNM+TMMVETDDQS E
Sbjct: 1444 NAMKKLGSKKPQKPIPRPLNKFQGFVFDIVTRQAFDITIMVLICLNMITMMVETDDQSEE 1503

Query: 240  KINILAKINLLFVAIFTGECIVKLAALRHYYFTNSWNIFDFVVVILSIVGTVLSDIIQ-- 297
            K  IL KIN  FVA+FTGEC++K+ ALR YYFTN WN+FDF+VV+LSI   V S I++  
Sbjct: 1504 KTKILGKINQFFVAVFTGECVMKMFALRQYYFTNGWNVFDFIVVVLSIASLVFSAILKSL 1563

Query: 298  KYFFSPTLFRVIRLARIGRILRLIRGAKGIRTLLFALMMSLPALFNIGLLLFLVMFIYSI 357
            + +FSPTLFRVIRLARIGRILRLIR AKGIRTLLFALMMSLPALFNIGLLLFLVMFIYSI
Sbjct: 1564 QNYFSPTLFRVIRLARIGRILRLIRAAKGIRTLLFALMMSLPALFNIGLLLFLVMFIYSI 1623

Query: 358  FGMANFAYVKWEAGIDDMFNFQTFANSMLCLFQITTSAGWDGLLSPILNTGPPYCDPTLP 417
            FGM++F +V+WEAGIDDMFNFQTFANSMLCLFQITTSAGWDGLLSPILNTGPPYCDPTLP
Sbjct: 1624 FGMSSFPHVRWEAGIDDMFNFQTFANSMLCLFQITTSAGWDGLLSPILNTGPPYCDPTLP 1683

Query: 418  NSNGSRGDCGSPAVGILFFTTYIIISFLIVVNMYIAIILENFSVATEESTEPLSEDDFDM 477
            NSNGSRGDCGSPAVGILFFTTYIIISFLIVVNMYIA+ILENF+VATEESTEPLSEDDFDM
Sbjct: 1684 NSNGSRGDCGSPAVGILFFTTYIIISFLIVVNMYIAVILENFNVATEESTEPLSEDDFDM 1743

Query: 478  FYEIWEKFDPEATQFIEYSVLSDFADALSEPLRIAKPNQISLINMDLPMVSGDRIHCMDI 537
            FYE WEKFDPEATQFI +S LSDFAD LS PLRI KPN+  LI MDLP+V GD+IHC+DI
Sbjct: 1744 FYETWEKFDPEATQFITFSALSDFADTLSGPLRIPKPNRNILIQMDLPLVPGDKIHCLDI 1803

Query: 538  LFAFTKRVLGESGEMDALKIQMEEKFMAANPSKISYEPITTTLRRKHEEVSAMVIQRAFR 597
            LFAFTK VLGESGE+D+LK  MEEKFMA N SK SYEPI TTLR K E++SA VIQ+A+R
Sbjct: 1804 LFAFTKNVLGESGELDSLKANMEEKFMATNLSKSSYEPIATTLRWKQEDISATVIQKAYR 1863

Query: 598  RHLLQRSLKHASFLFRQQAGSGLSEEDAPE--REGLIAYVMSENFSRPLGPPSSSSISST 655
             ++L RS+  ++ L   +A     EE+A     E  +A+  +EN    + P  S + S+T
Sbjct: 1864 SYVLHRSMALSNTLHVPRA-----EEEAASLPDEAFVAFTANENC---VLPDKSETASAT 1915

Query: 656  SFPPSYDSVTRATSDNLQVRGSDYSHSEDLA 686
            SFPPSY+SVTR  SD + +R S    +ED A
Sbjct: 1916 SFPPSYESVTRGLSDRVNMRTSSSIQNEDEA 1946


 Score = 78.6 bits (192), Expect = 9e-12,   Method: Compositional matrix adjust.
 Identities = 69/284 (24%), Positives = 135/284 (47%), Gaps = 41/284 (14%)

Query: 200 KYQGFIFDIVTKQAFDVTIMFLICLNMVTMMVETDDQSPEKINILAKINLLFVAIFTGEC 259
           K +  +F +VT    ++TI   I +N + M +E    SP    +L   N++F   FT E 
Sbjct: 653 KLKTILFGLVTDPFAELTITLCIVVNTIFMAMEHHGMSPTFEAMLQIGNIVFTIFFTAEM 712

Query: 260 IVKLAALR-HYYFTNSWNIFDFVVVILSIVGTVLSDIIQKYFFSPTLFRVIRLARIGRIL 318
           + K+ A   +YYF   WNIFD ++V +S++      + +K   S     V+R  R+ R+ 
Sbjct: 713 VFKIIAFDPYYYFQKKWNIFDCIIVTVSLLEL---GVAKKGSLS-----VLRSFRLLRVF 764

Query: 319 RLIRGAKGIRTLLFALMMSLPALFNIGLLLFLVMFIYSIFG--MANFAYVKWEAGID--- 373
           +L +    + TL+  +  S+ AL N+ ++L +++F++++ G  +    Y      I    
Sbjct: 765 KLAKSWPTLNTLIKIIGNSVGALGNLTIILAIIVFVFALVGKQLLGENYRNNRKNISAPH 824

Query: 374 ---DMFNFQTFANSMLCLFQITTSAGWDGLLSPILNTGPPYCDPTLPNSNGSRGDCGSPA 430
                ++   F +S L +F+I      + + + +                    + G  +
Sbjct: 825 EDWPRWHMHDFFHSFLIVFRILCGEWIENMWACM--------------------EVGQKS 864

Query: 431 VGILFFTTYIIISFLIVVNMYIAIILENFSVATEESTEPLSEDD 474
           + ++ F T +++  L+V+N++IA++L +FS   +  T P  EDD
Sbjct: 865 ICLILFLTVMVLGNLVVLNLFIALLLNSFSA--DNLTAP--EDD 904


 Score = 72.4 bits (176), Expect = 6e-10,   Method: Compositional matrix adjust.
 Identities = 66/290 (22%), Positives = 126/290 (43%), Gaps = 48/290 (16%)

Query: 206  FDIVTKQAFDVTIMFLICLNMVTMMVETD--DQSPEKINILAKINLLFVAIFTGECIVKL 263
            + IV    F+  I+F+I L+  ++  E    DQ P    +L   + +F  IF  E ++K 
Sbjct: 1146 YRIVEHSWFESFIIFMILLSSGSLAFEDYYLDQKPTVKALLEYTDRVFTFIFVFEMLLKW 1205

Query: 264  AALR-HYYFTNSWNIFDFVVVILSIVGTVLSDIIQKYFFSPTLFRVIRLARIGRILRLIR 322
             A     YFTN+W   DF++V +S+  ++ + I++    +P   + +R  R  R LR + 
Sbjct: 1206 VAYGFKKYFTNAWCWLDFLIVNISLT-SLTAKILEYSEVAP--IKALRTLRALRPLRALS 1262

Query: 323  GAKGIRTLLFALMMSLPALFNIGLLLFLVMFIYSIFGMANFAYVKWEA------------ 370
              +G+R ++ AL+ ++P++ N+ L+  +   I+SI G+  FA   W              
Sbjct: 1263 RFEGMRVVVDALVGAIPSIMNVLLVCLIFWLIFSIMGVNLFAGKFWRCINYTDGEFSLVP 1322

Query: 371  --------------------GIDDMFNFQTFANSMLCLFQITTSAGWDGLLSPILNTGPP 410
                                 ++   NF   A   L L Q+ T  GW  ++   +++   
Sbjct: 1323 LSIVNNKSDCKIQNSTGSFFWVNVKVNFDNVAMGYLALLQVATFKGWMDIMYAAVDSREV 1382

Query: 411  YCDPTLPNSNGSRGDCGSPAVGILFFTTYIIISFLIVVNMYIAIILENFS 460
               P   ++              L+F  +II      +N+++ +I++NF+
Sbjct: 1383 NMQPKWEDN----------VYMYLYFVIFIIFGGFFTLNLFVGVIIDNFN 1422


>gi355559771
          Length = 1956

 Score = 1070 bits (2766), Expect = 0.0,   Method: Compositional matrix adjust.
 Identities = 526/691 (76%), Positives = 587/691 (84%), Gaps = 13/691 (1%)

Query: 1    FEGMRVVVNALVGAIPSIMNVLLVCLIFWLIFSIMGVNLFAGKFGRCINQTEGDLPL-NY 59
            FEGMRVVV+ALVGAIPSIMNVLLVCLIFWLIFSIMGVNLFAGKF RCIN T+G+  L   
Sbjct: 1264 FEGMRVVVDALVGAIPSIMNVLLVCLIFWLIFSIMGVNLFAGKFWRCINYTDGEFSLVPL 1323

Query: 60   TIVNNKSQCESLNLTGELYWTKVKVNFDNVGAGYLALLQVATFKGWMDIMYAAVDSRGYE 119
            +IVNNKS C+  N TG  +W  VKVNFDNV  GYLALLQVATFKGWMDIMYAAVDSR   
Sbjct: 1324 SIVNNKSDCKIQNSTGSFFWVNVKVNFDNVAMGYLALLQVATFKGWMDIMYAAVDSREVN 1383

Query: 120  EQPQWEYNLYMYIYFVIFIIFGSFFTLNLFIGVIIDNFNQQKKKLGGQDIFMTEEQKKYY 179
             QP+WE N+YMY+YFVIFIIFG FFTLNLF+GVIIDNFNQQKKKLGGQDIFMTEEQKKYY
Sbjct: 1384 MQPKWEDNVYMYLYFVIFIIFGGFFTLNLFVGVIIDNFNQQKKKLGGQDIFMTEEQKKYY 1443

Query: 180  NAMKKLGSKKPQKPIPRPLNKYQGFIFDIVTKQAFDVTIMFLICLNMVTMMVETDDQSPE 239
            NAMKKLGSKKPQKPIPRPLNK+QGF+FDIVT+QAFD+TIM LICLNM+TMMVETDDQS E
Sbjct: 1444 NAMKKLGSKKPQKPIPRPLNKFQGFVFDIVTRQAFDITIMVLICLNMITMMVETDDQSEE 1503

Query: 240  KINILAKINLLFVAIFTGECIVKLAALRHYYFTNSWNIFDFVVVILSIVGTVLSDIIQ-- 297
            K  IL KIN  FVA+FTGEC++K+ ALR YYFTN WN+FDF+VV+LSI   V S I++  
Sbjct: 1504 KTKILGKINQFFVAVFTGECVMKMFALRQYYFTNGWNVFDFIVVVLSIASLVFSAILKSL 1563

Query: 298  KYFFSPTLFRVIRLARIGRILRLIRGAKGIRTLLFALMMSLPALFNIGLLLFLVMFIYSI 357
            + +FSPTLFRVIRLARIGRILRLIRGAKGIRTLLFALMMSLPALFNIGLLLFLVMFIYSI
Sbjct: 1564 QNYFSPTLFRVIRLARIGRILRLIRGAKGIRTLLFALMMSLPALFNIGLLLFLVMFIYSI 1623

Query: 358  FGMANFAYVKWEAGIDDMFNFQTFANSMLCLFQITTSAGWDGLLSPILNTGPPYCDPTLP 417
            FGM++F +V+WEAGIDDMFNFQTFANSMLCLFQITTSAGWDGLLSPILNTGPPYCDP LP
Sbjct: 1624 FGMSSFPHVRWEAGIDDMFNFQTFANSMLCLFQITTSAGWDGLLSPILNTGPPYCDPNLP 1683

Query: 418  NSNGSRGDCGSPAVGILFFTTYIIISFLIVVNMYIAIILENFSVATEESTEPLSEDDFDM 477
            NSNG+RGDCGSPAVGILFFTTYIIISFLIVVNMYIA+ILENF+VATEESTEPLSEDDFDM
Sbjct: 1684 NSNGTRGDCGSPAVGILFFTTYIIISFLIVVNMYIAVILENFNVATEESTEPLSEDDFDM 1743

Query: 478  FYEIWEKFDPEATQFIEYSVLSDFADALSEPLRIAKPNQISLINMDLPMVSGDRIHCMDI 537
            FYE WEKFDPEATQFI +S LSDFAD LS PLRI KPN+  LI MDLP+V GD+IHC+DI
Sbjct: 1744 FYETWEKFDPEATQFITFSALSDFADTLSGPLRIPKPNRNILIQMDLPLVPGDKIHCLDI 1803

Query: 538  LFAFTKRVLGESGEMDALKIQMEEKFMAANPSKISYEPITTTLRRKHEEVSAMVIQRAFR 597
            LFAFTK VLGESGE+D+LK  MEEKFMA N SK SYEPI TTLR K E++SA VIQ+A+R
Sbjct: 1804 LFAFTKNVLGESGELDSLKANMEEKFMATNLSKSSYEPIATTLRWKQEDISATVIQKAYR 1863

Query: 598  RHLLQRSLKHASFLFRQQAGSGLSEEDAPE--REGLIAYVMSENFSRPLGPPSSSSISST 655
             ++L RS+  ++ L   +A     EE+A     E  +A+  +EN    + P  S + S+T
Sbjct: 1864 SYVLHRSMALSNTLHVPRA-----EEEAASLPDEAFVAFTANENC---VLPDKSETASAT 1915

Query: 656  SFPPSYDSVTRATSDNLQVRGSDYSHSEDLA 686
            SFPPSY+SVTR  SD + +R S    +ED A
Sbjct: 1916 SFPPSYESVTRGLSDRVNMRTSSSIQNEDEA 1946


 Score = 79.0 bits (193), Expect = 8e-12,   Method: Compositional matrix adjust.
 Identities = 69/284 (24%), Positives = 135/284 (47%), Gaps = 41/284 (14%)

Query: 200 KYQGFIFDIVTKQAFDVTIMFLICLNMVTMMVETDDQSPEKINILAKINLLFVAIFTGEC 259
           K +  +F +VT    ++TI   I +N + M +E    SP    +L   N++F   FT E 
Sbjct: 653 KLKTILFGLVTDPFAELTITLCIVVNTIFMAMEHHGMSPTFEAMLQIGNIVFTIFFTAEM 712

Query: 260 IVKLAALR-HYYFTNSWNIFDFVVVILSIVGTVLSDIIQKYFFSPTLFRVIRLARIGRIL 318
           + K+ A   +YYF   WNIFD ++V +S++      + +K   S     V+R  R+ R+ 
Sbjct: 713 VFKIIAFDPYYYFQKKWNIFDCIIVTVSLLEL---GVAKKGSLS-----VLRSFRLLRVF 764

Query: 319 RLIRGAKGIRTLLFALMMSLPALFNIGLLLFLVMFIYSIFG--MANFAYVKWEAGID--- 373
           +L +    + TL+  +  S+ AL N+ ++L +++F++++ G  +    Y      I    
Sbjct: 765 KLAKSWPTLNTLIKIIGNSVGALGNLTIILAIIVFVFALVGKQLLGENYRNNRKNISAPH 824

Query: 374 ---DMFNFQTFANSMLCLFQITTSAGWDGLLSPILNTGPPYCDPTLPNSNGSRGDCGSPA 430
                ++   F +S L +F+I      + + + +                    + G  +
Sbjct: 825 EDWPRWHMHDFFHSFLIVFRILCGEWIENMWACM--------------------EVGQKS 864

Query: 431 VGILFFTTYIIISFLIVVNMYIAIILENFSVATEESTEPLSEDD 474
           + ++ F T +++  L+V+N++IA++L +FS   +  T P  EDD
Sbjct: 865 ICLILFLTVMVLGNLVVLNLFIALLLNSFSA--DNLTAP--EDD 904


 Score = 72.4 bits (176), Expect = 6e-10,   Method: Compositional matrix adjust.
 Identities = 66/290 (22%), Positives = 126/290 (43%), Gaps = 48/290 (16%)

Query: 206  FDIVTKQAFDVTIMFLICLNMVTMMVETD--DQSPEKINILAKINLLFVAIFTGECIVKL 263
            + IV    F+  I+F+I L+  ++  E    DQ P    +L   + +F  IF  E ++K 
Sbjct: 1146 YRIVEHSWFESFIIFMILLSSGSLAFEDYYLDQKPTVKALLEYTDRVFTFIFVFEMLLKW 1205

Query: 264  AALR-HYYFTNSWNIFDFVVVILSIVGTVLSDIIQKYFFSPTLFRVIRLARIGRILRLIR 322
             A     YFTN+W   DF++V +S+  ++ + I++    +P   + +R  R  R LR + 
Sbjct: 1206 VAYGFKKYFTNAWCWLDFLIVNISLT-SLTAKILEYSEVAP--IKALRTLRALRPLRALS 1262

Query: 323  GAKGIRTLLFALMMSLPALFNIGLLLFLVMFIYSIFGMANFAYVKWEA------------ 370
              +G+R ++ AL+ ++P++ N+ L+  +   I+SI G+  FA   W              
Sbjct: 1263 RFEGMRVVVDALVGAIPSIMNVLLVCLIFWLIFSIMGVNLFAGKFWRCINYTDGEFSLVP 1322

Query: 371  --------------------GIDDMFNFQTFANSMLCLFQITTSAGWDGLLSPILNTGPP 410
                                 ++   NF   A   L L Q+ T  GW  ++   +++   
Sbjct: 1323 LSIVNNKSDCKIQNSTGSFFWVNVKVNFDNVAMGYLALLQVATFKGWMDIMYAAVDSREV 1382

Query: 411  YCDPTLPNSNGSRGDCGSPAVGILFFTTYIIISFLIVVNMYIAIILENFS 460
               P   ++              L+F  +II      +N+++ +I++NF+
Sbjct: 1383 NMQPKWEDN----------VYMYLYFVIFIIFGGFFTLNLFVGVIIDNFN 1422


>gi327274284
          Length = 1959

 Score = 1068 bits (2763), Expect = 0.0,   Method: Compositional matrix adjust.
 Identities = 520/701 (74%), Positives = 591/701 (84%), Gaps = 10/701 (1%)

Query: 1    FEGMRVVVNALVGAIPSIMNVLLVCLIFWLIFSIMGVNLFAGKFGRCINQTEGDLPLNYT 60
            FEGMRVVVNAL+GAIPSIMNVLLVCLIFWLIFSI+GV+LFAGKFG+CIN TE +  +N  
Sbjct: 1264 FEGMRVVVNALLGAIPSIMNVLLVCLIFWLIFSIVGVSLFAGKFGKCINMTEANSTINDA 1323

Query: 61   IVNNKSQCESLNLTGE--LYWTKVKVNFDNVGAGYLALLQVATFKGWMDIMYAAVDSRGY 118
            ++   + C  +N T +  LYWT VKVNFDNVG+GYL+LLQVATFKGWMDIMYAAVDS   
Sbjct: 1324 LIKTMADCRKVNNTRQQRLYWTTVKVNFDNVGSGYLSLLQVATFKGWMDIMYAAVDSVDT 1383

Query: 119  EEQPQWEYNLYMYIYFVIFIIFGSFFTLNLFIGVIIDNFNQQKKKLGGQDIFMTEEQKKY 178
            E QPQWE N YMY+YFVIFIIFGSFFTLNLF+GVIIDNFNQQKKK GG+DIFMTEEQKKY
Sbjct: 1384 ERQPQWESNKYMYLYFVIFIIFGSFFTLNLFVGVIIDNFNQQKKKFGGEDIFMTEEQKKY 1443

Query: 179  YNAMKKLGSKKPQKPIPRPLNKYQGFIFDIVTKQAFDVTIMFLICLNMVTMMVETDDQSP 238
            YNAMKKLGSKKPQKPIPRPLNKYQGFIFDI T QAFD++IM LICLNMVTMMVE D+QS 
Sbjct: 1444 YNAMKKLGSKKPQKPIPRPLNKYQGFIFDIATHQAFDISIMVLICLNMVTMMVEADEQSA 1503

Query: 239  EKINILAKINLLFVAIFTGECIVKLAALRHYYFTNSWNIFDFVVVILSIVGTVLSDIIQK 298
            EK  +L+KIN+LF+ IFT EC++KL ALR+YYFTN WNIFD VVVI+SIVG+VLS I+  
Sbjct: 1504 EKTYVLSKINVLFITIFTAECVMKLVALRYYYFTNGWNIFDLVVVIMSIVGSVLSGIVVS 1563

Query: 299  YFFSPTLFRVIRLARIGRILRLIRGAKGIRTLLFALMMSLPALFNIGLLLFLVMFIYSIF 358
              FSPTLFRVIRL RIGRILRLIR A+GIRTLLFALMMSLPALFNIGLLLFLVMFIY+IF
Sbjct: 1564 --FSPTLFRVIRLVRIGRILRLIRSARGIRTLLFALMMSLPALFNIGLLLFLVMFIYAIF 1621

Query: 359  GMANFAYVKWEAGIDDMFNFQTFANSMLCLFQITTSAGWDGLLSPILNTGPPYCDPTLPN 418
            GMANFA+VK E GIDDMFNF+TF NSMLCLFQITTSAGW  LLSPILNTGPP+CD   PN
Sbjct: 1622 GMANFAHVKMEVGIDDMFNFKTFGNSMLCLFQITTSAGWAELLSPILNTGPPFCD---PN 1678

Query: 419  SNGSRGDCGSPAVGILFFTTYIIISFLIVVNMYIAIILENFSVATEESTEPLSEDDFDMF 478
                RGDCG+PA+GI+FF TYIII+FLIVVNMYIA+ILENF+VATEESTEPL +DDF+MF
Sbjct: 1679 PVSQRGDCGNPALGIMFFVTYIIITFLIVVNMYIAVILENFNVATEESTEPLGDDDFEMF 1738

Query: 479  YEIWEKFDPEATQFIEYSVLSDFADALSEPLRIAKPNQISLINMDLPMVSGDRIHCMDIL 538
            YE+WEKFDP ATQFI Y+ LSDFA+ L+ PLRI KPN++ LI MDLPMVSGDRIHC+DIL
Sbjct: 1739 YEVWEKFDPLATQFIPYAKLSDFANTLAAPLRIPKPNKLELITMDLPMVSGDRIHCLDIL 1798

Query: 539  FAFTKRVLGESGEMDALKIQMEEKFMAANPSKISYEPITTTLRRKHEEVSAMVIQRAFRR 598
            FAFTKRVLG+SGEMD LK+QMEEKFMAANPSK SYEPI TTL+RK+EE++A+ +QRAFR 
Sbjct: 1799 FAFTKRVLGDSGEMDTLKVQMEEKFMAANPSKSSYEPINTTLQRKYEEMAAVTLQRAFRS 1858

Query: 599  HLLQRSLKHASFLFRQQAGSG-LSEEDAPEREGLIAYVMSENFSRPLGPPSSSSISSTSF 657
            HLLQRS+K ASFL RQ+   G + EEDAPE+EGLIA++M+EN+     P  + + S  S 
Sbjct: 1859 HLLQRSMKQASFLHRQKTSDGDILEEDAPEKEGLIAHLMNENYIT--SPDKTRTPSLESI 1916

Query: 658  PPSYDSVTRATSDNLQVRGSDYSHSEDLADFPPSPDRDRES 698
            PPSY SVT    D  +   S     E+  D   SP +D+ES
Sbjct: 1917 PPSYHSVTGTLGDGAEGETSKALKHEEPRDGHLSPRKDKES 1957


 Score = 94.4 bits (233), Expect = 2e-16,   Method: Compositional matrix adjust.
 Identities = 76/272 (27%), Positives = 134/272 (49%), Gaps = 35/272 (12%)

Query: 215 DVTIMFLICLNMVTMMVETDDQSPEKINILAKINLLFVAIFTGECIVKLAALR-HYYFTN 273
           D+TI   I +N + M +E    +P    +L+  N +F  IFT E I+K+ A+  +YYF  
Sbjct: 703 DLTITLCIVINTLFMALEHYKMTPGFKLMLSIGNKIFTGIFTAEVILKIIAMDPYYYFQQ 762

Query: 274 SWNIFDFVVVILSIVGTVLSDIIQK-----YFFSPTLFRVIRLARIGRILRLIRGAKGIR 328
           S NIFD +VV +SI+   +    QK            F V+R  R+ R+ +L +    + 
Sbjct: 763 SSNIFDSIVVFISIIELSIPSEPQKADKGKRGGKKGTFTVLRTLRLLRVFKLAKSWPTLN 822

Query: 329 TLLFALMMSLPALFNIGLLLFLVMFIYSIFGMANF--AYVKWEAGIDDM----FNFQTFA 382
           TL+  ++ S+ AL N+ L+L L++FI+++FGM  F  +Y      I       ++ + F 
Sbjct: 823 TLIKIILNSINALSNLTLVLALIVFIFAVFGMQLFGNSYRLGRCNITSTCKPRWHMEDFF 882

Query: 383 NSMLCLFQITTSAGWDGLLSPILNTGPPYCDPTLPNSNGSRGDCGSPAVGILFFTTYIII 442
           +S L +F+I      + +   ++   PP C                    +  F + ++I
Sbjct: 883 HSFLVIFRILCGEWIETMWGCMVVAEPPLC--------------------LFVFLSVMVI 922

Query: 443 SFLIVVNMYIAIILENFSVATEESTEPLSEDD 474
             L+V+N++IA++L +FS    ++   L E+D
Sbjct: 923 GNLVVLNLFIALLLNSFSA---DNLTQLPEED 951


 Score = 68.6 bits (166), Expect = 1e-08,   Method: Compositional matrix adjust.
 Identities = 67/291 (23%), Positives = 124/291 (42%), Gaps = 49/291 (16%)

Query: 206  FDIVTKQAFDVTIMFLICLNMVTMMVETD--DQSPEKINILAKINLLFVAIFTGECIVKL 263
            + IV    F+  I+F+I L+   +  E     + P    +L   + +F  IF  E ++K 
Sbjct: 1146 YQIVEHNWFESFIVFMILLSSGALAFEDIYLTEKPRIKMMLEYADKIFTYIFILEMLLKW 1205

Query: 264  AALR-HYYFTNSWNIFDFVVVILSIVGTVLSDIIQKYFFSPTLFRVIRLARIGRILRLIR 322
             A   H YFTN+W   DF++V +S+V  V S   +    +    + +R  R  R LR + 
Sbjct: 1206 VAYGFHKYFTNAWCWLDFLIVDVSLVSLVASLAGKSEIGA---MKSLRTLRALRPLRALS 1262

Query: 323  GAKGIRTLLFALMMSLPALFNIGLLLFLVMFIYSIFGMANFA--------YVKWEAGIDD 374
              +G+R ++ AL+ ++P++ N+ L+  +   I+SI G++ FA          +  + I+D
Sbjct: 1263 RFEGMRVVVNALLGAIPSIMNVLLVCLIFWLIFSIVGVSLFAGKFGKCINMTEANSTIND 1322

Query: 375  MF-------------------------NFQTFANSMLCLFQITTSAGWDGLLSPILNTGP 409
                                       NF    +  L L Q+ T  GW  ++   +++  
Sbjct: 1323 ALIKTMADCRKVNNTRQQRLYWTTVKVNFDNVGSGYLSLLQVATFKGWMDIMYAAVDSVD 1382

Query: 410  PYCDPTLPNSNGSRGDCGSPAVGILFFTTYIIISFLIVVNMYIAIILENFS 460
                P             S     L+F  +II      +N+++ +I++NF+
Sbjct: 1383 TERQPQWE----------SNKYMYLYFVIFIIFGSFFTLNLFVGVIIDNFN 1423


>gi344288113
          Length = 1961

 Score = 1065 bits (2755), Expect = 0.0,   Method: Compositional matrix adjust.
 Identities = 524/689 (76%), Positives = 578/689 (83%), Gaps = 9/689 (1%)

Query: 1    FEGMRVVVNALVGAIPSIMNVLLVCLIFWLIFSIMGVNLFAGKFGRCINQTEGDLPL-NY 59
            FEGMRVVV+ALVGAIPSIMNVLLVCLIFWLIFSIMGVNLFAGKF RCIN T G  PL   
Sbjct: 1271 FEGMRVVVDALVGAIPSIMNVLLVCLIFWLIFSIMGVNLFAGKFWRCINTTNGHFPLVPL 1330

Query: 60   TIVNNKSQCESLNLTGELYWTKVKVNFDNVGAGYLALLQVATFKGWMDIMYAAVDSRGYE 119
            ++VNN+S C+  N TG  +W  VKVNFDNV  GYLALLQVATFKGWMDIMYAAVDSR   
Sbjct: 1331 SVVNNESDCKFQNYTGNFFWVNVKVNFDNVAMGYLALLQVATFKGWMDIMYAAVDSREVN 1390

Query: 120  EQPQWEYNLYMYIYFVIFIIFGSFFTLNLFIGVIIDNFNQQKKKLGGQDIFMTEEQKKYY 179
             QP+WE N+YMY+YFVIFIIFG FFTLNLF+GVIIDNFNQQKKKLGGQDIFMTEEQKKYY
Sbjct: 1391 MQPKWEDNVYMYLYFVIFIIFGGFFTLNLFVGVIIDNFNQQKKKLGGQDIFMTEEQKKYY 1450

Query: 180  NAMKKLGSKKPQKPIPRPLNKYQGFIFDIVTKQAFDVTIMFLICLNMVTMMVETDDQSPE 239
            NAMKKLGSKKPQKPIPRP NKYQGF+FDIVT+QAFD+ IM LICLNM+TMMVETDDQS E
Sbjct: 1451 NAMKKLGSKKPQKPIPRPQNKYQGFVFDIVTRQAFDIVIMVLICLNMITMMVETDDQSEE 1510

Query: 240  KINILAKINLLFVAIFTGECIVKLAALRHYYFTNSWNIFDFVVVILSIVGTVLSDIIQKY 299
            K  IL KIN  FVA+FT EC++K+ ALRHYYFTN WN+FDF+VV+LSI   V S I++  
Sbjct: 1511 KTKILNKINQFFVAVFTCECVLKMFALRHYYFTNGWNVFDFIVVLLSIGSQVFSVIMKSL 1570

Query: 300  --FFSPTLFRVIRLARIGRILRLIRGAKGIRTLLFALMMSLPALFNIGLLLFLVMFIYSI 357
              +FSPTLFRVIRLARIGRILRLIR AKGIRTLLFALMMSLPALFNIGLLLFLVMFIYSI
Sbjct: 1571 DNYFSPTLFRVIRLARIGRILRLIRAAKGIRTLLFALMMSLPALFNIGLLLFLVMFIYSI 1630

Query: 358  FGMANFAYVKWEAGIDDMFNFQTFANSMLCLFQITTSAGWDGLLSPILNTGPPYCDPTLP 417
            FGM++FAYVKWEAGIDDMFNF+TFANSMLCLFQITTSAGWDGLLSPILNTGPPYCDP L 
Sbjct: 1631 FGMSSFAYVKWEAGIDDMFNFRTFANSMLCLFQITTSAGWDGLLSPILNTGPPYCDPNLL 1690

Query: 418  NSNGSRGDCGSPAVGILFFTTYIIISFLIVVNMYIAIILENFSVATEESTEPLSEDDFDM 477
            NSNGSRG+CGSPAVGILFFTTYIIISFLIVVNMYIA+ILENF+VATEESTEPLSEDDFDM
Sbjct: 1691 NSNGSRGNCGSPAVGILFFTTYIIISFLIVVNMYIAVILENFNVATEESTEPLSEDDFDM 1750

Query: 478  FYEIWEKFDPEATQFIEYSVLSDFADALSEPLRIAKPNQISLINMDLPMVSGDRIHCMDI 537
            FYE WEKFDPEATQFI +S LSDFAD LS PLRI KPN+  LI MDLP+V GD+IHC+DI
Sbjct: 1751 FYETWEKFDPEATQFITFSALSDFADTLSGPLRIPKPNRNILIQMDLPLVPGDKIHCLDI 1810

Query: 538  LFAFTKRVLGESGEMDALKIQMEEKFMAANPSKISYEPITTTLRRKHEEVSAMVIQRAFR 597
            LFAFTK VLGESGE+D+LK  MEEKFMA N SK SYEPI TTLR K E++SA VIQ+A+R
Sbjct: 1811 LFAFTKNVLGESGELDSLKANMEEKFMATNLSKASYEPIATTLRWKQEDMSATVIQKAYR 1870

Query: 598  RHLLQRSLKHASFLFRQQAGSGLSEEDAPEREGLIAYVMSENFSRPLGPPSSSSISSTSF 657
            +H+LQRS+   + L          E  +P  EG +A+  ++N    + P  S + S TSF
Sbjct: 1871 KHMLQRSM---TILNSTGVPRAEGETVSPTHEGFVAFTANDNC---VLPDKSETASVTSF 1924

Query: 658  PPSYDSVTRATSDNLQVRGSDYSHSEDLA 686
            PPSYDSVTR  SD   +  S    +ED A
Sbjct: 1925 PPSYDSVTRGLSDRAHLSTSSSMQNEDEA 1953


 Score = 79.0 bits (193), Expect = 7e-12,   Method: Compositional matrix adjust.
 Identities = 71/284 (25%), Positives = 137/284 (48%), Gaps = 41/284 (14%)

Query: 200 KYQGFIFDIVTKQAFDVTIMFLICLNMVTMMVETDDQSPEKINILAKINLLFVAIFTGEC 259
           K +  +F+IVT    ++TI   I +N V M +E    SP    +L   N++F   FT E 
Sbjct: 660 KLKTCLFEIVTDPFAELTITLCIVVNTVFMAMEHHRMSPTFDAMLQMGNIVFTIFFTAEM 719

Query: 260 IVKLAALR-HYYFTNSWNIFDFVVVILSIVGTVLSDIIQKYFFSPTLFRVIRLARIGRIL 318
           + K+ A   +YYF   WNIFD ++V +S++   +S   +K   S     V+R  R+ R+ 
Sbjct: 720 VFKIIAFDPYYYFQKKWNIFDCLIVTVSLMELGMS---KKGSLS-----VLRTFRLLRVF 771

Query: 319 RLIRGAKGIRTLLFALMMSLPALFNIGLLLFLVMFIYSIFG--MANFAYVKWEAGID--- 373
           +L +    + TL+  +  S+ AL N+ ++L +++F++++ G  +   +Y      I    
Sbjct: 772 KLAKSWPTLNTLIKIIGNSVGALGNLTIILAIIVFVFALVGKQLLGDSYRNNRRKISAPG 831

Query: 374 ---DMFNFQTFANSMLCLFQITTSAGWDGLLSPILNTGPPYCDPTLPNSNGSRGDCGSPA 430
                ++   F +S L +F+I      + + + +                    + G  +
Sbjct: 832 EEWPRWHMYDFFHSFLIVFRILCGEWIENMWACL--------------------EVGQKS 871

Query: 431 VGILFFTTYIIISFLIVVNMYIAIILENFSVATEESTEPLSEDD 474
           + ++ F   +++  L+V+N++IA++L +FS   +  T P  EDD
Sbjct: 872 ICLILFLMVMVLGNLVVLNLFIALLLNSFSA--DNLTAP--EDD 911


 Score = 70.5 bits (171), Expect = 3e-09,   Method: Compositional matrix adjust.
 Identities = 65/290 (22%), Positives = 126/290 (43%), Gaps = 48/290 (16%)

Query: 206  FDIVTKQAFDVTIMFLICLNMVTMMVETD--DQSPEKINILAKINLLFVAIFTGECIVKL 263
            F IV    F+  I+F+I L+  ++  E    ++ P    +L   + +F  IF  E ++K 
Sbjct: 1153 FRIVEHSWFESFIVFMILLSSGSLAFEDYYLEEKPTVKAMLEYADRVFTFIFVFEMLLKW 1212

Query: 264  AALR-HYYFTNSWNIFDFVVVILSIVGTVLSDIIQKYFFSPTLFRVIRLARIGRILRLIR 322
             A     YFTN+W   DF++V +S+  ++++ I+Q  +      + +R  R  R LR + 
Sbjct: 1213 VAYGFKKYFTNAWCWLDFLIVDISLT-SLIAKILQ--YSDMASIKALRTLRALRPLRALS 1269

Query: 323  GAKGIRTLLFALMMSLPALFNIGLLLFLVMFIYSIFGMANFAYVKWEA------------ 370
              +G+R ++ AL+ ++P++ N+ L+  +   I+SI G+  FA   W              
Sbjct: 1270 RFEGMRVVVDALVGAIPSIMNVLLVCLIFWLIFSIMGVNLFAGKFWRCINTTNGHFPLVP 1329

Query: 371  --------------------GIDDMFNFQTFANSMLCLFQITTSAGWDGLLSPILNTGPP 410
                                 ++   NF   A   L L Q+ T  GW  ++   +++   
Sbjct: 1330 LSVVNNESDCKFQNYTGNFFWVNVKVNFDNVAMGYLALLQVATFKGWMDIMYAAVDSREV 1389

Query: 411  YCDPTLPNSNGSRGDCGSPAVGILFFTTYIIISFLIVVNMYIAIILENFS 460
               P   ++              L+F  +II      +N+++ +I++NF+
Sbjct: 1390 NMQPKWEDN----------VYMYLYFVIFIIFGGFFTLNLFVGVIIDNFN 1429


>gi326921484
          Length = 1956

 Score = 1058 bits (2735), Expect = 0.0,   Method: Compositional matrix adjust.
 Identities = 526/678 (77%), Positives = 590/678 (87%), Gaps = 9/678 (1%)

Query: 1    FEGMRVVVNALVGAIPSIMNVLLVCLIFWLIFSIMGVNLFAGKFGRCINQTEGDLPLNYT 60
            FEGMRVVVNALVGAIPSIMNVLLVCLIFWLIFSIMGVNLFAGKFG+C+N TE +  L+ +
Sbjct: 1272 FEGMRVVVNALVGAIPSIMNVLLVCLIFWLIFSIMGVNLFAGKFGKCVNLTEENSELDGS 1331

Query: 61   IVNNKSQCESLNLTGELYWTKVKVNFDNVGAGYLALLQVATFKGWMDIMYAAVDSRGYEE 120
            I N+K+ C++ N TG+++W  VKVNFDNVG+GYLALLQVATFKGWM+IMYAAVDSR   E
Sbjct: 1332 I-NDKADCKAWNHTGKIFWVNVKVNFDNVGSGYLALLQVATFKGWMEIMYAAVDSREKNE 1390

Query: 121  QPQWEYNLYMYIYFVIFIIFGSFFTLNLFIGVIIDNFNQQKKKLGGQDIFMTEEQKKYYN 180
            QP+ E+NL+MY+YFV FIIFGSFFTLNLF+GVIIDNFNQQKKK GG+DIFMTEEQKKYYN
Sbjct: 1391 QPRMEHNLFMYLYFVTFIIFGSFFTLNLFVGVIIDNFNQQKKKFGGEDIFMTEEQKKYYN 1450

Query: 181  AMKKLGSKKPQKPIPRPLNKYQGFIFDIVTKQAFDVTIMFLICLNMVTMMVETDDQSPEK 240
            AMK+LGSKKPQKPIPRPLN+YQGF+FDI T QAFD+ IM LICLNM+TMMVET +QS  K
Sbjct: 1451 AMKRLGSKKPQKPIPRPLNRYQGFLFDIATNQAFDIAIMILICLNMITMMVETYEQSDTK 1510

Query: 241  INILAKINLLFVAIFTGECIVKLAALRHYYFTNSWNIFDFVVVILSIVGTVLSDIIQ--K 298
             N+L KIN+LFVAIFT ECI+KL ALR YYF+N+WNIFD VVVI+SIV  +LS I +  +
Sbjct: 1511 TNVLNKINILFVAIFTTECILKLVALRQYYFSNAWNIFDIVVVIMSIVALLLSGIGKAFE 1570

Query: 299  YFFSPTLFRVIRLARIGRILRLIRGAKGIRTLLFALMMSLPALFNIGLLLFLVMFIYSIF 358
            +F  PTLFRVIRLARIGRILRLIR AKGIRTLLFALMMSLPALFNIGLLLFLVMFIY+IF
Sbjct: 1571 HFLPPTLFRVIRLARIGRILRLIRAAKGIRTLLFALMMSLPALFNIGLLLFLVMFIYAIF 1630

Query: 359  GMANFAYVKWEAGIDDMFNFQTFANSMLCLFQITTSAGWDGLLSPILNTGPPYCDPTLPN 418
            GMANFAYVK E GIDDMFNFQTFANSMLCLF+ITTSAGWDGLLSPILNTGPPYCD   PN
Sbjct: 1631 GMANFAYVKMEDGIDDMFNFQTFANSMLCLFEITTSAGWDGLLSPILNTGPPYCD---PN 1687

Query: 419  SNGSRGDCGSPAVGILFFTTYIIISFLIVVNMYIAIILENFSVATEESTEPLSEDDFDMF 478
              G  G+CG PA+GI++F +YIIISFLIVVNMYIA+ILENF+ ATEESTEPL EDDFD+F
Sbjct: 1688 ITGRVGECGKPAMGIVYFVSYIIISFLIVVNMYIAVILENFNAATEESTEPLGEDDFDIF 1747

Query: 479  YEIWEKFDPEATQFIEYSVLSDFADALSEPLRIAKPNQISLINMDLPMVSGDRIHCMDIL 538
            YEIWEKFDPEATQFI +S LSDFADAL+EPLR+ KPN+I LI MDLPMVSGDRIHC+DIL
Sbjct: 1748 YEIWEKFDPEATQFITFSALSDFADALAEPLRVPKPNKIELIAMDLPMVSGDRIHCLDIL 1807

Query: 539  FAFTKRVLGESGEMDALKIQMEEKFMAANPSKISYEPITTTLRRKHEEVSAMVIQRAFRR 598
            FAFTKRVLG+SGEMD LK+QMEEKFMA NPSK SYEPI+TTLR + EE SA VIQRA+R 
Sbjct: 1808 FAFTKRVLGDSGEMDTLKVQMEEKFMAVNPSKKSYEPISTTLRHRQEEASATVIQRAYRS 1867

Query: 599  HLLQRSLKHASFLFRQQAGSGLSEED-APEREGLIAYVMSENFSRPLGPPSSSSISSTSF 657
            HLLQRS+KHAS+L+  +  SG +  D APEREGLIA  M EN+ R L    S + SSTSF
Sbjct: 1868 HLLQRSIKHASYLYHHRTYSGDTLGDAAPEREGLIASTMGENYGRNLD--ESLTSSSTSF 1925

Query: 658  PPSYDSVTRATSDNLQVR 675
            PPSYDSVTR +S NL V 
Sbjct: 1926 PPSYDSVTRTSSGNLIVE 1943


 Score = 85.1 bits (209), Expect = 9e-14,   Method: Compositional matrix adjust.
 Identities = 72/271 (26%), Positives = 131/271 (48%), Gaps = 32/271 (11%)

Query: 215 DVTIMFLICLNMVTMMVETDDQSPEKINILAKINLLFVAIFTGECIVKLAALR-HYYFTN 273
           D+TI   I +N + M +E ++ +     +L+  N +F  IFT E ++K+ AL  +YYF  
Sbjct: 723 DLTITLCIVMNTLFMALEHNNMTHNFKLMLSVGNSIFTGIFTAEMVLKIIALDPYYYFQQ 782

Query: 274 SWNIFDFVVVILSIVGTVLSDI-IQKYFFSPTLFRVIRLARIGRILRLIRGAKGIRTLLF 332
            WNIFD ++V LS++   L     +K         V+R  R+ R+ +L +    + TL+ 
Sbjct: 783 PWNIFDSIIVTLSLIELSLPRYGSKKERRKGGTLTVLRSFRLLRVFKLAKSWPTLNTLIK 842

Query: 333 ALMMSLPALFNIGLLLFLVMFIYSIFGMANFAYV------KWEAGIDDMFNFQTFANSML 386
            +  SL AL N+ L+L + +FI++I G+  F         K +   +  ++   F +S L
Sbjct: 843 IIGNSLGALSNLTLVLAITVFIFAIVGVQLFGGSYRIHGDKIKKNGEIRWHMMDFFHSFL 902

Query: 387 CLFQITTSAGWDGLLSPILNTGPPYCDPTLPNSNGSRGDCGSPAVGILFFTTYIIISFLI 446
            +F+I      + +   ++    P C                    +L F   ++I  L+
Sbjct: 903 VIFRILCGEWIETMWDCMVVAEKPLC--------------------LLVFLLVMVIGNLV 942

Query: 447 VVNMYIAIILENFSVATEESTEPLSEDDFDM 477
           V+N++IA++L +FS    ++    +EDD +M
Sbjct: 943 VLNLFIALLLNSFSTDCLQT----AEDDGEM 969


 Score = 65.5 bits (158), Expect = 8e-08,   Method: Compositional matrix adjust.
 Identities = 68/295 (23%), Positives = 128/295 (43%), Gaps = 62/295 (21%)

Query: 206  FDIVTKQAFDVTIMFLICLNMVTMMVETDDQSPEKINILAKI---NLLFVAIFTGECIVK 262
            + IV    F+  I+F+I L+   +  E D    E+  I A +   + LF  +F  E I+K
Sbjct: 1156 YQIVEHSWFESFIIFMILLSSGALAFE-DIHINERQTIKAVLLFLDRLFTFVFFLEMILK 1214

Query: 263  LAALR-HYYFTNSWNIFDFVVV------ILSIVGTVLSDIIQKYFFSPTLFRVIRLARIG 315
              A     YFTN+W   DF++V      +++I+G+ L  +           + +R  R  
Sbjct: 1215 WVAYGFTKYFTNAWCWLDFLIVGVSCISLINILGSSLDGV-----------KSLRTLRAL 1263

Query: 316  RILRLIRGAKGIRTLLFALMMSLPALFNIGLLLFLVMFIYSIFGMANFA----------- 364
            R LR +   +G+R ++ AL+ ++P++ N+ L+  +   I+SI G+  FA           
Sbjct: 1264 RPLRALSRFEGMRVVVNALVGAIPSIMNVLLVCLIFWLIFSIMGVNLFAGKFGKCVNLTE 1323

Query: 365  -YVKWEAGIDD------------------MFNFQTFANSMLCLFQITTSAGWDGLLSPIL 405
               + +  I+D                    NF    +  L L Q+ T  GW  ++   +
Sbjct: 1324 ENSELDGSINDKADCKAWNHTGKIFWVNVKVNFDNVGSGYLALLQVATFKGWMEIMYAAV 1383

Query: 406  NTGPPYCDPTLPNSNGSRGDCGSPAVGILFFTTYIIISFLIVVNMYIAIILENFS 460
            ++      P + ++              L+F T+II      +N+++ +I++NF+
Sbjct: 1384 DSREKNEQPRMEHN----------LFMYLYFVTFIIFGSFFTLNLFVGVIIDNFN 1428


>gi113675822
          Length = 1954

 Score = 1056 bits (2730), Expect = 0.0,   Method: Compositional matrix adjust.
 Identities = 533/693 (76%), Positives = 597/693 (86%), Gaps = 13/693 (1%)

Query: 1    FEGMRVVVNALVGAIPSIMNVLLVCLIFWLIFSIMGVNLFAGKFGRCINQTEGDLPLNYT 60
            FEGMRVVVNAL+GAIPSIMNVLLVCLIFWLIFSIMGVNLFAGKFGRC+N+T      N +
Sbjct: 1260 FEGMRVVVNALIGAIPSIMNVLLVCLIFWLIFSIMGVNLFAGKFGRCVNRT--GFIYNSS 1317
[truncated: 1,573,939 more chars]
