# Supplementary material for: Assessment of the predictive accuracy of five in silico prediction tools, alone or in combination, and two metaservers to classify long QT syndrome gene mutations
Source: BMC Med Genet. 2015 May 13;16:34. doi: 10.1186/s12881-015-0176-z (PMC4630850; doi:10.1186/s12881-015-0176-z)
Supplement: Additional file 3: — Raw data. The zipped file contains all raw data results in txt format from the five different in silico prediction tools and two metaservers. [file 12881_2015_176_MOESM3_ESM.zip › Supplementary Materials 2/PROVEAN results/KCNH2 PROVEAN.tsv]

#ROW_NO.	INPUT	PROTEIN_ID	POSITION	RESIDUE_REF	RESIDUE_ALT	SCORE	PREDICTION (cutoff=-2.5)	#SEQ	#CLUSTER	SCORE	PREDICTION (cutoff=0.05)	MEDIAN_INFO	#SEQ
1	NP_000229.1,28,K,E	NP_000229.1	28	K	E	-2.22	Neutral	169	30	0.003	Damaging	3.13	110
2	NP_000229.1,29,F,L	NP_000229.1	29	F	L	-3.48	Deleterious	169	30	0.002	Damaging	3.10	111
3	NP_000229.1,31,I,S	NP_000229.1	31	I	S	-3.61	Deleterious	169	30	0.000	Damaging	3.10	111
4	NP_000229.1,33,N,T	NP_000229.1	33	N	T	-3.58	Deleterious	169	30	0.002	Damaging	3.10	111
5	NP_000229.1,43,Y,C	NP_000229.1	43	Y	C	-5.36	Deleterious	169	30	0.000	Damaging	3.05	115
6	NP_000229.1,53,G,R	NP_000229.1	53	G	R	-5.08	Deleterious	169	30	0.043	Damaging	3.05	115
7	NP_000229.1,56,R,Q	NP_000229.1	56	R	Q	-2.54	Deleterious	169	30	0.003	Damaging	3.05	115
8	NP_000229.1,65,T,P	NP_000229.1	65	T	P	-3.57	Deleterious	169	30	0.003	Damaging	2.99	119
9	NP_000229.1,66,C,G	NP_000229.1	66	C	G	-8.10	Deleterious	169	30	0.002	Damaging	2.99	119
10	NP_000229.1,70,H,R	NP_000229.1	70	H	R	-2.52	Deleterious	169	30	0.166	Tolerated	2.98	118
11	NP_000229.1,72,P,Q	NP_000229.1	72	P	Q	-3.17	Deleterious	169	30	0.119	Tolerated	2.99	119
12	NP_000229.1,78,A,P	NP_000229.1	78	A	P	-2.78	Deleterious	169	30	0.048	Damaging	2.99	120
13	NP_000229.1,86,L,R	NP_000229.1	86	L	R	-4.07	Deleterious	169	30	0.000	Damaging	2.99	120
14	NP_000229.1,124,M,R	NP_000229.1	124	M	R	-4.27	Deleterious	169	30	0.036	Damaging	3.00	130
15	NP_000229.1,124,M,T	NP_000229.1	124	M	T	-4.46	Deleterious	169	30	0.001	Damaging	3.00	130
16	NP_000229.1,176,R,W	NP_000229.1	176	R	W	-2.78	Deleterious	169	30	0.002	Damaging	3.32	80
17	NP_000229.1,421,T,M	NP_000229.1	421	T	M	-5.71	Deleterious	169	30	0.000	Damaging	2.87	190
18	NP_000229.1,422,A,T	NP_000229.1	422	A	T	-3.81	Deleterious	169	30	0.000	Damaging	2.87	190
19	NP_000229.1,436,T,M	NP_000229.1	436	T	M	-0.42	Neutral	169	30	0.138	Tolerated	2.94	176
20	NP_000229.1,456,D,Y	NP_000229.1	456	D	Y	-7.95	Deleterious	169	30	0.000	Damaging	2.87	191
21	NP_000229.1,470,N,D	NP_000229.1	470	N	D	-4.50	Deleterious	169	30	0.002	Damaging	2.88	193
22	NP_000229.1,474,T,I	NP_000229.1	474	T	I	-5.56	Deleterious	169	30	0.023	Damaging	2.88	193
23	NP_000229.1,490,A,T	NP_000229.1	490	A	T	-3.70	Deleterious	169	30	0.002	Damaging	2.88	193
24	NP_000229.1,501,D,N	NP_000229.1	501	D	N	-4.63	Deleterious	169	30	0.000	Damaging	2.87	192
25	NP_000229.1,531,R,Q	NP_000229.1	531	R	Q	-3.83	Deleterious	169	30	0.000	Damaging	2.88	196
26	NP_000229.1,531,R,W	NP_000229.1	531	R	W	-7.67	Deleterious	169	30	0.000	Damaging	2.88	196
27	NP_000229.1,534,R,C	NP_000229.1	534	R	C	-7.67	Deleterious	169	30	0.000	Damaging	2.88	196
28	NP_000229.1,534,R,L	NP_000229.1	534	R	L	-6.71	Deleterious	169	30	0.001	Damaging	2.88	196
29	NP_000229.1,552,L,S	NP_000229.1	552	L	S	-5.75	Deleterious	169	30	0.000	Damaging	2.88	196
30	NP_000229.1,561,A,P	NP_000229.1	561	A	P	-4.79	Deleterious	169	30	0.000	Damaging	2.88	196
31	NP_000229.1,561,A,T	NP_000229.1	561	A	T	-3.83	Deleterious	169	30	0.000	Damaging	2.88	196
32	NP_000229.1,561,A,V	NP_000229.1	561	A	V	-3.83	Deleterious	169	30	0.000	Damaging	2.88	196
33	NP_000229.1,562,H,P	NP_000229.1	562	H	P	-9.58	Deleterious	169	30	0.000	Damaging	2.88	196
34	NP_000229.1,564,L,P	NP_000229.1	564	L	P	-6.71	Deleterious	169	30	0.000	Damaging	2.88	196
35	NP_000229.1,568,W,C	NP_000229.1	568	W	C	-12.06	Deleterious	169	30	0.000	Damaging	2.87	191
36	NP_000229.1,571,I,L	NP_000229.1	571	I	L	-1.90	Neutral	169	30	0.002	Damaging	2.87	191
37	NP_000229.1,572,G,S	NP_000229.1	572	G	S	-5.63	Deleterious	169	30	0.002	Damaging	2.87	191
38	NP_000229.1,572,G,R	NP_000229.1	572	G	R	-7.53	Deleterious	169	30	0.000	Damaging	2.87	191
39	NP_000229.1,582,R,C	NP_000229.1	582	R	C	-4.52	Deleterious	169	30	0.001	Damaging	2.90	173
40	NP_000229.1,584,G,S	NP_000229.1	584	G	S	-5.68	Deleterious	169	30	0.057	Tolerated	2.87	191
41	NP_000229.1,593,I,R	NP_000229.1	593	I	R	-5.19	Deleterious	169	30	0.001	Damaging	2.87	191
42	NP_000229.1,596,P,R	NP_000229.1	596	P	R	-1.89	Neutral	169	30	0.624	Tolerated	2.87	191
43	NP_000229.1,601,G,S	NP_000229.1	601	G	S	-0.07	Neutral	169	30	0.838	Tolerated	2.87	191
44	NP_000229.1,604,G,S	NP_000229.1	604	G	S	-3.85	Deleterious	169	30	0.001	Damaging	2.89	189
45	NP_000229.1,609,D,N	NP_000229.1	609	D	N	-4.34	Deleterious	169	30	0.006	Damaging	2.87	191
46	NP_000229.1,609,D,G	NP_000229.1	609	D	G	-6.17	Deleterious	169	30	0.003	Damaging	2.87	191
47	NP_000229.1,611,Y,H	NP_000229.1	611	Y	H	-4.74	Deleterious	169	30	0.000	Damaging	2.87	191
48	NP_000229.1,612,V,L	NP_000229.1	612	V	L	-2.60	Deleterious	169	30	0.099	Tolerated	2.87	191
49	NP_000229.1,613,T,M	NP_000229.1	613	T	M	-5.56	Deleterious	169	30	0.000	Damaging	2.87	191
50	NP_000229.1,614,A,V	NP_000229.1	614	A	V	-3.79	Deleterious	169	30	0.001	Damaging	2.87	191
51	NP_000229.1,621,S,N	NP_000229.1	621	S	N	-2.93	Deleterious	169	30	0.001	Damaging	2.88	197
52	NP_000229.1,623,T,I	NP_000229.1	623	T	I	-5.85	Deleterious	169	30	0.000	Damaging	2.88	197
53	NP_000229.1,627,F,L	NP_000229.1	627	F	L	-5.80	Deleterious	169	30	0.000	Damaging	2.87	196
54	NP_000229.1,628,G,S	NP_000229.1	628	G	S	-5.80	Deleterious	169	30	0.000	Damaging	2.87	196
55	NP_000229.1,629,N,D	NP_000229.1	629	N	D	-4.83	Deleterious	169	30	0.000	Damaging	2.87	196
56	NP_000229.1,629,N,S	NP_000229.1	629	N	S	-4.83	Deleterious	169	30	0.000	Damaging	2.87	196
57	NP_000229.1,629,N,K	NP_000229.1	629	N	K	-5.80	Deleterious	169	30	0.000	Damaging	2.87	196
58	NP_000229.1,630,V,L	NP_000229.1	630	V	L	-2.90	Deleterious	169	30	0.002	Damaging	2.87	196
59	NP_000229.1,630,V,A	NP_000229.1	630	V	A	-3.87	Deleterious	169	30	0.001	Damaging	2.87	196
60	NP_000229.1,633,N,D	NP_000229.1	633	N	D	-4.80	Deleterious	169	30	0.002	Damaging	2.87	196
61	NP_000229.1,633,N,S	NP_000229.1	633	N	S	-4.78	Deleterious	169	30	0.003	Damaging	2.87	196
62	NP_000229.1,637,E,K	NP_000229.1	637	E	K	-3.87	Deleterious	169	30	0.000	Damaging	2.87	196
63	NP_000229.1,640,F,V	NP_000229.1	640	F	V	-6.77	Deleterious	169	30	0.001	Damaging	2.87	196
64	NP_000229.1,645,M,L	NP_000229.1	645	M	L	-2.90	Deleterious	169	30	0.000	Damaging	2.87	196
65	NP_000229.1,706,S,C	NP_000229.1	706	S	C	-4.20	Deleterious	169	30	0.001	Damaging	2.87	195
66	NP_000229.1,752,R,W	NP_000229.1	752	R	W	-7.68	Deleterious	169	30	0.000	Damaging	2.88	195
67	NP_000229.1,752,R,Q	NP_000229.1	752	R	Q	-3.79	Deleterious	169	30	0.001	Damaging	2.88	195
68	NP_000229.1,774,D,Y	NP_000229.1	774	D	Y	-8.75	Deleterious	169	30	0.000	Damaging	2.88	195
69	NP_000229.1,784,R,W	NP_000229.1	784	R	W	-7.72	Deleterious	169	30	0.000	Damaging	2.87	194
70	NP_000229.1,805,F,C	NP_000229.1	805	F	C	-7.38	Deleterious	169	30	0.000	Damaging	2.88	187
71	NP_000229.1,818,S,L	NP_000229.1	818	S	L	-5.21	Deleterious	169	30	0.001	Damaging	2.88	186
72	NP_000229.1,822,V,M	NP_000229.1	822	V	M	-2.75	Deleterious	169	30	0.000	Damaging	2.88	186
73	NP_000229.1,823,R,W	NP_000229.1	823	R	W	-7.11	Deleterious	169	30	0.000	Damaging	2.88	185
74	NP_000229.1,873,G,S	NP_000229.1	873	G	S	-0.31	Neutral	169	30	0.811	Tolerated	3.02	132
75	NP_000229.1,885,R,C	NP_000229.1	885	R	C	-3.25	Deleterious	169	30	0.003	Damaging	3.13	112
76	NP_000229.1,897,K,T	NP_000229.1	897	K	T	-1.56	Neutral	169	30	0.253	Tolerated	3.10	110
77	NP_000229.1,913,A,V	NP_000229.1	913	A	V	-0.75	Neutral	169	30	0.480	Tolerated	3.33	96
78	NP_000229.1,996,N,I	NP_000229.1	996	N	I	-2.98	Deleterious	169	30	0.003	Damaging	3.45	80
79	NP_000229.1,1036,G,D	NP_000229.1	1036	G	D	-2.55	Deleterious	169	30	0.016	Damaging	3.29	96
80	NP_000229.1,148,R,W	NP_000229.1	148	R	W	-2.56	Deleterious	169	30	0.003	Damaging	3.33	82
81	NP_000229.1,328,R,C	NP_000229.1	328	R	C	-4.06	Deleterious	169	30	0.004	Damaging	3.22	126
82	NP_000229.1,887,R,H	NP_000229.1	887	R	H	-1.92	Neutral	169	30	0.029	Damaging	3.10	111
83	NP_000229.1,181,R,Q	NP_000229.1	181	R	Q	0.10	Neutral	169	30	0.137	Tolerated	3.32	80
84	NP_000229.1,347,P,S	NP_000229.1	347	P	S	-1.88	Neutral	169	30	0.455	Tolerated	3.22	126
85	NP_000229.1,915,A,V	NP_000229.1	915	A	V	-0.76	Neutral	169	30	0.290	Tolerated	3.42	97
86	NP_000229.1,917,P,L	NP_000229.1	917	P	L	-1.75	Neutral	169	30	0.271	Tolerated	3.43	97
87	NP_000229.1,922,R,W	NP_000229.1	922	R	W	-1.79	Neutral	169	30	0.027	Damaging	3.37	87
88	NP_000229.1,1047,R,L	NP_000229.1	1047	R	L	-2.47	Neutral	169	30	0.068	Tolerated	3.28	102
89	NP_000229.1,1058,A,E	NP_000229.1	1058	A	E	-2.06	Neutral	169	30	0.053	Tolerated	3.27	103
90	NP_000229.1,1068,Q,R	NP_000229.1	1068	Q	R	-2.63	Deleterious	169	30	0.005	Damaging	3.27	102
