# Supplementary material for: Assessment of the predictive accuracy of five in silico prediction tools, alone or in combination, and two metaservers to classify long QT syndrome gene mutations
Source: BMC Med Genet. 2015 May 13;16:34. doi: 10.1186/s12881-015-0176-z (PMC4630850; doi:10.1186/s12881-015-0176-z)
Supplement: Additional file 3: — Raw data. The zipped file contains all raw data results in txt format from the five different in silico prediction tools and two metaservers. [file 12881_2015_176_MOESM3_ESM.zip › Supplementary Materials 2/PROVEAN results/KCNQ1 PROVEAN.tsv]

#ROW_NO.	INPUT	PROTEIN_ID	POSITION	RESIDUE_REF	RESIDUE_ALT	SCORE	PREDICTION (cutoff=-2.5)	#SEQ	#CLUSTER	SCORE	PREDICTION (cutoff=0.05)	MEDIAN_INFO	#SEQ
1	NP_000209.2,73,P,T	NP_000209.2	73	P	T	-0.79	Neutral	112	30	0.037	Damaging	3.12	48
2	NP_000209.2,110,V,I	NP_000209.2	110	V	I	-0.26	Neutral	112	30	0.531	Tolerated	2.82	298
3	NP_000209.2,111,Y,C	NP_000209.2	111	Y	C	-6.82	Deleterious	112	30	0.000	Damaging	2.79	302
4	NP_000209.2,114,L,P	NP_000209.2	114	L	P	-5.38	Deleterious	112	30	0.000	Damaging	2.79	323
5	NP_000209.2,117,P,L	NP_000209.2	117	P	L	-7.81	Deleterious	112	30	0.000	Damaging	2.79	323
6	NP_000209.2,140,S,G	NP_000209.2	140	S	G	-3.61	Deleterious	112	30	0.002	Damaging	2.79	362
7	NP_000209.2,160,E,K	NP_000209.2	160	E	K	-3.69	Deleterious	112	30	0.000	Damaging	2.79	373
8	NP_000209.2,168,G,R	NP_000209.2	168	G	R	-5.38	Deleterious	112	30	0.000	Damaging	2.79	377
9	NP_000209.2,174,R,C	NP_000209.2	174	R	C	-7.38	Deleterious	112	30	0.000	Damaging	2.79	377
10	NP_000209.2,174,R,H	NP_000209.2	174	R	H	-4.61	Deleterious	112	30	0.000	Damaging	2.79	377
11	NP_000209.2,178,A,P	NP_000209.2	178	A	P	-4.19	Deleterious	112	30	0.001	Damaging	2.79	377
12	NP_000209.2,179,G,S	NP_000209.2	179	G	S	-5.53	Deleterious	112	30	0.000	Damaging	2.79	377
13	NP_000209.2,184,Y,S	NP_000209.2	184	Y	S	-8.30	Deleterious	112	30	0.000	Damaging	2.79	377
14	NP_000209.2,186,G,R	NP_000209.2	186	G	R	-7.08	Deleterious	112	30	0.000	Damaging	2.79	377
15	NP_000209.2,189,G,R	NP_000209.2	189	G	R	-7.38	Deleterious	112	30	0.000	Damaging	2.79	377
16	NP_000209.2,190,R,Q	NP_000209.2	190	R	Q	-3.69	Deleterious	112	30	0.000	Damaging	2.79	377
17	NP_000209.2,191,L,P	NP_000209.2	191	L	P	-5.72	Deleterious	112	30	0.000	Damaging	2.79	377
18	NP_000209.2,193,F,L	NP_000209.2	193	F	L	-5.53	Deleterious	112	30	0.001	Damaging	2.79	377
19	NP_000209.2,202,D,H	NP_000209.2	202	D	H	-6.42	Deleterious	112	30	0.000	Damaging	2.79	376
20	NP_000209.2,202,D,N	NP_000209.2	202	D	N	-4.58	Deleterious	112	30	0.001	Damaging	2.79	376
21	NP_000209.2,204,I,F	NP_000209.2	204	I	F	-3.41	Deleterious	112	30	0.145	Tolerated	2.79	376
22	NP_000209.2,204,I,M	NP_000209.2	204	I	M	-2.20	Neutral	112	30	0.217	Tolerated	2.79	376
23	NP_000209.2,207,V,M	NP_000209.2	207	V	M	-1.96	Neutral	112	30	0.049	Damaging	2.79	376
24	NP_000209.2,209,S,F	NP_000209.2	209	S	F	-5.57	Deleterious	112	30	0.000	Damaging	2.79	377
25	NP_000209.2,215,V,M	NP_000209.2	215	V	M	-1.28	Neutral	112	30	0.213	Tolerated	2.79	375
26	NP_000209.2,225,S,L	NP_000209.2	225	S	L	-5.70	Deleterious	112	30	0.000	Damaging	2.79	377
27	NP_000209.2,231,R,C	NP_000209.2	231	R	C	-7.69	Deleterious	112	30	0.000	Damaging	2.79	377
28	NP_000209.2,231,R,H	NP_000209.2	231	R	H	-4.81	Deleterious	112	30	0.000	Damaging	2.79	377
29	NP_000209.2,235,I,N	NP_000209.2	235	I	N	-6.80	Deleterious	112	30	0.000	Damaging	2.79	377
30	NP_000209.2,239,L,P	NP_000209.2	239	L	P	-6.32	Deleterious	112	30	0.000	Damaging	2.79	378
31	NP_000209.2,242,D,N	NP_000209.2	242	D	N	-4.86	Deleterious	112	30	0.000	Damaging	2.79	378
32	NP_000209.2,243,R,C	NP_000209.2	243	R	C	-7.78	Deleterious	112	30	0.000	Damaging	2.79	378
33	NP_000209.2,243,R,H	NP_000209.2	243	R	H	-4.86	Deleterious	112	30	0.000	Damaging	2.79	378
34	NP_000209.2,248,W,R	NP_000209.2	248	W	R	-13.61	Deleterious	112	30	0.000	Damaging	2.79	378
35	NP_000209.2,251,L,P	NP_000209.2	251	L	P	-6.80	Deleterious	112	30	0.000	Damaging	2.79	378
36	NP_000209.2,254,V,M	NP_000209.2	254	V	M	-2.92	Deleterious	112	30	0.000	Damaging	2.79	378
37	NP_000209.2,254,V,L	NP_000209.2	254	V	L	-2.92	Deleterious	112	30	0.001	Damaging	2.79	378
38	NP_000209.2,258,H,R	NP_000209.2	258	H	R	-7.78	Deleterious	112	30	0.000	Damaging	2.79	378
39	NP_000209.2,259,R,C	NP_000209.2	259	R	C	-7.78	Deleterious	112	30	0.003	Damaging	2.79	378
40	NP_000209.2,259,R,L	NP_000209.2	259	R	L	-6.80	Deleterious	112	30	0.007	Damaging	2.79	378
41	NP_000209.2,261,E,K	NP_000209.2	261	E	K	-3.89	Deleterious	112	30	0.000	Damaging	2.83	377
42	NP_000209.2,261,E,D	NP_000209.2	261	E	D	-2.92	Deleterious	112	30	0.001	Damaging	2.83	377
43	NP_000209.2,266,L,P	NP_000209.2	266	L	P	-6.70	Deleterious	112	30	0.009	Damaging	2.82	376
44	NP_000209.2,269,G,S	NP_000209.2	269	G	S	-5.83	Deleterious	112	30	0.000	Damaging	2.82	376
45	NP_000209.2,269,G,D	NP_000209.2	269	G	D	-6.80	Deleterious	112	30	0.000	Damaging	2.82	376
46	NP_000209.2,273,L,F	NP_000209.2	273	L	F	-3.89	Deleterious	112	30	0.000	Damaging	2.82	376
47	NP_000209.2,274,I,V	NP_000209.2	274	I	V	-0.97	Neutral	112	30	0.001	Damaging	2.82	376
48	NP_000209.2,275,F,S	NP_000209.2	275	F	S	-7.78	Deleterious	112	30	0.000	Damaging	2.82	376
49	NP_000209.2,277,S,L	NP_000209.2	277	S	L	-5.83	Deleterious	112	30	0.000	Damaging	2.82	376
50	NP_000209.2,293,R,C	NP_000209.2	293	R	C	-4.10	Deleterious	112	30	0.002	Damaging	3.06	133
51	NP_000209.2,302,A,V	NP_000209.2	302	A	V	-3.89	Deleterious	112	30	0.000	Damaging	2.79	378
52	NP_000209.2,305,W,S	NP_000209.2	305	W	S	-13.62	Deleterious	112	30	0.000	Damaging	2.79	378
53	NP_000209.2,306,G,V	NP_000209.2	306	G	V	-8.76	Deleterious	112	30	0.000	Damaging	2.79	378
54	NP_000209.2,306,G,R	NP_000209.2	306	G	R	-7.78	Deleterious	112	30	0.000	Damaging	2.79	378
55	NP_000209.2,310,V,I	NP_000209.2	310	V	I	-0.60	Neutral	112	30	0.005	Damaging	2.79	378
56	NP_000209.2,311,T,I	NP_000209.2	311	T	I	-4.70	Deleterious	112	30	0.001	Damaging	2.79	378
57	NP_000209.2,312,T,I	NP_000209.2	312	T	I	-5.54	Deleterious	112	30	0.000	Damaging	2.79	378
58	NP_000209.2,314,G,S	NP_000209.2	314	G	S	-5.64	Deleterious	112	30	0.000	Damaging	2.79	378
59	NP_000209.2,315,Y,S	NP_000209.2	315	Y	S	-8.36	Deleterious	112	30	0.000	Damaging	2.79	378
60	NP_000209.2,315,Y,C	NP_000209.2	315	Y	C	-8.42	Deleterious	112	30	0.000	Damaging	2.79	378
61	NP_000209.2,316,G,E	NP_000209.2	316	G	E	-7.52	Deleterious	112	30	0.000	Damaging	2.79	378
62	NP_000209.2,320,P,A	NP_000209.2	320	P	A	-7.35	Deleterious	112	30	0.012	Damaging	2.79	378
63	NP_000209.2,320,P,H	NP_000209.2	320	P	H	-8.42	Deleterious	112	30	0.000	Damaging	2.79	378
64	NP_000209.2,322,T,A	NP_000209.2	322	T	A	-4.51	Deleterious	112	30	0.001	Damaging	2.79	378
65	NP_000209.2,322,T,M	NP_000209.2	322	T	M	-5.57	Deleterious	112	30	0.000	Damaging	2.79	378
66	NP_000209.2,325,G,R	NP_000209.2	325	G	R	-7.45	Deleterious	112	30	0.000	Damaging	2.79	378
67	NP_000209.2,341,A,E	NP_000209.2	341	A	E	-4.68	Deleterious	112	30	0.000	Damaging	2.78	377
68	NP_000209.2,341,A,V	NP_000209.2	341	A	V	-3.64	Deleterious	112	30	0.000	Damaging	2.78	377
69	NP_000209.2,343,P,S	NP_000209.2	343	P	S	-7.61	Deleterious	112	30	0.000	Damaging	2.78	376
70	NP_000209.2,344,A,V	NP_000209.2	344	A	V	-3.59	Deleterious	112	30	0.000	Damaging	2.78	377
71	NP_000209.2,345,G,R	NP_000209.2	345	G	R	-7.36	Deleterious	112	30	0.000	Damaging	2.78	375
72	NP_000209.2,345,G,E	NP_000209.2	345	G	E	-7.46	Deleterious	112	30	0.000	Damaging	2.78	375
73	NP_000209.2,349,S,W	NP_000209.2	349	S	W	-6.49	Deleterious	112	30	0.000	Damaging	2.78	375
74	NP_000209.2,357,Q,R	NP_000209.2	357	Q	R	-3.67	Deleterious	112	30	0.000	Damaging	2.78	376
75	NP_000209.2,362,K,R	NP_000209.2	362	K	R	-2.82	Deleterious	112	30	0.000	Damaging	2.78	376
76	NP_000209.2,366,R,W	NP_000209.2	366	R	W	-7.31	Deleterious	112	30	0.000	Damaging	2.78	376
77	NP_000209.2,366,R,Q	NP_000209.2	366	R	Q	-3.61	Deleterious	112	30	0.002	Damaging	2.78	376
78	NP_000209.2,373,S,P	NP_000209.2	373	S	P	-2.82	Deleterious	112	30	0.086	Tolerated	2.78	377
79	NP_000209.2,391,T,I	NP_000209.2	391	T	I	-4.67	Deleterious	112	30	0.024	Damaging	2.79	372
80	NP_000209.2,392,W,R	NP_000209.2	392	W	R	-12.22	Deleterious	112	30	0.000	Damaging	2.79	372
81	NP_000209.2,397,R,W	NP_000209.2	397	R	W	-3.32	Deleterious	112	30	0.001	Damaging	2.82	293
82	NP_000209.2,520,M,R	NP_000209.2	520	M	R	-4.40	Deleterious	112	30	0.000	Damaging	2.79	346
83	NP_000209.2,524,V,G	NP_000209.2	524	V	G	-6.00	Deleterious	112	30	0.000	Damaging	2.79	346
84	NP_000209.2,533,R,W	NP_000209.2	533	R	W	-5.96	Deleterious	112	30	0.007	Damaging	2.79	346
85	NP_000209.2,539,R,W	NP_000209.2	539	R	W	-6.60	Deleterious	112	30	0.001	Damaging	2.79	346
86	NP_000209.2,555,R,C	NP_000209.2	555	R	C	-7.01	Deleterious	112	30	0.000	Damaging	2.79	346
87	NP_000209.2,566,S,F	NP_000209.2	566	S	F	-2.94	Deleterious	112	30	0.007	Damaging	2.81	331
88	NP_000209.2,568,G,R	NP_000209.2	568	G	R	-7.01	Deleterious	112	30	0.000	Damaging	2.81	331
89	NP_000209.2,587,T,M	NP_000209.2	587	T	M	-3.74	Deleterious	112	30	0.082	Tolerated	2.81	325
90	NP_000209.2,589,G,D	NP_000209.2	589	G	D	-4.04	Deleterious	112	30	0.200	Tolerated	2.79	328
91	NP_000209.2,590,A,T	NP_000209.2	590	A	T	-1.81	Neutral	112	30	0.142	Tolerated	2.79	318
92	NP_000209.2,591,R,H	NP_000209.2	591	R	H	-3.94	Deleterious	112	30	0.000	Damaging	2.79	328
93	NP_000209.2,594,R,Q	NP_000209.2	594	R	Q	-2.41	Neutral	112	30	0.047	Damaging	2.79	328
94	NP_000209.2,600,T,M	NP_000209.2	600	T	M	-1.27	Neutral	112	30	0.112	Tolerated	2.84	325
95	NP_000209.2,611,D,Y	NP_000209.2	611	D	Y	-0.31	Neutral	112	30	0.081	Tolerated	2.86	303
96	NP_000209.2,296,F,S	NP_000209.2	296	F	S	-7.48	Deleterious	112	30	0.000	Damaging	2.79	378
97	NP_000209.2,339,F,S	NP_000209.2	339	F	S	-7.57	Deleterious	112	30	0.000	Damaging	2.78	377
98	NP_000209.2,360,R,G	NP_000209.2	360	R	G	-6.56	Deleterious	112	30	0.000	Damaging	2.78	376
99	NP_000209.2,455,H,Y	NP_000209.2	455	H	Y	-1.52	Neutral	112	30	0.104	Tolerated	2.86	230
100	NP_000209.2,546,S,L	NP_000209.2	546	S	L	-4.95	Deleterious	112	30	0.000	Damaging	2.79	346
101	NP_000209.2,300,A,T	NP_000209.2	300	A	T	-3.89	Deleterious	112	30	0.000	Damaging	2.79	378
102	NP_000209.2,46,A,T	NP_000209.2	46	A	T	-0.20	Neutral	112	30	0.279	Tolerated	4.32	19
103	NP_000209.2,393,K,N	NP_000209.2	393	K	N	-2.25	Neutral	112	30	0.174	Tolerated	2.79	372
104	NP_000209.2,408,P,A	NP_000209.2	408	P	A	-1.43	Neutral	112	30	0.162	Tolerated	2.86	287
105	NP_000209.2,441,P,S	NP_000209.2	441	P	S	-3.03	Deleterious	112	30	0.016	Damaging	2.83	246
106	NP_000209.2,448,P,R	NP_000209.2	448	P	R	-1.15	Neutral	112	30	0.097	Tolerated	2.83	245
107	NP_000209.2,484,S,T	NP_000209.2	484	S	T	-1.20	Neutral	112	30	0.181	Tolerated	2.87	252
108	NP_000209.2,643,G,S	NP_000209.2	643	G	S	0.76	Neutral	112	30	0.576	Tolerated	3.43	42
109	NP_000209.2,648,V,I	NP_000209.2	648	V	I	0.00	Neutral	112	30	0.885	Tolerated	3.34	51
