# Supplementary material for: Assessment of the predictive accuracy of five in silico prediction tools, alone or in combination, and two metaservers to classify long QT syndrome gene mutations
Source: BMC Med Genet. 2015 May 13;16:34. doi: 10.1186/s12881-015-0176-z (PMC4630850; doi:10.1186/s12881-015-0176-z)
Supplement: Additional file 3: — Raw data. The zipped file contains all raw data results in txt format from the five different in silico prediction tools and two metaservers. [file 12881_2015_176_MOESM3_ESM.zip › Supplementary Materials 2/PROVEAN results/SCN5A PROVEAN.tsv]

#ROW_NO.	INPUT	PROTEIN_ID	POSITION	RESIDUE_REF	RESIDUE_ALT	SCORE	PREDICTION (cutoff=-2.5)	#SEQ	#CLUSTER	SCORE	PREDICTION (cutoff=0.05)	MEDIAN_INFO	#SEQ
1	NP_932173.1,18,R,W	NP_932173.1	18	R	W	-4.64	Deleterious	536	30	0.007	Damaging	3.54	373
2	NP_932173.1,70,N,K	NP_932173.1	70	N	K	-1.91	Neutral	536	30	0.001	Damaging	3.46	377
3	NP_932173.1,104,R,Q	NP_932173.1	104	R	Q	-3.80	Deleterious	536	30	0.000	Damaging	3.45	377
4	NP_932173.1,104,R,W	NP_932173.1	104	R	W	-7.59	Deleterious	536	30	0.000	Damaging	3.45	377
5	NP_932173.1,121,R,W	NP_932173.1	121	R	W	-7.57	Deleterious	536	30	0.000	Damaging	3.45	377
6	NP_932173.1,125,V,L	NP_932173.1	125	V	L	-1.33	Neutral	536	30	0.003	Damaging	3.45	378
7	NP_932173.1,126,K,E	NP_932173.1	126	K	E	-3.70	Deleterious	536	30	0.017	Damaging	3.45	378
8	NP_932173.1,161,E,K	NP_932173.1	161	E	K	-3.45	Deleterious	536	30	0.001	Damaging	3.44	387
9	NP_932173.1,216,S,L	NP_932173.1	216	S	L	-5.84	Deleterious	536	30	0.000	Damaging	3.44	391
10	NP_932173.1,220,T,I	NP_932173.1	220	T	I	-5.85	Deleterious	536	30	0.000	Damaging	3.44	391
11	NP_932173.1,225,R,W	NP_932173.1	225	R	W	-7.80	Deleterious	536	30	0.000	Damaging	3.44	392
12	NP_932173.1,232,V,I	NP_932173.1	232	V	I	-0.98	Neutral	536	30	0.001	Damaging	3.44	392
13	NP_932173.1,270,Q,K	NP_932173.1	270	Q	K	-3.90	Deleterious	536	30	0.000	Damaging	3.44	392
14	NP_932173.1,282,R,H	NP_932173.1	282	R	H	-2.53	Deleterious	536	30	0.009	Damaging	3.46	384
15	NP_932173.1,325,L,R	NP_932173.1	325	L	R	-5.72	Deleterious	536	30	0.000	Damaging	3.46	389
16	NP_932173.1,336,P,L	NP_932173.1	336	P	L	-9.68	Deleterious	536	30	0.012	Damaging	3.46	388
17	NP_932173.1,351,G,V	NP_932173.1	351	G	V	-7.79	Deleterious	536	30	0.000	Damaging	3.44	390
18	NP_932173.1,356,D,N	NP_932173.1	356	D	N	-4.91	Deleterious	536	30	0.000	Damaging	3.44	390
19	NP_932173.1,367,R,C	NP_932173.1	367	R	C	-7.85	Deleterious	536	30	0.000	Damaging	3.44	390
20	NP_932173.1,367,R,H	NP_932173.1	367	R	H	-4.91	Deleterious	536	30	0.000	Damaging	3.44	390
21	NP_932173.1,376,R,H	NP_932173.1	376	R	H	-1.54	Neutral	536	30	0.009	Damaging	3.44	391
22	NP_932173.1,376,R,C	NP_932173.1	376	R	C	-5.00	Deleterious	536	30	0.001	Damaging	3.44	391
23	NP_932173.1,406,N,S	NP_932173.1	406	N	S	-4.91	Deleterious	536	30	0.000	Damaging	3.44	391
24	NP_932173.1,411,V,M	NP_932173.1	411	V	M	-2.94	Deleterious	536	30	0.000	Damaging	3.44	391
25	NP_932173.1,439,E,K	NP_932173.1	439	E	K	-3.85	Deleterious	536	30	0.040	Damaging	3.44	391
26	NP_932173.1,481,R,W	NP_932173.1	481	R	W	-4.62	Deleterious	536	30	0.001	Damaging	3.44	366
27	NP_932173.1,524,S,Y	NP_932173.1	524	S	Y	-2.55	Deleterious	536	30	0.003	Damaging	3.45	374
28	NP_932173.1,552,G,R	NP_932173.1	552	G	R	-2.59	Deleterious	536	30	0.033	Damaging	3.47	370
29	NP_932173.1,558,H,R	NP_932173.1	558	H	R	3.92	Neutral	536	30	1.000	Tolerated	3.45	373
30	NP_932173.1,567,L,Q	NP_932173.1	567	L	Q	0.89	Neutral	536	30	0.326	Tolerated	3.45	309
31	NP_932173.1,572,A,D	NP_932173.1	572	A	D	-0.35	Neutral	536	30	0.426	Tolerated	3.44	311
32	NP_932173.1,573,Q,E	NP_932173.1	573	Q	E	-1.05	Neutral	536	30	0.455	Tolerated	3.43	314
33	NP_932173.1,592,N,K	NP_932173.1	592	N	K	-2.54	Deleterious	536	30	0.030	Damaging	3.54	339
34	NP_932173.1,615,G,E	NP_932173.1	615	G	E	-2.11	Neutral	536	30	0.090	Tolerated	3.45	302
35	NP_932173.1,618,L,F	NP_932173.1	618	L	F	-2.18	Neutral	536	30	0.009	Damaging	3.45	286
36	NP_932173.1,619,L,F	NP_932173.1	619	L	F	-2.00	Neutral	536	30	0.010	Damaging	3.45	246
37	NP_932173.1,647,A,D	NP_932173.1	647	A	D	-0.29	Neutral	536	30	0.226	Tolerated	3.44	333
38	NP_932173.1,680,R,H	NP_932173.1	680	R	H	-1.95	Neutral	536	30	0.267	Tolerated	3.44	392
39	NP_932173.1,735,A,V	NP_932173.1	735	A	V	-3.77	Deleterious	536	30	0.001	Damaging	3.44	391
40	NP_932173.1,752,G,R	NP_932173.1	752	G	R	-7.66	Deleterious	536	30	0.000	Damaging	3.44	389
41	NP_932173.1,878,R,C	NP_932173.1	878	R	C	-7.60	Deleterious	536	30	0.000	Damaging	3.44	393
42	NP_932173.1,941,S,N	NP_932173.1	941	S	N	-2.93	Deleterious	536	30	0.000	Damaging	3.44	393
43	NP_932173.1,965,R,C	NP_932173.1	965	R	C	-7.82	Deleterious	536	30	0.000	Damaging	3.44	393
44	NP_932173.1,997,A,S	NP_932173.1	997	A	S	-0.42	Neutral	536	30	0.594	Tolerated	3.46	375
45	NP_932173.1,1053,E,K	NP_932173.1	1053	E	K	-3.73	Deleterious	536	30	0.001	Damaging	3.45	383
46	NP_932173.1,1090,P,L	NP_932173.1	1090	P	L	-0.76	Neutral	536	30	0.047	Damaging	3.59	98
47	NP_932173.1,1103,S,Y	NP_932173.1	1103	S	Y	-1.82	Neutral	536	30	0.021	Damaging	3.46	259
48	NP_932173.1,1193,R,Q	NP_932173.1	1193	R	Q	-0.46	Neutral	536	30	0.404	Tolerated	3.44	393
49	NP_932173.1,1232,R,W	NP_932173.1	1232	R	W	-7.07	Deleterious	536	30	0.000	Damaging	3.44	393
50	NP_932173.1,1275,D,N	NP_932173.1	1275	D	N	-4.87	Deleterious	536	30	0.000	Damaging	3.44	393
51	NP_932173.1,1295,E,K	NP_932173.1	1295	E	K	-3.11	Deleterious	536	30	0.001	Damaging	3.44	376
52	NP_932173.1,1304,T,M	NP_932173.1	1304	T	M	-5.30	Deleterious	536	30	0.000	Damaging	3.44	377
53	NP_932173.1,1308,L,F	NP_932173.1	1308	L	F	-3.49	Deleterious	536	30	0.021	Damaging	3.44	377
54	NP_932173.1,1325,N,S	NP_932173.1	1325	N	S	-4.21	Deleterious	536	30	0.001	Damaging	3.44	393
55	NP_932173.1,1330,A,P	NP_932173.1	1330	A	P	-4.87	Deleterious	536	30	0.000	Damaging	3.44	393
56	NP_932173.1,1332,P,L	NP_932173.1	1332	P	L	-9.74	Deleterious	536	30	0.000	Damaging	3.44	393
57	NP_932173.1,1333,S,Y	NP_932173.1	1333	S	Y	-5.84	Deleterious	536	30	0.000	Damaging	3.44	393
58	NP_932173.1,1340,V,I	NP_932173.1	1340	V	I	-0.97	Neutral	536	30	0.000	Damaging	3.44	393
59	NP_932173.1,1406,G,R	NP_932173.1	1406	G	R	-6.48	Deleterious	536	30	0.000	Damaging	3.44	393
60	NP_932173.1,1408,G,R	NP_932173.1	1408	G	R	-7.79	Deleterious	536	30	0.000	Damaging	3.44	393
61	NP_932173.1,1427,A,S	NP_932173.1	1427	A	S	-2.85	Deleterious	536	30	0.002	Damaging	3.44	384
62	NP_932173.1,1432,R,G	NP_932173.1	1432	R	G	-5.39	Deleterious	536	30	0.022	Damaging	3.44	384
63	NP_932173.1,1438,P,L	NP_932173.1	1438	P	L	-9.55	Deleterious	536	30	0.000	Damaging	3.44	392
64	NP_932173.1,1473,F,C	NP_932173.1	1473	F	C	-7.66	Deleterious	536	30	0.000	Damaging	3.44	391
65	NP_932173.1,1473,F,S	NP_932173.1	1473	F	S	-7.67	Deleterious	536	30	0.000	Damaging	3.44	391
66	NP_932173.1,1486,F,L	NP_932173.1	1486	F	L	-5.58	Deleterious	536	30	0.001	Damaging	3.44	392
67	NP_932173.1,1512,R,W	NP_932173.1	1512	R	W	-7.37	Deleterious	536	30	0.000	Damaging	3.44	390
68	NP_932173.1,1620,T,M	NP_932173.1	1620	T	M	-5.32	Deleterious	536	30	0.000	Damaging	3.45	388
69	NP_932173.1,1623,R,Q	NP_932173.1	1623	R	Q	-3.57	Deleterious	536	30	0.001	Damaging	3.45	389
70	NP_932173.1,1623,R,L	NP_932173.1	1623	R	L	-6.17	Deleterious	536	30	0.005	Damaging	3.45	389
71	NP_932173.1,1626,R,P	NP_932173.1	1626	R	P	-6.55	Deleterious	536	30	0.001	Damaging	3.45	389
72	NP_932173.1,1629,R,Q	NP_932173.1	1629	R	Q	-3.70	Deleterious	536	30	0.000	Damaging	3.45	389
73	NP_932173.1,1644,R,H	NP_932173.1	1644	R	H	-4.56	Deleterious	536	30	0.000	Damaging	3.45	390
74	NP_932173.1,1645,T,M	NP_932173.1	1645	T	M	-5.59	Deleterious	536	30	0.000	Damaging	3.45	390
75	NP_932173.1,1660,I,V	NP_932173.1	1660	I	V	-0.89	Neutral	536	30	0.000	Damaging	3.45	389
76	NP_932173.1,1710,S,L	NP_932173.1	1710	S	L	-5.55	Deleterious	536	30	0.000	Damaging	3.45	390
77	NP_932173.1,1714,D,G	NP_932173.1	1714	D	G	-5.95	Deleterious	536	30	0.002	Damaging	3.44	391
78	NP_932173.1,1740,G,R	NP_932173.1	1740	G	R	-7.40	Deleterious	536	30	0.000	Damaging	3.44	391
79	NP_932173.1,1743,G,E	NP_932173.1	1743	G	E	-7.40	Deleterious	536	30	0.000	Damaging	3.44	391
80	NP_932173.1,1743,G,R	NP_932173.1	1743	G	R	-7.40	Deleterious	536	30	0.001	Damaging	3.44	391
81	NP_932173.1,1763,V,M	NP_932173.1	1763	V	M	-2.77	Deleterious	536	30	0.004	Damaging	3.44	391
82	NP_932173.1,1766,M,L	NP_932173.1	1766	M	L	-2.74	Deleterious	536	30	0.014	Damaging	3.44	391
83	NP_932173.1,1767,Y,C	NP_932173.1	1767	Y	C	-8.31	Deleterious	536	30	0.005	Damaging	3.44	391
84	NP_932173.1,1768,I,V	NP_932173.1	1768	I	V	-0.93	Neutral	536	30	0.000	Damaging	3.44	391
85	NP_932173.1,1777,V,M	NP_932173.1	1777	V	M	-2.70	Deleterious	536	30	0.000	Damaging	3.44	391
86	NP_932173.1,1784,E,K	NP_932173.1	1784	E	K	-3.57	Deleterious	536	30	0.001	Damaging	3.44	391
87	NP_932173.1,1790,D,G	NP_932173.1	1790	D	G	-6.47	Deleterious	536	30	0.000	Damaging	3.44	391
88	NP_932173.1,1795,Y,H	NP_932173.1	1795	Y	H	-4.62	Deleterious	536	30	0.000	Damaging	3.44	391
89	NP_932173.1,1795,Y,C	NP_932173.1	1795	Y	C	-8.32	Deleterious	536	30	0.000	Damaging	3.44	391
90	NP_932173.1,1825,L,P	NP_932173.1	1825	L	P	-6.47	Deleterious	536	30	0.000	Damaging	3.44	391
91	NP_932173.1,1826,R,H	NP_932173.1	1826	R	H	-2.59	Deleterious	536	30	0.050	Damaging	3.44	391
92	NP_932173.1,1904,S,L	NP_932173.1	1904	S	L	-5.55	Deleterious	536	30	0.000	Damaging	3.44	391
93	NP_932173.1,1924,A,T	NP_932173.1	1924	A	T	-1.23	Neutral	536	30	0.056	Tolerated	3.45	334
94	NP_932173.1,1935,G,S	NP_932173.1	1935	G	S	-0.78	Neutral	536	30	0.094	Tolerated	3.55	296
95	NP_932173.1,1938,E,K	NP_932173.1	1938	E	K	-1.26	Neutral	536	30	0.183	Tolerated	3.50	322
96	NP_932173.1,2004,F,L	NP_932173.1	2004	F	L	-0.63	Neutral	536	30	0.195	Tolerated	3.95	62
97	NP_932173.1,2004,F,V	NP_932173.1	2004	F	V	-0.54	Neutral	536	30	0.099	Tolerated	3.95	62
98	NP_932173.1,2006,P,L	NP_932173.1	2006	P	L	-1.27	Neutral	536	30	1.000	Tolerated	3.89	63
99	NP_932173.1,2006,P,A	NP_932173.1	2006	P	A	-1.01	Neutral	536	30	0.607	Tolerated	3.89	63
100	NP_932173.1,9,G,V	NP_932173.1	9	G	V	-7.54	Deleterious	536	30	0.000	Damaging	3.61	360
101	NP_932173.1,18,R,Q	NP_932173.1	18	R	Q	-1.30	Neutral	536	30	0.130	Tolerated	3.54	373
102	NP_932173.1,27,R,H	NP_932173.1	27	R	H	-3.65	Deleterious	536	30	0.000	Damaging	3.54	374
103	NP_932173.1,34,R,C	NP_932173.1	34	R	C	-3.70	Deleterious	536	30	0.000	Damaging	3.49	355
104	NP_932173.1,35,G,S	NP_932173.1	35	G	S	0.89	Neutral	536	30	0.144	Tolerated	3.46	360
105	NP_932173.1,95,V,I	NP_932173.1	95	V	I	-0.95	Neutral	536	30	0.022	Damaging	3.46	376
106	NP_932173.1,291,N,H	NP_932173.1	291	N	H	-1.64	Neutral	536	30	0.094	Tolerated	3.46	380
107	NP_932173.1,620,R,C	NP_932173.1	620	R	C	-1.27	Neutral	536	30	0.056	Tolerated	3.44	167
108	NP_932173.1,632,T,M	NP_932173.1	632	T	M	-2.64	Deleterious	536	30	0.006	Damaging	3.48	360
109	NP_932173.1,701,P,L	NP_932173.1	701	P	L	-7.65	Deleterious	536	30	0.002	Damaging	3.44	392
110	NP_932173.1,772,D,N	NP_932173.1	772	D	N	-4.44	Deleterious	536	30	0.002	Damaging	3.44	392
111	NP_932173.1,1116,R,W	NP_932173.1	1116	R	W	-0.40	Neutral	536	30	0.026	Damaging	3.54	157
112	NP_932173.1,1319,G,V	NP_932173.1	1319	G	V	-7.96	Deleterious	536	30	0.000	Damaging	3.44	377
113	NP_932173.1,1951,V,L	NP_932173.1	1951	V	L	0.24	Neutral	536	30	0.187	Tolerated	3.52	318
