# Supplementary material for: Assessment of the predictive accuracy of five in silico prediction tools, alone or in combination, and two metaservers to classify long QT syndrome gene mutations
Source: BMC Med Genet. 2015 May 13;16:34. doi: 10.1186/s12881-015-0176-z (PMC4630850; doi:10.1186/s12881-015-0176-z)
Supplement: Additional file 3: — Raw data. The zipped file contains all raw data results in txt format from the five different in silico prediction tools and two metaservers. [file 12881_2015_176_MOESM3_ESM.zip › Supplementary Materials 2/SIFT results/KCNH2 SIFT.tsv]

SIFT version 5.1.1, SIFT database release February 03, 2014
Coordinates	Codons	Ensembl Transcript ID	RefSeq Transcript ID	Known Transcript ID	CCDS Transcript ID	Ensembl Protein ID	RefSeq Protein ID	Known Protein ID	Substitution	Region	dbSNP ID	SNP Type	Prediction	Score	Median Info	# Seqs at position	User Comment
7,150672024,1,T/C	AAG-gAG	ENST00000262186	NM_000238	uc003wic.2	CCDS5910.1	ENSP00000262186	NP_000229	A5H1P7	K28E	EXON CDS	novel	Nonsynonymous	DAMAGING	0.01	3.06	40
7,150672024,1,T/C	AAG-gAG	ENST00000430723	NM_172056	uc003wie.2	CCDS47747.1	ENSP00000387657	NP_742053	Q12809-3	K28E	EXON CDS	novel	Nonsynonymous	DAMAGING	0.03	2.92	52
7,150672019,1,G/T	TTC-TTa	ENST00000262186	NM_000238	uc003wic.2	CCDS5910.1	ENSP00000262186	NP_000229	A5H1P7	F29L	EXON CDS	novel	Nonsynonymous	DAMAGING	0.01	3.05	41
7,150672019,1,G/T	TTC-TTa	ENST00000430723	NM_172056	uc003wie.2	CCDS47747.1	ENSP00000387657	NP_742053	Q12809-3	F29L	EXON CDS	novel	Nonsynonymous	DAMAGING	0	2.92	53
7,150672014,1,A/C	ATC-AgC	ENST00000262186	NM_000238	uc003wic.2	CCDS5910.1	ENSP00000262186	NP_000229	A5H1P7	I31S	EXON CDS	novel	Nonsynonymous	DAMAGING	0	3.05	41
7,150672014,1,A/C	ATC-AgC	ENST00000430723	NM_172056	uc003wie.2	CCDS47747.1	ENSP00000387657	NP_742053	Q12809-3	I31S	EXON CDS	novel	Nonsynonymous	DAMAGING	0	2.92	53
7,150672008,1,T/G	AAC-AcC	ENST00000262186	NM_000238	uc003wic.2	CCDS5910.1	ENSP00000262186	NP_000229	A5H1P7	N33T	EXON CDS	novel	Nonsynonymous	DAMAGING	0.02	3.05	41
7,150672008,1,T/G	AAC-AcC	ENST00000430723	NM_172056	uc003wie.2	CCDS47747.1	ENSP00000387657	NP_742053	Q12809-3	N33T	EXON CDS	novel	Nonsynonymous	DAMAGING	0.01	2.92	53
7,150671978,1,T/C	TAC-TgC	ENST00000262186	NM_000238	uc003wic.2	CCDS5910.1	ENSP00000262186	NP_000229	A5H1P7	Y43C	EXON CDS	novel	Nonsynonymous	DAMAGING	0.03	3.03	42
7,150671978,1,T/C	TAC-TgC	ENST00000430723	NM_172056	uc003wie.2	CCDS47747.1	ENSP00000387657	NP_742053	Q12809-3	Y43C	EXON CDS	novel	Nonsynonymous	DAMAGING	0.03	2.92	54
7,150671949,1,C/T	GGC-aGC	ENST00000262186	NM_000238	uc003wic.2	CCDS5910.1	ENSP00000262186	NP_000229	A5H1P7	G53S	EXON CDS	novel	Nonsynonymous	DAMAGING	0.03	3.03	43
7,150671949,1,C/T	GGC-aGC	ENST00000430723	NM_172056	uc003wie.2	CCDS47747.1	ENSP00000387657	NP_742053	Q12809-3	G53S	EXON CDS	novel	Nonsynonymous	DAMAGING	0.03	2.92	55
7,150671939,1,C/T	CGG-CaG	ENST00000262186	NM_000238	uc003wic.2	CCDS5910.1	ENSP00000262186	NP_000229	A5H1P7	R56Q	EXON CDS	novel	Nonsynonymous	DAMAGING	0.01	3.03	43
7,150671939,1,C/T	CGG-CaG	ENST00000430723	NM_172056	uc003wie.2	CCDS47747.1	ENSP00000387657	NP_742053	Q12809-3	R56Q	EXON CDS	novel	Nonsynonymous	DAMAGING	0.01	2.92	55
7,150671913,1,T/G	ACC-cCC	ENST00000262186	NM_000238	uc003wic.2	CCDS5910.1	ENSP00000262186	NP_000229	A5H1P7	T65P	EXON CDS	rs121912511:G	Nonsynonymous	DAMAGING	0.01	2.98	45
7,150671913,1,T/G	ACC-cCC	ENST00000430723	NM_172056	uc003wie.2	CCDS47747.1	ENSP00000387657	NP_742053	Q12809-3	T65P	EXON CDS	rs121912511:G	Nonsynonymous	DAMAGING	0.03	2.92	57
7,150671910,1,A/C	TGC-gGC	ENST00000262186	NM_000238	uc003wic.2	CCDS5910.1	ENSP00000262186	NP_000229	A5H1P7	C66G	EXON CDS	novel	Nonsynonymous	DAMAGING	0.01	2.98	46
7,150671910,1,A/C	TGC-gGC	ENST00000430723	NM_172056	uc003wie.2	CCDS47747.1	ENSP00000387657	NP_742053	Q12809-3	C66G	EXON CDS	novel	Nonsynonymous	DAMAGING	0	2.93	58
7,150671897,1,T/C	CAC-CgC	ENST00000262186	NM_000238	uc003wic.2	CCDS5910.1	ENSP00000262186	NP_000229	A5H1P7	H70R	EXON CDS	novel	Nonsynonymous	TOLERATED	0.34	2.98	45
7,150671897,1,T/C	CAC-CgC	ENST00000430723	NM_172056	uc003wie.2	CCDS47747.1	ENSP00000387657	NP_742053	Q12809-3	H70R	EXON CDS	novel	Nonsynonymous	TOLERATED	0.15	2.93	57
7,150671891,1,G/T	CCG-CaG	ENST00000262186	NM_000238	uc003wic.2	CCDS5910.1	ENSP00000262186	NP_000229	A5H1P7	P72Q	EXON CDS	novel	Nonsynonymous	TOLERATED	0.23	2.96	46
7,150671891,1,G/T	CCG-CaG	ENST00000430723	NM_172056	uc003wie.2	CCDS47747.1	ENSP00000387657	NP_742053	Q12809-3	P72Q	EXON CDS	novel	Nonsynonymous	TOLERATED	0.2	2.91	58
7,150671874,1,C/G	GCT-cCT	ENST00000262186	NM_000238	uc003wic.2	CCDS5910.1	ENSP00000262186	NP_000229	A5H1P7	A78P	EXON CDS	novel	Nonsynonymous	DAMAGING	0.02	2.96	46
7,150671874,1,C/G	GCT-cCT	ENST00000430723	NM_172056	uc003wie.2	CCDS47747.1	ENSP00000387657	NP_742053	Q12809-3	A78P	EXON CDS	novel	Nonsynonymous	DAMAGING	0.04	2.91	58
7,150671849,1,A/C	CTG-CgG	ENST00000262186	NM_000238	uc003wic.2	CCDS5910.1	ENSP00000262186	NP_000229	A5H1P7	L86R	EXON CDS	novel	Nonsynonymous	DAMAGING	0	2.97	47
7,150671849,1,A/C	CTG-CgG	ENST00000430723	NM_172056	uc003wie.2	CCDS47747.1	ENSP00000387657	NP_742053	Q12809-3	L86R	EXON CDS	novel	Nonsynonymous	DAMAGING	0	2.91	59
7,150656761,1,A/G	ATG-AcG	ENST00000392968		uc011kux.1		ENSP00000376695		C4PFH9	M28T	EXON CDS	novel	Nonsynonymous	DAMAGING	0	2.9	50
7,150656761,1,A/G	ATG-AcG	ENST00000262186	NM_000238	uc003wic.2	CCDS5910.1	ENSP00000262186	NP_000229	A5H1P7	M124T	EXON CDS	novel	Nonsynonymous	DAMAGING	0	2.95	52
7,150656761,1,A/G	ATG-AcG	ENST00000430723	NM_172056	uc003wie.2	CCDS47747.1	ENSP00000387657	NP_742053	Q12809-3	M124T	EXON CDS	novel	Nonsynonymous	DAMAGING	0	2.91	63
7,150656761,1,A/C	ATG-AgG	ENST00000392968		uc011kux.1		ENSP00000376695		C4PFH9	M28R	EXON CDS	novel	Nonsynonymous	DAMAGING	0	2.9	50
7,150656761,1,A/C	ATG-AgG	ENST00000262186	NM_000238	uc003wic.2	CCDS5910.1	ENSP00000262186	NP_000229	A5H1P7	M124R	EXON CDS	novel	Nonsynonymous	DAMAGING	0.05	2.95	52
7,150656761,1,A/C	ATG-AgG	ENST00000430723	NM_172056	uc003wie.2	CCDS47747.1	ENSP00000387657	NP_742053	Q12809-3	M124R	EXON CDS	novel	Nonsynonymous	TOLERATED	0.06	2.91	63
7,150656690,1,G/A	CGG-tGG	ENST00000392968		uc011kux.1		ENSP00000376695		C4PFH9	R52W	EXON CDS	rs139544114:A	Nonsynonymous	DAMAGING	0.01	2.91	45
7,150656690,1,G/A	CGG-tGG	ENST00000262186	NM_000238	uc003wic.2	CCDS5910.1	ENSP00000262186	NP_000229	A5H1P7	R148W	EXON CDS	rs139544114:A	Nonsynonymous	DAMAGING	0	2.93	47
7,150656690,1,G/A	CGG-tGG	ENST00000430723	NM_172056	uc003wie.2	CCDS47747.1	ENSP00000387657	NP_742053	Q12809-3	R148W	EXON CDS	rs139544114:A	Nonsynonymous	DAMAGING	0.01	2.96	57
7,150655537,1,G/A	CGG-tGG	ENST00000392968		uc011kux.1		ENSP00000376695		C4PFH9	R80W	EXON CDS	rs36210422:A	Nonsynonymous	DAMAGING	0.04	2.97	36
7,150655537,1,G/A	CGG-tGG	ENST00000262186	NM_000238	uc003wic.2	CCDS5910.1	ENSP00000262186	NP_000229	A5H1P7	R176W	EXON CDS	rs36210422:A	Nonsynonymous	DAMAGING	0.04	3.01	38
7,150655537,1,G/A	CGG-tGG	ENST00000430723	NM_172056	uc003wie.2	CCDS47747.1	ENSP00000387657	NP_742053	Q12809-3	R176W	EXON CDS	rs36210422:A	Nonsynonymous	DAMAGING	0.03	2.91	45
7,150655521,1,C/T	CGG-CaG	ENST00000392968		uc011kux.1		ENSP00000376695		C4PFH9	R85Q	EXON CDS	rs41308954:T	Nonsynonymous	TOLERATED	0.07	2.96	36
7,150655521,1,C/T	CGG-CaG	ENST00000262186	NM_000238	uc003wic.2	CCDS5910.1	ENSP00000262186	NP_000229	A5H1P7	R181Q	EXON CDS	rs41308954:T	Nonsynonymous	TOLERATED	0.13	3.01	39
7,150655521,1,C/T	CGG-CaG	ENST00000430723	NM_172056	uc003wie.2	CCDS47747.1	ENSP00000387657	NP_742053	Q12809-3	R181Q	EXON CDS	rs41308954:T	Nonsynonymous	TOLERATED	0.33	2.88	46
7,150654525,1,G/A	CGC-tGC	ENST00000392968		uc011kux.1		ENSP00000376695		C4PFH9	R232C	EXON CDS	novel	Nonsynonymous	DAMAGING	0.01	2.89	59
7,150654525,1,G/A	CGC-tGC	ENST00000262186	NM_000238	uc003wic.2	CCDS5910.1	ENSP00000262186	NP_000229	A5H1P7	R328C	EXON CDS	novel	Nonsynonymous	DAMAGING	0.01	2.82	63
7,150654525,1,G/A	CGC-tGC	ENST00000430723	NM_172056	uc003wie.2	CCDS47747.1	ENSP00000387657	NP_742053	Q12809-3	R328C	EXON CDS	novel	Nonsynonymous	TOLERATED	0.11	2.9	70
7,150654468,1,G/A	CCC-tCC	ENST00000392968		uc011kux.1		ENSP00000376695		C4PFH9	P251S	EXON CDS	rs138776684:A	Nonsynonymous	TOLERATED	0.46	2.82	61
7,150654468,1,G/A	CCC-tCC	ENST00000262186	NM_000238	uc003wic.2	CCDS5910.1	ENSP00000262186	NP_000229	A5H1P7	P347S	EXON CDS	rs138776684:A	Nonsynonymous	TOLERATED	0.42	2.82	64
7,150654468,1,G/A	CCC-tCC	ENST00000430723	NM_172056	uc003wie.2	CCDS47747.1	ENSP00000387657	NP_742053	Q12809-3	P347S	EXON CDS	rs138776684:A	Nonsynonymous	TOLERATED	0.56	2.94	69
7,150649811,1,G/A	-	ENST00000430723	NM_172056	uc003wie.2	CCDS47747.1	ENSP00000387657	NP_742053	Q12809-3	NA	EXON CDS	novel	<a href="/www/SIFT_help.html#SIFT_INPUT_GENOME_Error" rel="external">Input Error -Possible Strand Issue</a>	DAMAGING	N/A	N/A	N/A
7,150649811,1,G/A	TAC-TgC	ENST00000330883	NM_172057	uc003wib.2	CCDS5911.1	ENSP00000328531	NP_742054	Q12809-2	Y80C	EXON CDS	novel	Nonsynonymous	DAMAGING	0	2.84	90
7,150649811,1,G/A	TAC-TgC		NM_001204798	uc003wid.2			NP_001191727	Q708S9	Y80C	EXON CDS	novel	Nonsynonymous	DAMAGING	0	2.79	154
7,150649811,1,G/A	TAC-TgC	ENST00000350328				ENSP00000309393			Y80C	EXON CDS	novel	Nonsynonymous	DAMAGING	0	2.81	167
7,150649811,1,G/A	TAC-TgC	ENST00000392968		uc011kux.1		ENSP00000376695		C4PFH9	Y324C	EXON CDS	novel	Nonsynonymous	DAMAGING	0	2.79	72
7,150649811,1,G/A	TAC-TgC	ENST00000262186	NM_000238	uc003wic.2	CCDS5910.1	ENSP00000262186	NP_000229	A5H1P7	Y420C	EXON CDS	novel	Nonsynonymous	DAMAGING	0	2.77	78
7,150649811,1,G/A	TAC-TgC	ENST00000430723	NM_172056	uc003wie.2	CCDS47747.1	ENSP00000387657	NP_742053	Q12809-3	Y420C	EXON CDS	novel	Nonsynonymous	DAMAGING	0	2.8	97
7,150649806,1,C/T	GCT-aCT	ENST00000330883	NM_172057	uc003wib.2	CCDS5911.1	ENSP00000328531	NP_742054	Q12809-2	A82T	EXON CDS	novel	Nonsynonymous	DAMAGING	0	2.84	90
7,150649806,1,C/T	GCT-aCT		NM_001204798	uc003wid.2			NP_001191727	Q708S9	A82T	EXON CDS	novel	Nonsynonymous	DAMAGING	0.03	2.79	155
7,150649806,1,C/T	GCT-aCT	ENST00000350328				ENSP00000309393			A82T	EXON CDS	novel	Nonsynonymous	DAMAGING	0	2.81	167
7,150649806,1,C/T	GCT-aCT	ENST00000392968		uc011kux.1		ENSP00000376695		C4PFH9	A326T	EXON CDS	novel	Nonsynonymous	DAMAGING	0	2.79	72
7,150649806,1,C/T	GCT-aCT	ENST00000262186	NM_000238	uc003wic.2	CCDS5910.1	ENSP00000262186	NP_000229	A5H1P7	A422T	EXON CDS	novel	Nonsynonymous	DAMAGING	0	2.77	78
7,150649806,1,C/T	GCT-aCT	ENST00000430723	NM_172056	uc003wie.2	CCDS47747.1	ENSP00000387657	NP_742053	Q12809-3	A422T	EXON CDS	novel	Nonsynonymous	DAMAGING	0	2.8	97
7,150649763,1,G/A	ACG-AtG	ENST00000330883	NM_172057	uc003wib.2	CCDS5911.1	ENSP00000328531	NP_742054	Q12809-2	T96M	EXON CDS	novel	Nonsynonymous	TOLERATED	0.11	2.84	89
7,150649763,1,G/A	ACG-AtG		NM_001204798	uc003wid.2			NP_001191727	Q708S9	T96M	EXON CDS	novel	Nonsynonymous	TOLERATED	0.13	2.84	150
7,150649763,1,G/A	ACG-AtG	ENST00000350328				ENSP00000309393			T96M	EXON CDS	novel	Nonsynonymous	TOLERATED	0.11	2.82	164
7,150649763,1,G/A	ACG-AtG	ENST00000392968		uc011kux.1		ENSP00000376695		C4PFH9	T340M	EXON CDS	novel	Nonsynonymous	TOLERATED	0.19	2.79	70
7,150649763,1,G/A	ACG-AtG	ENST00000262186	NM_000238	uc003wic.2	CCDS5910.1	ENSP00000262186	NP_000229	A5H1P7	T436M	EXON CDS	novel	Nonsynonymous	TOLERATED	0.17	2.79	76
7,150649763,1,G/A	ACG-AtG	ENST00000430723	NM_172056	uc003wie.2	CCDS47747.1	ENSP00000387657	NP_742053	Q12809-3	T436M	EXON CDS	novel	Nonsynonymous	TOLERATED	0.12	2.84	93
7,150649704,1,C/A	GAC-tAC	ENST00000330883	NM_172057	uc003wib.2	CCDS5911.1	ENSP00000328531	NP_742054	Q12809-2	D116Y	EXON CDS	novel	Nonsynonymous	DAMAGING	0.03	2.84	93
7,150649704,1,C/A	GAC-tAC		NM_001204798	uc003wid.2			NP_001191727	Q708S9	D116Y	EXON CDS	novel	Nonsynonymous	DAMAGING	0	2.83	155
7,150649704,1,C/A	GAC-tAC	ENST00000350328				ENSP00000309393			D116Y	EXON CDS	novel	Nonsynonymous	DAMAGING	0	2.81	169
7,150649704,1,C/A	GAC-tAC	ENST00000392968		uc011kux.1		ENSP00000376695		C4PFH9	D360Y	EXON CDS	novel	Nonsynonymous	DAMAGING	0	2.79	73
7,150649704,1,C/A	GAC-tAC	ENST00000262186	NM_000238	uc003wic.2	CCDS5910.1	ENSP00000262186	NP_000229	A5H1P7	D456Y	EXON CDS	novel	Nonsynonymous	DAMAGING	0	2.78	79
7,150649704,1,C/A	GAC-tAC	ENST00000430723	NM_172056	uc003wie.2	CCDS47747.1	ENSP00000387657	NP_742053	Q12809-3	D456Y	EXON CDS	novel	Nonsynonymous	DAMAGING	0	2.78	99
7,150649662,1,T/C	AAC-gAC	ENST00000330883	NM_172057	uc003wib.2	CCDS5911.1	ENSP00000328531	NP_742054	Q12809-2	N130D	EXON CDS	rs121912505:C	Nonsynonymous	DAMAGING	0.01	2.83	92
7,150649662,1,T/C	AAC-gAC		NM_001204798	uc003wid.2			NP_001191727	Q708S9	N130D	EXON CDS	rs121912505:C	Nonsynonymous	DAMAGING	0	2.83	155
7,150649662,1,T/C	AAC-gAC	ENST00000350328				ENSP00000309393			N130D	EXON CDS	rs121912505:C	Nonsynonymous	DAMAGING	0	2.81	168
7,150649662,1,T/C	AAC-gAC	ENST00000392968		uc011kux.1		ENSP00000376695		C4PFH9	N374D	EXON CDS	rs121912505:C	Nonsynonymous	DAMAGING	0.01	2.79	72
7,150649662,1,T/C	AAC-gAC	ENST00000262186	NM_000238	uc003wic.2	CCDS5910.1	ENSP00000262186	NP_000229	A5H1P7	N470D	EXON CDS	rs121912505:C	Nonsynonymous	DAMAGING	0.01	2.77	78
7,150649662,1,T/C	AAC-gAC	ENST00000430723	NM_172056	uc003wie.2	CCDS47747.1	ENSP00000387657	NP_742053	Q12809-3	N470D	EXON CDS	rs121912505:C	Nonsynonymous	DAMAGING	0	2.8	98
7,150649649,1,G/A	ACC-AtC	ENST00000330883	NM_172057	uc003wib.2	CCDS5911.1	ENSP00000328531	NP_742054	Q12809-2	T134I	EXON CDS	novel	Nonsynonymous	DAMAGING	0	2.84	93
7,150649649,1,G/A	ACC-AtC		NM_001204798	uc003wid.2			NP_001191727	Q708S9	T134I	EXON CDS	novel	Nonsynonymous	DAMAGING	0	2.83	155
7,150649649,1,G/A	ACC-AtC	ENST00000350328				ENSP00000309393			T134I	EXON CDS	novel	Nonsynonymous	DAMAGING	0	2.81	168
7,150649649,1,G/A	ACC-AtC	ENST00000392968		uc011kux.1		ENSP00000376695		C4PFH9	T378I	EXON CDS	novel	Nonsynonymous	DAMAGING	0	2.79	73
7,150649649,1,G/A	ACC-AtC	ENST00000262186	NM_000238	uc003wic.2	CCDS5910.1	ENSP00000262186	NP_000229	A5H1P7	T474I	EXON CDS	novel	Nonsynonymous	DAMAGING	0	2.78	79
7,150649649,1,G/A	ACC-AtC	ENST00000430723	NM_172056	uc003wie.2	CCDS47747.1	ENSP00000387657	NP_742053	Q12809-3	T474I	EXON CDS	novel	Nonsynonymous	DAMAGING	0	2.78	99
7,150649602,1,C/T	GCC-aCC	ENST00000330883	NM_172057	uc003wib.2	CCDS5911.1	ENSP00000328531	NP_742054	Q12809-2	A150T	EXON CDS	rs28928905:T	Nonsynonymous	DAMAGING	0	2.84	93
7,150649602,1,C/T	GCC-aCC		NM_001204798	uc003wid.2			NP_001191727	Q708S9	A150T	EXON CDS	rs28928905:T	Nonsynonymous	TOLERATED	0.06	2.8	155
7,150649602,1,C/T	GCC-aCC	ENST00000350328				ENSP00000309393			A150T	EXON CDS	rs28928905:T	Nonsynonymous	TOLERATED	0.06	2.81	168
7,150649602,1,C/T	GCC-aCC	ENST00000392968		uc011kux.1		ENSP00000376695		C4PFH9	A394T	EXON CDS	rs28928905:T	Nonsynonymous	DAMAGING	0	2.79	72
7,150649602,1,C/T	GCC-aCC	ENST00000262186	NM_000238	uc003wic.2	CCDS5910.1	ENSP00000262186	NP_000229	A5H1P7	A490T	EXON CDS	rs28928905:T	Nonsynonymous	DAMAGING	0	2.77	78
7,150649602,1,C/T	GCC-aCC	ENST00000430723	NM_172056	uc003wie.2	CCDS47747.1	ENSP00000387657	NP_742053	Q12809-3	A490T	EXON CDS	rs28928905:T	Nonsynonymous	DAMAGING	0	2.8	98
7,150649569,1,C/T	GAC-aAC	ENST00000330883	NM_172057	uc003wib.2	CCDS5911.1	ENSP00000328531	NP_742054	Q12809-2	D161N	EXON CDS	novel	Nonsynonymous	DAMAGING	0.01	2.84	93
7,150649569,1,C/T	GAC-aAC		NM_001204798	uc003wid.2			NP_001191727	Q708S9	D161N	EXON CDS	novel	Nonsynonymous	DAMAGING	0	2.79	156
7,150649569,1,C/T	GAC-aAC	ENST00000350328				ENSP00000309393			D161N	EXON CDS	novel	Nonsynonymous	DAMAGING	0	2.81	168
7,150649569,1,C/T	GAC-aAC	ENST00000392968		uc011kux.1		ENSP00000376695		C4PFH9	D405N	EXON CDS	novel	Nonsynonymous	DAMAGING	0	2.79	72
7,150649569,1,C/T	GAC-aAC	ENST00000262186	NM_000238	uc003wic.2	CCDS5910.1	ENSP00000262186	NP_000229	A5H1P7	D501N	EXON CDS	novel	Nonsynonymous	DAMAGING	0	2.77	78
7,150649569,1,C/T	GAC-aAC	ENST00000430723	NM_172056	uc003wie.2	CCDS47747.1	ENSP00000387657	NP_742053	Q12809-3	D501N	EXON CDS	novel	Nonsynonymous	DAMAGING	0	2.8	98
7,150648889,1,C/T	CGG-CaG	ENST00000330883	NM_172057	uc003wib.2	CCDS5911.1	ENSP00000328531	NP_742054	Q12809-2	R191Q	EXON CDS	novel	Nonsynonymous	DAMAGING	0	2.84	95
7,150648889,1,C/T	CGG-CaG		NM_001204798	uc003wid.2			NP_001191727	Q708S9	R191Q	EXON CDS	novel	Nonsynonymous	DAMAGING	0	2.78	159
7,150648889,1,C/T	CGG-CaG	ENST00000350328				ENSP00000309393			R191Q	EXON CDS	novel	Nonsynonymous	DAMAGING	0	2.81	170
7,150648889,1,C/T	CGG-CaG	ENST00000392968		uc011kux.1		ENSP00000376695		C4PFH9	R435Q	EXON CDS	novel	Nonsynonymous	DAMAGING	0	2.79	73
7,150648889,1,C/T	CGG-CaG	ENST00000262186	NM_000238	uc003wic.2	CCDS5910.1	ENSP00000262186	NP_000229	A5H1P7	R531Q	EXON CDS	novel	Nonsynonymous	DAMAGING	0	2.78	79
7,150648889,1,C/T	CGG-CaG	ENST00000430723	NM_172056	uc003wie.2	CCDS47747.1	ENSP00000387657	NP_742053	Q12809-3	R531Q	EXON CDS	novel	Nonsynonymous	DAMAGING	0	2.78	100
7,150648890,1,G/A	CGG-tGG	ENST00000330883	NM_172057	uc003wib.2	CCDS5911.1	ENSP00000328531	NP_742054	Q12809-2	R191W	EXON CDS	novel	Nonsynonymous	DAMAGING	0	2.84	95
7,150648890,1,G/A	CGG-tGG		NM_001204798	uc003wid.2			NP_001191727	Q708S9	R191W	EXON CDS	novel	Nonsynonymous	DAMAGING	0	2.78	159
7,150648890,1,G/A	CGG-tGG	ENST00000350328				ENSP00000309393			R191W	EXON CDS	novel	Nonsynonymous	DAMAGING	0	2.81	170
7,150648890,1,G/A	CGG-tGG	ENST00000392968		uc011kux.1		ENSP00000376695		C4PFH9	R435W	EXON CDS	novel	Nonsynonymous	DAMAGING	0	2.79	73
7,150648890,1,G/A	CGG-tGG	ENST00000262186	NM_000238	uc003wic.2	CCDS5910.1	ENSP00000262186	NP_000229	A5H1P7	R531W	EXON CDS	novel	Nonsynonymous	DAMAGING	0	2.78	79
7,150648890,1,G/A	CGG-tGG	ENST00000430723	NM_172056	uc003wie.2	CCDS47747.1	ENSP00000387657	NP_742053	Q12809-3	R531W	EXON CDS	novel	Nonsynonymous	DAMAGING	0	2.78	100
7,150648881,1,G/A	CGC-tGC	ENST00000330883	NM_172057	uc003wib.2	CCDS5911.1	ENSP00000328531	NP_742054	Q12809-2	R194C	EXON CDS	novel	Nonsynonymous	TOLERATED	0.07	2.84	95
7,150648881,1,G/A	CGC-tGC		NM_001204798	uc003wid.2			NP_001191727	Q708S9	R194C	EXON CDS	novel	Nonsynonymous	DAMAGING	0	2.78	159
7,150648881,1,G/A	CGC-tGC	ENST00000350328				ENSP00000309393			R194C	EXON CDS	novel	Nonsynonymous	DAMAGING	0	2.81	170
7,150648881,1,G/A	CGC-tGC	ENST00000392968		uc011kux.1		ENSP00000376695		C4PFH9	R438C	EXON CDS	novel	Nonsynonymous	DAMAGING	0	2.79	73
7,150648881,1,G/A	CGC-tGC	ENST00000262186	NM_000238	uc003wic.2	CCDS5910.1	ENSP00000262186	NP_000229	A5H1P7	R534C	EXON CDS	novel	Nonsynonymous	DAMAGING	0	2.78	79
7,150648881,1,G/A	CGC-tGC	ENST00000430723	NM_172056	uc003wie.2	CCDS47747.1	ENSP00000387657	NP_742053	Q12809-3	R534C	EXON CDS	novel	Nonsynonymous	DAMAGING	0	2.78	100
7,150648880,1,C/A	CGC-CtC	ENST00000330883	NM_172057	uc003wib.2	CCDS5911.1	ENSP00000328531	NP_742054	Q12809-2	R194L	EXON CDS	novel	Nonsynonymous	DAMAGING	0	2.84	95
7,150648880,1,C/A	CGC-CtC		NM_001204798	uc003wid.2			NP_001191727	Q708S9	R194L	EXON CDS	novel	Nonsynonymous	DAMAGING	0	2.78	159
7,150648880,1,C/A	CGC-CtC	ENST00000350328				ENSP00000309393			R194L	EXON CDS	novel	Nonsynonymous	DAMAGING	0	2.81	170
7,150648880,1,C/A	CGC-CtC	ENST00000392968		uc011kux.1		ENSP00000376695		C4PFH9	R438L	EXON CDS	novel	Nonsynonymous	DAMAGING	0	2.79	73
7,150648880,1,C/A	CGC-CtC	ENST00000262186	NM_000238	uc003wic.2	CCDS5910.1	ENSP00000262186	NP_000229	A5H1P7	R534L	EXON CDS	novel	Nonsynonymous	DAMAGING	0	2.78	79
7,150648880,1,C/A	CGC-CtC	ENST00000430723	NM_172056	uc003wie.2	CCDS47747.1	ENSP00000387657	NP_742053	Q12809-3	R534L	EXON CDS	novel	Nonsynonymous	DAMAGING	0	2.78	100
7,150648826,1,A/G	TTG-TcG	ENST00000330883	NM_172057	uc003wib.2	CCDS5911.1	ENSP00000328531	NP_742054	Q12809-2	L212S	EXON CDS	novel	Nonsynonymous	DAMAGING	0	2.84	95
7,150648826,1,A/G	TTG-TcG		NM_001204798	uc003wid.2			NP_001191727	Q708S9	L212S	EXON CDS	novel	Nonsynonymous	DAMAGING	0	2.78	159
7,150648826,1,A/G	TTG-TcG	ENST00000350328				ENSP00000309393			L212S	EXON CDS	novel	Nonsynonymous	DAMAGING	0	2.81	170
7,150648826,1,A/G	TTG-TcG	ENST00000392968		uc011kux.1		ENSP00000376695		C4PFH9	L456S	EXON CDS	novel	Nonsynonymous	DAMAGING	0	2.79	73
7,150648826,1,A/G	TTG-TcG	ENST00000262186	NM_000238	uc003wic.2	CCDS5910.1	ENSP00000262186	NP_000229	A5H1P7	L552S	EXON CDS	novel	Nonsynonymous	DAMAGING	0	2.78	79
7,150648826,1,A/G	TTG-TcG	ENST00000430723	NM_172056	uc003wie.2	CCDS47747.1	ENSP00000387657	NP_742053	Q12809-3	L552S	EXON CDS	novel	Nonsynonymous	DAMAGING	0	2.78	100
7,150648800,1,C/G	GCG-cCG	ENST00000330883	NM_172057	uc003wib.2	CCDS5911.1	ENSP00000328531	NP_742054	Q12809-2	A221P	EXON CDS	novel	Nonsynonymous	DAMAGING	0.01	2.84	95
7,150648800,1,C/G	GCG-cCG		NM_001204798	uc003wid.2			NP_001191727	Q708S9	A221P	EXON CDS	novel	Nonsynonymous	DAMAGING	0	2.78	159
7,150648800,1,C/G	GCG-cCG	ENST00000350328				ENSP00000309393			A221P	EXON CDS	novel	Nonsynonymous	DAMAGING	0	2.81	170
7,150648800,1,C/G	GCG-cCG	ENST00000392968		uc011kux.1		ENSP00000376695		C4PFH9	A465P	EXON CDS	novel	Nonsynonymous	DAMAGING	0.01	2.79	73
7,150648800,1,C/G	GCG-cCG	ENST00000262186	NM_000238	uc003wic.2	CCDS5910.1	ENSP00000262186	NP_000229	A5H1P7	A561P	EXON CDS	novel	Nonsynonymous	DAMAGING	0	2.78	79
7,150648800,1,C/G	GCG-cCG	ENST00000430723	NM_172056	uc003wie.2	CCDS47747.1	ENSP00000387657	NP_742053	Q12809-3	A561P	EXON CDS	novel	Nonsynonymous	DAMAGING	0	2.78	100
7,150648800,1,C/T	GCG-aCG	ENST00000330883	NM_172057	uc003wib.2	CCDS5911.1	ENSP00000328531	NP_742054	Q12809-2	A221T	EXON CDS	novel	Nonsynonymous	DAMAGING	0.01	2.84	95
7,150648800,1,C/T	GCG-aCG		NM_001204798	uc003wid.2			NP_001191727	Q708S9	A221T	EXON CDS	novel	Nonsynonymous	DAMAGING	0	2.78	159
7,150648800,1,C/T	GCG-aCG	ENST00000350328				ENSP00000309393			A221T	EXON CDS	novel	Nonsynonymous	DAMAGING	0	2.81	170
7,150648800,1,C/T	GCG-aCG	ENST00000392968		uc011kux.1		ENSP00000376695		C4PFH9	A465T	EXON CDS	novel	Nonsynonymous	DAMAGING	0	2.79	73
7,150648800,1,C/T	GCG-aCG	ENST00000262186	NM_000238	uc003wic.2	CCDS5910.1	ENSP00000262186	NP_000229	A5H1P7	A561T	EXON CDS	novel	Nonsynonymous	DAMAGING	0	2.78	79
7,150648800,1,C/T	GCG-aCG	ENST00000430723	NM_172056	uc003wie.2	CCDS47747.1	ENSP00000387657	NP_742053	Q12809-3	A561T	EXON CDS	novel	Nonsynonymous	DAMAGING	0	2.78	100
7,150648799,1,G/A	GCG-GtG	ENST00000330883	NM_172057	uc003wib.2	CCDS5911.1	ENSP00000328531	NP_742054	Q12809-2	A221V	EXON CDS	rs121912504:A	Nonsynonymous	DAMAGING	0.01	2.84	95
7,150648799,1,G/A	GCG-GtG		NM_001204798	uc003wid.2			NP_001191727	Q708S9	A221V	EXON CDS	rs121912504:A	Nonsynonymous	DAMAGING	0	2.78	159
7,150648799,1,G/A	GCG-GtG	ENST00000350328				ENSP00000309393			A221V	EXON CDS	rs121912504:A	Nonsynonymous	DAMAGING	0	2.81	170
7,150648799,1,G/A	GCG-GtG	ENST00000392968		uc011kux.1		ENSP00000376695		C4PFH9	A465V	EXON CDS	rs121912504:A	Nonsynonymous	DAMAGING	0	2.79	73
7,150648799,1,G/A	GCG-GtG	ENST00000262186	NM_000238	uc003wic.2	CCDS5910.1	ENSP00000262186	NP_000229	A5H1P7	A561V	EXON CDS	rs121912504:A	Nonsynonymous	DAMAGING	0	2.78	79
7,150648799,1,G/A	GCG-GtG	ENST00000430723	NM_172056	uc003wie.2	CCDS47747.1	ENSP00000387657	NP_742053	Q12809-3	A561V	EXON CDS	rs121912504:A	Nonsynonymous	DAMAGING	0	2.78	100
7,150648796,1,T/G	CAC-CcC	ENST00000330883	NM_172057	uc003wib.2	CCDS5911.1	ENSP00000328531	NP_742054	Q12809-2	H222P	EXON CDS	novel	Nonsynonymous	DAMAGING	0	2.84	95
7,150648796,1,T/G	CAC-CcC		NM_001204798	uc003wid.2			NP_001191727	Q708S9	H222P	EXON CDS	novel	Nonsynonymous	DAMAGING	0	2.78	159
7,150648796,1,T/G	CAC-CcC	ENST00000350328				ENSP00000309393			H222P	EXON CDS	novel	Nonsynonymous	DAMAGING	0	2.81	170
7,150648796,1,T/G	CAC-CcC	ENST00000392968		uc011kux.1		ENSP00000376695		C4PFH9	H466P	EXON CDS	novel	Nonsynonymous	DAMAGING	0.01	2.79	73
7,150648796,1,T/G	CAC-CcC	ENST00000262186	NM_000238	uc003wic.2	CCDS5910.1	ENSP00000262186	NP_000229	A5H1P7	H562P	EXON CDS	novel	Nonsynonymous	DAMAGING	0.01	2.78	79
7,150648796,1,T/G	CAC-CcC	ENST00000430723	NM_172056	uc003wie.2	CCDS47747.1	ENSP00000387657	NP_742053	Q12809-3	H562P	EXON CDS	novel	Nonsynonymous	DAMAGING	0	2.78	100
7,150648790,1,A/G	CTA-CcA	ENST00000330883	NM_172057	uc003wib.2	CCDS5911.1	ENSP00000328531	NP_742054	Q12809-2	L224P	EXON CDS	novel	Nonsynonymous	DAMAGING	0	2.84	95
7,150648790,1,A/G	CTA-CcA		NM_001204798	uc003wid.2			NP_001191727	Q708S9	L224P	EXON CDS	novel	Nonsynonymous	DAMAGING	0	2.78	159
7,150648790,1,A/G	CTA-CcA	ENST00000350328				ENSP00000309393			L224P	EXON CDS	novel	Nonsynonymous	DAMAGING	0	2.81	170
7,150648790,1,A/G	CTA-CcA	ENST00000392968		uc011kux.1		ENSP00000376695		C4PFH9	L468P	EXON CDS	novel	Nonsynonymous	DAMAGING	0	2.79	73
7,150648790,1,A/G	CTA-CcA	ENST00000262186	NM_000238	uc003wic.2	CCDS5910.1	ENSP00000262186	NP_000229	A5H1P7	L564P	EXON CDS	novel	Nonsynonymous	DAMAGING	0	2.78	79
7,150648790,1,A/G	CTA-CcA	ENST00000430723	NM_172056	uc003wie.2	CCDS47747.1	ENSP00000387657	NP_742053	Q12809-3	L564P	EXON CDS	novel	Nonsynonymous	DAMAGING	0	2.78	100
7,150648777,1,C/A	TGG-TGt	ENST00000330883	NM_172057	uc003wib.2	CCDS5911.1	ENSP00000328531	NP_742054	Q12809-2	W228C	EXON CDS	novel	Nonsynonymous	DAMAGING	0	2.84	95
7,150648777,1,C/A	TGG-TGt		NM_001204798	uc003wid.2			NP_001191727	Q708S9	W228C	EXON CDS	novel	Nonsynonymous	DAMAGING	0.01	2.78	159
7,150648777,1,C/A	TGG-TGt	ENST00000350328				ENSP00000309393			W228C	EXON CDS	novel	Nonsynonymous	DAMAGING	0.01	2.81	170
7,150648777,1,C/A	TGG-TGt	ENST00000392968		uc011kux.1		ENSP00000376695		C4PFH9	W472C	EXON CDS	novel	Nonsynonymous	DAMAGING	0	2.79	73
7,150648777,1,C/A	TGG-TGt	ENST00000262186	NM_000238	uc003wic.2	CCDS5910.1	ENSP00000262186	NP_000229	A5H1P7	W568C	EXON CDS	novel	Nonsynonymous	DAMAGING	0	2.78	79
7,150648777,1,C/A	TGG-TGt	ENST00000430723	NM_172056	uc003wie.2	CCDS47747.1	ENSP00000387657	NP_742053	Q12809-3	W568C	EXON CDS	novel	Nonsynonymous	DAMAGING	0.01	2.78	100
7,150648770,1,T/C	ATC-gTC	ENST00000330883	NM_172057	uc003wib.2	CCDS5911.1	ENSP00000328531	NP_742054	Q12809-2	I231V	EXON CDS	novel	Nonsynonymous	DAMAGING	0	2.84	95
7,150648770,1,T/C	ATC-gTC		NM_001204798	uc003wid.2			NP_001191727	Q708S9	I231V	EXON CDS	novel	Nonsynonymous	DAMAGING	0.02	2.78	156
7,150648770,1,T/C	ATC-gTC	ENST00000350328				ENSP00000309393			I231V	EXON CDS	novel	Nonsynonymous	DAMAGING	0	2.81	167
7,150648770,1,T/C	ATC-gTC	ENST00000392968		uc011kux.1		ENSP00000376695		C4PFH9	I475V	EXON CDS	novel	Nonsynonymous	DAMAGING	0	2.79	73
7,150648770,1,T/C	ATC-gTC	ENST00000262186	NM_000238	uc003wic.2	CCDS5910.1	ENSP00000262186	NP_000229	A5H1P7	I571V	EXON CDS	novel	Nonsynonymous	DAMAGING	0	2.78	79
7,150648770,1,T/C	ATC-gTC	ENST00000430723	NM_172056	uc003wie.2	CCDS47747.1	ENSP00000387657	NP_742053	Q12809-3	I571V	EXON CDS	novel	Nonsynonymous	DAMAGING	0	2.79	98
7,150648767,1,C/T	GGC-aGC	ENST00000330883	NM_172057	uc003wib.2	CCDS5911.1	ENSP00000328531	NP_742054	Q12809-2	G232S	EXON CDS	rs9333649:T	Nonsynonymous	DAMAGING	0.01	2.84	95
7,150648767,1,C/T	GGC-aGC		NM_001204798	uc003wid.2			NP_001191727	Q708S9	G232S	EXON CDS	rs9333649:T	Nonsynonymous	DAMAGING	0	2.78	156
7,150648767,1,C/T	GGC-aGC	ENST00000350328				ENSP00000309393			G232S	EXON CDS	rs9333649:T	Nonsynonymous	DAMAGING	0	2.81	167
7,150648767,1,C/T	GGC-aGC	ENST00000392968		uc011kux.1		ENSP00000376695		C4PFH9	G476S	EXON CDS	rs9333649:T	Nonsynonymous	DAMAGING	0.01	2.79	73
7,150648767,1,C/T	GGC-aGC	ENST00000262186	NM_000238	uc003wic.2	CCDS5910.1	ENSP00000262186	NP_000229	A5H1P7	G572S	EXON CDS	rs9333649:T	Nonsynonymous	DAMAGING	0.01	2.78	79
7,150648767,1,C/T	GGC-aGC	ENST00000430723	NM_172056	uc003wie.2	CCDS47747.1	ENSP00000387657	NP_742053	Q12809-3	G572S	EXON CDS	rs9333649:T	Nonsynonymous	DAMAGING	0.01	2.79	98
7,150648767,1,C/G	GGC-cGC	ENST00000330883	NM_172057	uc003wib.2	CCDS5911.1	ENSP00000328531	NP_742054	Q12809-2	G232R	EXON CDS	rs9333649:G	Nonsynonymous	DAMAGING	0	2.84	95
7,150648767,1,C/G	GGC-cGC		NM_001204798	uc003wid.2			NP_001191727	Q708S9	G232R	EXON CDS	rs9333649:G	Nonsynonymous	DAMAGING	0	2.78	156
7,150648767,1,C/G	GGC-cGC	ENST00000350328				ENSP00000309393			G232R	EXON CDS	rs9333649:G	Nonsynonymous	DAMAGING	0	2.81	167
7,150648767,1,C/G	GGC-cGC	ENST00000392968		uc011kux.1		ENSP00000376695		C4PFH9	G476R	EXON CDS	rs9333649:G	Nonsynonymous	DAMAGING	0	2.79	73
7,150648767,1,C/G	GGC-cGC	ENST00000262186	NM_000238	uc003wic.2	CCDS5910.1	ENSP00000262186	NP_000229	A5H1P7	G572R	EXON CDS	rs9333649:G	Nonsynonymous	DAMAGING	0	2.78	79
7,150648767,1,C/G	GGC-cGC	ENST00000430723	NM_172056	uc003wie.2	CCDS47747.1	ENSP00000387657	NP_742053	Q12809-3	G572R	EXON CDS	rs9333649:G	Nonsynonymous	DAMAGING	0	2.79	98
7,150648737,1,G/A	CGC-tGC	ENST00000330883	NM_172057	uc003wib.2	CCDS5911.1	ENSP00000328531	NP_742054	Q12809-2	R242C	EXON CDS	rs121912508:A	Nonsynonymous	DAMAGING	0	2.84	95
7,150648737,1,G/A	CGC-tGC		NM_001204798	uc003wid.2			NP_001191727	Q708S9	R242C	EXON CDS	rs121912508:A	Nonsynonymous	DAMAGING	0.01	2.78	155
7,150648737,1,G/A	CGC-tGC	ENST00000350328				ENSP00000309393			R242C	EXON CDS	rs121912508:A	Nonsynonymous	DAMAGING	0.02	2.82	166
7,150648737,1,G/A	CGC-tGC	ENST00000392968		uc011kux.1		ENSP00000376695		C4PFH9	R486C	EXON CDS	rs121912508:A	Nonsynonymous	DAMAGING	0	2.79	73
7,150648737,1,G/A	CGC-tGC	ENST00000262186	NM_000238	uc003wic.2	CCDS5910.1	ENSP00000262186	NP_000229	A5H1P7	R582C	EXON CDS	rs121912508:A	Nonsynonymous	DAMAGING	0	2.78	79
7,150648737,1,G/A	CGC-tGC	ENST00000430723	NM_172056	uc003wie.2	CCDS47747.1	ENSP00000387657	NP_742053	Q12809-3	R582C	EXON CDS	rs121912508:A	Nonsynonymous	DAMAGING	0.01	2.79	98
7,150648731,1,C/T	GGC-aGC	ENST00000330883	NM_172057	uc003wib.2	CCDS5911.1	ENSP00000328531	NP_742054	Q12809-2	G244S	EXON CDS	novel	Nonsynonymous	TOLERATED	0.15	2.84	95
7,150648731,1,C/T	GGC-aGC		NM_001204798	uc003wid.2			NP_001191727	Q708S9	G244S	EXON CDS	novel	Nonsynonymous	TOLERATED	0.51	2.78	156
7,150648731,1,C/T	GGC-aGC	ENST00000350328				ENSP00000309393			G244S	EXON CDS	novel	Nonsynonymous	TOLERATED	0.51	2.81	167
7,150648731,1,C/T	GGC-aGC	ENST00000392968		uc011kux.1		ENSP00000376695		C4PFH9	G488S	EXON CDS	novel	Nonsynonymous	TOLERATED	0.08	2.79	73
7,150648731,1,C/T	GGC-aGC	ENST00000262186	NM_000238	uc003wic.2	CCDS5910.1	ENSP00000262186	NP_000229	A5H1P7	G584S	EXON CDS	novel	Nonsynonymous	TOLERATED	0.07	2.78	79
7,150648731,1,C/T	GGC-aGC	ENST00000430723	NM_172056	uc003wie.2	CCDS47747.1	ENSP00000387657	NP_742053	Q12809-3	G584S	EXON CDS	novel	Nonsynonymous	TOLERATED	0.11	2.79	98
7,150648703,1,A/C	ATA-AgA	ENST00000330883	NM_172057	uc003wib.2	CCDS5911.1	ENSP00000328531	NP_742054	Q12809-2	I253R	EXON CDS	rs28928904:C	Nonsynonymous	DAMAGING	0	2.84	95
7,150648703,1,A/C	ATA-AgA		NM_001204798	uc003wid.2			NP_001191727	Q708S9	I253R	EXON CDS	rs28928904:C	Nonsynonymous	DAMAGING	0	2.78	157
7,150648703,1,A/C	ATA-AgA	ENST00000350328				ENSP00000309393			I253R	EXON CDS	rs28928904:C	Nonsynonymous	DAMAGING	0.01	2.81	167
7,150648703,1,A/C	ATA-AgA	ENST00000392968		uc011kux.1		ENSP00000376695		C4PFH9	I497R	EXON CDS	rs28928904:C	Nonsynonymous	DAMAGING	0	2.79	73
7,150648703,1,A/C	ATA-AgA	ENST00000262186	NM_000238	uc003wic.2	CCDS5910.1	ENSP00000262186	NP_000229	A5H1P7	I593R	EXON CDS	rs28928904:C	Nonsynonymous	DAMAGING	0	2.78	79
7,150648703,1,A/C	ATA-AgA	ENST00000430723	NM_172056	uc003wie.2	CCDS47747.1	ENSP00000387657	NP_742053	Q12809-3	I593R	EXON CDS	rs28928904:C	Nonsynonymous	DAMAGING	0	2.79	98
7,150648694,1,G/C	CCC-CgC	ENST00000330883	NM_172057	uc003wib.2	CCDS5911.1	ENSP00000328531	NP_742054	Q12809-2	P256R	EXON CDS	novel	Nonsynonymous	TOLERATED	1	2.84	95
7,150648694,1,G/C	CCC-CgC		NM_001204798	uc003wid.2			NP_001191727	Q708S9	P256R	EXON CDS	novel	Nonsynonymous	TOLERATED	0.25	2.77	155
7,150648694,1,G/C	CCC-CgC	ENST00000350328				ENSP00000309393			P256R	EXON CDS	novel	Nonsynonymous	TOLERATED	0.15	2.83	164
7,150648694,1,G/C	CCC-CgC	ENST00000392968		uc011kux.1		ENSP00000376695		C4PFH9	P500R	EXON CDS	novel	Nonsynonymous	TOLERATED	0.94	2.79	73
7,150648694,1,G/C	CCC-CgC	ENST00000262186	NM_000238	uc003wic.2	CCDS5910.1	ENSP00000262186	NP_000229	A5H1P7	P596R	EXON CDS	novel	Nonsynonymous	TOLERATED	0.58	2.78	79
7,150648694,1,G/C	CCC-CgC	ENST00000430723	NM_172056	uc003wie.2	CCDS47747.1	ENSP00000387657	NP_742053	Q12809-3	P596R	EXON CDS	novel	Nonsynonymous	TOLERATED	0.52	2.79	98
7,150648680,1,C/T	GGC-aGC	ENST00000330883	NM_172057	uc003wib.2	CCDS5911.1	ENSP00000328531	NP_742054	Q12809-2	G261S	EXON CDS	novel	Nonsynonymous	TOLERATED	0.51	2.84	95
7,150648680,1,C/T	GGC-aGC		NM_001204798	uc003wid.2			NP_001191727	Q708S9	G261S	EXON CDS	novel	Nonsynonymous	TOLERATED	0.67	2.79	155
7,150648680,1,C/T	GGC-aGC	ENST00000350328				ENSP00000309393			G261S	EXON CDS	novel	Nonsynonymous	TOLERATED	0.56	2.83	168
7,150648680,1,C/T	GGC-aGC	ENST00000392968		uc011kux.1		ENSP00000376695		C4PFH9	G505S	EXON CDS	novel	Nonsynonymous	TOLERATED	0.43	2.79	73
7,150648680,1,C/T	GGC-aGC	ENST00000262186	NM_000238	uc003wic.2	CCDS5910.1	ENSP00000262186	NP_000229	A5H1P7	G601S	EXON CDS	novel	Nonsynonymous	TOLERATED	0.32	2.78	79
7,150648680,1,C/T	GGC-aGC	ENST00000430723	NM_172056	uc003wie.2	CCDS47747.1	ENSP00000387657	NP_742053	Q12809-3	G601S	EXON CDS	novel	Nonsynonymous	TOLERATED	0.82	2.8	97
7,150648671,1,C/T	GGC-aGC	ENST00000330883	NM_172057	uc003wib.2	CCDS5911.1	ENSP00000328531	NP_742054	Q12809-2	G264S	EXON CDS	novel	Nonsynonymous	DAMAGING	0	2.84	95
7,150648671,1,C/T	GGC-aGC		NM_001204798	uc003wid.2			NP_001191727	Q708S9	G264S	EXON CDS	novel	Nonsynonymous	DAMAGING	0	2.78	156
7,150648671,1,C/T	GGC-aGC	ENST00000350328				ENSP00000309393			G264S	EXON CDS	novel	Nonsynonymous	DAMAGING	0	2.82	168
7,150648671,1,C/T	GGC-aGC	ENST00000392968		uc011kux.1		ENSP00000376695		C4PFH9	G508S	EXON CDS	novel	Nonsynonymous	DAMAGING	0	2.79	73
7,150648671,1,C/T	GGC-aGC	ENST00000262186	NM_000238	uc003wic.2	CCDS5910.1	ENSP00000262186	NP_000229	A5H1P7	G604S	EXON CDS	novel	Nonsynonymous	DAMAGING	0	2.78	79
7,150648671,1,C/T	GGC-aGC	ENST00000430723	NM_172056	uc003wie.2	CCDS47747.1	ENSP00000387657	NP_742053	Q12809-3	G604S	EXON CDS	novel	Nonsynonymous	DAMAGING	0	2.79	98
7,150648656,1,C/T	GAC-aAC	ENST00000330883	NM_172057	uc003wib.2	CCDS5911.1	ENSP00000328531	NP_742054	Q12809-2	D269N	EXON CDS	novel	Nonsynonymous	DAMAGING	0.03	2.83	96
7,150648656,1,C/T	GAC-aAC		NM_001204798	uc003wid.2			NP_001191727	Q708S9	D269N	EXON CDS	novel	Nonsynonymous	DAMAGING	0.04	2.78	157
7,150648656,1,C/T	GAC-aAC	ENST00000350328				ENSP00000309393			D269N	EXON CDS	novel	Nonsynonymous	TOLERATED	0.09	2.81	167
7,150648656,1,C/T	GAC-aAC	ENST00000392968		uc011kux.1		ENSP00000376695		C4PFH9	D513N	EXON CDS	novel	Nonsynonymous	DAMAGING	0.01	2.79	73
7,150648656,1,C/T	GAC-aAC	ENST00000262186	NM_000238	uc003wic.2	CCDS5910.1	ENSP00000262186	NP_000229	A5H1P7	D609N	EXON CDS	novel	Nonsynonymous	DAMAGING	0.01	2.78	79
7,150648656,1,C/T	GAC-aAC	ENST00000430723	NM_172056	uc003wie.2	CCDS47747.1	ENSP00000387657	NP_742053	Q12809-3	D609N	EXON CDS	novel	Nonsynonymous	DAMAGING	0.01	2.79	98
7,150648655,1,T/C	GAC-GgC	ENST00000330883	NM_172057	uc003wib.2	CCDS5911.1	ENSP00000328531	NP_742054	Q12809-2	D269G	EXON CDS	novel	Nonsynonymous	DAMAGING	0.02	2.83	96
7,150648655,1,T/C	GAC-GgC		NM_001204798	uc003wid.2			NP_001191727	Q708S9	D269G	EXON CDS	novel	Nonsynonymous	DAMAGING	0.02	2.78	157
7,150648655,1,T/C	GAC-GgC	ENST00000350328				ENSP00000309393			D269G	EXON CDS	novel	Nonsynonymous	DAMAGING	0.02	2.81	167
7,150648655,1,T/C	GAC-GgC	ENST00000392968		uc011kux.1		ENSP00000376695		C4PFH9	D513G	EXON CDS	novel	Nonsynonymous	DAMAGING	0.01	2.79	73
7,150648655,1,T/C	GAC-GgC	ENST00000262186	NM_000238	uc003wic.2	CCDS5910.1	ENSP00000262186	NP_000229	A5H1P7	D609G	EXON CDS	novel	Nonsynonymous	DAMAGING	0.01	2.78	79
7,150648655,1,T/C	GAC-GgC	ENST00000430723	NM_172056	uc003wie.2	CCDS47747.1	ENSP00000387657	NP_742053	Q12809-3	D609G	EXON CDS	novel	Nonsynonymous	DAMAGING	0.01	2.79	98
7,150648650,1,A/G	TAT-cAT	ENST00000330883	NM_172057	uc003wib.2	CCDS5911.1	ENSP00000328531	NP_742054	Q12809-2	Y271H	EXON CDS	novel	Nonsynonymous	DAMAGING	0.02	2.83	96
7,150648650,1,A/G	TAT-cAT		NM_001204798	uc003wid.2			NP_001191727	Q708S9	Y271H	EXON CDS	novel	Nonsynonymous	DAMAGING	0	2.78	157
7,150648650,1,A/G	TAT-cAT	ENST00000350328				ENSP00000309393			Y271H	EXON CDS	novel	Nonsynonymous	DAMAGING	0	2.8	166
7,150648650,1,A/G	TAT-cAT	ENST00000392968		uc011kux.1		ENSP00000376695		C4PFH9	Y515H	EXON CDS	novel	Nonsynonymous	DAMAGING	0	2.79	73
7,150648650,1,A/G	TAT-cAT	ENST00000262186	NM_000238	uc003wic.2	CCDS5910.1	ENSP00000262186	NP_000229	A5H1P7	Y611H	EXON CDS	novel	Nonsynonymous	DAMAGING	0	2.78	79
7,150648650,1,A/G	TAT-cAT	ENST00000430723	NM_172056	uc003wie.2	CCDS47747.1	ENSP00000387657	NP_742053	Q12809-3	Y611H	EXON CDS	novel	Nonsynonymous	DAMAGING	0	2.79	98
7,150648647,1,C/A	GTG-tTG	ENST00000330883	NM_172057	uc003wib.2	CCDS5911.1	ENSP00000328531	NP_742054	Q12809-2	V272L	EXON CDS	novel	Nonsynonymous	TOLERATED	0.17	2.83	96
7,150648647,1,C/A	GTG-tTG		NM_001204798	uc003wid.2			NP_001191727	Q708S9	V272L	EXON CDS	novel	Nonsynonymous	TOLERATED	0.25	2.78	157
7,150648647,1,C/A	GTG-tTG	ENST00000350328				ENSP00000309393			V272L	EXON CDS	novel	Nonsynonymous	TOLERATED	0.26	2.8	166
7,150648647,1,C/A	GTG-tTG	ENST00000392968		uc011kux.1		ENSP00000376695		C4PFH9	V516L	EXON CDS	novel	Nonsynonymous	DAMAGING	0.01	2.79	73
7,150648647,1,C/A	GTG-tTG	ENST00000262186	NM_000238	uc003wic.2	CCDS5910.1	ENSP00000262186	NP_000229	A5H1P7	V612L	EXON CDS	novel	Nonsynonymous	DAMAGING	0.01	2.78	79
7,150648647,1,C/A	GTG-tTG	ENST00000430723	NM_172056	uc003wie.2	CCDS47747.1	ENSP00000387657	NP_742053	Q12809-3	V612L	EXON CDS	novel	Nonsynonymous	TOLERATED	0.09	2.79	98
7,150648643,1,G/A	ACG-AtG	ENST00000330883	NM_172057	uc003wib.2	CCDS5911.1	ENSP00000328531	NP_742054	Q12809-2	T273M	EXON CDS	novel	Nonsynonymous	DAMAGING	0	2.83	96
7,150648643,1,G/A	ACG-AtG		NM_001204798	uc003wid.2			NP_001191727	Q708S9	T273M	EXON CDS	novel	Nonsynonymous	DAMAGING	0	2.78	157
7,150648643,1,G/A	ACG-AtG	ENST00000350328				ENSP00000309393			T273M	EXON CDS	novel	Nonsynonymous	DAMAGING	0	2.81	167
7,150648643,1,G/A	ACG-AtG	ENST00000392968		uc011kux.1		ENSP00000376695		C4PFH9	T517M	EXON CDS	novel	Nonsynonymous	DAMAGING	0	2.79	73
7,150648643,1,G/A	ACG-AtG	ENST00000262186	NM_000238	uc003wic.2	CCDS5910.1	ENSP00000262186	NP_000229	A5H1P7	T613M	EXON CDS	novel	Nonsynonymous	DAMAGING	0	2.78	79
7,150648643,1,G/A	ACG-AtG	ENST00000430723	NM_172056	uc003wie.2	CCDS47747.1	ENSP00000387657	NP_742053	Q12809-3	T613M	EXON CDS	novel	Nonsynonymous	DAMAGING	0	2.79	98
7,150648640,1,G/A	GCG-GtG	ENST00000330883	NM_172057	uc003wib.2	CCDS5911.1	ENSP00000328531	NP_742054	Q12809-2	A274V	EXON CDS	novel	Nonsynonymous	DAMAGING	0	2.83	96
7,150648640,1,G/A	GCG-GtG		NM_001204798	uc003wid.2			NP_001191727	Q708S9	A274V	EXON CDS	novel	Nonsynonymous	DAMAGING	0	2.78	157
7,150648640,1,G/A	GCG-GtG	ENST00000350328				ENSP00000309393			A274V	EXON CDS	novel	Nonsynonymous	DAMAGING	0	2.81	167
7,150648640,1,G/A	GCG-GtG	ENST00000392968		uc011kux.1		ENSP00000376695		C4PFH9	A518V	EXON CDS	novel	Nonsynonymous	DAMAGING	0	2.79	73
7,150648640,1,G/A	GCG-GtG	ENST00000262186	NM_000238	uc003wic.2	CCDS5910.1	ENSP00000262186	NP_000229	A5H1P7	A614V	EXON CDS	novel	Nonsynonymous	DAMAGING	0	2.78	79
7,150648640,1,G/A	GCG-GtG	ENST00000430723	NM_172056	uc003wie.2	CCDS47747.1	ENSP00000387657	NP_742053	Q12809-3	A614V	EXON CDS	novel	Nonsynonymous	DAMAGING	0	2.79	98
7,150648619,1,C/T	AGC-AaC	ENST00000330883	NM_172057	uc003wib.2	CCDS5911.1	ENSP00000328531	NP_742054	Q12809-2	S281N	EXON CDS	novel	Nonsynonymous	DAMAGING	0.03	2.83	96
7,150648619,1,C/T	AGC-AaC		NM_001204798	uc003wid.2			NP_001191727	Q708S9	S281N	EXON CDS	novel	Nonsynonymous	DAMAGING	0.01	2.78	159
7,150648619,1,C/T	AGC-AaC	ENST00000350328				ENSP00000309393			S281N	EXON CDS	novel	Nonsynonymous	DAMAGING	0.01	2.81	167
7,150648619,1,C/T	AGC-AaC	ENST00000392968		uc011kux.1		ENSP00000376695		C4PFH9	S525N	EXON CDS	novel	Nonsynonymous	DAMAGING	0	2.79	73
7,150648619,1,C/T	AGC-AaC	ENST00000262186	NM_000238	uc003wic.2	CCDS5910.1	ENSP00000262186	NP_000229	A5H1P7	S621N	EXON CDS	novel	Nonsynonymous	DAMAGING	0	2.78	79
7,150648619,1,C/T	AGC-AaC	ENST00000430723	NM_172056	uc003wie.2	CCDS47747.1	ENSP00000387657	NP_742053	Q12809-3	S621N	EXON CDS	novel	Nonsynonymous	DAMAGING	0	2.78	100
7,150648613,1,G/A	ACC-AtC	ENST00000330883	NM_172057	uc003wib.2	CCDS5911.1	ENSP00000328531	NP_742054	Q12809-2	T283I	EXON CDS	novel	Nonsynonymous	DAMAGING	0	2.83	96
7,150648613,1,G/A	ACC-AtC		NM_001204798	uc003wid.2			NP_001191727	Q708S9	T283I	EXON CDS	novel	Nonsynonymous	DAMAGING	0	2.78	159
7,150648613,1,G/A	ACC-AtC	ENST00000350328				ENSP00000309393			T283I	EXON CDS	novel	Nonsynonymous	DAMAGING	0	2.81	167
7,150648613,1,G/A	ACC-AtC	ENST00000392968		uc011kux.1		ENSP00000376695		C4PFH9	T527I	EXON CDS	novel	Nonsynonymous	DAMAGING	0	2.79	73
7,150648613,1,G/A	ACC-AtC	ENST00000262186	NM_000238	uc003wic.2	CCDS5910.1	ENSP00000262186	NP_000229	A5H1P7	T623I	EXON CDS	novel	Nonsynonymous	DAMAGING	0	2.78	79
7,150648613,1,G/A	ACC-AtC	ENST00000430723	NM_172056	uc003wie.2	CCDS47747.1	ENSP00000387657	NP_742053	Q12809-3	T623I	EXON CDS	novel	Nonsynonymous	DAMAGING	0	2.78	100
7,150648602,1,A/G	TTC-cTC	ENST00000330883	NM_172057	uc003wib.2	CCDS5911.1	ENSP00000328531	NP_742054	Q12809-2	F287L	EXON CDS	novel	Nonsynonymous	DAMAGING	0	2.86	94
7,150648602,1,A/G	TTC-cTC		NM_001204798	uc003wid.2			NP_001191727	Q708S9	F287L	EXON CDS	novel	Nonsynonymous	DAMAGING	0	2.78	159
7,150648602,1,A/G	TTC-cTC	ENST00000350328				ENSP00000309393			F287L	EXON CDS	novel	Nonsynonymous	DAMAGING	0	2.81	167
7,150648602,1,A/G	TTC-cTC	ENST00000392968		uc011kux.1		ENSP00000376695		C4PFH9	F531L	EXON CDS	novel	Nonsynonymous	DAMAGING	0	2.79	73
7,150648602,1,A/G	TTC-cTC	ENST00000262186	NM_000238	uc003wic.2	CCDS5910.1	ENSP00000262186	NP_000229	A5H1P7	F627L	EXON CDS	novel	Nonsynonymous	DAMAGING	0	2.78	79
7,150648602,1,A/G	TTC-cTC	ENST00000430723	NM_172056	uc003wie.2	CCDS47747.1	ENSP00000387657	NP_742053	Q12809-3	F627L	EXON CDS	novel	Nonsynonymous	DAMAGING	0	2.78	100
7,150648599,1,C/T	GGC-aGC	ENST00000330883	NM_172057	uc003wib.2	CCDS5911.1	ENSP00000328531	NP_742054	Q12809-2	G288S	EXON CDS	rs121912507:T	Nonsynonymous	DAMAGING	0	2.86	94
7,150648599,1,C/T	GGC-aGC		NM_001204798	uc003wid.2			NP_001191727	Q708S9	G288S	EXON CDS	rs121912507:T	Nonsynonymous	DAMAGING	0	2.78	159
7,150648599,1,C/T	GGC-aGC	ENST00000350328				ENSP00000309393			G288S	EXON CDS	rs121912507:T	Nonsynonymous	DAMAGING	0	2.81	167
7,150648599,1,C/T	GGC-aGC	ENST00000392968		uc011kux.1		ENSP00000376695		C4PFH9	G532S	EXON CDS	rs121912507:T	Nonsynonymous	DAMAGING	0.01	2.79	73
7,150648599,1,C/T	GGC-aGC	ENST00000262186	NM_000238	uc003wic.2	CCDS5910.1	ENSP00000262186	NP_000229	A5H1P7	G628S	EXON CDS	rs121912507:T	Nonsynonymous	DAMAGING	0.01	2.78	79
7,150648599,1,C/T	GGC-aGC	ENST00000430723	NM_172056	uc003wie.2	CCDS47747.1	ENSP00000387657	NP_742053	Q12809-3	G628S	EXON CDS	rs121912507:T	Nonsynonymous	DAMAGING	0	2.78	100
7,150648596,1,T/C	AAC-gAC	ENST00000330883	NM_172057	uc003wib.2	CCDS5911.1	ENSP00000328531	NP_742054	Q12809-2	N289D	EXON CDS	novel	Nonsynonymous	DAMAGING	0.01	2.86	94
7,150648596,1,T/C	AAC-gAC		NM_001204798	uc003wid.2			NP_001191727	Q708S9	N289D	EXON CDS	novel	Nonsynonymous	DAMAGING	0	2.78	159
7,150648596,1,T/C	AAC-gAC	ENST00000350328				ENSP00000309393			N289D	EXON CDS	novel	Nonsynonymous	DAMAGING	0	2.81	167
7,150648596,1,T/C	AAC-gAC	ENST00000392968		uc011kux.1		ENSP00000376695		C4PFH9	N533D	EXON CDS	novel	Nonsynonymous	DAMAGING	0.01	2.79	73
7,150648596,1,T/C	AAC-gAC	ENST00000262186	NM_000238	uc003wic.2	CCDS5910.1	ENSP00000262186	NP_000229	A5H1P7	N629D	EXON CDS	novel	Nonsynonymous	DAMAGING	0.01	2.78	79
7,150648596,1,T/C	AAC-gAC	ENST00000430723	NM_172056	uc003wie.2	CCDS47747.1	ENSP00000387657	NP_742053	Q12809-3	N629D	EXON CDS	novel	Nonsynonymous	DAMAGING	0.01	2.78	100
7,150648595,1,T/C	AAC-AgC	ENST00000330883	NM_172057	uc003wib.2	CCDS5911.1	ENSP00000328531	NP_742054	Q12809-2	N289S	EXON CDS	novel	Nonsynonymous	DAMAGING	0.05	2.86	94
7,150648595,1,T/C	AAC-AgC		NM_001204798	uc003wid.2			NP_001191727	Q708S9	N289S	EXON CDS	novel	Nonsynonymous	DAMAGING	0.05	2.78	159
7,150648595,1,T/C	AAC-AgC	ENST00000350328				ENSP00000309393			N289S	EXON CDS	novel	Nonsynonymous	DAMAGING	0	2.81	167
7,150648595,1,T/C	AAC-AgC	ENST00000392968		uc011kux.1		ENSP00000376695		C4PFH9	N533S	EXON CDS	novel	Nonsynonymous	TOLERATED	0.06	2.79	73
7,150648595,1,T/C	AAC-AgC	ENST00000262186	NM_000238	uc003wic.2	CCDS5910.1	ENSP00000262186	NP_000229	A5H1P7	N629S	EXON CDS	novel	Nonsynonymous	DAMAGING	0.05	2.78	79
7,150648595,1,T/C	AAC-AgC	ENST00000430723	NM_172056	uc003wie.2	CCDS47747.1	ENSP00000387657	NP_742053	Q12809-3	N629S	EXON CDS	novel	Nonsynonymous	DAMAGING	0.05	2.78	100
7,150648594,1,G/T	AAC-AAa	ENST00000330883	NM_172057	uc003wib.2	CCDS5911.1	ENSP00000328531	NP_742054	Q12809-2	N289K	EXON CDS	novel	Nonsynonymous	DAMAGING	0	2.86	94
7,150648594,1,G/T	AAC-AAa		NM_001204798	uc003wid.2			NP_001191727	Q708S9	N289K	EXON CDS	novel	Nonsynonymous	DAMAGING	0	2.78	159
7,150648594,1,G/T	AAC-AAa	ENST00000350328				ENSP00000309393			N289K	EXON CDS	novel	Nonsynonymous	DAMAGING	0	2.81	167
7,150648594,1,G/T	AAC-AAa	ENST00000392968		uc011kux.1		ENSP00000376695		C4PFH9	N533K	EXON CDS	novel	Nonsynonymous	DAMAGING	0	2.79	73
7,150648594,1,G/T	AAC-AAa	ENST00000262186	NM_000238	uc003wic.2	CCDS5910.1	ENSP00000262186	NP_000229	A5H1P7	N629K	EXON CDS	novel	Nonsynonymous	DAMAGING	0	2.78	79
7,150648594,1,G/T	AAC-AAa	ENST00000430723	NM_172056	uc003wie.2	CCDS47747.1	ENSP00000387657	NP_742053	Q12809-3	N629K	EXON CDS	novel	Nonsynonymous	DAMAGING	0	2.78	100
7,150648593,1,C/G	GTC-cTC	ENST00000330883	NM_172057	uc003wib.2	CCDS5911.1	ENSP00000328531	NP_742054	Q12809-2	V290L	EXON CDS	novel	Nonsynonymous	DAMAGING	0.05	2.86	94
7,150648593,1,C/G	GTC-cTC		NM_001204798	uc003wid.2			NP_001191727	Q708S9	V290L	EXON CDS	novel	Nonsynonymous	TOLERATED	0.06	2.78	159
7,150648593,1,C/G	GTC-cTC	ENST00000350328				ENSP00000309393			V290L	EXON CDS	novel	Nonsynonymous	DAMAGING	0	2.81	167
7,150648593,1,C/G	GTC-cTC	ENST00000392968		uc011kux.1		ENSP00000376695		C4PFH9	V534L	EXON CDS	novel	Nonsynonymous	TOLERATED	0.07	2.79	73
7,150648593,1,C/G	GTC-cTC	ENST00000262186	NM_000238	uc003wic.2	CCDS5910.1	ENSP00000262186	NP_000229	A5H1P7	V630L	EXON CDS	novel	Nonsynonymous	TOLERATED	0.06	2.78	79
7,150648593,1,C/G	GTC-cTC	ENST00000430723	NM_172056	uc003wie.2	CCDS47747.1	ENSP00000387657	NP_742053	Q12809-3	V630L	EXON CDS	novel	Nonsynonymous	DAMAGING	0.05	2.78	100
7,150648592,1,A/G	GTC-GcC	ENST00000330883	NM_172057	uc003wib.2	CCDS5911.1	ENSP00000328531	NP_742054	Q12809-2	V290A	EXON CDS	novel	Nonsynonymous	DAMAGING	0	2.86	94
7,150648592,1,A/G	GTC-GcC		NM_001204798	uc003wid.2			NP_001191727	Q708S9	V290A	EXON CDS	novel	Nonsynonymous	DAMAGING	0	2.78	159
7,150648592,1,A/G	GTC-GcC	ENST00000350328				ENSP00000309393			V290A	EXON CDS	novel	Nonsynonymous	DAMAGING	0	2.81	167
7,150648592,1,A/G	GTC-GcC	ENST00000392968		uc011kux.1		ENSP00000376695		C4PFH9	V534A	EXON CDS	novel	Nonsynonymous	DAMAGING	0	2.79	73
7,150648592,1,A/G	GTC-GcC	ENST00000262186	NM_000238	uc003wic.2	CCDS5910.1	ENSP00000262186	NP_000229	A5H1P7	V630A	EXON CDS	novel	Nonsynonymous	DAMAGING	0	2.78	79
7,150648592,1,A/G	GTC-GcC	ENST00000430723	NM_172056	uc003wie.2	CCDS47747.1	ENSP00000387657	NP_742053	Q12809-3	V630A	EXON CDS	novel	Nonsynonymous	DAMAGING	0	2.78	100
7,150648584,1,T/C	AAC-gAC	ENST00000330883	NM_172057	uc003wib.2	CCDS5911.1	ENSP00000328531	NP_742054	Q12809-2	N293D	EXON CDS	novel	Nonsynonymous	DAMAGING	0.01	2.86	94
7,150648584,1,T/C	AAC-gAC		NM_001204798	uc003wid.2			NP_001191727	Q708S9	N293D	EXON CDS	novel	Nonsynonymous	DAMAGING	0.01	2.78	159
7,150648584,1,T/C	AAC-gAC	ENST00000350328				ENSP00000309393			N293D	EXON CDS	novel	Nonsynonymous	DAMAGING	0.01	2.81	169
7,150648584,1,T/C	AAC-gAC	ENST00000392968		uc011kux.1		ENSP00000376695		C4PFH9	N537D	EXON CDS	novel	Nonsynonymous	DAMAGING	0.01	2.79	73
7,150648584,1,T/C	AAC-gAC	ENST00000262186	NM_000238	uc003wic.2	CCDS5910.1	ENSP00000262186	NP_000229	A5H1P7	N633D	EXON CDS	novel	Nonsynonymous	DAMAGING	0.01	2.78	79
7,150648584,1,T/C	AAC-gAC	ENST00000430723	NM_172056	uc003wie.2	CCDS47747.1	ENSP00000387657	NP_742053	Q12809-3	N633D	EXON CDS	novel	Nonsynonymous	DAMAGING	0.01	2.78	100
7,150648583,1,T/C	AAC-AgC	ENST00000330883	NM_172057	uc003wib.2	CCDS5911.1	ENSP00000328531	NP_742054	Q12809-2	N293S	EXON CDS	novel	Nonsynonymous	DAMAGING	0.01	2.86	94
7,150648583,1,T/C	AAC-AgC		NM_001204798	uc003wid.2			NP_001191727	Q708S9	N293S	EXON CDS	novel	Nonsynonymous	TOLERATED	0.12	2.78	159
7,150648583,1,T/C	AAC-AgC	ENST00000350328				ENSP00000309393			N293S	EXON CDS	novel	Nonsynonymous	TOLERATED	0.13	2.81	169
7,150648583,1,T/C	AAC-AgC	ENST00000392968		uc011kux.1		ENSP00000376695		C4PFH9	N537S	EXON CDS	novel	Nonsynonymous	DAMAGING	0.01	2.79	73
7,150648583,1,T/C	AAC-AgC	ENST00000262186	NM_000238	uc003wic.2	CCDS5910.1	ENSP00000262186	NP_000229	A5H1P7	N633S	EXON CDS	novel	Nonsynonymous	DAMAGING	0.01	2.78	79
7,150648583,1,T/C	AAC-AgC	ENST00000430723	NM_172056	uc003wie.2	CCDS47747.1	ENSP00000387657	NP_742053	Q12809-3	N633S	EXON CDS	novel	Nonsynonymous	DAMAGING	0.01	2.78	100
7,150648572,1,C/T	GAG-aAG	ENST00000330883	NM_172057	uc003wib.2	CCDS5911.1	ENSP00000328531	NP_742054	Q12809-2	E297K	EXON CDS	novel	Nonsynonymous	DAMAGING	0	2.86	94
7,150648572,1,C/T	GAG-aAG		NM_001204798	uc003wid.2			NP_001191727	Q708S9	E297K	EXON CDS	novel	Nonsynonymous	DAMAGING	0	2.78	159
7,150648572,1,C/T	GAG-aAG	ENST00000350328				ENSP00000309393			E297K	EXON CDS	novel	Nonsynonymous	DAMAGING	0	2.81	169
7,150648572,1,C/T	GAG-aAG	ENST00000392968		uc011kux.1		ENSP00000376695		C4PFH9	E541K	EXON CDS	novel	Nonsynonymous	DAMAGING	0	2.79	73
7,150648572,1,C/T	GAG-aAG	ENST00000262186	NM_000238	uc003wic.2	CCDS5910.1	ENSP00000262186	NP_000229	A5H1P7	E637K	EXON CDS	novel	Nonsynonymous	DAMAGING	0	2.78	79
7,150648572,1,C/T	GAG-aAG	ENST00000430723	NM_172056	uc003wie.2	CCDS47747.1	ENSP00000387657	NP_742053	Q12809-3	E637K	EXON CDS	novel	Nonsynonymous	DAMAGING	0	2.78	100
7,150648563,1,A/C	TTC-gTC	ENST00000330883	NM_172057	uc003wib.2	CCDS5911.1	ENSP00000328531	NP_742054	Q12809-2	F300V	EXON CDS	novel	Nonsynonymous	DAMAGING	0	2.86	94
7,150648563,1,A/C	TTC-gTC		NM_001204798	uc003wid.2			NP_001191727	Q708S9	F300V	EXON CDS	novel	Nonsynonymous	DAMAGING	0.02	2.78	159
7,150648563,1,A/C	TTC-gTC	ENST00000350328				ENSP00000309393			F300V	EXON CDS	novel	Nonsynonymous	DAMAGING	0	2.81	169
7,150648563,1,A/C	TTC-gTC	ENST00000392968		uc011kux.1		ENSP00000376695		C4PFH9	F544V	EXON CDS	novel	Nonsynonymous	DAMAGING	0	2.79	73
7,150648563,1,A/C	TTC-gTC	ENST00000262186	NM_000238	uc003wic.2	CCDS5910.1	ENSP00000262186	NP_000229	A5H1P7	F640V	EXON CDS	novel	Nonsynonymous	DAMAGING	0	2.78	79
7,150648563,1,A/C	TTC-gTC	ENST00000430723	NM_172056	uc003wie.2	CCDS47747.1	ENSP00000387657	NP_742053	Q12809-3	F640V	EXON CDS	novel	Nonsynonymous	DAMAGING	0	2.78	100
7,150648548,1,T/A	ATG-tTG	ENST00000330883	NM_172057	uc003wib.2	CCDS5911.1	ENSP00000328531	NP_742054	Q12809-2	M305L	EXON CDS	novel	Nonsynonymous	TOLERATED	0.06	2.83	96
7,150648548,1,T/A	ATG-tTG		NM_001204798	uc003wid.2			NP_001191727	Q708S9	M305L	EXON CDS	novel	Nonsynonymous	TOLERATED	0.07	2.78	159
7,150648548,1,T/A	ATG-tTG	ENST00000350328				ENSP00000309393			M305L	EXON CDS	novel	Nonsynonymous	TOLERATED	0.08	2.81	169
7,150648548,1,T/A	ATG-tTG	ENST00000392968		uc011kux.1		ENSP00000376695		C4PFH9	M549L	EXON CDS	novel	Nonsynonymous	TOLERATED	0.08	2.79	73
7,150648548,1,T/A	ATG-tTG	ENST00000262186	NM_000238	uc003wic.2	CCDS5910.1	ENSP00000262186	NP_000229	A5H1P7	M645L	EXON CDS	novel	Nonsynonymous	TOLERATED	0.07	2.78	79
7,150648548,1,T/A	ATG-tTG	ENST00000430723	NM_172056	uc003wie.2	CCDS47747.1	ENSP00000387657	NP_742053	Q12809-3	M645L	EXON CDS	novel	Nonsynonymous	TOLERATED	0.06	2.78	100
7,150648037,1,G/C	TCC-TgC	ENST00000330883	NM_172057	uc003wib.2	CCDS5911.1	ENSP00000328531	NP_742054	Q12809-2	S366C	EXON CDS	novel	Nonsynonymous	DAMAGING	0	2.83	97
7,150648037,1,G/C	TCC-TgC		NM_001204798	uc003wid.2			NP_001191727	Q708S9	S366C	EXON CDS	novel	Nonsynonymous	DAMAGING	0	2.78	159
7,150648037,1,G/C	TCC-TgC	ENST00000392968		uc011kux.1		ENSP00000376695		C4PFH9	S610C	EXON CDS	novel	Nonsynonymous	DAMAGING	0	2.79	73
7,150648037,1,G/C	TCC-TgC	ENST00000262186	NM_000238	uc003wic.2	CCDS5910.1	ENSP00000262186	NP_000229	A5H1P7	S706C	EXON CDS	novel	Nonsynonymous	DAMAGING	0	2.78	79
7,150648037,1,G/C	TCC-TgC	ENST00000430723	NM_172056	uc003wie.2	CCDS47747.1	ENSP00000387657	NP_742053	Q12809-3	S706C	EXON CDS	novel	Nonsynonymous	DAMAGING	0	2.79	99
7,150647400,1,G/A	CGG-tGG	ENST00000330883	NM_172057	uc003wib.2	CCDS5911.1	ENSP00000328531	NP_742054	Q12809-2	R412W	EXON CDS	novel	Nonsynonymous	DAMAGING	0	2.83	96
7,150647400,1,G/A	CGG-tGG		NM_001204798	uc003wid.2			NP_001191727	Q708S9	R412W	EXON CDS	novel	Nonsynonymous	DAMAGING	0	2.79	157
7,150647400,1,G/A	CGG-tGG	ENST00000392968		uc011kux.1		ENSP00000376695		C4PFH9	R656W	EXON CDS	novel	Nonsynonymous	DAMAGING	0	2.79	72
7,150647400,1,G/A	CGG-tGG	ENST00000262186	NM_000238	uc003wic.2	CCDS5910.1	ENSP00000262186	NP_000229	A5H1P7	R752W	EXON CDS	novel	Nonsynonymous	DAMAGING	0	2.79	78
7,150647400,1,G/A	CGG-tGG	ENST00000430723	NM_172056	uc003wie.2	CCDS47747.1	ENSP00000387657	NP_742053	Q12809-3	R752W	EXON CDS	novel	Nonsynonymous	DAMAGING	0	2.79	98
7,150647399,1,C/T	CGG-CaG	ENST00000330883	NM_172057	uc003wib.2	CCDS5911.1	ENSP00000328531	NP_742054	Q12809-2	R412Q	EXON CDS	rs121912512:T	Nonsynonymous	DAMAGING	0	2.83	96
7,150647399,1,C/T	CGG-CaG		NM_001204798	uc003wid.2			NP_001191727	Q708S9	R412Q	EXON CDS	rs121912512:T	Nonsynonymous	DAMAGING	0	2.79	157
7,150647399,1,C/T	CGG-CaG	ENST00000392968		uc011kux.1		ENSP00000376695		C4PFH9	R656Q	EXON CDS	rs121912512:T	Nonsynonymous	DAMAGING	0	2.79	72
7,150647399,1,C/T	CGG-CaG	ENST00000262186	NM_000238	uc003wic.2	CCDS5910.1	ENSP00000262186	NP_000229	A5H1P7	R752Q	EXON CDS	rs121912512:T	Nonsynonymous	DAMAGING	0	2.79	78
7,150647399,1,C/T	CGG-CaG	ENST00000430723	NM_172056	uc003wie.2	CCDS47747.1	ENSP00000387657	NP_742053	Q12809-3	R752Q	EXON CDS	rs121912512:T	Nonsynonymous	DAMAGING	0	2.79	98
7,150647334,1,C/A	GAC-tAC	ENST00000330883	NM_172057	uc003wib.2	CCDS5911.1	ENSP00000328531	NP_742054	Q12809-2	D434Y	EXON CDS	novel	Nonsynonymous	DAMAGING	0	2.83	96
7,150647334,1,C/A	GAC-tAC		NM_001204798	uc003wid.2			NP_001191727	Q708S9	D434Y	EXON CDS	novel	Nonsynonymous	DAMAGING	0	2.79	157
7,150647334,1,C/A	GAC-tAC	ENST00000392968		uc011kux.1		ENSP00000376695		C4PFH9	D678Y	EXON CDS	novel	Nonsynonymous	DAMAGING	0	2.79	72
7,150647334,1,C/A	GAC-tAC	ENST00000262186	NM_000238	uc003wic.2	CCDS5910.1	ENSP00000262186	NP_000229	A5H1P7	D774Y	EXON CDS	novel	Nonsynonymous	DAMAGING	0	2.79	78
7,150647334,1,C/A	GAC-tAC	ENST00000430723	NM_172056	uc003wie.2	CCDS47747.1	ENSP00000387657	NP_742053	Q12809-3	D774Y	EXON CDS	novel	Nonsynonymous	DAMAGING	0	2.79	98
7,150647304,1,G/A	CGG-tGG	ENST00000330883	NM_172057	uc003wib.2	CCDS5911.1	ENSP00000328531	NP_742054	Q12809-2	R444W	EXON CDS	rs12720441:A	Nonsynonymous	DAMAGING	0	2.83	96
7,150647304,1,G/A	CGG-tGG		NM_001204798	uc003wid.2			NP_001191727	Q708S9	R444W	EXON CDS	rs12720441:A	Nonsynonymous	DAMAGING	0	2.78	158
7,150647304,1,G/A	CGG-tGG	ENST00000392968		uc011kux.1		ENSP00000376695		C4PFH9	R688W	EXON CDS	rs12720441:A	Nonsynonymous	DAMAGING	0	2.79	72
7,150647304,1,G/A	CGG-tGG	ENST00000262186	NM_000238	uc003wic.2	CCDS5910.1	ENSP00000262186	NP_000229	A5H1P7	R784W	EXON CDS	rs12720441:A	Nonsynonymous	DAMAGING	0	2.79	78
7,150647304,1,G/A	CGG-tGG	ENST00000430723	NM_172056	uc003wie.2	CCDS47747.1	ENSP00000387657	NP_742053	Q12809-3	R784W	EXON CDS	rs12720441:A	Nonsynonymous	DAMAGING	0	2.79	98
7,150646122,1,A/C	TTT-TgT	ENST00000330883	NM_172057	uc003wib.2	CCDS5911.1	ENSP00000328531	NP_742054	Q12809-2	F465C	EXON CDS	novel	Nonsynonymous	DAMAGING	0	2.83	95
7,150646122,1,A/C	TTT-TgT	ENST00000392968		uc011kux.1		ENSP00000376695		C4PFH9	F709C	EXON CDS	novel	Nonsynonymous	DAMAGING	0	2.79	70
7,150646122,1,A/C	TTT-TgT	ENST00000262186	NM_000238	uc003wic.2	CCDS5910.1	ENSP00000262186	NP_000229	A5H1P7	F805C	EXON CDS	novel	Nonsynonymous	DAMAGING	0	2.78	76
7,150646083,1,G/A	TCG-TtG	ENST00000330883	NM_172057	uc003wib.2	CCDS5911.1	ENSP00000328531	NP_742054	Q12809-2	S478L	EXON CDS	rs121912510:A	Nonsynonymous	DAMAGING	0	2.84	94
7,150646083,1,G/A	TCG-TtG	ENST00000392968		uc011kux.1		ENSP00000376695		C4PFH9	S722L	EXON CDS	rs121912510:A	Nonsynonymous	DAMAGING	0	2.77	69
7,150646083,1,G/A	TCG-TtG	ENST00000262186	NM_000238	uc003wic.2	CCDS5910.1	ENSP00000262186	NP_000229	A5H1P7	S818L	EXON CDS	rs121912510:A	Nonsynonymous	DAMAGING	0	2.79	75
7,150646072,1,C/T	GTG-aTG	ENST00000330883	NM_172057	uc003wib.2	CCDS5911.1	ENSP00000328531	NP_742054	Q12809-2	V482M	EXON CDS	rs121912506:T	Nonsynonymous	DAMAGING	0	2.84	94
7,150646072,1,C/T	GTG-aTG	ENST00000392968		uc011kux.1		ENSP00000376695		C4PFH9	V726M	EXON CDS	rs121912506:T	Nonsynonymous	DAMAGING	0	2.77	69
7,150646072,1,C/T	GTG-aTG	ENST00000262186	NM_000238	uc003wic.2	CCDS5910.1	ENSP00000262186	NP_000229	A5H1P7	V822M	EXON CDS	rs121912506:T	Nonsynonymous	DAMAGING	0	2.79	75
7,150646069,1,G/A	CGG-tGG	ENST00000330883	NM_172057	uc003wib.2	CCDS5911.1	ENSP00000328531	NP_742054	Q12809-2	R483W	EXON CDS	novel	Nonsynonymous	DAMAGING	0	2.84	93
7,150646069,1,G/A	CGG-tGG	ENST00000392968		uc011kux.1		ENSP00000376695		C4PFH9	R727W	EXON CDS	novel	Nonsynonymous	DAMAGING	0	2.77	68
7,150646069,1,G/A	CGG-tGG	ENST00000262186	NM_000238	uc003wic.2	CCDS5910.1	ENSP00000262186	NP_000229	A5H1P7	R823W	EXON CDS	novel	Nonsynonymous	DAMAGING	0	2.79	74
7,150645607,1,C/T	GGC-aGC	ENST00000330883	NM_172057	uc003wib.2	CCDS5911.1	ENSP00000328531	NP_742054	Q12809-2	G533S	EXON CDS	rs41314354:T	Nonsynonymous	TOLERATED	0.91	2.87	76
7,150645607,1,C/T	GGC-aGC	ENST00000392968		uc011kux.1		ENSP00000376695		C4PFH9	G777S	EXON CDS	rs41314354:T	Nonsynonymous	TOLERATED	0.82	2.83	57
7,150645607,1,C/T	GGC-aGC	ENST00000262186	NM_000238	uc003wic.2	CCDS5910.1	ENSP00000262186	NP_000229	A5H1P7	G873S	EXON CDS	rs41314354:T	Nonsynonymous	TOLERATED	0.8	2.82	64
7,150645571,1,G/A	CGC-tGC	ENST00000330883	NM_172057	uc003wib.2	CCDS5911.1	ENSP00000328531	NP_742054	Q12809-2	R545C	EXON CDS	rs143512106:A	Nonsynonymous	DAMAGING	0.05	2.86	77
7,150645571,1,G/A	CGC-tGC	ENST00000392968		uc011kux.1		ENSP00000376695		C4PFH9	R789C	EXON CDS	rs143512106:A	Nonsynonymous	TOLERATED	0.14	2.82	56
7,150645571,1,G/A	CGC-tGC	ENST00000262186	NM_000238	uc003wic.2	CCDS5910.1	ENSP00000262186	NP_000229	A5H1P7	R885C	EXON CDS	rs143512106:A	Nonsynonymous	TOLERATED	0.07	2.81	61
7,150645564,1,C/T	CGC-CaC	ENST00000330883	NM_172057	uc003wib.2	CCDS5911.1	ENSP00000328531	NP_742054	Q12809-2	R547H	EXON CDS	novel	Nonsynonymous	TOLERATED	0.18	2.86	77
7,150645564,1,C/T	CGC-CaC	ENST00000392968		uc011kux.1		ENSP00000376695		C4PFH9	R791H	EXON CDS	novel	Nonsynonymous	TOLERATED	0.25	2.82	56
7,150645564,1,C/T	CGC-CaC	ENST00000262186	NM_000238	uc003wic.2	CCDS5910.1	ENSP00000262186	NP_000229	A5H1P7	R887H	EXON CDS	novel	Nonsynonymous	TOLERATED	0.24	2.81	61
7,150645534,1,T/G	AAG-AcG	ENST00000330883	NM_172057	uc003wib.2	CCDS5911.1	ENSP00000328531	NP_742054	Q12809-2	K557T	EXON CDS	rs1805123:G	Nonsynonymous	TOLERATED	0.44	2.92	73
7,150645534,1,T/G	AAG-AcG	ENST00000392968		uc011kux.1		ENSP00000376695		C4PFH9	K801T	EXON CDS	rs1805123:G	Nonsynonymous	TOLERATED	0.46	2.84	58
7,150645534,1,T/G	AAG-AcG	ENST00000262186	NM_000238	uc003wic.2	CCDS5910.1	ENSP00000262186	NP_000229	A5H1P7	K897T	EXON CDS	rs1805123:G	Nonsynonymous	TOLERATED	0.45	2.85	63
7,150644921,1,G/A	GCG-GtG	ENST00000330883	NM_172057	uc003wib.2	CCDS5911.1	ENSP00000328531	NP_742054	Q12809-2	A573V	EXON CDS	rs77331749:A	Nonsynonymous	TOLERATED	0.25	2.94	64
7,150644921,1,G/A	GCG-GtG	ENST00000392968		uc011kux.1		ENSP00000376695		C4PFH9	A817V	EXON CDS	rs77331749:A	Nonsynonymous	TOLERATED	0.29	2.9	53
7,150644921,1,G/A	GCG-GtG	ENST00000262186	NM_000238	uc003wic.2	CCDS5910.1	ENSP00000262186	NP_000229	A5H1P7	A913V	EXON CDS	rs77331749:A	Nonsynonymous	TOLERATED	0.28	2.98	53
7,150644921,1,G/A	GCG-GtG	ENST00000330883	NM_172057	uc003wib.2	CCDS5911.1	ENSP00000328531	NP_742054	Q12809-2	A573V	EXON CDS	rs77331749:A	Nonsynonymous	TOLERATED	0.25	2.94	64
7,150644921,1,G/A	GCG-GtG	ENST00000392968		uc011kux.1		ENSP00000376695		C4PFH9	A817V	EXON CDS	rs77331749:A	Nonsynonymous	TOLERATED	0.29	2.9	53
7,150644921,1,G/A	GCG-GtG	ENST00000262186	NM_000238	uc003wic.2	CCDS5910.1	ENSP00000262186	NP_000229	A5H1P7	A913V	EXON CDS	rs77331749:A	Nonsynonymous	TOLERATED	0.28	2.98	53
7,150644909,1,G/A	CCG-CtG	ENST00000330883	NM_172057	uc003wib.2	CCDS5911.1	ENSP00000328531	NP_742054	Q12809-2	P577L	EXON CDS	rs76420733:A	Nonsynonymous	TOLERATED	0.33	2.95	64
7,150644909,1,G/A	CCG-CtG	ENST00000392968		uc011kux.1		ENSP00000376695		C4PFH9	P821L	EXON CDS	rs76420733:A	Nonsynonymous	TOLERATED	0.33	2.87	54
7,150644909,1,G/A	CCG-CtG	ENST00000262186	NM_000238	uc003wic.2	CCDS5910.1	ENSP00000262186	NP_000229	A5H1P7	P917L	EXON CDS	rs76420733:A	Nonsynonymous	TOLERATED	0.34	2.91	55
7,150644895,1,G/A	CGG-tGG	ENST00000330883	NM_172057	uc003wib.2	CCDS5911.1	ENSP00000328531	NP_742054	Q12809-2	R582W	EXON CDS	novel	Nonsynonymous	TOLERATED	0.07	2.92	61
7,150644895,1,G/A	CGG-tGG	ENST00000392968		uc011kux.1		ENSP00000376695		C4PFH9	R826W	EXON CDS	novel	Nonsynonymous	DAMAGING	0.04	2.9	52
7,150644895,1,G/A	CGG-tGG	ENST00000262186	NM_000238	uc003wic.2	CCDS5910.1	ENSP00000262186	NP_000229	A5H1P7	R922W	EXON CDS	novel	Nonsynonymous	TOLERATED	0.12	3.04	51
7,150644581,1,T/A	AAC-AtC	ENST00000330883	NM_172057	uc003wib.2	CCDS5911.1	ENSP00000328531	NP_742054	Q12809-2	N656I	EXON CDS	novel	Nonsynonymous	DAMAGING	0.05	2.97	60
7,150644581,1,T/A	AAC-AtC	ENST00000392968		uc011kux.1		ENSP00000376695		C4PFH9	N900I	EXON CDS	novel	Nonsynonymous	TOLERATED	0.11	2.85	53
7,150644581,1,T/A	AAC-AtC	ENST00000262186	NM_000238	uc003wic.2	CCDS5910.1	ENSP00000262186	NP_000229	A5H1P7	N996I	EXON CDS	novel	Nonsynonymous	TOLERATED	0.06	2.85	52
7,150644461,1,C/T	GGC-GaC	ENST00000330883	NM_172057	uc003wib.2	CCDS5911.1	ENSP00000328531	NP_742054	Q12809-2	G696D	EXON CDS	novel	Nonsynonymous	TOLERATED	0.08	2.98	64
7,150644461,1,C/T	GGC-GaC	ENST00000392968		uc011kux.1		ENSP00000376695		C4PFH9	G940D	EXON CDS	novel	Nonsynonymous	TOLERATED	0.14	2.86	53
7,150644461,1,C/T	GGC-GaC	ENST00000262186	NM_000238	uc003wic.2	CCDS5910.1	ENSP00000262186	NP_000229	A5H1P7	G1036D	EXON CDS	novel	Nonsynonymous	TOLERATED	0.1	2.87	53
7,150644428,1,C/A	CGC-CtC	ENST00000330883	NM_172057	uc003wib.2	CCDS5911.1	ENSP00000328531	NP_742054	Q12809-2	R707L	EXON CDS	rs36210421:A	Nonsynonymous	TOLERATED	0.26	2.99	66
7,150644428,1,C/A	CGC-CtC	ENST00000392968		uc011kux.1		ENSP00000376695		C4PFH9	R951L	EXON CDS	rs36210421:A	Nonsynonymous	TOLERATED	0.26	2.86	53
7,150644428,1,C/A	CGC-CtC	ENST00000262186	NM_000238	uc003wic.2	CCDS5910.1	ENSP00000262186	NP_000229	A5H1P7	R1047L	EXON CDS	rs36210421:A	Nonsynonymous	TOLERATED	0.25	2.86	58
7,150644122,1,G/T	GCA-GaA	ENST00000330883	NM_172057	uc003wib.2	CCDS5911.1	ENSP00000328531	NP_742054	Q12809-2	A718E	EXON CDS	rs41313752:T	Nonsynonymous	DAMAGING	0.05	2.98	64
7,150644122,1,G/T	GCA-GaA	ENST00000392968		uc011kux.1		ENSP00000376695		C4PFH9	A962E	EXON CDS	rs41313752:T	Nonsynonymous	DAMAGING	0.03	2.85	51
7,150644122,1,G/T	GCA-GaA	ENST00000262186	NM_000238	uc003wic.2	CCDS5910.1	ENSP00000262186	NP_000229	A5H1P7	A1058E	EXON CDS	rs41313752:T	Nonsynonymous	TOLERATED	0.12	2.86	56
7,150644092,1,T/C	CAG-CgG	ENST00000330883	NM_172057	uc003wib.2	CCDS5911.1	ENSP00000328531	NP_742054	Q12809-2	Q728R	EXON CDS	rs151031345:C	Nonsynonymous	DAMAGING	0.04	2.96	64
7,150644092,1,T/C	CAG-CgG	ENST00000392968		uc011kux.1		ENSP00000376695		C4PFH9	Q972R	EXON CDS	rs151031345:C	Nonsynonymous	TOLERATED	0.06	2.85	52
7,150644092,1,T/C	CAG-CgG	ENST00000262186	NM_000238	uc003wic.2	CCDS5910.1	ENSP00000262186	NP_000229	A5H1P7	Q1068R	EXON CDS	rs151031345:C	Nonsynonymous	DAMAGING	0.04	2.86	56
