# Supplementary material for: Assessment of the predictive accuracy of five in silico prediction tools, alone or in combination, and two metaservers to classify long QT syndrome gene mutations
Source: BMC Med Genet. 2015 May 13;16:34. doi: 10.1186/s12881-015-0176-z (PMC4630850; doi:10.1186/s12881-015-0176-z)
Supplement: Additional file 3: — Raw data. The zipped file contains all raw data results in txt format from the five different in silico prediction tools and two metaservers. [file 12881_2015_176_MOESM3_ESM.zip › Supplementary Materials 2/SIFT results/KCNQ1 SIFT.tsv]

Coordinates	Codons	Transcript ID	Protein ID	Substitution	Region	dbSNP ID	SNP Type	Prediction	Score	Median Info	# Seqs at position	User Comment
11,2466464,1,G/A	GCG-aCG	ENST00000155840	ENSP00000155840	A46T	EXON CDS	novel	Nonsynonymous	TOLERATED	0.66	4.32	15
11,2466545,1,C/A	CCC-aCC	ENST00000155840	ENSP00000155840	P73T	EXON CDS	novel	Nonsynonymous	TOLERATED	0.4	3.32	33
11,2466656,1,G/A	GTC-aTC	ENST00000155840	ENSP00000155840	V110I	EXON CDS	novel	Nonsynonymous	TOLERATED	0.19	3.09	75
11,2466660,1,A/G	TAC-TgC	ENST00000155840	ENSP00000155840	Y111C	EXON CDS	novel	Nonsynonymous	DAMAGING	0	3.06	77
11,2466669,1,T/C	CTC-CcC	ENST00000155840	ENSP00000155840	L114P	EXON CDS	novel	Nonsynonymous	DAMAGING	0	3.06	77
11,2466678,1,C/T	CCC-CtC	ENST00000155840	ENSP00000155840	P117L	EXON CDS	novel	Nonsynonymous	DAMAGING	0	3.06	77
11,2549189,1,A/G	AGC-gGC	ENST00000155840	ENSP00000155840	S140G	EXON CDS	novel	Nonsynonymous	DAMAGING	0.01	3.06	85
11,2549189,1,A/G	AGC-gGC	ENST00000335475	ENSP00000334497	S13G	EXON CDS	novel	Nonsynonymous	DAMAGING	0	3.08	69
11,2549189,1,A/G	AGC-gGC	ENST00000345015	ENSP00000342896	S50G	EXON CDS	novel	Nonsynonymous	Not scored	NA	NA	NA
11,2549189,1,A/G	AGC-gGC	ENST00000380776	ENSP00000370153	S42G	EXON CDS	novel	Nonsynonymous	Not scored	NA	NA	NA
11,2591858,1,G/A	GAG-aAG	ENST00000155840	ENSP00000155840	E160K	EXON CDS	novel	Nonsynonymous	DAMAGING	0	3.07	88
11,2591858,1,G/A	GAG-aAG	ENST00000335475	ENSP00000334497	E33K	EXON CDS	novel	Nonsynonymous	DAMAGING	0	3.08	73
11,2591882,1,G/A	GGG-aGG	ENST00000155840	ENSP00000155840	G168R	EXON CDS	novel	Nonsynonymous	DAMAGING	0	3.07	88
11,2591882,1,G/A	GGG-aGG	ENST00000335475	ENSP00000334497	G41R	EXON CDS	novel	Nonsynonymous	DAMAGING	0	3.08	73
11,2591882,1,G/C	GGG-cGG	ENST00000155840	ENSP00000155840	G168R	EXON CDS	rs179489:C	Nonsynonymous	DAMAGING	0	3.07	88
11,2591900,1,C/T	CGC-tGC	ENST00000155840	ENSP00000155840	R174C	EXON CDS	novel	Nonsynonymous	DAMAGING	0	3.07	88
11,2591901,1,G/A	CGC-CaC	ENST00000155840	ENSP00000155840	R174H	EXON CDS	novel	Nonsynonymous	DAMAGING	0	3.07	88
11,2591901,1,G/A	CGC-CaC	ENST00000335475	ENSP00000334497	R47H	EXON CDS	novel	Nonsynonymous	DAMAGING	0	3.08	73
11,2591912,1,G/C	GCC-cCC	ENST00000155840	ENSP00000155840	A178P	EXON CDS	novel	Nonsynonymous	DAMAGING	0	3.07	88
11,2591915,1,G/A	GGC-aGC	ENST00000155840	ENSP00000155840	G179S	EXON CDS	novel	Nonsynonymous	DAMAGING	0	3.07	88
11,2591915,1,G/A	GGC-aGC	ENST00000335475	ENSP00000334497	G52S	EXON CDS	novel	Nonsynonymous	DAMAGING	0	3.08	73
11,2591931,1,A/C	TAC-TcC	ENST00000155840	ENSP00000155840	Y184S	EXON CDS	novel	Nonsynonymous	DAMAGING	0	3.07	88
11,2591945,1,G/A	GGG-aGG	ENST00000155840	ENSP00000155840	G189R	EXON CDS	novel	Nonsynonymous	DAMAGING	0	3.07	88
11,2591945,1,G/A	GGG-aGG	ENST00000335475	ENSP00000334497	G62R	EXON CDS	novel	Nonsynonymous	DAMAGING	0	3.08	73
11,2591949,1,G/A	CGG-CaG	ENST00000155840	ENSP00000155840	R190Q	EXON CDS	novel	Nonsynonymous	DAMAGING	0	3.07	88
11,2591949,1,G/A	CGG-CaG	ENST00000335475	ENSP00000334497	R63Q	EXON CDS	novel	Nonsynonymous	DAMAGING	0	3.08	73
11,2591952,1,T/C	CTG-CcG	ENST00000155840	ENSP00000155840	L191P	EXON CDS	novel	Nonsynonymous	DAMAGING	0	3.07	88
11,2591957,1,T/C	TTT-cTT	ENST00000155840	ENSP00000155840	F193L	EXON CDS	novel	Nonsynonymous	DAMAGING	0	3.07	88
11,2591984,1,G/C	GAC-cAC	ENST00000155840	ENSP00000155840	D202H	EXON CDS	novel	Nonsynonymous	DAMAGING	0	3.07	88
11,2591984,1,G/A	GAC-aAC	ENST00000155840	ENSP00000155840	D202N	EXON CDS	novel	Nonsynonymous	DAMAGING	0	3.07	88
11,2591984,1,G/A	GAC-aAC	ENST00000335475	ENSP00000334497	D75N	EXON CDS	novel	Nonsynonymous	DAMAGING	0	3.08	73
11,2592560,1,A/T	ATC-tTC	ENST00000155840	ENSP00000155840	I204F	EXON CDS	novel	Nonsynonymous	DAMAGING	0	3.07	88
11,2592562,1,C/G	ATC-ATg	ENST00000155840	ENSP00000155840	I204M	EXON CDS	novel	Nonsynonymous	TOLERATED	0.2	3.07	88
11,2592569,1,G/A	GTG-aTG	ENST00000155840	ENSP00000155840	V207M	EXON CDS	novel	Nonsynonymous	TOLERATED	0.09	3.07	88
11,2592569,1,G/A	GTG-aTG	ENST00000335475	ENSP00000334497	V80M	EXON CDS	novel	Nonsynonymous	TOLERATED	0.13	3.08	73
11,2592576,1,C/T	TCC-TtC	ENST00000155840	ENSP00000155840	S209F	EXON CDS	novel	Nonsynonymous	DAMAGING	0	3.07	88
11,2592593,1,G/A	GTG-aTG	ENST00000155840	ENSP00000155840	V215M	EXON CDS	rs17215479:A	Nonsynonymous	TOLERATED	0.27	3.07	87
11,2592593,1,G/A	GTG-aTG	ENST00000335475	ENSP00000334497	V88M	EXON CDS	rs17215479:A	Nonsynonymous	TOLERATED	0.36	3.08	72
11,2592624,1,C/T	TCG-TtG	ENST00000155840	ENSP00000155840	S225L	EXON CDS	novel	Nonsynonymous	DAMAGING	0	3.07	88
11,2593250,1,C/T	CGC-tGC	ENST00000155840	ENSP00000155840	R231C	EXON CDS	novel	Nonsynonymous	DAMAGING	0	3.07	88
11,2593251,1,G/A	CGC-CaC	ENST00000155840	ENSP00000155840	R231H	EXON CDS	novel	Nonsynonymous	DAMAGING	0	3.07	88
11,2593251,1,G/A	CGC-CaC	ENST00000335475	ENSP00000334497	R104H	EXON CDS	novel	Nonsynonymous	DAMAGING	0	3.08	73
11,2593263,1,T/A	ATC-AaC	ENST00000155840	ENSP00000155840	I235N	EXON CDS	novel	Nonsynonymous	DAMAGING	0	3.07	88
11,2593275,1,T/C	CTA-CcA	ENST00000155840	ENSP00000155840	L239P	EXON CDS	novel	Nonsynonymous	DAMAGING	0	3.07	88
11,2593283,1,G/A	GAC-aAC	ENST00000155840	ENSP00000155840	D242N	EXON CDS	novel	Nonsynonymous	DAMAGING	0	3.07	88
11,2593283,1,G/A	GAC-aAC	ENST00000335475	ENSP00000334497	D115N	EXON CDS	novel	Nonsynonymous	DAMAGING	0	3.08	73
11,2593286,1,C/T	CGC-tGC	ENST00000155840	ENSP00000155840	R243C	EXON CDS	novel	Nonsynonymous	DAMAGING	0	3.07	88
11,2593287,1,G/A	CGC-CaC	ENST00000155840	ENSP00000155840	R243H	EXON CDS	novel	Nonsynonymous	DAMAGING	0	3.07	88
11,2593287,1,G/A	CGC-CaC	ENST00000335475	ENSP00000334497	R116H	EXON CDS	novel	Nonsynonymous	DAMAGING	0	3.08	73
11,2593301,1,T/C	TGG-cGG	ENST00000155840	ENSP00000155840	W248R	EXON CDS	novel	Nonsynonymous	DAMAGING	0	3.07	88
11,2593311,1,T/C	CTG-CcG	ENST00000155840	ENSP00000155840	L251P	EXON CDS	novel	Nonsynonymous	DAMAGING	0	3.07	88
11,2593319,1,G/A	GTG-aTG	ENST00000155840	ENSP00000155840	V254M	EXON CDS	novel	Nonsynonymous	DAMAGING	0	3.07	88
11,2593319,1,G/A	GTG-aTG	ENST00000335475	ENSP00000334497	V127M	EXON CDS	novel	Nonsynonymous	DAMAGING	0	3.08	73
11,2593319,1,G/C	GTG-cTG	ENST00000155840	ENSP00000155840	V254L	EXON CDS	novel	Nonsynonymous	DAMAGING	0	3.07	88
11,2593332,1,A/G	CAC-CgC	ENST00000155840	ENSP00000155840	H258R	EXON CDS	novel	Nonsynonymous	DAMAGING	0	3.07	88
11,2593332,1,A/G	CAC-CgC	ENST00000335475	ENSP00000334497	H131R	EXON CDS	novel	Nonsynonymous	DAMAGING	0	3.08	73
11,2593334,1,C/T	CGC-tGC	ENST00000155840	ENSP00000155840	R259C	EXON CDS	novel	Nonsynonymous	DAMAGING	0	3.07	88
11,2593335,1,G/T	CGC-CtC	ENST00000155840	ENSP00000155840	R259L	EXON CDS	novel	Nonsynonymous	DAMAGING	0.01	3.07	88
11,2594076,1,G/A	GAG-aAG	ENST00000155840	ENSP00000155840	E261K	EXON CDS	novel	Nonsynonymous	DAMAGING	0	3.07	88
11,2594076,1,G/A	GAG-aAG	ENST00000335475	ENSP00000334497	E134K	EXON CDS	novel	Nonsynonymous	DAMAGING	0	3.08	73
11,2594078,1,G/C	GAG-GAc	ENST00000155840	ENSP00000155840	E261D	EXON CDS	novel	Nonsynonymous	DAMAGING	0	3.07	88
11,2594092,1,T/C	CTG-CcG	ENST00000155840	ENSP00000155840	L266P	EXON CDS	novel	Nonsynonymous	DAMAGING	0.01	3.07	88
11,2594100,1,G/A	GGC-aGC	ENST00000155840	ENSP00000155840	G269S	EXON CDS	novel	Nonsynonymous	DAMAGING	0	3.07	88
11,2594100,1,G/A	GGC-aGC	ENST00000335475	ENSP00000334497	G142S	EXON CDS	novel	Nonsynonymous	DAMAGING	0	3.08	73
11,2594101,1,G/A	GGC-GaC	ENST00000155840	ENSP00000155840	G269D	EXON CDS	novel	Nonsynonymous	DAMAGING	0	3.07	88
11,2594101,1,G/A	GGC-GaC	ENST00000335475	ENSP00000334497	G142D	EXON CDS	novel	Nonsynonymous	DAMAGING	0	3.08	73
11,2594113,1,T/G	CTC-CgC	ENST00000155840	ENSP00000155840	L273R	EXON CDS	novel	Nonsynonymous	DAMAGING	0	3.07	88
11,2594115,1,A/G	ATC-gTC	ENST00000155840	ENSP00000155840	I274V	EXON CDS	novel	Nonsynonymous	DAMAGING	0	3.07	88
11,2594115,1,A/G	ATC-gTC	ENST00000335475	ENSP00000334497	I147V	EXON CDS	novel	Nonsynonymous	DAMAGING	0	3.08	73
11,2594119,1,T/C	TTC-TcC	ENST00000155840	ENSP00000155840	F275S	EXON CDS	novel	Nonsynonymous	DAMAGING	0	3.07	88
11,2594125,1,C/T	TCG-TtG	ENST00000155840	ENSP00000155840	S277L	EXON CDS	novel	Nonsynonymous	DAMAGING	0	3.07	88
11,2594172,1,C/T	CGC-tGC	ENST00000155840	ENSP00000155840	R293C	EXON CDS	novel	Nonsynonymous	DAMAGING *Warning! Low confidence.	0.01	3.4	59
11,2594182,1,T/C	TTC-TcC	ENST00000155840	ENSP00000155840	F296S	EXON CDS	novel	Nonsynonymous	DAMAGING	0	3.07	88
11,2594193,1,G/A	GCA-aCA	ENST00000155840	ENSP00000155840	A300T	EXON CDS	novel	Nonsynonymous	DAMAGING	0	3.07	88
11,2594193,1,G/A	GCA-aCA	ENST00000335475	ENSP00000334497	A173T	EXON CDS	novel	Nonsynonymous	DAMAGING	0	3.08	73
11,2594200,1,C/T	GCG-GtG	ENST00000155840	ENSP00000155840	A302V	EXON CDS	novel	Nonsynonymous	DAMAGING	0	3.07	88
11,2594209,1,G/C	TGG-TcG	ENST00000155840	ENSP00000155840	W305S	EXON CDS	novel	Nonsynonymous	DAMAGING	0	3.07	88
11,2594212,1,G/T	GGG-GtG	ENST00000155840	ENSP00000155840	G306V	EXON CDS	novel	Nonsynonymous	DAMAGING	0	3.07	88
11,2594211,1,G/A	GGG-aGG	ENST00000155840	ENSP00000155840	G306R	EXON CDS	novel	Nonsynonymous	DAMAGING	0	3.07	88
11,2594211,1,G/A	GGG-aGG	ENST00000335475	ENSP00000334497	G179R	EXON CDS	novel	Nonsynonymous	DAMAGING	0	3.08	73
11,2604671,1,G/A	GTC-aTC	ENST00000155840	ENSP00000155840	V310I	EXON CDS	novel	Nonsynonymous	DAMAGING	0.03	3.07	88
11,2604671,1,G/A	GTC-aTC	ENST00000335475	ENSP00000334497	V183I	EXON CDS	novel	Nonsynonymous	DAMAGING	0.05	3.08	73
11,2604675,1,C/T	ACC-AtC	ENST00000155840	ENSP00000155840	T311I	EXON CDS	novel	Nonsynonymous	DAMAGING	0	3.07	88
11,2604678,1,C/T	ACC-AtC	ENST00000155840	ENSP00000155840	T312I	EXON CDS	novel	Nonsynonymous	DAMAGING	0	3.07	88
11,2604683,1,G/A	GGC-aGC	ENST00000155840	ENSP00000155840	G314S	EXON CDS	novel	Nonsynonymous	DAMAGING	0	3.07	88
11,2604683,1,G/A	GGC-aGC	ENST00000335475	ENSP00000334497	G187S	EXON CDS	novel	Nonsynonymous	DAMAGING	0	3.08	73
11,2604687,1,A/C	TAT-TcT	ENST00000155840	ENSP00000155840	Y315S	EXON CDS	pgxUn0007:G	Nonsynonymous	DAMAGING	0	3.07	88
11,2604687,1,A/G	TAT-TgT	ENST00000155840	ENSP00000155840	Y315C	EXON CDS	pgxUn0007:G	Nonsynonymous	DAMAGING	0	3.07	88
11,2604687,1,A/G	TAT-TgT	ENST00000335475	ENSP00000334497	Y188C	EXON CDS	pgxUn0007:G	Nonsynonymous	DAMAGING	0	3.08	73
11,2604690,1,G/A	GGG-GaG	ENST00000155840	ENSP00000155840	G316E	EXON CDS	novel	Nonsynonymous	DAMAGING	0	3.07	88
11,2604690,1,G/A	GGG-GaG	ENST00000335475	ENSP00000334497	G189E	EXON CDS	novel	Nonsynonymous	DAMAGING	0	3.08	73
11,2604701,1,C/G	CCC-gCC	ENST00000155840	ENSP00000155840	P320A	EXON CDS	novel	Nonsynonymous	DAMAGING	0	3.07	88
11,2604702,1,C/A	CCC-CaC	ENST00000155840	ENSP00000155840	P320H	EXON CDS	novel	Nonsynonymous	DAMAGING	0	3.07	88
11,2604707,1,A/G	ACG-gCG	ENST00000155840	ENSP00000155840	T322A	EXON CDS	novel	Nonsynonymous	DAMAGING	0	3.07	88
11,2604707,1,A/G	ACG-gCG	ENST00000335475	ENSP00000334497	T195A	EXON CDS	novel	Nonsynonymous	DAMAGING	0	3.08	73
11,2604708,1,C/T	ACG-AtG	ENST00000155840	ENSP00000155840	T322M	EXON CDS	novel	Nonsynonymous	DAMAGING	0	3.07	88
11,2604716,1,G/A	GGG-aGG	ENST00000155840	ENSP00000155840	G325R	EXON CDS	novel	Nonsynonymous	DAMAGING	0	3.07	88
11,2604716,1,G/A	GGG-aGG	ENST00000335475	ENSP00000334497	G198R	EXON CDS	novel	Nonsynonymous	DAMAGING	0	3.08	73
11,2604759,1,T/C	TTC-TcC	ENST00000155840	ENSP00000155840	F339S	EXON CDS	novel	Nonsynonymous	DAMAGING	0	3.07	88
11,2604765,1,C/A	GCG-GaG	ENST00000155840	ENSP00000155840	A341E	EXON CDS	novel	Nonsynonymous	DAMAGING	0	3.07	88
11,2604765,1,C/T	GCG-GtG	ENST00000155840	ENSP00000155840	A341V	EXON CDS	rs12720459:T	Nonsynonymous	DAMAGING	0	3.07	88
11,2604770,1,C/T	CCA-tCA	ENST00000155840	ENSP00000155840	P343S	EXON CDS	novel	Nonsynonymous	DAMAGING	0	3.07	87
11,2604774,1,C/T	GCG-GtG	ENST00000155840	ENSP00000155840	A344V	EXON CDS	novel	Nonsynonymous	DAMAGING	0	3.07	88
11,2606442,1,G/C	GGG-cGG	ENST00000155840	ENSP00000155840	G345R	EXON CDS	novel	Nonsynonymous	DAMAGING	0	3.07	88
11,2606443,1,G/A	GGG-GaG	ENST00000155840	ENSP00000155840	G345E	EXON CDS	novel	Nonsynonymous	DAMAGING	0	3.07	88
11,2606443,1,G/A	GGG-GaG	ENST00000335475	ENSP00000334497	G218E	EXON CDS	novel	Nonsynonymous	DAMAGING	0	3.08	73
11,2606455,1,C/G	TCG-TgG	ENST00000155840	ENSP00000155840	S349W	EXON CDS	novel	Nonsynonymous	DAMAGING	0	3.07	88
11,2606479,1,A/G	CAG-CgG	ENST00000155840	ENSP00000155840	Q357R	EXON CDS	novel	Nonsynonymous	DAMAGING	0	3.07	88
11,2606479,1,A/G	CAG-CgG	ENST00000335475	ENSP00000334497	Q230R	EXON CDS	novel	Nonsynonymous	DAMAGING	0	3.08	73
11,2606487,1,A/G	AGG-gGG	ENST00000155840	ENSP00000155840	R360G	EXON CDS	novel	Nonsynonymous	DAMAGING	0	3.07	88
11,2606487,1,A/G	AGG-gGG	ENST00000335475	ENSP00000334497	R233G	EXON CDS	novel	Nonsynonymous	DAMAGING	0	3.08	73
11,2606494,1,A/G	AAG-AgG	ENST00000155840	ENSP00000155840	K362R	EXON CDS	rs12720458:G	Nonsynonymous	DAMAGING	0	3.07	88
11,2606494,1,A/G	AAG-AgG	ENST00000335475	ENSP00000334497	K235R	EXON CDS	rs12720458:G	Nonsynonymous	DAMAGING	0	3.08	73
11,2606505,1,C/T	CGG-tGG	ENST00000155840	ENSP00000155840	R366W	EXON CDS	novel	Nonsynonymous	DAMAGING	0	3.07	88
11,2606506,1,G/A	CGG-CaG	ENST00000155840	ENSP00000155840	R366Q	EXON CDS	novel	Nonsynonymous	DAMAGING	0	3.07	88
11,2606506,1,G/A	CGG-CaG	ENST00000335475	ENSP00000334497	R239Q	EXON CDS	novel	Nonsynonymous	DAMAGING	0.01	3.08	73
11,2606526,1,T/C	TCA-cCA	ENST00000155840	ENSP00000155840	S373P	EXON CDS	novel	Nonsynonymous	DAMAGING	0.05	3.07	88
11,2608843,1,C/T	ACC-AtC	ENST00000155840	ENSP00000155840	T391I	EXON CDS	novel	Nonsynonymous	DAMAGING	0	3.07	89
11,2608845,1,T/C	TGG-cGG	ENST00000155840	ENSP00000155840	W392R	EXON CDS	novel	Nonsynonymous	DAMAGING	0	3.07	89
11,2608850,1,G/C	AAG-AAc	ENST00000155840	ENSP00000155840	K393N	EXON CDS	novel	Nonsynonymous	TOLERATED	0.15	3.07	89
11,2608860,1,C/T	CGG-tGG	ENST00000155840	ENSP00000155840	R397W	EXON CDS	novel	Nonsynonymous	DAMAGING	0	3.09	85
11,2608893,1,C/G	CCC-gCC	ENST00000155840	ENSP00000155840	P408A	EXON CDS	rs28730756:G	Nonsynonymous	TOLERATED	0.08	3.07	88
11,2610012,1,C/T	CCC-tCC	ENST00000155840	ENSP00000155840	P441S	EXON CDS	novel	Nonsynonymous	DAMAGING	0.02	3.11	76
11,2610034,1,C/G	CCA-CgA	ENST00000155840	ENSP00000155840	P448R	EXON CDS	rs12720449:G	Nonsynonymous	TOLERATED	0.15	3.07	84
11,2610054,1,C/T	CAC-tAC	ENST00000155840	ENSP00000155840	H455Y	EXON CDS	novel	Nonsynonymous	DAMAGING	0.04	3.22	61
11,2683248,1,G/C	AGC-AcC	ENST00000155840	ENSP00000155840	S484T	EXON CDS	novel	Nonsynonymous	TOLERATED	0.18	3.16	78
11,2790118,1,T/G	ATG-AgG	ENST00000155840	ENSP00000155840	M520R	EXON CDS	novel	Nonsynonymous	DAMAGING	0	3.08	82
11,2790130,1,T/G	GTG-GgG	ENST00000155840	ENSP00000155840	V524G	EXON CDS	novel	Nonsynonymous	DAMAGING	0	3.08	82
11,2797196,1,C/T	CGG-tGG	ENST00000155840	ENSP00000155840	R533W	EXON CDS	novel	Nonsynonymous	DAMAGING	0.04	3.08	82
11,2797214,1,C/T	CGG-tGG	ENST00000155840	ENSP00000155840	R539W	EXON CDS	novel	Nonsynonymous	DAMAGING	0	3.08	82
11,2797236,1,C/T	TCG-TtG	ENST00000155840	ENSP00000155840	S546L	EXON CDS	novel	Nonsynonymous	DAMAGING	0	3.08	82
11,2797262,1,C/T	CGC-tGC	ENST00000155840	ENSP00000155840	R555C	EXON CDS	novel	Nonsynonymous	DAMAGING	0	3.08	82
11,2798227,1,C/T	TCC-TtC	ENST00000155840	ENSP00000155840	S566F	EXON CDS	novel	Nonsynonymous	DAMAGING	0.02	3.08	82
11,2798232,1,G/A	GGG-aGG	ENST00000155840	ENSP00000155840	G568R	EXON CDS	novel	Nonsynonymous	DAMAGING	0	3.08	82
11,2798232,1,G/A	GGG-aGG	ENST00000335475	ENSP00000334497	G441R	EXON CDS	novel	Nonsynonymous	DAMAGING	0	3.08	67
11,2799233,1,C/T	ACG-AtG	ENST00000155840	ENSP00000155840	T587M	EXON CDS	novel	Nonsynonymous	DAMAGING	0	3.15	81
11,2799239,1,G/A	GGC-GaC	ENST00000155840	ENSP00000155840	G589D	EXON CDS	novel	Nonsynonymous	TOLERATED	0.21	3.08	82
11,2799239,1,G/A	GGC-GaC	ENST00000335475	ENSP00000334497	G462D	EXON CDS	novel	Nonsynonymous	TOLERATED	0.08	3.08	67
11,2799241,1,G/A	GCC-aCC	ENST00000155840	ENSP00000155840	A590T	EXON CDS	novel	Nonsynonymous	DAMAGING	0.02	3.08	82
11,2799241,1,G/A	GCC-aCC	ENST00000335475	ENSP00000334497	A463T	EXON CDS	novel	Nonsynonymous	TOLERATED	0.08	3.08	67
11,2799245,1,G/A	CGC-CaC	ENST00000155840	ENSP00000155840	R591H	EXON CDS	novel	Nonsynonymous	DAMAGING	0	3.08	82
11,2799245,1,G/A	CGC-CaC	ENST00000335475	ENSP00000334497	R464H	EXON CDS	novel	Nonsynonymous	DAMAGING	0	3.08	67
11,2799254,1,G/A	CGA-CaA	ENST00000155840	ENSP00000155840	R594Q	EXON CDS	novel	Nonsynonymous	DAMAGING	0.01	3.08	82
11,2799254,1,G/A	CGA-CaA	ENST00000335475	ENSP00000334497	R467Q	EXON CDS	novel	Nonsynonymous	DAMAGING	0.01	3.08	67
11,2869001,1,C/T	ACG-AtG	ENST00000155840	ENSP00000155840	T600M	EXON CDS	rs34516117:T	Nonsynonymous	TOLERATED	0.13	3.08	81
11,2869033,1,G/T	GAC-tAC	ENST00000155840	ENSP00000155840	D611Y	EXON CDS	novel	Nonsynonymous	DAMAGING	0	3.12	74
11,2869129,1,G/A	GGC-aGC	ENST00000155840	ENSP00000155840	G643S	EXON CDS	rs1800172:A	Nonsynonymous	TOLERATED	1	3.36	32
11,2869129,1,G/A	GGC-aGC	ENST00000335475	ENSP00000334497	G516S	EXON CDS	rs1800172:A	Nonsynonymous	TOLERATED	0.92	3.48	29
11,2869144,1,G/A	GTC-aTC	ENST00000155840	ENSP00000155840	V648I	EXON CDS	rs34150427:A	Nonsynonymous	TOLERATED	0.86	3.36	43
11,2869144,1,G/A	GTC-aTC	ENST00000335475	ENSP00000334497	V521I	EXON CDS	rs34150427:A	Nonsynonymous	TOLERATED	0.78	3.35	43
