# Supplementary material for: Assessment of the predictive accuracy of five in silico prediction tools, alone or in combination, and two metaservers to classify long QT syndrome gene mutations
Source: BMC Med Genet. 2015 May 13;16:34. doi: 10.1186/s12881-015-0176-z (PMC4630850; doi:10.1186/s12881-015-0176-z)
Supplement: Additional file 3: — Raw data. The zipped file contains all raw data results in txt format from the five different in silico prediction tools and two metaservers. [file 12881_2015_176_MOESM3_ESM.zip › Supplementary Materials 2/SIFT results/SCN5A SIFT.tsv]

SIFT version 5.1.1, SIFT database release February 03, 2014
Coordinates	Codons	Ensembl Transcript ID	RefSeq Transcript ID	Known Transcript ID	CCDS Transcript ID	Ensembl Protein ID	RefSeq Protein ID	Known Protein ID	Substitution	Region	dbSNP ID	SNP Type	Prediction	Score	Median Info	# Seqs at position	User Comment
3,38674773,1,C/A	GGC-GtC	ENST00000425664,ENST00000414099	NM_001099405		CCDS46798.1	ENSP00000416634,ENSP00000398962	NP_001092875		G9V	EXON CDS	novel	Nonsynonymous	DAMAGING	0	3.13	124
3,38674773,1,C/A	GGC-GtC			uc003cio.2				Q14524	G9V	EXON CDS	novel	Nonsynonymous	DAMAGING	0	3.14	126
3,38674773,1,C/A	GGC-GtC	ENST00000455624	NM_001160160		CCDS54570.1	ENSP00000399524	NP_001153632		G9V	EXON CDS	novel	Nonsynonymous	DAMAGING	0	3.05	125
3,38674773,1,C/A	GGC-GtC			uc003cin.2				Q14524-2	G9V	EXON CDS	novel	Nonsynonymous	DAMAGING	0	3.14	120
3,38674773,1,C/A	GGC-GtC	ENST00000449557				ENSP00000413996			G9V	EXON CDS	novel	Nonsynonymous	DAMAGING	0	3.19	132
3,38674773,1,C/A	GGC-GtC	ENST00000333535	NM_198056		CCDS46796.1	ENSP00000328968	NP_932173		G9V	EXON CDS	novel	Nonsynonymous	DAMAGING	0	3.2	125
3,38674773,1,C/A	GGC-GtC			uc010hhk.2				NP_001153632	G9V	EXON CDS	novel	Nonsynonymous	DAMAGING	0	3.22	127
3,38674773,1,C/A	GGC-GtC			uc003cil.3				NP_001092874	G9V	EXON CDS	novel	Nonsynonymous	DAMAGING	0	3.11	123
3,38674773,1,C/A	GGC-GtC			uc010hhi.2				NP_001092875	G9V	EXON CDS	novel	Nonsynonymous	DAMAGING	0	3.24	122
3,38674773,1,C/A	GGC-GtC			uc011ayr.1				NP_001153633	G9V	EXON CDS	novel	Nonsynonymous	DAMAGING	0	3.21	130
3,38674773,1,C/A	GGC-GtC	ENST00000413689	NM_001099404		CCDS46799.1	ENSP00000410257	NP_001092874		G9V	EXON CDS	novel	Nonsynonymous	DAMAGING	0	3.16	123
3,38674773,1,C/A	GGC-GtC	ENST00000423572,ENST00000443581	NM_000335		CCDS46797.1	ENSP00000398266,ENSP00000397915	NP_000326		G9V	EXON CDS	novel	Nonsynonymous	DAMAGING	0	3.15	125
3,38674773,1,C/A	GGC-GtC	ENST00000450102,ENST00000451551	NM_001160161		CCDS54569.1	ENSP00000403355,ENSP00000388797	NP_001153633		G9V	EXON CDS	novel	Nonsynonymous	DAMAGING	0	3.19	131
3,38674747,1,G/A	CGG-tGG	ENST00000425664,ENST00000414099	NM_001099405		CCDS46798.1	ENSP00000416634,ENSP00000398962	NP_001092875		R18W	EXON CDS	novel	Nonsynonymous	DAMAGING	0.01	2.88	164
3,38674747,1,G/A	CGG-tGG			uc003cio.2				Q14524	R18W	EXON CDS	novel	Nonsynonymous	DAMAGING	0.01	2.86	166
3,38674747,1,G/A	CGG-tGG	ENST00000455624	NM_001160160		CCDS54570.1	ENSP00000399524	NP_001153632		R18W	EXON CDS	novel	Nonsynonymous	DAMAGING	0.01	2.86	165
3,38674747,1,G/A	CGG-tGG			uc003cin.2				Q14524-2	R18W	EXON CDS	novel	Nonsynonymous	DAMAGING	0.01	2.85	160
3,38674747,1,G/A	CGG-tGG	ENST00000449557				ENSP00000413996			R18W	EXON CDS	novel	Nonsynonymous	DAMAGING	0.01	2.89	172
3,38674747,1,G/A	CGG-tGG	ENST00000333535	NM_198056		CCDS46796.1	ENSP00000328968	NP_932173		R18W	EXON CDS	novel	Nonsynonymous	DAMAGING	0.01	2.9	167
3,38674747,1,G/A	CGG-tGG			uc010hhk.2				NP_001153632	R18W	EXON CDS	novel	Nonsynonymous	DAMAGING	0.01	2.94	167
3,38674747,1,G/A	CGG-tGG			uc003cil.3				NP_001092874	R18W	EXON CDS	novel	Nonsynonymous	DAMAGING	0.01	2.89	163
3,38674747,1,G/A	CGG-tGG			uc010hhi.2				NP_001092875	R18W	EXON CDS	novel	Nonsynonymous	DAMAGING	0.01	2.95	163
3,38674747,1,G/A	CGG-tGG			uc011ayr.1				NP_001153633	R18W	EXON CDS	novel	Nonsynonymous	DAMAGING	0.01	2.91	172
3,38674747,1,G/A	CGG-tGG	ENST00000413689	NM_001099404		CCDS46799.1	ENSP00000410257	NP_001092874		R18W	EXON CDS	novel	Nonsynonymous	DAMAGING	0.01	2.86	165
3,38674747,1,G/A	CGG-tGG	ENST00000423572,ENST00000443581	NM_000335		CCDS46797.1	ENSP00000398266,ENSP00000397915	NP_000326		R18W	EXON CDS	novel	Nonsynonymous	DAMAGING	0.01	2.85	167
3,38674747,1,G/A	CGG-tGG	ENST00000450102,ENST00000451551	NM_001160161		CCDS54569.1	ENSP00000403355,ENSP00000388797	NP_001153633		R18W	EXON CDS	novel	Nonsynonymous	DAMAGING	0.01	2.89	173
3,38674746,1,C/T	CGG-CaG	ENST00000425664,ENST00000414099	NM_001099405		CCDS46798.1	ENSP00000416634,ENSP00000398962	NP_001092875		R18Q	EXON CDS	rs41311087:T	Nonsynonymous	TOLERATED	0.18	2.88	164
3,38674746,1,C/T	CGG-CaG			uc003cio.2				Q14524	R18Q	EXON CDS	rs41311087:T	Nonsynonymous	TOLERATED	0.19	2.86	166
3,38674746,1,C/T	CGG-CaG	ENST00000455624	NM_001160160		CCDS54570.1	ENSP00000399524	NP_001153632		R18Q	EXON CDS	rs41311087:T	Nonsynonymous	TOLERATED	0.25	2.86	165
3,38674746,1,C/T	CGG-CaG			uc003cin.2				Q14524-2	R18Q	EXON CDS	rs41311087:T	Nonsynonymous	TOLERATED	0.18	2.85	160
3,38674746,1,C/T	CGG-CaG	ENST00000449557				ENSP00000413996			R18Q	EXON CDS	rs41311087:T	Nonsynonymous	TOLERATED	0.18	2.89	172
3,38674746,1,C/T	CGG-CaG	ENST00000333535	NM_198056		CCDS46796.1	ENSP00000328968	NP_932173		R18Q	EXON CDS	rs41311087:T	Nonsynonymous	TOLERATED	0.21	2.9	167
3,38674746,1,C/T	CGG-CaG			uc010hhk.2				NP_001153632	R18Q	EXON CDS	rs41311087:T	Nonsynonymous	TOLERATED	0.21	2.94	167
3,38674746,1,C/T	CGG-CaG			uc003cil.3				NP_001092874	R18Q	EXON CDS	rs41311087:T	Nonsynonymous	TOLERATED	0.21	2.89	163
3,38674746,1,C/T	CGG-CaG			uc010hhi.2				NP_001092875	R18Q	EXON CDS	rs41311087:T	Nonsynonymous	TOLERATED	0.21	2.95	163
3,38674746,1,C/T	CGG-CaG			uc011ayr.1				NP_001153633	R18Q	EXON CDS	rs41311087:T	Nonsynonymous	TOLERATED	0.17	2.91	172
3,38674746,1,C/T	CGG-CaG	ENST00000413689	NM_001099404		CCDS46799.1	ENSP00000410257	NP_001092874		R18Q	EXON CDS	rs41311087:T	Nonsynonymous	TOLERATED	0.15	2.86	165
3,38674746,1,C/T	CGG-CaG	ENST00000423572,ENST00000443581	NM_000335		CCDS46797.1	ENSP00000398266,ENSP00000397915	NP_000326		R18Q	EXON CDS	rs41311087:T	Nonsynonymous	TOLERATED	0.19	2.85	167
3,38674746,1,C/T	CGG-CaG	ENST00000450102,ENST00000451551	NM_001160161		CCDS54569.1	ENSP00000403355,ENSP00000388797	NP_001153633		R18Q	EXON CDS	rs41311087:T	Nonsynonymous	TOLERATED	0.18	2.89	173
3,38674719,1,C/T	CGC-CaC	ENST00000425664,ENST00000414099	NM_001099405		CCDS46798.1	ENSP00000416634,ENSP00000398962	NP_001092875		R27H	EXON CDS	novel	Nonsynonymous	DAMAGING	0	2.92	163
3,38674719,1,C/T	CGC-CaC			uc003cio.2				Q14524	R27H	EXON CDS	novel	Nonsynonymous	DAMAGING	0	2.88	165
3,38674719,1,C/T	CGC-CaC	ENST00000455624	NM_001160160		CCDS54570.1	ENSP00000399524	NP_001153632		R27H	EXON CDS	novel	Nonsynonymous	DAMAGING	0	2.88	164
3,38674719,1,C/T	CGC-CaC			uc003cin.2				Q14524-2	R27H	EXON CDS	novel	Nonsynonymous	DAMAGING	0	2.86	159
3,38674719,1,C/T	CGC-CaC	ENST00000449557				ENSP00000413996			R27H	EXON CDS	novel	Nonsynonymous	TOLERATED	0.06	2.91	171
3,38674719,1,C/T	CGC-CaC	ENST00000333535	NM_198056		CCDS46796.1	ENSP00000328968	NP_932173		R27H	EXON CDS	novel	Nonsynonymous	DAMAGING	0	2.92	166
3,38674719,1,C/T	CGC-CaC			uc010hhk.2				NP_001153632	R27H	EXON CDS	novel	Nonsynonymous	DAMAGING	0	2.95	166
3,38674719,1,C/T	CGC-CaC			uc003cil.3				NP_001092874	R27H	EXON CDS	novel	Nonsynonymous	DAMAGING	0	2.93	162
3,38674719,1,C/T	CGC-CaC			uc010hhi.2				NP_001092875	R27H	EXON CDS	novel	Nonsynonymous	DAMAGING	0	3.01	162
3,38674719,1,C/T	CGC-CaC			uc011ayr.1				NP_001153633	R27H	EXON CDS	novel	Nonsynonymous	TOLERATED	0.06	2.93	171
3,38674719,1,C/T	CGC-CaC	ENST00000413689	NM_001099404		CCDS46799.1	ENSP00000410257	NP_001092874		R27H	EXON CDS	novel	Nonsynonymous	DAMAGING	0	2.89	164
3,38674719,1,C/T	CGC-CaC	ENST00000423572,ENST00000443581	NM_000335		CCDS46797.1	ENSP00000398266,ENSP00000397915	NP_000326		R27H	EXON CDS	novel	Nonsynonymous	DAMAGING	0	2.87	166
3,38674719,1,C/T	CGC-CaC	ENST00000450102,ENST00000451551	NM_001160161		CCDS54569.1	ENSP00000403355,ENSP00000388797	NP_001153633		R27H	EXON CDS	novel	Nonsynonymous	TOLERATED	0.06	2.9	172
3,38674699,1,G/A	CGC-tGC	ENST00000425664,ENST00000414099	NM_001099405		CCDS46798.1	ENSP00000416634,ENSP00000398962	NP_001092875		R34C	EXON CDS	rs6791924:A	Nonsynonymous	DAMAGING	0.03	2.96	146
3,38674699,1,G/A	CGC-tGC			uc003cio.2				Q14524	R34C	EXON CDS	rs6791924:A	Nonsynonymous	DAMAGING	0.03	2.93	148
3,38674699,1,G/A	CGC-tGC	ENST00000455624	NM_001160160		CCDS54570.1	ENSP00000399524	NP_001153632		R34C	EXON CDS	rs6791924:A	Nonsynonymous	DAMAGING	0.03	2.88	146
3,38674699,1,G/A	CGC-tGC			uc003cin.2				Q14524-2	R34C	EXON CDS	rs6791924:A	Nonsynonymous	DAMAGING	0.03	2.89	143
3,38674699,1,G/A	CGC-tGC	ENST00000449557				ENSP00000413996			R34C	EXON CDS	rs6791924:A	Nonsynonymous	DAMAGING	0.03	2.88	155
3,38674699,1,G/A	CGC-tGC	ENST00000333535	NM_198056		CCDS46796.1	ENSP00000328968	NP_932173		R34C	EXON CDS	rs6791924:A	Nonsynonymous	DAMAGING	0.03	2.9	149
3,38674699,1,G/A	CGC-tGC			uc010hhk.2				NP_001153632	R34C	EXON CDS	rs6791924:A	Nonsynonymous	DAMAGING	0.03	2.95	148
3,38674699,1,G/A	CGC-tGC			uc003cil.3				NP_001092874	R34C	EXON CDS	rs6791924:A	Nonsynonymous	DAMAGING	0.03	2.9	147
3,38674699,1,G/A	CGC-tGC			uc010hhi.2				NP_001092875	R34C	EXON CDS	rs6791924:A	Nonsynonymous	DAMAGING	0.03	2.95	146
3,38674699,1,G/A	CGC-tGC			uc011ayr.1				NP_001153633	R34C	EXON CDS	rs6791924:A	Nonsynonymous	DAMAGING	0.03	2.88	156
3,38674699,1,G/A	CGC-tGC	ENST00000413689	NM_001099404		CCDS46799.1	ENSP00000410257	NP_001092874		R34C	EXON CDS	rs6791924:A	Nonsynonymous	DAMAGING	0.03	2.91	148
3,38674699,1,G/A	CGC-tGC	ENST00000423572,ENST00000443581	NM_000335		CCDS46797.1	ENSP00000398266,ENSP00000397915	NP_000326		R34C	EXON CDS	rs6791924:A	Nonsynonymous	DAMAGING	0.03	2.9	148
3,38674699,1,G/A	CGC-tGC	ENST00000450102,ENST00000451551	NM_001160161		CCDS54569.1	ENSP00000403355,ENSP00000388797	NP_001153633		R34C	EXON CDS	rs6791924:A	Nonsynonymous	DAMAGING	0.03	2.88	156
3,38674696,1,C/T	GGC-aGC	ENST00000425664,ENST00000414099	NM_001099405		CCDS46798.1	ENSP00000416634,ENSP00000398962	NP_001092875		G35S	EXON CDS	novel	Nonsynonymous	TOLERATED	0.29	2.93	151
3,38674696,1,C/T	GGC-aGC			uc003cio.2				Q14524	G35S	EXON CDS	novel	Nonsynonymous	TOLERATED	0.29	2.91	153
3,38674696,1,C/T	GGC-aGC	ENST00000455624	NM_001160160		CCDS54570.1	ENSP00000399524	NP_001153632		G35S	EXON CDS	novel	Nonsynonymous	TOLERATED	0.22	2.9	150
3,38674696,1,C/T	GGC-aGC			uc003cin.2				Q14524-2	G35S	EXON CDS	novel	Nonsynonymous	TOLERATED	0.32	2.89	146
3,38674696,1,C/T	GGC-aGC	ENST00000449557				ENSP00000413996			G35S	EXON CDS	novel	Nonsynonymous	TOLERATED	0.24	2.88	158
3,38674696,1,C/T	GGC-aGC	ENST00000333535	NM_198056		CCDS46796.1	ENSP00000328968	NP_932173		G35S	EXON CDS	novel	Nonsynonymous	TOLERATED	0.27	2.87	155
3,38674696,1,C/T	GGC-aGC			uc010hhk.2				NP_001153632	G35S	EXON CDS	novel	Nonsynonymous	TOLERATED	0.22	2.92	153
3,38674696,1,C/T	GGC-aGC			uc003cil.3				NP_001092874	G35S	EXON CDS	novel	Nonsynonymous	TOLERATED	0.21	2.92	150
3,38674696,1,C/T	GGC-aGC			uc010hhi.2				NP_001092875	G35S	EXON CDS	novel	Nonsynonymous	TOLERATED	0.28	2.92	151
3,38674696,1,C/T	GGC-aGC			uc011ayr.1				NP_001153633	G35S	EXON CDS	novel	Nonsynonymous	TOLERATED	0.21	2.86	161
3,38674696,1,C/T	GGC-aGC	ENST00000413689	NM_001099404		CCDS46799.1	ENSP00000410257	NP_001092874		G35S	EXON CDS	novel	Nonsynonymous	TOLERATED	0.23	2.92	151
3,38674696,1,C/T	GGC-aGC	ENST00000423572,ENST00000443581	NM_000335		CCDS46797.1	ENSP00000398266,ENSP00000397915	NP_000326		G35S	EXON CDS	novel	Nonsynonymous	TOLERATED	0.28	2.89	154
3,38674696,1,C/T	GGC-aGC	ENST00000450102,ENST00000451551	NM_001160161		CCDS54569.1	ENSP00000403355,ENSP00000388797	NP_001153633		G35S	EXON CDS	novel	Nonsynonymous	TOLERATED	0.23	2.87	160
3,38674589,1,A/C	AAT-AAg	ENST00000425664,ENST00000414099	NM_001099405		CCDS46798.1	ENSP00000416634,ENSP00000398962	NP_001092875		N70K	EXON CDS	novel	Nonsynonymous	DAMAGING	0	2.82	171
3,38674589,1,A/C	AAT-AAg			uc003cio.2				Q14524	N70K	EXON CDS	novel	Nonsynonymous	DAMAGING	0.01	2.81	174
3,38674589,1,A/C	AAT-AAg	ENST00000455624	NM_001160160		CCDS54570.1	ENSP00000399524	NP_001153632		N70K	EXON CDS	novel	Nonsynonymous	DAMAGING	0.01	2.8	172
3,38674589,1,A/C	AAT-AAg			uc003cin.2				Q14524-2	N70K	EXON CDS	novel	Nonsynonymous	DAMAGING	0	2.79	166
3,38674589,1,A/C	AAT-AAg	ENST00000449557				ENSP00000413996			N70K	EXON CDS	novel	Nonsynonymous	DAMAGING	0.01	2.82	182
3,38674589,1,A/C	AAT-AAg	ENST00000333535	NM_198056		CCDS46796.1	ENSP00000328968	NP_932173		N70K	EXON CDS	novel	Nonsynonymous	DAMAGING	0.01	2.83	175
3,38674589,1,A/C	AAT-AAg			uc010hhk.2				NP_001153632	N70K	EXON CDS	novel	Nonsynonymous	DAMAGING	0.01	2.87	174
3,38674589,1,A/C	AAT-AAg			uc003cil.3				NP_001092874	N70K	EXON CDS	novel	Nonsynonymous	DAMAGING	0	2.84	170
3,38674589,1,A/C	AAT-AAg			uc010hhi.2				NP_001092875	N70K	EXON CDS	novel	Nonsynonymous	DAMAGING	0	2.86	170
3,38674589,1,A/C	AAT-AAg			uc011ayr.1				NP_001153633	N70K	EXON CDS	novel	Nonsynonymous	DAMAGING	0.01	2.81	182
3,38674589,1,A/C	AAT-AAg	ENST00000413689	NM_001099404		CCDS46799.1	ENSP00000410257	NP_001092874		N70K	EXON CDS	novel	Nonsynonymous	DAMAGING	0	2.81	172
3,38674589,1,A/C	AAT-AAg	ENST00000423572,ENST00000443581	NM_000335		CCDS46797.1	ENSP00000398266,ENSP00000397915	NP_000326		N70K	EXON CDS	novel	Nonsynonymous	DAMAGING	0	2.8	173
3,38674589,1,A/C	AAT-AAg	ENST00000450102,ENST00000451551	NM_001160161		CCDS54569.1	ENSP00000403355,ENSP00000388797	NP_001153633		N70K	EXON CDS	novel	Nonsynonymous	DAMAGING	0.01	2.82	183
3,38671911,1,C/T	GTA-aTA	ENST00000425664,ENST00000414099	NM_001099405		CCDS46798.1	ENSP00000416634,ENSP00000398962	NP_001092875		V95I	EXON CDS	novel	Nonsynonymous	DAMAGING	0.04	2.81	178
3,38671911,1,C/T	GTA-aTA			uc003cio.2				Q14524	V95I	EXON CDS	novel	Nonsynonymous	DAMAGING	0.05	2.82	180
3,38671911,1,C/T	GTA-aTA	ENST00000455624	NM_001160160		CCDS54570.1	ENSP00000399524	NP_001153632		V95I	EXON CDS	novel	Nonsynonymous	DAMAGING	0.05	2.81	178
3,38671911,1,C/T	GTA-aTA			uc003cin.2				Q14524-2	V95I	EXON CDS	novel	Nonsynonymous	TOLERATED	0.06	2.8	172
3,38671911,1,C/T	GTA-aTA	ENST00000449557				ENSP00000413996			V95I	EXON CDS	novel	Nonsynonymous	DAMAGING	0.05	2.83	188
3,38671911,1,C/T	GTA-aTA	ENST00000333535	NM_198056		CCDS46796.1	ENSP00000328968	NP_932173		V95I	EXON CDS	novel	Nonsynonymous	DAMAGING	0.05	2.83	181
3,38671911,1,C/T	GTA-aTA			uc010hhk.2				NP_001153632	V95I	EXON CDS	novel	Nonsynonymous	DAMAGING	0.05	2.88	180
3,38671911,1,C/T	GTA-aTA			uc003cil.3				NP_001092874	V95I	EXON CDS	novel	Nonsynonymous	TOLERATED	0.06	2.84	176
3,38671911,1,C/T	GTA-aTA			uc010hhi.2				NP_001092875	V95I	EXON CDS	novel	Nonsynonymous	DAMAGING	0.04	2.86	176
3,38671911,1,C/T	GTA-aTA			uc011ayr.1				NP_001153633	V95I	EXON CDS	novel	Nonsynonymous	DAMAGING	0.05	2.81	188
3,38671911,1,C/T	GTA-aTA	ENST00000413689	NM_001099404		CCDS46799.1	ENSP00000410257	NP_001092874		V95I	EXON CDS	novel	Nonsynonymous	DAMAGING	0.05	2.81	178
3,38671911,1,C/T	GTA-aTA	ENST00000423572,ENST00000443581	NM_000335		CCDS46797.1	ENSP00000398266,ENSP00000397915	NP_000326		V95I	EXON CDS	novel	Nonsynonymous	DAMAGING	0.05	2.8	179
3,38671911,1,C/T	GTA-aTA	ENST00000450102,ENST00000451551	NM_001160161		CCDS54569.1	ENSP00000403355,ENSP00000388797	NP_001153633		V95I	EXON CDS	novel	Nonsynonymous	DAMAGING	0.05	2.83	189
3,38671883,1,C/T	CGG-CaG	ENST00000425664,ENST00000414099	NM_001099405		CCDS46798.1	ENSP00000416634,ENSP00000398962	NP_001092875		R104Q	EXON CDS	novel	Nonsynonymous	DAMAGING	0	2.82	177
3,38671883,1,C/T	CGG-CaG			uc003cio.2				Q14524	R104Q	EXON CDS	novel	Nonsynonymous	DAMAGING	0	2.82	179
3,38671883,1,C/T	CGG-CaG	ENST00000455624	NM_001160160		CCDS54570.1	ENSP00000399524	NP_001153632		R104Q	EXON CDS	novel	Nonsynonymous	DAMAGING	0	2.81	177
3,38671883,1,C/T	CGG-CaG			uc003cin.2				Q14524-2	R104Q	EXON CDS	novel	Nonsynonymous	DAMAGING	0	2.8	171
3,38671883,1,C/T	CGG-CaG	ENST00000449557				ENSP00000413996			R104Q	EXON CDS	novel	Nonsynonymous	DAMAGING	0	2.83	188
3,38671883,1,C/T	CGG-CaG	ENST00000333535	NM_198056		CCDS46796.1	ENSP00000328968	NP_932173		R104Q	EXON CDS	novel	Nonsynonymous	DAMAGING	0	2.84	180
3,38671883,1,C/T	CGG-CaG			uc010hhk.2				NP_001153632	R104Q	EXON CDS	novel	Nonsynonymous	DAMAGING	0	2.88	179
3,38671883,1,C/T	CGG-CaG			uc003cil.3				NP_001092874	R104Q	EXON CDS	novel	Nonsynonymous	DAMAGING	0	2.85	174
3,38671883,1,C/T	CGG-CaG			uc010hhi.2				NP_001092875	R104Q	EXON CDS	novel	Nonsynonymous	DAMAGING	0	2.87	175
3,38671883,1,C/T	CGG-CaG			uc011ayr.1				NP_001153633	R104Q	EXON CDS	novel	Nonsynonymous	DAMAGING	0	2.8	187
3,38671883,1,C/T	CGG-CaG	ENST00000413689	NM_001099404		CCDS46799.1	ENSP00000410257	NP_001092874		R104Q	EXON CDS	novel	Nonsynonymous	DAMAGING	0	2.83	176
3,38671883,1,C/T	CGG-CaG	ENST00000423572,ENST00000443581	NM_000335		CCDS46797.1	ENSP00000398266,ENSP00000397915	NP_000326		R104Q	EXON CDS	novel	Nonsynonymous	DAMAGING	0	2.81	178
3,38671883,1,C/T	CGG-CaG	ENST00000450102,ENST00000451551	NM_001160161		CCDS54569.1	ENSP00000403355,ENSP00000388797	NP_001153633		R104Q	EXON CDS	novel	Nonsynonymous	DAMAGING	0	2.83	187
3,38671884,1,G/A	CGG-tGG	ENST00000425664,ENST00000414099	NM_001099405		CCDS46798.1	ENSP00000416634,ENSP00000398962	NP_001092875		R104W	EXON CDS	novel	Nonsynonymous	DAMAGING	0	2.82	177
3,38671884,1,G/A	CGG-tGG			uc003cio.2				Q14524	R104W	EXON CDS	novel	Nonsynonymous	DAMAGING	0	2.82	179
3,38671884,1,G/A	CGG-tGG	ENST00000455624	NM_001160160		CCDS54570.1	ENSP00000399524	NP_001153632		R104W	EXON CDS	novel	Nonsynonymous	DAMAGING	0	2.81	177
3,38671884,1,G/A	CGG-tGG			uc003cin.2				Q14524-2	R104W	EXON CDS	novel	Nonsynonymous	DAMAGING	0	2.8	171
3,38671884,1,G/A	CGG-tGG	ENST00000449557				ENSP00000413996			R104W	EXON CDS	novel	Nonsynonymous	DAMAGING	0	2.83	188
3,38671884,1,G/A	CGG-tGG	ENST00000333535	NM_198056		CCDS46796.1	ENSP00000328968	NP_932173		R104W	EXON CDS	novel	Nonsynonymous	DAMAGING	0	2.84	180
3,38671884,1,G/A	CGG-tGG			uc010hhk.2				NP_001153632	R104W	EXON CDS	novel	Nonsynonymous	DAMAGING	0	2.88	179
3,38671884,1,G/A	CGG-tGG			uc003cil.3				NP_001092874	R104W	EXON CDS	novel	Nonsynonymous	DAMAGING	0	2.85	174
3,38671884,1,G/A	CGG-tGG			uc010hhi.2				NP_001092875	R104W	EXON CDS	novel	Nonsynonymous	DAMAGING	0	2.87	175
3,38671884,1,G/A	CGG-tGG			uc011ayr.1				NP_001153633	R104W	EXON CDS	novel	Nonsynonymous	DAMAGING	0	2.8	187
3,38671884,1,G/A	CGG-tGG	ENST00000413689	NM_001099404		CCDS46799.1	ENSP00000410257	NP_001092874		R104W	EXON CDS	novel	Nonsynonymous	DAMAGING	0	2.83	176
3,38671884,1,G/A	CGG-tGG	ENST00000423572,ENST00000443581	NM_000335		CCDS46797.1	ENSP00000398266,ENSP00000397915	NP_000326		R104W	EXON CDS	novel	Nonsynonymous	DAMAGING	0	2.81	178
3,38671884,1,G/A	CGG-tGG	ENST00000450102,ENST00000451551	NM_001160161		CCDS54569.1	ENSP00000403355,ENSP00000388797	NP_001153633		R104W	EXON CDS	novel	Nonsynonymous	DAMAGING	0	2.83	187
3,38671833,1,G/A	CGG-tGG	ENST00000425664,ENST00000414099	NM_001099405		CCDS46798.1	ENSP00000416634,ENSP00000398962	NP_001092875		R121W	EXON CDS	novel	Nonsynonymous	DAMAGING	0	2.79	180
3,38671833,1,G/A	CGG-tGG			uc003cio.2				Q14524	R121W	EXON CDS	novel	Nonsynonymous	DAMAGING	0	2.8	182
3,38671833,1,G/A	CGG-tGG	ENST00000455624	NM_001160160		CCDS54570.1	ENSP00000399524	NP_001153632		R121W	EXON CDS	novel	Nonsynonymous	DAMAGING	0	2.8	180
3,38671833,1,G/A	CGG-tGG			uc003cin.2				Q14524-2	R121W	EXON CDS	novel	Nonsynonymous	DAMAGING	0	2.79	174
3,38671833,1,G/A	CGG-tGG	ENST00000449557				ENSP00000413996			R121W	EXON CDS	novel	Nonsynonymous	DAMAGING	0	2.82	190
3,38671833,1,G/A	CGG-tGG	ENST00000333535	NM_198056		CCDS46796.1	ENSP00000328968	NP_932173		R121W	EXON CDS	novel	Nonsynonymous	DAMAGING	0	2.83	184
3,38671833,1,G/A	CGG-tGG			uc010hhk.2				NP_001153632	R121W	EXON CDS	novel	Nonsynonymous	DAMAGING	0	2.83	183
3,38671833,1,G/A	CGG-tGG			uc003cil.3				NP_001092874	R121W	EXON CDS	novel	Nonsynonymous	DAMAGING	0	2.84	178
3,38671833,1,G/A	CGG-tGG			uc010hhi.2				NP_001092875	R121W	EXON CDS	novel	Nonsynonymous	DAMAGING	0	2.84	179
3,38671833,1,G/A	CGG-tGG			uc011ayr.1				NP_001153633	R121W	EXON CDS	novel	Nonsynonymous	DAMAGING	0	2.81	190
3,38671833,1,G/A	CGG-tGG	ENST00000413689	NM_001099404		CCDS46799.1	ENSP00000410257	NP_001092874		R121W	EXON CDS	novel	Nonsynonymous	DAMAGING	0	2.8	180
3,38671833,1,G/A	CGG-tGG	ENST00000423572,ENST00000443581	NM_000335		CCDS46797.1	ENSP00000398266,ENSP00000397915	NP_000326		R121W	EXON CDS	novel	Nonsynonymous	DAMAGING	0	2.8	182
3,38671833,1,G/A	CGG-tGG	ENST00000450102,ENST00000451551	NM_001160161		CCDS54569.1	ENSP00000403355,ENSP00000388797	NP_001153633		R121W	EXON CDS	novel	Nonsynonymous	DAMAGING	0	2.82	191
3,38671821,1,C/G	GTG-cTG	ENST00000425664,ENST00000414099	NM_001099405		CCDS46798.1	ENSP00000416634,ENSP00000398962	NP_001092875		V125L	EXON CDS	novel	Nonsynonymous	DAMAGING	0.01	2.79	181
3,38671821,1,C/G	GTG-cTG			uc003cio.2				Q14524	V125L	EXON CDS	novel	Nonsynonymous	DAMAGING	0.01	2.8	182
3,38671821,1,C/G	GTG-cTG	ENST00000455624	NM_001160160		CCDS54570.1	ENSP00000399524	NP_001153632		V125L	EXON CDS	novel	Nonsynonymous	DAMAGING	0.01	2.8	180
3,38671821,1,C/G	GTG-cTG			uc003cin.2				Q14524-2	V125L	EXON CDS	novel	Nonsynonymous	DAMAGING	0.01	2.79	174
3,38671821,1,C/G	GTG-cTG	ENST00000449557				ENSP00000413996			V125L	EXON CDS	novel	Nonsynonymous	DAMAGING	0.03	2.82	190
3,38671821,1,C/G	GTG-cTG	ENST00000333535	NM_198056		CCDS46796.1	ENSP00000328968	NP_932173		V125L	EXON CDS	novel	Nonsynonymous	DAMAGING	0.01	2.83	184
3,38671821,1,C/G	GTG-cTG			uc010hhk.2				NP_001153632	V125L	EXON CDS	novel	Nonsynonymous	DAMAGING	0.01	2.83	183
3,38671821,1,C/G	GTG-cTG			uc003cil.3				NP_001092874	V125L	EXON CDS	novel	Nonsynonymous	DAMAGING	0.01	2.84	178
3,38671821,1,C/G	GTG-cTG			uc010hhi.2				NP_001092875	V125L	EXON CDS	novel	Nonsynonymous	DAMAGING	0.01	2.84	180
3,38671821,1,C/G	GTG-cTG			uc011ayr.1				NP_001153633	V125L	EXON CDS	novel	Nonsynonymous	DAMAGING	0.03	2.81	190
3,38671821,1,C/G	GTG-cTG	ENST00000413689	NM_001099404		CCDS46799.1	ENSP00000410257	NP_001092874		V125L	EXON CDS	novel	Nonsynonymous	DAMAGING	0.01	2.8	180
3,38671821,1,C/G	GTG-cTG	ENST00000423572,ENST00000443581	NM_000335		CCDS46797.1	ENSP00000398266,ENSP00000397915	NP_000326		V125L	EXON CDS	novel	Nonsynonymous	DAMAGING	0.01	2.8	182
3,38671821,1,C/G	GTG-cTG	ENST00000450102,ENST00000451551	NM_001160161		CCDS54569.1	ENSP00000403355,ENSP00000388797	NP_001153633		V125L	EXON CDS	novel	Nonsynonymous	DAMAGING	0.03	2.82	191
3,38671818,1,T/C	AAG-gAG	ENST00000425664,ENST00000414099	NM_001099405		CCDS46798.1	ENSP00000416634,ENSP00000398962	NP_001092875		K126E	EXON CDS	rs185492581:C	Nonsynonymous	DAMAGING	0.02	2.79	181
3,38671818,1,T/C	AAG-gAG			uc003cio.2				Q14524	K126E	EXON CDS	rs185492581:C	Nonsynonymous	DAMAGING	0.02	2.8	182
3,38671818,1,T/C	AAG-gAG	ENST00000455624	NM_001160160		CCDS54570.1	ENSP00000399524	NP_001153632		K126E	EXON CDS	rs185492581:C	Nonsynonymous	DAMAGING	0.03	2.8	180
3,38671818,1,T/C	AAG-gAG			uc003cin.2				Q14524-2	K126E	EXON CDS	rs185492581:C	Nonsynonymous	DAMAGING	0.02	2.79	174
3,38671818,1,T/C	AAG-gAG	ENST00000449557				ENSP00000413996			K126E	EXON CDS	rs185492581:C	Nonsynonymous	DAMAGING	0.03	2.82	190
3,38671818,1,T/C	AAG-gAG	ENST00000333535	NM_198056		CCDS46796.1	ENSP00000328968	NP_932173		K126E	EXON CDS	rs185492581:C	Nonsynonymous	DAMAGING	0.03	2.83	184
3,38671818,1,T/C	AAG-gAG			uc010hhk.2				NP_001153632	K126E	EXON CDS	rs185492581:C	Nonsynonymous	DAMAGING	0.03	2.83	183
3,38671818,1,T/C	AAG-gAG			uc003cil.3				NP_001092874	K126E	EXON CDS	rs185492581:C	Nonsynonymous	DAMAGING	0.02	2.84	178
3,38671818,1,T/C	AAG-gAG			uc010hhi.2				NP_001092875	K126E	EXON CDS	rs185492581:C	Nonsynonymous	DAMAGING	0.03	2.84	180
3,38671818,1,T/C	AAG-gAG			uc011ayr.1				NP_001153633	K126E	EXON CDS	rs185492581:C	Nonsynonymous	DAMAGING	0.03	2.81	190
3,38671818,1,T/C	AAG-gAG	ENST00000413689	NM_001099404		CCDS46799.1	ENSP00000410257	NP_001092874		K126E	EXON CDS	rs185492581:C	Nonsynonymous	DAMAGING	0.02	2.8	180
3,38671818,1,T/C	AAG-gAG	ENST00000423572,ENST00000443581	NM_000335		CCDS46797.1	ENSP00000398266,ENSP00000397915	NP_000326		K126E	EXON CDS	rs185492581:C	Nonsynonymous	DAMAGING	0.02	2.8	182
3,38671818,1,T/C	AAG-gAG	ENST00000450102,ENST00000451551	NM_001160161		CCDS54569.1	ENSP00000403355,ENSP00000388797	NP_001153633		K126E	EXON CDS	rs185492581:C	Nonsynonymous	DAMAGING	0.03	2.82	191
3,38663892,1,C/T	GAG-aAG	ENST00000425664,ENST00000414099	NM_001099405		CCDS46798.1	ENSP00000416634,ENSP00000398962	NP_001092875		E161K	EXON CDS	novel	Nonsynonymous	DAMAGING	0	2.79	183
3,38663892,1,C/T	GAG-aAG			uc010hhl.1				Q9GZM4	E27K	EXON CDS	novel	Nonsynonymous	TOLERATED	0.21	2.82	286
3,38663892,1,C/T	GAG-aAG			uc003cio.2				Q14524	E161K	EXON CDS	novel	Nonsynonymous	DAMAGING	0	2.8	183
3,38663892,1,C/T	GAG-aAG	ENST00000455624	NM_001160160		CCDS54570.1	ENSP00000399524	NP_001153632		E161K	EXON CDS	novel	Nonsynonymous	DAMAGING	0	2.8	181
3,38663892,1,C/T	GAG-aAG			uc003cin.2				Q14524-2	E161K	EXON CDS	novel	Nonsynonymous	DAMAGING	0	2.79	175
3,38663892,1,C/T	GAG-aAG	ENST00000449557				ENSP00000413996			E161K	EXON CDS	novel	Nonsynonymous	DAMAGING	0	2.82	193
3,38663892,1,C/T	GAG-aAG	ENST00000333535	NM_198056		CCDS46796.1	ENSP00000328968	NP_932173		E161K	EXON CDS	novel	Nonsynonymous	DAMAGING	0	2.83	185
3,38663892,1,C/T	GAG-aAG			uc010hhk.2				NP_001153632	E161K	EXON CDS	novel	Nonsynonymous	DAMAGING	0	2.84	184
3,38663892,1,C/T	GAG-aAG			uc003cil.3				NP_001092874	E161K	EXON CDS	novel	Nonsynonymous	DAMAGING	0	2.84	179
3,38663892,1,C/T	GAG-aAG			uc010hhi.2				NP_001092875	E161K	EXON CDS	novel	Nonsynonymous	DAMAGING	0	2.84	181
3,38663892,1,C/T	GAG-aAG			uc011ayr.1				NP_001153633	E161K	EXON CDS	novel	Nonsynonymous	DAMAGING	0	2.81	193
3,38663892,1,C/T	GAG-aAG	ENST00000413689	NM_001099404		CCDS46799.1	ENSP00000410257	NP_001092874		E161K	EXON CDS	novel	Nonsynonymous	DAMAGING	0	2.8	181
3,38663892,1,C/T	GAG-aAG	ENST00000423572,ENST00000443581	NM_000335		CCDS46797.1	ENSP00000398266,ENSP00000397915	NP_000326		E161K	EXON CDS	novel	Nonsynonymous	DAMAGING	0	2.8	183
3,38663892,1,C/T	GAG-aAG	ENST00000450102,ENST00000451551	NM_001160161		CCDS54569.1	ENSP00000403355,ENSP00000388797	NP_001153633		E161K	EXON CDS	novel	Nonsynonymous	DAMAGING	0	2.82	194
3,38655290,1,G/A	TCA-TtA	ENST00000449557				ENSP00000413996			S216L	EXON CDS	rs41276525:A	Nonsynonymous	DAMAGING	0	2.82	199
3,38655290,1,G/A	TCA-TtA			uc003cio.2				Q14524	S216L	EXON CDS	rs41276525:A	Nonsynonymous	DAMAGING	0	2.8	188
3,38655290,1,G/A	TCA-TtA			uc003cin.2				Q14524-2	S216L	EXON CDS	rs41276525:A	Nonsynonymous	DAMAGING	0	2.79	179
3,38655290,1,G/A	TCA-TtA	ENST00000333535	NM_198056		CCDS46796.1	ENSP00000328968	NP_932173		S216L	EXON CDS	rs41276525:A	Nonsynonymous	DAMAGING	0	2.82	189
3,38655290,1,G/A	TCA-TtA	ENST00000423572,ENST00000443581	NM_000335		CCDS46797.1	ENSP00000398266,ENSP00000397915	NP_000326		S216L	EXON CDS	rs41276525:A	Nonsynonymous	DAMAGING	0	2.8	187
3,38655278,1,G/A	ACC-AtC	ENST00000449557				ENSP00000413996			T220I	EXON CDS	rs45620037:A	Nonsynonymous	DAMAGING	0.05	2.82	199
3,38655278,1,G/A	ACC-AtC			uc003cio.2				Q14524	T220I	EXON CDS	rs45620037:A	Nonsynonymous	DAMAGING	0	2.8	188
3,38655278,1,G/A	ACC-AtC			uc003cin.2				Q14524-2	T220I	EXON CDS	rs45620037:A	Nonsynonymous	DAMAGING	0	2.79	179
3,38655278,1,G/A	ACC-AtC	ENST00000333535	NM_198056		CCDS46796.1	ENSP00000328968	NP_932173		T220I	EXON CDS	rs45620037:A	Nonsynonymous	DAMAGING	0	2.82	189
3,38655278,1,G/A	ACC-AtC	ENST00000423572,ENST00000443581	NM_000335		CCDS46797.1	ENSP00000398266,ENSP00000397915	NP_000326		T220I	EXON CDS	rs45620037:A	Nonsynonymous	DAMAGING	0	2.8	187
3,38655264,1,G/A	CGG-tGG	ENST00000449557				ENSP00000413996			R225W	EXON CDS	novel	Nonsynonymous	DAMAGING	0	2.82	199
3,38655264,1,G/A	CGG-tGG			uc003cio.2				Q14524	R225W	EXON CDS	novel	Nonsynonymous	DAMAGING	0	2.8	188
3,38655264,1,G/A	CGG-tGG			uc003cin.2				Q14524-2	R225W	EXON CDS	novel	Nonsynonymous	DAMAGING	0	2.79	179
3,38655264,1,G/A	CGG-tGG	ENST00000333535	NM_198056		CCDS46796.1	ENSP00000328968	NP_932173		R225W	EXON CDS	novel	Nonsynonymous	DAMAGING	0	2.82	189
3,38655264,1,G/A	CGG-tGG	ENST00000423572,ENST00000443581	NM_000335		CCDS46797.1	ENSP00000398266,ENSP00000397915	NP_000326		R225W	EXON CDS	novel	Nonsynonymous	DAMAGING	0	2.8	187
3,38655243,1,C/T	GTC-aTC	ENST00000449557				ENSP00000413996			V232I	EXON CDS	rs45471994:T	Nonsynonymous	TOLERATED	0.27	2.82	199
3,38655243,1,C/T	GTC-aTC			uc003cio.2				Q14524	V232I	EXON CDS	rs45471994:T	Nonsynonymous	TOLERATED	0.3	2.8	188
3,38655243,1,C/T	GTC-aTC			uc003cin.2				Q14524-2	V232I	EXON CDS	rs45471994:T	Nonsynonymous	TOLERATED	0.29	2.79	179
3,38655243,1,C/T	GTC-aTC	ENST00000333535	NM_198056		CCDS46796.1	ENSP00000328968	NP_932173		V232I	EXON CDS	rs45471994:T	Nonsynonymous	TOLERATED	0.3	2.82	189
3,38655243,1,C/T	GTC-aTC	ENST00000423572,ENST00000443581	NM_000335		CCDS46797.1	ENSP00000398266,ENSP00000397915	NP_000326		V232I	EXON CDS	rs45471994:T	Nonsynonymous	TOLERATED	0.28	2.8	187
3,38651351,1,G/T	CAG-aAG	ENST00000425664,ENST00000414099	NM_001099405		CCDS46798.1	ENSP00000416634,ENSP00000398962	NP_001092875		Q270K	EXON CDS	novel	Nonsynonymous	DAMAGING	0	2.79	189
3,38651351,1,G/T	CAG-aAG			uc010hhl.1				Q9GZM4	Q93K	EXON CDS	novel	Nonsynonymous	DAMAGING	0	2.82	294
3,38651351,1,G/T	CAG-aAG			uc003cio.2				Q14524	Q270K	EXON CDS	novel	Nonsynonymous	DAMAGING	0	2.8	188
3,38651351,1,G/T	CAG-aAG	ENST00000455624	NM_001160160		CCDS54570.1	ENSP00000399524	NP_001153632		Q270K	EXON CDS	novel	Nonsynonymous	DAMAGING	0	2.81	187
3,38651351,1,G/T	CAG-aAG			uc003cin.2				Q14524-2	Q270K	EXON CDS	novel	Nonsynonymous	DAMAGING	0	2.79	179
3,38651351,1,G/T	CAG-aAG	ENST00000449557				ENSP00000413996			Q270K	EXON CDS	novel	Nonsynonymous	DAMAGING	0	2.82	199
3,38651351,1,G/T	CAG-aAG	ENST00000333535	NM_198056		CCDS46796.1	ENSP00000328968	NP_932173		Q270K	EXON CDS	novel	Nonsynonymous	DAMAGING	0	2.82	189
3,38651351,1,G/T	CAG-aAG			uc010hhk.2				NP_001153632	Q270K	EXON CDS	novel	Nonsynonymous	DAMAGING	0	2.84	190
3,38651351,1,G/T	CAG-aAG			uc003cil.3				NP_001092874	Q270K	EXON CDS	novel	Nonsynonymous	DAMAGING	0	2.84	183
3,38651351,1,G/T	CAG-aAG			uc010hhi.2				NP_001092875	Q270K	EXON CDS	novel	Nonsynonymous	DAMAGING	0	2.83	187
3,38651351,1,G/T	CAG-aAG			uc011ayr.1				NP_001153633	Q270K	EXON CDS	novel	Nonsynonymous	DAMAGING	0	2.8	199
3,38651351,1,G/T	CAG-aAG	ENST00000413689	NM_001099404		CCDS46799.1	ENSP00000410257	NP_001092874		Q270K	EXON CDS	novel	Nonsynonymous	DAMAGING	0	2.81	185
3,38651351,1,G/T	CAG-aAG	ENST00000423572,ENST00000443581	NM_000335		CCDS46797.1	ENSP00000398266,ENSP00000397915	NP_000326		Q270K	EXON CDS	novel	Nonsynonymous	DAMAGING	0	2.8	187
3,38651351,1,G/T	CAG-aAG	ENST00000450102,ENST00000451551	NM_001160161		CCDS54569.1	ENSP00000403355,ENSP00000388797	NP_001153633		Q270K	EXON CDS	novel	Nonsynonymous	DAMAGING	0	2.82	200
3,38651314,1,C/T	CGC-CaC	ENST00000425664,ENST00000414099	NM_001099405		CCDS46798.1	ENSP00000416634,ENSP00000398962	NP_001092875		R282H	EXON CDS	novel	Nonsynonymous	TOLERATED	0.07	2.79	178
3,38651314,1,C/T	CGC-CaC			uc010hhl.1				Q9GZM4	R105H	EXON CDS	novel	Nonsynonymous	TOLERATED	0.12	2.81	271
3,38651314,1,C/T	CGC-CaC			uc003cio.2				Q14524	R282H	EXON CDS	novel	Nonsynonymous	TOLERATED	0.09	2.8	180
3,38651314,1,C/T	CGC-CaC	ENST00000455624	NM_001160160		CCDS54570.1	ENSP00000399524	NP_001153632		R282H	EXON CDS	novel	Nonsynonymous	TOLERATED	0.14	2.8	178
3,38651314,1,C/T	CGC-CaC			uc003cin.2				Q14524-2	R282H	EXON CDS	novel	Nonsynonymous	TOLERATED	0.09	2.79	171
3,38651314,1,C/T	CGC-CaC	ENST00000449557				ENSP00000413996			R282H	EXON CDS	novel	Nonsynonymous	TOLERATED	0.11	2.82	190
3,38651314,1,C/T	CGC-CaC	ENST00000333535	NM_198056		CCDS46796.1	ENSP00000328968	NP_932173		R282H	EXON CDS	novel	Nonsynonymous	TOLERATED	0.12	2.83	181
3,38651314,1,C/T	CGC-CaC			uc010hhk.2				NP_001153632	R282H	EXON CDS	novel	Nonsynonymous	TOLERATED	0.09	2.85	181
3,38651314,1,C/T	CGC-CaC			uc003cil.3				NP_001092874	R282H	EXON CDS	novel	Nonsynonymous	TOLERATED	0.09	2.84	175
3,38651314,1,C/T	CGC-CaC			uc010hhi.2				NP_001092875	R282H	EXON CDS	novel	Nonsynonymous	TOLERATED	0.1	2.85	176
3,38651314,1,C/T	CGC-CaC			uc011ayr.1				NP_001153633	R282H	EXON CDS	novel	Nonsynonymous	TOLERATED	0.11	2.8	189
3,38651314,1,C/T	CGC-CaC	ENST00000413689	NM_001099404		CCDS46799.1	ENSP00000410257	NP_001092874		R282H	EXON CDS	novel	Nonsynonymous	TOLERATED	0.06	2.8	177
3,38651314,1,C/T	CGC-CaC	ENST00000423572,ENST00000443581	NM_000335		CCDS46797.1	ENSP00000398266,ENSP00000397915	NP_000326		R282H	EXON CDS	novel	Nonsynonymous	TOLERATED	0.1	2.8	179
3,38651314,1,C/T	CGC-CaC	ENST00000450102,ENST00000451551	NM_001160161		CCDS54569.1	ENSP00000403355,ENSP00000388797	NP_001153633		R282H	EXON CDS	novel	Nonsynonymous	TOLERATED	0.11	2.81	190
3,38651288,1,T/G	AAC-cAC	ENST00000425664,ENST00000414099	NM_001099405		CCDS46798.1	ENSP00000416634,ENSP00000398962	NP_001092875		N291H	EXON CDS	rs36210420:G	Nonsynonymous	TOLERATED	0.28	2.9	142
3,38651288,1,T/G	AAC-cAC			uc010hhl.1				Q9GZM4	N114H	EXON CDS	rs36210420:G	Nonsynonymous	TOLERATED	0.55	2.88	212
3,38651288,1,T/G	AAC-cAC			uc003cio.2				Q14524	N291H	EXON CDS	rs36210420:G	Nonsynonymous	TOLERATED	0.31	2.87	151
3,38651288,1,T/G	AAC-cAC	ENST00000455624	NM_001160160		CCDS54570.1	ENSP00000399524	NP_001153632		N291H	EXON CDS	rs36210420:G	Nonsynonymous	TOLERATED	0.26	2.94	139
3,38651288,1,T/G	AAC-cAC			uc003cin.2				Q14524-2	N291H	EXON CDS	rs36210420:G	Nonsynonymous	TOLERATED	0.43	2.85	144
3,38651288,1,T/G	AAC-cAC	ENST00000449557				ENSP00000413996			N291H	EXON CDS	rs36210420:G	Nonsynonymous	TOLERATED	0.28	2.88	163
3,38651288,1,T/G	AAC-cAC	ENST00000333535	NM_198056		CCDS46796.1	ENSP00000328968	NP_932173		N291H	EXON CDS	rs36210420:G	Nonsynonymous	TOLERATED	0.44	2.9	151
3,38651288,1,T/G	AAC-cAC			uc010hhk.2				NP_001153632	N291H	EXON CDS	rs36210420:G	Nonsynonymous	TOLERATED	0.21	2.98	141
3,38651288,1,T/G	AAC-cAC			uc003cil.3				NP_001092874	N291H	EXON CDS	rs36210420:G	Nonsynonymous	TOLERATED	0.32	2.99	137
3,38651288,1,T/G	AAC-cAC			uc010hhi.2				NP_001092875	N291H	EXON CDS	rs36210420:G	Nonsynonymous	TOLERATED	0.31	2.95	140
3,38651288,1,T/G	AAC-cAC			uc011ayr.1				NP_001153633	N291H	EXON CDS	rs36210420:G	Nonsynonymous	TOLERATED	0.18	2.87	153
3,38651288,1,T/G	AAC-cAC	ENST00000413689	NM_001099404		CCDS46799.1	ENSP00000410257	NP_001092874		N291H	EXON CDS	rs36210420:G	Nonsynonymous	TOLERATED	0.28	2.91	139
3,38651288,1,T/G	AAC-cAC	ENST00000423572,ENST00000443581	NM_000335		CCDS46797.1	ENSP00000398266,ENSP00000397915	NP_000326		N291H	EXON CDS	rs36210420:G	Nonsynonymous	TOLERATED	0.49	2.85	153
3,38651288,1,T/G	AAC-cAC	ENST00000450102,ENST00000451551	NM_001160161		CCDS54569.1	ENSP00000403355,ENSP00000388797	NP_001153633		N291H	EXON CDS	rs36210420:G	Nonsynonymous	TOLERATED	0.15	2.91	152
3,38649666,1,A/C	CTG-CgG	ENST00000425664,ENST00000414099	NM_001099405		CCDS46798.1	ENSP00000416634,ENSP00000398962	NP_001092875		L325R	EXON CDS	novel	Nonsynonymous	DAMAGING	0	2.81	185
3,38649666,1,A/C	CTG-CgG			uc003cio.2				Q14524	L325R	EXON CDS	novel	Nonsynonymous	DAMAGING	0	2.81	186
3,38649666,1,A/C	CTG-CgG	ENST00000455624	NM_001160160		CCDS54570.1	ENSP00000399524	NP_001153632		L325R	EXON CDS	novel	Nonsynonymous	DAMAGING	0	2.84	184
3,38649666,1,A/C	CTG-CgG			uc003cin.2				Q14524-2	L325R	EXON CDS	novel	Nonsynonymous	DAMAGING	0	2.79	177
3,38649666,1,A/C	CTG-CgG	ENST00000449557				ENSP00000413996			L325R	EXON CDS	novel	Nonsynonymous	DAMAGING	0	2.82	196
3,38649666,1,A/C	CTG-CgG	ENST00000333535	NM_198056		CCDS46796.1	ENSP00000328968	NP_932173		L325R	EXON CDS	novel	Nonsynonymous	DAMAGING	0	2.83	187
3,38649666,1,A/C	CTG-CgG			uc010hhk.2				NP_001153632	L325R	EXON CDS	novel	Nonsynonymous	DAMAGING	0	2.88	187
3,38649666,1,A/C	CTG-CgG			uc003cil.3				NP_001092874	L325R	EXON CDS	novel	Nonsynonymous	DAMAGING	0	2.86	180
3,38649666,1,A/C	CTG-CgG			uc010hhi.2				NP_001092875	L325R	EXON CDS	novel	Nonsynonymous	DAMAGING	0	2.87	183
3,38649666,1,A/C	CTG-CgG			uc011ayr.1				NP_001153633	L325R	EXON CDS	novel	Nonsynonymous	DAMAGING	0	2.82	195
3,38649666,1,A/C	CTG-CgG	ENST00000413689	NM_001099404		CCDS46799.1	ENSP00000410257	NP_001092874		L325R	EXON CDS	novel	Nonsynonymous	DAMAGING	0	2.8	183
3,38649666,1,A/C	CTG-CgG	ENST00000423572,ENST00000443581	NM_000335		CCDS46797.1	ENSP00000398266,ENSP00000397915	NP_000326		L325R	EXON CDS	novel	Nonsynonymous	DAMAGING	0	2.79	185
3,38649666,1,A/C	CTG-CgG	ENST00000450102,ENST00000451551	NM_001160161		CCDS54569.1	ENSP00000403355,ENSP00000388797	NP_001153633		L325R	EXON CDS	novel	Nonsynonymous	DAMAGING	0	2.81	197
3,38648293,1,G/A	CCG-CtG	ENST00000425664,ENST00000414099	NM_001099405		CCDS46798.1	ENSP00000416634,ENSP00000398962	NP_001092875		P336L	EXON CDS	novel	Nonsynonymous	DAMAGING	0.02	2.79	188
3,38648293,1,G/A	CCG-CtG			uc003cio.2				Q14524	P336L	EXON CDS	novel	Nonsynonymous	DAMAGING	0.02	2.8	188
3,38648293,1,G/A	CCG-CtG	ENST00000455624	NM_001160160		CCDS54570.1	ENSP00000399524	NP_001153632		P336L	EXON CDS	novel	Nonsynonymous	DAMAGING	0.02	2.81	188
3,38648293,1,G/A	CCG-CtG			uc003cin.2				Q14524-2	P336L	EXON CDS	novel	Nonsynonymous	DAMAGING	0.03	2.79	179
3,38648293,1,G/A	CCG-CtG	ENST00000449557				ENSP00000413996			P336L	EXON CDS	novel	Nonsynonymous	DAMAGING	0.02	2.82	199
3,38648293,1,G/A	CCG-CtG	ENST00000333535	NM_198056		CCDS46796.1	ENSP00000328968	NP_932173		P336L	EXON CDS	novel	Nonsynonymous	DAMAGING	0.02	2.82	189
3,38648293,1,G/A	CCG-CtG			uc010hhk.2				NP_001153632	P336L	EXON CDS	novel	Nonsynonymous	DAMAGING	0.02	2.86	190
3,38648293,1,G/A	CCG-CtG			uc003cil.3				NP_001092874	P336L	EXON CDS	novel	Nonsynonymous	DAMAGING	0.03	2.84	183
3,38648293,1,G/A	CCG-CtG			uc010hhi.2				NP_001092875	P336L	EXON CDS	novel	Nonsynonymous	DAMAGING	0.02	2.84	186
3,38648293,1,G/A	CCG-CtG			uc011ayr.1				NP_001153633	P336L	EXON CDS	novel	Nonsynonymous	DAMAGING	0.02	2.83	197
3,38648293,1,G/A	CCG-CtG	ENST00000413689	NM_001099404		CCDS46799.1	ENSP00000410257	NP_001092874		P336L	EXON CDS	novel	Nonsynonymous	DAMAGING	0.02	2.81	184
3,38648293,1,G/A	CCG-CtG	ENST00000423572,ENST00000443581	NM_000335		CCDS46797.1	ENSP00000398266,ENSP00000397915	NP_000326		P336L	EXON CDS	novel	Nonsynonymous	DAMAGING	0.03	2.8	187
3,38648293,1,G/A	CCG-CtG	ENST00000450102,ENST00000451551	NM_001160161		CCDS54569.1	ENSP00000403355,ENSP00000388797	NP_001153633		P336L	EXON CDS	novel	Nonsynonymous	DAMAGING	0.02	2.82	199
3,38648248,1,C/A	GGC-GtC	ENST00000425664,ENST00000414099	NM_001099405		CCDS46798.1	ENSP00000416634,ENSP00000398962	NP_001092875		G351V	EXON CDS	novel	Nonsynonymous	DAMAGING	0.03	2.79	188
3,38648248,1,C/A	GGC-GtC			uc003cio.2				Q14524	G351V	EXON CDS	novel	Nonsynonymous	DAMAGING	0.03	2.8	188
3,38648248,1,C/A	GGC-GtC	ENST00000455624	NM_001160160		CCDS54570.1	ENSP00000399524	NP_001153632		G351V	EXON CDS	novel	Nonsynonymous	DAMAGING	0.03	2.81	186
3,38648248,1,C/A	GGC-GtC			uc003cin.2				Q14524-2	G351V	EXON CDS	novel	Nonsynonymous	DAMAGING	0.03	2.79	179
3,38648248,1,C/A	GGC-GtC	ENST00000449557				ENSP00000413996			G351V	EXON CDS	novel	Nonsynonymous	DAMAGING	0.03	2.82	199
3,38648248,1,C/A	GGC-GtC	ENST00000333535	NM_198056		CCDS46796.1	ENSP00000328968	NP_932173		G351V	EXON CDS	novel	Nonsynonymous	DAMAGING	0.04	2.82	189
3,38648248,1,C/A	GGC-GtC			uc010hhk.2				NP_001153632	G351V	EXON CDS	novel	Nonsynonymous	DAMAGING	0.03	2.85	189
3,38648248,1,C/A	GGC-GtC			uc003cil.3				NP_001092874	G351V	EXON CDS	novel	Nonsynonymous	DAMAGING	0.03	2.84	183
3,38648248,1,C/A	GGC-GtC			uc010hhi.2				NP_001092875	G351V	EXON CDS	novel	Nonsynonymous	DAMAGING	0.03	2.84	186
3,38648248,1,C/A	GGC-GtC			uc011ayr.1				NP_001153633	G351V	EXON CDS	novel	Nonsynonymous	DAMAGING	0.03	2.83	198
3,38648248,1,C/A	GGC-GtC	ENST00000413689	NM_001099404		CCDS46799.1	ENSP00000410257	NP_001092874		G351V	EXON CDS	novel	Nonsynonymous	DAMAGING	0.03	2.81	185
3,38648248,1,C/A	GGC-GtC	ENST00000423572,ENST00000443581	NM_000335		CCDS46797.1	ENSP00000398266,ENSP00000397915	NP_000326		G351V	EXON CDS	novel	Nonsynonymous	DAMAGING	0.04	2.8	187
3,38648248,1,C/A	GGC-GtC	ENST00000450102,ENST00000451551	NM_001160161		CCDS54569.1	ENSP00000403355,ENSP00000388797	NP_001153633		G351V	EXON CDS	novel	Nonsynonymous	DAMAGING	0.03	2.82	200
3,38648234,1,C/T	GAT-aAT	ENST00000425664,ENST00000414099	NM_001099405		CCDS46798.1	ENSP00000416634,ENSP00000398962	NP_001092875		D356N	EXON CDS	novel	Nonsynonymous	DAMAGING	0	2.79	188
3,38648234,1,C/T	GAT-aAT			uc003cio.2				Q14524	D356N	EXON CDS	novel	Nonsynonymous	DAMAGING	0	2.81	187
3,38648234,1,C/T	GAT-aAT	ENST00000455624	NM_001160160		CCDS54570.1	ENSP00000399524	NP_001153632		D356N	EXON CDS	novel	Nonsynonymous	DAMAGING	0	2.82	186
3,38648234,1,C/T	GAT-aAT			uc003cin.2				Q14524-2	D356N	EXON CDS	novel	Nonsynonymous	DAMAGING	0	2.79	178
3,38648234,1,C/T	GAT-aAT	ENST00000449557				ENSP00000413996			D356N	EXON CDS	novel	Nonsynonymous	DAMAGING	0	2.82	198
3,38648234,1,C/T	GAT-aAT	ENST00000333535	NM_198056		CCDS46796.1	ENSP00000328968	NP_932173		D356N	EXON CDS	novel	Nonsynonymous	DAMAGING	0	2.83	188
3,38648234,1,C/T	GAT-aAT			uc010hhk.2				NP_001153632	D356N	EXON CDS	novel	Nonsynonymous	DAMAGING	0	2.86	189
3,38648234,1,C/T	GAT-aAT			uc003cil.3				NP_001092874	D356N	EXON CDS	novel	Nonsynonymous	DAMAGING	0	2.84	182
3,38648234,1,C/T	GAT-aAT			uc010hhi.2				NP_001092875	D356N	EXON CDS	novel	Nonsynonymous	DAMAGING	0	2.85	186
3,38648234,1,C/T	GAT-aAT			uc011ayr.1				NP_001153633	D356N	EXON CDS	novel	Nonsynonymous	DAMAGING	0	2.79	198
3,38648234,1,C/T	GAT-aAT	ENST00000413689	NM_001099404		CCDS46799.1	ENSP00000410257	NP_001092874		D356N	EXON CDS	novel	Nonsynonymous	DAMAGING	0	2.81	184
3,38648234,1,C/T	GAT-aAT	ENST00000423572,ENST00000443581	NM_000335		CCDS46797.1	ENSP00000398266,ENSP00000397915	NP_000326		D356N	EXON CDS	novel	Nonsynonymous	DAMAGING	0	2.79	186
3,38648234,1,C/T	GAT-aAT	ENST00000450102,ENST00000451551	NM_001160161		CCDS54569.1	ENSP00000403355,ENSP00000388797	NP_001153633		D356N	EXON CDS	novel	Nonsynonymous	DAMAGING	0	2.81	199
3,38648201,1,G/A	CGC-tGC	ENST00000425664,ENST00000414099	NM_001099405		CCDS46798.1	ENSP00000416634,ENSP00000398962	NP_001092875		R367C	EXON CDS	novel	Nonsynonymous	DAMAGING	0	2.79	188
3,38648201,1,G/A	CGC-tGC			uc003cio.2				Q14524	R367C	EXON CDS	novel	Nonsynonymous	DAMAGING	0	2.81	187
3,38648201,1,G/A	CGC-tGC	ENST00000455624	NM_001160160		CCDS54570.1	ENSP00000399524	NP_001153632		R367C	EXON CDS	novel	Nonsynonymous	DAMAGING	0	2.82	186
3,38648201,1,G/A	CGC-tGC			uc003cin.2				Q14524-2	R367C	EXON CDS	novel	Nonsynonymous	DAMAGING	0	2.79	178
3,38648201,1,G/A	CGC-tGC	ENST00000449557				ENSP00000413996			R367C	EXON CDS	novel	Nonsynonymous	DAMAGING	0	2.82	198
3,38648201,1,G/A	CGC-tGC	ENST00000333535	NM_198056		CCDS46796.1	ENSP00000328968	NP_932173		R367C	EXON CDS	novel	Nonsynonymous	DAMAGING	0	2.83	188
3,38648201,1,G/A	CGC-tGC			uc010hhk.2				NP_001153632	R367C	EXON CDS	novel	Nonsynonymous	DAMAGING	0	2.86	189
3,38648201,1,G/A	CGC-tGC			uc003cil.3				NP_001092874	R367C	EXON CDS	novel	Nonsynonymous	DAMAGING	0	2.84	182
3,38648201,1,G/A	CGC-tGC			uc010hhi.2				NP_001092875	R367C	EXON CDS	novel	Nonsynonymous	DAMAGING	0	2.85	186
3,38648201,1,G/A	CGC-tGC			uc011ayr.1				NP_001153633	R367C	EXON CDS	novel	Nonsynonymous	DAMAGING	0	2.79	198
3,38648201,1,G/A	CGC-tGC	ENST00000413689	NM_001099404		CCDS46799.1	ENSP00000410257	NP_001092874		R367C	EXON CDS	novel	Nonsynonymous	DAMAGING	0	2.81	184
3,38648201,1,G/A	CGC-tGC	ENST00000423572,ENST00000443581	NM_000335		CCDS46797.1	ENSP00000398266,ENSP00000397915	NP_000326		R367C	EXON CDS	novel	Nonsynonymous	DAMAGING	0	2.79	186
3,38648201,1,G/A	CGC-tGC	ENST00000450102,ENST00000451551	NM_001160161		CCDS54569.1	ENSP00000403355,ENSP00000388797	NP_001153633		R367C	EXON CDS	novel	Nonsynonymous	DAMAGING	0	2.81	199
3,38648200,1,C/T	CGC-CaC	ENST00000425664,ENST00000414099	NM_001099405		CCDS46798.1	ENSP00000416634,ENSP00000398962	NP_001092875		R367H	EXON CDS	rs28937318:T	Nonsynonymous	DAMAGING	0	2.79	188
3,38648200,1,C/T	CGC-CaC			uc003cio.2				Q14524	R367H	EXON CDS	rs28937318:T	Nonsynonymous	DAMAGING	0	2.81	187
3,38648200,1,C/T	CGC-CaC	ENST00000455624	NM_001160160		CCDS54570.1	ENSP00000399524	NP_001153632		R367H	EXON CDS	rs28937318:T	Nonsynonymous	DAMAGING	0	2.82	186
3,38648200,1,C/T	CGC-CaC			uc003cin.2				Q14524-2	R367H	EXON CDS	rs28937318:T	Nonsynonymous	DAMAGING	0	2.79	178
3,38648200,1,C/T	CGC-CaC	ENST00000449557				ENSP00000413996			R367H	EXON CDS	rs28937318:T	Nonsynonymous	DAMAGING	0	2.82	198
3,38648200,1,C/T	CGC-CaC	ENST00000333535	NM_198056		CCDS46796.1	ENSP00000328968	NP_932173		R367H	EXON CDS	rs28937318:T	Nonsynonymous	DAMAGING	0	2.83	188
3,38648200,1,C/T	CGC-CaC			uc010hhk.2				NP_001153632	R367H	EXON CDS	rs28937318:T	Nonsynonymous	DAMAGING	0	2.86	189
3,38648200,1,C/T	CGC-CaC			uc003cil.3				NP_001092874	R367H	EXON CDS	rs28937318:T	Nonsynonymous	DAMAGING	0	2.84	182
3,38648200,1,C/T	CGC-CaC			uc010hhi.2				NP_001092875	R367H	EXON CDS	rs28937318:T	Nonsynonymous	DAMAGING	0	2.85	186
3,38648200,1,C/T	CGC-CaC			uc011ayr.1				NP_001153633	R367H	EXON CDS	rs28937318:T	Nonsynonymous	DAMAGING	0	2.79	198
3,38648200,1,C/T	CGC-CaC	ENST00000413689	NM_001099404		CCDS46799.1	ENSP00000410257	NP_001092874		R367H	EXON CDS	rs28937318:T	Nonsynonymous	DAMAGING	0	2.81	184
3,38648200,1,C/T	CGC-CaC	ENST00000423572,ENST00000443581	NM_000335		CCDS46797.1	ENSP00000398266,ENSP00000397915	NP_000326		R367H	EXON CDS	rs28937318:T	Nonsynonymous	DAMAGING	0	2.79	186
3,38648200,1,C/T	CGC-CaC	ENST00000450102,ENST00000451551	NM_001160161		CCDS54569.1	ENSP00000403355,ENSP00000388797	NP_001153633		R367H	EXON CDS	rs28937318:T	Nonsynonymous	DAMAGING	0	2.81	199
3,38648173,1,C/T	CGC-CaC	ENST00000425664,ENST00000414099	NM_001099405		CCDS46798.1	ENSP00000416634,ENSP00000398962	NP_001092875		R376H	EXON CDS	novel	Nonsynonymous	DAMAGING	0.01	2.79	188
3,38648173,1,C/T	CGC-CaC			uc003cio.2				Q14524	R376H	EXON CDS	novel	Nonsynonymous	DAMAGING	0.01	2.81	187
3,38648173,1,C/T	CGC-CaC	ENST00000455624	NM_001160160		CCDS54570.1	ENSP00000399524	NP_001153632		R376H	EXON CDS	novel	Nonsynonymous	DAMAGING	0.01	2.82	186
3,38648173,1,C/T	CGC-CaC			uc003cin.2				Q14524-2	R376H	EXON CDS	novel	Nonsynonymous	DAMAGING	0.01	2.79	178
3,38648173,1,C/T	CGC-CaC	ENST00000449557				ENSP00000413996			R376H	EXON CDS	novel	Nonsynonymous	DAMAGING	0.01	2.82	198
3,38648173,1,C/T	CGC-CaC	ENST00000333535	NM_198056		CCDS46796.1	ENSP00000328968	NP_932173		R376H	EXON CDS	novel	Nonsynonymous	DAMAGING	0.01	2.83	188
3,38648173,1,C/T	CGC-CaC			uc010hhk.2				NP_001153632	R376H	EXON CDS	novel	Nonsynonymous	DAMAGING	0	2.86	189
3,38648173,1,C/T	CGC-CaC			uc003cil.3				NP_001092874	R376H	EXON CDS	novel	Nonsynonymous	DAMAGING	0.01	2.84	182
3,38648173,1,C/T	CGC-CaC			uc010hhi.2				NP_001092875	R376H	EXON CDS	novel	Nonsynonymous	DAMAGING	0.01	2.85	186
3,38648173,1,C/T	CGC-CaC			uc011ayr.1				NP_001153633	R376H	EXON CDS	novel	Nonsynonymous	DAMAGING	0.01	2.79	198
3,38648173,1,C/T	CGC-CaC	ENST00000413689	NM_001099404		CCDS46799.1	ENSP00000410257	NP_001092874		R376H	EXON CDS	novel	Nonsynonymous	DAMAGING	0.01	2.81	184
3,38648173,1,C/T	CGC-CaC	ENST00000423572,ENST00000443581	NM_000335		CCDS46797.1	ENSP00000398266,ENSP00000397915	NP_000326		R376H	EXON CDS	novel	Nonsynonymous	DAMAGING	0.01	2.79	186
3,38648173,1,C/T	CGC-CaC	ENST00000450102,ENST00000451551	NM_001160161		CCDS54569.1	ENSP00000403355,ENSP00000388797	NP_001153633		R376H	EXON CDS	novel	Nonsynonymous	DAMAGING	0.01	2.81	199
3,38648174,1,G/A	CGC-tGC	ENST00000425664,ENST00000414099	NM_001099405		CCDS46798.1	ENSP00000416634,ENSP00000398962	NP_001092875		R376C	EXON CDS	novel	Nonsynonymous	DAMAGING	0	2.79	188
3,38648174,1,G/A	CGC-tGC			uc003cio.2				Q14524	R376C	EXON CDS	novel	Nonsynonymous	DAMAGING	0	2.81	187
3,38648174,1,G/A	CGC-tGC	ENST00000455624	NM_001160160		CCDS54570.1	ENSP00000399524	NP_001153632		R376C	EXON CDS	novel	Nonsynonymous	DAMAGING	0	2.82	186
3,38648174,1,G/A	CGC-tGC			uc003cin.2				Q14524-2	R376C	EXON CDS	novel	Nonsynonymous	DAMAGING	0	2.79	178
3,38648174,1,G/A	CGC-tGC	ENST00000449557				ENSP00000413996			R376C	EXON CDS	novel	Nonsynonymous	DAMAGING	0	2.82	198
3,38648174,1,G/A	CGC-tGC	ENST00000333535	NM_198056		CCDS46796.1	ENSP00000328968	NP_932173		R376C	EXON CDS	novel	Nonsynonymous	DAMAGING	0	2.83	188
3,38648174,1,G/A	CGC-tGC			uc010hhk.2				NP_001153632	R376C	EXON CDS	novel	Nonsynonymous	DAMAGING	0	2.86	189
3,38648174,1,G/A	CGC-tGC			uc003cil.3				NP_001092874	R376C	EXON CDS	novel	Nonsynonymous	DAMAGING	0	2.84	182
3,38648174,1,G/A	CGC-tGC			uc010hhi.2				NP_001092875	R376C	EXON CDS	novel	Nonsynonymous	DAMAGING	0	2.85	186
3,38648174,1,G/A	CGC-tGC			uc011ayr.1				NP_001153633	R376C	EXON CDS	novel	Nonsynonymous	DAMAGING	0	2.79	198
3,38648174,1,G/A	CGC-tGC	ENST00000413689	NM_001099404		CCDS46799.1	ENSP00000410257	NP_001092874		R376C	EXON CDS	novel	Nonsynonymous	DAMAGING	0	2.81	184
3,38648174,1,G/A	CGC-tGC	ENST00000423572,ENST00000443581	NM_000335		CCDS46797.1	ENSP00000398266,ENSP00000397915	NP_000326		R376C	EXON CDS	novel	Nonsynonymous	DAMAGING	0	2.79	186
3,38648174,1,G/A	CGC-tGC	ENST00000450102,ENST00000451551	NM_001160161		CCDS54569.1	ENSP00000403355,ENSP00000388797	NP_001153633		R376C	EXON CDS	novel	Nonsynonymous	DAMAGING	0	2.81	199
3,38647563,1,T/C	AAC-AgC	ENST00000425664,ENST00000414099	NM_001099405		CCDS46798.1	ENSP00000416634,ENSP00000398962	NP_001092875		N406S	EXON CDS	novel	Nonsynonymous	DAMAGING	0.05	2.79	188
3,38647563,1,T/C	AAC-AgC			uc010hhj.1				Q59H93	N17S	EXON CDS	novel	Nonsynonymous	DAMAGING	0	2.83	133
3,38647563,1,T/C	AAC-AgC			uc003cio.2				Q14524	N406S	EXON CDS	novel	Nonsynonymous	DAMAGING	0.05	2.8	187
3,38647563,1,T/C	AAC-AgC	ENST00000455624	NM_001160160		CCDS54570.1	ENSP00000399524	NP_001153632		N406S	EXON CDS	novel	Nonsynonymous	DAMAGING	0.01	2.81	186
3,38647563,1,T/C	AAC-AgC			uc003cin.2				Q14524-2	N406S	EXON CDS	novel	Nonsynonymous	DAMAGING	0.05	2.79	178
3,38647563,1,T/C	AAC-AgC	ENST00000449557				ENSP00000413996			N406S	EXON CDS	novel	Nonsynonymous	DAMAGING	0.05	2.82	198
3,38647563,1,T/C	AAC-AgC	ENST00000333535	NM_198056		CCDS46796.1	ENSP00000328968	NP_932173		N406S	EXON CDS	novel	Nonsynonymous	DAMAGING	0.01	2.83	188
3,38647563,1,T/C	AAC-AgC			uc010hhk.2				NP_001153632	N406S	EXON CDS	novel	Nonsynonymous	DAMAGING	0.01	2.85	189
3,38647563,1,T/C	AAC-AgC			uc003cil.3				NP_001092874	N406S	EXON CDS	novel	Nonsynonymous	DAMAGING	0.01	2.84	182
3,38647563,1,T/C	AAC-AgC			uc010hhi.2				NP_001092875	N406S	EXON CDS	novel	Nonsynonymous	DAMAGING	0.01	2.84	186
3,38647563,1,T/C	AAC-AgC			uc011ayr.1				NP_001153633	N406S	EXON CDS	novel	Nonsynonymous	DAMAGING	0.05	2.8	198
3,38647563,1,T/C	AAC-AgC	ENST00000413689	NM_001099404		CCDS46799.1	ENSP00000410257	NP_001092874		N406S	EXON CDS	novel	Nonsynonymous	DAMAGING	0.05	2.81	184
3,38647563,1,T/C	AAC-AgC	ENST00000423572,ENST00000443581	NM_000335		CCDS46797.1	ENSP00000398266,ENSP00000397915	NP_000326		N406S	EXON CDS	novel	Nonsynonymous	DAMAGING	0.05	2.8	186
3,38647563,1,T/C	AAC-AgC	ENST00000450102,ENST00000451551	NM_001160161		CCDS54569.1	ENSP00000403355,ENSP00000388797	NP_001153633		N406S	EXON CDS	novel	Nonsynonymous	DAMAGING	0.05	2.81	199
3,38647549,1,C/T	GTG-aTG	ENST00000425664,ENST00000414099	NM_001099405		CCDS46798.1	ENSP00000416634,ENSP00000398962	NP_001092875		V411M	EXON CDS	rs72549410:T	Nonsynonymous	DAMAGING	0	2.79	188
3,38647549,1,C/T	GTG-aTG			uc010hhj.1				Q59H93	V22M	EXON CDS	rs72549410:T	Nonsynonymous	DAMAGING	0	2.83	133
3,38647549,1,C/T	GTG-aTG			uc003cio.2				Q14524	V411M	EXON CDS	rs72549410:T	Nonsynonymous	DAMAGING	0	2.8	187
3,38647549,1,C/T	GTG-aTG	ENST00000455624	NM_001160160		CCDS54570.1	ENSP00000399524	NP_001153632		V411M	EXON CDS	rs72549410:T	Nonsynonymous	DAMAGING	0	2.81	186
3,38647549,1,C/T	GTG-aTG			uc003cin.2				Q14524-2	V411M	EXON CDS	rs72549410:T	Nonsynonymous	DAMAGING	0	2.79	178
3,38647549,1,C/T	GTG-aTG	ENST00000449557				ENSP00000413996			V411M	EXON CDS	rs72549410:T	Nonsynonymous	DAMAGING	0	2.82	198
3,38647549,1,C/T	GTG-aTG	ENST00000333535	NM_198056		CCDS46796.1	ENSP00000328968	NP_932173		V411M	EXON CDS	rs72549410:T	Nonsynonymous	DAMAGING	0	2.83	188
3,38647549,1,C/T	GTG-aTG			uc010hhk.2				NP_001153632	V411M	EXON CDS	rs72549410:T	Nonsynonymous	DAMAGING	0	2.85	189
3,38647549,1,C/T	GTG-aTG			uc003cil.3				NP_001092874	V411M	EXON CDS	rs72549410:T	Nonsynonymous	DAMAGING	0	2.84	182
3,38647549,1,C/T	GTG-aTG			uc010hhi.2				NP_001092875	V411M	EXON CDS	rs72549410:T	Nonsynonymous	DAMAGING	0	2.84	186
3,38647549,1,C/T	GTG-aTG			uc011ayr.1				NP_001153633	V411M	EXON CDS	rs72549410:T	Nonsynonymous	DAMAGING	0	2.8	198
3,38647549,1,C/T	GTG-aTG	ENST00000413689	NM_001099404		CCDS46799.1	ENSP00000410257	NP_001092874		V411M	EXON CDS	rs72549410:T	Nonsynonymous	DAMAGING	0	2.81	184
3,38647549,1,C/T	GTG-aTG	ENST00000423572,ENST00000443581	NM_000335		CCDS46797.1	ENSP00000398266,ENSP00000397915	NP_000326		V411M	EXON CDS	rs72549410:T	Nonsynonymous	DAMAGING	0	2.8	186
3,38647549,1,C/T	GTG-aTG	ENST00000450102,ENST00000451551	NM_001160161		CCDS54569.1	ENSP00000403355,ENSP00000388797	NP_001153633		V411M	EXON CDS	rs72549410:T	Nonsynonymous	DAMAGING	0	2.81	199
3,38647465,1,C/T	GAA-aAA	ENST00000425664,ENST00000414099	NM_001099405		CCDS46798.1	ENSP00000416634,ENSP00000398962	NP_001092875		E439K	EXON CDS	novel	Nonsynonymous	TOLERATED	0.11	2.79	185
3,38647465,1,C/T	GAA-aAA			uc010hhj.1				Q59H93	E50K	EXON CDS	novel	Nonsynonymous	DAMAGING	0.01	2.84	132
3,38647465,1,C/T	GAA-aAA			uc003cio.2				Q14524	E439K	EXON CDS	novel	Nonsynonymous	TOLERATED	0.1	2.8	185
3,38647465,1,C/T	GAA-aAA	ENST00000455624	NM_001160160		CCDS54570.1	ENSP00000399524	NP_001153632		E439K	EXON CDS	novel	Nonsynonymous	TOLERATED	0.11	2.81	183
3,38647465,1,C/T	GAA-aAA			uc003cin.2				Q14524-2	E439K	EXON CDS	novel	Nonsynonymous	TOLERATED	0.13	2.8	176
3,38647465,1,C/T	GAA-aAA	ENST00000449557				ENSP00000413996			E439K	EXON CDS	novel	Nonsynonymous	TOLERATED	0.12	2.82	196
3,38647465,1,C/T	GAA-aAA	ENST00000333535	NM_198056		CCDS46796.1	ENSP00000328968	NP_932173		E439K	EXON CDS	novel	Nonsynonymous	TOLERATED	0.09	2.83	185
3,38647465,1,C/T	GAA-aAA			uc010hhk.2				NP_001153632	E439K	EXON CDS	novel	Nonsynonymous	TOLERATED	0.11	2.86	186
3,38647465,1,C/T	GAA-aAA			uc003cil.3				NP_001092874	E439K	EXON CDS	novel	Nonsynonymous	TOLERATED	0.09	2.85	179
3,38647465,1,C/T	GAA-aAA			uc010hhi.2				NP_001092875	E439K	EXON CDS	novel	Nonsynonymous	TOLERATED	0.08	2.84	183
3,38647465,1,C/T	GAA-aAA			uc011ayr.1				NP_001153633	E439K	EXON CDS	novel	Nonsynonymous	TOLERATED	0.1	2.8	195
3,38647465,1,C/T	GAA-aAA	ENST00000413689	NM_001099404		CCDS46799.1	ENSP00000410257	NP_001092874		E439K	EXON CDS	novel	Nonsynonymous	TOLERATED	0.13	2.81	181
3,38647465,1,C/T	GAA-aAA	ENST00000423572,ENST00000443581	NM_000335		CCDS46797.1	ENSP00000398266,ENSP00000397915	NP_000326		E439K	EXON CDS	novel	Nonsynonymous	TOLERATED	0.13	2.81	183
3,38647465,1,C/T	GAA-aAA	ENST00000450102,ENST00000451551	NM_001160161		CCDS54569.1	ENSP00000403355,ENSP00000388797	NP_001153633		E439K	EXON CDS	novel	Nonsynonymous	TOLERATED	0.13	2.82	197
3,38646297,1,G/A	CGG-tGG	ENST00000425664,ENST00000414099	NM_001099405		CCDS46798.1	ENSP00000416634,ENSP00000398962	NP_001092875		R481W	EXON CDS	rs144511230:A	Nonsynonymous	DAMAGING	0.05	2.81	161
3,38646297,1,G/A	CGG-tGG			uc010hhj.1				Q59H93	R92W	EXON CDS	rs144511230:A	Nonsynonymous	DAMAGING	0.01	2.9	119
3,38646297,1,G/A	CGG-tGG			uc003cio.2				Q14524	R481W	EXON CDS	rs144511230:A	Nonsynonymous	DAMAGING	0.03	2.81	163
3,38646297,1,G/A	CGG-tGG	ENST00000455624	NM_001160160		CCDS54570.1	ENSP00000399524	NP_001153632		R481W	EXON CDS	rs144511230:A	Nonsynonymous	DAMAGING	0.04	2.84	161
3,38646297,1,G/A	CGG-tGG			uc003cin.2				Q14524-2	R481W	EXON CDS	rs144511230:A	Nonsynonymous	DAMAGING	0.03	2.84	157
3,38646297,1,G/A	CGG-tGG	ENST00000449557				ENSP00000413996			R481W	EXON CDS	rs144511230:A	Nonsynonymous	DAMAGING	0.03	2.81	169
3,38646297,1,G/A	CGG-tGG	ENST00000333535	NM_198056		CCDS46796.1	ENSP00000328968	NP_932173		R481W	EXON CDS	rs144511230:A	Nonsynonymous	DAMAGING	0.04	2.84	160
3,38646297,1,G/A	CGG-tGG			uc010hhk.2				NP_001153632	R481W	EXON CDS	rs144511230:A	Nonsynonymous	DAMAGING	0.05	2.86	162
3,38646297,1,G/A	CGG-tGG			uc003cil.3				NP_001092874	R481W	EXON CDS	rs144511230:A	Nonsynonymous	DAMAGING	0.05	2.87	157
3,38646297,1,G/A	CGG-tGG			uc010hhi.2				NP_001092875	R481W	EXON CDS	rs144511230:A	Nonsynonymous	DAMAGING	0.05	2.86	160
3,38646297,1,G/A	CGG-tGG			uc011ayr.1				NP_001153633	R481W	EXON CDS	rs144511230:A	Nonsynonymous	DAMAGING	0.03	2.81	169
3,38646297,1,G/A	CGG-tGG	ENST00000413689	NM_001099404		CCDS46799.1	ENSP00000410257	NP_001092874		R481W	EXON CDS	rs144511230:A	Nonsynonymous	DAMAGING	0.03	2.81	160
3,38646297,1,G/A	CGG-tGG	ENST00000423572,ENST00000443581	NM_000335		CCDS46797.1	ENSP00000398266,ENSP00000397915	NP_000326		R481W	EXON CDS	rs144511230:A	Nonsynonymous	DAMAGING	0.02	2.81	161
3,38646297,1,G/A	CGG-tGG	ENST00000450102,ENST00000451551	NM_001160161		CCDS54569.1	ENSP00000403355,ENSP00000388797	NP_001153633		R481W	EXON CDS	rs144511230:A	Nonsynonymous	DAMAGING	0.03	2.81	171
3,38645522,1,G/T	TCC-TaC	ENST00000425664,ENST00000414099	NM_001099405		CCDS46798.1	ENSP00000416634,ENSP00000398962	NP_001092875		S524Y	EXON CDS	rs41313691:T	Nonsynonymous	TOLERATED	0.19	2.82	138
3,38645522,1,G/T	TCC-TaC			uc010hhj.1				Q59H93	S135Y	EXON CDS	rs41313691:T	Nonsynonymous	TOLERATED	0.06	2.92	104
3,38645522,1,G/T	TCC-TaC			uc003cio.2				Q14524	S524Y	EXON CDS	rs41313691:T	Nonsynonymous	TOLERATED	0.13	2.86	138
3,38645522,1,G/T	TCC-TaC	ENST00000455624	NM_001160160		CCDS54570.1	ENSP00000399524	NP_001153632		S524Y	EXON CDS	rs41313691:T	Nonsynonymous	DAMAGING	0.02	2.88	139
3,38645522,1,G/T	TCC-TaC			uc003cin.2				Q14524-2	S524Y	EXON CDS	rs41313691:T	Nonsynonymous	TOLERATED	0.26	2.86	134
3,38645522,1,G/T	TCC-TaC	ENST00000449557				ENSP00000413996			S524Y	EXON CDS	rs41313691:T	Nonsynonymous	DAMAGING	0.02	2.84	142
3,38645522,1,G/T	TCC-TaC	ENST00000333535	NM_198056		CCDS46796.1	ENSP00000328968	NP_932173		S524Y	EXON CDS	rs41313691:T	Nonsynonymous	DAMAGING	0.02	2.91	135
3,38645522,1,G/T	TCC-TaC			uc010hhk.2				NP_001153632	S524Y	EXON CDS	rs41313691:T	Nonsynonymous	DAMAGING	0.02	2.9	140
3,38645522,1,G/T	TCC-TaC			uc003cil.3				NP_001092874	S524Y	EXON CDS	rs41313691:T	Nonsynonymous	DAMAGING	0.02	2.89	133
3,38645522,1,G/T	TCC-TaC			uc010hhi.2				NP_001092875	S524Y	EXON CDS	rs41313691:T	Nonsynonymous	DAMAGING	0.03	2.89	137
3,38645522,1,G/T	TCC-TaC			uc011ayr.1				NP_001153633	S524Y	EXON CDS	rs41313691:T	Nonsynonymous	DAMAGING	0.02	2.81	142
3,38645522,1,G/T	TCC-TaC	ENST00000413689	NM_001099404		CCDS46799.1	ENSP00000410257	NP_001092874		S524Y	EXON CDS	rs41313691:T	Nonsynonymous	TOLERATED	0.13	2.86	135
3,38645522,1,G/T	TCC-TaC	ENST00000423572,ENST00000443581	NM_000335		CCDS46797.1	ENSP00000398266,ENSP00000397915	NP_000326		S524Y	EXON CDS	rs41313691:T	Nonsynonymous	TOLERATED	0.36	2.87	134
3,38645522,1,G/T	TCC-TaC	ENST00000450102,ENST00000451551	NM_001160161		CCDS54569.1	ENSP00000403355,ENSP00000388797	NP_001153633		S524Y	EXON CDS	rs41313691:T	Nonsynonymous	DAMAGING	0.02	2.83	143
3,38645439,1,C/T	GGG-aGG	ENST00000425664,ENST00000414099	NM_001099405		CCDS46798.1	ENSP00000416634,ENSP00000398962	NP_001092875		G552R	EXON CDS	novel	Nonsynonymous	TOLERATED	0.48	2.78	147
3,38645439,1,C/T	GGG-aGG			uc010hhj.1				Q59H93	G163R	EXON CDS	novel	Nonsynonymous	TOLERATED	0.26	2.9	103
3,38645439,1,C/T	GGG-aGG			uc003cio.2				Q14524	G552R	EXON CDS	novel	Nonsynonymous	TOLERATED	0.3	2.81	145
3,38645439,1,C/T	GGG-aGG	ENST00000455624	NM_001160160		CCDS54570.1	ENSP00000399524	NP_001153632		G552R	EXON CDS	novel	Nonsynonymous	TOLERATED	0.46	2.8	147
3,38645439,1,C/T	GGG-aGG			uc003cin.2				Q14524-2	G552R	EXON CDS	novel	Nonsynonymous	TOLERATED	0.47	2.81	144
3,38645439,1,C/T	GGG-aGG	ENST00000449557				ENSP00000413996			G552R	EXON CDS	novel	Nonsynonymous	TOLERATED	0.45	2.8	149
3,38645439,1,C/T	GGG-aGG	ENST00000333535	NM_198056		CCDS46796.1	ENSP00000328968	NP_932173		G552R	EXON CDS	novel	Nonsynonymous	TOLERATED	0.46	2.83	145
3,38645439,1,C/T	GGG-aGG			uc010hhk.2				NP_001153632	G552R	EXON CDS	novel	Nonsynonymous	TOLERATED	0.5	2.82	148
3,38645439,1,C/T	GGG-aGG			uc003cil.3				NP_001092874	G552R	EXON CDS	novel	Nonsynonymous	TOLERATED	0.47	2.84	143
3,38645439,1,C/T	GGG-aGG			uc010hhi.2				NP_001092875	G552R	EXON CDS	novel	Nonsynonymous	TOLERATED	0.4	2.86	145
3,38645439,1,C/T	GGG-aGG			uc011ayr.1				NP_001153633	G552R	EXON CDS	novel	Nonsynonymous	TOLERATED	0.49	2.77	149
3,38645439,1,C/T	GGG-aGG	ENST00000413689	NM_001099404		CCDS46799.1	ENSP00000410257	NP_001092874		G552R	EXON CDS	novel	Nonsynonymous	TOLERATED	0.48	2.82	143
3,38645439,1,C/T	GGG-aGG	ENST00000423572,ENST00000443581	NM_000335		CCDS46797.1	ENSP00000398266,ENSP00000397915	NP_000326		G552R	EXON CDS	novel	Nonsynonymous	TOLERATED	0.47	2.81	145
3,38645439,1,C/T	GGG-aGG	ENST00000450102,ENST00000451551	NM_001160161		CCDS54569.1	ENSP00000403355,ENSP00000388797	NP_001153633		G552R	EXON CDS	novel	Nonsynonymous	TOLERATED	0.46	2.8	149
3,38645420,1,T/C	CAC-CgC	ENST00000425664,ENST00000414099	NM_001099405		CCDS46798.1	ENSP00000416634,ENSP00000398962	NP_001092875		H558R	EXON CDS	rs1805124:C	Nonsynonymous	TOLERATED	1	2.79	145
3,38645420,1,T/C	CAC-CgC			uc010hhj.1				Q59H93	H169R	EXON CDS	rs1805124:C	Nonsynonymous	TOLERATED	1	2.91	105
3,38645420,1,T/C	CAC-CgC			uc003cio.2				Q14524	H558R	EXON CDS	rs1805124:C	Nonsynonymous	TOLERATED	1	2.81	143
3,38645420,1,T/C	CAC-CgC	ENST00000455624	NM_001160160		CCDS54570.1	ENSP00000399524	NP_001153632		H558R	EXON CDS	rs1805124:C	Nonsynonymous	TOLERATED	1	2.83	144
3,38645420,1,T/C	CAC-CgC			uc003cin.2				Q14524-2	H558R	EXON CDS	rs1805124:C	Nonsynonymous	TOLERATED	1	2.8	143
3,38645420,1,T/C	CAC-CgC	ENST00000449557				ENSP00000413996			H558R	EXON CDS	rs1805124:C	Nonsynonymous	TOLERATED	1	2.8	147
3,38645420,1,T/C	CAC-CgC	ENST00000333535	NM_198056		CCDS46796.1	ENSP00000328968	NP_932173		H558R	EXON CDS	rs1805124:C	Nonsynonymous	TOLERATED	1	2.85	143
3,38645420,1,T/C	CAC-CgC			uc010hhk.2				NP_001153632	H558R	EXON CDS	rs1805124:C	Nonsynonymous	TOLERATED	1	2.81	146
3,38645420,1,T/C	CAC-CgC			uc003cil.3				NP_001092874	H558R	EXON CDS	rs1805124:C	Nonsynonymous	TOLERATED	1	2.86	141
3,38645420,1,T/C	CAC-CgC			uc010hhi.2				NP_001092875	H558R	EXON CDS	rs1805124:C	Nonsynonymous	TOLERATED	1	2.87	143
3,38645420,1,T/C	CAC-CgC			uc011ayr.1				NP_001153633	H558R	EXON CDS	rs1805124:C	Nonsynonymous	TOLERATED	1	2.78	148
3,38645420,1,T/C	CAC-CgC	ENST00000413689	NM_001099404		CCDS46799.1	ENSP00000410257	NP_001092874		H558R	EXON CDS	rs1805124:C	Nonsynonymous	TOLERATED	1	2.83	140
3,38645420,1,T/C	CAC-CgC	ENST00000423572,ENST00000443581	NM_000335		CCDS46797.1	ENSP00000398266,ENSP00000397915	NP_000326		H558R	EXON CDS	rs1805124:C	Nonsynonymous	TOLERATED	1	2.82	143
3,38645420,1,T/C	CAC-CgC	ENST00000450102,ENST00000451551	NM_001160161		CCDS54569.1	ENSP00000403355,ENSP00000388797	NP_001153633		H558R	EXON CDS	rs1805124:C	Nonsynonymous	TOLERATED	1	2.81	147
3,38645393,1,A/T	CTG-CaG	ENST00000425664,ENST00000414099	NM_001099405		CCDS46798.1	ENSP00000416634,ENSP00000398962	NP_001092875		L567Q	EXON CDS	novel	Nonsynonymous	TOLERATED	0.67	2.8	138
3,38645393,1,A/T	CTG-CaG			uc010hhj.1				Q59H93	L178Q	EXON CDS	novel	Nonsynonymous	TOLERATED	0.57	2.9	98
3,38645393,1,A/T	CTG-CaG			uc003cio.2				Q14524	L567Q	EXON CDS	novel	Nonsynonymous	TOLERATED	0.56	2.84	135
3,38645393,1,A/T	CTG-CaG	ENST00000455624	NM_001160160		CCDS54570.1	ENSP00000399524	NP_001153632		L567Q	EXON CDS	novel	Nonsynonymous	TOLERATED	0.5	2.85	139
3,38645393,1,A/T	CTG-CaG			uc003cin.2				Q14524-2	L567Q	EXON CDS	novel	Nonsynonymous	TOLERATED	0.59	2.82	131
3,38645393,1,A/T	CTG-CaG	ENST00000449557				ENSP00000413996			L567Q	EXON CDS	novel	Nonsynonymous	TOLERATED	0.62	2.81	139
3,38645393,1,A/T	CTG-CaG	ENST00000333535	NM_198056		CCDS46796.1	ENSP00000328968	NP_932173		L567Q	EXON CDS	novel	Nonsynonymous	TOLERATED	0.58	2.88	135
3,38645393,1,A/T	CTG-CaG			uc010hhk.2				NP_001153632	L567Q	EXON CDS	novel	Nonsynonymous	TOLERATED	0.6	2.83	140
3,38645393,1,A/T	CTG-CaG			uc003cil.3				NP_001092874	L567Q	EXON CDS	novel	Nonsynonymous	TOLERATED	0.6	2.88	130
3,38645393,1,A/T	CTG-CaG			uc010hhi.2				NP_001092875	L567Q	EXON CDS	novel	Nonsynonymous	TOLERATED	0.65	2.88	136
3,38645393,1,A/T	CTG-CaG			uc011ayr.1				NP_001153633	L567Q	EXON CDS	novel	Nonsynonymous	TOLERATED	0.68	2.81	140
3,38645393,1,A/T	CTG-CaG	ENST00000413689	NM_001099404		CCDS46799.1	ENSP00000410257	NP_001092874		L567Q	EXON CDS	novel	Nonsynonymous	TOLERATED	0.59	2.85	134
3,38645393,1,A/T	CTG-CaG	ENST00000423572,ENST00000443581	NM_000335		CCDS46797.1	ENSP00000398266,ENSP00000397915	NP_000326		L567Q	EXON CDS	novel	Nonsynonymous	TOLERATED	0.6	2.85	131
3,38645393,1,A/T	CTG-CaG	ENST00000450102,ENST00000451551	NM_001160161		CCDS54569.1	ENSP00000403355,ENSP00000388797	NP_001153633		L567Q	EXON CDS	novel	Nonsynonymous	TOLERATED	0.61	2.81	140
3,38645378,1,G/T	GCC-GaC	ENST00000425664,ENST00000414099	NM_001099405		CCDS46798.1	ENSP00000416634,ENSP00000398962	NP_001092875		A572D	EXON CDS	rs36210423:T	Nonsynonymous	TOLERATED	0.46	2.79	144
3,38645378,1,G/T	GCC-GaC			uc010hhj.1				Q59H93	A183D	EXON CDS	rs36210423:T	Nonsynonymous	TOLERATED	0.61	2.9	105
3,38645378,1,G/T	GCC-GaC			uc003cio.2				Q14524	A572D	EXON CDS	rs36210423:T	Nonsynonymous	TOLERATED	0.62	2.8	143
3,38645378,1,G/T	GCC-GaC	ENST00000455624	NM_001160160		CCDS54570.1	ENSP00000399524	NP_001153632		A572D	EXON CDS	rs36210423:T	Nonsynonymous	TOLERATED	0.63	2.83	143
3,38645378,1,G/T	GCC-GaC			uc003cin.2				Q14524-2	A572D	EXON CDS	rs36210423:T	Nonsynonymous	TOLERATED	0.52	2.82	140
3,38645378,1,G/T	GCC-GaC	ENST00000449557				ENSP00000413996			A572D	EXON CDS	rs36210423:T	Nonsynonymous	TOLERATED	0.63	2.81	146
3,38645378,1,G/T	GCC-GaC	ENST00000333535	NM_198056		CCDS46796.1	ENSP00000328968	NP_932173		A572D	EXON CDS	rs36210423:T	Nonsynonymous	TOLERATED	0.61	2.85	142
3,38645378,1,G/T	GCC-GaC			uc010hhk.2				NP_001153632	A572D	EXON CDS	rs36210423:T	Nonsynonymous	TOLERATED	0.62	2.82	145
3,38645378,1,G/T	GCC-GaC			uc003cil.3				NP_001092874	A572D	EXON CDS	rs36210423:T	Nonsynonymous	TOLERATED	0.62	2.85	140
3,38645378,1,G/T	GCC-GaC			uc010hhi.2				NP_001092875	A572D	EXON CDS	rs36210423:T	Nonsynonymous	TOLERATED	0.6	2.85	142
3,38645378,1,G/T	GCC-GaC			uc011ayr.1				NP_001153633	A572D	EXON CDS	rs36210423:T	Nonsynonymous	TOLERATED	0.5	2.79	146
3,38645378,1,G/T	GCC-GaC	ENST00000413689	NM_001099404		CCDS46799.1	ENSP00000410257	NP_001092874		A572D	EXON CDS	rs36210423:T	Nonsynonymous	TOLERATED	0.51	2.81	141
3,38645378,1,G/T	GCC-GaC	ENST00000423572,ENST00000443581	NM_000335		CCDS46797.1	ENSP00000398266,ENSP00000397915	NP_000326		A572D	EXON CDS	rs36210423:T	Nonsynonymous	TOLERATED	0.52	2.83	141
3,38645378,1,G/T	GCC-GaC	ENST00000450102,ENST00000451551	NM_001160161		CCDS54569.1	ENSP00000403355,ENSP00000388797	NP_001153633		A572D	EXON CDS	rs36210423:T	Nonsynonymous	TOLERATED	0.54	2.82	146
3,38645376,1,G/C	CAG-gAG	ENST00000425664,ENST00000414099	NM_001099405		CCDS46798.1	ENSP00000416634,ENSP00000398962	NP_001092875		Q573E	EXON CDS	novel	Nonsynonymous	TOLERATED	0.27	2.79	144
3,38645376,1,G/C	CAG-gAG			uc010hhj.1				Q59H93	Q184E	EXON CDS	novel	Nonsynonymous	TOLERATED	0.27	2.9	105
3,38645376,1,G/C	CAG-gAG			uc003cio.2				Q14524	Q573E	EXON CDS	novel	Nonsynonymous	TOLERATED	0.28	2.8	143
3,38645376,1,G/C	CAG-gAG	ENST00000455624	NM_001160160		CCDS54570.1	ENSP00000399524	NP_001153632		Q573E	EXON CDS	novel	Nonsynonymous	TOLERATED	0.28	2.83	143
3,38645376,1,G/C	CAG-gAG			uc003cin.2				Q14524-2	Q573E	EXON CDS	novel	Nonsynonymous	TOLERATED	0.27	2.82	140
3,38645376,1,G/C	CAG-gAG	ENST00000449557				ENSP00000413996			Q573E	EXON CDS	novel	Nonsynonymous	TOLERATED	0.27	2.81	146
3,38645376,1,G/C	CAG-gAG	ENST00000333535	NM_198056		CCDS46796.1	ENSP00000328968	NP_932173		Q573E	EXON CDS	novel	Nonsynonymous	TOLERATED	0.28	2.85	142
3,38645376,1,G/C	CAG-gAG			uc010hhk.2				NP_001153632	Q573E	EXON CDS	novel	Nonsynonymous	TOLERATED	0.28	2.82	145
3,38645376,1,G/C	CAG-gAG			uc003cil.3				NP_001092874	Q573E	EXON CDS	novel	Nonsynonymous	TOLERATED	0.28	2.85	140
3,38645376,1,G/C	CAG-gAG			uc010hhi.2				NP_001092875	Q573E	EXON CDS	novel	Nonsynonymous	TOLERATED	0.27	2.85	142
3,38645376,1,G/C	CAG-gAG			uc011ayr.1				NP_001153633	Q573E	EXON CDS	novel	Nonsynonymous	TOLERATED	0.31	2.79	146
3,38645376,1,G/C	CAG-gAG	ENST00000413689	NM_001099404		CCDS46799.1	ENSP00000410257	NP_001092874		Q573E	EXON CDS	novel	Nonsynonymous	TOLERATED	0.28	2.81	141
3,38645376,1,G/C	CAG-gAG	ENST00000423572,ENST00000443581	NM_000335		CCDS46797.1	ENSP00000398266,ENSP00000397915	NP_000326		Q573E	EXON CDS	novel	Nonsynonymous	TOLERATED	0.28	2.83	141
3,38645376,1,G/C	CAG-gAG	ENST00000450102,ENST00000451551	NM_001160161		CCDS54569.1	ENSP00000403355,ENSP00000388797	NP_001153633		Q573E	EXON CDS	novel	Nonsynonymous	TOLERATED	0.27	2.82	146
3,38645317,1,G/C	AAC-AAg	ENST00000425664,ENST00000414099	NM_001099405		CCDS46798.1	ENSP00000416634,ENSP00000398962	NP_001092875		N592K	EXON CDS	novel	Nonsynonymous	TOLERATED	0.58	2.78	150
3,38645317,1,G/C	AAC-AAg			uc010hhj.1				Q59H93	N203K	EXON CDS	novel	Nonsynonymous	TOLERATED	0.29	2.86	107
3,38645317,1,G/C	AAC-AAg			uc003cio.2				Q14524	N592K	EXON CDS	novel	Nonsynonymous	TOLERATED	0.75	2.81	149
3,38645317,1,G/C	AAC-AAg	ENST00000455624	NM_001160160		CCDS54570.1	ENSP00000399524	NP_001153632		N592K	EXON CDS	novel	Nonsynonymous	TOLERATED	0.35	2.85	149
3,38645317,1,G/C	AAC-AAg			uc003cin.2				Q14524-2	N592K	EXON CDS	novel	Nonsynonymous	TOLERATED	0.62	2.82	147
3,38645317,1,G/C	AAC-AAg	ENST00000449557				ENSP00000413996			N592K	EXON CDS	novel	Nonsynonymous	TOLERATED	0.45	2.81	154
3,38645317,1,G/C	AAC-AAg	ENST00000333535	NM_198056		CCDS46796.1	ENSP00000328968	NP_932173		N592K	EXON CDS	novel	Nonsynonymous	TOLERATED	0.49	2.86	147
3,38645317,1,G/C	AAC-AAg			uc010hhk.2				NP_001153632	N592K	EXON CDS	novel	Nonsynonymous	TOLERATED	0.26	2.84	151
3,38645317,1,G/C	AAC-AAg			uc003cil.3				NP_001092874	N592K	EXON CDS	novel	Nonsynonymous	TOLERATED	0.64	2.85	146
3,38645317,1,G/C	AAC-AAg			uc010hhi.2				NP_001092875	N592K	EXON CDS	novel	Nonsynonymous	TOLERATED	0.67	2.85	149
3,38645317,1,G/C	AAC-AAg			uc011ayr.1				NP_001153633	N592K	EXON CDS	novel	Nonsynonymous	TOLERATED	0.91	2.78	152
3,38645317,1,G/C	AAC-AAg	ENST00000413689	NM_001099404		CCDS46799.1	ENSP00000410257	NP_001092874		N592K	EXON CDS	novel	Nonsynonymous	TOLERATED	0.62	2.82	147
3,38645317,1,G/C	AAC-AAg	ENST00000423572,ENST00000443581	NM_000335		CCDS46797.1	ENSP00000398266,ENSP00000397915	NP_000326		N592K	EXON CDS	novel	Nonsynonymous	TOLERATED	0.58	2.82	147
3,38645317,1,G/C	AAC-AAg	ENST00000450102,ENST00000451551	NM_001160161		CCDS54569.1	ENSP00000403355,ENSP00000388797	NP_001153633		N592K	EXON CDS	novel	Nonsynonymous	TOLERATED	0.9	2.82	151
3,38645249,1,C/T	GGA-GaA	ENST00000425664,ENST00000414099	NM_001099405		CCDS46798.1	ENSP00000416634,ENSP00000398962	NP_001092875		G615E	EXON CDS	rs12720452:T	Nonsynonymous	TOLERATED	0.98	2.8	131
3,38645249,1,C/T	GGA-GaA			uc010hhj.1				Q59H93	G226E	EXON CDS	rs12720452:T	Nonsynonymous	TOLERATED	1	2.88	96
3,38645249,1,C/T	GGA-GaA			uc003cio.2				Q14524	G615E	EXON CDS	rs12720452:T	Nonsynonymous	TOLERATED	1	2.81	132
3,38645249,1,C/T	GGA-GaA	ENST00000455624	NM_001160160		CCDS54570.1	ENSP00000399524	NP_001153632		G615E	EXON CDS	rs12720452:T	Nonsynonymous	TOLERATED	1	2.86	132
3,38645249,1,C/T	GGA-GaA			uc003cin.2				Q14524-2	G615E	EXON CDS	rs12720452:T	Nonsynonymous	TOLERATED	1	2.82	130
3,38645249,1,C/T	GGA-GaA	ENST00000449557				ENSP00000413996			G615E	EXON CDS	rs12720452:T	Nonsynonymous	TOLERATED	1	2.82	137
3,38645249,1,C/T	GGA-GaA	ENST00000333535	NM_198056		CCDS46796.1	ENSP00000328968	NP_932173		G615E	EXON CDS	rs12720452:T	Nonsynonymous	TOLERATED	1	2.87	130
3,38645249,1,C/T	GGA-GaA			uc010hhk.2				NP_001153632	G615E	EXON CDS	rs12720452:T	Nonsynonymous	TOLERATED	1	2.85	135
3,38645249,1,C/T	GGA-GaA			uc003cil.3				NP_001092874	G615E	EXON CDS	rs12720452:T	Nonsynonymous	TOLERATED	1	2.87	130
3,38645249,1,C/T	GGA-GaA			uc010hhi.2				NP_001092875	G615E	EXON CDS	rs12720452:T	Nonsynonymous	TOLERATED	1	2.87	129
3,38645249,1,C/T	GGA-GaA			uc011ayr.1				NP_001153633	G615E	EXON CDS	rs12720452:T	Nonsynonymous	TOLERATED	1	2.79	138
3,38645249,1,C/T	GGA-GaA	ENST00000413689	NM_001099404		CCDS46799.1	ENSP00000410257	NP_001092874		G615E	EXON CDS	rs12720452:T	Nonsynonymous	TOLERATED	1	2.83	131
3,38645249,1,C/T	GGA-GaA	ENST00000423572,ENST00000443581	NM_000335		CCDS46797.1	ENSP00000398266,ENSP00000397915	NP_000326		G615E	EXON CDS	rs12720452:T	Nonsynonymous	TOLERATED	1	2.82	132
3,38645249,1,C/T	GGA-GaA	ENST00000450102,ENST00000451551	NM_001160161		CCDS54569.1	ENSP00000403355,ENSP00000388797	NP_001153633		G615E	EXON CDS	rs12720452:T	Nonsynonymous	TOLERATED	1	2.81	137
3,38645241,1,G/A	CTC-tTC	ENST00000425664,ENST00000414099	NM_001099405		CCDS46798.1	ENSP00000416634,ENSP00000398962	NP_001092875		L618F	EXON CDS	rs45488304:A	Nonsynonymous	TOLERATED	0.53	2.79	128
3,38645241,1,G/A	CTC-tTC			uc010hhj.1				Q59H93	L229F	EXON CDS	rs45488304:A	Nonsynonymous	TOLERATED	0.25	2.91	92
3,38645241,1,G/A	CTC-tTC			uc003cio.2				Q14524	L618F	EXON CDS	rs45488304:A	Nonsynonymous	TOLERATED	0.55	2.82	130
3,38645241,1,G/A	CTC-tTC	ENST00000455624	NM_001160160		CCDS54570.1	ENSP00000399524	NP_001153632		L618F	EXON CDS	rs45488304:A	Nonsynonymous	TOLERATED	0.6	2.85	129
3,38645241,1,G/A	CTC-tTC			uc003cin.2				Q14524-2	L618F	EXON CDS	rs45488304:A	Nonsynonymous	TOLERATED	0.57	2.82	127
3,38645241,1,G/A	CTC-tTC	ENST00000449557				ENSP00000413996			L618F	EXON CDS	rs45488304:A	Nonsynonymous	TOLERATED	0.75	2.81	135
3,38645241,1,G/A	CTC-tTC	ENST00000333535	NM_198056		CCDS46796.1	ENSP00000328968	NP_932173		L618F	EXON CDS	rs45488304:A	Nonsynonymous	TOLERATED	0.55	2.87	127
3,38645241,1,G/A	CTC-tTC			uc010hhk.2				NP_001153632	L618F	EXON CDS	rs45488304:A	Nonsynonymous	TOLERATED	0.48	2.85	132
3,38645241,1,G/A	CTC-tTC			uc003cil.3				NP_001092874	L618F	EXON CDS	rs45488304:A	Nonsynonymous	TOLERATED	0.55	2.86	128
3,38645241,1,G/A	CTC-tTC			uc010hhi.2				NP_001092875	L618F	EXON CDS	rs45488304:A	Nonsynonymous	TOLERATED	0.48	2.87	127
3,38645241,1,G/A	CTC-tTC			uc011ayr.1				NP_001153633	L618F	EXON CDS	rs45488304:A	Nonsynonymous	TOLERATED	0.69	2.79	136
3,38645241,1,G/A	CTC-tTC	ENST00000413689	NM_001099404		CCDS46799.1	ENSP00000410257	NP_001092874		L618F	EXON CDS	rs45488304:A	Nonsynonymous	TOLERATED	0.55	2.82	129
3,38645241,1,G/A	CTC-tTC	ENST00000423572,ENST00000443581	NM_000335		CCDS46797.1	ENSP00000398266,ENSP00000397915	NP_000326		L618F	EXON CDS	rs45488304:A	Nonsynonymous	TOLERATED	0.58	2.83	128
3,38645241,1,G/A	CTC-tTC	ENST00000450102,ENST00000451551	NM_001160161		CCDS54569.1	ENSP00000403355,ENSP00000388797	NP_001153633		L618F	EXON CDS	rs45488304:A	Nonsynonymous	TOLERATED	0.74	2.81	136
3,38645238,1,G/A	CTC-tTC	ENST00000425664,ENST00000414099	NM_001099405		CCDS46798.1	ENSP00000416634,ENSP00000398962	NP_001092875		L619F	EXON CDS	novel	Nonsynonymous	TOLERATED	0.57	2.77	131
3,38645238,1,G/A	CTC-tTC			uc010hhj.1				Q59H93	L230F	EXON CDS	novel	Nonsynonymous	TOLERATED	0.42	2.88	90
3,38645238,1,G/A	CTC-tTC			uc003cio.2				Q14524	L619F	EXON CDS	novel	Nonsynonymous	TOLERATED	0.62	2.8	131
3,38645238,1,G/A	CTC-tTC	ENST00000455624	NM_001160160		CCDS54570.1	ENSP00000399524	NP_001153632		L619F	EXON CDS	novel	Nonsynonymous	TOLERATED	0.63	2.82	132
3,38645238,1,G/A	CTC-tTC			uc003cin.2				Q14524-2	L619F	EXON CDS	novel	Nonsynonymous	TOLERATED	0.7	2.8	127
3,38645238,1,G/A	CTC-tTC	ENST00000449557				ENSP00000413996			L619F	EXON CDS	novel	Nonsynonymous	TOLERATED	0.69	2.79	135
3,38645238,1,G/A	CTC-tTC	ENST00000333535	NM_198056		CCDS46796.1	ENSP00000328968	NP_932173		L619F	EXON CDS	novel	Nonsynonymous	TOLERATED	0.62	2.85	128
3,38645238,1,G/A	CTC-tTC			uc010hhk.2				NP_001153632	L619F	EXON CDS	novel	Nonsynonymous	TOLERATED	0.57	2.82	135
3,38645238,1,G/A	CTC-tTC			uc003cil.3				NP_001092874	L619F	EXON CDS	novel	Nonsynonymous	TOLERATED	0.65	2.83	132
3,38645238,1,G/A	CTC-tTC			uc010hhi.2				NP_001092875	L619F	EXON CDS	novel	Nonsynonymous	TOLERATED	0.67	2.84	131
3,38645238,1,G/A	CTC-tTC			uc011ayr.1				NP_001153633	L619F	EXON CDS	novel	Nonsynonymous	TOLERATED	0.72	2.76	137
3,38645238,1,G/A	CTC-tTC	ENST00000413689	NM_001099404		CCDS46799.1	ENSP00000410257	NP_001092874		L619F	EXON CDS	novel	Nonsynonymous	TOLERATED	0.59	2.79	132
3,38645238,1,G/A	CTC-tTC	ENST00000423572,ENST00000443581	NM_000335		CCDS46797.1	ENSP00000398266,ENSP00000397915	NP_000326		L619F	EXON CDS	novel	Nonsynonymous	TOLERATED	0.6	2.8	128
3,38645238,1,G/A	CTC-tTC	ENST00000450102,ENST00000451551	NM_001160161		CCDS54569.1	ENSP00000403355,ENSP00000388797	NP_001153633		L619F	EXON CDS	novel	Nonsynonymous	TOLERATED	0.73	2.79	136
3,38645235,1,G/A	CGC-tGC	ENST00000425664,ENST00000414099	NM_001099405		CCDS46798.1	ENSP00000416634,ENSP00000398962	NP_001092875		R620C	EXON CDS	novel	Nonsynonymous	TOLERATED	0.06	2.78	126
3,38645235,1,G/A	CGC-tGC			uc010hhj.1				Q59H93	R231C	EXON CDS	novel	Nonsynonymous	TOLERATED	0.08	2.92	87
3,38645235,1,G/A	CGC-tGC			uc003cio.2				Q14524	R620C	EXON CDS	novel	Nonsynonymous	TOLERATED	0.13	2.8	130
3,38645235,1,G/A	CGC-tGC	ENST00000455624	NM_001160160		CCDS54570.1	ENSP00000399524	NP_001153632		R620C	EXON CDS	novel	Nonsynonymous	TOLERATED	0.14	2.83	127
3,38645235,1,G/A	CGC-tGC			uc003cin.2				Q14524-2	R620C	EXON CDS	novel	Nonsynonymous	TOLERATED	0.06	2.81	126
3,38645235,1,G/A	CGC-tGC	ENST00000449557				ENSP00000413996			R620C	EXON CDS	novel	Nonsynonymous	TOLERATED	0.07	2.85	132
3,38645235,1,G/A	CGC-tGC	ENST00000333535	NM_198056		CCDS46796.1	ENSP00000328968	NP_932173		R620C	EXON CDS	novel	Nonsynonymous	TOLERATED	0.19	2.86	126
3,38645235,1,G/A	CGC-tGC			uc010hhk.2				NP_001153632	R620C	EXON CDS	novel	Nonsynonymous	TOLERATED	0.14	2.83	131
3,38645235,1,G/A	CGC-tGC			uc003cil.3				NP_001092874	R620C	EXON CDS	novel	Nonsynonymous	TOLERATED	0.15	2.84	128
3,38645235,1,G/A	CGC-tGC			uc010hhi.2				NP_001092875	R620C	EXON CDS	novel	Nonsynonymous	TOLERATED	0.06	2.85	127
3,38645235,1,G/A	CGC-tGC			uc011ayr.1				NP_001153633	R620C	EXON CDS	novel	Nonsynonymous	TOLERATED	0.09	2.8	131
3,38645235,1,G/A	CGC-tGC	ENST00000413689	NM_001099404		CCDS46799.1	ENSP00000410257	NP_001092874		R620C	EXON CDS	novel	Nonsynonymous	TOLERATED	0.11	2.81	128
3,38645235,1,G/A	CGC-tGC	ENST00000423572,ENST00000443581	NM_000335		CCDS46797.1	ENSP00000398266,ENSP00000397915	NP_000326		R620C	EXON CDS	novel	Nonsynonymous	TOLERATED	0.11	2.82	126
3,38645235,1,G/A	CGC-tGC	ENST00000450102,ENST00000451551	NM_001160161		CCDS54569.1	ENSP00000403355,ENSP00000388797	NP_001153633		R620C	EXON CDS	novel	Nonsynonymous	TOLERATED	0.07	2.84	130
3,38640537,1,G/A	ACG-AtG	ENST00000425664,ENST00000414099	NM_001099405		CCDS46798.1	ENSP00000416634,ENSP00000398962	NP_001092875		T632M	EXON CDS	novel	Nonsynonymous	TOLERATED	0.1	2.79	148
3,38640537,1,G/A	ACG-AtG			uc010hhj.1				Q59H93	T243M	EXON CDS	novel	Nonsynonymous	TOLERATED	0.11	2.87	103
3,38640537,1,G/A	ACG-AtG			uc003cio.2				Q14524	T632M	EXON CDS	novel	Nonsynonymous	TOLERATED	0.09	2.81	148
3,38640537,1,G/A	ACG-AtG	ENST00000455624	NM_001160160		CCDS54570.1	ENSP00000399524	NP_001153632		T632M	EXON CDS	novel	Nonsynonymous	TOLERATED	0.08	2.82	148
3,38640537,1,G/A	ACG-AtG			uc003cin.2				Q14524-2	T632M	EXON CDS	novel	Nonsynonymous	TOLERATED	0.09	2.82	143
3,38640537,1,G/A	ACG-AtG	ENST00000449557				ENSP00000413996			T632M	EXON CDS	novel	Nonsynonymous	TOLERATED	0.2	2.82	154
3,38640537,1,G/A	ACG-AtG	ENST00000333535	NM_198056		CCDS46796.1	ENSP00000328968	NP_932173		T632M	EXON CDS	novel	Nonsynonymous	TOLERATED	0.08	2.87	146
3,38640537,1,G/A	ACG-AtG			uc010hhk.2				NP_001153632	T632M	EXON CDS	novel	Nonsynonymous	TOLERATED	0.08	2.83	153
3,38640537,1,G/A	ACG-AtG			uc003cil.3				NP_001092874	T632M	EXON CDS	novel	Nonsynonymous	TOLERATED	0.08	2.85	147
3,38640537,1,G/A	ACG-AtG			uc010hhi.2				NP_001092875	T632M	EXON CDS	novel	Nonsynonymous	TOLERATED	0.08	2.85	147
3,38640537,1,G/A	ACG-AtG			uc011ayr.1				NP_001153633	T632M	EXON CDS	novel	Nonsynonymous	TOLERATED	0.18	2.78	154
3,38640537,1,G/A	ACG-AtG	ENST00000413689	NM_001099404		CCDS46799.1	ENSP00000410257	NP_001092874		T632M	EXON CDS	novel	Nonsynonymous	TOLERATED	0.08	2.82	146
3,38640537,1,G/A	ACG-AtG	ENST00000423572,ENST00000443581	NM_000335		CCDS46797.1	ENSP00000398266,ENSP00000397915	NP_000326		T632M	EXON CDS	novel	Nonsynonymous	TOLERATED	0.09	2.82	143
3,38640537,1,G/A	ACG-AtG	ENST00000450102,ENST00000451551	NM_001160161		CCDS54569.1	ENSP00000403355,ENSP00000388797	NP_001153633		T632M	EXON CDS	novel	Nonsynonymous	TOLERATED	0.17	2.82	154
3,38640492,1,G/T	GCT-GaT	ENST00000425664,ENST00000414099	NM_001099405		CCDS46798.1	ENSP00000416634,ENSP00000398962	NP_001092875		A647D	EXON CDS	rs185638763:T	Nonsynonymous	TOLERATED	0.57	2.8	162
3,38640492,1,G/T	GCT-GaT			uc010hhj.1				Q59H93	A258D	EXON CDS	rs185638763:T	Nonsynonymous	TOLERATED	0.61	2.95	112
3,38640492,1,G/T	GCT-GaT			uc003cio.2				Q14524	A647D	EXON CDS	rs185638763:T	Nonsynonymous	TOLERATED	0.55	2.84	160
3,38640492,1,G/T	GCT-GaT	ENST00000455624	NM_001160160		CCDS54570.1	ENSP00000399524	NP_001153632		A647D	EXON CDS	rs185638763:T	Nonsynonymous	TOLERATED	0.5	2.82	159
3,38640492,1,G/T	GCT-GaT			uc003cin.2				Q14524-2	A647D	EXON CDS	rs185638763:T	Nonsynonymous	TOLERATED	0.52	2.83	154
3,38640492,1,G/T	GCT-GaT	ENST00000449557				ENSP00000413996			A647D	EXON CDS	rs185638763:T	Nonsynonymous	TOLERATED	0.62	2.82	167
3,38640492,1,G/T	GCT-GaT	ENST00000333535	NM_198056		CCDS46796.1	ENSP00000328968	NP_932173		A647D	EXON CDS	rs185638763:T	Nonsynonymous	TOLERATED	0.5	2.84	160
3,38640492,1,G/T	GCT-GaT			uc010hhk.2				NP_001153632	A647D	EXON CDS	rs185638763:T	Nonsynonymous	TOLERATED	0.52	2.84	162
3,38640492,1,G/T	GCT-GaT			uc003cil.3				NP_001092874	A647D	EXON CDS	rs185638763:T	Nonsynonymous	TOLERATED	0.52	2.85	155
3,38640492,1,G/T	GCT-GaT			uc010hhi.2				NP_001092875	A647D	EXON CDS	rs185638763:T	Nonsynonymous	TOLERATED	0.54	2.85	159
3,38640492,1,G/T	GCT-GaT			uc011ayr.1				NP_001153633	A647D	EXON CDS	rs185638763:T	Nonsynonymous	TOLERATED	0.61	2.81	166
3,38640492,1,G/T	GCT-GaT	ENST00000413689	NM_001099404		CCDS46799.1	ENSP00000410257	NP_001092874		A647D	EXON CDS	rs185638763:T	Nonsynonymous	TOLERATED	0.61	2.84	157
3,38640492,1,G/T	GCT-GaT	ENST00000423572,ENST00000443581	NM_000335		CCDS46797.1	ENSP00000398266,ENSP00000397915	NP_000326		A647D	EXON CDS	rs185638763:T	Nonsynonymous	TOLERATED	0.51	2.82	157
3,38640492,1,G/T	GCT-GaT	ENST00000450102,ENST00000451551	NM_001160161		CCDS54569.1	ENSP00000403355,ENSP00000388797	NP_001153633		A647D	EXON CDS	rs185638763:T	Nonsynonymous	TOLERATED	0.6	2.82	166
3,38639443,1,C/T	CGC-CaC	ENST00000425664,ENST00000414099	NM_001099405		CCDS46798.1	ENSP00000416634,ENSP00000398962	NP_001092875		R680H	EXON CDS	novel	Nonsynonymous	TOLERATED	0.37	2.78	189
3,38639443,1,C/T	CGC-CaC			uc010hhj.1				Q59H93	R291H	EXON CDS	novel	Nonsynonymous	TOLERATED	0.41	2.83	135
3,38639443,1,C/T	CGC-CaC			uc003cio.2				Q14524	R680H	EXON CDS	novel	Nonsynonymous	TOLERATED	0.34	2.8	188
3,38639443,1,C/T	CGC-CaC	ENST00000455624	NM_001160160		CCDS54570.1	ENSP00000399524	NP_001153632		R680H	EXON CDS	novel	Nonsynonymous	TOLERATED	0.32	2.81	188
3,38639443,1,C/T	CGC-CaC			uc003cin.2				Q14524-2	R680H	EXON CDS	novel	Nonsynonymous	TOLERATED	0.28	2.79	179
3,38639443,1,C/T	CGC-CaC	ENST00000449557				ENSP00000413996			R680H	EXON CDS	novel	Nonsynonymous	TOLERATED	0.33	2.87	195
3,38639443,1,C/T	CGC-CaC	ENST00000333535	NM_198056		CCDS46796.1	ENSP00000328968	NP_932173		R680H	EXON CDS	novel	Nonsynonymous	TOLERATED	0.36	2.83	189
3,38639443,1,C/T	CGC-CaC			uc010hhk.2				NP_001153632	R680H	EXON CDS	novel	Nonsynonymous	TOLERATED	0.33	2.84	192
3,38639443,1,C/T	CGC-CaC			uc003cil.3				NP_001092874	R680H	EXON CDS	novel	Nonsynonymous	TOLERATED	0.34	2.84	184
3,38639443,1,C/T	CGC-CaC			uc010hhi.2				NP_001092875	R680H	EXON CDS	novel	Nonsynonymous	TOLERATED	0.36	2.83	188
3,38639443,1,C/T	CGC-CaC			uc011ayr.1				NP_001153633	R680H	EXON CDS	novel	Nonsynonymous	TOLERATED	0.32	2.84	196
3,38639443,1,C/T	CGC-CaC	ENST00000413689	NM_001099404		CCDS46799.1	ENSP00000410257	NP_001092874		R680H	EXON CDS	novel	Nonsynonymous	TOLERATED	0.34	2.81	184
3,38639443,1,C/T	CGC-CaC	ENST00000423572,ENST00000443581	NM_000335		CCDS46797.1	ENSP00000398266,ENSP00000397915	NP_000326		R680H	EXON CDS	novel	Nonsynonymous	TOLERATED	0.34	2.8	187
3,38639443,1,C/T	CGC-CaC	ENST00000450102,ENST00000451551	NM_001160161		CCDS54569.1	ENSP00000403355,ENSP00000388797	NP_001153633		R680H	EXON CDS	novel	Nonsynonymous	TOLERATED	0.32	2.85	194
3,38639380,1,G/A	CCG-CtG	ENST00000425664,ENST00000414099	NM_001099405		CCDS46798.1	ENSP00000416634,ENSP00000398962	NP_001092875		P701L	EXON CDS	novel	Nonsynonymous	TOLERATED	0.15	2.78	189
3,38639380,1,G/A	CCG-CtG			uc010hhj.1				Q59H93	P312L	EXON CDS	novel	Nonsynonymous	DAMAGING	0.01	2.83	135
3,38639380,1,G/A	CCG-CtG			uc003cio.2				Q14524	P701L	EXON CDS	novel	Nonsynonymous	TOLERATED	0.17	2.8	188
3,38639380,1,G/A	CCG-CtG	ENST00000455624	NM_001160160		CCDS54570.1	ENSP00000399524	NP_001153632		P701L	EXON CDS	novel	Nonsynonymous	TOLERATED	0.23	2.81	188
3,38639380,1,G/A	CCG-CtG			uc003cin.2				Q14524-2	P701L	EXON CDS	novel	Nonsynonymous	TOLERATED	0.18	2.79	179
3,38639380,1,G/A	CCG-CtG	ENST00000449557				ENSP00000413996			P701L	EXON CDS	novel	Nonsynonymous	TOLERATED	0.13	2.82	198
3,38639380,1,G/A	CCG-CtG	ENST00000333535	NM_198056		CCDS46796.1	ENSP00000328968	NP_932173		P701L	EXON CDS	novel	Nonsynonymous	TOLERATED	0.2	2.83	189
3,38639380,1,G/A	CCG-CtG			uc010hhk.2				NP_001153632	P701L	EXON CDS	novel	Nonsynonymous	TOLERATED	0.25	2.84	192
3,38639380,1,G/A	CCG-CtG			uc003cil.3				NP_001092874	P701L	EXON CDS	novel	Nonsynonymous	TOLERATED	0.27	2.84	184
3,38639380,1,G/A	CCG-CtG			uc010hhi.2				NP_001092875	P701L	EXON CDS	novel	Nonsynonymous	TOLERATED	0.22	2.83	188
3,38639380,1,G/A	CCG-CtG			uc011ayr.1				NP_001153633	P701L	EXON CDS	novel	Nonsynonymous	TOLERATED	0.13	2.8	198
3,38639380,1,G/A	CCG-CtG	ENST00000413689	NM_001099404		CCDS46799.1	ENSP00000410257	NP_001092874		P701L	EXON CDS	novel	Nonsynonymous	TOLERATED	0.18	2.81	184
3,38639380,1,G/A	CCG-CtG	ENST00000423572,ENST00000443581	NM_000335		CCDS46797.1	ENSP00000398266,ENSP00000397915	NP_000326		P701L	EXON CDS	novel	Nonsynonymous	TOLERATED	0.2	2.8	187
3,38639380,1,G/A	CCG-CtG	ENST00000450102,ENST00000451551	NM_001160161		CCDS54569.1	ENSP00000403355,ENSP00000388797	NP_001153633		P701L	EXON CDS	novel	Nonsynonymous	TOLERATED	0.13	2.82	197
3,38639278,1,G/A	GCG-GtG	ENST00000425664,ENST00000414099	NM_001099405		CCDS46798.1	ENSP00000416634,ENSP00000398962	NP_001092875		A735V	EXON CDS	rs137854611:A	Nonsynonymous	DAMAGING	0	2.78	190
3,38639278,1,G/A	GCG-GtG			uc010hhj.1				Q59H93	A346V	EXON CDS	rs137854611:A	Nonsynonymous	DAMAGING	0	2.83	135
3,38639278,1,G/A	GCG-GtG			uc003cio.2				Q14524	A735V	EXON CDS	rs137854611:A	Nonsynonymous	DAMAGING	0	2.8	188
3,38639278,1,G/A	GCG-GtG	ENST00000455624	NM_001160160		CCDS54570.1	ENSP00000399524	NP_001153632		A735V	EXON CDS	rs137854611:A	Nonsynonymous	DAMAGING	0	2.81	188
3,38639278,1,G/A	GCG-GtG			uc003cin.2				Q14524-2	A735V	EXON CDS	rs137854611:A	Nonsynonymous	DAMAGING	0	2.79	179
3,38639278,1,G/A	GCG-GtG	ENST00000449557				ENSP00000413996			A735V	EXON CDS	rs137854611:A	Nonsynonymous	DAMAGING	0	2.82	200
3,38639278,1,G/A	GCG-GtG	ENST00000333535	NM_198056		CCDS46796.1	ENSP00000328968	NP_932173		A735V	EXON CDS	rs137854611:A	Nonsynonymous	DAMAGING	0	2.83	189
3,38639278,1,G/A	GCG-GtG			uc010hhk.2				NP_001153632	A735V	EXON CDS	rs137854611:A	Nonsynonymous	DAMAGING	0	2.84	192
3,38639278,1,G/A	GCG-GtG			uc003cil.3				NP_001092874	A735V	EXON CDS	rs137854611:A	Nonsynonymous	DAMAGING	0	2.84	184
3,38639278,1,G/A	GCG-GtG			uc010hhi.2				NP_001092875	A735V	EXON CDS	rs137854611:A	Nonsynonymous	DAMAGING	0	2.83	188
3,38639278,1,G/A	GCG-GtG			uc011ayr.1				NP_001153633	A735V	EXON CDS	rs137854611:A	Nonsynonymous	DAMAGING	0	2.8	200
3,38639278,1,G/A	GCG-GtG	ENST00000413689	NM_001099404		CCDS46799.1	ENSP00000410257	NP_001092874		A735V	EXON CDS	rs137854611:A	Nonsynonymous	DAMAGING	0	2.81	184
3,38639278,1,G/A	GCG-GtG	ENST00000423572,ENST00000443581	NM_000335		CCDS46797.1	ENSP00000398266,ENSP00000397915	NP_000326		A735V	EXON CDS	rs137854611:A	Nonsynonymous	DAMAGING	0	2.8	187
3,38639278,1,G/A	GCG-GtG	ENST00000450102,ENST00000451551	NM_001160161		CCDS54569.1	ENSP00000403355,ENSP00000388797	NP_001153633		A735V	EXON CDS	rs137854611:A	Nonsynonymous	DAMAGING	0	2.81	199
3,38639228,1,C/T	GGA-aGA	ENST00000425664,ENST00000414099	NM_001099405		CCDS46798.1	ENSP00000416634,ENSP00000398962	NP_001092875		G752R	EXON CDS	novel	Nonsynonymous	DAMAGING	0	2.78	190
3,38639228,1,C/T	GGA-aGA			uc010hhj.1				Q59H93	G363R	EXON CDS	novel	Nonsynonymous	DAMAGING	0	2.8	150
3,38639228,1,C/T	GGA-aGA			uc003cio.2				Q14524	G752R	EXON CDS	novel	Nonsynonymous	DAMAGING	0	2.8	188
3,38639228,1,C/T	GGA-aGA	ENST00000455624	NM_001160160		CCDS54570.1	ENSP00000399524	NP_001153632		G752R	EXON CDS	novel	Nonsynonymous	DAMAGING	0	2.8	188
3,38639228,1,C/T	GGA-aGA			uc003cin.2				Q14524-2	G752R	EXON CDS	novel	Nonsynonymous	DAMAGING	0	2.79	179
3,38639228,1,C/T	GGA-aGA	ENST00000449557				ENSP00000413996			G752R	EXON CDS	novel	Nonsynonymous	DAMAGING	0	2.82	200
3,38639228,1,C/T	GGA-aGA	ENST00000333535	NM_198056		CCDS46796.1	ENSP00000328968	NP_932173		G752R	EXON CDS	novel	Nonsynonymous	DAMAGING	0	2.83	189
3,38639228,1,C/T	GGA-aGA			uc010hhk.2				NP_001153632	G752R	EXON CDS	novel	Nonsynonymous	DAMAGING	0	2.84	192
3,38639228,1,C/T	GGA-aGA			uc003cil.3				NP_001092874	G752R	EXON CDS	novel	Nonsynonymous	DAMAGING	0	2.84	184
3,38639228,1,C/T	GGA-aGA			uc010hhi.2				NP_001092875	G752R	EXON CDS	novel	Nonsynonymous	DAMAGING	0	2.83	188
3,38639228,1,C/T	GGA-aGA			uc011ayr.1				NP_001153633	G752R	EXON CDS	novel	Nonsynonymous	DAMAGING	0	2.8	200
3,38639228,1,C/T	GGA-aGA	ENST00000413689	NM_001099404		CCDS46799.1	ENSP00000410257	NP_001092874		G752R	EXON CDS	novel	Nonsynonymous	DAMAGING	0	2.81	184
3,38639228,1,C/T	GGA-aGA	ENST00000423572,ENST00000443581	NM_000335		CCDS46797.1	ENSP00000398266,ENSP00000397915	NP_000326		G752R	EXON CDS	novel	Nonsynonymous	DAMAGING	0	2.8	187
3,38639228,1,C/T	GGA-aGA	ENST00000450102,ENST00000451551	NM_001160161		CCDS54569.1	ENSP00000403355,ENSP00000388797	NP_001153633		G752R	EXON CDS	novel	Nonsynonymous	DAMAGING	0	2.81	199
3,38629013,1,C/T	GAC-aAC	ENST00000425664,ENST00000414099	NM_001099405		CCDS46798.1	ENSP00000416634,ENSP00000398962	NP_001092875		D772N	EXON CDS	novel	Nonsynonymous	DAMAGING	0.01	2.78	191
3,38629013,1,C/T	GAC-aAC			uc010hhj.1				Q59H93	D383N	EXON CDS	novel	Nonsynonymous	DAMAGING	0	2.8	153
3,38629013,1,C/T	GAC-aAC			uc003cio.2				Q14524	D772N	EXON CDS	novel	Nonsynonymous	DAMAGING	0.01	2.8	189
3,38629013,1,C/T	GAC-aAC	ENST00000455624	NM_001160160		CCDS54570.1	ENSP00000399524	NP_001153632		D772N	EXON CDS	novel	Nonsynonymous	DAMAGING	0.01	2.81	189
3,38629013,1,C/T	GAC-aAC			uc003cin.2				Q14524-2	D772N	EXON CDS	novel	Nonsynonymous	DAMAGING	0.01	2.79	180
3,38629013,1,C/T	GAC-aAC	ENST00000449557				ENSP00000413996			D772N	EXON CDS	novel	Nonsynonymous	DAMAGING	0.02	2.82	201
3,38629013,1,C/T	GAC-aAC	ENST00000333535	NM_198056		CCDS46796.1	ENSP00000328968	NP_932173		D772N	EXON CDS	novel	Nonsynonymous	DAMAGING	0.01	2.82	190
3,38629013,1,C/T	GAC-aAC			uc010hhk.2				NP_001153632	D772N	EXON CDS	novel	Nonsynonymous	DAMAGING	0.01	2.84	193
3,38629013,1,C/T	GAC-aAC			uc003cil.3				NP_001092874	D772N	EXON CDS	novel	Nonsynonymous	DAMAGING	0.01	2.84	185
3,38629013,1,C/T	GAC-aAC			uc010hhi.2				NP_001092875	D772N	EXON CDS	novel	Nonsynonymous	DAMAGING	0.01	2.83	189
3,38629013,1,C/T	GAC-aAC			uc011ayr.1				NP_001153633	D772N	EXON CDS	novel	Nonsynonymous	DAMAGING	0.02	2.8	201
3,38629013,1,C/T	GAC-aAC	ENST00000413689	NM_001099404		CCDS46799.1	ENSP00000410257	NP_001092874		D772N	EXON CDS	novel	Nonsynonymous	DAMAGING	0.01	2.81	185
3,38629013,1,C/T	GAC-aAC	ENST00000423572,ENST00000443581	NM_000335		CCDS46797.1	ENSP00000398266,ENSP00000397915	NP_000326		D772N	EXON CDS	novel	Nonsynonymous	DAMAGING	0.01	2.8	188
3,38629013,1,C/T	GAC-aAC	ENST00000450102,ENST00000451551	NM_001160161		CCDS54569.1	ENSP00000403355,ENSP00000388797	NP_001153633		D772N	EXON CDS	novel	Nonsynonymous	DAMAGING	0.02	2.82	200
3,38627337,1,G/A	CGC-tGC	ENST00000425664,ENST00000414099	NM_001099405		CCDS46798.1	ENSP00000416634,ENSP00000398962	NP_001092875		R878C	EXON CDS	novel	Nonsynonymous	DAMAGING	0	2.78	191
3,38627337,1,G/A	CGC-tGC			uc010hhj.1				Q59H93	R489C	EXON CDS	novel	Nonsynonymous	DAMAGING	0	2.8	153
3,38627337,1,G/A	CGC-tGC			uc003cio.2				Q14524	R878C	EXON CDS	novel	Nonsynonymous	DAMAGING	0	2.8	189
3,38627337,1,G/A	CGC-tGC	ENST00000455624	NM_001160160		CCDS54570.1	ENSP00000399524	NP_001153632		R878C	EXON CDS	novel	Nonsynonymous	DAMAGING	0	2.81	189
3,38627337,1,G/A	CGC-tGC			uc003cin.2				Q14524-2	R878C	EXON CDS	novel	Nonsynonymous	DAMAGING	0	2.79	180
3,38627337,1,G/A	CGC-tGC	ENST00000449557				ENSP00000413996			R878C	EXON CDS	novel	Nonsynonymous	DAMAGING	0	2.82	201
3,38627337,1,G/A	CGC-tGC	ENST00000333535	NM_198056		CCDS46796.1	ENSP00000328968	NP_932173		R878C	EXON CDS	novel	Nonsynonymous	DAMAGING	0	2.82	190
3,38627337,1,G/A	CGC-tGC			uc010hhk.2				NP_001153632	R878C	EXON CDS	novel	Nonsynonymous	DAMAGING	0	2.84	193
3,38627337,1,G/A	CGC-tGC			uc003cil.3				NP_001092874	R878C	EXON CDS	novel	Nonsynonymous	DAMAGING	0	2.84	185
3,38627337,1,G/A	CGC-tGC			uc010hhi.2				NP_001092875	R878C	EXON CDS	novel	Nonsynonymous	DAMAGING	0	2.83	189
3,38627337,1,G/A	CGC-tGC			uc011ayr.1				NP_001153633	R878C	EXON CDS	novel	Nonsynonymous	DAMAGING	0	2.8	201
3,38627337,1,G/A	CGC-tGC	ENST00000413689	NM_001099404		CCDS46799.1	ENSP00000410257	NP_001092874		R878C	EXON CDS	novel	Nonsynonymous	DAMAGING	0	2.81	185
3,38627337,1,G/A	CGC-tGC	ENST00000423572,ENST00000443581	NM_000335		CCDS46797.1	ENSP00000398266,ENSP00000397915	NP_000326		R878C	EXON CDS	novel	Nonsynonymous	DAMAGING	0	2.8	188
3,38627337,1,G/A	CGC-tGC	ENST00000450102,ENST00000451551	NM_001160161		CCDS54569.1	ENSP00000403355,ENSP00000388797	NP_001153633		R878C	EXON CDS	novel	Nonsynonymous	DAMAGING	0	2.82	200
3,38622757,1,G/A	CGC-tGC	ENST00000425664,ENST00000414099	NM_001099405		CCDS46798.1	ENSP00000416634,ENSP00000398962	NP_001092875		R965C	EXON CDS	novel	Nonsynonymous	DAMAGING	0	2.78	191
3,38622757,1,G/A	CGC-tGC			uc010hhj.1				Q59H93	R576C	EXON CDS	novel	Nonsynonymous	DAMAGING	0	2.8	153
3,38622757,1,G/A	CGC-tGC			uc003cio.2				Q14524	R965C	EXON CDS	novel	Nonsynonymous	DAMAGING	0	2.8	189
3,38622757,1,G/A	CGC-tGC	ENST00000455624	NM_001160160		CCDS54570.1	ENSP00000399524	NP_001153632		R965C	EXON CDS	novel	Nonsynonymous	DAMAGING	0	2.81	189
3,38622757,1,G/A	CGC-tGC			uc003cin.2				Q14524-2	R965C	EXON CDS	novel	Nonsynonymous	DAMAGING	0	2.79	180
3,38622757,1,G/A	CGC-tGC	ENST00000449557				ENSP00000413996			R965C	EXON CDS	novel	Nonsynonymous	DAMAGING	0	2.82	201
3,38622757,1,G/A	CGC-tGC	ENST00000333535	NM_198056		CCDS46796.1	ENSP00000328968	NP_932173		R965C	EXON CDS	novel	Nonsynonymous	DAMAGING	0	2.82	190
3,38622757,1,G/A	CGC-tGC			uc010hhk.2				NP_001153632	R965C	EXON CDS	novel	Nonsynonymous	DAMAGING	0	2.84	193
3,38622757,1,G/A	CGC-tGC			uc003cil.3				NP_001092874	R965C	EXON CDS	novel	Nonsynonymous	DAMAGING	0	2.84	185
3,38622757,1,G/A	CGC-tGC			uc010hhi.2				NP_001092875	R965C	EXON CDS	novel	Nonsynonymous	DAMAGING	0	2.83	189
3,38622757,1,G/A	CGC-tGC			uc011ayr.1				NP_001153633	R965C	EXON CDS	novel	Nonsynonymous	DAMAGING	0	2.8	201
3,38622757,1,G/A	CGC-tGC	ENST00000413689	NM_001099404		CCDS46799.1	ENSP00000410257	NP_001092874		R965C	EXON CDS	novel	Nonsynonymous	DAMAGING	0	2.81	185
3,38622757,1,G/A	CGC-tGC	ENST00000423572,ENST00000443581	NM_000335		CCDS46797.1	ENSP00000398266,ENSP00000397915	NP_000326		R965C	EXON CDS	novel	Nonsynonymous	DAMAGING	0	2.8	188
3,38622757,1,G/A	CGC-tGC	ENST00000450102,ENST00000451551	NM_001160161		CCDS54569.1	ENSP00000403355,ENSP00000388797	NP_001153633		R965C	EXON CDS	novel	Nonsynonymous	DAMAGING	0	2.82	200
3,38622661,1,C/A	GCC-tCC	ENST00000425664,ENST00000414099	NM_001099405		CCDS46798.1	ENSP00000416634,ENSP00000398962	NP_001092875		A997S	EXON CDS	rs137854609:A	Nonsynonymous	TOLERATED	0.73	2.8	166
3,38622661,1,C/A	GCC-tCC			uc010hhj.1				Q59H93	A608S	EXON CDS	rs137854609:A	Nonsynonymous	TOLERATED	0.73	2.82	136
3,38622661,1,C/A	GCC-tCC			uc003cio.2				Q14524	A997S	EXON CDS	rs137854609:A	Nonsynonymous	TOLERATED	0.73	2.85	166
3,38622661,1,C/A	GCC-tCC	ENST00000455624	NM_001160160		CCDS54570.1	ENSP00000399524	NP_001153632		A997S	EXON CDS	rs137854609:A	Nonsynonymous	TOLERATED	0.58	2.84	165
3,38622661,1,C/A	GCC-tCC			uc003cin.2				Q14524-2	A997S	EXON CDS	rs137854609:A	Nonsynonymous	TOLERATED	0.72	2.83	164
3,38622661,1,C/A	GCC-tCC	ENST00000449557				ENSP00000413996			A997S	EXON CDS	rs137854609:A	Nonsynonymous	TOLERATED	0.71	2.84	179
3,38622661,1,C/A	GCC-tCC	ENST00000333535	NM_198056		CCDS46796.1	ENSP00000328968	NP_932173		A997S	EXON CDS	rs137854609:A	Nonsynonymous	TOLERATED	0.73	2.89	166
3,38622661,1,C/A	GCC-tCC			uc010hhk.2				NP_001153632	A997S	EXON CDS	rs137854609:A	Nonsynonymous	TOLERATED	0.72	2.87	165
3,38622661,1,C/A	GCC-tCC			uc003cil.3				NP_001092874	A997S	EXON CDS	rs137854609:A	Nonsynonymous	TOLERATED	0.61	2.89	160
3,38622661,1,C/A	GCC-tCC			uc010hhi.2				NP_001092875	A997S	EXON CDS	rs137854609:A	Nonsynonymous	TOLERATED	0.73	2.87	165
3,38622661,1,C/A	GCC-tCC			uc011ayr.1				NP_001153633	A997S	EXON CDS	rs137854609:A	Nonsynonymous	TOLERATED	0.7	2.82	181
3,38622661,1,C/A	GCC-tCC	ENST00000413689	NM_001099404		CCDS46799.1	ENSP00000410257	NP_001092874		A997S	EXON CDS	rs137854609:A	Nonsynonymous	TOLERATED	0.73	2.88	163
3,38622661,1,C/A	GCC-tCC	ENST00000423572,ENST00000443581	NM_000335		CCDS46797.1	ENSP00000398266,ENSP00000397915	NP_000326		A997S	EXON CDS	rs137854609:A	Nonsynonymous	TOLERATED	0.72	2.83	165
3,38622661,1,C/A	GCC-tCC	ENST00000450102,ENST00000451551	NM_001160161		CCDS54569.1	ENSP00000403355,ENSP00000388797	NP_001153633		A997S	EXON CDS	rs137854609:A	Nonsynonymous	TOLERATED	0.7	2.84	180
3,38622493,1,C/T	GAG-aAG	ENST00000425664,ENST00000414099	NM_001099405		CCDS46798.1	ENSP00000416634,ENSP00000398962	NP_001092875		E1053K	EXON CDS	rs137854617:T	Nonsynonymous	TOLERATED	0.16	2.74	138
3,38622493,1,C/T	GAG-aAG			uc010hhj.1				Q59H93	E664K	EXON CDS	rs137854617:T	Nonsynonymous	TOLERATED	0.11	2.8	82
3,38622493,1,C/T	GAG-aAG			uc003cio.2				Q14524	E1053K	EXON CDS	rs137854617:T	Nonsynonymous	TOLERATED	0.19	2.77	135
3,38622493,1,C/T	GAG-aAG	ENST00000455624	NM_001160160		CCDS54570.1	ENSP00000399524	NP_001153632		E1053K	EXON CDS	rs137854617:T	Nonsynonymous	TOLERATED	0.2	2.78	122
3,38622493,1,C/T	GAG-aAG			uc003cin.2				Q14524-2	E1053K	EXON CDS	rs137854617:T	Nonsynonymous	TOLERATED	0.21	2.76	113
3,38622493,1,C/T	GAG-aAG	ENST00000449557				ENSP00000413996			E1053K	EXON CDS	rs137854617:T	Nonsynonymous	DAMAGING	0.03	2.82	196
3,38622493,1,C/T	GAG-aAG	ENST00000333535	NM_198056		CCDS46796.1	ENSP00000328968	NP_932173		E1053K	EXON CDS	rs137854617:T	Nonsynonymous	TOLERATED	0.21	2.82	141
3,38622493,1,C/T	GAG-aAG			uc010hhk.2				NP_001153632	E1053K	EXON CDS	rs137854617:T	Nonsynonymous	TOLERATED	0.19	2.79	122
3,38622493,1,C/T	GAG-aAG			uc003cil.3				NP_001092874	E1053K	EXON CDS	rs137854617:T	Nonsynonymous	TOLERATED	0.31	2.77	122
3,38622493,1,C/T	GAG-aAG			uc010hhi.2				NP_001092875	E1053K	EXON CDS	rs137854617:T	Nonsynonymous	TOLERATED	0.17	2.78	129
3,38622493,1,C/T	GAG-aAG			uc011ayr.1				NP_001153633	E1053K	EXON CDS	rs137854617:T	Nonsynonymous	TOLERATED	0.07	2.8	198
3,38622493,1,C/T	GAG-aAG	ENST00000413689	NM_001099404		CCDS46799.1	ENSP00000410257	NP_001092874		E1053K	EXON CDS	rs137854617:T	Nonsynonymous	TOLERATED	0.23	2.77	131
3,38622493,1,C/T	GAG-aAG	ENST00000423572,ENST00000443581	NM_000335		CCDS46797.1	ENSP00000398266,ENSP00000397915	NP_000326		E1053K	EXON CDS	rs137854617:T	Nonsynonymous	TOLERATED	0.16	2.77	115
3,38622493,1,C/T	GAG-aAG	ENST00000450102,ENST00000451551	NM_001160161		CCDS54569.1	ENSP00000403355,ENSP00000388797	NP_001153633		E1053K	EXON CDS	rs137854617:T	Nonsynonymous	TOLERATED	0.07	2.82	197
3,38620946,1,G/A	CCG-CtG	ENST00000455624	NM_001160160		CCDS54570.1	ENSP00000399524	NP_001153632		P1089L	EXON CDS	rs1805125:A	Nonsynonymous	TOLERATED	0.65	2.8	133
3,38620946,1,G/A	CCG-CtG			uc010hhj.1				Q59H93	P700L	EXON CDS	rs1805125:A	Nonsynonymous	TOLERATED	0.47	2.95	90
3,38620946,1,G/A	CCG-CtG			uc003cin.2				Q14524-2	P1089L	EXON CDS	rs1805125:A	Nonsynonymous	TOLERATED	0.34	2.82	146
3,38620946,1,G/A	CCG-CtG			uc010hhk.2				NP_001153632	P1089L	EXON CDS	rs1805125:A	Nonsynonymous	TOLERATED	0.66	2.83	141
3,38620946,1,G/A	CCG-CtG	ENST00000423572,ENST00000443581	NM_000335		CCDS46797.1	ENSP00000398266,ENSP00000397915	NP_000326		P1089L	EXON CDS	rs1805125:A	Nonsynonymous	TOLERATED	0.25	2.81	141
3,38620946,1,G/A	CCG-CtG			uc003cio.2				Q14524	P1090L	EXON CDS	rs1805125:A	Nonsynonymous	TOLERATED	0.66	2.79	134
3,38620946,1,G/A	CCG-CtG	ENST00000425664,ENST00000414099	NM_001099405		CCDS46798.1	ENSP00000416634,ENSP00000398962	NP_001092875		P1090L	EXON CDS	rs1805125:A	Nonsynonymous	TOLERATED	0.65	2.76	127
3,38620946,1,G/A	CCG-CtG	ENST00000333535	NM_198056		CCDS46796.1	ENSP00000328968	NP_932173		P1090L	EXON CDS	rs1805125:A	Nonsynonymous	TOLERATED	0.66	2.8	130
3,38620946,1,G/A	CCG-CtG			uc003cil.3				NP_001092874	P1090L	EXON CDS	rs1805125:A	Nonsynonymous	TOLERATED	0.49	2.82	133
3,38620946,1,G/A	CCG-CtG			uc010hhi.2				NP_001092875	P1090L	EXON CDS	rs1805125:A	Nonsynonymous	TOLERATED	0.65	2.84	140
3,38620946,1,G/A	CCG-CtG	ENST00000413689	NM_001099404		CCDS46799.1	ENSP00000410257	NP_001092874		P1090L	EXON CDS	rs1805125:A	Nonsynonymous	TOLERATED	0.66	2.77	136
3,38620907,1,G/T	TCC-TaC	ENST00000455624	NM_001160160		CCDS54570.1	ENSP00000399524	NP_001153632		S1102Y	EXON CDS	rs7626962:T	Nonsynonymous	TOLERATED	0.3	2.8	148
3,38620907,1,G/T	TCC-TaC			uc010hhj.1				Q59H93	S713Y	EXON CDS	rs7626962:T	Nonsynonymous	TOLERATED	0.19	2.86	108
3,38620907,1,G/T	TCC-TaC			uc003cin.2				Q14524-2	S1102Y	EXON CDS	rs7626962:T	Nonsynonymous	TOLERATED	0.22	2.79	153
3,38620907,1,G/T	TCC-TaC			uc010hhk.2				NP_001153632	S1102Y	EXON CDS	rs7626962:T	Nonsynonymous	TOLERATED	0.94	2.84	152
3,38620907,1,G/T	TCC-TaC	ENST00000423572,ENST00000443581	NM_000335		CCDS46797.1	ENSP00000398266,ENSP00000397915	NP_000326		S1102Y	EXON CDS	rs7626962:T	Nonsynonymous	TOLERATED	0.17	2.81	155
3,38620907,1,G/T	TCC-TaC			uc003cio.2				Q14524	S1103Y	EXON CDS	rs7626962:T	Nonsynonymous	TOLERATED	0.35	2.81	153
3,38620907,1,G/T	TCC-TaC	ENST00000425664,ENST00000414099	NM_001099405		CCDS46798.1	ENSP00000416634,ENSP00000398962	NP_001092875		S1103Y	EXON CDS	rs7626962:T	Nonsynonymous	TOLERATED	0.07	2.79	150
3,38620907,1,G/T	TCC-TaC	ENST00000333535	NM_198056		CCDS46796.1	ENSP00000328968	NP_932173		S1103Y	EXON CDS	rs7626962:T	Nonsynonymous	TOLERATED	0.2	2.84	149
3,38620907,1,G/T	TCC-TaC			uc003cil.3				NP_001092874	S1103Y	EXON CDS	rs7626962:T	Nonsynonymous	TOLERATED	0.17	2.86	144
3,38620907,1,G/T	TCC-TaC			uc010hhi.2				NP_001092875	S1103Y	EXON CDS	rs7626962:T	Nonsynonymous	TOLERATED	0.11	2.86	151
3,38620907,1,G/T	TCC-TaC	ENST00000413689	NM_001099404		CCDS46799.1	ENSP00000410257	NP_001092874		S1103Y	EXON CDS	rs7626962:T	Nonsynonymous	TOLERATED	0.1	2.82	149
3,38620869,1,G/A	CGG-tGG	ENST00000455624	NM_001160160		CCDS54570.1	ENSP00000399524	NP_001153632		R1115W	EXON CDS	novel	Nonsynonymous	DAMAGING	0.03	2.81	118
3,38620869,1,G/A	CGG-tGG			uc010hhj.1				Q59H93	R726W	EXON CDS	novel	Nonsynonymous	DAMAGING	0.02	2.89	94
3,38620869,1,G/A	CGG-tGG			uc003cin.2				Q14524-2	R1115W	EXON CDS	novel	Nonsynonymous	TOLERATED	0.06	2.77	114
3,38620869,1,G/A	CGG-tGG			uc010hhk.2				NP_001153632	R1115W	EXON CDS	novel	Nonsynonymous	DAMAGING	0.02	2.79	119
3,38620869,1,G/A	CGG-tGG	ENST00000423572,ENST00000443581	NM_000335		CCDS46797.1	ENSP00000398266,ENSP00000397915	NP_000326		R1115W	EXON CDS	novel	Nonsynonymous	TOLERATED	0.06	2.78	121
3,38620869,1,G/A	CGG-tGG			uc003cio.2				Q14524	R1116W	EXON CDS	novel	Nonsynonymous	DAMAGING	0.01	2.81	135
3,38620869,1,G/A	CGG-tGG	ENST00000425664,ENST00000414099	NM_001099405		CCDS46798.1	ENSP00000416634,ENSP00000398962	NP_001092875		R1116W	EXON CDS	novel	Nonsynonymous	DAMAGING	0.01	2.79	139
3,38620869,1,G/A	CGG-tGG	ENST00000333535	NM_198056		CCDS46796.1	ENSP00000328968	NP_932173		R1116W	EXON CDS	novel	Nonsynonymous	DAMAGING	0.01	2.87	140
3,38620869,1,G/A	CGG-tGG			uc003cil.3				NP_001092874	R1116W	EXON CDS	novel	Nonsynonymous	DAMAGING	0.02	2.87	120
3,38620869,1,G/A	CGG-tGG			uc010hhi.2				NP_001092875	R1116W	EXON CDS	novel	Nonsynonymous	DAMAGING	0.01	2.87	129
3,38620869,1,G/A	CGG-tGG	ENST00000413689	NM_001099404		CCDS46799.1	ENSP00000410257	NP_001092874		R1116W	EXON CDS	novel	Nonsynonymous	DAMAGING	0.01	2.85	134
3,38616876,1,C/T	CGG-CaG	ENST00000449557				ENSP00000413996			R1139Q	EXON CDS	rs41261344:T	Nonsynonymous	TOLERATED	0.12	2.82	200
3,38616876,1,C/T	CGG-CaG			uc010hhj.1				Q59H93	R803Q	EXON CDS	rs41261344:T	Nonsynonymous	TOLERATED	0.23	2.8	153
3,38616876,1,C/T	CGG-CaG			uc011ayr.1				NP_001153633	R1139Q	EXON CDS	rs41261344:T	Nonsynonymous	TOLERATED	0.11	2.8	200
3,38616876,1,C/T	CGG-CaG	ENST00000450102,ENST00000451551	NM_001160161		CCDS54569.1	ENSP00000403355,ENSP00000388797	NP_001153633		R1139Q	EXON CDS	rs41261344:T	Nonsynonymous	TOLERATED	0.12	2.81	199
3,38616876,1,C/T	CGG-CaG	ENST00000455624	NM_001160160		CCDS54570.1	ENSP00000399524	NP_001153632		R1192Q	EXON CDS	rs41261344:T	Nonsynonymous	TOLERATED	0.12	2.81	189
3,38616876,1,C/T	CGG-CaG			uc003cin.2				Q14524-2	R1192Q	EXON CDS	rs41261344:T	Nonsynonymous	TOLERATED	0.12	2.79	180
3,38616876,1,C/T	CGG-CaG			uc010hhk.2				NP_001153632	R1192Q	EXON CDS	rs41261344:T	Nonsynonymous	TOLERATED	0.12	2.84	192
3,38616876,1,C/T	CGG-CaG	ENST00000423572,ENST00000443581	NM_000335		CCDS46797.1	ENSP00000398266,ENSP00000397915	NP_000326		R1192Q	EXON CDS	rs41261344:T	Nonsynonymous	TOLERATED	0.12	2.8	187
3,38616876,1,C/T	CGG-CaG			uc003cio.2				Q14524	R1193Q	EXON CDS	rs41261344:T	Nonsynonymous	TOLERATED	0.11	2.8	188
3,38616876,1,C/T	CGG-CaG	ENST00000425664,ENST00000414099	NM_001099405		CCDS46798.1	ENSP00000416634,ENSP00000398962	NP_001092875		R1193Q	EXON CDS	rs41261344:T	Nonsynonymous	TOLERATED	0.11	2.78	191
3,38616876,1,C/T	CGG-CaG	ENST00000333535	NM_198056		CCDS46796.1	ENSP00000328968	NP_932173		R1193Q	EXON CDS	rs41261344:T	Nonsynonymous	TOLERATED	0.12	2.82	189
3,38616876,1,C/T	CGG-CaG			uc003cil.3				NP_001092874	R1193Q	EXON CDS	rs41261344:T	Nonsynonymous	TOLERATED	0.12	2.84	185
3,38616876,1,C/T	CGG-CaG			uc010hhi.2				NP_001092875	R1193Q	EXON CDS	rs41261344:T	Nonsynonymous	TOLERATED	0.12	2.83	189
3,38616876,1,C/T	CGG-CaG	ENST00000413689	NM_001099404		CCDS46799.1	ENSP00000410257	NP_001092874		R1193Q	EXON CDS	rs41261344:T	Nonsynonymous	TOLERATED	0.11	2.81	185
3,38608046,1,G/A	CGG-tGG	ENST00000449557				ENSP00000413996			R1178W	EXON CDS	novel	Nonsynonymous	DAMAGING	0	2.82	201
3,38608046,1,G/A	CGG-tGG			uc010hhj.1				Q59H93	R842W	EXON CDS	novel	Nonsynonymous	DAMAGING	0	2.81	152
3,38608046,1,G/A	CGG-tGG			uc011ayr.1				NP_001153633	R1178W	EXON CDS	novel	Nonsynonymous	DAMAGING	0	2.8	201
3,38608046,1,G/A	CGG-tGG	ENST00000450102,ENST00000451551	NM_001160161		CCDS54569.1	ENSP00000403355,ENSP00000388797	NP_001153633		R1178W	EXON CDS	novel	Nonsynonymous	DAMAGING	0	2.82	200
3,38608046,1,G/A	CGG-tGG	ENST00000455624	NM_001160160		CCDS54570.1	ENSP00000399524	NP_001153632		R1231W	EXON CDS	novel	Nonsynonymous	DAMAGING	0	2.81	189
3,38608046,1,G/A	CGG-tGG			uc003cin.2				Q14524-2	R1231W	EXON CDS	novel	Nonsynonymous	DAMAGING	0	2.79	180
3,38608046,1,G/A	CGG-tGG			uc010hhk.2				NP_001153632	R1231W	EXON CDS	novel	Nonsynonymous	DAMAGING	0	2.84	193
3,38608046,1,G/A	CGG-tGG	ENST00000423572,ENST00000443581	NM_000335		CCDS46797.1	ENSP00000398266,ENSP00000397915	NP_000326		R1231W	EXON CDS	novel	Nonsynonymous	DAMAGING	0	2.8	188
3,38608046,1,G/A	CGG-tGG			uc003cio.2				Q14524	R1232W	EXON CDS	novel	Nonsynonymous	DAMAGING	0	2.8	189
3,38608046,1,G/A	CGG-tGG	ENST00000425664,ENST00000414099	NM_001099405		CCDS46798.1	ENSP00000416634,ENSP00000398962	NP_001092875		R1232W	EXON CDS	novel	Nonsynonymous	DAMAGING	0	2.78	191
3,38608046,1,G/A	CGG-tGG	ENST00000333535	NM_198056		CCDS46796.1	ENSP00000328968	NP_932173		R1232W	EXON CDS	novel	Nonsynonymous	DAMAGING	0	2.83	188
3,38608046,1,G/A	CGG-tGG			uc003cil.3				NP_001092874	R1232W	EXON CDS	novel	Nonsynonymous	DAMAGING	0	2.84	185
3,38608046,1,G/A	CGG-tGG			uc010hhi.2				NP_001092875	R1232W	EXON CDS	novel	Nonsynonymous	DAMAGING	0	2.83	189
3,38608046,1,G/A	CGG-tGG	ENST00000413689	NM_001099404		CCDS46799.1	ENSP00000410257	NP_001092874		R1232W	EXON CDS	novel	Nonsynonymous	DAMAGING	0	2.81	185
3,38607917,1,C/T	GAC-aAC	ENST00000449557				ENSP00000413996			D1221N	EXON CDS	rs137854618:T	Nonsynonymous	DAMAGING	0	2.82	201
3,38607917,1,C/T	GAC-aAC			uc010hhj.1				Q59H93	D885N	EXON CDS	rs137854618:T	Nonsynonymous	DAMAGING	0	2.8	153
3,38607917,1,C/T	GAC-aAC			uc011ayr.1				NP_001153633	D1221N	EXON CDS	rs137854618:T	Nonsynonymous	DAMAGING	0	2.8	201
3,38607917,1,C/T	GAC-aAC	ENST00000450102,ENST00000451551	NM_001160161		CCDS54569.1	ENSP00000403355,ENSP00000388797	NP_001153633		D1221N	EXON CDS	rs137854618:T	Nonsynonymous	DAMAGING	0	2.82	200
3,38607917,1,C/T	GAC-aAC	ENST00000455624	NM_001160160		CCDS54570.1	ENSP00000399524	NP_001153632		D1274N	EXON CDS	rs137854618:T	Nonsynonymous	DAMAGING	0	2.81	189
3,38607917,1,C/T	GAC-aAC			uc003cin.2				Q14524-2	D1274N	EXON CDS	rs137854618:T	Nonsynonymous	DAMAGING	0	2.79	180
3,38607917,1,C/T	GAC-aAC			uc010hhk.2				NP_001153632	D1274N	EXON CDS	rs137854618:T	Nonsynonymous	DAMAGING	0	2.84	193
3,38607917,1,C/T	GAC-aAC	ENST00000423572,ENST00000443581	NM_000335		CCDS46797.1	ENSP00000398266,ENSP00000397915	NP_000326		D1274N	EXON CDS	rs137854618:T	Nonsynonymous	DAMAGING	0	2.8	188
3,38607917,1,C/T	GAC-aAC			uc003cio.2				Q14524	D1275N	EXON CDS	rs137854618:T	Nonsynonymous	DAMAGING	0	2.8	189
3,38607917,1,C/T	GAC-aAC	ENST00000425664,ENST00000414099	NM_001099405		CCDS46798.1	ENSP00000416634,ENSP00000398962	NP_001092875		D1275N	EXON CDS	rs137854618:T	Nonsynonymous	DAMAGING	0	2.78	191
3,38607917,1,C/T	GAC-aAC	ENST00000333535	NM_198056		CCDS46796.1	ENSP00000328968	NP_932173		D1275N	EXON CDS	rs137854618:T	Nonsynonymous	DAMAGING	0	2.82	190
3,38607917,1,C/T	GAC-aAC			uc003cil.3				NP_001092874	D1275N	EXON CDS	rs137854618:T	Nonsynonymous	DAMAGING	0	2.84	185
3,38607917,1,C/T	GAC-aAC			uc010hhi.2				NP_001092875	D1275N	EXON CDS	rs137854618:T	Nonsynonymous	DAMAGING	0	2.83	189
3,38607917,1,C/T	GAC-aAC	ENST00000413689	NM_001099404		CCDS46799.1	ENSP00000410257	NP_001092874		D1275N	EXON CDS	rs137854618:T	Nonsynonymous	DAMAGING	0	2.81	185
3,38603986,1,C/T	GAG-aAG	ENST00000449557				ENSP00000413996			E1241K	EXON CDS	novel	Nonsynonymous	TOLERATED	0.13	2.83	193
3,38603986,1,C/T	GAG-aAG			uc010hhj.1				Q59H93	E905K	EXON CDS	novel	Nonsynonymous	DAMAGING	0	2.85	146
3,38603986,1,C/T	GAG-aAG			uc011ayr.1				NP_001153633	E1241K	EXON CDS	novel	Nonsynonymous	TOLERATED	0.16	2.81	192
3,38603986,1,C/T	GAG-aAG	ENST00000450102,ENST00000451551	NM_001160161		CCDS54569.1	ENSP00000403355,ENSP00000388797	NP_001153633		E1241K	EXON CDS	novel	Nonsynonymous	TOLERATED	0.13	2.83	192
3,38603986,1,C/T	GAG-aAG	ENST00000455624	NM_001160160		CCDS54570.1	ENSP00000399524	NP_001153632		E1294K	EXON CDS	novel	Nonsynonymous	TOLERATED	0.12	2.81	181
3,38603986,1,C/T	GAG-aAG			uc003cin.2				Q14524-2	E1294K	EXON CDS	novel	Nonsynonymous	TOLERATED	0.1	2.81	172
3,38603986,1,C/T	GAG-aAG			uc010hhk.2				NP_001153632	E1294K	EXON CDS	novel	Nonsynonymous	TOLERATED	0.15	2.85	185
3,38603986,1,C/T	GAG-aAG	ENST00000423572,ENST00000443581	NM_000335		CCDS46797.1	ENSP00000398266,ENSP00000397915	NP_000326		E1294K	EXON CDS	novel	Nonsynonymous	TOLERATED	0.1	2.82	180
3,38603986,1,C/T	GAG-aAG			uc003cio.2				Q14524	E1295K	EXON CDS	novel	Nonsynonymous	TOLERATED	0.11	2.82	181
3,38603986,1,C/T	GAG-aAG	ENST00000425664,ENST00000414099	NM_001099405		CCDS46798.1	ENSP00000416634,ENSP00000398962	NP_001092875		E1295K	EXON CDS	novel	Nonsynonymous	TOLERATED	0.12	2.8	183
3,38603986,1,C/T	GAG-aAG	ENST00000333535	NM_198056		CCDS46796.1	ENSP00000328968	NP_932173		E1295K	EXON CDS	novel	Nonsynonymous	TOLERATED	0.12	2.84	182
3,38603986,1,C/T	GAG-aAG			uc003cil.3				NP_001092874	E1295K	EXON CDS	novel	Nonsynonymous	TOLERATED	0.12	2.86	178
3,38603986,1,C/T	GAG-aAG			uc010hhi.2				NP_001092875	E1295K	EXON CDS	novel	Nonsynonymous	TOLERATED	0.12	2.86	180
3,38603986,1,C/T	GAG-aAG	ENST00000413689	NM_001099404		CCDS46799.1	ENSP00000410257	NP_001092874		E1295K	EXON CDS	novel	Nonsynonymous	TOLERATED	0.1	2.82	178
3,38603958,1,G/A	ACG-AtG	ENST00000449557				ENSP00000413996			T1250M	EXON CDS	novel	Nonsynonymous	DAMAGING	0	2.82	195
3,38603958,1,G/A	ACG-AtG			uc010hhj.1				Q59H93	T914M	EXON CDS	novel	Nonsynonymous	DAMAGING	0	2.8	148
3,38603958,1,G/A	ACG-AtG			uc011ayr.1				NP_001153633	T1250M	EXON CDS	novel	Nonsynonymous	DAMAGING	0	2.81	194
3,38603958,1,G/A	ACG-AtG	ENST00000450102,ENST00000451551	NM_001160161		CCDS54569.1	ENSP00000403355,ENSP00000388797	NP_001153633		T1250M	EXON CDS	novel	Nonsynonymous	DAMAGING	0	2.81	194
3,38603958,1,G/A	ACG-AtG	ENST00000455624	NM_001160160		CCDS54570.1	ENSP00000399524	NP_001153632		T1303M	EXON CDS	novel	Nonsynonymous	DAMAGING	0	2.81	182
3,38603958,1,G/A	ACG-AtG			uc003cin.2				Q14524-2	T1303M	EXON CDS	novel	Nonsynonymous	DAMAGING	0	2.84	173
3,38603958,1,G/A	ACG-AtG			uc010hhk.2				NP_001153632	T1303M	EXON CDS	novel	Nonsynonymous	DAMAGING	0	2.84	186
3,38603958,1,G/A	ACG-AtG	ENST00000423572,ENST00000443581	NM_000335		CCDS46797.1	ENSP00000398266,ENSP00000397915	NP_000326		T1303M	EXON CDS	novel	Nonsynonymous	DAMAGING	0	2.85	181
3,38603958,1,G/A	ACG-AtG			uc003cio.2				Q14524	T1304M	EXON CDS	novel	Nonsynonymous	DAMAGING	0	2.86	182
3,38603958,1,G/A	ACG-AtG	ENST00000425664,ENST00000414099	NM_001099405		CCDS46798.1	ENSP00000416634,ENSP00000398962	NP_001092875		T1304M	EXON CDS	novel	Nonsynonymous	DAMAGING	0	2.84	183
3,38603958,1,G/A	ACG-AtG	ENST00000333535	NM_198056		CCDS46796.1	ENSP00000328968	NP_932173		T1304M	EXON CDS	novel	Nonsynonymous	DAMAGING	0	2.83	184
3,38603958,1,G/A	ACG-AtG			uc003cil.3				NP_001092874	T1304M	EXON CDS	novel	Nonsynonymous	DAMAGING	0	2.84	180
3,38603958,1,G/A	ACG-AtG			uc010hhi.2				NP_001092875	T1304M	EXON CDS	novel	Nonsynonymous	DAMAGING	0	2.85	182
3,38603958,1,G/A	ACG-AtG	ENST00000413689	NM_001099404		CCDS46799.1	ENSP00000410257	NP_001092874		T1304M	EXON CDS	novel	Nonsynonymous	DAMAGING	0	2.85	179
3,38603947,1,G/A	CTC-tTC	ENST00000449557				ENSP00000413996			L1254F	EXON CDS	rs41313031:A	Nonsynonymous	DAMAGING	0.02	2.82	195
3,38603947,1,G/A	CTC-tTC			uc010hhj.1				Q59H93	L918F	EXON CDS	rs41313031:A	Nonsynonymous	DAMAGING	0.04	2.8	148
3,38603947,1,G/A	CTC-tTC			uc011ayr.1				NP_001153633	L1254F	EXON CDS	rs41313031:A	Nonsynonymous	DAMAGING	0.02	2.81	194
3,38603947,1,G/A	CTC-tTC	ENST00000450102,ENST00000451551	NM_001160161		CCDS54569.1	ENSP00000403355,ENSP00000388797	NP_001153633		L1254F	EXON CDS	rs41313031:A	Nonsynonymous	DAMAGING	0.02	2.81	194
3,38603947,1,G/A	CTC-tTC	ENST00000455624	NM_001160160		CCDS54570.1	ENSP00000399524	NP_001153632		L1307F	EXON CDS	rs41313031:A	Nonsynonymous	DAMAGING	0.02	2.81	182
3,38603947,1,G/A	CTC-tTC			uc003cin.2				Q14524-2	L1307F	EXON CDS	rs41313031:A	Nonsynonymous	DAMAGING	0.02	2.78	174
3,38603947,1,G/A	CTC-tTC			uc010hhk.2				NP_001153632	L1307F	EXON CDS	rs41313031:A	Nonsynonymous	DAMAGING	0.02	2.84	186
3,38603947,1,G/A	CTC-tTC	ENST00000423572,ENST00000443581	NM_000335		CCDS46797.1	ENSP00000398266,ENSP00000397915	NP_000326		L1307F	EXON CDS	rs41313031:A	Nonsynonymous	DAMAGING	0.02	2.79	182
3,38603947,1,G/A	CTC-tTC			uc003cio.2				Q14524	L1308F	EXON CDS	rs41313031:A	Nonsynonymous	DAMAGING	0.02	2.8	183
3,38603947,1,G/A	CTC-tTC	ENST00000425664,ENST00000414099	NM_001099405		CCDS46798.1	ENSP00000416634,ENSP00000398962	NP_001092875		L1308F	EXON CDS	rs41313031:A	Nonsynonymous	DAMAGING	0.02	2.79	184
3,38603947,1,G/A	CTC-tTC	ENST00000333535	NM_198056		CCDS46796.1	ENSP00000328968	NP_932173		L1308F	EXON CDS	rs41313031:A	Nonsynonymous	DAMAGING	0.02	2.83	184
3,38603947,1,G/A	CTC-tTC			uc003cil.3				NP_001092874	L1308F	EXON CDS	rs41313031:A	Nonsynonymous	DAMAGING	0.02	2.84	180
3,38603947,1,G/A	CTC-tTC			uc010hhi.2				NP_001092875	L1308F	EXON CDS	rs41313031:A	Nonsynonymous	DAMAGING	0.02	2.85	182
3,38603947,1,G/A	CTC-tTC	ENST00000413689	NM_001099404		CCDS46799.1	ENSP00000410257	NP_001092874		L1308F	EXON CDS	rs41313031:A	Nonsynonymous	DAMAGING	0.02	2.8	180
3,38603913,1,C/A	GGC-GtC	ENST00000449557				ENSP00000413996			G1265V	EXON CDS	novel	Nonsynonymous	DAMAGING	0	2.82	195
3,38603913,1,C/A	GGC-GtC			uc010hhj.1				Q59H93	G929V	EXON CDS	novel	Nonsynonymous	DAMAGING	0	2.8	148
3,38603913,1,C/A	GGC-GtC			uc011ayr.1				NP_001153633	G1265V	EXON CDS	novel	Nonsynonymous	DAMAGING	0	2.81	194
3,38603913,1,C/A	GGC-GtC	ENST00000450102,ENST00000451551	NM_001160161		CCDS54569.1	ENSP00000403355,ENSP00000388797	NP_001153633		G1265V	EXON CDS	novel	Nonsynonymous	DAMAGING	0	2.81	194
3,38603913,1,C/A	GGC-GtC	ENST00000455624	NM_001160160		CCDS54570.1	ENSP00000399524	NP_001153632		G1318V	EXON CDS	novel	Nonsynonymous	DAMAGING	0	2.81	182
3,38603913,1,C/A	GGC-GtC			uc003cin.2				Q14524-2	G1318V	EXON CDS	novel	Nonsynonymous	DAMAGING	0	2.78	174
3,38603913,1,C/A	GGC-GtC			uc010hhk.2				NP_001153632	G1318V	EXON CDS	novel	Nonsynonymous	DAMAGING	0	2.84	186
3,38603913,1,C/A	GGC-GtC	ENST00000423572,ENST00000443581	NM_000335		CCDS46797.1	ENSP00000398266,ENSP00000397915	NP_000326		G1318V	EXON CDS	novel	Nonsynonymous	DAMAGING	0	2.79	182
3,38603913,1,C/A	GGC-GtC			uc003cio.2				Q14524	G1319V	EXON CDS	novel	Nonsynonymous	DAMAGING	0	2.8	183
3,38603913,1,C/A	GGC-GtC	ENST00000425664,ENST00000414099	NM_001099405		CCDS46798.1	ENSP00000416634,ENSP00000398962	NP_001092875		G1319V	EXON CDS	novel	Nonsynonymous	DAMAGING	0	2.79	184
3,38603913,1,C/A	GGC-GtC	ENST00000333535	NM_198056		CCDS46796.1	ENSP00000328968	NP_932173		G1319V	EXON CDS	novel	Nonsynonymous	DAMAGING	0	2.83	184
3,38603913,1,C/A	GGC-GtC			uc003cil.3				NP_001092874	G1319V	EXON CDS	novel	Nonsynonymous	DAMAGING	0	2.84	180
3,38603913,1,C/A	GGC-GtC			uc010hhi.2				NP_001092875	G1319V	EXON CDS	novel	Nonsynonymous	DAMAGING	0	2.85	182
3,38603913,1,C/A	GGC-GtC	ENST00000413689	NM_001099404		CCDS46799.1	ENSP00000410257	NP_001092874		G1319V	EXON CDS	novel	Nonsynonymous	DAMAGING	0	2.8	180
3,38601909,1,T/C	AAT-AgT	ENST00000449557				ENSP00000413996			N1271S	EXON CDS	rs28937317:C	Nonsynonymous	DAMAGING	0	2.82	200
3,38601909,1,T/C	AAT-AgT			uc010hhj.1				Q59H93	N935S	EXON CDS	rs28937317:C	Nonsynonymous	DAMAGING	0	2.8	151
3,38601909,1,T/C	AAT-AgT			uc011ayr.1				NP_001153633	N1271S	EXON CDS	rs28937317:C	Nonsynonymous	DAMAGING	0	2.81	199
3,38601909,1,T/C	AAT-AgT	ENST00000450102,ENST00000451551	NM_001160161		CCDS54569.1	ENSP00000403355,ENSP00000388797	NP_001153633		N1271S	EXON CDS	rs28937317:C	Nonsynonymous	DAMAGING	0	2.81	199
3,38601909,1,T/C	AAT-AgT	ENST00000455624	NM_001160160		CCDS54570.1	ENSP00000399524	NP_001153632		N1324S	EXON CDS	rs28937317:C	Nonsynonymous	DAMAGING	0	2.81	187
3,38601909,1,T/C	AAT-AgT			uc003cin.2				Q14524-2	N1324S	EXON CDS	rs28937317:C	Nonsynonymous	DAMAGING	0	2.78	179
3,38601909,1,T/C	AAT-AgT			uc010hhk.2				NP_001153632	N1324S	EXON CDS	rs28937317:C	Nonsynonymous	DAMAGING	0	2.85	191
3,38601909,1,T/C	AAT-AgT	ENST00000423572,ENST00000443581	NM_000335		CCDS46797.1	ENSP00000398266,ENSP00000397915	NP_000326		N1324S	EXON CDS	rs28937317:C	Nonsynonymous	DAMAGING	0	2.8	187
3,38601909,1,T/C	AAT-AgT			uc003cio.2				Q14524	N1325S	EXON CDS	rs28937317:C	Nonsynonymous	DAMAGING	0	2.8	188
3,38601909,1,T/C	AAT-AgT	ENST00000425664,ENST00000414099	NM_001099405		CCDS46798.1	ENSP00000416634,ENSP00000398962	NP_001092875		N1325S	EXON CDS	rs28937317:C	Nonsynonymous	DAMAGING	0	2.79	189
3,38601909,1,T/C	AAT-AgT	ENST00000333535	NM_198056		CCDS46796.1	ENSP00000328968	NP_932173		N1325S	EXON CDS	rs28937317:C	Nonsynonymous	DAMAGING	0	2.83	189
3,38601909,1,T/C	AAT-AgT			uc003cil.3				NP_001092874	N1325S	EXON CDS	rs28937317:C	Nonsynonymous	DAMAGING	0	2.84	185
3,38601909,1,T/C	AAT-AgT			uc010hhi.2				NP_001092875	N1325S	EXON CDS	rs28937317:C	Nonsynonymous	DAMAGING	0	2.85	187
3,38601909,1,T/C	AAT-AgT	ENST00000413689	NM_001099404		CCDS46799.1	ENSP00000410257	NP_001092874		N1325S	EXON CDS	rs28937317:C	Nonsynonymous	DAMAGING	0	2.81	185
3,38601895,1,C/G	GCC-cCC	ENST00000449557				ENSP00000413996			A1276P	EXON CDS	novel	Nonsynonymous	DAMAGING	0	2.82	199
3,38601895,1,C/G	GCC-cCC			uc010hhj.1				Q59H93	A940P	EXON CDS	novel	Nonsynonymous	DAMAGING	0	2.8	150
3,38601895,1,C/G	GCC-cCC			uc011ayr.1				NP_001153633	A1276P	EXON CDS	novel	Nonsynonymous	DAMAGING	0	2.81	198
3,38601895,1,C/G	GCC-cCC	ENST00000450102,ENST00000451551	NM_001160161		CCDS54569.1	ENSP00000403355,ENSP00000388797	NP_001153633		A1276P	EXON CDS	novel	Nonsynonymous	DAMAGING	0	2.81	198
3,38601895,1,C/G	GCC-cCC	ENST00000455624	NM_001160160		CCDS54570.1	ENSP00000399524	NP_001153632		A1329P	EXON CDS	novel	Nonsynonymous	DAMAGING	0	2.81	186
3,38601895,1,C/G	GCC-cCC			uc003cin.2				Q14524-2	A1329P	EXON CDS	novel	Nonsynonymous	DAMAGING	0	2.78	178
3,38601895,1,C/G	GCC-cCC			uc010hhk.2				NP_001153632	A1329P	EXON CDS	novel	Nonsynonymous	DAMAGING	0	2.84	190
3,38601895,1,C/G	GCC-cCC	ENST00000423572,ENST00000443581	NM_000335		CCDS46797.1	ENSP00000398266,ENSP00000397915	NP_000326		A1329P	EXON CDS	novel	Nonsynonymous	DAMAGING	0	2.79	186
3,38601895,1,C/G	GCC-cCC			uc003cio.2				Q14524	A1330P	EXON CDS	novel	Nonsynonymous	DAMAGING	0	2.8	187
3,38601895,1,C/G	GCC-cCC	ENST00000425664,ENST00000414099	NM_001099405		CCDS46798.1	ENSP00000416634,ENSP00000398962	NP_001092875		A1330P	EXON CDS	novel	Nonsynonymous	DAMAGING	0	2.79	188
3,38601895,1,C/G	GCC-cCC	ENST00000333535	NM_198056		CCDS46796.1	ENSP00000328968	NP_932173		A1330P	EXON CDS	novel	Nonsynonymous	DAMAGING	0	2.82	188
3,38601895,1,C/G	GCC-cCC			uc003cil.3				NP_001092874	A1330P	EXON CDS	novel	Nonsynonymous	DAMAGING	0	2.84	184
3,38601895,1,C/G	GCC-cCC			uc010hhi.2				NP_001092875	A1330P	EXON CDS	novel	Nonsynonymous	DAMAGING	0	2.85	186
3,38601895,1,C/G	GCC-cCC	ENST00000413689	NM_001099404		CCDS46799.1	ENSP00000410257	NP_001092874		A1330P	EXON CDS	novel	Nonsynonymous	DAMAGING	0	2.81	184
3,38601888,1,G/A	CCG-CtG	ENST00000449557				ENSP00000413996			P1278L	EXON CDS	novel	Nonsynonymous	DAMAGING	0.04	2.82	200
3,38601888,1,G/A	CCG-CtG			uc010hhj.1				Q59H93	P942L	EXON CDS	novel	Nonsynonymous	DAMAGING	0.01	2.8	151
3,38601888,1,G/A	CCG-CtG			uc011ayr.1				NP_001153633	P1278L	EXON CDS	novel	Nonsynonymous	DAMAGING	0.04	2.81	199
3,38601888,1,G/A	CCG-CtG	ENST00000450102,ENST00000451551	NM_001160161		CCDS54569.1	ENSP00000403355,ENSP00000388797	NP_001153633		P1278L	EXON CDS	novel	Nonsynonymous	DAMAGING	0.04	2.81	199
3,38601888,1,G/A	CCG-CtG	ENST00000455624	NM_001160160		CCDS54570.1	ENSP00000399524	NP_001153632		P1331L	EXON CDS	novel	Nonsynonymous	DAMAGING	0	2.81	187
3,38601888,1,G/A	CCG-CtG			uc003cin.2				Q14524-2	P1331L	EXON CDS	novel	Nonsynonymous	DAMAGING	0.05	2.78	179
3,38601888,1,G/A	CCG-CtG			uc010hhk.2				NP_001153632	P1331L	EXON CDS	novel	Nonsynonymous	DAMAGING	0	2.85	191
3,38601888,1,G/A	CCG-CtG	ENST00000423572,ENST00000443581	NM_000335		CCDS46797.1	ENSP00000398266,ENSP00000397915	NP_000326		P1331L	EXON CDS	novel	Nonsynonymous	DAMAGING	0.04	2.8	187
3,38601888,1,G/A	CCG-CtG			uc003cio.2				Q14524	P1332L	EXON CDS	novel	Nonsynonymous	DAMAGING	0.05	2.8	188
3,38601888,1,G/A	CCG-CtG	ENST00000425664,ENST00000414099	NM_001099405		CCDS46798.1	ENSP00000416634,ENSP00000398962	NP_001092875		P1332L	EXON CDS	novel	Nonsynonymous	DAMAGING	0.05	2.79	189
3,38601888,1,G/A	CCG-CtG	ENST00000333535	NM_198056		CCDS46796.1	ENSP00000328968	NP_932173		P1332L	EXON CDS	novel	Nonsynonymous	DAMAGING	0	2.83	189
3,38601888,1,G/A	CCG-CtG			uc003cil.3				NP_001092874	P1332L	EXON CDS	novel	Nonsynonymous	DAMAGING	0	2.84	185
3,38601888,1,G/A	CCG-CtG			uc010hhi.2				NP_001092875	P1332L	EXON CDS	novel	Nonsynonymous	DAMAGING	0	2.85	187
3,38601888,1,G/A	CCG-CtG	ENST00000413689	NM_001099404		CCDS46799.1	ENSP00000410257	NP_001092874		P1332L	EXON CDS	novel	Nonsynonymous	DAMAGING	0.05	2.81	185
3,38601885,1,G/T	TCC-TaC	ENST00000449557				ENSP00000413996			S1279Y	EXON CDS	novel	Nonsynonymous	DAMAGING	0	2.82	200
3,38601885,1,G/T	TCC-TaC			uc010hhj.1				Q59H93	S943Y	EXON CDS	novel	Nonsynonymous	DAMAGING	0	2.8	151
3,38601885,1,G/T	TCC-TaC			uc011ayr.1				NP_001153633	S1279Y	EXON CDS	novel	Nonsynonymous	DAMAGING	0	2.81	199
3,38601885,1,G/T	TCC-TaC	ENST00000450102,ENST00000451551	NM_001160161		CCDS54569.1	ENSP00000403355,ENSP00000388797	NP_001153633		S1279Y	EXON CDS	novel	Nonsynonymous	DAMAGING	0	2.81	199
3,38601885,1,G/T	TCC-TaC	ENST00000455624	NM_001160160		CCDS54570.1	ENSP00000399524	NP_001153632		S1332Y	EXON CDS	novel	Nonsynonymous	DAMAGING	0	2.81	187
3,38601885,1,G/T	TCC-TaC			uc003cin.2				Q14524-2	S1332Y	EXON CDS	novel	Nonsynonymous	DAMAGING	0	2.78	179
3,38601885,1,G/T	TCC-TaC			uc010hhk.2				NP_001153632	S1332Y	EXON CDS	novel	Nonsynonymous	DAMAGING	0	2.85	191
3,38601885,1,G/T	TCC-TaC	ENST00000423572,ENST00000443581	NM_000335		CCDS46797.1	ENSP00000398266,ENSP00000397915	NP_000326		S1332Y	EXON CDS	novel	Nonsynonymous	DAMAGING	0	2.8	187
3,38601885,1,G/T	TCC-TaC			uc003cio.2				Q14524	S1333Y	EXON CDS	novel	Nonsynonymous	DAMAGING	0	2.8	188
3,38601885,1,G/T	TCC-TaC	ENST00000425664,ENST00000414099	NM_001099405		CCDS46798.1	ENSP00000416634,ENSP00000398962	NP_001092875		S1333Y	EXON CDS	novel	Nonsynonymous	DAMAGING	0	2.79	189
3,38601885,1,G/T	TCC-TaC	ENST00000333535	NM_198056		CCDS46796.1	ENSP00000328968	NP_932173		S1333Y	EXON CDS	novel	Nonsynonymous	DAMAGING	0	2.83	189
3,38601885,1,G/T	TCC-TaC			uc003cil.3				NP_001092874	S1333Y	EXON CDS	novel	Nonsynonymous	DAMAGING	0	2.84	185
3,38601885,1,G/T	TCC-TaC			uc010hhi.2				NP_001092875	S1333Y	EXON CDS	novel	Nonsynonymous	DAMAGING	0	2.85	187
3,38601885,1,G/T	TCC-TaC	ENST00000413689	NM_001099404		CCDS46799.1	ENSP00000410257	NP_001092874		S1333Y	EXON CDS	novel	Nonsynonymous	DAMAGING	0	2.81	185
3,38601865,1,C/T	GTC-aTC	ENST00000449557				ENSP00000413996			V1286I	EXON CDS	novel	Nonsynonymous	DAMAGING	0	2.82	200
3,38601865,1,C/T	GTC-aTC			uc010hhj.1				Q59H93	V950I	EXON CDS	novel	Nonsynonymous	DAMAGING	0	2.8	151
3,38601865,1,C/T	GTC-aTC			uc011ayr.1				NP_001153633	V1286I	EXON CDS	novel	Nonsynonymous	DAMAGING	0	2.81	199
3,38601865,1,C/T	GTC-aTC	ENST00000450102,ENST00000451551	NM_001160161		CCDS54569.1	ENSP00000403355,ENSP00000388797	NP_001153633		V1286I	EXON CDS	novel	Nonsynonymous	DAMAGING	0	2.81	199
3,38601865,1,C/T	GTC-aTC	ENST00000455624	NM_001160160		CCDS54570.1	ENSP00000399524	NP_001153632		V1339I	EXON CDS	novel	Nonsynonymous	DAMAGING	0	2.81	187
3,38601865,1,C/T	GTC-aTC			uc003cin.2				Q14524-2	V1339I	EXON CDS	novel	Nonsynonymous	DAMAGING	0	2.78	179
3,38601865,1,C/T	GTC-aTC			uc010hhk.2				NP_001153632	V1339I	EXON CDS	novel	Nonsynonymous	DAMAGING	0	2.85	191
3,38601865,1,C/T	GTC-aTC	ENST00000423572,ENST00000443581	NM_000335		CCDS46797.1	ENSP00000398266,ENSP00000397915	NP_000326		V1339I	EXON CDS	novel	Nonsynonymous	DAMAGING	0	2.8	187
3,38601865,1,C/T	GTC-aTC			uc003cio.2				Q14524	V1340I	EXON CDS	novel	Nonsynonymous	DAMAGING	0	2.8	188
3,38601865,1,C/T	GTC-aTC	ENST00000425664,ENST00000414099	NM_001099405		CCDS46798.1	ENSP00000416634,ENSP00000398962	NP_001092875		V1340I	EXON CDS	novel	Nonsynonymous	DAMAGING	0	2.79	189
3,38601865,1,C/T	GTC-aTC	ENST00000333535	NM_198056		CCDS46796.1	ENSP00000328968	NP_932173		V1340I	EXON CDS	novel	Nonsynonymous	DAMAGING	0	2.83	189
3,38601865,1,C/T	GTC-aTC			uc003cil.3				NP_001092874	V1340I	EXON CDS	novel	Nonsynonymous	DAMAGING	0	2.84	185
3,38601865,1,C/T	GTC-aTC			uc010hhi.2				NP_001092875	V1340I	EXON CDS	novel	Nonsynonymous	DAMAGING	0	2.85	187
3,38601865,1,C/T	GTC-aTC	ENST00000413689	NM_001099404		CCDS46799.1	ENSP00000410257	NP_001092874		V1340I	EXON CDS	novel	Nonsynonymous	DAMAGING	0	2.81	185
3,38601667,1,C/G	GGG-cGG	ENST00000449557				ENSP00000413996			G1352R	EXON CDS	novel	Nonsynonymous	DAMAGING	0	2.82	200
3,38601667,1,C/G	GGG-cGG			uc010hhj.1				Q59H93	G1016R	EXON CDS	novel	Nonsynonymous	DAMAGING	0	2.8	151
3,38601667,1,C/G	GGG-cGG			uc011ayr.1				NP_001153633	G1352R	EXON CDS	novel	Nonsynonymous	DAMAGING	0	2.81	199
3,38601667,1,C/G	GGG-cGG	ENST00000450102,ENST00000451551	NM_001160161		CCDS54569.1	ENSP00000403355,ENSP00000388797	NP_001153633		G1352R	EXON CDS	novel	Nonsynonymous	DAMAGING	0	2.81	199
3,38601667,1,C/G	GGG-cGG	ENST00000455624	NM_001160160		CCDS54570.1	ENSP00000399524	NP_001153632		G1405R	EXON CDS	novel	Nonsynonymous	DAMAGING	0	2.81	187
3,38601667,1,C/G	GGG-cGG			uc003cin.2				Q14524-2	G1405R	EXON CDS	novel	Nonsynonymous	DAMAGING	0	2.78	179
3,38601667,1,C/G	GGG-cGG			uc010hhk.2				NP_001153632	G1405R	EXON CDS	novel	Nonsynonymous	DAMAGING	0	2.85	191
3,38601667,1,C/G	GGG-cGG	ENST00000423572,ENST00000443581	NM_000335		CCDS46797.1	ENSP00000398266,ENSP00000397915	NP_000326		G1405R	EXON CDS	novel	Nonsynonymous	DAMAGING	0	2.8	187
3,38601667,1,C/G	GGG-cGG			uc003cio.2				Q14524	G1406R	EXON CDS	novel	Nonsynonymous	DAMAGING	0	2.8	188
3,38601667,1,C/G	GGG-cGG	ENST00000425664,ENST00000414099	NM_001099405		CCDS46798.1	ENSP00000416634,ENSP00000398962	NP_001092875		G1406R	EXON CDS	novel	Nonsynonymous	DAMAGING	0	2.79	189
3,38601667,1,C/G	GGG-cGG	ENST00000333535	NM_198056		CCDS46796.1	ENSP00000328968	NP_932173		G1406R	EXON CDS	novel	Nonsynonymous	DAMAGING	0	2.83	189
3,38601667,1,C/G	GGG-cGG			uc003cil.3				NP_001092874	G1406R	EXON CDS	novel	Nonsynonymous	DAMAGING	0	2.84	185
3,38601667,1,C/G	GGG-cGG			uc010hhi.2				NP_001092875	G1406R	EXON CDS	novel	Nonsynonymous	DAMAGING	0	2.85	187
3,38601667,1,C/G	GGG-cGG	ENST00000413689	NM_001099404		CCDS46799.1	ENSP00000410257	NP_001092874		G1406R	EXON CDS	novel	Nonsynonymous	DAMAGING	0	2.81	185
3,38601661,1,C/T	GGG-aGG	ENST00000449557				ENSP00000413996			G1354R	EXON CDS	rs137854612:T	Nonsynonymous	DAMAGING	0	2.82	200
3,38601661,1,C/T	GGG-aGG			uc010hhj.1				Q59H93	G1018R	EXON CDS	rs137854612:T	Nonsynonymous	DAMAGING	0.01	2.8	151
3,38601661,1,C/T	GGG-aGG			uc011ayr.1				NP_001153633	G1354R	EXON CDS	rs137854612:T	Nonsynonymous	DAMAGING	0	2.81	199
3,38601661,1,C/T	GGG-aGG	ENST00000450102,ENST00000451551	NM_001160161		CCDS54569.1	ENSP00000403355,ENSP00000388797	NP_001153633		G1354R	EXON CDS	rs137854612:T	Nonsynonymous	DAMAGING	0	2.81	199
3,38601661,1,C/T	GGG-aGG	ENST00000455624	NM_001160160		CCDS54570.1	ENSP00000399524	NP_001153632		G1407R	EXON CDS	rs137854612:T	Nonsynonymous	DAMAGING	0.01	2.81	187
3,38601661,1,C/T	GGG-aGG			uc003cin.2				Q14524-2	G1407R	EXON CDS	rs137854612:T	Nonsynonymous	DAMAGING	0.01	2.78	179
3,38601661,1,C/T	GGG-aGG			uc010hhk.2				NP_001153632	G1407R	EXON CDS	rs137854612:T	Nonsynonymous	DAMAGING	0.01	2.85	191
3,38601661,1,C/T	GGG-aGG	ENST00000423572,ENST00000443581	NM_000335		CCDS46797.1	ENSP00000398266,ENSP00000397915	NP_000326		G1407R	EXON CDS	rs137854612:T	Nonsynonymous	DAMAGING	0	2.8	187
3,38601661,1,C/T	GGG-aGG			uc003cio.2				Q14524	G1408R	EXON CDS	rs137854612:T	Nonsynonymous	DAMAGING	0.01	2.8	188
3,38601661,1,C/T	GGG-aGG	ENST00000425664,ENST00000414099	NM_001099405		CCDS46798.1	ENSP00000416634,ENSP00000398962	NP_001092875		G1408R	EXON CDS	rs137854612:T	Nonsynonymous	DAMAGING	0.01	2.79	189
3,38601661,1,C/T	GGG-aGG	ENST00000333535	NM_198056		CCDS46796.1	ENSP00000328968	NP_932173		G1408R	EXON CDS	rs137854612:T	Nonsynonymous	DAMAGING	0.01	2.83	189
3,38601661,1,C/T	GGG-aGG			uc003cil.3				NP_001092874	G1408R	EXON CDS	rs137854612:T	Nonsynonymous	DAMAGING	0.01	2.84	185
3,38601661,1,C/T	GGG-aGG			uc010hhi.2				NP_001092875	G1408R	EXON CDS	rs137854612:T	Nonsynonymous	DAMAGING	0.01	2.85	187
3,38601661,1,C/T	GGG-aGG	ENST00000413689	NM_001099404		CCDS46799.1	ENSP00000410257	NP_001092874		G1408R	EXON CDS	rs137854612:T	Nonsynonymous	DAMAGING	0.01	2.81	185
3,38598742,1,C/A	GCA-tCA	ENST00000449557				ENSP00000413996			A1373S	EXON CDS	novel	Nonsynonymous	TOLERATED	0.26	2.82	194
3,38598742,1,C/A	GCA-tCA			uc011ayr.1				NP_001153633	A1373S	EXON CDS	novel	Nonsynonymous	TOLERATED	0.29	2.81	193
3,38598742,1,C/A	GCA-tCA	ENST00000450102,ENST00000451551	NM_001160161		CCDS54569.1	ENSP00000403355,ENSP00000388797	NP_001153633		A1373S	EXON CDS	novel	Nonsynonymous	TOLERATED	0.26	2.81	193
3,38598742,1,C/A	GCA-tCA	ENST00000455624	NM_001160160		CCDS54570.1	ENSP00000399524	NP_001153632		A1426S	EXON CDS	novel	Nonsynonymous	TOLERATED	0.2	2.8	181
3,38598742,1,C/A	GCA-tCA			uc003cin.2				Q14524-2	A1426S	EXON CDS	novel	Nonsynonymous	TOLERATED	0.23	2.78	175
3,38598742,1,C/A	GCA-tCA			uc010hhk.2				NP_001153632	A1426S	EXON CDS	novel	Nonsynonymous	TOLERATED	0.21	2.83	185
3,38598742,1,C/A	GCA-tCA	ENST00000423572,ENST00000443581	NM_000335		CCDS46797.1	ENSP00000398266,ENSP00000397915	NP_000326		A1426S	EXON CDS	novel	Nonsynonymous	TOLERATED	0.22	2.79	183
3,38598742,1,C/A	GCA-tCA			uc003cio.2				Q14524	A1427S	EXON CDS	novel	Nonsynonymous	TOLERATED	0.23	2.8	183
3,38598742,1,C/A	GCA-tCA	ENST00000333535	NM_198056		CCDS46796.1	ENSP00000328968	NP_932173		A1427S	EXON CDS	novel	Nonsynonymous	TOLERATED	0.17	2.82	185
3,38598742,1,C/A	GCA-tCA			uc003cil.3				NP_001092874	A1427S	EXON CDS	novel	Nonsynonymous	TOLERATED	0.19	2.83	181
3,38598742,1,C/A	GCA-tCA	ENST00000413689	NM_001099404		CCDS46799.1	ENSP00000410257	NP_001092874		A1427S	EXON CDS	novel	Nonsynonymous	TOLERATED	0.21	2.8	181
3,38598727,1,T/C	AGG-gGG	ENST00000449557				ENSP00000413996			R1378G	EXON CDS	novel	Nonsynonymous	DAMAGING	0.02	2.82	194
3,38598727,1,T/C	AGG-gGG			uc011ayr.1				NP_001153633	R1378G	EXON CDS	novel	Nonsynonymous	DAMAGING	0.02	2.81	193
3,38598727,1,T/C	AGG-gGG	ENST00000450102,ENST00000451551	NM_001160161		CCDS54569.1	ENSP00000403355,ENSP00000388797	NP_001153633		R1378G	EXON CDS	novel	Nonsynonymous	DAMAGING	0.02	2.81	193
3,38598727,1,T/C	AGG-gGG	ENST00000455624	NM_001160160		CCDS54570.1	ENSP00000399524	NP_001153632		R1431G	EXON CDS	novel	Nonsynonymous	DAMAGING	0.03	2.8	181
3,38598727,1,T/C	AGG-gGG			uc003cin.2				Q14524-2	R1431G	EXON CDS	novel	Nonsynonymous	DAMAGING	0.03	2.78	175
3,38598727,1,T/C	AGG-gGG			uc010hhk.2				NP_001153632	R1431G	EXON CDS	novel	Nonsynonymous	DAMAGING	0.03	2.83	185
3,38598727,1,T/C	AGG-gGG	ENST00000423572,ENST00000443581	NM_000335		CCDS46797.1	ENSP00000398266,ENSP00000397915	NP_000326		R1431G	EXON CDS	novel	Nonsynonymous	DAMAGING	0.03	2.79	183
3,38598727,1,T/C	AGG-gGG			uc003cio.2				Q14524	R1432G	EXON CDS	novel	Nonsynonymous	DAMAGING	0.03	2.8	183
3,38598727,1,T/C	AGG-gGG	ENST00000333535	NM_198056		CCDS46796.1	ENSP00000328968	NP_932173		R1432G	EXON CDS	novel	Nonsynonymous	DAMAGING	0.02	2.82	185
3,38598727,1,T/C	AGG-gGG			uc003cil.3				NP_001092874	R1432G	EXON CDS	novel	Nonsynonymous	DAMAGING	0.02	2.83	181
3,38598727,1,T/C	AGG-gGG	ENST00000413689	NM_001099404		CCDS46799.1	ENSP00000410257	NP_001092874		R1432G	EXON CDS	novel	Nonsynonymous	DAMAGING	0.03	2.8	181
3,38598056,1,G/A	CCT-CtT	ENST00000449557				ENSP00000413996			P1384L	EXON CDS	novel	Nonsynonymous	DAMAGING	0	2.82	198
3,38598056,1,G/A	CCT-CtT			uc010hhj.1				Q59H93	P1030L	EXON CDS	novel	Nonsynonymous	DAMAGING	0	2.83	143
3,38598056,1,G/A	CCT-CtT			uc011ayr.1				NP_001153633	P1384L	EXON CDS	novel	Nonsynonymous	DAMAGING	0.01	2.81	197
3,38598056,1,G/A	CCT-CtT	ENST00000450102,ENST00000451551	NM_001160161		CCDS54569.1	ENSP00000403355,ENSP00000388797	NP_001153633		P1384L	EXON CDS	novel	Nonsynonymous	DAMAGING	0.01	2.81	197
3,38598056,1,G/A	CCT-CtT	ENST00000425664,ENST00000414099	NM_001099405		CCDS46798.1	ENSP00000416634,ENSP00000398962	NP_001092875		P1420L	EXON CDS	novel	Nonsynonymous	DAMAGING	0	2.79	184
3,38598056,1,G/A	CCT-CtT			uc010hhi.2				NP_001092875	P1420L	EXON CDS	novel	Nonsynonymous	DAMAGING	0	2.84	182
3,38598056,1,G/A	CCT-CtT	ENST00000455624	NM_001160160		CCDS54570.1	ENSP00000399524	NP_001153632		P1437L	EXON CDS	novel	Nonsynonymous	DAMAGING	0.01	2.8	185
3,38598056,1,G/A	CCT-CtT			uc003cin.2				Q14524-2	P1437L	EXON CDS	novel	Nonsynonymous	DAMAGING	0	2.78	179
3,38598056,1,G/A	CCT-CtT			uc010hhk.2				NP_001153632	P1437L	EXON CDS	novel	Nonsynonymous	DAMAGING	0.01	2.84	189
3,38598056,1,G/A	CCT-CtT	ENST00000423572,ENST00000443581	NM_000335		CCDS46797.1	ENSP00000398266,ENSP00000397915	NP_000326		P1437L	EXON CDS	novel	Nonsynonymous	DAMAGING	0.01	2.8	187
3,38598056,1,G/A	CCT-CtT			uc003cio.2				Q14524	P1438L	EXON CDS	novel	Nonsynonymous	DAMAGING	0.01	2.8	187
3,38598056,1,G/A	CCT-CtT	ENST00000333535	NM_198056		CCDS46796.1	ENSP00000328968	NP_932173		P1438L	EXON CDS	novel	Nonsynonymous	DAMAGING	0.01	2.83	189
3,38598056,1,G/A	CCT-CtT			uc003cil.3				NP_001092874	P1438L	EXON CDS	novel	Nonsynonymous	DAMAGING	0.01	2.84	185
3,38598056,1,G/A	CCT-CtT	ENST00000413689	NM_001099404		CCDS46799.1	ENSP00000410257	NP_001092874		P1438L	EXON CDS	novel	Nonsynonymous	DAMAGING	0.01	2.81	185
3,38597951,1,A/C	TTC-TgC	ENST00000449557				ENSP00000413996			F1419C	EXON CDS	novel	Nonsynonymous	DAMAGING	0	2.82	196
3,38597951,1,A/C	TTC-TgC			uc010hhj.1				Q59H93	F1065C	EXON CDS	novel	Nonsynonymous	DAMAGING	0	2.81	142
3,38597951,1,A/C	TTC-TgC			uc011ayr.1				NP_001153633	F1419C	EXON CDS	novel	Nonsynonymous	DAMAGING	0	2.81	195
3,38597951,1,A/C	TTC-TgC	ENST00000450102,ENST00000451551	NM_001160161		CCDS54569.1	ENSP00000403355,ENSP00000388797	NP_001153633		F1419C	EXON CDS	novel	Nonsynonymous	DAMAGING	0	2.81	195
3,38597951,1,A/C	TTC-TgC	ENST00000425664,ENST00000414099	NM_001099405		CCDS46798.1	ENSP00000416634,ENSP00000398962	NP_001092875		F1455C	EXON CDS	novel	Nonsynonymous	DAMAGING	0	2.8	187
3,38597951,1,A/C	TTC-TgC			uc010hhi.2				NP_001092875	F1455C	EXON CDS	novel	Nonsynonymous	DAMAGING	0	2.85	185
3,38597951,1,A/C	TTC-TgC	ENST00000455624	NM_001160160		CCDS54570.1	ENSP00000399524	NP_001153632		F1472C	EXON CDS	novel	Nonsynonymous	DAMAGING	0	2.8	184
3,38597951,1,A/C	TTC-TgC			uc003cin.2				Q14524-2	F1472C	EXON CDS	novel	Nonsynonymous	DAMAGING	0	2.78	177
3,38597951,1,A/C	TTC-TgC			uc010hhk.2				NP_001153632	F1472C	EXON CDS	novel	Nonsynonymous	DAMAGING	0	2.84	187
3,38597951,1,A/C	TTC-TgC	ENST00000423572,ENST00000443581	NM_000335		CCDS46797.1	ENSP00000398266,ENSP00000397915	NP_000326		F1472C	EXON CDS	novel	Nonsynonymous	DAMAGING	0	2.79	185
3,38597951,1,A/C	TTC-TgC			uc003cio.2				Q14524	F1473C	EXON CDS	novel	Nonsynonymous	DAMAGING	0	2.8	185
3,38597951,1,A/C	TTC-TgC	ENST00000333535	NM_198056		CCDS46796.1	ENSP00000328968	NP_932173		F1473C	EXON CDS	novel	Nonsynonymous	DAMAGING	0	2.82	187
3,38597951,1,A/C	TTC-TgC			uc003cil.3				NP_001092874	F1473C	EXON CDS	novel	Nonsynonymous	DAMAGING	0	2.83	183
3,38597951,1,A/C	TTC-TgC	ENST00000413689	NM_001099404		CCDS46799.1	ENSP00000410257	NP_001092874		F1473C	EXON CDS	novel	Nonsynonymous	DAMAGING	0	2.8	183
3,38597951,1,A/G	TTC-TcC	ENST00000449557				ENSP00000413996			F1419S	EXON CDS	novel	Nonsynonymous	DAMAGING	0	2.82	196
3,38597951,1,A/G	TTC-TcC			uc010hhj.1				Q59H93	F1065S	EXON CDS	novel	Nonsynonymous	DAMAGING	0	2.81	142
3,38597951,1,A/G	TTC-TcC			uc011ayr.1				NP_001153633	F1419S	EXON CDS	novel	Nonsynonymous	DAMAGING	0	2.81	195
3,38597951,1,A/G	TTC-TcC	ENST00000450102,ENST00000451551	NM_001160161		CCDS54569.1	ENSP00000403355,ENSP00000388797	NP_001153633		F1419S	EXON CDS	novel	Nonsynonymous	DAMAGING	0	2.81	195
3,38597951,1,A/G	TTC-TcC	ENST00000425664,ENST00000414099	NM_001099405		CCDS46798.1	ENSP00000416634,ENSP00000398962	NP_001092875		F1455S	EXON CDS	novel	Nonsynonymous	DAMAGING	0	2.8	187
3,38597951,1,A/G	TTC-TcC			uc010hhi.2				NP_001092875	F1455S	EXON CDS	novel	Nonsynonymous	DAMAGING	0	2.85	185
3,38597951,1,A/G	TTC-TcC	ENST00000455624	NM_001160160		CCDS54570.1	ENSP00000399524	NP_001153632		F1472S	EXON CDS	novel	Nonsynonymous	DAMAGING	0	2.8	184
3,38597951,1,A/G	TTC-TcC			uc003cin.2				Q14524-2	F1472S	EXON CDS	novel	Nonsynonymous	DAMAGING	0	2.78	177
3,38597951,1,A/G	TTC-TcC			uc010hhk.2				NP_001153632	F1472S	EXON CDS	novel	Nonsynonymous	DAMAGING	0	2.84	187
3,38597951,1,A/G	TTC-TcC	ENST00000423572,ENST00000443581	NM_000335		CCDS46797.1	ENSP00000398266,ENSP00000397915	NP_000326		F1472S	EXON CDS	novel	Nonsynonymous	DAMAGING	0	2.79	185
3,38597951,1,A/G	TTC-TcC			uc003cio.2				Q14524	F1473S	EXON CDS	novel	Nonsynonymous	DAMAGING	0	2.8	185
3,38597951,1,A/G	TTC-TcC	ENST00000333535	NM_198056		CCDS46796.1	ENSP00000328968	NP_932173		F1473S	EXON CDS	novel	Nonsynonymous	DAMAGING	0	2.82	187
3,38597951,1,A/G	TTC-TcC			uc003cil.3				NP_001092874	F1473S	EXON CDS	novel	Nonsynonymous	DAMAGING	0	2.83	183
3,38597951,1,A/G	TTC-TcC	ENST00000413689	NM_001099404		CCDS46799.1	ENSP00000410257	NP_001092874		F1473S	EXON CDS	novel	Nonsynonymous	DAMAGING	0	2.8	183
3,38597233,1,A/G	TTC-cTC	ENST00000449557				ENSP00000413996			F1432L	EXON CDS	novel	Nonsynonymous	DAMAGING	0	2.82	199
3,38597233,1,A/G	TTC-cTC			uc011ayr.1				NP_001153633	F1432L	EXON CDS	novel	Nonsynonymous	DAMAGING	0	2.8	199
3,38597233,1,A/G	TTC-cTC	ENST00000450102,ENST00000451551	NM_001160161		CCDS54569.1	ENSP00000403355,ENSP00000388797	NP_001153633		F1432L	EXON CDS	novel	Nonsynonymous	DAMAGING	0	2.81	198
3,38597233,1,A/G	TTC-cTC	ENST00000425664,ENST00000414099	NM_001099405		CCDS46798.1	ENSP00000416634,ENSP00000398962	NP_001092875		F1468L	EXON CDS	novel	Nonsynonymous	DAMAGING	0	2.79	189
3,38597233,1,A/G	TTC-cTC			uc010hhi.2				NP_001092875	F1468L	EXON CDS	novel	Nonsynonymous	DAMAGING	0	2.83	187
3,38597233,1,A/G	TTC-cTC	ENST00000455624	NM_001160160		CCDS54570.1	ENSP00000399524	NP_001153632		F1485L	EXON CDS	novel	Nonsynonymous	DAMAGING	0.02	2.8	184
3,38597233,1,A/G	TTC-cTC			uc003cin.2				Q14524-2	F1485L	EXON CDS	novel	Nonsynonymous	DAMAGING	0	2.79	179
3,38597233,1,A/G	TTC-cTC			uc010hhk.2				NP_001153632	F1485L	EXON CDS	novel	Nonsynonymous	DAMAGING	0	2.83	191
3,38597233,1,A/G	TTC-cTC	ENST00000423572,ENST00000443581	NM_000335		CCDS46797.1	ENSP00000398266,ENSP00000397915	NP_000326		F1485L	EXON CDS	novel	Nonsynonymous	DAMAGING	0.01	2.8	187
3,38597233,1,A/G	TTC-cTC			uc003cio.2				Q14524	F1486L	EXON CDS	novel	Nonsynonymous	DAMAGING	0	2.8	187
3,38597233,1,A/G	TTC-cTC	ENST00000333535	NM_198056		CCDS46796.1	ENSP00000328968	NP_932173		F1486L	EXON CDS	novel	Nonsynonymous	DAMAGING	0	2.82	188
3,38597233,1,A/G	TTC-cTC			uc003cil.3				NP_001092874	F1486L	EXON CDS	novel	Nonsynonymous	DAMAGING	0	2.84	184
3,38597233,1,A/G	TTC-cTC	ENST00000413689	NM_001099404		CCDS46799.1	ENSP00000410257	NP_001092874		F1486L	EXON CDS	novel	Nonsynonymous	DAMAGING	0	2.8	184
3,38597155,1,G/A	CGG-tGG	ENST00000449557				ENSP00000413996			R1458W	EXON CDS	rs137854602:A	Nonsynonymous	DAMAGING	0.01	2.82	201
3,38597155,1,G/A	CGG-tGG			uc011ayr.1				NP_001153633	R1458W	EXON CDS	rs137854602:A	Nonsynonymous	DAMAGING	0.01	2.79	199
3,38597155,1,G/A	CGG-tGG	ENST00000450102,ENST00000451551	NM_001160161		CCDS54569.1	ENSP00000403355,ENSP00000388797	NP_001153633		R1458W	EXON CDS	rs137854602:A	Nonsynonymous	DAMAGING	0.01	2.82	200
3,38597155,1,G/A	CGG-tGG	ENST00000425664,ENST00000414099	NM_001099405		CCDS46798.1	ENSP00000416634,ENSP00000398962	NP_001092875		R1494W	EXON CDS	rs137854602:A	Nonsynonymous	DAMAGING	0	2.78	189
3,38597155,1,G/A	CGG-tGG			uc010hhi.2				NP_001092875	R1494W	EXON CDS	rs137854602:A	Nonsynonymous	DAMAGING	0.01	2.83	187
3,38597155,1,G/A	CGG-tGG	ENST00000455624	NM_001160160		CCDS54570.1	ENSP00000399524	NP_001153632		R1511W	EXON CDS	rs137854602:A	Nonsynonymous	DAMAGING	0	2.81	188
3,38597155,1,G/A	CGG-tGG			uc003cin.2				Q14524-2	R1511W	EXON CDS	rs137854602:A	Nonsynonymous	DAMAGING	0	2.79	179
3,38597155,1,G/A	CGG-tGG			uc010hhk.2				NP_001153632	R1511W	EXON CDS	rs137854602:A	Nonsynonymous	DAMAGING	0	2.83	191
3,38597155,1,G/A	CGG-tGG	ENST00000423572,ENST00000443581	NM_000335		CCDS46797.1	ENSP00000398266,ENSP00000397915	NP_000326		R1511W	EXON CDS	rs137854602:A	Nonsynonymous	DAMAGING	0	2.8	187
3,38597155,1,G/A	CGG-tGG			uc003cio.2				Q14524	R1512W	EXON CDS	rs137854602:A	Nonsynonymous	DAMAGING	0.01	2.8	188
3,38597155,1,G/A	CGG-tGG	ENST00000333535	NM_198056		CCDS46796.1	ENSP00000328968	NP_932173		R1512W	EXON CDS	rs137854602:A	Nonsynonymous	DAMAGING	0	2.83	189
3,38597155,1,G/A	CGG-tGG			uc003cil.3				NP_001092874	R1512W	EXON CDS	rs137854602:A	Nonsynonymous	DAMAGING	0	2.83	184
3,38597155,1,G/A	CGG-tGG	ENST00000413689	NM_001099404		CCDS46799.1	ENSP00000410257	NP_001092874		R1512W	EXON CDS	rs137854602:A	Nonsynonymous	DAMAGING	0	2.8	184
3,38593004,1,G/A	ACG-AtG	ENST00000449557				ENSP00000413996			T1566M	EXON CDS	novel	Nonsynonymous	DAMAGING	0	2.82	193
3,38593004,1,G/A	ACG-AtG			uc011ayr.1				NP_001153633	T1566M	EXON CDS	novel	Nonsynonymous	DAMAGING	0	2.8	193
3,38593004,1,G/A	ACG-AtG	ENST00000450102,ENST00000451551	NM_001160161		CCDS54569.1	ENSP00000403355,ENSP00000388797	NP_001153633		T1566M	EXON CDS	novel	Nonsynonymous	DAMAGING	0	2.82	193
3,38593004,1,G/A	ACG-AtG	ENST00000455624	NM_001160160		CCDS54570.1	ENSP00000399524	NP_001153632		T1587M	EXON CDS	novel	Nonsynonymous	DAMAGING	0	2.8	185
3,38593004,1,G/A	ACG-AtG			uc010hhk.2				NP_001153632	T1587M	EXON CDS	novel	Nonsynonymous	DAMAGING	0	2.85	189
3,38593004,1,G/A	ACG-AtG	ENST00000425664,ENST00000414099	NM_001099405		CCDS46798.1	ENSP00000416634,ENSP00000398962	NP_001092875		T1602M	EXON CDS	novel	Nonsynonymous	DAMAGING	0	2.8	182
3,38593004,1,G/A	ACG-AtG			uc010hhi.2				NP_001092875	T1602M	EXON CDS	novel	Nonsynonymous	DAMAGING	0	2.86	180
3,38593004,1,G/A	ACG-AtG			uc003cin.2				Q14524-2	T1619M	EXON CDS	novel	Nonsynonymous	DAMAGING	0	2.8	174
3,38593004,1,G/A	ACG-AtG	ENST00000423572,ENST00000443581	NM_000335		CCDS46797.1	ENSP00000398266,ENSP00000397915	NP_000326		T1619M	EXON CDS	novel	Nonsynonymous	DAMAGING	0	2.8	182
3,38593004,1,G/A	ACG-AtG			uc003cio.2				Q14524	T1620M	EXON CDS	novel	Nonsynonymous	DAMAGING	0	2.8	183
3,38593004,1,G/A	ACG-AtG	ENST00000333535	NM_198056		CCDS46796.1	ENSP00000328968	NP_932173		T1620M	EXON CDS	novel	Nonsynonymous	DAMAGING	0	2.83	184
3,38593004,1,G/A	ACG-AtG			uc003cil.3				NP_001092874	T1620M	EXON CDS	novel	Nonsynonymous	DAMAGING	0	2.84	181
3,38593004,1,G/A	ACG-AtG	ENST00000413689	NM_001099404		CCDS46799.1	ENSP00000410257	NP_001092874		T1620M	EXON CDS	novel	Nonsynonymous	DAMAGING	0	2.81	180
3,38592995,1,C/A	CGA-CtA	ENST00000449557				ENSP00000413996			R1569L	EXON CDS	novel	Nonsynonymous	DAMAGING	0	2.82	195
3,38592995,1,C/A	CGA-CtA			uc011ayr.1				NP_001153633	R1569L	EXON CDS	novel	Nonsynonymous	DAMAGING	0	2.79	196
3,38592995,1,C/A	CGA-CtA	ENST00000450102,ENST00000451551	NM_001160161		CCDS54569.1	ENSP00000403355,ENSP00000388797	NP_001153633		R1569L	EXON CDS	novel	Nonsynonymous	DAMAGING	0	2.81	195
3,38592995,1,C/A	CGA-CtA	ENST00000455624	NM_001160160		CCDS54570.1	ENSP00000399524	NP_001153632		R1590L	EXON CDS	novel	Nonsynonymous	DAMAGING	0	2.8	185
3,38592995,1,C/A	CGA-CtA			uc010hhk.2				NP_001153632	R1590L	EXON CDS	novel	Nonsynonymous	DAMAGING	0.01	2.85	189
3,38592995,1,C/A	CGA-CtA	ENST00000425664,ENST00000414099	NM_001099405		CCDS46798.1	ENSP00000416634,ENSP00000398962	NP_001092875		R1605L	EXON CDS	novel	Nonsynonymous	DAMAGING	0	2.79	185
3,38592995,1,C/A	CGA-CtA			uc010hhi.2				NP_001092875	R1605L	EXON CDS	novel	Nonsynonymous	DAMAGING	0	2.85	183
3,38592995,1,C/A	CGA-CtA			uc003cin.2				Q14524-2	R1622L	EXON CDS	novel	Nonsynonymous	DAMAGING	0	2.79	175
3,38592995,1,C/A	CGA-CtA	ENST00000423572,ENST00000443581	NM_000335		CCDS46797.1	ENSP00000398266,ENSP00000397915	NP_000326		R1622L	EXON CDS	novel	Nonsynonymous	DAMAGING	0	2.8	183
3,38592995,1,C/A	CGA-CtA			uc003cio.2				Q14524	R1623L	EXON CDS	novel	Nonsynonymous	DAMAGING	0	2.8	184
3,38592995,1,C/A	CGA-CtA	ENST00000333535	NM_198056		CCDS46796.1	ENSP00000328968	NP_932173		R1623L	EXON CDS	novel	Nonsynonymous	DAMAGING	0	2.83	185
3,38592995,1,C/A	CGA-CtA			uc003cil.3				NP_001092874	R1623L	EXON CDS	novel	Nonsynonymous	DAMAGING	0	2.84	181
3,38592995,1,C/A	CGA-CtA	ENST00000413689	NM_001099404		CCDS46799.1	ENSP00000410257	NP_001092874		R1623L	EXON CDS	novel	Nonsynonymous	DAMAGING	0	2.81	180
3,38592995,1,C/T	CGA-CaA	ENST00000449557				ENSP00000413996			R1569Q	EXON CDS	rs137854600:T	Nonsynonymous	DAMAGING	0.04	2.82	195
3,38592995,1,C/T	CGA-CaA			uc011ayr.1				NP_001153633	R1569Q	EXON CDS	rs137854600:T	Nonsynonymous	DAMAGING	0.04	2.79	196
3,38592995,1,C/T	CGA-CaA	ENST00000450102,ENST00000451551	NM_001160161		CCDS54569.1	ENSP00000403355,ENSP00000388797	NP_001153633		R1569Q	EXON CDS	rs137854600:T	Nonsynonymous	DAMAGING	0.04	2.81	195
3,38592995,1,C/T	CGA-CaA	ENST00000455624	NM_001160160		CCDS54570.1	ENSP00000399524	NP_001153632		R1590Q	EXON CDS	rs137854600:T	Nonsynonymous	DAMAGING	0	2.8	185
3,38592995,1,C/T	CGA-CaA			uc010hhk.2				NP_001153632	R1590Q	EXON CDS	rs137854600:T	Nonsynonymous	DAMAGING	0	2.85	189
3,38592995,1,C/T	CGA-CaA	ENST00000425664,ENST00000414099	NM_001099405		CCDS46798.1	ENSP00000416634,ENSP00000398962	NP_001092875		R1605Q	EXON CDS	rs137854600:T	Nonsynonymous	DAMAGING	0	2.79	185
3,38592995,1,C/T	CGA-CaA			uc010hhi.2				NP_001092875	R1605Q	EXON CDS	rs137854600:T	Nonsynonymous	DAMAGING	0	2.85	183
3,38592995,1,C/T	CGA-CaA			uc003cin.2				Q14524-2	R1622Q	EXON CDS	rs137854600:T	Nonsynonymous	DAMAGING	0	2.79	175
3,38592995,1,C/T	CGA-CaA	ENST00000423572,ENST00000443581	NM_000335		CCDS46797.1	ENSP00000398266,ENSP00000397915	NP_000326		R1622Q	EXON CDS	rs137854600:T	Nonsynonymous	DAMAGING	0	2.8	183
3,38592995,1,C/T	CGA-CaA			uc003cio.2				Q14524	R1623Q	EXON CDS	rs137854600:T	Nonsynonymous	DAMAGING	0	2.8	184
3,38592995,1,C/T	CGA-CaA	ENST00000333535	NM_198056		CCDS46796.1	ENSP00000328968	NP_932173		R1623Q	EXON CDS	rs137854600:T	Nonsynonymous	DAMAGING	0	2.83	185
3,38592995,1,C/T	CGA-CaA			uc003cil.3				NP_001092874	R1623Q	EXON CDS	rs137854600:T	Nonsynonymous	DAMAGING	0	2.84	181
3,38592995,1,C/T	CGA-CaA	ENST00000413689	NM_001099404		CCDS46799.1	ENSP00000410257	NP_001092874		R1623Q	EXON CDS	rs137854600:T	Nonsynonymous	DAMAGING	0	2.81	180
3,38592986,1,C/G	CGC-CcC	ENST00000449557				ENSP00000413996			R1572P	EXON CDS	novel	Nonsynonymous	DAMAGING	0	2.82	195
3,38592986,1,C/G	CGC-CcC			uc011ayr.1				NP_001153633	R1572P	EXON CDS	novel	Nonsynonymous	DAMAGING	0	2.79	196
3,38592986,1,C/G	CGC-CcC	ENST00000450102,ENST00000451551	NM_001160161		CCDS54569.1	ENSP00000403355,ENSP00000388797	NP_001153633		R1572P	EXON CDS	novel	Nonsynonymous	DAMAGING	0	2.81	195
3,38592986,1,C/G	CGC-CcC	ENST00000455624	NM_001160160		CCDS54570.1	ENSP00000399524	NP_001153632		R1593P	EXON CDS	novel	Nonsynonymous	DAMAGING	0	2.8	185
3,38592986,1,C/G	CGC-CcC			uc010hhk.2				NP_001153632	R1593P	EXON CDS	novel	Nonsynonymous	DAMAGING	0	2.85	189
3,38592986,1,C/G	CGC-CcC	ENST00000425664,ENST00000414099	NM_001099405		CCDS46798.1	ENSP00000416634,ENSP00000398962	NP_001092875		R1608P	EXON CDS	novel	Nonsynonymous	DAMAGING	0	2.79	185
3,38592986,1,C/G	CGC-CcC			uc010hhi.2				NP_001092875	R1608P	EXON CDS	novel	Nonsynonymous	DAMAGING	0	2.85	183
3,38592986,1,C/G	CGC-CcC			uc003cin.2				Q14524-2	R1625P	EXON CDS	novel	Nonsynonymous	DAMAGING	0	2.79	175
3,38592986,1,C/G	CGC-CcC	ENST00000423572,ENST00000443581	NM_000335		CCDS46797.1	ENSP00000398266,ENSP00000397915	NP_000326		R1625P	EXON CDS	novel	Nonsynonymous	DAMAGING	0	2.8	183
3,38592986,1,C/G	CGC-CcC			uc003cio.2				Q14524	R1626P	EXON CDS	novel	Nonsynonymous	DAMAGING	0	2.8	184
3,38592986,1,C/G	CGC-CcC	ENST00000333535	NM_198056		CCDS46796.1	ENSP00000328968	NP_932173		R1626P	EXON CDS	novel	Nonsynonymous	DAMAGING	0	2.83	185
3,38592986,1,C/G	CGC-CcC			uc003cil.3				NP_001092874	R1626P	EXON CDS	novel	Nonsynonymous	DAMAGING	0	2.84	181
3,38592986,1,C/G	CGC-CcC	ENST00000413689	NM_001099404		CCDS46799.1	ENSP00000410257	NP_001092874		R1626P	EXON CDS	novel	Nonsynonymous	DAMAGING	0	2.81	180
3,38592977,1,C/T	CGA-CaA	ENST00000449557				ENSP00000413996			R1575Q	EXON CDS	novel	Nonsynonymous	DAMAGING	0	2.82	195
3,38592977,1,C/T	CGA-CaA			uc011ayr.1				NP_001153633	R1575Q	EXON CDS	novel	Nonsynonymous	DAMAGING	0	2.79	196
3,38592977,1,C/T	CGA-CaA	ENST00000450102,ENST00000451551	NM_001160161		CCDS54569.1	ENSP00000403355,ENSP00000388797	NP_001153633		R1575Q	EXON CDS	novel	Nonsynonymous	DAMAGING	0	2.81	195
3,38592977,1,C/T	CGA-CaA	ENST00000455624	NM_001160160		CCDS54570.1	ENSP00000399524	NP_001153632		R1596Q	EXON CDS	novel	Nonsynonymous	DAMAGING	0	2.8	185
3,38592977,1,C/T	CGA-CaA			uc010hhk.2				NP_001153632	R1596Q	EXON CDS	novel	Nonsynonymous	DAMAGING	0.01	2.85	189
3,38592977,1,C/T	CGA-CaA	ENST00000425664,ENST00000414099	NM_001099405		CCDS46798.1	ENSP00000416634,ENSP00000398962	NP_001092875		R1611Q	EXON CDS	novel	Nonsynonymous	DAMAGING	0	2.79	185
3,38592977,1,C/T	CGA-CaA			uc010hhi.2				NP_001092875	R1611Q	EXON CDS	novel	Nonsynonymous	DAMAGING	0	2.85	183
3,38592977,1,C/T	CGA-CaA			uc003cin.2				Q14524-2	R1628Q	EXON CDS	novel	Nonsynonymous	DAMAGING	0	2.79	174
3,38592977,1,C/T	CGA-CaA	ENST00000423572,ENST00000443581	NM_000335		CCDS46797.1	ENSP00000398266,ENSP00000397915	NP_000326		R1628Q	EXON CDS	novel	Nonsynonymous	DAMAGING	0	2.8	183
3,38592977,1,C/T	CGA-CaA			uc003cio.2				Q14524	R1629Q	EXON CDS	novel	Nonsynonymous	DAMAGING	0	2.8	183
3,38592977,1,C/T	CGA-CaA	ENST00000333535	NM_198056		CCDS46796.1	ENSP00000328968	NP_932173		R1629Q	EXON CDS	novel	Nonsynonymous	DAMAGING	0	2.83	186
3,38592977,1,C/T	CGA-CaA			uc003cil.3				NP_001092874	R1629Q	EXON CDS	novel	Nonsynonymous	DAMAGING	0	2.84	181
3,38592977,1,C/T	CGA-CaA	ENST00000413689	NM_001099404		CCDS46799.1	ENSP00000410257	NP_001092874		R1629Q	EXON CDS	novel	Nonsynonymous	DAMAGING	0	2.8	181
3,38592932,1,C/T	CGC-CaC	ENST00000449557				ENSP00000413996			R1590H	EXON CDS	rs28937316:T	Nonsynonymous	DAMAGING	0.04	2.82	194
3,38592932,1,C/T	CGC-CaC			uc011ayr.1				NP_001153633	R1590H	EXON CDS	rs28937316:T	Nonsynonymous	DAMAGING	0.04	2.79	195
3,38592932,1,C/T	CGC-CaC	ENST00000450102,ENST00000451551	NM_001160161		CCDS54569.1	ENSP00000403355,ENSP00000388797	NP_001153633		R1590H	EXON CDS	rs28937316:T	Nonsynonymous	DAMAGING	0.04	2.81	194
3,38592932,1,C/T	CGC-CaC	ENST00000455624	NM_001160160		CCDS54570.1	ENSP00000399524	NP_001153632		R1611H	EXON CDS	rs28937316:T	Nonsynonymous	DAMAGING	0	2.8	183
3,38592932,1,C/T	CGC-CaC			uc010hhk.2				NP_001153632	R1611H	EXON CDS	rs28937316:T	Nonsynonymous	DAMAGING	0	2.85	187
3,38592932,1,C/T	CGC-CaC	ENST00000425664,ENST00000414099	NM_001099405		CCDS46798.1	ENSP00000416634,ENSP00000398962	NP_001092875		R1626H	EXON CDS	rs28937316:T	Nonsynonymous	DAMAGING	0.05	2.79	185
3,38592932,1,C/T	CGC-CaC			uc010hhi.2				NP_001092875	R1626H	EXON CDS	rs28937316:T	Nonsynonymous	DAMAGING	0	2.85	183
3,38592932,1,C/T	CGC-CaC			uc003cin.2				Q14524-2	R1643H	EXON CDS	rs28937316:T	Nonsynonymous	DAMAGING	0.05	2.79	175
3,38592932,1,C/T	CGC-CaC	ENST00000423572,ENST00000443581	NM_000335		CCDS46797.1	ENSP00000398266,ENSP00000397915	NP_000326		R1643H	EXON CDS	rs28937316:T	Nonsynonymous	DAMAGING	0.04	2.8	182
3,38592932,1,C/T	CGC-CaC			uc003cio.2				Q14524	R1644H	EXON CDS	rs28937316:T	Nonsynonymous	DAMAGING	0.05	2.8	184
3,38592932,1,C/T	CGC-CaC	ENST00000333535	NM_198056		CCDS46796.1	ENSP00000328968	NP_932173		R1644H	EXON CDS	rs28937316:T	Nonsynonymous	DAMAGING	0	2.83	184
3,38592932,1,C/T	CGC-CaC			uc003cil.3				NP_001092874	R1644H	EXON CDS	rs28937316:T	Nonsynonymous	DAMAGING	0	2.84	180
3,38592932,1,C/T	CGC-CaC	ENST00000413689	NM_001099404		CCDS46799.1	ENSP00000410257	NP_001092874		R1644H	EXON CDS	rs28937316:T	Nonsynonymous	DAMAGING	0.05	2.8	179
3,38592929,1,G/A	ACG-AtG	ENST00000449557				ENSP00000413996			T1591M	EXON CDS	novel	Nonsynonymous	DAMAGING	0.01	2.82	194
3,38592929,1,G/A	ACG-AtG			uc011ayr.1				NP_001153633	T1591M	EXON CDS	novel	Nonsynonymous	DAMAGING	0.02	2.79	195
3,38592929,1,G/A	ACG-AtG	ENST00000450102,ENST00000451551	NM_001160161		CCDS54569.1	ENSP00000403355,ENSP00000388797	NP_001153633		T1591M	EXON CDS	novel	Nonsynonymous	DAMAGING	0.02	2.81	194
3,38592929,1,G/A	ACG-AtG	ENST00000455624	NM_001160160		CCDS54570.1	ENSP00000399524	NP_001153632		T1612M	EXON CDS	novel	Nonsynonymous	DAMAGING	0.02	2.8	183
3,38592929,1,G/A	ACG-AtG			uc010hhk.2				NP_001153632	T1612M	EXON CDS	novel	Nonsynonymous	DAMAGING	0.02	2.85	187
3,38592929,1,G/A	ACG-AtG	ENST00000425664,ENST00000414099	NM_001099405		CCDS46798.1	ENSP00000416634,ENSP00000398962	NP_001092875		T1627M	EXON CDS	novel	Nonsynonymous	DAMAGING	0.02	2.79	185
3,38592929,1,G/A	ACG-AtG			uc010hhi.2				NP_001092875	T1627M	EXON CDS	novel	Nonsynonymous	DAMAGING	0.02	2.85	183
3,38592929,1,G/A	ACG-AtG			uc003cin.2				Q14524-2	T1644M	EXON CDS	novel	Nonsynonymous	DAMAGING	0.02	2.79	175
3,38592929,1,G/A	ACG-AtG	ENST00000423572,ENST00000443581	NM_000335		CCDS46797.1	ENSP00000398266,ENSP00000397915	NP_000326		T1644M	EXON CDS	novel	Nonsynonymous	DAMAGING	0.02	2.8	182
3,38592929,1,G/A	ACG-AtG			uc003cio.2				Q14524	T1645M	EXON CDS	novel	Nonsynonymous	DAMAGING	0.01	2.8	184
3,38592929,1,G/A	ACG-AtG	ENST00000333535	NM_198056		CCDS46796.1	ENSP00000328968	NP_932173		T1645M	EXON CDS	novel	Nonsynonymous	DAMAGING	0.01	2.83	184
3,38592929,1,G/A	ACG-AtG			uc003cil.3				NP_001092874	T1645M	EXON CDS	novel	Nonsynonymous	DAMAGING	0	2.84	180
3,38592929,1,G/A	ACG-AtG	ENST00000413689	NM_001099404		CCDS46799.1	ENSP00000410257	NP_001092874		T1645M	EXON CDS	novel	Nonsynonymous	DAMAGING	0	2.8	179
3,38592885,1,T/C	ATC-gTC	ENST00000449557				ENSP00000413996			I1606V	EXON CDS	novel	Nonsynonymous	DAMAGING	0.02	2.82	195
3,38592885,1,T/C	ATC-gTC			uc011ayr.1				NP_001153633	I1606V	EXON CDS	novel	Nonsynonymous	DAMAGING	0.02	2.79	195
3,38592885,1,T/C	ATC-gTC	ENST00000450102,ENST00000451551	NM_001160161		CCDS54569.1	ENSP00000403355,ENSP00000388797	NP_001153633		I1606V	EXON CDS	novel	Nonsynonymous	DAMAGING	0.02	2.81	194
3,38592885,1,T/C	ATC-gTC	ENST00000455624	NM_001160160		CCDS54570.1	ENSP00000399524	NP_001153632		I1627V	EXON CDS	novel	Nonsynonymous	DAMAGING	0	2.8	182
3,38592885,1,T/C	ATC-gTC			uc010hhk.2				NP_001153632	I1627V	EXON CDS	novel	Nonsynonymous	DAMAGING	0	2.84	186
3,38592885,1,T/C	ATC-gTC	ENST00000425664,ENST00000414099	NM_001099405		CCDS46798.1	ENSP00000416634,ENSP00000398962	NP_001092875		I1642V	EXON CDS	novel	Nonsynonymous	DAMAGING	0	2.79	185
3,38592885,1,T/C	ATC-gTC			uc010hhi.2				NP_001092875	I1642V	EXON CDS	novel	Nonsynonymous	DAMAGING	0	2.85	183
3,38592885,1,T/C	ATC-gTC			uc003cin.2				Q14524-2	I1659V	EXON CDS	novel	Nonsynonymous	DAMAGING	0	2.79	175
3,38592885,1,T/C	ATC-gTC	ENST00000423572,ENST00000443581	NM_000335		CCDS46797.1	ENSP00000398266,ENSP00000397915	NP_000326		I1659V	EXON CDS	novel	Nonsynonymous	DAMAGING	0	2.8	182
3,38592885,1,T/C	ATC-gTC			uc003cio.2				Q14524	I1660V	EXON CDS	novel	Nonsynonymous	DAMAGING	0	2.8	184
3,38592885,1,T/C	ATC-gTC	ENST00000333535	NM_198056		CCDS46796.1	ENSP00000328968	NP_932173		I1660V	EXON CDS	novel	Nonsynonymous	DAMAGING	0.02	2.83	185
3,38592885,1,T/C	ATC-gTC			uc003cil.3				NP_001092874	I1660V	EXON CDS	novel	Nonsynonymous	DAMAGING	0.02	2.84	180
3,38592885,1,T/C	ATC-gTC	ENST00000413689	NM_001099404		CCDS46799.1	ENSP00000410257	NP_001092874		I1660V	EXON CDS	novel	Nonsynonymous	DAMAGING	0.02	2.8	180
3,38592734,1,G/A	TCG-TtG	ENST00000449557				ENSP00000413996			S1656L	EXON CDS	rs137854604:A	Nonsynonymous	DAMAGING	0	2.82	195
3,38592734,1,G/A	TCG-TtG			uc011ayr.1				NP_001153633	S1656L	EXON CDS	rs137854604:A	Nonsynonymous	DAMAGING	0	2.79	195
3,38592734,1,G/A	TCG-TtG	ENST00000450102,ENST00000451551	NM_001160161		CCDS54569.1	ENSP00000403355,ENSP00000388797	NP_001153633		S1656L	EXON CDS	rs137854604:A	Nonsynonymous	DAMAGING	0	2.81	194
3,38592734,1,G/A	TCG-TtG	ENST00000455624	NM_001160160		CCDS54570.1	ENSP00000399524	NP_001153632		S1677L	EXON CDS	rs137854604:A	Nonsynonymous	DAMAGING	0	2.8	182
3,38592734,1,G/A	TCG-TtG			uc010hhk.2				NP_001153632	S1677L	EXON CDS	rs137854604:A	Nonsynonymous	DAMAGING	0	2.84	186
3,38592734,1,G/A	TCG-TtG	ENST00000425664,ENST00000414099	NM_001099405		CCDS46798.1	ENSP00000416634,ENSP00000398962	NP_001092875		S1692L	EXON CDS	rs137854604:A	Nonsynonymous	DAMAGING	0.01	2.79	185
3,38592734,1,G/A	TCG-TtG			uc010hhi.2				NP_001092875	S1692L	EXON CDS	rs137854604:A	Nonsynonymous	DAMAGING	0.01	2.85	183
3,38592734,1,G/A	TCG-TtG			uc003cin.2				Q14524-2	S1709L	EXON CDS	rs137854604:A	Nonsynonymous	DAMAGING	0.02	2.79	175
3,38592734,1,G/A	TCG-TtG	ENST00000423572,ENST00000443581	NM_000335		CCDS46797.1	ENSP00000398266,ENSP00000397915	NP_000326		S1709L	EXON CDS	rs137854604:A	Nonsynonymous	DAMAGING	0	2.8	182
3,38592734,1,G/A	TCG-TtG			uc003cio.2				Q14524	S1710L	EXON CDS	rs137854604:A	Nonsynonymous	DAMAGING	0.02	2.8	184
3,38592734,1,G/A	TCG-TtG	ENST00000333535	NM_198056		CCDS46796.1	ENSP00000328968	NP_932173		S1710L	EXON CDS	rs137854604:A	Nonsynonymous	DAMAGING	0	2.83	184
3,38592734,1,G/A	TCG-TtG			uc003cil.3				NP_001092874	S1710L	EXON CDS	rs137854604:A	Nonsynonymous	DAMAGING	0	2.84	179
3,38592734,1,G/A	TCG-TtG	ENST00000413689	NM_001099404		CCDS46799.1	ENSP00000410257	NP_001092874		S1710L	EXON CDS	rs137854604:A	Nonsynonymous	DAMAGING	0	2.81	179
3,38592722,1,T/C	GAT-GgT	ENST00000449557				ENSP00000413996			D1660G	EXON CDS	novel	Nonsynonymous	DAMAGING	0	2.84	194
3,38592722,1,T/C	GAT-GgT			uc011ayr.1				NP_001153633	D1660G	EXON CDS	novel	Nonsynonymous	DAMAGING	0	2.81	194
3,38592722,1,T/C	GAT-GgT	ENST00000450102,ENST00000451551	NM_001160161		CCDS54569.1	ENSP00000403355,ENSP00000388797	NP_001153633		D1660G	EXON CDS	novel	Nonsynonymous	DAMAGING	0	2.83	193
3,38592722,1,T/C	GAT-GgT	ENST00000455624	NM_001160160		CCDS54570.1	ENSP00000399524	NP_001153632		D1681G	EXON CDS	novel	Nonsynonymous	DAMAGING	0	2.8	183
3,38592722,1,T/C	GAT-GgT			uc010hhk.2				NP_001153632	D1681G	EXON CDS	novel	Nonsynonymous	DAMAGING	0	2.85	187
3,38592722,1,T/C	GAT-GgT	ENST00000425664,ENST00000414099	NM_001099405		CCDS46798.1	ENSP00000416634,ENSP00000398962	NP_001092875		D1696G	EXON CDS	novel	Nonsynonymous	DAMAGING	0	2.79	185
3,38592722,1,T/C	GAT-GgT			uc010hhi.2				NP_001092875	D1696G	EXON CDS	novel	Nonsynonymous	DAMAGING	0	2.85	183
3,38592722,1,T/C	GAT-GgT			uc003cin.2				Q14524-2	D1713G	EXON CDS	novel	Nonsynonymous	DAMAGING	0	2.79	175
3,38592722,1,T/C	GAT-GgT	ENST00000423572,ENST00000443581	NM_000335		CCDS46797.1	ENSP00000398266,ENSP00000397915	NP_000326		D1713G	EXON CDS	novel	Nonsynonymous	DAMAGING	0	2.8	182
3,38592722,1,T/C	GAT-GgT			uc003cio.2				Q14524	D1714G	EXON CDS	novel	Nonsynonymous	DAMAGING	0	2.8	184
3,38592722,1,T/C	GAT-GgT	ENST00000333535	NM_198056		CCDS46796.1	ENSP00000328968	NP_932173		D1714G	EXON CDS	novel	Nonsynonymous	DAMAGING	0	2.83	184
3,38592722,1,T/C	GAT-GgT			uc003cil.3				NP_001092874	D1714G	EXON CDS	novel	Nonsynonymous	DAMAGING	0	2.84	179
3,38592722,1,T/C	GAT-GgT	ENST00000413689	NM_001099404		CCDS46799.1	ENSP00000410257	NP_001092874		D1714G	EXON CDS	novel	Nonsynonymous	DAMAGING	0	2.81	179
3,38592645,1,C/T	GGG-aGG	ENST00000449557				ENSP00000413996			G1686R	EXON CDS	novel	Nonsynonymous	DAMAGING	0	2.83	191
3,38592645,1,C/T	GGG-aGG			uc011ayr.1				NP_001153633	G1686R	EXON CDS	novel	Nonsynonymous	DAMAGING	0	2.8	191
3,38592645,1,C/T	GGG-aGG	ENST00000450102,ENST00000451551	NM_001160161		CCDS54569.1	ENSP00000403355,ENSP00000388797	NP_001153633		G1686R	EXON CDS	novel	Nonsynonymous	DAMAGING	0	2.82	190
3,38592645,1,C/T	GGG-aGG	ENST00000455624	NM_001160160		CCDS54570.1	ENSP00000399524	NP_001153632		G1707R	EXON CDS	novel	Nonsynonymous	DAMAGING	0	2.8	179
3,38592645,1,C/T	GGG-aGG			uc010hhk.2				NP_001153632	G1707R	EXON CDS	novel	Nonsynonymous	DAMAGING	0	2.84	183
3,38592645,1,C/T	GGG-aGG	ENST00000425664,ENST00000414099	NM_001099405		CCDS46798.1	ENSP00000416634,ENSP00000398962	NP_001092875		G1722R	EXON CDS	novel	Nonsynonymous	DAMAGING	0	2.8	181
3,38592645,1,C/T	GGG-aGG			uc010hhi.2				NP_001092875	G1722R	EXON CDS	novel	Nonsynonymous	DAMAGING	0	2.86	179
3,38592645,1,C/T	GGG-aGG			uc003cin.2				Q14524-2	G1739R	EXON CDS	novel	Nonsynonymous	DAMAGING	0	2.81	173
3,38592645,1,C/T	GGG-aGG	ENST00000423572,ENST00000443581	NM_000335		CCDS46797.1	ENSP00000398266,ENSP00000397915	NP_000326		G1739R	EXON CDS	novel	Nonsynonymous	DAMAGING	0	2.81	180
3,38592645,1,C/T	GGG-aGG			uc003cio.2				Q14524	G1740R	EXON CDS	novel	Nonsynonymous	DAMAGING	0	2.81	182
3,38592645,1,C/T	GGG-aGG	ENST00000333535	NM_198056		CCDS46796.1	ENSP00000328968	NP_932173		G1740R	EXON CDS	novel	Nonsynonymous	DAMAGING	0	2.85	182
3,38592645,1,C/T	GGG-aGG			uc003cil.3				NP_001092874	G1740R	EXON CDS	novel	Nonsynonymous	DAMAGING	0	2.84	179
3,38592645,1,C/T	GGG-aGG	ENST00000413689	NM_001099404		CCDS46799.1	ENSP00000410257	NP_001092874		G1740R	EXON CDS	novel	Nonsynonymous	DAMAGING	0	2.81	179
3,38592635,1,C/T	GGG-GaG	ENST00000449557				ENSP00000413996			G1689E	EXON CDS	novel	Nonsynonymous	DAMAGING	0	2.82	192
3,38592635,1,C/T	GGG-GaG			uc011ayr.1				NP_001153633	G1689E	EXON CDS	novel	Nonsynonymous	DAMAGING	0	2.8	191
3,38592635,1,C/T	GGG-GaG	ENST00000450102,ENST00000451551	NM_001160161		CCDS54569.1	ENSP00000403355,ENSP00000388797	NP_001153633		G1689E	EXON CDS	novel	Nonsynonymous	DAMAGING	0	2.81	191
3,38592635,1,C/T	GGG-GaG	ENST00000455624	NM_001160160		CCDS54570.1	ENSP00000399524	NP_001153632		G1710E	EXON CDS	novel	Nonsynonymous	DAMAGING	0	2.8	178
3,38592635,1,C/T	GGG-GaG			uc010hhk.2				NP_001153632	G1710E	EXON CDS	novel	Nonsynonymous	DAMAGING	0	2.84	182
3,38592635,1,C/T	GGG-GaG	ENST00000425664,ENST00000414099	NM_001099405		CCDS46798.1	ENSP00000416634,ENSP00000398962	NP_001092875		G1725E	EXON CDS	novel	Nonsynonymous	DAMAGING	0	2.8	181
3,38592635,1,C/T	GGG-GaG			uc010hhi.2				NP_001092875	G1725E	EXON CDS	novel	Nonsynonymous	DAMAGING	0	2.86	179
3,38592635,1,C/T	GGG-GaG			uc003cin.2				Q14524-2	G1742E	EXON CDS	novel	Nonsynonymous	DAMAGING	0	2.8	174
3,38592635,1,C/T	GGG-GaG	ENST00000423572,ENST00000443581	NM_000335		CCDS46797.1	ENSP00000398266,ENSP00000397915	NP_000326		G1742E	EXON CDS	novel	Nonsynonymous	DAMAGING	0	2.79	181
3,38592635,1,C/T	GGG-GaG			uc003cio.2				Q14524	G1743E	EXON CDS	novel	Nonsynonymous	DAMAGING	0	2.81	182
3,38592635,1,C/T	GGG-GaG	ENST00000333535	NM_198056		CCDS46796.1	ENSP00000328968	NP_932173		G1743E	EXON CDS	novel	Nonsynonymous	DAMAGING	0	2.83	183
3,38592635,1,C/T	GGG-GaG			uc003cil.3				NP_001092874	G1743E	EXON CDS	novel	Nonsynonymous	DAMAGING	0	2.84	179
3,38592635,1,C/T	GGG-GaG	ENST00000413689	NM_001099404		CCDS46799.1	ENSP00000410257	NP_001092874		G1743E	EXON CDS	novel	Nonsynonymous	DAMAGING	0	2.81	179
3,38592636,1,C/T	GGG-aGG	ENST00000449557				ENSP00000413996			G1689R	EXON CDS	novel	Nonsynonymous	DAMAGING	0.02	2.82	192
3,38592636,1,C/T	GGG-aGG			uc011ayr.1				NP_001153633	G1689R	EXON CDS	novel	Nonsynonymous	DAMAGING	0	2.8	191
3,38592636,1,C/T	GGG-aGG	ENST00000450102,ENST00000451551	NM_001160161		CCDS54569.1	ENSP00000403355,ENSP00000388797	NP_001153633		G1689R	EXON CDS	novel	Nonsynonymous	DAMAGING	0.02	2.81	191
3,38592636,1,C/T	GGG-aGG	ENST00000455624	NM_001160160		CCDS54570.1	ENSP00000399524	NP_001153632		G1710R	EXON CDS	novel	Nonsynonymous	DAMAGING	0.02	2.8	178
3,38592636,1,C/T	GGG-aGG			uc010hhk.2				NP_001153632	G1710R	EXON CDS	novel	Nonsynonymous	DAMAGING	0	2.84	182
3,38592636,1,C/T	GGG-aGG	ENST00000425664,ENST00000414099	NM_001099405		CCDS46798.1	ENSP00000416634,ENSP00000398962	NP_001092875		G1725R	EXON CDS	novel	Nonsynonymous	DAMAGING	0	2.8	181
3,38592636,1,C/T	GGG-aGG			uc010hhi.2				NP_001092875	G1725R	EXON CDS	novel	Nonsynonymous	DAMAGING	0	2.86	179
3,38592636,1,C/T	GGG-aGG			uc003cin.2				Q14524-2	G1742R	EXON CDS	novel	Nonsynonymous	DAMAGING	0.02	2.8	174
3,38592636,1,C/T	GGG-aGG	ENST00000423572,ENST00000443581	NM_000335		CCDS46797.1	ENSP00000398266,ENSP00000397915	NP_000326		G1742R	EXON CDS	novel	Nonsynonymous	DAMAGING	0.02	2.79	181
3,38592636,1,C/T	GGG-aGG			uc003cio.2				Q14524	G1743R	EXON CDS	novel	Nonsynonymous	DAMAGING	0	2.81	182
3,38592636,1,C/T	GGG-aGG	ENST00000333535	NM_198056		CCDS46796.1	ENSP00000328968	NP_932173		G1743R	EXON CDS	novel	Nonsynonymous	DAMAGING	0.02	2.83	183
3,38592636,1,C/T	GGG-aGG			uc003cil.3				NP_001092874	G1743R	EXON CDS	novel	Nonsynonymous	DAMAGING	0	2.84	179
3,38592636,1,C/T	GGG-aGG	ENST00000413689	NM_001099404		CCDS46799.1	ENSP00000410257	NP_001092874		G1743R	EXON CDS	novel	Nonsynonymous	DAMAGING	0	2.81	179
3,38592576,1,C/T	GTG-aTG	ENST00000449557				ENSP00000413996			V1709M	EXON CDS	novel	Nonsynonymous	DAMAGING	0.03	2.81	190
3,38592576,1,C/T	GTG-aTG			uc011ayr.1				NP_001153633	V1709M	EXON CDS	novel	Nonsynonymous	DAMAGING	0.03	2.79	189
3,38592576,1,C/T	GTG-aTG	ENST00000450102,ENST00000451551	NM_001160161		CCDS54569.1	ENSP00000403355,ENSP00000388797	NP_001153633		V1709M	EXON CDS	novel	Nonsynonymous	DAMAGING	0.03	2.81	189
3,38592576,1,C/T	GTG-aTG	ENST00000455624	NM_001160160		CCDS54570.1	ENSP00000399524	NP_001153632		V1730M	EXON CDS	novel	Nonsynonymous	DAMAGING	0.01	2.8	177
3,38592576,1,C/T	GTG-aTG			uc010hhk.2				NP_001153632	V1730M	EXON CDS	novel	Nonsynonymous	DAMAGING	0.01	2.84	181
3,38592576,1,C/T	GTG-aTG	ENST00000425664,ENST00000414099	NM_001099405		CCDS46798.1	ENSP00000416634,ENSP00000398962	NP_001092875		V1745M	EXON CDS	novel	Nonsynonymous	DAMAGING	0.01	2.81	179
3,38592576,1,C/T	GTG-aTG			uc010hhi.2				NP_001092875	V1745M	EXON CDS	novel	Nonsynonymous	DAMAGING	0.01	2.85	177
3,38592576,1,C/T	GTG-aTG			uc003cin.2				Q14524-2	V1762M	EXON CDS	novel	Nonsynonymous	DAMAGING	0.01	2.8	172
3,38592576,1,C/T	GTG-aTG	ENST00000423572,ENST00000443581	NM_000335		CCDS46797.1	ENSP00000398266,ENSP00000397915	NP_000326		V1762M	EXON CDS	novel	Nonsynonymous	DAMAGING	0.01	2.79	179
3,38592576,1,C/T	GTG-aTG			uc003cio.2				Q14524	V1763M	EXON CDS	novel	Nonsynonymous	DAMAGING	0.01	2.81	180
3,38592576,1,C/T	GTG-aTG	ENST00000333535	NM_198056		CCDS46796.1	ENSP00000328968	NP_932173		V1763M	EXON CDS	novel	Nonsynonymous	DAMAGING	0.01	2.82	181
3,38592576,1,C/T	GTG-aTG			uc003cil.3				NP_001092874	V1763M	EXON CDS	novel	Nonsynonymous	DAMAGING	0.01	2.84	177
3,38592576,1,C/T	GTG-aTG	ENST00000413689	NM_001099404		CCDS46799.1	ENSP00000410257	NP_001092874		V1763M	EXON CDS	novel	Nonsynonymous	DAMAGING	0.01	2.81	177
3,38592567,1,T/G	ATG-cTG	ENST00000449557				ENSP00000413996			M1712L	EXON CDS	novel	Nonsynonymous	DAMAGING	0	2.81	189
3,38592567,1,T/G	ATG-cTG			uc011ayr.1				NP_001153633	M1712L	EXON CDS	novel	Nonsynonymous	DAMAGING	0	2.79	188
3,38592567,1,T/G	ATG-cTG	ENST00000450102,ENST00000451551	NM_001160161		CCDS54569.1	ENSP00000403355,ENSP00000388797	NP_001153633		M1712L	EXON CDS	novel	Nonsynonymous	DAMAGING	0	2.81	188
3,38592567,1,T/G	ATG-cTG	ENST00000455624	NM_001160160		CCDS54570.1	ENSP00000399524	NP_001153632		M1733L	EXON CDS	novel	Nonsynonymous	DAMAGING	0	2.8	176
3,38592567,1,T/G	ATG-cTG			uc010hhk.2				NP_001153632	M1733L	EXON CDS	novel	Nonsynonymous	DAMAGING	0	2.85	180
3,38592567,1,T/G	ATG-cTG	ENST00000425664,ENST00000414099	NM_001099405		CCDS46798.1	ENSP00000416634,ENSP00000398962	NP_001092875		M1748L	EXON CDS	novel	Nonsynonymous	DAMAGING	0	2.81	178
3,38592567,1,T/G	ATG-cTG			uc010hhi.2				NP_001092875	M1748L	EXON CDS	novel	Nonsynonymous	DAMAGING	0	2.85	176
3,38592567,1,T/G	ATG-cTG			uc003cin.2				Q14524-2	M1765L	EXON CDS	novel	Nonsynonymous	DAMAGING	0	2.79	171
3,38592567,1,T/G	ATG-cTG	ENST00000423572,ENST00000443581	NM_000335		CCDS46797.1	ENSP00000398266,ENSP00000397915	NP_000326		M1765L	EXON CDS	novel	Nonsynonymous	DAMAGING	0	2.79	178
3,38592567,1,T/G	ATG-cTG			uc003cio.2				Q14524	M1766L	EXON CDS	novel	Nonsynonymous	DAMAGING	0	2.81	179
3,38592567,1,T/G	ATG-cTG	ENST00000333535	NM_198056		CCDS46796.1	ENSP00000328968	NP_932173		M1766L	EXON CDS	novel	Nonsynonymous	DAMAGING	0	2.82	180
3,38592567,1,T/G	ATG-cTG			uc003cil.3				NP_001092874	M1766L	EXON CDS	novel	Nonsynonymous	DAMAGING	0	2.84	176
3,38592567,1,T/G	ATG-cTG	ENST00000413689	NM_001099404		CCDS46799.1	ENSP00000410257	NP_001092874		M1766L	EXON CDS	novel	Nonsynonymous	DAMAGING	0	2.81	176
3,38592563,1,T/C	TAC-TgC	ENST00000449557				ENSP00000413996			Y1713C	EXON CDS	novel	Nonsynonymous	DAMAGING	0	2.81	189
3,38592563,1,T/C	TAC-TgC			uc011ayr.1				NP_001153633	Y1713C	EXON CDS	novel	Nonsynonymous	DAMAGING	0	2.79	188
3,38592563,1,T/C	TAC-TgC	ENST00000450102,ENST00000451551	NM_001160161		CCDS54569.1	ENSP00000403355,ENSP00000388797	NP_001153633		Y1713C	EXON CDS	novel	Nonsynonymous	DAMAGING	0	2.81	188
3,38592563,1,T/C	TAC-TgC	ENST00000455624	NM_001160160		CCDS54570.1	ENSP00000399524	NP_001153632		Y1734C	EXON CDS	novel	Nonsynonymous	DAMAGING	0	2.8	176
3,38592563,1,T/C	TAC-TgC			uc010hhk.2				NP_001153632	Y1734C	EXON CDS	novel	Nonsynonymous	DAMAGING	0	2.85	180
3,38592563,1,T/C	TAC-TgC	ENST00000425664,ENST00000414099	NM_001099405		CCDS46798.1	ENSP00000416634,ENSP00000398962	NP_001092875		Y1749C	EXON CDS	novel	Nonsynonymous	DAMAGING	0	2.81	178
3,38592563,1,T/C	TAC-TgC			uc010hhi.2				NP_001092875	Y1749C	EXON CDS	novel	Nonsynonymous	DAMAGING	0	2.85	176
3,38592563,1,T/C	TAC-TgC			uc003cin.2				Q14524-2	Y1766C	EXON CDS	novel	Nonsynonymous	DAMAGING	0	2.79	171
3,38592563,1,T/C	TAC-TgC	ENST00000423572,ENST00000443581	NM_000335		CCDS46797.1	ENSP00000398266,ENSP00000397915	NP_000326		Y1766C	EXON CDS	novel	Nonsynonymous	DAMAGING	0	2.79	178
3,38592563,1,T/C	TAC-TgC			uc003cio.2				Q14524	Y1767C	EXON CDS	novel	Nonsynonymous	DAMAGING	0	2.81	179
3,38592563,1,T/C	TAC-TgC	ENST00000333535	NM_198056		CCDS46796.1	ENSP00000328968	NP_932173		Y1767C	EXON CDS	novel	Nonsynonymous	DAMAGING	0	2.82	180
3,38592563,1,T/C	TAC-TgC			uc003cil.3				NP_001092874	Y1767C	EXON CDS	novel	Nonsynonymous	DAMAGING	0	2.84	176
3,38592563,1,T/C	TAC-TgC	ENST00000413689	NM_001099404		CCDS46799.1	ENSP00000410257	NP_001092874		Y1767C	EXON CDS	novel	Nonsynonymous	DAMAGING	0	2.81	176
3,38592561,1,T/C	ATT-gTT	ENST00000449557				ENSP00000413996			I1714V	EXON CDS	novel	Nonsynonymous	DAMAGING	0	2.81	189
3,38592561,1,T/C	ATT-gTT			uc011ayr.1				NP_001153633	I1714V	EXON CDS	novel	Nonsynonymous	DAMAGING	0	2.79	188
3,38592561,1,T/C	ATT-gTT	ENST00000450102,ENST00000451551	NM_001160161		CCDS54569.1	ENSP00000403355,ENSP00000388797	NP_001153633		I1714V	EXON CDS	novel	Nonsynonymous	DAMAGING	0	2.81	188
3,38592561,1,T/C	ATT-gTT	ENST00000455624	NM_001160160		CCDS54570.1	ENSP00000399524	NP_001153632		I1735V	EXON CDS	novel	Nonsynonymous	DAMAGING	0	2.8	176
3,38592561,1,T/C	ATT-gTT			uc010hhk.2				NP_001153632	I1735V	EXON CDS	novel	Nonsynonymous	DAMAGING	0	2.85	180
3,38592561,1,T/C	ATT-gTT	ENST00000425664,ENST00000414099	NM_001099405		CCDS46798.1	ENSP00000416634,ENSP00000398962	NP_001092875		I1750V	EXON CDS	novel	Nonsynonymous	DAMAGING	0	2.81	178
3,38592561,1,T/C	ATT-gTT			uc010hhi.2				NP_001092875	I1750V	EXON CDS	novel	Nonsynonymous	DAMAGING	0	2.85	176
3,38592561,1,T/C	ATT-gTT			uc003cin.2				Q14524-2	I1767V	EXON CDS	novel	Nonsynonymous	DAMAGING	0	2.79	171
3,38592561,1,T/C	ATT-gTT	ENST00000423572,ENST00000443581	NM_000335		CCDS46797.1	ENSP00000398266,ENSP00000397915	NP_000326		I1767V	EXON CDS	novel	Nonsynonymous	DAMAGING	0	2.79	178
3,38592561,1,T/C	ATT-gTT			uc003cio.2				Q14524	I1768V	EXON CDS	novel	Nonsynonymous	DAMAGING	0	2.81	179
3,38592561,1,T/C	ATT-gTT	ENST00000333535	NM_198056		CCDS46796.1	ENSP00000328968	NP_932173		I1768V	EXON CDS	novel	Nonsynonymous	DAMAGING	0	2.82	180
3,38592561,1,T/C	ATT-gTT			uc003cil.3				NP_001092874	I1768V	EXON CDS	novel	Nonsynonymous	DAMAGING	0	2.84	176
3,38592561,1,T/C	ATT-gTT	ENST00000413689	NM_001099404		CCDS46799.1	ENSP00000410257	NP_001092874		I1768V	EXON CDS	novel	Nonsynonymous	DAMAGING	0	2.81	176
3,38592534,1,C/T	GTG-aTG	ENST00000449557				ENSP00000413996			V1723M	EXON CDS	novel	Nonsynonymous	DAMAGING	0.01	2.81	189
3,38592534,1,C/T	GTG-aTG			uc011ayr.1				NP_001153633	V1723M	EXON CDS	novel	Nonsynonymous	DAMAGING	0.01	2.79	188
3,38592534,1,C/T	GTG-aTG	ENST00000450102,ENST00000451551	NM_001160161		CCDS54569.1	ENSP00000403355,ENSP00000388797	NP_001153633		V1723M	EXON CDS	novel	Nonsynonymous	DAMAGING	0.01	2.81	188
3,38592534,1,C/T	GTG-aTG	ENST00000455624	NM_001160160		CCDS54570.1	ENSP00000399524	NP_001153632		V1744M	EXON CDS	novel	Nonsynonymous	DAMAGING	0	2.8	176
3,38592534,1,C/T	GTG-aTG			uc010hhk.2				NP_001153632	V1744M	EXON CDS	novel	Nonsynonymous	DAMAGING	0	2.85	180
3,38592534,1,C/T	GTG-aTG	ENST00000425664,ENST00000414099	NM_001099405		CCDS46798.1	ENSP00000416634,ENSP00000398962	NP_001092875		V1759M	EXON CDS	novel	Nonsynonymous	DAMAGING	0	2.81	178
3,38592534,1,C/T	GTG-aTG			uc010hhi.2				NP_001092875	V1759M	EXON CDS	novel	Nonsynonymous	DAMAGING	0	2.85	176
3,38592534,1,C/T	GTG-aTG			uc003cin.2				Q14524-2	V1776M	EXON CDS	novel	Nonsynonymous	DAMAGING	0	2.79	171
3,38592534,1,C/T	GTG-aTG	ENST00000423572,ENST00000443581	NM_000335		CCDS46797.1	ENSP00000398266,ENSP00000397915	NP_000326		V1776M	EXON CDS	novel	Nonsynonymous	DAMAGING	0	2.79	178
3,38592534,1,C/T	GTG-aTG			uc003cio.2				Q14524	V1777M	EXON CDS	novel	Nonsynonymous	DAMAGING	0	2.81	179
3,38592534,1,C/T	GTG-aTG	ENST00000333535	NM_198056		CCDS46796.1	ENSP00000328968	NP_932173		V1777M	EXON CDS	novel	Nonsynonymous	DAMAGING	0	2.82	180
3,38592534,1,C/T	GTG-aTG			uc003cil.3				NP_001092874	V1777M	EXON CDS	novel	Nonsynonymous	DAMAGING	0	2.84	176
3,38592534,1,C/T	GTG-aTG	ENST00000413689	NM_001099404		CCDS46799.1	ENSP00000410257	NP_001092874		V1777M	EXON CDS	novel	Nonsynonymous	DAMAGING	0	2.81	176
3,38592513,1,C/T	GAG-aAG	ENST00000449557				ENSP00000413996			E1730K	EXON CDS	rs137854601:T	Nonsynonymous	TOLERATED	0.07	2.81	188
3,38592513,1,C/T	GAG-aAG			uc011ayr.1				NP_001153633	E1730K	EXON CDS	rs137854601:T	Nonsynonymous	TOLERATED	0.06	2.79	187
3,38592513,1,C/T	GAG-aAG	ENST00000450102,ENST00000451551	NM_001160161		CCDS54569.1	ENSP00000403355,ENSP00000388797	NP_001153633		E1730K	EXON CDS	rs137854601:T	Nonsynonymous	TOLERATED	0.06	2.81	187
3,38592513,1,C/T	GAG-aAG	ENST00000455624	NM_001160160		CCDS54570.1	ENSP00000399524	NP_001153632		E1751K	EXON CDS	rs137854601:T	Nonsynonymous	DAMAGING	0	2.81	175
3,38592513,1,C/T	GAG-aAG			uc010hhk.2				NP_001153632	E1751K	EXON CDS	rs137854601:T	Nonsynonymous	DAMAGING	0	2.85	179
3,38592513,1,C/T	GAG-aAG	ENST00000425664,ENST00000414099	NM_001099405		CCDS46798.1	ENSP00000416634,ENSP00000398962	NP_001092875		E1766K	EXON CDS	rs137854601:T	Nonsynonymous	DAMAGING	0	2.8	177
3,38592513,1,C/T	GAG-aAG			uc010hhi.2				NP_001092875	E1766K	EXON CDS	rs137854601:T	Nonsynonymous	DAMAGING	0	2.86	175
3,38592513,1,C/T	GAG-aAG			uc003cin.2				Q14524-2	E1783K	EXON CDS	rs137854601:T	Nonsynonymous	DAMAGING	0	2.8	170
3,38592513,1,C/T	GAG-aAG	ENST00000423572,ENST00000443581	NM_000335		CCDS46797.1	ENSP00000398266,ENSP00000397915	NP_000326		E1783K	EXON CDS	rs137854601:T	Nonsynonymous	DAMAGING	0	2.79	177
3,38592513,1,C/T	GAG-aAG			uc003cio.2				Q14524	E1784K	EXON CDS	rs137854601:T	Nonsynonymous	DAMAGING	0	2.81	178
3,38592513,1,C/T	GAG-aAG	ENST00000333535	NM_198056		CCDS46796.1	ENSP00000328968	NP_932173		E1784K	EXON CDS	rs137854601:T	Nonsynonymous	DAMAGING	0	2.82	179
3,38592513,1,C/T	GAG-aAG			uc003cil.3				NP_001092874	E1784K	EXON CDS	rs137854601:T	Nonsynonymous	DAMAGING	0	2.84	175
3,38592513,1,C/T	GAG-aAG	ENST00000413689	NM_001099404		CCDS46799.1	ENSP00000410257	NP_001092874		E1784K	EXON CDS	rs137854601:T	Nonsynonymous	DAMAGING	0	2.81	175
3,38592494,1,T/C	GAC-GgC	ENST00000449557				ENSP00000413996			D1736G	EXON CDS	novel	Nonsynonymous	DAMAGING	0	2.81	188
3,38592494,1,T/C	GAC-GgC			uc011ayr.1				NP_001153633	D1736G	EXON CDS	novel	Nonsynonymous	DAMAGING	0	2.79	187
3,38592494,1,T/C	GAC-GgC	ENST00000450102,ENST00000451551	NM_001160161		CCDS54569.1	ENSP00000403355,ENSP00000388797	NP_001153633		D1736G	EXON CDS	novel	Nonsynonymous	DAMAGING	0	2.81	187
3,38592494,1,T/C	GAC-GgC	ENST00000455624	NM_001160160		CCDS54570.1	ENSP00000399524	NP_001153632		D1757G	EXON CDS	novel	Nonsynonymous	DAMAGING	0	2.81	175
3,38592494,1,T/C	GAC-GgC			uc010hhk.2				NP_001153632	D1757G	EXON CDS	novel	Nonsynonymous	DAMAGING	0	2.85	179
3,38592494,1,T/C	GAC-GgC	ENST00000425664,ENST00000414099	NM_001099405		CCDS46798.1	ENSP00000416634,ENSP00000398962	NP_001092875		D1772G	EXON CDS	novel	Nonsynonymous	DAMAGING	0	2.8	177
3,38592494,1,T/C	GAC-GgC			uc010hhi.2				NP_001092875	D1772G	EXON CDS	novel	Nonsynonymous	DAMAGING	0	2.86	175
3,38592494,1,T/C	GAC-GgC			uc003cin.2				Q14524-2	D1789G	EXON CDS	novel	Nonsynonymous	DAMAGING	0	2.8	170
3,38592494,1,T/C	GAC-GgC	ENST00000423572,ENST00000443581	NM_000335		CCDS46797.1	ENSP00000398266,ENSP00000397915	NP_000326		D1789G	EXON CDS	novel	Nonsynonymous	DAMAGING	0	2.79	177
3,38592494,1,T/C	GAC-GgC			uc003cio.2				Q14524	D1790G	EXON CDS	novel	Nonsynonymous	DAMAGING	0	2.81	178
3,38592494,1,T/C	GAC-GgC	ENST00000333535	NM_198056		CCDS46796.1	ENSP00000328968	NP_932173		D1790G	EXON CDS	novel	Nonsynonymous	DAMAGING	0	2.82	179
3,38592494,1,T/C	GAC-GgC			uc003cil.3				NP_001092874	D1790G	EXON CDS	novel	Nonsynonymous	DAMAGING	0	2.84	175
3,38592494,1,T/C	GAC-GgC	ENST00000413689	NM_001099404		CCDS46799.1	ENSP00000410257	NP_001092874		D1790G	EXON CDS	novel	Nonsynonymous	DAMAGING	0	2.81	175
3,38592480,1,A/G	TAT-cAT	ENST00000449557				ENSP00000413996			Y1741H	EXON CDS	rs137854615:G	Nonsynonymous	DAMAGING	0	2.81	188
3,38592480,1,A/G	TAT-cAT			uc011ayr.1				NP_001153633	Y1741H	EXON CDS	rs137854615:G	Nonsynonymous	DAMAGING	0	2.79	187
3,38592480,1,A/G	TAT-cAT	ENST00000450102,ENST00000451551	NM_001160161		CCDS54569.1	ENSP00000403355,ENSP00000388797	NP_001153633		Y1741H	EXON CDS	rs137854615:G	Nonsynonymous	DAMAGING	0	2.81	187
3,38592480,1,A/G	TAT-cAT	ENST00000455624	NM_001160160		CCDS54570.1	ENSP00000399524	NP_001153632		Y1762H	EXON CDS	rs137854615:G	Nonsynonymous	DAMAGING	0	2.81	175
3,38592480,1,A/G	TAT-cAT			uc010hhk.2				NP_001153632	Y1762H	EXON CDS	rs137854615:G	Nonsynonymous	DAMAGING	0	2.85	179
3,38592480,1,A/G	TAT-cAT	ENST00000425664,ENST00000414099	NM_001099405		CCDS46798.1	ENSP00000416634,ENSP00000398962	NP_001092875		Y1777H	EXON CDS	rs137854615:G	Nonsynonymous	DAMAGING	0	2.8	177
3,38592480,1,A/G	TAT-cAT			uc010hhi.2				NP_001092875	Y1777H	EXON CDS	rs137854615:G	Nonsynonymous	DAMAGING	0	2.86	175
3,38592480,1,A/G	TAT-cAT			uc003cin.2				Q14524-2	Y1794H	EXON CDS	rs137854615:G	Nonsynonymous	DAMAGING	0	2.8	170
3,38592480,1,A/G	TAT-cAT	ENST00000423572,ENST00000443581	NM_000335		CCDS46797.1	ENSP00000398266,ENSP00000397915	NP_000326		Y1794H	EXON CDS	rs137854615:G	Nonsynonymous	DAMAGING	0	2.79	177
3,38592480,1,A/G	TAT-cAT			uc003cio.2				Q14524	Y1795H	EXON CDS	rs137854615:G	Nonsynonymous	DAMAGING	0	2.81	178
3,38592480,1,A/G	TAT-cAT	ENST00000333535	NM_198056		CCDS46796.1	ENSP00000328968	NP_932173		Y1795H	EXON CDS	rs137854615:G	Nonsynonymous	DAMAGING	0	2.82	179
3,38592480,1,A/G	TAT-cAT			uc003cil.3				NP_001092874	Y1795H	EXON CDS	rs137854615:G	Nonsynonymous	DAMAGING	0	2.84	175
3,38592480,1,A/G	TAT-cAT	ENST00000413689	NM_001099404		CCDS46799.1	ENSP00000410257	NP_001092874		Y1795H	EXON CDS	rs137854615:G	Nonsynonymous	DAMAGING	0	2.81	175
3,38592479,1,T/C	TAT-TgT	ENST00000449557				ENSP00000413996			Y1741C	EXON CDS	rs137854614:C	Nonsynonymous	DAMAGING	0	2.81	188
3,38592479,1,T/C	TAT-TgT			uc011ayr.1				NP_001153633	Y1741C	EXON CDS	rs137854614:C	Nonsynonymous	DAMAGING	0	2.79	187
3,38592479,1,T/C	TAT-TgT	ENST00000450102,ENST00000451551	NM_001160161		CCDS54569.1	ENSP00000403355,ENSP00000388797	NP_001153633		Y1741C	EXON CDS	rs137854614:C	Nonsynonymous	DAMAGING	0	2.81	187
3,38592479,1,T/C	TAT-TgT	ENST00000455624	NM_001160160		CCDS54570.1	ENSP00000399524	NP_001153632		Y1762C	EXON CDS	rs137854614:C	Nonsynonymous	DAMAGING	0	2.81	175
3,38592479,1,T/C	TAT-TgT			uc010hhk.2				NP_001153632	Y1762C	EXON CDS	rs137854614:C	Nonsynonymous	DAMAGING	0	2.85	179
3,38592479,1,T/C	TAT-TgT	ENST00000425664,ENST00000414099	NM_001099405		CCDS46798.1	ENSP00000416634,ENSP00000398962	NP_001092875		Y1777C	EXON CDS	rs137854614:C	Nonsynonymous	DAMAGING	0	2.8	177
3,38592479,1,T/C	TAT-TgT			uc010hhi.2				NP_001092875	Y1777C	EXON CDS	rs137854614:C	Nonsynonymous	DAMAGING	0	2.86	175
3,38592479,1,T/C	TAT-TgT			uc003cin.2				Q14524-2	Y1794C	EXON CDS	rs137854614:C	Nonsynonymous	DAMAGING	0	2.8	170
3,38592479,1,T/C	TAT-TgT	ENST00000423572,ENST00000443581	NM_000335		CCDS46797.1	ENSP00000398266,ENSP00000397915	NP_000326		Y1794C	EXON CDS	rs137854614:C	Nonsynonymous	DAMAGING	0	2.79	177
3,38592479,1,T/C	TAT-TgT			uc003cio.2				Q14524	Y1795C	EXON CDS	rs137854614:C	Nonsynonymous	DAMAGING	0	2.81	178
3,38592479,1,T/C	TAT-TgT	ENST00000333535	NM_198056		CCDS46796.1	ENSP00000328968	NP_932173		Y1795C	EXON CDS	rs137854614:C	Nonsynonymous	DAMAGING	0	2.82	179
3,38592479,1,T/C	TAT-TgT			uc003cil.3				NP_001092874	Y1795C	EXON CDS	rs137854614:C	Nonsynonymous	DAMAGING	0	2.84	175
3,38592479,1,T/C	TAT-TgT	ENST00000413689	NM_001099404		CCDS46799.1	ENSP00000410257	NP_001092874		Y1795C	EXON CDS	rs137854614:C	Nonsynonymous	DAMAGING	0	2.81	175
3,38592389,1,A/G	CTC-CcC	ENST00000449557				ENSP00000413996			L1771P	EXON CDS	rs79299226:G	Nonsynonymous	DAMAGING	0	2.81	184
3,38592389,1,A/G	CTC-CcC			uc011ayr.1				NP_001153633	L1771P	EXON CDS	rs79299226:G	Nonsynonymous	DAMAGING	0	2.8	183
3,38592389,1,A/G	CTC-CcC	ENST00000450102,ENST00000451551	NM_001160161		CCDS54569.1	ENSP00000403355,ENSP00000388797	NP_001153633		L1771P	EXON CDS	rs79299226:G	Nonsynonymous	DAMAGING	0	2.81	183
3,38592389,1,A/G	CTC-CcC	ENST00000455624	NM_001160160		CCDS54570.1	ENSP00000399524	NP_001153632		L1792P	EXON CDS	rs79299226:G	Nonsynonymous	DAMAGING	0	2.8	171
3,38592389,1,A/G	CTC-CcC			uc010hhk.2				NP_001153632	L1792P	EXON CDS	rs79299226:G	Nonsynonymous	DAMAGING	0	2.84	175
3,38592389,1,A/G	CTC-CcC	ENST00000425664,ENST00000414099	NM_001099405		CCDS46798.1	ENSP00000416634,ENSP00000398962	NP_001092875		L1807P	EXON CDS	rs79299226:G	Nonsynonymous	DAMAGING	0	2.8	173
3,38592389,1,A/G	CTC-CcC			uc010hhi.2				NP_001092875	L1807P	EXON CDS	rs79299226:G	Nonsynonymous	DAMAGING	0	2.86	171
3,38592389,1,A/G	CTC-CcC			uc003cin.2				Q14524-2	L1824P	EXON CDS	rs79299226:G	Nonsynonymous	DAMAGING	0	2.79	166
3,38592389,1,A/G	CTC-CcC	ENST00000423572,ENST00000443581	NM_000335		CCDS46797.1	ENSP00000398266,ENSP00000397915	NP_000326		L1824P	EXON CDS	rs79299226:G	Nonsynonymous	DAMAGING	0	2.79	173
3,38592389,1,A/G	CTC-CcC			uc003cio.2				Q14524	L1825P	EXON CDS	rs79299226:G	Nonsynonymous	DAMAGING	0	2.81	174
3,38592389,1,A/G	CTC-CcC	ENST00000333535	NM_198056		CCDS46796.1	ENSP00000328968	NP_932173		L1825P	EXON CDS	rs79299226:G	Nonsynonymous	DAMAGING	0	2.82	175
3,38592389,1,A/G	CTC-CcC			uc003cil.3				NP_001092874	L1825P	EXON CDS	rs79299226:G	Nonsynonymous	DAMAGING	0	2.83	171
3,38592389,1,A/G	CTC-CcC	ENST00000413689	NM_001099404		CCDS46799.1	ENSP00000410257	NP_001092874		L1825P	EXON CDS	rs79299226:G	Nonsynonymous	DAMAGING	0	2.81	171
3,38592386,1,C/T	CGT-CaT	ENST00000449557				ENSP00000413996			R1772H	EXON CDS	rs137854610:T	Nonsynonymous	DAMAGING	0.03	2.81	184
3,38592386,1,C/T	CGT-CaT			uc011ayr.1				NP_001153633	R1772H	EXON CDS	rs137854610:T	Nonsynonymous	DAMAGING	0.03	2.8	183
3,38592386,1,C/T	CGT-CaT	ENST00000450102,ENST00000451551	NM_001160161		CCDS54569.1	ENSP00000403355,ENSP00000388797	NP_001153633		R1772H	EXON CDS	rs137854610:T	Nonsynonymous	DAMAGING	0.03	2.81	183
3,38592386,1,C/T	CGT-CaT	ENST00000455624	NM_001160160		CCDS54570.1	ENSP00000399524	NP_001153632		R1793H	EXON CDS	rs137854610:T	Nonsynonymous	DAMAGING	0.03	2.8	171
3,38592386,1,C/T	CGT-CaT			uc010hhk.2				NP_001153632	R1793H	EXON CDS	rs137854610:T	Nonsynonymous	DAMAGING	0.03	2.84	175
3,38592386,1,C/T	CGT-CaT	ENST00000425664,ENST00000414099	NM_001099405		CCDS46798.1	ENSP00000416634,ENSP00000398962	NP_001092875		R1808H	EXON CDS	rs137854610:T	Nonsynonymous	DAMAGING	0.04	2.8	173
3,38592386,1,C/T	CGT-CaT			uc010hhi.2				NP_001092875	R1808H	EXON CDS	rs137854610:T	Nonsynonymous	DAMAGING	0.03	2.86	171
3,38592386,1,C/T	CGT-CaT			uc003cin.2				Q14524-2	R1825H	EXON CDS	rs137854610:T	Nonsynonymous	DAMAGING	0.04	2.79	166
3,38592386,1,C/T	CGT-CaT	ENST00000423572,ENST00000443581	NM_000335		CCDS46797.1	ENSP00000398266,ENSP00000397915	NP_000326		R1825H	EXON CDS	rs137854610:T	Nonsynonymous	DAMAGING	0.04	2.79	173
3,38592386,1,C/T	CGT-CaT			uc003cio.2				Q14524	R1826H	EXON CDS	rs137854610:T	Nonsynonymous	DAMAGING	0.04	2.81	174
3,38592386,1,C/T	CGT-CaT	ENST00000333535	NM_198056		CCDS46796.1	ENSP00000328968	NP_932173		R1826H	EXON CDS	rs137854610:T	Nonsynonymous	DAMAGING	0.03	2.82	175
3,38592386,1,C/T	CGT-CaT			uc003cil.3				NP_001092874	R1826H	EXON CDS	rs137854610:T	Nonsynonymous	DAMAGING	0.03	2.83	171
3,38592386,1,C/T	CGT-CaT	ENST00000413689	NM_001099404		CCDS46799.1	ENSP00000410257	NP_001092874		R1826H	EXON CDS	rs137854610:T	Nonsynonymous	DAMAGING	0.04	2.81	171
3,38592152,1,G/A	TCG-TtG	ENST00000449557				ENSP00000413996			S1850L	EXON CDS	rs150264233:A	Nonsynonymous	DAMAGING	0.01	2.81	176
3,38592152,1,G/A	TCG-TtG			uc011ayr.1				NP_001153633	S1850L	EXON CDS	rs150264233:A	Nonsynonymous	DAMAGING	0.02	2.8	174
3,38592152,1,G/A	TCG-TtG	ENST00000450102,ENST00000451551	NM_001160161		CCDS54569.1	ENSP00000403355,ENSP00000388797	NP_001153633		S1850L	EXON CDS	rs150264233:A	Nonsynonymous	DAMAGING	0.01	2.81	175
3,38592152,1,G/A	TCG-TtG	ENST00000455624	NM_001160160		CCDS54570.1	ENSP00000399524	NP_001153632		S1871L	EXON CDS	rs150264233:A	Nonsynonymous	DAMAGING	0.02	2.81	164
3,38592152,1,G/A	TCG-TtG			uc010hhk.2				NP_001153632	S1871L	EXON CDS	rs150264233:A	Nonsynonymous	DAMAGING	0.02	2.84	168
3,38592152,1,G/A	TCG-TtG	ENST00000425664,ENST00000414099	NM_001099405		CCDS46798.1	ENSP00000416634,ENSP00000398962	NP_001092875		S1886L	EXON CDS	rs150264233:A	Nonsynonymous	DAMAGING	0.01	2.79	165
3,38592152,1,G/A	TCG-TtG			uc010hhi.2				NP_001092875	S1886L	EXON CDS	rs150264233:A	Nonsynonymous	DAMAGING	0.02	2.86	164
3,38592152,1,G/A	TCG-TtG			uc003cin.2				Q14524-2	S1903L	EXON CDS	rs150264233:A	Nonsynonymous	DAMAGING	0.01	2.79	160
3,38592152,1,G/A	TCG-TtG	ENST00000423572,ENST00000443581	NM_000335		CCDS46797.1	ENSP00000398266,ENSP00000397915	NP_000326		S1903L	EXON CDS	rs150264233:A	Nonsynonymous	DAMAGING	0.01	2.79	166
3,38592152,1,G/A	TCG-TtG			uc003cio.2				Q14524	S1904L	EXON CDS	rs150264233:A	Nonsynonymous	DAMAGING	0.01	2.81	168
3,38592152,1,G/A	TCG-TtG	ENST00000333535	NM_198056		CCDS46796.1	ENSP00000328968	NP_932173		S1904L	EXON CDS	rs150264233:A	Nonsynonymous	DAMAGING	0.02	2.83	168
3,38592152,1,G/A	TCG-TtG			uc003cil.3				NP_001092874	S1904L	EXON CDS	rs150264233:A	Nonsynonymous	DAMAGING	0.02	2.83	164
3,38592152,1,G/A	TCG-TtG	ENST00000413689	NM_001099404		CCDS46799.1	ENSP00000410257	NP_001092874		S1904L	EXON CDS	rs150264233:A	Nonsynonymous	DAMAGING	0.01	2.8	164
3,38592093,1,C/T	GCC-aCC	ENST00000449557				ENSP00000413996			A1870T	EXON CDS	rs137854603:T	Nonsynonymous	TOLERATED	0.14	2.95	129
3,38592093,1,C/T	GCC-aCC			uc011ayr.1				NP_001153633	A1870T	EXON CDS	rs137854603:T	Nonsynonymous	TOLERATED	0.14	2.96	128
3,38592093,1,C/T	GCC-aCC	ENST00000450102,ENST00000451551	NM_001160161		CCDS54569.1	ENSP00000403355,ENSP00000388797	NP_001153633		A1870T	EXON CDS	rs137854603:T	Nonsynonymous	TOLERATED	0.14	2.94	128
3,38592093,1,C/T	GCC-aCC	ENST00000455624	NM_001160160		CCDS54570.1	ENSP00000399524	NP_001153632		A1891T	EXON CDS	rs137854603:T	Nonsynonymous	DAMAGING	0.05	2.93	122
3,38592093,1,C/T	GCC-aCC			uc010hhk.2				NP_001153632	A1891T	EXON CDS	rs137854603:T	Nonsynonymous	DAMAGING	0.05	2.96	125
3,38592093,1,C/T	GCC-aCC	ENST00000425664,ENST00000414099	NM_001099405		CCDS46798.1	ENSP00000416634,ENSP00000398962	NP_001092875		A1906T	EXON CDS	rs137854603:T	Nonsynonymous	TOLERATED	0.16	2.91	121
3,38592093,1,C/T	GCC-aCC			uc010hhi.2				NP_001092875	A1906T	EXON CDS	rs137854603:T	Nonsynonymous	DAMAGING	0.05	3	119
3,38592093,1,C/T	GCC-aCC			uc003cin.2				Q14524-2	A1923T	EXON CDS	rs137854603:T	Nonsynonymous	TOLERATED	0.16	2.92	118
3,38592093,1,C/T	GCC-aCC	ENST00000423572,ENST00000443581	NM_000335		CCDS46797.1	ENSP00000398266,ENSP00000397915	NP_000326		A1923T	EXON CDS	rs137854603:T	Nonsynonymous	TOLERATED	0.15	2.92	123
3,38592093,1,C/T	GCC-aCC			uc003cio.2				Q14524	A1924T	EXON CDS	rs137854603:T	Nonsynonymous	TOLERATED	0.14	2.93	125
3,38592093,1,C/T	GCC-aCC	ENST00000333535	NM_198056		CCDS46796.1	ENSP00000328968	NP_932173		A1924T	EXON CDS	rs137854603:T	Nonsynonymous	DAMAGING	0.05	2.96	125
3,38592093,1,C/T	GCC-aCC			uc003cil.3				NP_001092874	A1924T	EXON CDS	rs137854603:T	Nonsynonymous	DAMAGING	0.05	3	121
3,38592093,1,C/T	GCC-aCC	ENST00000413689	NM_001099404		CCDS46799.1	ENSP00000410257	NP_001092874		A1924T	EXON CDS	rs137854603:T	Nonsynonymous	TOLERATED	0.15	2.93	122
3,38592060,1,C/T	GGC-aGC	ENST00000449557				ENSP00000413996			G1881S	EXON CDS	novel	Nonsynonymous	TOLERATED	0.61	3	118
3,38592060,1,C/T	GGC-aGC			uc011ayr.1				NP_001153633	G1881S	EXON CDS	novel	Nonsynonymous	TOLERATED	0.64	3.07	115
3,38592060,1,C/T	GGC-aGC	ENST00000450102,ENST00000451551	NM_001160161		CCDS54569.1	ENSP00000403355,ENSP00000388797	NP_001153633		G1881S	EXON CDS	novel	Nonsynonymous	TOLERATED	0.59	3.03	118
3,38592060,1,C/T	GGC-aGC	ENST00000455624	NM_001160160		CCDS54570.1	ENSP00000399524	NP_001153632		G1902S	EXON CDS	novel	Nonsynonymous	TOLERATED	0.66	2.94	109
3,38592060,1,C/T	GGC-aGC			uc010hhk.2				NP_001153632	G1902S	EXON CDS	novel	Nonsynonymous	TOLERATED	0.71	2.98	114
3,38592060,1,C/T	GGC-aGC	ENST00000425664,ENST00000414099	NM_001099405		CCDS46798.1	ENSP00000416634,ENSP00000398962	NP_001092875		G1917S	EXON CDS	novel	Nonsynonymous	TOLERATED	0.58	2.97	108
3,38592060,1,C/T	GGC-aGC			uc010hhi.2				NP_001092875	G1917S	EXON CDS	novel	Nonsynonymous	TOLERATED	0.56	2.97	108
3,38592060,1,C/T	GGC-aGC			uc003cin.2				Q14524-2	G1934S	EXON CDS	novel	Nonsynonymous	TOLERATED	0.67	2.94	108
3,38592060,1,C/T	GGC-aGC	ENST00000423572,ENST00000443581	NM_000335		CCDS46797.1	ENSP00000398266,ENSP00000397915	NP_000326		G1934S	EXON CDS	novel	Nonsynonymous	TOLERATED	0.61	2.95	114
3,38592060,1,C/T	GGC-aGC			uc003cio.2				Q14524	G1935S	EXON CDS	novel	Nonsynonymous	TOLERATED	0.61	2.97	116
3,38592060,1,C/T	GGC-aGC	ENST00000333535	NM_198056		CCDS46796.1	ENSP00000328968	NP_932173		G1935S	EXON CDS	novel	Nonsynonymous	TOLERATED	0.58	2.95	117
3,38592060,1,C/T	GGC-aGC			uc003cil.3				NP_001092874	G1935S	EXON CDS	novel	Nonsynonymous	TOLERATED	0.55	2.97	113
3,38592060,1,C/T	GGC-aGC	ENST00000413689	NM_001099404		CCDS46799.1	ENSP00000410257	NP_001092874		G1935S	EXON CDS	novel	Nonsynonymous	TOLERATED	0.62	2.98	113
3,38592051,1,C/T	GAA-aAA	ENST00000449557				ENSP00000413996			E1884K	EXON CDS	novel	Nonsynonymous	TOLERATED	0.82	2.95	116
3,38592051,1,C/T	GAA-aAA			uc011ayr.1				NP_001153633	E1884K	EXON CDS	novel	Nonsynonymous	TOLERATED	0.8	3.01	114
3,38592051,1,C/T	GAA-aAA	ENST00000450102,ENST00000451551	NM_001160161		CCDS54569.1	ENSP00000403355,ENSP00000388797	NP_001153633		E1884K	EXON CDS	novel	Nonsynonymous	TOLERATED	0.8	2.99	115
3,38592051,1,C/T	GAA-aAA	ENST00000455624	NM_001160160		CCDS54570.1	ENSP00000399524	NP_001153632		E1905K	EXON CDS	novel	Nonsynonymous	TOLERATED	0.78	2.9	108
3,38592051,1,C/T	GAA-aAA			uc010hhk.2				NP_001153632	E1905K	EXON CDS	novel	Nonsynonymous	TOLERATED	0.81	2.92	113
3,38592051,1,C/T	GAA-aAA	ENST00000425664,ENST00000414099	NM_001099405		CCDS46798.1	ENSP00000416634,ENSP00000398962	NP_001092875		E1920K	EXON CDS	novel	Nonsynonymous	TOLERATED	0.79	2.9	107
3,38592051,1,C/T	GAA-aAA			uc010hhi.2				NP_001092875	E1920K	EXON CDS	novel	Nonsynonymous	TOLERATED	0.8	2.93	115
3,38592051,1,C/T	GAA-aAA			uc003cin.2				Q14524-2	E1937K	EXON CDS	novel	Nonsynonymous	TOLERATED	0.73	2.89	101
3,38592051,1,C/T	GAA-aAA	ENST00000423572,ENST00000443581	NM_000335		CCDS46797.1	ENSP00000398266,ENSP00000397915	NP_000326		E1937K	EXON CDS	novel	Nonsynonymous	TOLERATED	0.77	2.89	106
3,38592051,1,C/T	GAA-aAA			uc003cio.2				Q14524	E1938K	EXON CDS	novel	Nonsynonymous	TOLERATED	0.75	2.91	109
3,38592051,1,C/T	GAA-aAA	ENST00000333535	NM_198056		CCDS46796.1	ENSP00000328968	NP_932173		E1938K	EXON CDS	novel	Nonsynonymous	TOLERATED	0.78	2.88	111
3,38592051,1,C/T	GAA-aAA			uc003cil.3				NP_001092874	E1938K	EXON CDS	novel	Nonsynonymous	TOLERATED	0.76	2.92	107
3,38592051,1,C/T	GAA-aAA	ENST00000413689	NM_001099404		CCDS46799.1	ENSP00000410257	NP_001092874		E1938K	EXON CDS	novel	Nonsynonymous	TOLERATED	0.76	2.92	105
3,38592012,1,C/A	GTG-tTG	ENST00000449557				ENSP00000413996			V1897L	EXON CDS	rs41315493:A	Nonsynonymous	TOLERATED	0.44	3.03	124
3,38592012,1,C/A	GTG-tTG			uc011ayr.1				NP_001153633	V1897L	EXON CDS	rs41315493:A	Nonsynonymous	TOLERATED	0.42	3.09	120
3,38592012,1,C/A	GTG-tTG	ENST00000450102,ENST00000451551	NM_001160161		CCDS54569.1	ENSP00000403355,ENSP00000388797	NP_001153633		V1897L	EXON CDS	rs41315493:A	Nonsynonymous	TOLERATED	0.52	3.04	122
3,38592012,1,C/A	GTG-tTG	ENST00000455624	NM_001160160		CCDS54570.1	ENSP00000399524	NP_001153632		V1918L	EXON CDS	rs41315493:A	Nonsynonymous	TOLERATED	0.64	2.95	116
3,38592012,1,C/A	GTG-tTG			uc010hhk.2				NP_001153632	V1918L	EXON CDS	rs41315493:A	Nonsynonymous	TOLERATED	0.56	3	119
3,38592012,1,C/A	GTG-tTG	ENST00000425664,ENST00000414099	NM_001099405		CCDS46798.1	ENSP00000416634,ENSP00000398962	NP_001092875		V1933L	EXON CDS	rs41315493:A	Nonsynonymous	TOLERATED	0.41	2.98	116
3,38592012,1,C/A	GTG-tTG			uc010hhi.2				NP_001092875	V1933L	EXON CDS	rs41315493:A	Nonsynonymous	TOLERATED	0.75	2.99	117
3,38592012,1,C/A	GTG-tTG			uc003cin.2				Q14524-2	V1950L	EXON CDS	rs41315493:A	Nonsynonymous	TOLERATED	0.75	2.96	113
3,38592012,1,C/A	GTG-tTG	ENST00000423572,ENST00000443581	NM_000335		CCDS46797.1	ENSP00000398266,ENSP00000397915	NP_000326		V1950L	EXON CDS	rs41315493:A	Nonsynonymous	TOLERATED	0.79	2.96	118
3,38592012,1,C/A	GTG-tTG			uc003cio.2				Q14524	V1951L	EXON CDS	rs41315493:A	Nonsynonymous	TOLERATED	0.71	2.98	119
3,38592012,1,C/A	GTG-tTG	ENST00000333535	NM_198056		CCDS46796.1	ENSP00000328968	NP_932173		V1951L	EXON CDS	rs41315493:A	Nonsynonymous	TOLERATED	0.72	2.96	120
3,38592012,1,C/A	GTG-tTG			uc003cil.3				NP_001092874	V1951L	EXON CDS	rs41315493:A	Nonsynonymous	TOLERATED	0.68	2.99	116
3,38592012,1,C/A	GTG-tTG	ENST00000413689	NM_001099404		CCDS46799.1	ENSP00000410257	NP_001092874		V1951L	EXON CDS	rs41315493:A	Nonsynonymous	TOLERATED	0.69	3	116
3,38591853,1,A/G	TTC-cTC	ENST00000449557				ENSP00000413996			F1950L	EXON CDS	rs41311117:G	Nonsynonymous	TOLERATED	0.64	3.46	32
3,38591853,1,A/G	TTC-cTC			uc011ayr.1				NP_001153633	F1950L	EXON CDS	rs41311117:G	Nonsynonymous	TOLERATED	0.64	3.46	32
3,38591853,1,A/G	TTC-cTC	ENST00000450102,ENST00000451551	NM_001160161		CCDS54569.1	ENSP00000403355,ENSP00000388797	NP_001153633		F1950L	EXON CDS	rs41311117:G	Nonsynonymous	TOLERATED	0.64	3.46	32
3,38591853,1,A/G	TTC-cTC	ENST00000455624	NM_001160160		CCDS54570.1	ENSP00000399524	NP_001153632		F1971L	EXON CDS	rs41311117:G	Nonsynonymous	TOLERATED	0.64	3.42	32
3,38591853,1,A/G	TTC-cTC			uc010hhk.2				NP_001153632	F1971L	EXON CDS	rs41311117:G	Nonsynonymous	TOLERATED	0.64	3.43	33
3,38591853,1,A/G	TTC-cTC	ENST00000425664,ENST00000414099	NM_001099405		CCDS46798.1	ENSP00000416634,ENSP00000398962	NP_001092875		F1986L	EXON CDS	rs41311117:G	Nonsynonymous	TOLERATED	0.64	3.4	31
3,38591853,1,A/G	TTC-cTC			uc010hhi.2				NP_001092875	F1986L	EXON CDS	rs41311117:G	Nonsynonymous	TOLERATED	0.64	3.38	33
3,38591853,1,A/G	TTC-cTC			uc003cin.2				Q14524-2	F2003L	EXON CDS	rs41311117:G	Nonsynonymous	TOLERATED	0.64	3.4	34
3,38591853,1,A/G	TTC-cTC	ENST00000423572,ENST00000443581	NM_000335		CCDS46797.1	ENSP00000398266,ENSP00000397915	NP_000326		F2003L	EXON CDS	rs41311117:G	Nonsynonymous	TOLERATED	0.64	3.41	33
3,38591853,1,A/G	TTC-cTC			uc003cio.2				Q14524	F2004L	EXON CDS	rs41311117:G	Nonsynonymous	TOLERATED	0.64	3.39	34
3,38591853,1,A/G	TTC-cTC	ENST00000333535	NM_198056		CCDS46796.1	ENSP00000328968	NP_932173		F2004L	EXON CDS	rs41311117:G	Nonsynonymous	TOLERATED	0.64	3.41	33
3,38591853,1,A/G	TTC-cTC			uc003cil.3				NP_001092874	F2004L	EXON CDS	rs41311117:G	Nonsynonymous	TOLERATED	0.64	3.43	32
3,38591853,1,A/G	TTC-cTC	ENST00000413689	NM_001099404		CCDS46799.1	ENSP00000410257	NP_001092874		F2004L	EXON CDS	rs41311117:G	Nonsynonymous	TOLERATED	0.64	3.43	32
3,38591853,1,A/C	TTC-gTC	ENST00000449557				ENSP00000413996			F1950V	EXON CDS	novel	Nonsynonymous	TOLERATED	0.5	3.46	32
3,38591853,1,A/C	TTC-gTC			uc011ayr.1				NP_001153633	F1950V	EXON CDS	novel	Nonsynonymous	TOLERATED	0.5	3.46	32
3,38591853,1,A/C	TTC-gTC	ENST00000450102,ENST00000451551	NM_001160161		CCDS54569.1	ENSP00000403355,ENSP00000388797	NP_001153633		F1950V	EXON CDS	novel	Nonsynonymous	TOLERATED	0.5	3.46	32
3,38591853,1,A/C	TTC-gTC	ENST00000455624	NM_001160160		CCDS54570.1	ENSP00000399524	NP_001153632		F1971V	EXON CDS	novel	Nonsynonymous	TOLERATED	0.5	3.42	32
3,38591853,1,A/C	TTC-gTC			uc010hhk.2				NP_001153632	F1971V	EXON CDS	novel	Nonsynonymous	TOLERATED	0.5	3.43	33
3,38591853,1,A/C	TTC-gTC	ENST00000425664,ENST00000414099	NM_001099405		CCDS46798.1	ENSP00000416634,ENSP00000398962	NP_001092875		F1986V	EXON CDS	novel	Nonsynonymous	TOLERATED	0.5	3.4	31
3,38591853,1,A/C	TTC-gTC			uc010hhi.2				NP_001092875	F1986V	EXON CDS	novel	Nonsynonymous	TOLERATED	0.5	3.38	33
3,38591853,1,A/C	TTC-gTC			uc003cin.2				Q14524-2	F2003V	EXON CDS	novel	Nonsynonymous	TOLERATED	0.5	3.4	34
3,38591853,1,A/C	TTC-gTC	ENST00000423572,ENST00000443581	NM_000335		CCDS46797.1	ENSP00000398266,ENSP00000397915	NP_000326		F2003V	EXON CDS	novel	Nonsynonymous	TOLERATED	0.5	3.41	33
3,38591853,1,A/C	TTC-gTC			uc003cio.2				Q14524	F2004V	EXON CDS	novel	Nonsynonymous	TOLERATED	0.5	3.39	34
3,38591853,1,A/C	TTC-gTC	ENST00000333535	NM_198056		CCDS46796.1	ENSP00000328968	NP_932173		F2004V	EXON CDS	novel	Nonsynonymous	TOLERATED	0.5	3.41	33
3,38591853,1,A/C	TTC-gTC			uc003cil.3				NP_001092874	F2004V	EXON CDS	novel	Nonsynonymous	TOLERATED	0.5	3.43	32
3,38591853,1,A/C	TTC-gTC	ENST00000413689	NM_001099404		CCDS46799.1	ENSP00000410257	NP_001092874		F2004V	EXON CDS	novel	Nonsynonymous	TOLERATED	0.5	3.43	32
3,38591846,1,G/A	CCT-CtT	ENST00000449557				ENSP00000413996			P1952L	EXON CDS	novel	Nonsynonymous	TOLERATED	0.3	3.46	29
3,38591846,1,G/A	CCT-CtT			uc011ayr.1				NP_001153633	P1952L	EXON CDS	novel	Nonsynonymous	TOLERATED	0.3	3.46	29
3,38591846,1,G/A	CCT-CtT	ENST00000450102,ENST00000451551	NM_001160161		CCDS54569.1	ENSP00000403355,ENSP00000388797	NP_001153633		P1952L	EXON CDS	novel	Nonsynonymous	TOLERATED	0.3	3.46	29
3,38591846,1,G/A	CCT-CtT	ENST00000455624	NM_001160160		CCDS54570.1	ENSP00000399524	NP_001153632		P1973L	EXON CDS	novel	Nonsynonymous	TOLERATED	0.3	3.42	23
3,38591846,1,G/A	CCT-CtT			uc010hhk.2				NP_001153632	P1973L	EXON CDS	novel	Nonsynonymous	TOLERATED	0.3	3.43	24
3,38591846,1,G/A	CCT-CtT	ENST00000425664,ENST00000414099	NM_001099405		CCDS46798.1	ENSP00000416634,ENSP00000398962	NP_001092875		P1988L	EXON CDS	novel	Nonsynonymous	TOLERATED	0.3	3.4	27
3,38591846,1,G/A	CCT-CtT			uc010hhi.2				NP_001092875	P1988L	EXON CDS	novel	Nonsynonymous	TOLERATED	0.3	3.37	27
3,38591846,1,G/A	CCT-CtT			uc003cin.2				Q14524-2	P2005L	EXON CDS	novel	Nonsynonymous	TOLERATED	0.3	3.4	28
3,38591846,1,G/A	CCT-CtT	ENST00000423572,ENST00000443581	NM_000335		CCDS46797.1	ENSP00000398266,ENSP00000397915	NP_000326		P2005L	EXON CDS	novel	Nonsynonymous	TOLERATED	0.3	3.4	28
3,38591846,1,G/A	CCT-CtT			uc003cio.2				Q14524	P2006L	EXON CDS	novel	Nonsynonymous	TOLERATED	0.3	3.4	28
3,38591846,1,G/A	CCT-CtT	ENST00000333535	NM_198056		CCDS46796.1	ENSP00000328968	NP_932173		P2006L	EXON CDS	novel	Nonsynonymous	TOLERATED	0.3	3.39	28
3,38591846,1,G/A	CCT-CtT			uc003cil.3				NP_001092874	P2006L	EXON CDS	novel	Nonsynonymous	TOLERATED	0.3	3.41	27
3,38591846,1,G/A	CCT-CtT	ENST00000413689	NM_001099404		CCDS46799.1	ENSP00000410257	NP_001092874		P2006L	EXON CDS	novel	Nonsynonymous	TOLERATED	0.3	3.42	27
3,38591847,1,G/C	CCT-gCT	ENST00000449557				ENSP00000413996			P1952A	EXON CDS	rs45489199:C	Nonsynonymous	TOLERATED	0.75	3.46	29
3,38591847,1,G/C	CCT-gCT			uc011ayr.1				NP_001153633	P1952A	EXON CDS	rs45489199:C	Nonsynonymous	TOLERATED	0.75	3.46	29
3,38591847,1,G/C	CCT-gCT	ENST00000450102,ENST00000451551	NM_001160161		CCDS54569.1	ENSP00000403355,ENSP00000388797	NP_001153633		P1952A	EXON CDS	rs45489199:C	Nonsynonymous	TOLERATED	0.75	3.46	29
3,38591847,1,G/C	CCT-gCT	ENST00000455624	NM_001160160		CCDS54570.1	ENSP00000399524	NP_001153632		P1973A	EXON CDS	rs45489199:C	Nonsynonymous	TOLERATED	0.75	3.42	23
3,38591847,1,G/C	CCT-gCT			uc010hhk.2				NP_001153632	P1973A	EXON CDS	rs45489199:C	Nonsynonymous	TOLERATED	0.75	3.43	24
3,38591847,1,G/C	CCT-gCT	ENST00000425664,ENST00000414099	NM_001099405		CCDS46798.1	ENSP00000416634,ENSP00000398962	NP_001092875		P1988A	EXON CDS	rs45489199:C	Nonsynonymous	TOLERATED	0.75	3.4	27
3,38591847,1,G/C	CCT-gCT			uc010hhi.2				NP_001092875	P1988A	EXON CDS	rs45489199:C	Nonsynonymous	TOLERATED	0.75	3.37	27
3,38591847,1,G/C	CCT-gCT			uc003cin.2				Q14524-2	P2005A	EXON CDS	rs45489199:C	Nonsynonymous	TOLERATED	0.75	3.4	28
3,38591847,1,G/C	CCT-gCT	ENST00000423572,ENST00000443581	NM_000335		CCDS46797.1	ENSP00000398266,ENSP00000397915	NP_000326		P2005A	EXON CDS	rs45489199:C	Nonsynonymous	TOLERATED	0.75	3.4	28
3,38591847,1,G/C	CCT-gCT			uc003cio.2				Q14524	P2006A	EXON CDS	rs45489199:C	Nonsynonymous	TOLERATED	0.75	3.4	28
3,38591847,1,G/C	CCT-gCT	ENST00000333535	NM_198056		CCDS46796.1	ENSP00000328968	NP_932173		P2006A	EXON CDS	rs45489199:C	Nonsynonymous	TOLERATED	0.75	3.39	28
3,38591847,1,G/C	CCT-gCT			uc003cil.3				NP_001092874	P2006A	EXON CDS	rs45489199:C	Nonsynonymous	TOLERATED	0.75	3.41	27
3,38591847,1,G/C	CCT-gCT	ENST00000413689	NM_001099404		CCDS46799.1	ENSP00000410257	NP_001092874		P2006A	EXON CDS	rs45489199:C	Nonsynonymous	TOLERATED	0.75	3.42	27
