# Supplementary material for: Assessment of the predictive accuracy of five in silico prediction tools, alone or in combination, and two metaservers to classify long QT syndrome gene mutations
Source: BMC Med Genet. 2015 May 13;16:34. doi: 10.1186/s12881-015-0176-z (PMC4630850; doi:10.1186/s12881-015-0176-z)
Supplement: Additional file 3: — Raw data. The zipped file contains all raw data results in txt format from the five different in silico prediction tools and two metaservers. [file 12881_2015_176_MOESM3_ESM.zip › Supplementary Materials 2/SNAP results/KCNQ1 SNAP.txt]

#Query sequence  :  snapfasta      
Including only predictions with:
 	RI >= 0 
	Expected Accuracy >= 50%

nsSNP	Prediction	Reliability Index	Expected Accuracy
-----	------------	-------------------	-------------------
P73T	Non-neutral		1			63%
V110I	 Neutral 		5			89%
Y111C	Non-neutral		4			82%
L114P	Non-neutral		5			87%
P117L	Non-neutral		2			70%
S140G	Non-neutral		0			58%
E160K	Non-neutral		6			93%
G168R	Non-neutral		5			87%
R174C	Non-neutral		6			93%
R174H	Non-neutral		5			87%
A178P	Non-neutral		6			93%
G179S	Non-neutral		3			78%
Y184S	Non-neutral		4			82%
G186R	Non-neutral		3			78%
G189R	Non-neutral		5			87%
R190Q	Non-neutral		5			87%
L191P	Non-neutral		5			87%
F193L	Non-neutral		2			70%
D202H	Non-neutral		5			87%
D202N	Non-neutral		4			82%
I204F	 Neutral 		0			53%
I204M	 Neutral 		0			53%
V207M	 Neutral 		1			60%
S209F	 Neutral 		0			53%
V215M	 Neutral 		0			53%
S225L	Non-neutral		2			70%
R231C	Non-neutral		5			87%
R231H	Non-neutral		5			87%
I235N	Non-neutral		2			70%
L239P	Non-neutral		4			82%
D242N	Non-neutral		3			78%
R243C	Non-neutral		5			87%
R243H	Non-neutral		3			78%
W248R	Non-neutral		6			93%
L251P	Non-neutral		1			63%
V254M	Non-neutral		3			78%
V254L	Non-neutral		1			63%
H258R	Non-neutral		1			63%
R259C	Non-neutral		3			78%
R259L	Non-neutral		2			70%
E261K	Non-neutral		6			93%
E261D	Non-neutral		5			87%
L266P	Non-neutral		4			82%
G269S	Non-neutral		1			63%
G269D	Non-neutral		3			78%
L273F	 Neutral 		1			60%
I274V	 Neutral 		0			53%
F275S	Non-neutral		0			58%
S277L	Non-neutral		1			63%
R293C	Non-neutral		2			70%
A302V	Non-neutral		3			78%
W305S	Non-neutral		7			96%
G306V	Non-neutral		4			82%
G306R	Non-neutral		6			93%
V310I	Non-neutral		1			63%
T311I	Non-neutral		6			93%
T312I	Non-neutral		5			87%
G314S	Non-neutral		6			93%
Y315S	Non-neutral		6			93%
Y315C	Non-neutral		7			96%
G316E	Non-neutral		6			93%
P320A	Non-neutral		6			93%
P320H	Non-neutral		7			96%
T322A	Non-neutral		4			82%
T322M	Non-neutral		4			82%
G325R	Non-neutral		7			96%
A341E	Non-neutral		4			82%
A341V	Non-neutral		3			78%
P343S	Non-neutral		1			63%
A344V	Non-neutral		0			58%
G345R	Non-neutral		4			82%
G345E	Non-neutral		4			82%
S349W	Non-neutral		5			87%
Q357R	 Neutral 		4			85%
K362R	Non-neutral		0			58%
R366W	Non-neutral		4			82%
R366Q	Non-neutral		2			70%
S373P	Non-neutral		3			78%
T391I	Non-neutral		2			70%
W392R	Non-neutral		3			78%
R397W	 Neutral 		0			53%
M520R	Non-neutral		3			78%
V524G	Non-neutral		3			78%
R533W	Non-neutral		2			70%
R539W	Non-neutral		3			78%
R555C	Non-neutral		4			82%
S566F	Non-neutral		3			78%
G568R	Non-neutral		3			78%
T587M	Non-neutral		1			63%
G589D	Non-neutral		2			70%
A590T	Non-neutral		0			58%
R591H	Non-neutral		5			87%
R594Q	Non-neutral		3			78%
T600M	Non-neutral		0			58%
D611Y	 Neutral 		2			69%
F296S	Non-neutral		4			82%
F339S	Non-neutral		1			63%
R360G	Non-neutral		4			82%
H455Y	 Neutral 		4			85%
S546L	Non-neutral		3			78%
A300T	Non-neutral		1			63%
A46T	Non-neutral		0			58%
K393N	Non-neutral		1			63%
P408A	 Neutral 		2			69%
P441S	 Neutral 		5			89%
P448R	Non-neutral		0			58%
S484T	 Neutral 		3			78%
G643S	 Neutral 		3			78%
V648I	 Neutral 		1			60%
