# Supplementary material for: Assessment of the predictive accuracy of five in silico prediction tools, alone or in combination, and two metaservers to classify long QT syndrome gene mutations
Source: BMC Med Genet. 2015 May 13;16:34. doi: 10.1186/s12881-015-0176-z (PMC4630850; doi:10.1186/s12881-015-0176-z)
Supplement: Additional file 3: — Raw data. The zipped file contains all raw data results in txt format from the five different in silico prediction tools and two metaservers. [file 12881_2015_176_MOESM3_ESM.zip › Supplementary Materials 2/SNAP results/SCN5A SNAP.txt]

Result of SNAP prediction
~~~~~~~~~~~~~~~~~~~~~~~~~~~~~~~
Yana Bromberg and Burkhard Rost
NAR (2007)
_______________________________
#Query sequence  :  snapfasta      
Including only predictions with:
 	RI >= 0 
	Expected Accuracy >= 50%

nsSNP	Prediction	Reliability Index	Expected Accuracy
-----	------------	-------------------	-------------------
R18W	Non-neutral		2			70%
N70K	 Neutral 		0			53%
R104Q	Non-neutral		2			70%
R104W	Non-neutral		4			82%
R121W	Non-neutral		5			87%
V125L	 Neutral 		1			60%
K126E	Non-neutral		5			87%
E161K	Non-neutral		2			70%
S216L	Non-neutral		4			82%
T220I	Non-neutral		1			63%
R225W	Non-neutral		5			87%
V232I	 Neutral 		3			78%
Q270K	Non-neutral		4			82%
R282H	Non-neutral		1			63%
L325R	Non-neutral		4			82%
P336L	Non-neutral		3			78%
G351V	Non-neutral		4			82%
D356N	Non-neutral		5			87%
R367C	Non-neutral		3			78%
R367H	Non-neutral		2			70%
R376H	Non-neutral		2			70%
R376C	Non-neutral		3			78%
N406S	Non-neutral		3			78%
V411M	Non-neutral		2			70%
E439K	 Neutral 		2			69%
R481W	Non-neutral		4			82%
S524Y	Non-neutral		3			78%
G552R	Non-neutral		2			70%
H558R	 Neutral 		0			53%
L567Q	Non-neutral		1			63%
A572D	Non-neutral		3			78%
Q573E	Non-neutral		0			58%
N592K	 Neutral 		2			69%
G615E	Non-neutral		4			82%
L618F	Non-neutral		1			63%
L619F	Non-neutral		4			82%
A647D	 Neutral 		5			89%
R680H	 Neutral 		6			92%
A735V	Non-neutral		0			58%
G752R	Non-neutral		2			70%
R878C	Non-neutral		6			93%
S941N	 Neutral 		1			60%
R965C	Non-neutral		4			82%
A997S	Non-neutral		1			63%
E1053K	Non-neutral		2			70%
P1090L	 Neutral 		0			53%
S1103Y	Non-neutral		3			78%
R1193Q	Non-neutral		4			82%
R1232W	Non-neutral		6			93%
D1275N	Non-neutral		4			82%
E1295K	Non-neutral		6			93%
T1304M	Non-neutral		3			78%
L1308F	Non-neutral		0			58%
N1325S	Non-neutral		3			78%
A1330P	Non-neutral		6			93%
P1332L	Non-neutral		4			82%
S1333Y	Non-neutral		4			82%
V1340I	 Neutral 		0			53%
G1406R	Non-neutral		6			93%
G1408R	Non-neutral		6			93%
A1427S	 Neutral 		6			92%
R1432G	Non-neutral		4			82%
P1438L	Non-neutral		3			78%
F1473C	Non-neutral		6			93%
F1473S	Non-neutral		5			87%
F1486L	Non-neutral		5			87%
R1512W	Non-neutral		5			87%
T1620M	Non-neutral		5			87%
R1623Q	Non-neutral		4			82%
R1623L	Non-neutral		4			82%
R1626P	Non-neutral		6			93%
R1629Q	Non-neutral		4			82%
R1644H	Non-neutral		4			82%
T1645M	Non-neutral		5			87%
I1660V	Non-neutral		1			63%
S1710L	Non-neutral		4			82%
D1714G	Non-neutral		5			87%
G1740R	Non-neutral		3			78%
G1743E	Non-neutral		6			93%
G1743R	Non-neutral		6			93%
V1763M	 Neutral 		1			60%
M1766L	Non-neutral		1			63%
Y1767C	Non-neutral		2			70%
I1768V	 Neutral 		2			69%
V1777M	 Neutral 		0			53%
E1784K	Non-neutral		4			82%
D1790G	Non-neutral		4			82%
Y1795H	Non-neutral		5			87%
Y1795C	Non-neutral		3			78%
L1825P	Non-neutral		5			87%
R1826H	Non-neutral		1			63%
S1904L	Non-neutral		2			70%
A1924T	Non-neutral		2			70%
G1935S	 Neutral 		2			69%
E1938K	 Neutral 		2			69%
F2004L	 Neutral 		2			69%
F2004V	Non-neutral		1			63%
P2006L	 Neutral 		1			60%
P2006A	Non-neutral		1			63%
G9V	 Neutral 		0			53%
R18Q	 Neutral 		2			69%
R27H	Non-neutral		3			78%
R34C	Non-neutral		4			82%
G35S	 Neutral 		7			94%
V95I	Non-neutral		1			63%
N291H	Non-neutral		2			70%
R620C	Non-neutral		0			58%
T632M	 Neutral 		2			69%
P701L	 Neutral 		0			53%
D772N	Non-neutral		3			78%
R1116W	 Neutral 		4			85%
G1319V	Non-neutral		5			87%
V1951L	 Neutral 		3			78%
