# Supplementary material for: Assessment of the predictive accuracy of five in silico prediction tools, alone or in combination, and two metaservers to classify long QT syndrome gene mutations
Source: BMC Med Genet. 2015 May 13;16:34. doi: 10.1186/s12881-015-0176-z (PMC4630850; doi:10.1186/s12881-015-0176-z)
Supplement: Additional file 3: — Raw data. The zipped file contains all raw data results in txt format from the five different in silico prediction tools and two metaservers. [file 12881_2015_176_MOESM3_ESM.zip › Supplementary Materials 2/SNPs&GO results/KCNH2 SNPsGO.txt]

**********************************************************************************************
**                                                                                          **
**                                         SNPs&GO                                          **
**                  Predicting disease associated variation using GO terms                  **
**                                                                                          **
**********************************************************************************************

      Sequence File: KCNH2_HUMAN.seq

      Mutation     Prediction   RI  Probability   Method
          K28E   Unclassified   NA           NA   PANTHER:  F[K]=NA  F[E]=NA
          K28E        Disease    7        0.832   SNPs&GO
          F29L   Unclassified   NA           NA   PANTHER:  F[F]=NA  F[L]=NA
          F29L        Disease    7        0.852   SNPs&GO
          I31S   Unclassified   NA           NA   PANTHER:  F[I]=NA  F[S]=NA
          I31S        Disease    7        0.873   SNPs&GO
          N33T   Unclassified   NA           NA   PANTHER:  F[N]=NA  F[T]=NA
          N33T        Disease    9        0.961   SNPs&GO
          Y43C   Unclassified   NA           NA   PANTHER:  F[Y]=NA  F[C]=NA
          Y43C        Disease    9        0.966   SNPs&GO
          G53R   Unclassified   NA           NA   PANTHER:  F[G]=NA  F[R]=NA
          G53R        Disease    9        0.951   SNPs&GO
          R56Q   Unclassified   NA           NA   PANTHER:  F[R]=NA  F[Q]=NA
          R56Q        Disease    9        0.943   SNPs&GO
          T65P   Unclassified   NA           NA   PANTHER:  F[T]=NA  F[P]=NA
          T65P        Disease    3        0.625   SNPs&GO
          C66G   Unclassified   NA           NA   PANTHER:  F[C]=NA  F[G]=NA
          C66G        Disease    9        0.951   SNPs&GO
          H70R   Unclassified   NA           NA   PANTHER:  F[H]=NA  F[R]=NA
          H70R        Disease    4        0.680   SNPs&GO
 	  P72Q   Unclassified   NA           NA   PANTHER:  F[P]=NA  F[Q]=NA
          P72Q        Neutral    1        0.442   SNPs&GO
          A78P   Unclassified   NA           NA   PANTHER:  F[A]=NA  F[P]=NA
          A78P        Disease    5        0.768   SNPs&GO
          L86R   Unclassified   NA           NA   PANTHER:  F[L]=NA  F[R]=NA
          L86R        Disease    9        0.926   SNPs&GO
         M124R   Unclassified   NA           NA   PANTHER:  F[M]=NA  F[R]=NA
         M124R        Disease    9        0.952   SNPs&GO
         M124T   Unclassified   NA           NA   PANTHER:  F[M]=NA  F[T]=NA
         M124T        Disease    8        0.897   SNPs&GO
         R148W   Unclassified   NA           NA   PANTHER:  F[R]=NA  F[W]=NA
         R148W        Neutral    2        0.389   SNPs&GO
         R176W   Unclassified   NA           NA   PANTHER:  F[R]=NA  F[W]=NA
         R176W        Disease    4        0.721   SNPs&GO
         R181Q   Unclassified   NA           NA   PANTHER:  F[R]=NA  F[Q]=NA
         R181Q        Neutral    3        0.368   SNPs&GO
         R328C   Unclassified   NA           NA   PANTHER:  F[R]=NA  F[C]=NA
         R328C        Disease    5        0.733   SNPs&GO
         P347S   Unclassified   NA           NA   PANTHER:  F[P]=NA  F[S]=NA
         P347S        Neutral    2        0.407   SNPs&GO
         T421M        Disease    7        0.825   PANTHER:  F[T]=66% F[M]=0% 
         T421M        Disease    9        0.951   SNPs&GO
         A422T        Disease    9        0.937   PANTHER:  F[A]=92% F[T]=1% 
         A422T        Disease    9        0.933   SNPs&GO
         T436M   Unclassified   NA           NA   PANTHER:  F[T]=NA  F[M]=NA
         T436M        Neutral    4        0.324   SNPs&GO
         D456Y        Disease   10        0.991   PANTHER:  F[D]=94% F[Y]=0% 
         D456Y        Disease    9        0.960   SNPs&GO
         N470D        Disease    9        0.958   PANTHER:  F[N]=94% F[D]=0% 
         N470D        Disease    9        0.951   SNPs&GO
         T474I        Disease   10        0.981   PANTHER:  F[T]=92% F[I]=0% 
         T474I        Disease    8        0.917   SNPs&GO
         A490T        Disease    1        0.560   PANTHER:  F[A]=69% F[T]=3% 
         A490T        Disease    8        0.907   SNPs&GO
         D501N        Disease    9        0.963   PANTHER:  F[D]=94% F[N]=0% 
         D501N        Disease    9        0.942   SNPs&GO
         R531Q        Disease    9        0.971   PANTHER:  F[R]=94% F[Q]=0% 
         R531Q        Disease    9        0.954   SNPs&GO
         R531W	      Disease	10	  0.994	  PANTHER:  F[R]=94% F[Q]=0%
         R531W        Disease	 9	  0.966	  SNPs&GO
         R534C        Disease   10        0.992   PANTHER:  F[R]=94% F[C]=0% 
         R534C        Disease    9        0.958   SNPs&GO
         R534L        Disease   10        0.981   PANTHER:  F[R]=94% F[L]=0% 
         R534L        Disease    9        0.969   SNPs&GO
         L552S        Disease   10        0.983   PANTHER:  F[L]=91% F[S]=0% 
         L552S        Disease    8        0.909   SNPs&GO
         A561P        Disease    9        0.969   PANTHER:  F[A]=92% F[P]=0% 
         A561P        Disease    9        0.956   SNPs&GO
         A561T        Disease    9        0.936   PANTHER:  F[A]=92% F[T]=1% 
         A561T        Disease    8        0.900   SNPs&GO
         A561V        Disease    9        0.962   PANTHER:  F[A]=92% F[V]=0% 
         A561V        Disease    8        0.916   SNPs&GO
         H562P        Disease   10        0.998   PANTHER:  F[H]=99% F[P]=0% 
         H562P        Disease    8        0.910   SNPs&GO
         L564P        Disease    7        0.864   PANTHER:  F[L]=70% F[P]=0% 
         L564P        Disease    9        0.954   SNPs&GO
         W568C        Disease   10        0.993   PANTHER:  F[W]=96% F[C]=0% 
         W568C        Disease    9        0.960   SNPs&GO
	 I571L        Disease    7        0.859   PANTHER:  F[I]=87% F[L]=2% 
	 I571L        Disease    8        0.904   SNPs&GO
	 G572R        Disease    7        0.848   PANTHER:  F[G]=83% F[R]=0% 
	 G572R        Disease    9        0.961   SNPs&GO
	 G572S        Disease    4        0.697   PANTHER:  F[G]=83% F[S]=2% 
	 G572S        Disease    6        0.819   SNPs&GO
	 R582C        Disease    3        0.640   PANTHER:  F[R]=15% F[C]=0% 
	 R582C        Disease    7        0.843   SNPs&GO
	 G584S        Disease    3        0.638   PANTHER:  F[G]=80% F[S]=2% 
	 G584S        Disease    7        0.842   SNPs&GO
	 I593R        Disease    4        0.708   PANTHER:  F[I]=40% F[R]=0% 
	 I593R        Disease    9        0.952   SNPs&GO
	 P596R        Neutral    8        0.087   PANTHER:  F[P]=12% F[R]=14%
	 P596R        Disease    2        0.610   SNPs&GO
	 G601S   Unclassified   NA           NA   PANTHER:  F[G]=NA  F[S]=NA
	 G601S        Neutral    2        0.400   SNPs&GO
	 G604S   Unclassified   NA           NA   PANTHER:  F[G]=NA  F[S]=NA
	 G604S        Neutral    1        0.444   SNPs&GO
	 D609G        Neutral    1        0.474   PANTHER:  F[D]=43% F[G]=3% 
	 D609G        Disease    6        0.810   SNPs&GO
	 D609N        Neutral    2        0.385   PANTHER:  F[D]=43% F[N]=4% 
	 D609N        Disease    4        0.725   SNPs&GO
	 Y611H        Disease    9        0.966   PANTHER:  F[Y]=92% F[H]=0% 
	 Y611H        Disease    8        0.916   SNPs&GO
	 V612L        Neutral    4        0.311   PANTHER:  F[V]=55% F[L]=8% 
	 V612L        Disease    6        0.798   SNPs&GO
	 T613M        Disease    6        0.817   PANTHER:  F[T]=66% F[M]=0% 
	 T613M        Disease    9        0.935   SNPs&GO
	 A614V        Disease    1        0.548   PANTHER:  F[A]=55% F[V]=2% 
	 A614V        Disease    9        0.930   SNPs&GO
	 S621N        Disease    1        0.575   PANTHER:  F[S]=52% F[N]=2% 
	 S621N        Disease    9        0.926   SNPs&GO
	 T623I        Disease    9        0.941   PANTHER:  F[T]=86% F[I]=0% 
	 T623I        Disease    8        0.923   SNPs&GO
	 F627L        Disease    9        0.941   PANTHER:  F[F]=93% F[L]=0% 
	 F627L        Disease    9        0.927   SNPs&GO
	 G628S        Disease   10        0.975   PANTHER:  F[G]=96% F[S]=0% 
	 G628S        Disease    9        0.932   SNPs&GO
	 N629D        Disease    9        0.957   PANTHER:  F[N]=94% F[D]=0% 
	 N629D        Disease    6        0.818   SNPs&GO
	 N629K        Disease   10        0.975   PANTHER:  F[N]=94% F[K]=0% 
	 N629K        Disease    9        0.930   SNPs&GO
	 N629S        Disease    9        0.963   PANTHER:  F[N]=94% F[S]=0% 
	 N629S        Disease    8        0.915   SNPs&GO
	 V630A        Disease    7        0.849   PANTHER:  F[V]=81% F[A]=1% 
	 V630A        Disease    8        0.903   SNPs&GO
	 V630L        Disease    5        0.765   PANTHER:  F[V]=81% F[L]=3% 
	 V630L        Disease    8        0.915   SNPs&GO
	 N633D        Neutral    2        0.397   PANTHER:  F[N]=44% F[D]=4% 
	 N633D        Disease    5        0.729   SNPs&GO
	 N633S        Neutral    3        0.365   PANTHER:  F[N]=44% F[S]=5% 
	 N633S        Disease    3        0.628   SNPs&GO
	 E637K        Disease    9        0.971   PANTHER:  F[E]=94% F[K]=0% 
	 E637K        Disease    9        0.962   SNPs&GO
	 F640V        Disease    9        0.974   PANTHER:  F[F]=93% F[V]=0% 
	 F640V        Disease    9        0.927   SNPs&GO
	 M645L        Disease    2        0.603   PANTHER:  F[M]=79% F[L]=5% 
	 M645L        Disease    9        0.936   SNPs&GO
	 S706C        Disease    3        0.671   PANTHER:  F[S]=36% F[C]=1% 
	 S706C        Disease    8        0.905   SNPs&GO
	 R752Q        Disease    3        0.659   PANTHER:  F[R]=73% F[Q]=2% 
	 R752Q        Disease    7        0.873   SNPs&GO
	 R752W        Disease    9        0.933   PANTHER:  F[R]=73% F[W]=0% 
	 R752W        Disease    9        0.933   SNPs&GO
	 D774Y        Disease   10        0.978   PANTHER:  F[D]=90% F[Y]=0% 
	 D774Y        Disease   10        0.976   SNPs&GO
	 R784W        Disease    9        0.933   PANTHER:  F[R]=73% F[W]=0% 
	 R784W        Disease    9        0.966   SNPs&GO
	 F805C        Disease    6        0.788   PANTHER:  F[F]=51% F[C]=0% 
	 F805C        Disease    9        0.942   SNPs&GO
	 S818L        Disease    4        0.721   PANTHER:  F[S]=66% F[L]=1% 
	 S818L        Disease    9        0.944   SNPs&GO
	 V822M        Neutral    2        0.414   PANTHER:  F[V]=53% F[M]=5% 
	 V822M        Disease    7        0.841   SNPs&GO
	 R823W        Disease    8        0.883   PANTHER:  F[R]=48% F[W]=0% 
	 R823W        Disease    9        0.953   SNPs&GO
	 G873S        Neutral    9        0.057   PANTHER:  F[G]=8%  F[S]=9% 
	 G873S        Neutral    5        0.240   SNPs&GO
	 R885C        Neutral    4        0.311   PANTHER:  F[R]=14% F[C]=0% 
	 R885C        Disease    3        0.664   SNPs&GO
	 R887H        Neutral    2        0.389   PANTHER:  F[R]=31% F[H]=2% 
	 R887H        Disease    4        0.722   SNPs&GO
	 K897T        Neutral    4        0.276   PANTHER:  F[K]=30% F[T]=3% 
	 K897T        Neutral    1        0.451   SNPs&GO
	 A913V        Neutral    8        0.078   PANTHER:  F[A]=9%  F[V]=7%
	 A913V        Neutral    8        0.096   SNPs&GO
	 A915V        Neutral    8        0.085   PANTHER:  F[A]=9%  F[V]=7%
	 A915V        Neutral    7        0.127   SNPs&GO
	 P917L        Neutral    6        0.183   PANTHER:  F[P]=16% F[L]=4%
	 P917L        Neutral    3        0.357   SNPs&GO
	 R922W        Neutral    2        0.389   PANTHER:  F[R]=6%  F[W]=0%
	 R922W        Disease    1        0.551   SNPs&GO
	 N996I        Neutral    4        0.294   PANTHER:  F[N]=14% F[I]=1%
	 N996I        Disease    7        0.860   SNPs&GO
	G1036D        Neutral    6        0.198   PANTHER:  F[G]=34% F[D]=5%
	G1036D        Disease    4        0.680   SNPs&GO
	R1047L        Neutral    6        0.199   PANTHER:  F[R]=13% F[L]=3%
	R1047L        Disease    2        0.617   SNPs&GO
	A1058E        Neutral    3        0.348   PANTHER:  F[A]=28% F[E]=3%
	A1058E        Disease    8        0.878   SNPs&GO
	Q1068R        Neutral    6        0.211   PANTHER:  F[Q]=35% F[R]=8%
	Q1068R        Disease    7        0.844   SNPs&GO
 

      Mutation: WT+POS+NEW
      WT:  Residue in wild-type protein
      POS: Residue position
      NEW: New residue after mutation
      Prediction:
             Neutral: Neutral variation
             Disease: Disease associated variation
      RI: Reliability Index
      Probability: Disease probability (if >0.5 mutation is predicted Disease)
      Method: SVM type and data
             PANTHER: Output of the PANTHER algorithm
             PhD-SNP:  SVM input is the sequence and profile at the mutated position
             SNPs&GO:  SVM input is all the input in PhD-SNP, PANTHER  and GO term features
      F[X]: Frequency of residue X in the sequence profile
      Nali: Number of aligned sequences in the mutated site

**********************************************************************************************
**                                                                                          **
**     Calabrese R, Capriotti E, Fariselli P, Martelli PL, Casadio R. (2009). Functional    **
**     annotations improve the predictive score of human disease-related mutations in       **
**     proteins. Human Mutation. 30:1237-1244.                                              **
**                                                                                          **
**     Capriotti E, Altman RB. (2011). Improving the prediction of disease-related vari-    **
**     ants using protein three-dimensional structure. BMC Bioinformatics. 12 (Sup.4) S3.   **
**                                                                                          **
**********************************************************************************************
