# Supplementary material for: Assessment of the predictive accuracy of five in silico prediction tools, alone or in combination, and two metaservers to classify long QT syndrome gene mutations
Source: BMC Med Genet. 2015 May 13;16:34. doi: 10.1186/s12881-015-0176-z (PMC4630850; doi:10.1186/s12881-015-0176-z)
Supplement: Additional file 3: — Raw data. The zipped file contains all raw data results in txt format from the five different in silico prediction tools and two metaservers. [file 12881_2015_176_MOESM3_ESM.zip › Supplementary Materials 2/SNPs&GO results/KCNQ1 SNPsGO.txt]

**********************************************************************************************
**                                                                                          **
**                                         SNPs&GO                                          **
**                  Predicting disease associated variation using GO terms                  **
**                                                                                          **
**********************************************************************************************

      Sequence File: KCNQ1_HUMAN.seq

      Mutation     Prediction   RI  Probability   Method
          P73T        Neutral    6        0.218   PhD-SNP:  F[P]=63%  F[T]=4%   Nali=23
          P73T   Unclassified   NA           NA   PANTHER:  F[P]=NA   F[T]=NA
          P73T        Neutral    3        0.372   SNPs&GO

         V110I        Neutral    7        0.158   PhD-SNP:  F[V]=24%  F[I]=16%  Nali=278
         V110I        Neutral    8        0.111   PANTHER:  F[V]=44%  F[I]=12% 
         V110I        Disease    3        0.661   SNPs&GO

         Y111C        Disease    7        0.869   PhD-SNP:  F[Y]=44%  F[C]=0%   Nali=280
         Y111C        Disease    3        0.647   PANTHER:  F[Y]=50%  F[C]=0%  
         Y111C        Disease   10        0.980   SNPs&GO

         L114P        Disease    9        0.930   PhD-SNP:  F[L]=64%  F[P]=0%   Nali=291
         L114P        Disease    9        0.970   PANTHER:  F[L]=86%  F[P]=0%  
         L114P        Disease   10        0.988   SNPs&GO

         P117L        Disease    9        0.931   PhD-SNP:  F[P]=88%  F[L]=0%   Nali=298
         P117L        Disease    9        0.973   PANTHER:  F[P]=94%  F[L]=0%  
         P117L        Disease   10        0.982   SNPs&GO

         S140G        Disease    0        0.505   PhD-SNP:  F[S]=35%  F[G]=1%   Nali=431
         S140G        Neutral    5        0.231   PANTHER:  F[S]=44%  F[G]=4%  
         S140G        Disease    5        0.767   SNPs&GO

         E160K        Disease    9        0.944   PhD-SNP:  F[E]=87%  F[K]=0%   Nali=733
         E160K        Disease    9        0.932   PANTHER:  F[E]=90%  F[K]=0%  
         E160K        Disease   10        0.984   SNPs&GO

         G168R        Disease    8        0.884   PhD-SNP:  F[G]=18%  F[R]=0%   Nali=753
         G168R        Neutral    0        0.484   PANTHER:  F[G]=62%  F[R]=1%  
         G168R        Disease    9        0.963   SNPs&GO

         R174C        Disease    9        0.957   PhD-SNP:  F[R]=97%  F[C]=0%   Nali=756
         R174C        Disease   10        0.984   PANTHER:  F[R]=91%  F[C]=0%  
         R174C        Disease   10        0.985   SNPs&GO

         R174H        Disease    8        0.923   PhD-SNP:  F[R]=97%  F[H]=0%   Nali=756
         R174H        Disease    9        0.965   PANTHER:  F[R]=91%  F[H]=0%  
         R174H        Disease   10        0.978   SNPs&GO

         A178P        Disease    7        0.836   PhD-SNP:  F[A]=45%  F[P]=0%   Nali=620
         A178P        Neutral    2        0.396   PANTHER:  F[A]=47%  F[P]=2%  
         A178P        Disease    9        0.954   SNPs&GO

         G179S        Disease    1        0.549   PhD-SNP:  F[G]=27%  F[S]=3%   Nali=612
         G179S        Disease    9        0.946   PANTHER:  F[G]=95%  F[S]=0%  
         G179S        Disease    9        0.937   SNPs&GO

         Y184S        Disease    4        0.679   PhD-SNP:  F[Y]=55%  F[S]=2%   Nali=414
         Y184S        Disease    9        0.957   PANTHER:  F[Y]=89%  F[S]=0%  
         Y184S        Disease    9        0.958   SNPs&GO

         G186R        Disease    3        0.653   PhD-SNP:  F[G]=50%  F[R]=1%   Nali=342
         G186R        Disease   10        0.976   PANTHER:  F[G]=95%  F[R]=0%  
         G186R        Disease    9        0.950   SNPs&GO

         G189R        Disease    4        0.712   PhD-SNP:  F[G]=47%  F[R]=2%   Nali=468
         G189R        Disease   10        0.976   PANTHER:  F[G]=95%  F[R]=0%  
         G189R        Disease    9        0.952   SNPs&GO

         R190Q        Disease    6        0.776   PhD-SNP:  F[R]=57%  F[Q]=0%   Nali=448
         R190Q        Disease    9        0.935   PANTHER:  F[R]=91%  F[Q]=0%  
         R190Q        Disease   10        0.982   SNPs&GO

         L191P        Disease    8        0.904   PhD-SNP:  F[L]=50%  F[P]=1%   Nali=531
         L191P        Disease    2        0.585   PANTHER:  F[L]=51%  F[P]=0%  
         L191P        Disease   10        0.982   SNPs&GO

         F193L        Disease    8        0.914   PhD-SNP:  F[F]=87%  F[L]=0%   Nali=694
         F193L        Disease    8        0.876   PANTHER:  F[F]=89%  F[L]=1%  
         F193L        Disease   10        0.979   SNPs&GO

         D202H        Disease    9        0.930   PhD-SNP:  F[D]=97%  F[H]=0%   Nali=772
         D202H        Disease    9        0.970   PANTHER:  F[D]=91%  F[H]=0%  
         D202H        Disease    9        0.964   SNPs&GO

         D202N        Disease    8        0.890   PhD-SNP:  F[D]=97%  F[N]=0%   Nali=772
         D202N        Disease    8        0.920   PANTHER:  F[D]=91%  F[N]=0%  
         D202N        Disease    9        0.956   SNPs&GO

         I204F        Disease    3        0.654   PhD-SNP:  F[I]=25%  F[F]=3%   Nali=771
         I204F        Neutral    4        0.304   PANTHER:  F[I]=42%  F[F]=2%  
         I204F        Disease    8        0.878   SNPs&GO

         I204M        Neutral    3        0.345   PhD-SNP:  F[I]=25%  F[M]=6%   Nali=771
         I204M        Neutral    4        0.287   PANTHER:  F[I]=42%  F[M]=3%  
         I204M        Disease    5        0.730   SNPs&GO

         V207M        Neutral    3        0.363   PhD-SNP:  F[V]=13%  F[M]=6%   Nali=769
         V207M        Neutral    3        0.339   PANTHER:  F[V]=44%  F[M]=2%  
         V207M        Disease    6        0.794   SNPs&GO

         S209F        Neutral    1        0.454   PhD-SNP:  F[S]=24%  F[F]=21%  Nali=768
         S209F        Disease    9        0.969   PANTHER:  F[S]=86%  F[F]=0%  
         S209F        Disease    9        0.933   SNPs&GO

         V215M        Neutral    6        0.196   PhD-SNP:  F[V]=20%  F[M]=8%   Nali=744
         V215M        Neutral    3        0.339   PANTHER:  F[V]=44%  F[M]=2%  
         V215M        Disease    4        0.687   SNPs&GO

         S225L        Disease    1        0.574   PhD-SNP:  F[S]=25%  F[L]=5%   Nali=726
         S225L        Disease    9        0.950   PANTHER:  F[S]=86%  F[L]=0%  
         S225L        Disease   10        0.983   SNPs&GO

         R231C        Disease    9        0.931   PhD-SNP:  F[R]=89%  F[C]=0%   Nali=768
         R231C        Disease   10        0.985   PANTHER:  F[R]=91%  F[C]=0%  
         R231C        Disease   10        0.981   SNPs&GO

         R231H        Disease    8        0.914   PhD-SNP:  F[R]=89%  F[H]=0%   Nali=768
         R231H        Disease    9        0.966   PANTHER:  F[R]=91%  F[H]=0%  
         R231H        Disease   10        0.979   SNPs&GO

         I235N        Disease    8        0.917   PhD-SNP:  F[I]=55%  F[N]=0%   Nali=777
         I235N        Disease    9        0.971   PANTHER:  F[I]=81%  F[N]=0%  
         I235N        Disease   10        0.988   SNPs&GO

         L239P        Disease    9        0.953   PhD-SNP:  F[L]=32%  F[P]=0%   Nali=778
         L239P        Disease    2        0.585   PANTHER:  F[L]=51%  F[P]=0%  
         L239P        Disease   10        0.991   SNPs&GO

         D242N        Neutral    1        0.463   PhD-SNP:  F[D]=22%  F[N]=0%   Nali=775
         D242N        Disease    8        0.920   PANTHER:  F[D]=91%  F[N]=0%  
         D242N        Disease    9        0.966   SNPs&GO

         R243C        Disease    8        0.911   PhD-SNP:  F[R]=90%  F[C]=0%   Nali=778
         R243C        Disease   10        0.985   PANTHER:  F[R]=91%  F[C]=0%  
         R243C        Disease   10        0.983   SNPs&GO

         R243H        Disease    8        0.876   PhD-SNP:  F[R]=90%  F[H]=1%   Nali=778
         R243H        Disease    9        0.966   PANTHER:  F[R]=91%  F[H]=0%  
         R243H        Disease   10        0.978   SNPs&GO

         W248R        Disease    7        0.830   PhD-SNP:  F[W]=21%  F[R]=1%   Nali=764
         W248R        Disease   10        0.978   PANTHER:  F[W]=95%  F[R]=0%  
         W248R        Disease   10        0.988   SNPs&GO

         L251P        Disease    9        0.926   PhD-SNP:  F[L]=86%  F[P]=0%   Nali=781
         L251P        Disease    9        0.973   PANTHER:  F[L]=87%  F[P]=0%  
         L251P        Disease   10        0.979   SNPs&GO

         V254L        Disease    3        0.674   PhD-SNP:  F[V]=25%  F[L]=4%   Nali=782
         V254L        Neutral    7        0.141   PANTHER:  F[V]=44%  F[L]=9%  
         V254L        Disease    9        0.935   SNPs&GO

         V254M        Disease    3        0.665   PhD-SNP:  F[V]=25%  F[M]=2%   Nali=782
         V254M        Neutral    3        0.339   PANTHER:  F[V]=44%  F[M]=2%  
         V254M        Disease    9        0.938   SNPs&GO

         H258R        Disease    5        0.763   PhD-SNP:  F[H]=20%  F[R]=2%   Nali=784
         H258R        Disease    9        0.958   PANTHER:  F[H]=93%  F[R]=0%  
         H258R        Disease   10        0.987   SNPs&GO

         R259C        Disease    5        0.750   PhD-SNP:  F[R]=19%  F[C]=0%   Nali=786
         R259C        Disease    3        0.663   PANTHER:  F[R]=49%  F[C]=0%  
         R259C        Disease    9        0.959   SNPs&GO

         R259L        Disease    5        0.734   PhD-SNP:  F[R]=19%  F[L]=4%   Nali=786
         R259L        Neutral    3        0.331   PANTHER:  F[R]=49%  F[L]=2%  
         R259L        Disease    9        0.958   SNPs&GO

         E261D        Disease    7        0.831   PhD-SNP:  F[E]=77%  F[D]=3%   Nali=790
         E261D        Disease    7        0.869   PANTHER:  F[E]=90%  F[D]=1%  
         E261D        Disease    9        0.970   SNPs&GO

         E261K        Disease    9        0.926   PhD-SNP:  F[E]=77%  F[K]=3%   Nali=790
         E261K        Disease    9        0.934   PANTHER:  F[E]=90%  F[K]=0%  
         E261K        Disease   10        0.987   SNPs&GO

         L266P        Disease    9        0.933   PhD-SNP:  F[L]=32%  F[P]=0%   Nali=788
         L266P        Disease    2        0.585   PANTHER:  F[L]=51%  F[P]=0%  
         L266P        Disease   10        0.984   SNPs&GO

         G269D        Disease    8        0.877   PhD-SNP:  F[G]=23%  F[D]=0%   Nali=783
         G269D        Disease    9        0.969   PANTHER:  F[G]=95%  F[D]=0%  
         G269D        Disease   10        0.986   SNPs&GO

         G269S        Disease    3        0.633   PhD-SNP:  F[G]=23%  F[S]=3%   Nali=783
         G269S        Disease    9        0.947   PANTHER:  F[G]=95%  F[S]=0%  
         G269S        Disease    9        0.948   SNPs&GO

         L273F        Disease    6        0.803   PhD-SNP:  F[L]=30%  F[F]=0%   Nali=792
         L273F        Disease    8        0.885   PANTHER:  F[L]=87%  F[F]=1%  
         L273F        Disease    9        0.970   SNPs&GO

         I274V        Neutral    2        0.410   PhD-SNP:  F[I]=52%  F[V]=18%  Nali=790
         I274V   Unclassified   NA           NA   PANTHER:  F[I]=NA   F[V]=NA
         I274V        Disease    6        0.822   SNPs&GO

         F275S        Disease    6        0.810   PhD-SNP:  F[F]=30%  F[S]=1%   Nali=788
         F275S        Neutral    2        0.383   PANTHER:  F[F]=48%  F[S]=2%  
         F275S        Disease    9        0.948   SNPs&GO

         S277L        Disease    9        0.951   PhD-SNP:  F[S]=68%  F[L]=0%   Nali=783
         S277L        Disease    9        0.950   PANTHER:  F[S]=86%  F[L]=0%  
         S277L        Disease   10        0.988   SNPs&GO

         R293C        Disease    2        0.588   PhD-SNP:  F[R]=12%  F[C]=0%   Nali=341
         R293C   Unclassified   NA           NA   PANTHER:  F[R]=NA   F[C]=NA
         R293C        Disease    5        0.775   SNPs&GO

         F296S        Disease    8        0.909   PhD-SNP:  F[F]=95%  F[S]=0%   Nali=786
         F296S        Neutral    2        0.383   PANTHER:  F[F]=48%  F[S]=2%  
         F296S        Disease    9        0.973   SNPs&GO

         A302V        Disease    4        0.714   PhD-SNP:  F[A]=48%  F[V]=0%   Nali=796
         A302V        Neutral    5        0.238   PANTHER:  F[A]=47%  F[V]=4%  
         A302V        Disease    7        0.862   SNPs&GO

         W305S        Disease    9        0.961   PhD-SNP:  F[W]=90%  F[S]=0%   Nali=795
         W305S        Disease   10        0.979   PANTHER:  F[W]=95%  F[S]=0%  
         W305S        Disease   10        0.979   SNPs&GO

         G306R        Disease    8        0.912   PhD-SNP:  F[G]=22%  F[R]=0%   Nali=795
         G306R        Disease   10        0.977   PANTHER:  F[G]=95%  F[R]=0%  
         G306R        Disease   10        0.985   SNPs&GO

         G306V        Disease    7        0.857   PhD-SNP:  F[G]=22%  F[V]=1%   Nali=795
         G306V        Disease   10        0.976   PANTHER:  F[G]=95%  F[V]=0%  
         G306V        Disease   10        0.982   SNPs&GO

         V310I        Neutral    3        0.356   PhD-SNP:  F[V]=8%   F[I]=7%   Nali=795
         V310I        Neutral    8        0.111   PANTHER:  F[V]=44%  F[I]=12% 
         V310I        Disease    5        0.759   SNPs&GO

         T311I        Disease    8        0.899   PhD-SNP:  F[T]=84%  F[I]=0%   Nali=795
         T311I        Neutral    5        0.266   PANTHER:  F[T]=42%  F[I]=3%  
         T311I        Disease    9        0.952   SNPs&GO

         T312I        Disease    8        0.901   PhD-SNP:  F[T]=98%  F[I]=0%   Nali=796
         T312I        Disease    9        0.954   PANTHER:  F[T]=88%  F[I]=0%  
         T312I        Disease    9        0.966   SNPs&GO

         G314S        Disease    8        0.907   PhD-SNP:  F[G]=99%  F[S]=0%   Nali=797
         G314S        Disease    9        0.947   PANTHER:  F[G]=95%  F[S]=0%  
         G314S        Disease    9        0.950   SNPs&GO

         Y315C        Disease    8        0.924   PhD-SNP:  F[Y]=97%  F[C]=0%   Nali=796
         Y315C        Disease   10        0.982   PANTHER:  F[Y]=89%  F[C]=0%  
         Y315C        Disease    9        0.959   SNPs&GO

         Y315S        Disease    8        0.917   PhD-SNP:  F[Y]=97%  F[S]=0%   Nali=796
         Y315S        Disease    9        0.958   PANTHER:  F[Y]=89%  F[S]=0%  
         Y315S        Disease    9        0.953   SNPs&GO

         G316E        Disease    9        0.940   PhD-SNP:  F[G]=99%  F[E]=0%   Nali=797
         G316E        Disease    9        0.971   PANTHER:  F[G]=95%  F[E]=0%  
         G316E        Disease    9        0.970   SNPs&GO

         P320A        Disease    6        0.792   PhD-SNP:  F[P]=99%  F[A]=1%   Nali=798
         P320A        Disease    9        0.949   PANTHER:  F[P]=95%  F[A]=0%  
         P320A        Disease    9        0.934   SNPs&GO

         P320H        Disease    8        0.896   PhD-SNP:  F[P]=99%  F[H]=0%   Nali=798
         P320H        Disease   10        0.987   PANTHER:  F[P]=95%  F[H]=0%  
         P320H        Disease    9        0.952   SNPs&GO

         T322A        Disease    6        0.783   PhD-SNP:  F[T]=87%  F[A]=0%   Nali=798
         T322A        Disease    7        0.842   PANTHER:  F[T]=88%  F[A]=2%  
         T322A        Disease    9        0.968   SNPs&GO

         T322M        Disease    7        0.857   PhD-SNP:  F[T]=87%  F[M]=0%   Nali=798
         T322M        Disease   10        0.976   PANTHER:  F[T]=88%  F[M]=0%  
         T322M        Disease    9        0.972   SNPs&GO

         G325R        Disease    8        0.905   PhD-SNP:  F[G]=99%  F[R]=0%   Nali=796
         G325R        Disease   10        0.976   PANTHER:  F[G]=95%  F[R]=0%  
         G325R        Disease    9        0.968   SNPs&GO

         F339S        Disease    3        0.666   PhD-SNP:  F[F]=22%  F[S]=1%   Nali=791
         F339S        Disease    9        0.959   PANTHER:  F[F]=89%  F[S]=0%  
         F339S        Disease    9        0.971   SNPs&GO

         A341E        Disease    8        0.923   PhD-SNP:  F[A]=88%  F[E]=0%   Nali=791
         A341E        Disease    9        0.955   PANTHER:  F[A]=88%  F[E]=0%  
         A341E        Disease    9        0.974   SNPs&GO

         A341V        Disease    8        0.909   PhD-SNP:  F[A]=88%  F[V]=0%   Nali=791
         A341V        Disease    8        0.921   PANTHER:  F[A]=88%  F[V]=0%  
         A341V        Disease    9        0.972   SNPs&GO

         P343S        Disease    8        0.902   PhD-SNP:  F[P]=97%  F[S]=0%   Nali=789
         P343S        Disease    6        0.803   PANTHER:  F[P]=79%  F[S]=2%  
         P343S        Disease    9        0.969   SNPs&GO

         A344V        Neutral    4        0.288   PhD-SNP:  F[A]=27%  F[V]=43%  Nali=790
         A344V        Disease    8        0.921   PANTHER:  F[A]=88%  F[V]=0%  
         A344V        Disease    9        0.940   SNPs&GO

         G345E        Disease    8        0.897   PhD-SNP:  F[G]=35%  F[E]=0%   Nali=790
         G345E        Disease    9        0.971   PANTHER:  F[G]=95%  F[E]=0%  
         G345E        Disease   10        0.982   SNPs&GO

         G345R        Disease    9        0.938   PhD-SNP:  F[G]=35%  F[R]=0%   Nali=790
         G345R        Disease   10        0.976   PANTHER:  F[G]=95%  F[R]=0%  
         G345R        Disease   10        0.986   SNPs&GO

         S349W        Disease    8        0.923   PhD-SNP:  F[S]=59%  F[W]=0%   Nali=781
         S349W        Disease   10        0.989   PANTHER:  F[S]=86%  F[W]=0%  
         S349W        Disease   10        0.988   SNPs&GO

         Q357R        Neutral    3        0.344   PhD-SNP:  F[Q]=33%  F[R]=12%  Nali=583
         Q357R        Neutral    6        0.193   PANTHER:  F[Q]=40%  F[R]=5%  
         Q357R        Disease    8        0.896   SNPs&GO

         R360G        Disease    4        0.708   PhD-SNP:  F[R]=62%  F[G]=0%   Nali=520
         R360G        Disease    9        0.947   PANTHER:  F[R]=91%  F[G]=0%  
         R360G        Disease    9        0.973   SNPs&GO

         K362R        Neutral    4        0.321   PhD-SNP:  F[K]=53%  F[R]=8%   Nali=465
         K362R        Disease    7        0.838   PANTHER:  F[K]=89%  F[R]=2%  
         K362R        Disease    9        0.944   SNPs&GO

         R366Q        Disease    2        0.613   PhD-SNP:  F[R]=39%  F[Q]=2%   Nali=352
         R366Q        Disease    9        0.939   PANTHER:  F[R]=91%  F[Q]=0%  
         R366Q        Disease    9        0.975   SNPs&GO

         R366W        Disease    5        0.774   PhD-SNP:  F[R]=39%  F[W]=1%   Nali=352
         R366W        Disease   10        0.989   PANTHER:  F[R]=91%  F[W]=0%  
         R366W        Disease   10        0.979   SNPs&GO

         S373P        Disease    6        0.793   PhD-SNP:  F[S]=20%  F[P]=2%   Nali=234
         S373P        Neutral    3        0.372   PANTHER:  F[S]=44%  F[P]=2%  
         S373P        Disease    9        0.975   SNPs&GO

         T391I        Disease    5        0.756   PhD-SNP:  F[T]=95%  F[I]=1%   Nali=165
         T391I        Neutral    5        0.266   PANTHER:  F[T]=42%  F[I]=3%  
         T391I        Disease    9        0.930   SNPs&GO

         W392R        Disease    7        0.853   PhD-SNP:  F[W]=91%  F[R]=1%   Nali=166
         W392R        Neutral    1        0.462   PANTHER:  F[W]=57%  F[R]=1%  
         W392R        Disease    9        0.971   SNPs&GO

         R397W        Disease    6        0.794   PhD-SNP:  F[R]=41%  F[W]=0%   Nali=131
         R397W        Disease    5        0.739   PANTHER:  F[R]=49%  F[W]=0%  
         R397W        Disease   10        0.976   SNPs&GO

         H455Y        Neutral    6        0.217   PhD-SNP:  F[H]=20%  F[Y]=0%   Nali=82
         H455Y        Neutral    3        0.338   PANTHER:  F[H]=49%  F[Y]=3%  
         H455Y        Disease    7        0.832   SNPs&GO

         M520R        Disease    9        0.931   PhD-SNP:  F[M]=60%  F[R]=0%   Nali=136
         M520R        Neutral    1        0.464   PANTHER:  F[M]=43%  F[R]=1%  
         M520R        Disease   10        0.987   SNPs&GO

         V524G        Disease    8        0.882   PhD-SNP:  F[V]=89%  F[G]=0%   Nali=136
         V524G        Disease    1        0.541   PANTHER:  F[V]=43%  F[G]=1%  
         V524G        Disease   10        0.976   SNPs&GO

         R533W        Disease    6        0.793   PhD-SNP:  F[R]=21%  F[W]=0%   Nali=134
         R533W        Disease    7        0.825   PANTHER:  F[R]=57%  F[W]=0%  
         R533W        Disease   10        0.978   SNPs&GO

         R539W        Disease    5        0.748   PhD-SNP:  F[R]=21%  F[W]=0%   Nali=134
         R539W        Disease    7        0.825   PANTHER:  F[R]=57%  F[W]=0%  
         R539W        Disease   10        0.982   SNPs&GO

         S546L        Disease    7        0.868   PhD-SNP:  F[S]=93%  F[L]=0%   Nali=134
         S546L        Neutral    1        0.444   PANTHER:  F[S]=51%  F[L]=2%  
         S546L        Disease    9        0.967   SNPs&GO

         R555C        Disease    7        0.868   PhD-SNP:  F[R]=100% F[C]=0%   Nali=134
         R555C        Disease   10        0.983   PANTHER:  F[R]=90%  F[C]=0%  
         R555C        Disease   10        0.983   SNPs&GO

         S566F        Disease    3        0.666   PhD-SNP:  F[S]=15%  F[F]=1%   Nali=123
         S566F        Disease    1        0.561   PANTHER:  F[S]=48%  F[F]=1%  
         S566F        Disease    9        0.975   SNPs&GO

         G568R        Disease    6        0.823   PhD-SNP:  F[G]=98%  F[R]=0%   Nali=122
         G568R        Disease    3        0.627   PANTHER:  F[G]=70%  F[R]=1%  
         G568R        Disease    9        0.967   SNPs&GO

         T587M        Neutral    3        0.360   PhD-SNP:  F[T]=29%  F[M]=8%   Nali=114
         T587M        Disease    2        0.584   PANTHER:  F[T]=49%  F[M]=1%  
         T587M        Disease    8        0.920   SNPs&GO

         G589D        Disease    4        0.681   PhD-SNP:  F[G]=31%  F[D]=0%   Nali=117
         G589D        Disease    1        0.548   PANTHER:  F[G]=70%  F[D]=2%  
         G589D        Disease    9        0.966   SNPs&GO

         A590T        Neutral    2        0.404   PhD-SNP:  F[A]=17%  F[T]=1%   Nali=108
         A590T        Neutral    4        0.315   PANTHER:  F[A]=54%  F[T]=4%  
         A590T        Disease    8        0.902   SNPs&GO

         R591H        Disease    7        0.855   PhD-SNP:  F[R]=89%  F[H]=0%   Nali=117
         R591H        Disease    1        0.558   PANTHER:  F[R]=57%  F[H]=1%  
         R591H        Disease   10        0.975   SNPs&GO

         R594Q        Disease    2        0.588   PhD-SNP:  F[R]=24%  F[Q]=3%   Nali=117
         R594Q        Neutral    2        0.385   PANTHER:  F[R]=57%  F[Q]=3%  
         R594Q        Disease    9        0.948   SNPs&GO

         T600M        Neutral    3        0.332   PhD-SNP:  F[T]=12%  F[M]=2%   Nali=114
         T600M        Disease    1        0.539   PANTHER:  F[T]=47%  F[M]=1%  
         T600M        Disease    9        0.932   SNPs&GO

         D611Y        Disease    5        0.759   PhD-SNP:  F[D]=57%  F[Y]=1%   Nali=103
         D611Y        Disease    3        0.664   PANTHER:  F[D]=56%  F[Y]=0%  
         D611Y        Disease    9        0.961   SNPs&GO

 	 G643S        Neutral    4        0.317   PhD-SNP:  F[G]=31%  F[S]=6%   Nali=15
         G643S   Unclassified   NA           NA   PANTHER:  F[G]=NA   F[S]=NA
         G643S        Neutral    2        0.393   SNPs&GO

         V648I        Neutral    9        0.029   PhD-SNP:  F[V]=22%  F[I]=33%  Nali=17
         V648I        Neutral    8        0.080   PANTHER:  F[V]=41%  F[I]=21% 
         V648I        Neutral    3        0.363   SNPs&GO


      Mutation: WT+POS+NEW
      WT:  Residue in wild-type protein
      POS: Residue position
      NEW: New residue after mutation
      Prediction:
             Neutral: Neutral variation
             Disease: Disease associated variation
      RI: Reliability Index
      Probability: Disease probability (if >0.5 mutation is predicted Disease)
      Method: SVM type and data
             PANTHER: Output of the PANTHER algorithm
             PhD-SNP:  SVM input is the sequence and profile at the mutated position
             SNPs&GO:  SVM input is all the input in PhD-SNP, PANTHER  and GO term features
      F[X]: Frequency of residue X in the sequence profile
      Nali: Number of aligned sequences in the mutated site

**********************************************************************************************
**                                                                                          **
**     Calabrese R, Capriotti E, Fariselli P, Martelli PL, Casadio R. (2009). Functional    **
**     annotations improve the predictive score of human disease-related mutations in       **
**     proteins. Human Mutation. 30:1237-1244.                                              **
**                                                                                          **
**     Capriotti E, Altman RB. (2011). Improving the prediction of disease-related vari-    **
**     ants using protein three-dimensional structure. BMC Bioinformatics. 12 (Sup.4) S3.   **
**                                                                                          **
**********************************************************************************************
