# Supplementary material for: Assessment of the predictive accuracy of five in silico prediction tools, alone or in combination, and two metaservers to classify long QT syndrome gene mutations
Source: BMC Med Genet. 2015 May 13;16:34. doi: 10.1186/s12881-015-0176-z (PMC4630850; doi:10.1186/s12881-015-0176-z)
Supplement: Additional file 3: — Raw data. The zipped file contains all raw data results in txt format from the five different in silico prediction tools and two metaservers. [file 12881_2015_176_MOESM3_ESM.zip › Supplementary Materials 2/SNPs&GO results/SCN5A SNPsGO.txt]

**********************************************************************************************
**                                                                                          **
**                                         SNPs&GO                                          **
**                  Predicting disease associated variation using GO terms                  **
**                                                                                          **
**********************************************************************************************

      Sequence File: fileseq.seq

      Mutation     Prediction   RI  Probability   Method
           G9V   Unclassified   NA           NA   PANTHER:  F[G]=NA  F[V]=NA
           G9V        Disease    1        0.555   SNPs&GO
          R18Q   Unclassified   NA           NA   PANTHER:  F[R]=NA  F[Q]=NA
          R18Q        Neutral    5        0.262   SNPs&GO
          R18W   Unclassified   NA           NA   PANTHER:  F[R]=NA  F[W]=NA
          R18W        Disease    0        0.521   SNPs&GO
          R27H	 Unclassified   NA	     NA   PANTHER:  F[R]=NA  F[W]=NA
          R27H	      Disease    2	  0.586   SNPs&GO
          R34C   Unclassified   NA           NA   PANTHER:  F[R]=NA  F[C]=NA
          R34C        Neutral    4        0.296   SNPs&GO
          N70K   Unclassified   NA           NA   PANTHER:  F[N]=NA  F[K]=NA
          N70K        Neutral    8        0.121   SNPs&GO
	  V95I   Unclassified	NA	     NA	  PANTHER:  F[N]=NA  F[K]=NA
	  V95I	      Disease	 4	  0.694	  SNPs&GO
         R104Q   Unclassified   NA           NA   PANTHER:  F[R]=NA  F[Q]=NA
         R104Q        Disease    2        0.591   SNPs&GO
         R104W   Unclassified   NA           NA   PANTHER:  F[R]=NA  F[W]=NA
         R104W        Disease    4        0.714   SNPs&GO
         R121W   Unclassified   NA           NA   PANTHER:  F[R]=NA  F[W]=NA
         R121W        Disease    7        0.849   SNPs&GO
         V125L   Unclassified   NA           NA   PANTHER:  F[V]=NA  F[L]=NA
         V125L        Neutral    7        0.139   SNPs&GO
         K126E   Unclassified   NA           NA   PANTHER:  F[K]=NA  F[E]=NA
         K126E        Neutral    1        0.460   SNPs&GO
         E161K   Unclassified   NA           NA   PANTHER:  F[E]=NA  F[K]=NA
         E161K        Disease    2        0.577   SNPs&GO
         E161Q   Unclassified   NA           NA   PANTHER:  F[E]=NA  F[Q]=NA
         E161Q        Neutral    4        0.285   SNPs&GO
         T220I        Disease    6        0.816   PANTHER:  F[T]=75% F[I]=1% 
         T220I        Disease    4        0.684   SNPs&GO
         R225W        Disease   10        0.977   PANTHER:  F[R]=86% F[W]=0% 
         R225W        Disease    6        0.813   SNPs&GO
         V232I        Neutral    2        0.420   PANTHER:  F[V]=70% F[I]=8% 
         V232I        Neutral    6        0.215   SNPs&GO
         Q270K        Disease    5        0.728   PANTHER:  F[Q]=79% F[K]=2% 
         Q270K        Disease    6        0.803   SNPs&GO
 	 R282H	      Disease	 1	  0.570	  PANTHER:  F[Q]=57% F[K]=1%
	 R282H	      Disease	 6	  0.786	  SNPs&GO
         N291H        Disease    2        0.576   PANTHER:  F[N]=52% F[H]=1% 
         N291H        Neutral    0        0.479   SNPs&GO
         L325R        Disease    8        0.879   PANTHER:  F[L]=75% F[R]=0% 
         L325R        Disease    7        0.850   SNPs&GO
         P336L        Disease    5        0.732   PANTHER:  F[P]=77% F[L]=1% 
         P336L        Disease    2        0.612   SNPs&GO
         G351V        Disease    2        0.603   PANTHER:  F[G]=70% F[V]=1% 
         G351V        Disease    5        0.741   SNPs&GO
         D356N        Disease    7        0.839   PANTHER:  F[D]=86% F[N]=1% 
         D356N        Disease    5        0.775   SNPs&GO
         R367C        Disease    9        0.962   PANTHER:  F[R]=84% F[C]=0% 
         R367C        Disease    6        0.800   SNPs&GO
         R367H        Disease    8        0.911   PANTHER:  F[R]=84% F[H]=0% 
         R367H        Disease    3        0.669   SNPs&GO
         R376C        Disease    7        0.861   PANTHER:  F[R]=66% F[C]=0% 
         R376C        Disease    5        0.763   SNPs&GO
         R376H        Disease    4        0.701   PANTHER:  F[R]=66% F[H]=1% 
         R376H        Disease    1        0.535   SNPs&GO
	 N406S	      Disease	 5	  0.775	  PANTHER:  F[R]=79% F[H]=1%
	 N406S	      Disease	 8	  0.916	  SNPs&GO
         V411M   Unclassified   NA           NA   PANTHER:  F[V]=NA  F[M]=NA
         V411M        Disease    1        0.534   SNPs&GO
         E439K        Neutral    1        0.469   PANTHER:  F[E]=62% F[K]=3% 
         E439K        Neutral    1        0.466   SNPs&GO
         R481W        Disease    7        0.825   PANTHER:  F[R]=57% F[W]=0% 
         R481W        Disease    2        0.609   SNPs&GO
         S524Y        Disease    7        0.851   PANTHER:  F[S]=68% F[Y]=0% 
         S524Y        Disease    3        0.674   SNPs&GO
         G552R        Neutral    7        0.125   PANTHER:  F[G]=35% F[R]=11%
         G552R        Neutral    8        0.109   SNPs&GO
         H558R        Neutral    8        0.079   PANTHER:  F[H]=14% F[R]=25%
         H558R        Neutral   10        0.011   SNPs&GO
	 L567Q	      Disease	 3	  0.629	  PANTHER:  F[H]=58% F[R]=1%
	 L567Q	      Disease	 6	  0.798	  SNPs&GO
         A572D        Neutral    2        0.401   PANTHER:  F[A]=39% F[D]=2% 
         A572D        Neutral    4        0.285   SNPs&GO
         Q573E        Neutral    6        0.182   PANTHER:  F[Q]=29% F[E]=5% 
         Q573E        Neutral    9        0.073   SNPs&GO
         N592K        Neutral    3        0.336   PANTHER:  F[N]=51% F[K]=4% 
         N592K        Neutral    2        0.378   SNPs&GO
         G615E        Disease    1        0.539   PANTHER:  F[G]=70% F[E]=2% 
         G615E        Disease    2        0.585   SNPs&GO
         L618F        Neutral    4        0.321   PANTHER:  F[L]=49% F[F]=4% 
         L618F        Neutral    8        0.080   SNPs&GO
         L619F        Neutral    2        0.379   PANTHER:  F[L]=58% F[F]=3% 
         L619F        Neutral    7        0.132   SNPs&GO
         R620C        Disease    4        0.695   PANTHER:  F[R]=37% F[C]=0% 
         R620C        Neutral    2        0.383   SNPs&GO
         T632M        Disease    4        0.724   PANTHER:  F[T]=58% F[M]=0% 
         T632M        Neutral    4        0.299   SNPs&GO
 	 A647D        Neutral    0        0.486   PANTHER:  F[A]=54% F[D]=2% 
	 A647D        Neutral    1        0.475   SNPs&GO
	 R680H        Neutral    8        0.089   PANTHER:  F[R]=22% F[H]=11%
	 R680H        Neutral    9        0.048   SNPs&GO
	 P701L        Disease    4        0.722   PANTHER:  F[P]=77% F[L]=1% 
	 P701L        Disease    2        0.579   SNPs&GO
	 A735V        Disease    5        0.772   PANTHER:  F[A]=77% F[V]=1% 
	 A735V        Disease    4        0.707   SNPs&GO
	 G752R        Disease    9        0.951   PANTHER:  F[G]=92% F[R]=0% 
	 G752R        Disease    5        0.758   SNPs&GO
	 D772N        Disease    5        0.750   PANTHER:  F[D]=81% F[N]=2% 
	 D772N        Disease    5        0.773   SNPs&GO
	 R878C        Disease    9        0.940   PANTHER:  F[R]=79% F[C]=0% 
	 R878C        Disease    6        0.788   SNPs&GO
	 S941N        Disease    1        0.547   PANTHER:  F[S]=59% F[N]=2% 
	 S941N        Neutral    2        0.398   SNPs&GO
	 R965C        Disease    7        0.856   PANTHER:  F[R]=65% F[C]=0% 
	 R965C        Disease    5        0.775   SNPs&GO
	 A997S        Neutral    8        0.113   PANTHER:  F[A]=31% F[S]=11%
	 A997S        Neutral    9        0.053   SNPs&GO
	E1053K   Unclassified   NA           NA   PANTHER:  F[E]=NA  F[K]=NA
	E1053K        Neutral    6        0.178   SNPs&GO
	P1090L   Unclassified   NA           NA   PANTHER:  F[P]=NA  F[L]=NA
	P1090L        Neutral    9        0.029   SNPs&GO
	S1103Y   Unclassified   NA           NA   PANTHER:  F[S]=NA  F[Y]=NA
	S1103Y        Neutral    9        0.069   SNPs&GO
	R1116W   Unclassified   NA           NA   PANTHER:  F[R]=NA  F[W]=NA
	R1116W        Neutral    7        0.151   SNPs&GO
	R1193Q   Unclassified   NA           NA   PANTHER:  F[R]=NA  F[Q]=NA
	R1193Q        Neutral    5        0.234   SNPs&GO
	R1232W        Disease    7        0.825   PANTHER:  F[R]=57% F[W]=0% 
	R1232W        Disease    4        0.709   SNPs&GO
	D1275N        Disease    7        0.839   PANTHER:  F[D]=86% F[N]=1% 
	D1275N        Disease    5        0.736   SNPs&GO
	E1295K        Neutral    4        0.325   PANTHER:  F[E]=54% F[K]=4% 
	E1295K        Neutral    2        0.421   SNPs&GO
	T1304M   Unclassified   NA           NA   PANTHER:  F[T]=NA  F[M]=NA
	T1304M        Neutral    4        0.291   SNPs&GO
	L1308F   Unclassified   NA           NA   PANTHER:  F[L]=NA  F[F]=NA
	L1308F        Neutral    2        0.397   SNPs&GO
	G1319V        Disease    8        0.917   PANTHER:  F[G]=89% F[V]=0% 
	G1319V        Disease    6        0.776   SNPs&GO
	N1325S        Neutral    4        0.316   PANTHER:  F[N]=51% F[S]=4% 
	N1325S        Neutral    4        0.323   SNPs&GO
	A1330P   Unclassified   NA           NA   PANTHER:  F[A]=NA  F[P]=NA
	A1330P        Disease    4        0.710   SNPs&GO
	P1332L        Disease    8        0.916   PANTHER:  F[P]=89% F[L]=0% 
	P1332L        Disease    2        0.606   SNPs&GO
	S1333Y        Disease    8        0.890   PANTHER:  F[S]=72% F[Y]=0% 
	S1333Y        Disease    4        0.680   SNPs&GO
	V1340I        Disease    1        0.531   PANTHER:  F[V]=76% F[I]=7% 
	V1340I        Neutral    3        0.342   SNPs&GO
	G1406R        Disease    3        0.630   PANTHER:  F[G]=70% F[R]=1% 
	G1406R        Disease    6        0.782   SNPs&GO
	G1408R        Disease    8        0.903   PANTHER:  F[G]=87% F[R]=0% 
	G1408R        Disease    8        0.902   SNPs&GO
	A1427S        Neutral    3        0.371   PANTHER:  F[A]=62% F[S]=5% 
	A1427S        Neutral    2        0.404   SNPs&GO
	R1432G        Neutral    0        0.495   PANTHER:  F[R]=57% F[G]=2% 
	R1432G        Disease    0        0.509   SNPs&GO
	P1438L        Disease    9        0.948   PANTHER:  F[P]=92% F[L]=0% 
	P1438L        Disease    4        0.702   SNPs&GO
	F1473C	      Disease	10	  0.999	  PANTHER:  F[P]=98% F[L]=0%
	F1473C	      Disease	 9	  0.939	  SNPs&GO
	F1473S	      Disease	10	  0.998	  PANTHER:  F[P]=98% F[L]=0%
	F1473S	      Disease	 9	  0.928	  SNPs&GO
	F1486L        Disease    5        0.757   PANTHER:  F[F]=83% F[L]=2% 
	F1486L        Disease    3        0.638   SNPs&GO
	R1512W        Disease   10        0.977   PANTHER:  F[R]=86% F[W]=0% 
	R1512W        Disease    4        0.677   SNPs&GO
	T1620M        Disease    8        0.915   PANTHER:  F[T]=76% F[M]=0% 
	T1620M        Disease    4        0.704   SNPs&GO
	R1623L        Disease    7        0.862   PANTHER:  F[R]=82% F[L]=0% 
	R1623L        Disease    8        0.876   SNPs&GO
	R1623Q        Disease    6        0.804   PANTHER:  F[R]=82% F[Q]=1% 
	R1623Q        Disease    4        0.696   SNPs&GO
	R1626P        Disease    8        0.903   PANTHER:  F[R]=82% F[P]=0% 
	R1626P        Disease    6        0.815   SNPs&GO
	R1629Q        Disease    6        0.788   PANTHER:  F[R]=81% F[Q]=1% 
	R1629Q        Disease    3        0.673   SNPs&GO
	R1644H        Disease    8        0.890   PANTHER:  F[R]=82% F[H]=0% 
	R1644H        Disease    4        0.711   SNPs&GO
	T1645M        Disease    8        0.915   PANTHER:  F[T]=76% F[M]=0% 
	T1645M        Disease    4        0.716   SNPs&GO
	I1660V        Neutral    0        0.499   PANTHER:  F[I]=74% F[V]=8% 
	I1660V        Neutral    7        0.165   SNPs&GO
	S1710L	      Disease	 7	  0.849	  PANTHER:  F[I]=76% F[V]=1%
	S1710L	      Disease	 9	  0.968	  SNPs&GO
	D1714G        Disease    7        0.837   PANTHER:  F[D]=84% F[G]=1% 
	D1714G        Disease    6        0.809   SNPs&GO
	G1740R        Disease    8        0.908   PANTHER:  F[G]=87% F[R]=0% 
	G1740R        Disease    6        0.811   SNPs&GO
	G1743E        Disease    8        0.878   PANTHER:  F[G]=87% F[E]=0% 
	G1743E        Disease    8        0.893   SNPs&GO
	G1743R        Disease    8        0.908   PANTHER:  F[G]=87% F[R]=0% 
	G1743R        Disease    7        0.868   SNPs&GO
	V1763M        Disease    6        0.811   PANTHER:  F[V]=72% F[M]=1% 
	V1763M        Neutral    2        0.422   SNPs&GO
	M1766L        Disease    2        0.601   PANTHER:  F[M]=79% F[L]=5% 
	M1766L        Disease    4        0.683   SNPs&GO
	Y1767C        Disease    7        0.847   PANTHER:  F[Y]=66% F[C]=0% 
	Y1767C        Disease    5        0.731   SNPs&GO
	I1768V        Neutral    2        0.402   PANTHER:  F[I]=69% F[V]=10%
	I1768V        Neutral    6        0.206   SNPs&GO
	V1777M        Disease    5        0.773   PANTHER:  F[V]=69% F[M]=1% 
	V1777M        Disease    1        0.559   SNPs&GO
	E1784K        Neutral    1        0.469   PANTHER:  F[E]=62% F[K]=3% 
	E1784K        Neutral    2        0.387   SNPs&GO
	D1790G        Disease    7        0.870   PANTHER:  F[D]=86% F[G]=1% 
	D1790G        Disease    7        0.845   SNPs&GO
	Y1795C        Disease    7        0.847   PANTHER:  F[Y]=66% F[C]=0% 
	Y1795C        Disease    5        0.730   SNPs&GO
	Y1795H	      Disease	 2	  0.620	  PANTHER:  F[Y]=66% F[C]=1%
	Y1795H	      Disease	 7	  0.845	  SNPs&GO
	L1825P        Disease    9        0.951   PANTHER:  F[L]=82% F[P]=0% 
	L1825P        Disease    5        0.769   SNPs&GO
	R1826H        Disease    4        0.692   PANTHER:  F[R]=65% F[H]=1% 
	R1826H        Disease    2        0.588   SNPs&GO
	S1904L        Disease    2        0.595   PANTHER:  F[S]=59% F[L]=1% 
	S1904L        Disease    2        0.599   SNPs&GO
	A1924T        Neutral    4        0.315   PANTHER:  F[A]=54% F[T]=4% 
	A1924T        Neutral    5        0.271   SNPs&GO
	G1935S        Neutral    9        0.054   PANTHER:  F[G]=24% F[S]=22%
	G1935S        Neutral    9        0.050   SNPs&GO
	E1938K        Neutral    7        0.150   PANTHER:  F[E]=24% F[K]=6% 
	E1938K        Neutral    9        0.065   SNPs&GO
	V1951L        Neutral    8        0.099   PANTHER:  F[V]=26% F[L]=11%
	V1951L        Neutral    8        0.104   SNPs&GO
	F2004L        Neutral    8        0.102   PANTHER:  F[F]=40% F[L]=16%
	F2004L        Neutral    8        0.078   SNPs&GO
 	F2004V        Neutral    6        0.223   PANTHER:  F[F]=40% F[V]=5% 
 	F2004V        Neutral    7        0.143   SNPs&GO
 	P2006A        Neutral    2        0.404   PANTHER:  F[P]=68% F[A]=3% 
 	P2006A        Neutral    6        0.183   SNPs&GO
 	P2006L        Disease    1        0.567   PANTHER:  F[P]=68% F[L]=1% 
 	P2006L        Neutral    4        0.323   SNPs&GO


      Mutation: WT+POS+NEW
      WT:  Residue in wild-type protein
      POS: Residue position
      NEW: New residue after mutation
      Prediction:
             Neutral: Neutral variation
             Disease: Disease associated variation
      RI: Reliability Index
      Probability: Disease probability (if >0.5 mutation is predicted Disease)
      Method: SVM type and data
             PANTHER: Output of the PANTHER algorithm
             PhD-SNP:  SVM input is the sequence and profile at the mutated position
             SNPs&GO:  SVM input is all the input in PhD-SNP, PANTHER  and GO term features
      F[X]: Frequency of residue X in the sequence profile
      Nali: Number of aligned sequences in the mutated site

**********************************************************************************************
**                                                                                          **
**     Calabrese R, Capriotti E, Fariselli P, Martelli PL, Casadio R. (2009). Functional    **
**     annotations improve the predictive score of human disease-related mutations in       **
**     proteins. Human Mutation. 30:1237-1244.                                              **
**                                                                                          **
**     Capriotti E, Altman RB. (2011). Improving the prediction of disease-related vari-    **
**     ants using protein three-dimensional structure. BMC Bioinformatics. 12 (Sup.4) S3.   **
**                                                                                          **
**********************************************************************************************
